# Supplementary material for: Learning nonequilibrium statistical mechanics and dynamical phase transitions
Source: Nat Commun. 2024 Feb 6;15:1117. doi: 10.1038/s41467-024-45172-8 (PMC10847122; doi:10.1038/s41467-024-45172-8)
Supplement: Supplementary file 4 — Supplementary Data 1 [file 41467_2024_45172_MOESM4_ESM.zip]

Archive with 892 entries (462 files):
- DPT-main/
- DPT-main/LICENSE
- DPT-main/Main1D.py
- DPT-main/Main2D.py
- DPT-main/Main3D.py
- DPT-main/MainVoter.py
- DPT-main/PlotTemplate/
- DPT-main/PlotTemplate/PlotTemplate-2DSE.ipynb
- DPT-main/PlotTemplate/data/
- DPT-main/PlotTemplate/data/kts_l5.npy
- DPT-main/PlotTemplate/data/logZts_L4.npy
- DPT-main/PlotTemplate/data/logZts_L4_err.npy
- DPT-main/PlotTemplate/data/logZts_L4_exact.npy
- DPT-main/PlotTemplate/data/logZts_L5.npy
- DPT-main/PlotTemplate/data/logZts_L6.npy
- DPT-main/PlotTemplate/data/sc_l4.npy
- DPT-main/PlotTemplate/data/sc_l5.npy
- DPT-main/PlotTemplate/data/sc_l6.npy
- DPT-main/PlotTemplate/data/theta_l4.npy
- DPT-main/PlotTemplate/data/theta_l4_exact.npy
- DPT-main/PlotTemplate/data/theta_l5.npy
- DPT-main/PlotTemplate/data/theta_l6.npy
- DPT-main/PlotTemplate/data/thetats_l4_long.npy
- DPT-main/PlotTemplate/data/thetats_l5_long.npy
- DPT-main/PlotTemplate/data/thetats_l6_long.npy
- DPT-main/PlotTemplate/plot_KL_divergence/
- DPT-main/PlotTemplate/plot_KL_divergence/out/
- DPT-main/PlotTemplate/plot_KL_divergence/out/compare_KL/
- DPT-main/PlotTemplate/plot_KL_divergence/out/compare_KL/logs-0.05/
- DPT-main/PlotTemplate/plot_KL_divergence/out/compare_KL/logs-0.05/log.txt
- DPT-main/PlotTemplate/plot_KL_divergence/out/compare_KL/logs-0.10/
- DPT-main/PlotTemplate/plot_KL_divergence/out/compare_KL/logs-0.10/log.txt
- DPT-main/PlotTemplate/plot_KL_divergence/out/compare_KL/logs-0.15/
- DPT-main/PlotTemplate/plot_KL_divergence/out/compare_KL/logs-0.15/log.txt
- DPT-main/PlotTemplate/plot_KL_divergence/out/compare_KL/logs-0.20/
- DPT-main/PlotTemplate/plot_KL_divergence/out/compare_KL/logs-0.20/log.txt
- DPT-main/PlotTemplate/plot_KL_divergence/out/compare_KL/logs-0.25/
- DPT-main/PlotTemplate/plot_KL_divergence/out/compare_KL/logs-0.25/log.txt
- DPT-main/PlotTemplate/plot_KL_divergence/out/compare_KL/logs-0.30/
- DPT-main/PlotTemplate/plot_KL_divergence/out/compare_KL/logs-0.30/log.txt
- DPT-main/PlotTemplate/plot_KL_divergence/out/compare_KL/logs-0.35/
- DPT-main/PlotTemplate/plot_KL_divergence/out/compare_KL/logs-0.35/log.txt
- DPT-main/PlotTemplate/plot_KL_divergence/out/compare_KL/logs-0.40/
- DPT-main/PlotTemplate/plot_KL_divergence/out/compare_KL/logs-0.40/log.txt
- DPT-main/PlotTemplate/plot_KL_divergence/out/compare_KL/logs-0.45/
- DPT-main/PlotTemplate/plot_KL_divergence/out/compare_KL/logs-0.45/log.txt
- DPT-main/PlotTemplate/plot_KL_divergence/out/compare_KL/logs-0.50/
- DPT-main/PlotTemplate/plot_KL_divergence/out/compare_KL/logs-0.50/log.txt
- DPT-main/PlotTemplate/plot_KL_divergence/out/compare_KL/logs-0.55/
- DPT-main/PlotTemplate/plot_KL_divergence/out/compare_KL/logs-0.55/log.txt
- DPT-main/PlotTemplate/plot_KL_divergence/out/compare_KL/logs-0.60/
- DPT-main/PlotTemplate/plot_KL_divergence/out/compare_KL/logs-0.60/log.txt
- DPT-main/PlotTemplate/plot_KL_divergence/out/compare_KL/logs-0.65/
- DPT-main/PlotTemplate/plot_KL_divergence/out/compare_KL/logs-0.65/log.txt
- DPT-main/PlotTemplate/plot_KL_divergence/out/compare_KL/logs-0.70/
- DPT-main/PlotTemplate/plot_KL_divergence/out/compare_KL/logs-0.70/log.txt
- DPT-main/PlotTemplate/plot_KL_divergence/out/compare_KL/logs-0.75/
- DPT-main/PlotTemplate/plot_KL_divergence/out/compare_KL/logs-0.75/log.txt
- DPT-main/PlotTemplate/plot_KL_divergence/out/compare_KL/logs-0.80/
- DPT-main/PlotTemplate/plot_KL_divergence/out/compare_KL/logs-0.80/log.txt
- DPT-main/PlotTemplate/plot_KL_divergence/out/compare_KL/logs-0.85/
- DPT-main/PlotTemplate/plot_KL_divergence/out/compare_KL/logs-0.85/log.txt
- DPT-main/PlotTemplate/plot_KL_divergence/out/compare_KL/logs-0.90/
- DPT-main/PlotTemplate/plot_KL_divergence/out/compare_KL/logs-0.90/log.txt
- DPT-main/PlotTemplate/plot_KL_divergence/out/compare_KL/logs-0.95/
- DPT-main/PlotTemplate/plot_KL_divergence/out/compare_KL/logs-0.95/log.txt
- DPT-main/PlotTemplate/plot_KL_divergence/out/compare_KL/logs-1.00/
- DPT-main/PlotTemplate/plot_KL_divergence/out/compare_KL/logs-1.00/log.txt
- DPT-main/PlotTemplate/plot_KL_divergence/out/compare_KL/logs-1.05/
- DPT-main/PlotTemplate/plot_KL_divergence/out/compare_KL/logs-1.05/log.txt
- DPT-main/PlotTemplate/plot_KL_divergence/out/compare_KL/logs-1.10/
- DPT-main/PlotTemplate/plot_KL_divergence/out/compare_KL/logs-1.10/log.txt
- DPT-main/PlotTemplate/plot_KL_divergence/out/compare_KL/logs-1.15/
- DPT-main/PlotTemplate/plot_KL_divergence/out/compare_KL/logs-1.15/log.txt
- DPT-main/PlotTemplate/plot_KL_divergence/out/compare_KL/logs-1.20/
- DPT-main/PlotTemplate/plot_KL_divergence/out/compare_KL/logs-1.20/log.txt
- DPT-main/PlotTemplate/plot_KL_divergence/out/compare_KL/logs-1.25/
- DPT-main/PlotTemplate/plot_KL_divergence/out/compare_KL/logs-1.25/log.txt
- DPT-main/PlotTemplate/plot_KL_divergence/out/compare_KL/logs-1.30/
- DPT-main/PlotTemplate/plot_KL_divergence/out/compare_KL/logs-1.30/log.txt
- DPT-main/PlotTemplate/plot_KL_divergence/out/compare_KL/logs-1.35/
- DPT-main/PlotTemplate/plot_KL_divergence/out/compare_KL/logs-1.35/log.txt
- DPT-main/PlotTemplate/plot_KL_divergence/out/compare_KL/logs-1.40/
- DPT-main/PlotTemplate/plot_KL_divergence/out/compare_KL/logs-1.40/log.txt
- DPT-main/PlotTemplate/plot_KL_divergence/out/compare_KL/logs-1.45/
- DPT-main/PlotTemplate/plot_KL_divergence/out/compare_KL/logs-1.45/log.txt
- DPT-main/PlotTemplate/plot_KL_divergence/out/compare_KL/logs-1.50/
- DPT-main/PlotTemplate/plot_KL_divergence/out/compare_KL/logs-1.50/log.txt
- DPT-main/PlotTemplate/plot_KL_divergence/out/compare_KL/logs-1.55/
- DPT-main/PlotTemplate/plot_KL_divergence/out/compare_KL/logs-1.55/log.txt
- DPT-main/PlotTemplate/plot_KL_divergence/out/compare_KL/logs-1.60/
- DPT-main/PlotTemplate/plot_KL_divergence/out/compare_KL/logs-1.60/log.txt
- DPT-main/PlotTemplate/plot_KL_divergence/out/compare_KL/logs-1.65/
- DPT-main/PlotTemplate/plot_KL_divergence/out/compare_KL/logs-1.65/log.txt
- DPT-main/PlotTemplate/plot_KL_divergence/out/compare_KL/logs-1.70/
- DPT-main/PlotTemplate/plot_KL_divergence/out/compare_KL/logs-1.70/log.txt
- DPT-main/PlotTemplate/plot_KL_divergence/out/compare_KL/logs-1.75/
- DPT-main/PlotTemplate/plot_KL_divergence/out/compare_KL/logs-1.75/log.txt
- DPT-main/PlotTemplate/plot_KL_divergence/out/compare_KL/logs-1.80/
- DPT-main/PlotTemplate/plot_KL_divergence/out/compare_KL/logs-1.80/log.txt
- DPT-main/PlotTemplate/plot_KL_divergence/out/compare_KL/logs-1.85/
- DPT-main/PlotTemplate/plot_KL_divergence/out/compare_KL/logs-1.85/log.txt
- DPT-main/PlotTemplate/plot_KL_divergence/out/compare_KL/logs-1.90/
- DPT-main/PlotTemplate/plot_KL_divergence/out/compare_KL/logs-1.90/log.txt
- DPT-main/PlotTemplate/plot_KL_divergence/out/compare_KL/logs-1.95/
- DPT-main/PlotTemplate/plot_KL_divergence/out/compare_KL/logs-1.95/log.txt
- DPT-main/PlotTemplate/plot_KL_divergence/out/compare_KL/logs-2.00/
- DPT-main/PlotTemplate/plot_KL_divergence/out/compare_KL/logs-2.00/log.txt
- DPT-main/PlotTemplate/plot_KL_divergence/out/compare_KL/logs0.00/
- DPT-main/PlotTemplate/plot_KL_divergence/out/compare_KL/logs0.00/log.txt
- DPT-main/PlotTemplate/plot_KL_divergence/out/finite_time/
- DPT-main/PlotTemplate/plot_KL_divergence/out/finite_time/SE/
- DPT-main/PlotTemplate/plot_KL_divergence/out/finite_time/SE/L4_D2W32K5_E100BS1k/
- DPT-main/PlotTemplate/plot_KL_divergence/out/finite_time/SE/L4_D2W32K5_E100BS1k/logs-0.05/
- DPT-main/PlotTemplate/plot_KL_divergence/out/finite_time/SE/L4_D2W32K5_E100BS1k/logs-0.05/log.txt
- DPT-main/PlotTemplate/plot_KL_divergence/out/finite_time/SE/L4_D2W32K5_E100BS1k/logs-0.10/
- DPT-main/PlotTemplate/plot_KL_divergence/out/finite_time/SE/L4_D2W32K5_E100BS1k/logs-0.10/log.txt
- DPT-main/PlotTemplate/plot_KL_divergence/out/finite_time/SE/L4_D2W32K5_E100BS1k/logs-0.15/
- DPT-main/PlotTemplate/plot_KL_divergence/out/finite_time/SE/L4_D2W32K5_E100BS1k/logs-0.15/log.txt
- DPT-main/PlotTemplate/plot_KL_divergence/out/finite_time/SE/L4_D2W32K5_E100BS1k/logs-0.20/
- DPT-main/PlotTemplate/plot_KL_divergence/out/finite_time/SE/L4_D2W32K5_E100BS1k/logs-0.20/log.txt
- DPT-main/PlotTemplate/plot_KL_divergence/out/finite_time/SE/L4_D2W32K5_E100BS1k/logs-0.25/
- DPT-main/PlotTemplate/plot_KL_divergence/out/finite_time/SE/L4_D2W32K5_E100BS1k/logs-0.25/log.txt
- DPT-main/PlotTemplate/plot_KL_divergence/out/finite_time/SE/L4_D2W32K5_E100BS1k/logs-0.30/
- DPT-main/PlotTemplate/plot_KL_divergence/out/finite_time/SE/L4_D2W32K5_E100BS1k/logs-0.30/log.txt
- DPT-main/PlotTemplate/plot_KL_divergence/out/finite_time/SE/L4_D2W32K5_E100BS1k/logs-0.35/
- DPT-main/PlotTemplate/plot_KL_divergence/out/finite_time/SE/L4_D2W32K5_E100BS1k/logs-0.35/log.txt
- DPT-main/PlotTemplate/plot_KL_divergence/out/finite_time/SE/L4_D2W32K5_E100BS1k/logs-0.40/
- DPT-main/PlotTemplate/plot_KL_divergence/out/finite_time/SE/L4_D2W32K5_E100BS1k/logs-0.40/log.txt
- DPT-main/PlotTemplate/plot_KL_divergence/out/finite_time/SE/L4_D2W32K5_E100BS1k/logs-0.45/
- DPT-main/PlotTemplate/plot_KL_divergence/out/finite_time/SE/L4_D2W32K5_E100BS1k/logs-0.45/log.txt
- DPT-main/PlotTemplate/plot_KL_divergence/out/finite_time/SE/L4_D2W32K5_E100BS1k/logs-0.50/
- DPT-main/PlotTemplate/plot_KL_divergence/out/finite_time/SE/L4_D2W32K5_E100BS1k/logs-0.50/log.txt
- DPT-main/PlotTemplate/plot_KL_divergence/out/finite_time/SE/L4_D2W32K5_E100BS1k/logs-0.55/
- DPT-main/PlotTemplate/plot_KL_divergence/out/finite_time/SE/L4_D2W32K5_E100BS1k/logs-0.55/log.txt
- DPT-main/PlotTemplate/plot_KL_divergence/out/finite_time/SE/L4_D2W32K5_E100BS1k/logs-0.60/
- DPT-main/PlotTemplate/plot_KL_divergence/out/finite_time/SE/L4_D2W32K5_E100BS1k/logs-0.60/log.txt
- DPT-main/PlotTemplate/plot_KL_divergence/out/finite_time/SE/L4_D2W32K5_E100BS1k/logs-0.65/
- DPT-main/PlotTemplate/plot_KL_divergence/out/finite_time/SE/L4_D2W32K5_E100BS1k/logs-0.65/log.txt
- DPT-main/PlotTemplate/plot_KL_divergence/out/finite_time/SE/L4_D2W32K5_E100BS1k/logs-0.70/
- DPT-main/PlotTemplate/plot_KL_divergence/out/finite_time/SE/L4_D2W32K5_E100BS1k/logs-0.70/log.txt
- DPT-main/PlotTemplate/plot_KL_divergence/out/finite_time/SE/L4_D2W32K5_E100BS1k/logs-0.75/
- DPT-main/PlotTemplate/plot_KL_divergence/out/finite_time/SE/L4_D2W32K5_E100BS1k/logs-0.75/log.txt
- DPT-main/PlotTemplate/plot_KL_divergence/out/finite_time/SE/L4_D2W32K5_E100BS1k/logs-0.80/
- DPT-main/PlotTemplate/plot_KL_divergence/out/finite_time/SE/L4_D2W32K5_E100BS1k/logs-0.80/log.txt
- DPT-main/PlotTemplate/plot_KL_divergence/out/finite_time/SE/L4_D2W32K5_E100BS1k/logs-0.85/
- DPT-main/PlotTemplate/plot_KL_divergence/out/finite_time/SE/L4_D2W32K5_E100BS1k/logs-0.85/log.txt
- DPT-main/PlotTemplate/plot_KL_divergence/out/finite_time/SE/L4_D2W32K5_E100BS1k/logs-0.90/
- DPT-main/PlotTemplate/plot_KL_divergence/out/finite_time/SE/L4_D2W32K5_E100BS1k/logs-0.90/log.txt
- DPT-main/PlotTemplate/plot_KL_divergence/out/finite_time/SE/L4_D2W32K5_E100BS1k/logs-0.95/
- DPT-main/PlotTemplate/plot_KL_divergence/out/finite_time/SE/L4_D2W32K5_E100BS1k/logs-0.95/log.txt
- DPT-main/PlotTemplate/plot_KL_divergence/out/finite_time/SE/L4_D2W32K5_E100BS1k/logs-1.00/
- DPT-main/PlotTemplate/plot_KL_divergence/out/finite_time/SE/L4_D2W32K5_E100BS1k/logs-1.00/log.txt
- DPT-main/PlotTemplate/plot_KL_divergence/out/finite_time/SE/L4_D2W32K5_E100BS1k/logs-1.05/
- DPT-main/PlotTemplate/plot_KL_divergence/out/finite_time/SE/L4_D2W32K5_E100BS1k/logs-1.05/log.txt
- DPT-main/PlotTemplate/plot_KL_divergence/out/finite_time/SE/L4_D2W32K5_E100BS1k/logs-1.10/
- DPT-main/PlotTemplate/plot_KL_divergence/out/finite_time/SE/L4_D2W32K5_E100BS1k/logs-1.10/log.txt
- DPT-main/PlotTemplate/plot_KL_divergence/out/finite_time/SE/L4_D2W32K5_E100BS1k/logs-1.15/
- DPT-main/PlotTemplate/plot_KL_divergence/out/finite_time/SE/L4_D2W32K5_E100BS1k/logs-1.15/log.txt
- DPT-main/PlotTemplate/plot_KL_divergence/out/finite_time/SE/L4_D2W32K5_E100BS1k/logs-1.20/
- DPT-main/PlotTemplate/plot_KL_divergence/out/finite_time/SE/L4_D2W32K5_E100BS1k/logs-1.20/log.txt
- DPT-main/PlotTemplate/plot_KL_divergence/out/finite_time/SE/L4_D2W32K5_E100BS1k/logs-1.25/
- DPT-main/PlotTemplate/plot_KL_divergence/out/finite_time/SE/L4_D2W32K5_E100BS1k/logs-1.25/log.txt
- DPT-main/PlotTemplate/plot_KL_divergence/out/finite_time/SE/L4_D2W32K5_E100BS1k/logs-1.30/
- DPT-main/PlotTemplate/plot_KL_divergence/out/finite_time/SE/L4_D2W32K5_E100BS1k/logs-1.30/log.txt
- DPT-main/PlotTemplate/plot_KL_divergence/out/finite_time/SE/L4_D2W32K5_E100BS1k/logs-1.35/
- DPT-main/PlotTemplate/plot_KL_divergence/out/finite_time/SE/L4_D2W32K5_E100BS1k/logs-1.35/log.txt
- DPT-main/PlotTemplate/plot_KL_divergence/out/finite_time/SE/L4_D2W32K5_E100BS1k/logs-1.40/
- DPT-main/PlotTemplate/plot_KL_divergence/out/finite_time/SE/L4_D2W32K5_E100BS1k/logs-1.40/log.txt
- DPT-main/PlotTemplate/plot_KL_divergence/out/finite_time/SE/L4_D2W32K5_E100BS1k/logs-1.45/
- DPT-main/PlotTemplate/plot_KL_divergence/out/finite_time/SE/L4_D2W32K5_E100BS1k/logs-1.45/log.txt
- DPT-main/PlotTemplate/plot_KL_divergence/out/finite_time/SE/L4_D2W32K5_E100BS1k/logs-1.50/
- DPT-main/PlotTemplate/plot_KL_divergence/out/finite_time/SE/L4_D2W32K5_E100BS1k/logs-1.50/log.txt
- DPT-main/PlotTemplate/plot_KL_divergence/out/finite_time/SE/L4_D2W32K5_E100BS1k/logs-1.55/
- DPT-main/PlotTemplate/plot_KL_divergence/out/finite_time/SE/L4_D2W32K5_E100BS1k/logs-1.55/log.txt
- DPT-main/PlotTemplate/plot_KL_divergence/out/finite_time/SE/L4_D2W32K5_E100BS1k/logs-1.60/
- DPT-main/PlotTemplate/plot_KL_divergence/out/finite_time/SE/L4_D2W32K5_E100BS1k/logs-1.60/log.txt
- DPT-main/PlotTemplate/plot_KL_divergence/out/finite_time/SE/L4_D2W32K5_E100BS1k/logs-1.65/
- DPT-main/PlotTemplate/plot_KL_divergence/out/finite_time/SE/L4_D2W32K5_E100BS1k/logs-1.65/log.txt
- DPT-main/PlotTemplate/plot_KL_divergence/out/finite_time/SE/L4_D2W32K5_E100BS1k/logs-1.70/
- DPT-main/PlotTemplate/plot_KL_divergence/out/finite_time/SE/L4_D2W32K5_E100BS1k/logs-1.70/log.txt
- DPT-main/PlotTemplate/plot_KL_divergence/out/finite_time/SE/L4_D2W32K5_E100BS1k/logs-1.75/
- DPT-main/PlotTemplate/plot_KL_divergence/out/finite_time/SE/L4_D2W32K5_E100BS1k/logs-1.75/log.txt
- DPT-main/PlotTemplate/plot_KL_divergence/out/finite_time/SE/L4_D2W32K5_E100BS1k/logs-1.80/
- DPT-main/PlotTemplate/plot_KL_divergence/out/finite_time/SE/L4_D2W32K5_E100BS1k/logs-1.80/log.txt
- DPT-main/PlotTemplate/plot_KL_divergence/out/finite_time/SE/L4_D2W32K5_E100BS1k/logs-1.85/
- DPT-main/PlotTemplate/plot_KL_divergence/out/finite_time/SE/L4_D2W32K5_E100BS1k/logs-1.85/log.txt
- DPT-main/PlotTemplate/plot_KL_divergence/out/finite_time/SE/L4_D2W32K5_E100BS1k/logs-1.90/
- DPT-main/PlotTemplate/plot_KL_divergence/out/finite_time/SE/L4_D2W32K5_E100BS1k/logs-1.90/log.txt
- DPT-main/PlotTemplate/plot_KL_divergence/out/finite_time/SE/L4_D2W32K5_E100BS1k/logs-1.95/
- DPT-main/PlotTemplate/plot_KL_divergence/out/finite_time/SE/L4_D2W32K5_E100BS1k/logs-1.95/log.txt
- DPT-main/PlotTemplate/plot_KL_divergence/out/finite_time/SE/L4_D2W32K5_E100BS1k/logs-2.00/
- DPT-main/PlotTemplate/plot_KL_divergence/out/finite_time/SE/L4_D2W32K5_E100BS1k/logs-2.00/log.txt
- DPT-main/PlotTemplate/plot_KL_divergence/out/finite_time/SE/L4_D2W32K5_E100BS1k/logs0.00/
- DPT-main/PlotTemplate/plot_KL_divergence/out/finite_time/SE/L4_D2W32K5_E100BS1k/logs0.00/log.txt
- DPT-main/PlotTemplate/plot_KL_divergence/out/finite_time/SE/L5_D2W32K5_E100BS1k/
- DPT-main/PlotTemplate/plot_KL_divergence/out/finite_time/SE/L5_D2W32K5_E100BS1k/logs-0.05/
- DPT-main/PlotTemplate/plot_KL_divergence/out/finite_time/SE/L5_D2W32K5_E100BS1k/logs-0.05/log.txt
- DPT-main/PlotTemplate/plot_KL_divergence/out/finite_time/SE/L5_D2W32K5_E100BS1k/logs-0.10/
- DPT-main/PlotTemplate/plot_KL_divergence/out/finite_time/SE/L5_D2W32K5_E100BS1k/logs-0.10/log.txt
- DPT-main/PlotTemplate/plot_KL_divergence/out/finite_time/SE/L5_D2W32K5_E100BS1k/logs-0.15/
- DPT-main/PlotTemplate/plot_KL_divergence/out/finite_time/SE/L5_D2W32K5_E100BS1k/logs-0.15/log.txt
- DPT-main/PlotTemplate/plot_KL_divergence/out/finite_time/SE/L5_D2W32K5_E100BS1k/logs-0.20/
- DPT-main/PlotTemplate/plot_KL_divergence/out/finite_time/SE/L5_D2W32K5_E100BS1k/logs-0.20/log.txt
- DPT-main/PlotTemplate/plot_KL_divergence/out/finite_time/SE/L5_D2W32K5_E100BS1k/logs-0.25/
- DPT-main/PlotTemplate/plot_KL_divergence/out/finite_time/SE/L5_D2W32K5_E100BS1k/logs-0.25/log.txt
- DPT-main/PlotTemplate/plot_KL_divergence/out/finite_time/SE/L5_D2W32K5_E100BS1k/logs-0.30/
- DPT-main/PlotTemplate/plot_KL_divergence/out/finite_time/SE/L5_D2W32K5_E100BS1k/logs-0.30/log.txt
- DPT-main/PlotTemplate/plot_KL_divergence/out/finite_time/SE/L5_D2W32K5_E100BS1k/logs-0.35/
- DPT-main/PlotTemplate/plot_KL_divergence/out/finite_time/SE/L5_D2W32K5_E100BS1k/logs-0.35/log.txt
- DPT-main/PlotTemplate/plot_KL_divergence/out/finite_time/SE/L5_D2W32K5_E100BS1k/logs-0.40/
- DPT-main/PlotTemplate/plot_KL_divergence/out/finite_time/SE/L5_D2W32K5_E100BS1k/logs-0.40/log.txt
- DPT-main/PlotTemplate/plot_KL_divergence/out/finite_time/SE/L5_D2W32K5_E100BS1k/logs-0.45/
- DPT-main/PlotTemplate/plot_KL_divergence/out/finite_time/SE/L5_D2W32K5_E100BS1k/logs-0.45/log.txt
- DPT-main/PlotTemplate/plot_KL_divergence/out/finite_time/SE/L5_D2W32K5_E100BS1k/logs-0.50/
- DPT-main/PlotTemplate/plot_KL_divergence/out/finite_time/SE/L5_D2W32K5_E100BS1k/logs-0.50/log.txt
- DPT-main/PlotTemplate/plot_KL_divergence/out/finite_time/SE/L5_D2W32K5_E100BS1k/logs-0.55/
- DPT-main/PlotTemplate/plot_KL_divergence/out/finite_time/SE/L5_D2W32K5_E100BS1k/logs-0.55/log.txt
- DPT-main/PlotTemplate/plot_KL_divergence/out/finite_time/SE/L5_D2W32K5_E100BS1k/logs-0.60/
- DPT-main/PlotTemplate/plot_KL_divergence/out/finite_time/SE/L5_D2W32K5_E100BS1k/logs-0.60/log.txt
- DPT-main/PlotTemplate/plot_KL_divergence/out/finite_time/SE/L5_D2W32K5_E100BS1k/logs-0.65/
- DPT-main/PlotTemplate/plot_KL_divergence/out/finite_time/SE/L5_D2W32K5_E100BS1k/logs-0.65/log.txt
- DPT-main/PlotTemplate/plot_KL_divergence/out/finite_time/SE/L5_D2W32K5_E100BS1k/logs-0.70/
- DPT-main/PlotTemplate/plot_KL_divergence/out/finite_time/SE/L5_D2W32K5_E100BS1k/logs-0.70/log.txt
- DPT-main/PlotTemplate/plot_KL_divergence/out/finite_time/SE/L5_D2W32K5_E100BS1k/logs-0.75/
- DPT-main/PlotTemplate/plot_KL_divergence/out/finite_time/SE/L5_D2W32K5_E100BS1k/logs-0.75/log.txt
- DPT-main/PlotTemplate/plot_KL_divergence/out/finite_time/SE/L5_D2W32K5_E100BS1k/logs-0.80/
- DPT-main/PlotTemplate/plot_KL_divergence/out/finite_time/SE/L5_D2W32K5_E100BS1k/logs-0.80/log.txt
- DPT-main/PlotTemplate/plot_KL_divergence/out/finite_time/SE/L5_D2W32K5_E100BS1k/logs-0.85/
- DPT-main/PlotTemplate/plot_KL_divergence/out/finite_time/SE/L5_D2W32K5_E100BS1k/logs-0.85/log.txt
- DPT-main/PlotTemplate/plot_KL_divergence/out/finite_time/SE/L5_D2W32K5_E100BS1k/logs-0.90/
- DPT-main/PlotTemplate/plot_KL_divergence/out/finite_time/SE/L5_D2W32K5_E100BS1k/logs-0.90/log.txt
- DPT-main/PlotTemplate/plot_KL_divergence/out/finite_time/SE/L5_D2W32K5_E100BS1k/logs-0.95/
- DPT-main/PlotTemplate/plot_KL_divergence/out/finite_time/SE/L5_D2W32K5_E100BS1k/logs-0.95/log.txt
- DPT-main/PlotTemplate/plot_KL_divergence/out/finite_time/SE/L5_D2W32K5_E100BS1k/logs-1.00/
- DPT-main/PlotTemplate/plot_KL_divergence/out/finite_time/SE/L5_D2W32K5_E100BS1k/logs-1.00/log.txt
- DPT-main/PlotTemplate/plot_KL_divergence/out/finite_time/SE/L5_D2W32K5_E100BS1k/logs-1.05/
- DPT-main/PlotTemplate/plot_KL_divergence/out/finite_time/SE/L5_D2W32K5_E100BS1k/logs-1.05/log.txt
- DPT-main/PlotTemplate/plot_KL_divergence/out/finite_time/SE/L5_D2W32K5_E100BS1k/logs-1.10/
- DPT-main/PlotTemplate/plot_KL_divergence/out/finite_time/SE/L5_D2W32K5_E100BS1k/logs-1.10/log.txt
- DPT-main/PlotTemplate/plot_KL_divergence/out/finite_time/SE/L5_D2W32K5_E100BS1k/logs-1.15/
- DPT-main/PlotTemplate/plot_KL_divergence/out/finite_time/SE/L5_D2W32K5_E100BS1k/logs-1.15/log.txt
- DPT-main/PlotTemplate/plot_KL_divergence/out/finite_time/SE/L5_D2W32K5_E100BS1k/logs-1.20/
- DPT-main/PlotTemplate/plot_KL_divergence/out/finite_time/SE/L5_D2W32K5_E100BS1k/logs-1.20/log.txt
- DPT-main/PlotTemplate/plot_KL_divergence/out/finite_time/SE/L5_D2W32K5_E100BS1k/logs-1.25/
- DPT-main/PlotTemplate/plot_KL_divergence/out/finite_time/SE/L5_D2W32K5_E100BS1k/logs-1.25/log.txt
- DPT-main/PlotTemplate/plot_KL_divergence/out/finite_time/SE/L5_D2W32K5_E100BS1k/logs-1.30/
- DPT-main/PlotTemplate/plot_KL_divergence/out/finite_time/SE/L5_D2W32K5_E100BS1k/logs-1.30/log.txt
- DPT-main/PlotTemplate/plot_KL_divergence/out/finite_time/SE/L5_D2W32K5_E100BS1k/logs-1.35/
- DPT-main/PlotTemplate/plot_KL_divergence/out/finite_time/SE/L5_D2W32K5_E100BS1k/logs-1.35/log.txt
- DPT-main/PlotTemplate/plot_KL_divergence/out/finite_time/SE/L5_D2W32K5_E100BS1k/logs-1.40/
- DPT-main/PlotTemplate/plot_KL_divergence/out/finite_time/SE/L5_D2W32K5_E100BS1k/logs-1.40/log.txt
- DPT-main/PlotTemplate/plot_KL_divergence/out/finite_time/SE/L5_D2W32K5_E100BS1k/logs-1.45/
- DPT-main/PlotTemplate/plot_KL_divergence/out/finite_time/SE/L5_D2W32K5_E100BS1k/logs-1.45/log.txt
- DPT-main/PlotTemplate/plot_KL_divergence/out/finite_time/SE/L5_D2W32K5_E100BS1k/logs-1.50/
- DPT-main/PlotTemplate/plot_KL_divergence/out/finite_time/SE/L5_D2W32K5_E100BS1k/logs-1.50/log.txt
- DPT-main/PlotTemplate/plot_KL_divergence/out/finite_time/SE/L5_D2W32K5_E100BS1k/logs-1.55/
- DPT-main/PlotTemplate/plot_KL_divergence/out/finite_time/SE/L5_D2W32K5_E100BS1k/logs-1.55/log.txt
- DPT-main/PlotTemplate/plot_KL_divergence/out/finite_time/SE/L5_D2W32K5_E100BS1k/logs-1.60/
- DPT-main/PlotTemplate/plot_KL_divergence/out/finite_time/SE/L5_D2W32K5_E100BS1k/logs-1.60/log.txt
- DPT-main/PlotTemplate/plot_KL_divergence/out/finite_time/SE/L5_D2W32K5_E100BS1k/logs-1.65/
- DPT-main/PlotTemplate/plot_KL_divergence/out/finite_time/SE/L5_D2W32K5_E100BS1k/logs-1.65/log.txt
- DPT-main/PlotTemplate/plot_KL_divergence/out/finite_time/SE/L5_D2W32K5_E100BS1k/logs-1.70/
- DPT-main/PlotTemplate/plot_KL_divergence/out/finite_time/SE/L5_D2W32K5_E100BS1k/logs-1.70/log.txt
- DPT-main/PlotTemplate/plot_KL_divergence/out/finite_time/SE/L5_D2W32K5_E100BS1k/logs-1.75/
- DPT-main/PlotTemplate/plot_KL_divergence/out/finite_time/SE/L5_D2W32K5_E100BS1k/logs-1.75/log.txt
- DPT-main/PlotTemplate/plot_KL_divergence/out/finite_time/SE/L5_D2W32K5_E100BS1k/logs-1.80/
- DPT-main/PlotTemplate/plot_KL_divergence/out/finite_time/SE/L5_D2W32K5_E100BS1k/logs-1.80/log.txt
- DPT-main/PlotTemplate/plot_KL_divergence/out/finite_time/SE/L5_D2W32K5_E100BS1k/logs-1.85/
- DPT-main/PlotTemplate/plot_KL_divergence/out/finite_time/SE/L5_D2W32K5_E100BS1k/logs-1.85/log.txt
- DPT-main/PlotTemplate/plot_KL_divergence/out/finite_time/SE/L5_D2W32K5_E100BS1k/logs-1.90/
- DPT-main/PlotTemplate/plot_KL_divergence/out/finite_time/SE/L5_D2W32K5_E100BS1k/logs-1.90/log.txt
- DPT-main/PlotTemplate/plot_KL_divergence/out/finite_time/SE/L5_D2W32K5_E100BS1k/logs-1.95/
- DPT-main/PlotTemplate/plot_KL_divergence/out/finite_time/SE/L5_D2W32K5_E100BS1k/logs-1.95/log.txt
- DPT-main/PlotTemplate/plot_KL_divergence/out/finite_time/SE/L5_D2W32K5_E100BS1k/logs-2.00/
- DPT-main/PlotTemplate/plot_KL_divergence/out/finite_time/SE/L5_D2W32K5_E100BS1k/logs-2.00/log.txt
- DPT-main/PlotTemplate/plot_KL_divergence/out/finite_time/SE/L5_D2W32K5_E100BS1k/logs0.00/
- DPT-main/PlotTemplate/plot_KL_divergence/out/finite_time/SE/L5_D2W32K5_E100BS1k/logs0.00/log.txt
- DPT-main/PlotTemplate/plot_KL_divergence/out/finite_time/SE/L6_D3W32K5_E100BS1k/
- DPT-main/PlotTemplate/plot_KL_divergence/out/finite_time/SE/L6_D3W32K5_E100BS1k/logs-0.05/
- DPT-main/PlotTemplate/plot_KL_divergence/out/finite_time/SE/L6_D3W32K5_E100BS1k/logs-0.05/log.txt
- DPT-main/PlotTemplate/plot_KL_divergence/out/finite_time/SE/L6_D3W32K5_E100BS1k/logs-0.10/
- DPT-main/PlotTemplate/plot_KL_divergence/out/finite_time/SE/L6_D3W32K5_E100BS1k/logs-0.10/log.txt
- DPT-main/PlotTemplate/plot_KL_divergence/out/finite_time/SE/L6_D3W32K5_E100BS1k/logs-0.15/
- DPT-main/PlotTemplate/plot_KL_divergence/out/finite_time/SE/L6_D3W32K5_E100BS1k/logs-0.15/log.txt
- DPT-main/PlotTemplate/plot_KL_divergence/out/finite_time/SE/L6_D3W32K5_E100BS1k/logs-0.20/
- DPT-main/PlotTemplate/plot_KL_divergence/out/finite_time/SE/L6_D3W32K5_E100BS1k/logs-0.20/log.txt
- DPT-main/PlotTemplate/plot_KL_divergence/out/finite_time/SE/L6_D3W32K5_E100BS1k/logs-0.25/
- DPT-main/PlotTemplate/plot_KL_divergence/out/finite_time/SE/L6_D3W32K5_E100BS1k/logs-0.25/log.txt
- DPT-main/PlotTemplate/plot_KL_divergence/out/finite_time/SE/L6_D3W32K5_E100BS1k/logs-0.30/
- DPT-main/PlotTemplate/plot_KL_divergence/out/finite_time/SE/L6_D3W32K5_E100BS1k/logs-0.30/log.txt
- DPT-main/PlotTemplate/plot_KL_divergence/out/finite_time/SE/L6_D3W32K5_E100BS1k/logs-0.35/
- DPT-main/PlotTemplate/plot_KL_divergence/out/finite_time/SE/L6_D3W32K5_E100BS1k/logs-0.35/log.txt
- DPT-main/PlotTemplate/plot_KL_divergence/out/finite_time/SE/L6_D3W32K5_E100BS1k/logs-0.40/
- DPT-main/PlotTemplate/plot_KL_divergence/out/finite_time/SE/L6_D3W32K5_E100BS1k/logs-0.40/log.txt
- DPT-main/PlotTemplate/plot_KL_divergence/out/finite_time/SE/L6_D3W32K5_E100BS1k/logs-0.45/
- DPT-main/PlotTemplate/plot_KL_divergence/out/finite_time/SE/L6_D3W32K5_E100BS1k/logs-0.45/log.txt
- DPT-main/PlotTemplate/plot_KL_divergence/out/finite_time/SE/L6_D3W32K5_E100BS1k/logs-0.50/
- DPT-main/PlotTemplate/plot_KL_divergence/out/finite_time/SE/L6_D3W32K5_E100BS1k/logs-0.50/log.txt
- DPT-main/PlotTemplate/plot_KL_divergence/out/finite_time/SE/L6_D3W32K5_E100BS1k/logs-0.55/
[truncated: 592 more entries]
