# Supplementary material for: Learning nonequilibrium statistical mechanics and dynamical phase transitions
Source: Nat Commun. 2024 Feb 6;15:1117. doi: 10.1038/s41467-024-45172-8 (PMC10847122; doi:10.1038/s41467-024-45172-8)
Supplement: Supplementary file 4 — Supplementary Data 1 [file 41467_2024_45172_MOESM4_ESM.zip › DPT-main/MainVoter.py]

from utils import (
    clear_checkpoint,
    clear_log,
    default_dtype_torch,
    ensure_dir,
    get_last_checkpoint_step,
    ignore_param,
    init_out_dir,
    my_log,
    print_args,
)
from TransitionVoter import (
    AllTransitionState1D,
    OptimizeFunction,
    Optimizer,
    TransitionState,
    gen_all_binary_vectors,
)
from stacked_pixelcnnFA import StackedPixelCNN
from pixelcnnFirstUp import PixelCNN
from mdtensorizedrnn import MDTensorizedRNN
from mdrnn import RNN2D
from made1D import MADE1D
from made import MADE
from lstm2D import LSTM2D
from gru2D import GRU2D
from bernoulli import BernoulliMixture
from args import args
import torch
import numpy as np
import matplotlib.pyplot as plt
import copy
import os
import time

os.environ["KMP_DUPLICATE_LIB_OK"] = "True"


plt.rc('font', size=16)


def Test():
    # # # #Initialize parameters: see args.py for a the help information on the parameters if needed
    # # # #System parameters:
    # args.Model='Voter' # type of models: 'No','FA', 'East', see args.py for a the help information
    # args.L=6# Lattice size: 1D
    # args.Tstep=11#Time step of iterating the dynamical equation P_tnew=T*P_t, where T=(I+W*delta t)
    # args.delta_t=0.05#0.1#Time step length
    # args.dlambda=0.1#The steplength from the left to the rigth boundary value of the count field  (lambda=s)
    # args.dlambdaL=-1.6 #left boundary value of the count field  (lambda=s)
    # args.dlambdaR=-1.55 #Rigth boundary value of the count field  (lambda=s)
    # args.c=0.5#0.2#0.5 #Flip-up probability
    # args.negativeS=True # For the negative counting field (s<0) or not (s>0)
    # # #Neural-network hyperparameters:
    # args.net ='rnn'#'rnn'#'lstm'#'rnn'Type of neural network in the VAN
    # args.max_stepAll=30#0#0 #The epoch for the 1st  time steps
    # args.max_stepLater=5#0#00 #The epoch at time steps except for the 1st step
    # args.print_step=10#0   # The time step size of print and save results
    # args.net_depth=1#3#3  # Depth of the neural network
    # args.net_width=16#128 # Width of the neural network
    # args.batch_size=100#00#1000 #batch size
    # args.BC=3

    ###################################################
    # #Optional initial parameters
    # # args.half_kernel_size=2 #kernel size for pixelcnn
    # # args.loadVAN=False# Load the saved VAN at some time steps
    # args.loadTime=0# The loaded time steps
    # args.lrLoad=0.001# The loaded lr
    # args.max_stepLoad=100 # The epoch after the load
    # args.compareVAN=False#True # Compare the loaded VAN and new VAN, or not
    # args.Hermitian=False # Do Hermitian transform or not
    # args.Doob=False #Use Doob operator
    # args.BC=0 #Other boundary conditions
    # args.reverse=False #Use reverse order in RNN

    ###################################################
    # #Default parameters
    args.max_step = args.max_stepAll  # args.max_step=max_step
    args.lossType = 'kl'  # 'ss'# #type of loss
    args.clip_grad = 1  # clip gradient
    # args.lr_schedule=1#1, 2
    args.bias = True  # With bias or not in the neural network
    args.size = args.L * args.L  # the number of spin: doesnt' count the boundary spins
    args.epsilon = 0  # 1e-300#0#1 # avoid 0 value in log below
    args.free_energy_batch_size = args.batch_size  # 1000
    # args.Hermitian=False # Do Hermitian transform or not
    lambda_tilt_Range = 10 ** (np.arange(args.dlambdaL, args.dlambdaR, args.dlambda))  # plot heatmap
    if args.negativeS:
        lambda_tilt_Range = np.log(
            1 - 10 ** (np.arange(args.dlambdaL, args.dlambdaR, args.dlambda))
        )  # plot heatmap
    start_time2 = time.time()

    # start_time = time.time()
    init_out_dir()
    SummaryListDynPartiFuncLog2 = []
    SummaryListDynPartiFuncLog3 = []
    net_new = []
    SummaryLoss1 = []
    SummaryLoss1_2 = []
    SummaryLoss2 = []
    SummarySampleSum = []

    count = -1
    for lambda_tilt in lambda_tilt_Range:
        count += 1
        args.lambda_tilt = lambda_tilt
        args.max_step = args.max_stepAll  # args.max_step=max_step

        ###############################
        # Initialize net and optimizer
        if args.net == 'made':
            net = MADE(**vars(args))  # net2 = MADE1D(**vars(args))
        elif args.net == 'rnn':
            net = GRU2D(**vars(args))
        elif args.net == 'lstm':
            net = LSTM2D(**vars(args))
        elif args.net == 'rnn2':
            net = RNN2D(**vars(args))
        elif args.net == 'rnn3':
            net = MDTensorizedRNN(**vars(args))
        elif args.net == 'pixelcnn':
            net = PixelCNN(**vars(args))
        elif args.net == 'stackedpixelcnn':
            net = StackedPixelCNN(**vars(args))
        elif args.net == 'bernoulli':
            net = BernoulliMixture(**vars(args))
        else:
            raise ValueError('Unknown net: {}'.format(args.net))
        net.to(args.device)
        # if args.compareVAN:
        #     net0=copy.deepcopy(net)

        TP_Exact = []
        ListDynPartiFuncLog3 = []
        DynPartiFuncLog3 = 0
        ListDynPartiFuncLog2_3 = []
        DynPartiFuncLog2_3 = 0
        Loss1 = []
        Loss1_2 = []
        Loss2 = []
        TP_ExactRecord = []
        SampleSum = []

        # Load NN starting from certain time point:
        startT = 0
        if args.loadVAN:
            PATH = args.out_filename + str(round(args.lambda_tilt, 3)) + 'Tstep' + str(args.loadTime)
            startT = args.loadTime
            print(PATH)
            if args.cuda == -1:
                state = torch.load(PATH, map_location=torch.device('cpu'))  # CPU
            else:
                state = torch.load(PATH)  # GPU
            if not args.UseNewVAN:
                # net=state #old save format
                net1 = GRU2D(**vars(args))
                net1.load_state_dict(state['net'])  # new save format
                net1.to(args.device)
                if args.compareVAN:
                    # net1=copy.deepcopy(net)#for compare
                    optimizer1, params1, nparams1 = Optimizer(
                        net1, args
                    )  # From steady-state VAN: not evolve itself
                    optimizer1.load_state_dict(state['optimizer'])  # load saved optimizer1

                print('Use saved VAN')
                if args.lossType == 'ss':  # or args.lossType=='kl':
                    net = copy.deepcopy(net1)
                    print('Use saved VAN for ss')
            net_new = copy.deepcopy(net)  # net
            net_new.to(args.device)
            net_new.requires_grad = False
            if args.compareVAN:
                args.out_filename = (
                    args.out_filename
                    + 'CompareVAN'
                    + str(args.loadTime)
                    + 'lr'
                    + str(args.lrLoad)
                    + 'epoch'
                    + str(args.max_stepLoad)
                )
            else:
                args.out_filename = (
                    args.out_filename
                    + 'loadVAN'
                    + str(args.loadTime)
                    + 'lr'
                    + str(args.lrLoad)
                    + 'epoch'
                    + str(args.max_stepLoad)
                )
            ensure_dir(args.out_filename + '_img/')

        optimizer, params, nparams = Optimizer(net, args)

        if args.Doob == 1:
            data = np.load(
                '{}_img/DataSSL{}c{}s{}'.format(args.out_filename, args.L, args.c, args.dlambdaL) + '.npz'
            )
            print(list(data))
            print(data['arr_3'].shape)
            args.thetaLoad = -data['arr_3'][count, -1]  # loss=-theta

        for Tstep in range(startT, args.Tstep):  # Time step of the dynamical equation
            # This If is to increase epoch is finding that loss increases
            if Tstep >= 1 and not args.loadVAN:
                if Tstep < args.max_stepT1:
                    args.max_step = args.max_stepLater0  # default 50 epoch
                elif Tstep >= args.max_stepT1 and Tstep < args.max_stepT2:
                    args.max_step = args.max_stepLater
                else:
                    args.max_step = args.max_stepLater2  # default 50 epoch
            if args.loadVAN:
                if Tstep == startT:
                    args.max_step = args.max_stepAll
                else:
                    args.max_step = args.max_stepLoad

            scheduler = []
            if args.lr_schedule:
                if args.lr_schedule_type == 1:
                    scheduler = torch.optim.lr_scheduler.ReduceLROnPlateau(
                        optimizer,
                        factor=0.5,
                        patience=int(args.max_step * args.Percent),
                        verbose=True,
                        threshold=1e-4,
                        min_lr=1e-5,
                    )
                if args.lr_schedule_type == 2:
                    scheduler = torch.optim.lr_scheduler.LambdaLR(
                        optimizer, lr_lambda=lambda epoch: 1 / (epoch * 10 * args.lr + 1)
                    )
                if args.lr_schedule_type == 3:
                    scheduler = torch.optim.lr_scheduler.ExponentialLR(
                        optimizer, 10 ** (-2 / args.max_step)
                    )  # lr_final = 0.01 * lr_init (1e-2 -> 1e-4)
                if args.lr_schedule_type == 4:
                    scheduler = torch.optim.lr_scheduler.CyclicLR(
                        optimizer,
                        base_lr=1e-4,
                        max_lr=1e-2,
                        step_size_up=20,
                        step_size_down=20,
                        mode='exp_range',
                        gamma=0.999,
                        scale_fn=None,
                        scale_mode='cycle',
                        cycle_momentum=False,
                        last_epoch=-1,
                    )

            # Train VAN: if args.loadVAN, use loaded VAN
            if not args.compareVAN:
                (
                    net,
                    optimizer,
                    SampleT,
                    free_energy_mean3Temp,
                    Loss1Temp,
                    Loss1_2Temp,
                    ListDistanceCheck_Eucli,
                    DistanceCheck_Eucli,
                    ListDistanceCheck,
                    Listloss_mean,
                    Listloss_std,
                ) = OptimizeFunction(net, params, optimizer, scheduler, net_new, args, lambda_tilt, Tstep)

            # Compare VAN: if args.compareVAN, compare Null VAN and saved VAN at steady state for phase transitoin
            if args.compareVAN:
                print('Use two VANs to compare')
                (
                    net,
                    optimizer,
                    SampleT,
                    free_energy_mean3Temp,
                    Loss1Temp,
                    Loss1_2Temp,
                    ListDistanceCheck_Eucli,
                    DistanceCheck_Eucli,
                    ListDistanceCheck,
                    Listloss_mean,
                    Listloss_std,
                ) = OptimizeFunction(net, params, optimizer, scheduler, net_new, args, lambda_tilt, Tstep)

                net2 = copy.deepcopy(net1)
                [optimizer2, params2, nparams2] = [optimizer1, params1, nparams1]
                (
                    net2,
                    optimizer2,
                    SampleT2,
                    free_energy_mean3Temp2,
                    Loss1Temp2,
                    Loss1_2Temp2,
                    ListDistanceCheck_Eucli2,
                    DistanceCheck_Eucli2,
                    ListDistanceCheck2,
                    Listloss_mean2,
                    Listloss_std2,
                ) = OptimizeFunction(net2, params2, optimizer2, scheduler, net_new, args, lambda_tilt, Tstep)
                LossCompare1 = np.array(
                    torch.mean(torch.tensor(Loss1Temp, dtype=torch.float64).to(args.device)).detach().cpu()
                )
                LossCompare2 = np.array(
                    torch.mean(torch.tensor(Loss1Temp2, dtype=torch.float64).to(args.device)).detach().cpu()
                )
                if LossCompare1 > LossCompare2:
                    print('Steady state VAN is used')
                    net = copy.deepcopy(net2)
                    [
                        optimizer,
                        params,
                        SampleT,
                        free_energy_mean3Temp,
                        Loss1Temp,
                        Loss1_2Temp,
                        ListDistanceCheck_Eucli,
                        DistanceCheck_Eucli,
                        ListDistanceCheck,
                        Listloss_mean,
                        Listloss_std,
                    ] = [
                        optimizer2,
                        params2,
                        SampleT2,
                        free_energy_mean3Temp2,
                        Loss1Temp2,
                        Loss1_2Temp2,
                        ListDistanceCheck_Eucli2,
                        DistanceCheck_Eucli2,
                        ListDistanceCheck2,
                        Listloss_mean2,
                        Listloss_std2,
                    ]

            with torch.no_grad():
                free_energy_mean3 = torch.mean(
                    torch.tensor(free_energy_mean3Temp, dtype=torch.float64).to(args.device)
                )  # loss.mean() #/ args.beta / args.size
                net_new = copy.deepcopy(net)  # net
                if (Tstep == 0 or Tstep == 100 or Tstep == 500 or Tstep == 1000) and not args.loadVAN:
                    PATH = args.out_filename + str(round(args.lambda_tilt, 3)) + 'Tstep' + str(Tstep)
                    # torch.save(net, PATH)
                    state = {'net': net.state_dict(), 'optimizer': optimizer.state_dict()}
                    torch.save(state, PATH)

                net_new.requires_grad = False
                DynPartiFuncLog2_3 += free_energy_mean3.detach().cpu().numpy()
                ListDynPartiFuncLog2_3.append(DynPartiFuncLog2_3)
                Loss1.append(
                    np.array(
                        torch.mean(torch.tensor(Loss1Temp, dtype=torch.float64).to(args.device))
                        .detach()
                        .cpu()
                    )
                )
                Loss1_2.append(
                    np.array(
                        torch.mean(torch.tensor(Loss1_2Temp, dtype=torch.float64).to(args.device))
                        .detach()
                        .cpu()
                    )
                )
                Loss2.append(np.array(DistanceCheck_Eucli.detach().cpu()))
                # SampleSum.append(np.mean(np.array(SampleT).reshape(-1,args.L,args.L),0))
                if Tstep % int(args.print_step) == 0:  # Save samples only every print_step steps
                    SampleSum.append(np.array(SampleT).reshape(-1, args.L, args.L))
                    argsSave = [
                        args.Tstep,
                        args.delta_t,
                        args.L,
                        args.dlambda,
                        args.dlambdaL,
                        args.dlambdaR,
                        args.c,
                        args.print_step,
                    ]
                    # SummaryListDynPartiFuncLog2=np.array(SummaryListDynPartiFuncLog2)
                    SummaryLoss1 = []
                    SummaryLoss2 = []
                    # np.savez('{}_img/Data'.format(args.out_filename),SummaryListDynPartiFuncLog2,argsSave,SummaryListDynPartiFuncLog3,SummaryLoss1,SummaryLoss2,np.array(SampleSum),np.array(delta_TSum))
                    np.savez(
                        '{}_img/Data{}L{}c{}s{}'.format(
                            args.out_filename, args.Model, args.L, args.c, args.dlambdaL
                        ),
                        np.array(SummaryListDynPartiFuncLog2),
                        argsSave,
                        np.array(SummaryListDynPartiFuncLog3),
                        np.array(SummaryLoss1),
                        np.array(SummaryLoss2),
                        np.array(SampleSum),
                        np.array(SummarySampleSum),
                        np.array(SummaryLoss1_2),
                    )

            # #Plot training loss
            if Tstep <= 1 or Tstep == 500 or Tstep == 1000:
                plt.figure(num=None, dpi=300, edgecolor='k')
                fig, axes = plt.subplots(2, 1)
                fig.tight_layout()
                ax = plt.subplot(2, 1, 1)
                # ,, label = 'Relative mean square error')
                plt.plot(range(0, args.max_step + 1), np.abs(Listloss_mean), label='Loss_mean')
                # ,, label = 'Relative mean square error')
                plt.plot(range(0, args.max_step + 1), np.abs(Listloss_std), label='Loss_std')
                axes = plt.gca()
                axes.set_yscale('log')
                plt.ylabel('Loss')
                plt.xlabel('Epoch')  # plt.xlabel('Time (Lyapunov time)')
                plt.legend()
                ax = plt.subplot(2, 1, 2)
                axes = plt.gca()
                axes.set_yscale('log')
                plt.plot(
                    range(0, args.max_step + 1), np.abs(ListDistanceCheck_Eucli), label='Euclidean distance'
                )  # ,, label = 'Relative mean square error')
                plt.plot(
                    range(0, args.max_step + 1), np.abs(ListDistanceCheck), label='KL-divergence'
                )  # ,, label = 'Relative mean square error')
                plt.ylabel('Distance')
                plt.xlabel('Epoch')  # plt.xlabel('Time (Lyapunov time)')
                fig = plt.gcf()
                plt.legend()
                fig.set_size_inches(8, 8)
                plt.tight_layout()
                plt.savefig(
                    '{}_img/TimeStep{}lambda{}.jpg'.format(args.out_filename, Tstep, lambda_tilt), dpi=300
                )  # , 'Loss_L%g_TimeStep%g.jpg'%(args.L,args.Tstep), dpi=300)
                plt.close()

        ListDynPartiFuncLog2_3 = np.array(ListDynPartiFuncLog2_3)
        SummaryListDynPartiFuncLog2.append(ListDynPartiFuncLog2_3)
        SummaryListDynPartiFuncLog3.append(ListDynPartiFuncLog3)
        SummaryLoss1.append(Loss1)
        SummaryLoss1_2.append(Loss1_2)
        SummaryLoss2.append(Loss2)
        SummarySampleSum.append(SampleSum)
        print(np.array(SummarySampleSum).shape)
        # np.savez('{}_img/DataL{}c{}s{}'.format(args.out_filename,args.L,args.c,args.dlambdaL),np.array(SummaryListDynPartiFuncLog2),np.array(SummaryListDynPartiFuncLog3),np.array(SummaryLoss1),np.array(SummaryLoss2))
        argsSave = [
            args.Tstep,
            args.delta_t,
            args.L,
            args.dlambda,
            args.dlambdaL,
            args.dlambdaR,
            args.c,
            args.print_step,
        ]
        # np.savez('{}_img/DataL{}c{}s{}'.format(args.out_filename,args.L,args.c,args.dlambdaL),np.array(SummaryListDynPartiFuncLog2),argsSave,np.array(SummaryListDynPartiFuncLog3),np.array(SummaryLoss1),np.array(SummaryLoss2))
        np.savez(
            '{}_img/Data{}L{}c{}s{}'.format(args.out_filename, args.Model, args.L, args.c, args.dlambdaL),
            np.array(SummaryListDynPartiFuncLog2),
            argsSave,
            np.array(SummaryListDynPartiFuncLog3),
            np.array(SummaryLoss1),
            np.array(SummaryLoss2),
            np.array(SampleSum),
            np.array(SummarySampleSum),
            np.array(SummaryLoss1_2),
        )

    #####################################
    # Save data
    end_time2 = time.time()
    print('Time ', (end_time2 - start_time2) / 60)
    print('Time ', (end_time2 - start_time2) / 3600)
    # argsSave=[args.Tstep,args.delta_t,args.L,args.dlambda ,args.dlambdaL ,args.dlambdaR,args.c]
    SummaryListDynPartiFuncLog2 = np.array(SummaryListDynPartiFuncLog2)
    SummaryListDynPartiFuncLog3 = np.array(SummaryListDynPartiFuncLog3)
    SummaryLoss1 = np.array(SummaryLoss1)
    SummaryLoss2 = np.array(SummaryLoss2)
    SampleSum = np.array(SampleSum)
    SummarySampleSum = np.array(SummarySampleSum)
    # np.savez('{}_img/DataL{}c{}s{}'.format(args.out_filename,args.L,args.c,args.dlambdaL),SummaryListDynPartiFuncLog2,argsSave,SummaryListDynPartiFuncLog3,SummaryLoss1,SummaryLoss2,SampleSum)
    np.savez(
        '{}_img/Data{}L{}c{}s{}'.format(args.out_filename, args.Model, args.L, args.c, args.dlambdaL),
        SummaryListDynPartiFuncLog2,
        argsSave,
        SummaryListDynPartiFuncLog3,
        SummaryLoss1,
        SummaryLoss2,
        SampleSum,
        SummarySampleSum,
        np.array(SummaryLoss1_2),
    )
    if args.lossType == 'ss':
        np.savez(
            '{}_img/Data{}SSL{}c{}s{}'.format(args.out_filename, args.Model, args.L, args.c, args.dlambdaL),
            SummaryListDynPartiFuncLog2,
            argsSave,
            SummaryListDynPartiFuncLog3,
            SummaryLoss1,
            SummaryLoss2,
            SampleSum,
            SummarySampleSum,
            np.array(SummaryLoss1_2),
        )


if __name__ == '__main__':
    Test()
