# Supplementary material for: Learning nonequilibrium statistical mechanics and dynamical phase transitions
Source: Nat Commun. 2024 Feb 6;15:1117. doi: 10.1038/s41467-024-45172-8 (PMC10847122; doi:10.1038/s41467-024-45172-8)
Supplement: Supplementary file 4 — Supplementary Data 1 [file 41467_2024_45172_MOESM4_ESM.zip › DPT-main/PlotTemplate/plot_KL_divergence/out/compare_KL/logs-0.05/log.txt]

20 2.9979168175486848e-05 3.0022729333722964e-05 5.7753022701945156e-05
40 4.287381307221949e-05 4.290306242182851e-05 0.00014107344031799585
60 5.0057056796504185e-05 4.97809742228128e-05 0.00030707140103913844
80 5.32149279024452e-05 5.2873598178848624e-05 0.0005395830958150327
100 5.5431839427910745e-05 5.5342010455206037e-05 0.0007244708249345422
120 5.6615393987158313e-05 5.6028042308753356e-05 0.0010292386868968606
140 7.237403769977391e-05 7.240020204335451e-05 0.0019903338979929686
160 9.19055673875846e-05 9.257441706722602e-05 0.002260815817862749
180 0.00014227372594177723 0.00014441042731050402 0.0028023761697113514
200 0.00028281452250666916 0.00028978358022868633 0.005405382253229618
220 0.0003752899938262999 0.0003838014672510326 0.006337119732052088
240 0.0005738766631111503 0.0005879735108464956 0.009722700342535973
260 0.0003901390009559691 0.00039199989987537265 0.007069161161780357
280 0.0006707067950628698 0.0006751560140401125 0.013365041464567184
300 0.0015375707298517227 0.001536592491902411 0.022749952971935272
320 0.0035885428078472614 0.0035850044805556536 0.035662200301885605
340 0.0033096368424594402 0.0033194376155734062 0.037395257502794266
360 0.0037412960082292557 0.003756097052246332 0.039098650217056274
380 0.001171743730083108 0.0011723041534423828 0.021478287875652313
400 0.0019323185551911592 0.0019355914555490017 0.02717977948486805
420 0.003122473368421197 0.00313006155192852 0.03361828625202179
440 0.0021401001140475273 0.002145538805052638 0.030601898208260536
460 0.002530336147174239 0.0025365808978676796 0.03258039057254791
480 0.0024529057554900646 0.0024672062136232853 0.03270544856786728
500 0.0014452856266871095 0.0014370705466717482 0.025073092430830002
520 0.0008455641800537705 0.000864326604641974 0.013553585857152939
540 0.0004057123442180455 0.00038106320425868034 0.010653708130121231
560 0.0006842363509349525 0.0006759457755833864 0.016470152884721756
580 0.0008072433993220329 0.0008032689802348614 0.017446793615818024
600 0.0010979719227179885 0.001088747289031744 0.021426644176244736
620 0.001586003927513957 0.0015796860679984093 0.024037083610892296
640 0.0020846910774707794 0.002144800964742899 0.02741146646440029
660 0.0021433266811072826 0.00215719873085618 0.026958029717206955
680 0.002075820229947567 0.002116000046953559 0.02936416305601597
700 0.003132179146632552 0.0032336334697902203 0.03147730976343155
720 0.0031049561221152544 0.003164674388244748 0.03462900221347809
740 0.003246559761464596 0.0033072358928620815 0.035865120589733124
760 0.003436208702623844 0.003469842253252864 0.03874380886554718
780 0.004014636389911175 0.004042554646730423 0.0405106283724308
800 0.0032054150942713022 0.0032148894388228655 0.03662433102726936
820 0.0019173893379047513 0.001924810349009931 0.02649182453751564
840 0.0019175506895408034 0.001921273535117507 0.02728537656366825
860 0.0006658212514594197 0.0006712590693496168 0.015155648812651634
880 0.0005186228081583977 0.0005502974381670356 0.012706574983894825
900 0.0009847645414993167 0.0010105863912031054 0.01857857033610344
920 0.0021911398507654667 0.002259606495499611 0.027070898562669754
940 0.0024395796936005354 0.002460827585309744 0.02886287495493889
960 0.003134951926767826 0.0031520321499556303 0.034752652049064636
980 0.004124836064875126 0.00416100537404418 0.04190615564584732
1000 0.004213928245007992 0.004238454159349203 0.04166581481695175
1020 0.004269861150532961 0.004314432851970196 0.04021270573139191
1040 0.0018895197426900268 0.0019301293650642037 0.02685692347586155
1060 0.0017825154354795814 0.0018017436377704144 0.02640226110816002
1080 0.0017216328997164965 0.0017220396548509598 0.0270078144967556
1100 0.0023696080315858126 0.002381100319325924 0.029435433447360992
1120 0.0025206466671079397 0.0025381946470588446 0.032820649445056915
1140 0.0024153843987733126 0.0024262273218482733 0.029523102566599846
1160 0.0033059995621442795 0.003332552034407854 0.035645660012960434
1180 0.0026389730628579855 0.0026729763485491276 0.030888313427567482
1200 0.0018436252139508724 0.001896118395961821 0.025166068226099014
1220 0.001648104633204639 0.0016582347452640533 0.025224916636943817
1240 0.0023955279029905796 0.002330423565581441 0.02668233960866928
1260 0.0025858243461698294 0.0024046560283750296 0.029061131179332733
1280 0.002130181062966585 0.002123683225363493 0.028953712433576584
1300 0.0021259761415421963 0.002159613650292158 0.029174262657761574
1320 0.001957227010279894 0.0020194274839013815 0.02711568772792816
1340 0.001798326033167541 0.0018183838110417128 0.026171376928687096
1360 0.001821673009544611 0.0018354352796450257 0.02517741546034813
1380 0.0028759236447513103 0.002930178539827466 0.033368729054927826
1400 0.0032924858387559652 0.0033245468512177467 0.03563923388719559
1420 0.002273805905133486 0.0022853363770991564 0.03237037733197212
1440 0.0026460050139576197 0.002658109413459897 0.03321390599012375
1460 0.0027309583965688944 0.002744006924331188 0.033552028238773346
1480 0.003858673619106412 0.0038996385410428047 0.03863721713423729
1500 0.004361527971923351 0.004387245047837496 0.04223567247390747
1520 0.004003795795142651 0.004018581472337246 0.03969346731901169
1540 0.004009213298559189 0.004038357175886631 0.04006069898605347
1560 0.004713553003966808 0.004774201195687056 0.04293406382203102
1580 0.0038033153396099806 0.00383848138153553 0.03969118744134903
1600 0.0034516099840402603 0.0034785023890435696 0.03660687804222107
1620 0.003918184898793697 0.003906497731804848 0.03865359351038933
1640 0.003668575780466199 0.0036724335514009 0.037979066371917725
1660 0.0032328187953680754 0.0032347883097827435 0.034865863621234894
1680 0.0026464269030839205 0.002643686719238758 0.031243611127138138
1700 0.0024481385480612516 0.0024452253710478544 0.030762743204832077
1720 0.003034354420378804 0.003051562700420618 0.033640362322330475
1740 0.00207151030190289 0.0020779562182724476 0.027969731017947197
1760 0.0024716376792639494 0.002474323147907853 0.030165083706378937
1780 0.0028786580078303814 0.0028909570537507534 0.034611061215400696
1800 0.0033745570108294487 0.0034216290805488825 0.036994289606809616
1820 0.005068707279860973 0.005123677663505077 0.043158158659935
1840 0.004411460366100073 0.004421233665198088 0.041231151670217514
1860 0.0035789397079497576 0.0035899223294109106 0.037181977182626724
1880 0.003821744117885828 0.0038392276037484407 0.038464855402708054
1900 0.002713605761528015 0.0027254601009190083 0.03291408345103264
1920 0.003161091124638915 0.0031801206059753895 0.03553299978375435
1940 0.0022522667422890663 0.002271312987431884 0.029801074415445328
1960 0.0026038361247628927 0.0026261021848767996 0.03236877918243408
1980 0.002242304850369692 0.002233593026176095 0.030281875282526016
2000 0.002380272839218378 0.002384598134085536 0.03106340579688549
