# Supplementary material for: Learning nonequilibrium statistical mechanics and dynamical phase transitions
Source: Nat Commun. 2024 Feb 6;15:1117. doi: 10.1038/s41467-024-45172-8 (PMC10847122; doi:10.1038/s41467-024-45172-8)
Supplement: Supplementary file 4 — Supplementary Data 1 [file 41467_2024_45172_MOESM4_ESM.zip › DPT-main/PlotTemplate/plot_KL_divergence/out/compare_KL/logs-0.10/log.txt]

20 2.5519926566630602e-05 2.5634566554799676e-05 5.0946833653142676e-05
40 3.72312351828441e-05 3.717165964189917e-05 0.00010466048115631565
60 4.8203684855252504e-05 4.8051413614302874e-05 0.00023120793048292398
80 5.139369750395417e-05 5.113123916089535e-05 0.00037741748383268714
100 5.006940045859665e-05 4.973693285137415e-05 0.00043922735494561493
120 5.307276296662167e-05 5.2716284699272364e-05 0.0007313117966987193
140 5.90528070461005e-05 5.8732854085974395e-05 0.0006695555057376623
160 6.827664037700742e-05 6.778615352232009e-05 0.0007971727754920721
180 0.00016414019046351314 0.0001652734208619222 0.004433806985616684
200 0.0001038926129695028 0.00010650989133864641 0.0017211027443408966
220 0.0001141163520514965 0.00011598915443755686 0.0016657704254612327
240 0.0003378406981937587 0.00033367270953021944 0.008603149093687534
260 0.0001213776704389602 0.00011920889664907008 0.0024453955702483654
280 0.000355894590029493 0.00036170490784570575 0.009012212045490742
300 0.0006649651331827044 0.0006837482796981931 0.011821601539850235
320 0.00023218407295644283 0.00023668434005230665 0.00423605227842927
340 0.00019893635180778801 0.00020086715812794864 0.005358879454433918
360 0.00018805422587320209 0.00018885705503635108 0.0031623132526874542
380 0.0004533364262897521 0.00044037881889380515 0.008280443958938122
400 0.0002695358416531235 0.0002652761759236455 0.006623370572924614
420 0.00033027518657036126 0.00033125447225756943 0.003590725362300873
440 0.00032419036142528057 0.00035000615753233433 0.0062903291545808315
460 0.00043417984852567315 0.0004454515583347529 0.009279154241085052
480 0.0017855362966656685 0.0018122894689440727 0.02264724113047123
500 0.002680020872503519 0.0026812604628503323 0.030422287061810493
520 0.003710841992869973 0.003724414622411132 0.03689815476536751
540 0.0038099538069218397 0.003827660344541073 0.03856756538152695
560 0.002761682029813528 0.002773651387542486 0.03313850238919258
580 0.0026334687136113644 0.0026485584676265717 0.03172220289707184
600 0.0034499147441238165 0.0034519110340625048 0.03506447747349739
620 0.0034386473707854748 0.0034293506760150194 0.035625606775283813
640 0.0034484677016735077 0.003447390627115965 0.035725489258766174
660 0.002940373495221138 0.002964921295642853 0.02987074851989746
680 0.003300491953268647 0.0033059115521609783 0.03312096372246742
700 0.004063627682626247 0.0040706065483391285 0.03877176716923714
720 0.003788381116464734 0.0038026056718081236 0.03683191537857056
740 0.0049027311615645885 0.004919273778796196 0.03984731435775757
760 0.005450806580483913 0.005475662183016539 0.04388152435421944
780 0.006155882962048054 0.006182268261909485 0.04816088080406189
800 0.007103197276592255 0.0071555329486727715 0.049710243940353394
820 0.0077152010053396225 0.007767062168568373 0.052844107151031494
840 0.009501696564257145 0.009558824822306633 0.056531742215156555
860 0.009479283355176449 0.009489904157817364 0.0584244541823864
880 0.007874732837080956 0.007916929200291634 0.05377912521362305
900 0.007502672262489796 0.007549226749688387 0.051885589957237244
920 0.007518875412642956 0.007546634413301945 0.052254676818847656
940 0.008888082578778267 0.008932922035455704 0.05579647049307823
960 0.008422115817666054 0.00837210938334465 0.05316537991166115
980 0.0081719271838665 0.008172186091542244 0.05279981717467308
1000 0.008513656444847584 0.008534291759133339 0.052800316363573074
1020 0.007994957268238068 0.008053994737565517 0.05051618814468384
1040 0.007834511809051037 0.007881059311330318 0.0509689524769783
1060 0.006537460722029209 0.006619434338063002 0.0468197725713253
1080 0.005012020468711853 0.005026711151003838 0.04286006838083267
1100 0.004118948243558407 0.004116438794881105 0.0371781587600708
1120 0.004759152419865131 0.00476861884817481 0.04095260798931122
1140 0.0048819053918123245 0.0048933797515928745 0.042243197560310364
1160 0.005518876947462559 0.005545147228986025 0.04513567313551903
1180 0.005400348920375109 0.005394888110458851 0.040977392345666885
1200 0.006765150465071201 0.006796588189899921 0.04974949732422829
1220 0.0059990365989506245 0.00602904986590147 0.045639052987098694
1240 0.005820839200168848 0.0058632707223296165 0.04545634612441063
1260 0.005345065146684647 0.005390258971601725 0.04300067573785782
1280 0.005395099520683289 0.0054225437343120575 0.04412432014942169
1300 0.005295106675475836 0.00532298581674695 0.04334230348467827
1320 0.005247417837381363 0.005282231606543064 0.04395657777786255
1340 0.005071824416518211 0.005102614872157574 0.04317418113350868
1360 0.006485677324235439 0.006516334135085344 0.04663623496890068
1380 0.005939788650721312 0.005956966895610094 0.046191781759262085
1400 0.006280056666582823 0.006303021218627691 0.047082558274269104
1420 0.006262817420065403 0.006288079544901848 0.04638276994228363
1440 0.006140220444649458 0.006160664837807417 0.04782858490943909
1460 0.007206127513200045 0.007230792660266161 0.05142020806670189
1480 0.00852547399699688 0.008547640405595303 0.05557848513126373
1500 0.009385855868458748 0.009427090175449848 0.05680658668279648
1520 0.008059022948145866 0.00806597713381052 0.051778439432382584
1540 0.009323415346443653 0.009374335408210754 0.05708765611052513
1560 0.010112534277141094 0.010156380012631416 0.05936418101191521
1580 0.011210075579583645 0.011285352520644665 0.06287466734647751
1600 0.012038507498800755 0.012140436097979546 0.06607590615749359
1620 0.010777563787996769 0.01085544191300869 0.06292206048965454
1640 0.00936927180737257 0.009407145902514458 0.05898859351873398
1660 0.008572718128561974 0.008629336021840572 0.055697064846754074
1680 0.008908015675842762 0.008964600041508675 0.056124091148376465
1700 0.009717234410345554 0.009788241237401962 0.05895907059311867
1720 0.010742757469415665 0.010830572806298733 0.0624886080622673
1740 0.010448848828673363 0.010517292656004429 0.06060219928622246
1760 0.010421333834528923 0.010481081902980804 0.05967206880450249
1780 0.010320566594600677 0.010398032143712044 0.060450419783592224
1800 0.009830270893871784 0.009895541705191135 0.06085570901632309
1820 0.008744781836867332 0.008811484090983868 0.0561177134513855
1840 0.008161298930644989 0.00821642391383648 0.05387178063392639
1860 0.009319205768406391 0.009353996254503727 0.054970402270555496
1880 0.00703007634729147 0.0070433164946734905 0.04974384605884552
1900 0.006782846059650183 0.00676201144233346 0.04865128919482231
1920 0.006604259833693504 0.006605040747672319 0.048936933279037476
1940 0.007045287638902664 0.007071617059409618 0.049736347049474716
1960 0.008372824639081955 0.008418779820203781 0.05556553602218628
1980 0.006384893320500851 0.006409178487956524 0.04872756823897362
2000 0.007198631763458252 0.007228055968880653 0.05095754191279411
