# Supplementary material for: Learning nonequilibrium statistical mechanics and dynamical phase transitions
Source: Nat Commun. 2024 Feb 6;15:1117. doi: 10.1038/s41467-024-45172-8 (PMC10847122; doi:10.1038/s41467-024-45172-8)
Supplement: Supplementary file 4 — Supplementary Data 1 [file 41467_2024_45172_MOESM4_ESM.zip › DPT-main/PlotTemplate/plot_KL_divergence/out/compare_KL/logs-0.15/log.txt]

20 1.8849921616492793e-05 1.8819944671122357e-05 4.207571691949852e-05
40 3.0131632229313254e-05 2.9921153327450156e-05 7.935708708828315e-05
60 3.8555474020540714e-05 3.841251600533724e-05 0.0001802178012439981
80 3.987719537690282e-05 3.946924698539078e-05 0.00033043790608644485
100 4.3335501686669886e-05 4.302937304601073e-05 0.0005197933060117066
120 4.891874414170161e-05 4.835433355765417e-05 0.0005350016290321946
140 5.051440166425891e-05 5.0181119149783626e-05 0.0005970803322270513
160 6.232914893189445e-05 6.232489977264777e-05 0.0004607605515047908
180 7.289898348972201e-05 7.27330771042034e-05 0.0009462831658311188
200 0.00011678966984618455 0.00011781761713791639 0.002858048537746072
220 0.0003007166087627411 0.0002990237553603947 0.007189885713160038
240 0.0002560697612352669 0.0002526105672586709 0.006035663187503815
260 0.00037898417213000357 0.00037067511584609747 0.005965495482087135
280 0.0005918883834965527 0.0005940847331658006 0.011653351597487926
300 0.000671756046358496 0.0006747313891537488 0.012267539277672768
320 0.0008465750142931938 0.0008435609051957726 0.014154480770230293
340 0.00016073446022346616 0.00015683882520534098 0.0013323795283213258
360 0.0003038886352442205 0.0003034848195966333 0.006940492894500494
380 0.000791565515100956 0.000779440626502037 0.011189992539584637
400 0.00038676668191328645 0.0003720793465618044 0.006265271920710802
420 0.0003220359212718904 0.00030838840757496655 0.0024546717759221792
440 0.0004427637904882431 0.00042367703281342983 0.008742964826524258
460 0.00023569847689941525 0.00021965103223919868 0.0027073274832218885
480 0.0003325113793835044 0.00031665238202549517 0.004611843265593052
500 0.0003102728514932096 0.0002959223056677729 0.00477825291454792
520 0.0003992054262198508 0.00036162015749141574 0.004473377019166946
540 0.00045107631012797356 0.00041592351044528186 0.00834878720343113
560 0.001129346084780991 0.0010742545127868652 0.014242202043533325
580 0.0006466330378316343 0.0006118202582001686 0.010667449794709682
600 0.00033347727730870247 0.00032389358966611326 0.004477683920413256
620 0.0016077980399131775 0.0015999109018594027 0.017678285017609596
640 0.0010535221081227064 0.001029917155392468 0.015570146031677723
660 0.000811718578916043 0.0007766258204355836 0.012864905409514904
680 0.0009964964119717479 0.0009658864000812173 0.014522738754749298
700 0.0015546665526926517 0.0015403747092932463 0.02202281355857849
720 0.0007115982007235289 0.0007049933192320168 0.014486657455563545
740 0.0007272355142049491 0.0007208498427644372 0.013680730015039444
760 0.0006903058383613825 0.0006785999285057187 0.01309141330420971
780 0.0005640476010739803 0.0005649873055517673 0.012402456253767014
800 0.0006165825761854649 0.000583681627176702 0.011261450126767159
820 0.0007419175817631185 0.0006997949676588178 0.013561244122684002
840 0.0005591744557023048 0.0005121820140630007 0.011225801892578602
860 0.0003600433119572699 0.0003155008889734745 0.008059108629822731
880 0.0005323381046764553 0.0004964710678905249 0.01058763638138771
900 0.0010259590344503522 0.0009267464047297835 0.014591401442885399
920 0.000678825075738132 0.0005982872098684311 0.010016833432018757
940 0.00046534230932593346 0.000438620219938457 0.009363940916955471
960 0.0008036105427891016 0.0007517213234677911 0.013344628736376762
980 0.0007047415128909051 0.0006727077998220921 0.012339401058852673
1000 0.0006750514730811119 0.000687054474838078 0.011430680751800537
1020 0.0006333928904496133 0.000628175912424922 0.012062479741871357
1040 0.0006997667951509356 0.0006694638868793845 0.01269691064953804
1060 0.000786198303103447 0.0007169658783823252 0.013428905047476292
1080 0.0003575174487195909 0.00023343792418017983 0.004664987791329622
1100 0.00030492490623146296 0.00028437774744816124 0.0070451488718390465
1120 0.0004392443224787712 0.00042184782796539366 0.008444784209132195
1140 0.0005594465183094144 0.0005181210581213236 0.011288690380752087
1160 0.0007436808664351702 0.0007577211945317686 0.011175766587257385
1180 0.0004306795308366418 0.0004341730382293463 0.008051648736000061
1200 0.00038372568087652326 0.00040243667899630964 0.00885305367410183
1220 0.0002875887439586222 0.00029445369727909565 0.004281649831682444
1240 0.0002999384596478194 0.00029776018345728517 0.004248664248734713
1260 0.00014074481441639364 0.00015179092588368803 0.0040028151124715805
1280 0.00022970512509346008 0.0002341653744224459 0.005319861229509115
1300 0.0003659414651338011 0.00036125275073572993 0.00994370598345995
1320 0.0004918070044368505 0.00047119136434048414 0.01069030910730362
1340 0.00042139404104091227 0.00042307909461669624 0.011585995554924011
1360 0.000672178459353745 0.000668474705889821 0.013158085756003857
1380 0.0008054705103859305 0.0007963739917613566 0.014281269162893295
1400 0.000837097642943263 0.0008365519461221993 0.014970221556723118
1420 0.0006298866355791688 0.0006253427127376199 0.013565647415816784
1440 0.0006174291484057903 0.0005985479801893234 0.013460659421980381
1460 0.0005816799239255488 0.0005618194118142128 0.012915857136249542
1480 0.001064805081114173 0.0010403851047158241 0.017505250871181488
1500 0.0014521696139127016 0.0014306788798421621 0.02072940021753311
1520 0.0014450887683779001 0.001425615162588656 0.02129260078072548
1540 0.0011975513771176338 0.0011883252300322056 0.019624527543783188
1560 0.0016615696949884295 0.0016504873055964708 0.02223598212003708
1580 0.0011203218018636107 0.0011224451009184122 0.019015653058886528
1600 0.0014579311246052384 0.0014452507020905614 0.02098652720451355
1620 0.0014041857793927193 0.0014050507452338934 0.02177564799785614
1640 0.0009576667216606438 0.0009553347481414676 0.01688622124493122
1660 0.0009986705845221877 0.0009952349355444312 0.018468547612428665
1680 0.0009740613750182092 0.0009723496623337269 0.017869137227535248
1700 0.0011359464842826128 0.0011419798247516155 0.01813727244734764
1720 0.0011392512824386358 0.0011466186260804534 0.017307084053754807
1740 0.0009752403129823506 0.0009601655183359981 0.014126471243798733
1760 0.0006088436348363757 0.0005966493627056479 0.011787576600909233
1780 0.0004486491670832038 0.0004303852329030633 0.008282847702503204
1800 0.00033731324947439134 0.00033153733238577843 0.007435970939695835
1820 0.00021223367366474122 0.00021422607824206352 0.00714724138379097
1840 0.00024819234386086464 0.0002450438332743943 0.008178331889212132
1860 0.0004163068952038884 0.00044032238656654954 0.005711857229471207
1880 0.00030332390451803803 0.000316727499011904 0.005562654230743647
1900 0.00035610341001302004 0.000375098898075521 0.006077005062252283
1920 6.086859502829611e-05 6.087528890930116e-05 0.0016060405177995563
1940 0.0001295026740990579 0.0001320779847446829 0.004821067675948143
1960 0.00019732146756723523 0.00019948788394685835 0.006962808780372143
1980 0.00016998642240650952 0.000169177888892591 0.006850860547274351
2000 0.0003922163159586489 0.00038340967148542404 0.010059067979454994
