# Supplementary material for: Learning nonequilibrium statistical mechanics and dynamical phase transitions
Source: Nat Commun. 2024 Feb 6;15:1117. doi: 10.1038/s41467-024-45172-8 (PMC10847122; doi:10.1038/s41467-024-45172-8)
Supplement: Supplementary file 4 — Supplementary Data 1 [file 41467_2024_45172_MOESM4_ESM.zip › DPT-main/PlotTemplate/plot_KL_divergence/out/compare_KL/logs-0.20/log.txt]

20 1.648280886001885e-05 1.653777144383639e-05 3.7466001231223345e-05
40 2.3519954993389547e-05 2.3547036107629538e-05 6.94923655828461e-05
60 3.096659202128649e-05 3.0805967980995774e-05 0.00016728171613067389
80 4.1066668927669525e-05 4.075422475580126e-05 0.00030794719350524247
100 5.239123129285872e-05 5.2228031563572586e-05 0.0005105194868519902
120 6.739338277839124e-05 6.690199370495975e-05 0.0009867689805105329
140 9.568990208208561e-05 9.487848728895187e-05 0.0016136995982378721
160 0.00011892704060301185 0.0001179755199700594 0.0016857180744409561
180 8.995346433948725e-05 8.94117692951113e-05 0.000994641100987792
200 0.00014012065366841853 0.00014018113142810762 0.0015721827512606978
220 0.00020478485384956002 0.00020858499919995666 0.0038341786712408066
240 0.0005828642752021551 0.000585284607950598 0.009800214320421219
260 0.0005075399531051517 0.0005104053416289389 0.00999126024544239
280 0.0011729353573173285 0.0011718235909938812 0.01578812301158905
300 0.0019813887774944305 0.0019854505080729723 0.021512294188141823
320 0.0012203907826915383 0.0012126134242862463 0.015239336527884007
340 0.0007192824850790203 0.000714288093149662 0.012981889769434929
360 0.00024115986889228225 0.0002408305008430034 0.0019407623913139105
380 0.00024721771478652954 0.00025985867250710726 0.00212549464777112
400 0.0002704643411561847 0.00028959388146176934 0.002724825171753764
420 0.0004320979933254421 0.00044746766798198223 0.009350371547043324
440 0.0002536239626351744 0.000254764745477587 0.006649353541433811
460 0.0006610739510506392 0.0006605686503462493 0.008097880519926548
480 0.0006464303587563336 0.0006470488733612001 0.010297784581780434
500 0.0008159272838383913 0.0008045206195674837 0.01230855006724596
520 0.0015402274439111352 0.001507226494140923 0.01739046350121498
540 0.0012404073495417833 0.0011923143174499273 0.015832582488656044
560 0.0007236329838633537 0.000696450297255069 0.013164501637220383
580 0.0005529298214241862 0.0004859399632550776 0.007454151287674904
600 0.00039687109529040754 0.00036277249455451965 0.0044037154875695705
620 0.00030036811949685216 0.00027659040642902255 0.0022731448989361525
640 0.0002575164835434407 0.00024238441255874932 0.003971067722886801
660 0.00026202420121990144 0.0002499767579138279 0.0037752839270979166
680 0.00030276086181402206 0.00027510791551321745 0.0014826697297394276
700 0.0003830516361631453 0.0003194687596987933 0.001370103913359344
720 0.0007471626158803701 0.0007075672619976103 0.008830138482153416
740 0.00045439915265887976 0.0004457314498722553 0.007619687356054783
760 0.00024511211086064577 0.0002357190242037177 0.0013326824409887195
780 0.00032012566225603223 0.0003227722772862762 0.006363571621477604
800 0.0001961496309377253 0.00020248079090379179 0.0033517961855977774
820 0.0005030953325331211 0.0005083525320515037 0.011321845464408398
840 0.0005329283885657787 0.000538967433385551 0.010595320723950863
860 0.0004851588746532798 0.0005004541017115116 0.008212544023990631
880 0.00035189895424991846 0.0003500024904496968 0.008980466984212399
900 0.00042444519931450486 0.00042887357994914055 0.007737497799098492
920 0.0005077595706097782 0.0005581333534792066 0.008004361763596535
940 0.0009401249699294567 0.0009995941072702408 0.013879871927201748
960 0.0008449512533843517 0.0008383525419048965 0.012204265221953392
980 0.0007311760564334691 0.0007172951009124517 0.012704886496067047
1000 0.0006168583640828729 0.0006141640478745103 0.013122765347361565
1020 0.0007796499994583428 0.0007864416693337262 0.013489901088178158
1040 0.001089195255190134 0.0010821791365742683 0.013782692141830921
1060 0.0008203429752029479 0.0008183472091332078 0.012677165679633617
1080 0.0008414889452978969 0.0008608366479165852 0.011739729903638363
1100 0.0008192869136109948 0.0008368826238438487 0.011308850720524788
1120 0.0014449015725404024 0.001480783335864544 0.01750069111585617
1140 0.0015997323207557201 0.001624553115107119 0.01853840984404087
1160 0.0022523042280226946 0.002257267478853464 0.02250721864402294
1180 0.0014713603304699063 0.0014683065237477422 0.01762646995484829
1200 0.001281706616282463 0.0012776514049619436 0.01836407743394375
1220 0.0014187698252499104 0.001457413425669074 0.01925394870340824
1240 0.0017098762327805161 0.0017355147283524275 0.021970197558403015
1260 0.0017553784418851137 0.0017564429435878992 0.021389659494161606
1280 0.001562702702358365 0.0015703747048974037 0.021907275542616844
1300 0.001573862275108695 0.0015910051297396421 0.021524446085095406
1320 0.002271507401019335 0.0022809316869825125 0.024837961420416832
1340 0.002173312474042177 0.002175829140469432 0.02301672473549843
1360 0.0016869360115379095 0.001663665403611958 0.019377710297703743
1380 0.0019672957714647055 0.0019668112508952618 0.022005651146173477
1400 0.00193506246432662 0.001939305104315281 0.021918853744864464
1420 0.0026221121661365032 0.0026123833376914263 0.02520694024860859
1440 0.002941116224974394 0.002938053337857127 0.02656010165810585
1460 0.0024747494608163834 0.0024392222985625267 0.02416488528251648
1480 0.0025273605715483427 0.002487713936716318 0.0240356232970953
1500 0.0015881918370723724 0.0015610037371516228 0.019934749230742455
1520 0.0013575975317507982 0.0012903569731861353 0.01716950163245201
1540 0.0013159008231014013 0.0012348577147349715 0.017548395320773125
1560 0.0014829281717538834 0.0014481785474345088 0.019979385659098625
1580 0.0009712454047985375 0.0009654590394347906 0.016490617766976357
1600 0.0011191185330972075 0.001092004356905818 0.017380135133862495
1620 0.0007225016597658396 0.0006956293946132064 0.014452262781560421
1640 0.001494505093432963 0.0014277881709858775 0.019872041419148445
1660 0.0014529286418110132 0.001338521484285593 0.018590344116091728
1680 0.002313537523150444 0.0022508674301207066 0.02487068809568882
1700 0.0018114555859938264 0.0017796411411836743 0.02202462963759899
1720 0.0017971157794818282 0.001760333776473999 0.020474247634410858
1740 0.002055475488305092 0.0020138449035584927 0.02189166285097599
1760 0.001255967072211206 0.0012037628330290318 0.015669921413064003
1780 0.001245655119419098 0.0012011039070785046 0.014731120318174362
1800 0.0013579748338088393 0.0013470689300447702 0.01645526848733425
1820 0.0011462827678769827 0.001140474807471037 0.015746314078569412
1840 0.0010862929048016667 0.0010761506855487823 0.014664492569863796
1860 0.0013585148844867945 0.0013540913350880146 0.016445785760879517
1880 0.00146770931314677 0.0014526541344821453 0.016957534477114677
1900 0.0011433311738073826 0.0011417046189308167 0.016585147008299828
1920 0.0014972761273384094 0.0014991062926128507 0.0173382218927145
1940 0.0015806038863956928 0.001595553127117455 0.01974393054842949
1960 0.0019278553081676364 0.001925625721924007 0.021425733342766762
1980 0.0020449263975024223 0.0020396746695041656 0.02337791584432125
2000 0.001819807686842978 0.0018078676657751203 0.021093735471367836
