# Supplementary material for: Learning nonequilibrium statistical mechanics and dynamical phase transitions
Source: Nat Commun. 2024 Feb 6;15:1117. doi: 10.1038/s41467-024-45172-8 (PMC10847122; doi:10.1038/s41467-024-45172-8)
Supplement: Supplementary file 4 — Supplementary Data 1 [file 41467_2024_45172_MOESM4_ESM.zip › DPT-main/PlotTemplate/plot_KL_divergence/out/compare_KL/logs-0.25/log.txt]

20 1.5549769159406424e-05 1.5479090507142246e-05 3.4926648368127644e-05
40 2.052632044069469e-05 2.0685765775851905e-05 5.544425221160054e-05
60 2.4313078029081225e-05 2.417841460555792e-05 9.709793812362477e-05
80 3.4834229154512286e-05 3.4521042834967375e-05 0.00021820791880600154
100 4.8801302909851074e-05 4.84469928778708e-05 0.000461794639704749
120 6.231169390957803e-05 6.199906056281179e-05 0.000934193900320679
140 6.634967576246709e-05 6.622866203542799e-05 0.0010244244476780295
160 8.017977233976126e-05 8.062459528446198e-05 0.0007560665835626423
180 6.961275357753038e-05 6.98479198035784e-05 0.0010128543945029378
200 7.098712376318872e-05 7.120307418517768e-05 0.0010665798326954246
220 6.963347550481558e-05 6.833689985796809e-05 0.0009393112268298864
240 7.26588477846235e-05 7.119207293726504e-05 0.0011538375401869416
260 0.0005686610238626599 0.000573459139559418 0.007810240611433983
280 0.0001760945306159556 0.00017191388178616762 0.0017907738219946623
300 0.00013176564243622124 0.00013226272130850703 0.001421447261236608
320 0.0004646849993150681 0.00046268943697214127 0.008954626508057117
340 0.0006705053965561092 0.0006693440955132246 0.010590008459985256
360 0.0005176468985155225 0.000518081767950207 0.008773216977715492
380 0.000407403422286734 0.0004075710312463343 0.009286042302846909
400 0.0010244897566735744 0.001023092889226973 0.015914585441350937
420 0.0025333804078400135 0.0025287724565714598 0.02481544390320778
440 0.0024544340558350086 0.0024588690139353275 0.024776099249720573
460 0.0034398718271404505 0.003450798336416483 0.029476089403033257
480 0.006616952363401651 0.006653693504631519 0.04030369222164154
500 0.006155988201498985 0.006175691727548838 0.03784028813242912
520 0.005989678204059601 0.006014639977365732 0.03868046775460243
540 0.008329908363521099 0.008366730064153671 0.044152047485113144
560 0.010160110890865326 0.010227203369140625 0.04987827688455582
580 0.010847018100321293 0.010918903164565563 0.05120940878987312
600 0.009196853265166283 0.009223772212862968 0.04854511842131615
620 0.010919967666268349 0.010991392657160759 0.05243848264217377
640 0.011015806347131729 0.011077516712248325 0.052979327738285065
660 0.010126442648470402 0.010132649913430214 0.048285242170095444
680 0.008954913355410099 0.00894817803055048 0.04627581685781479
700 0.008668715134263039 0.008669979870319366 0.04479983448982239
720 0.008195438422262669 0.008184456266462803 0.04384209215641022
740 0.012478289194405079 0.012524597346782684 0.05468535050749779
760 0.01575828529894352 0.015855398029088974 0.06097846478223801
780 0.017746198922395706 0.01788463443517685 0.06605520099401474
800 0.018532846122980118 0.018709911033511162 0.06827282905578613
820 0.013509710319340229 0.013546671718358994 0.06024710834026337
840 0.012323509901762009 0.012400122359395027 0.055803295224905014
860 0.012685220688581467 0.012744641862809658 0.05562945082783699
880 0.015241199173033237 0.015355736948549747 0.06065976992249489
900 0.015917792916297913 0.016051538288593292 0.061739299446344376
920 0.01839601621031761 0.018600625917315483 0.06636815518140793
940 0.018345147371292114 0.018559414893388748 0.06614342331886292
960 0.021883541718125343 0.022196877747774124 0.07394791394472122
980 0.019280003383755684 0.019531037658452988 0.07041013240814209
1000 0.021117007359862328 0.021410420536994934 0.07207828760147095
1020 0.022859791293740273 0.02321035787463188 0.07433757930994034
1040 0.025992223992943764 0.02642364613711834 0.08120955526828766
1060 0.026108207181096077 0.026564547792077065 0.08011533319950104
1080 0.026389027014374733 0.026846179738640785 0.07933596521615982
1100 0.022406544536352158 0.02273736335337162 0.07455001771450043
1120 0.022677723318338394 0.023018861189484596 0.07553573697805405
1140 0.02086586318910122 0.021150462329387665 0.07311089336872101
1160 0.021992310881614685 0.022283749654889107 0.07608890533447266
1180 0.024259064346551895 0.02461726777255535 0.07958771288394928
1200 0.02725905179977417 0.02775285579264164 0.08209501206874847
1220 0.026005620136857033 0.026455014944076538 0.080417700111866
1240 0.029535366222262383 0.03012334555387497 0.0841415673494339
1260 0.025917036458849907 0.02637551538646221 0.07908067107200623
1280 0.027180112898349762 0.027677789330482483 0.08286496251821518
1300 0.02663174457848072 0.027111051604151726 0.07977525889873505
1320 0.030828185379505157 0.03144434839487076 0.08375284075737
1340 0.029492534697055817 0.030079718679189682 0.08444984257221222
1360 0.03258929401636124 0.033308032900094986 0.08851340413093567
1380 0.03304570913314819 0.033738408237695694 0.08637206256389618
1400 0.03152942284941673 0.03218158707022667 0.08601057529449463
1420 0.036717940121889114 0.037565283477306366 0.0926135927438736
1440 0.037054091691970825 0.037980817258358 0.09434777498245239
1460 0.03530372679233551 0.0361357219517231 0.09182804822921753
1480 0.03575980290770531 0.03663593530654907 0.09332031011581421
1500 0.033799875527620316 0.03456961363554001 0.08915607631206512
1520 0.038560036569833755 0.03959221765398979 0.09615036845207214
1540 0.03818726912140846 0.03918391093611717 0.09743142873048782
1560 0.03887571766972542 0.03990683704614639 0.0951232761144638
1580 0.03835190832614899 0.03936583548784256 0.0966014564037323
1600 0.03666386008262634 0.03757759556174278 0.09335123002529144
1620 0.03417476266622543 0.0349685437977314 0.08996404707431793
1640 0.033727843314409256 0.03449598699808121 0.08927711099386215
1660 0.03335169702768326 0.03409532830119133 0.08785831928253174
1680 0.032370153814554214 0.03308378905057907 0.08914072811603546
1700 0.03456844761967659 0.03539234772324562 0.09190636873245239
1720 0.034329548478126526 0.035126734524965286 0.09081798046827316
1740 0.032206371426582336 0.03289172053337097 0.08736562728881836
1760 0.0328773595392704 0.033614300191402435 0.0894913375377655
1780 0.034560173749923706 0.03537467494606972 0.09273555874824524
1800 0.0331999771296978 0.03395182639360428 0.09033173322677612
1820 0.030071547254920006 0.030669640749692917 0.084177166223526
1840 0.02810973860323429 0.02862212248146534 0.08188407123088837
1860 0.02732625976204872 0.02781866118311882 0.081215038895607
1880 0.02918163686990738 0.02974027767777443 0.08555177599191666
1900 0.03145340085029602 0.03210862725973129 0.08910024166107178
1920 0.03232480213046074 0.03300880640745163 0.09045542031526566
1940 0.03424126282334328 0.03502165153622627 0.09341208636760712
1960 0.03666941449046135 0.037585366517305374 0.0952153354883194
1980 0.039367061108350754 0.04040595144033432 0.09934868663549423
2000 0.04232415184378624 0.04355128854513168 0.10191814601421356
