# Supplementary material for: Learning nonequilibrium statistical mechanics and dynamical phase transitions
Source: Nat Commun. 2024 Feb 6;15:1117. doi: 10.1038/s41467-024-45172-8 (PMC10847122; doi:10.1038/s41467-024-45172-8)
Supplement: Supplementary file 4 — Supplementary Data 1 [file 41467_2024_45172_MOESM4_ESM.zip › DPT-main/PlotTemplate/plot_KL_divergence/out/compare_KL/logs-0.30/log.txt]

20 1.2609714758582413e-05 1.277592673432082e-05 3.126355659333058e-05
40 1.7814323655329645e-05 1.7833895981311798e-05 4.721602817880921e-05
60 2.4295237381011248e-05 2.4285080144181848e-05 8.192817767849192e-05
80 3.213076706742868e-05 3.214489697711542e-05 0.0001279449788853526
100 4.206745870760642e-05 4.187794547760859e-05 0.00020815321477130055
120 5.534636875381693e-05 5.498687824001536e-05 0.0003172776778228581
140 6.180776108521968e-05 6.157095776870847e-05 0.0005094161024317145
160 9.250798029825091e-05 9.313528425991535e-05 0.0012343883281573653
180 9.56652220338583e-05 9.627151302993298e-05 0.0012325964635238051
200 0.00013561316882260144 0.0001352377439616248 0.002431485103443265
220 0.00016810759552754462 0.00016816018614917994 0.0034397488925606012
240 0.00012356115621514618 0.00012397926184348762 0.003022683085873723
260 0.00013479869812726974 0.0001362369948765263 0.0016619025263935328
280 0.0002800963702611625 0.0002819976070895791 0.0026233585085719824
300 0.00016825059719849378 0.0001689207274466753 0.0012398153776302934
320 0.00027082327869720757 0.0002729569096118212 0.003894100897014141
340 0.0002126873005181551 0.0002116513205692172 0.002520360052585602
360 0.0003608008846640587 0.00036581966560333967 0.0063117193058133125
380 0.0004561931127682328 0.0004598189261741936 0.007465234957635403
400 0.00022807985078543425 0.00023134989896789193 0.003929453436285257
420 0.0001403960632160306 0.0001384876959491521 0.0017125171143561602
440 0.00018077949061989784 0.00017633638344705105 0.0024543472100049257
460 0.0006297159707173705 0.0006308435695245862 0.0105527238920331
480 0.0019649029709398746 0.0019656058866530657 0.01869031973183155
500 0.001498270547017455 0.0014982528518885374 0.016483338549733162
520 0.001335853710770607 0.0013189848978072405 0.015179373323917389
540 0.0021364176645874977 0.0021258248016238213 0.01989302970468998
560 0.001754619413986802 0.0017290180549025536 0.016255458816885948
580 0.0005033219931647182 0.0004986949497833848 0.006459834054112434
600 0.0003242392267566174 0.0003206835244782269 0.003782082349061966
620 0.00039666867814958096 0.0003933089319616556 0.0038900235667824745
640 0.00041520281229168177 0.0004049806157127023 0.0027827457524836063
660 0.00034904549829661846 0.0003359806723892689 0.003312275279313326
680 0.0009669896680861712 0.0008824761025607586 0.008349575102329254
700 0.0004913969896733761 0.0004376412834972143 0.004270727280527353
720 0.00054151751101017 0.0005111844511702657 0.0049802339635789394
740 0.00042345645488239825 0.0003951345570385456 0.002835916355252266
760 0.000472649815492332 0.00046934722922742367 0.0033055394887924194
780 0.0003397513646632433 0.0003445273614488542 0.0037991029676049948
800 0.0006875007529743016 0.0006873995298519731 0.007847249507904053
820 0.0003267923602834344 0.0003339961403980851 0.004848648328334093
840 0.0004196444642730057 0.0004154350026510656 0.006252924911677837
860 0.00027055724058300257 0.00025553302839398384 0.002551567042246461
880 0.00022238690871745348 0.00021948351059108973 0.003873356617987156
900 0.00029479770455509424 0.00028649845626205206 0.004171085078269243
920 0.000505465199239552 0.0005102545255795121 0.00889668520539999
940 0.0011629306245595217 0.0011706448858603835 0.014347553253173828
960 0.0013766943011432886 0.0013828035444021225 0.016590846702456474
980 0.000725874153431505 0.0007264191517606378 0.009969309903681278
1000 0.0007685379241593182 0.0007725150790065527 0.011446730233728886
1020 0.0004768867511302233 0.0004614513600245118 0.007080121897161007
1040 0.00041198456892743707 0.0003846115432679653 0.005806516390293837
1060 0.0005827966379001737 0.0005207734648138285 0.006621859036386013
1080 0.000975959817878902 0.000928569003008306 0.009835881181061268
1100 0.0011375566245988011 0.0010893483413383365 0.011987457051873207
1120 0.0008336897008121014 0.0008231649408116937 0.011870106682181358
1140 0.0010266664903610945 0.0010454251896589994 0.013561788946390152
1160 0.0006841578870080411 0.0006760803516954184 0.011209413409233093
1180 0.000951925409026444 0.0009541749022901058 0.014297932386398315
1200 0.00081600685371086 0.0008066092268563807 0.01384375337511301
1220 0.0007523068925365806 0.0007320761797018349 0.012853747233748436
1240 0.0009072756511159241 0.0008983161533251405 0.01203409768640995
1260 0.0008680950850248337 0.0008460332173854113 0.012578831985592842
1280 0.0022230667527765036 0.0022154338657855988 0.021499477326869965
1300 0.0022174278274178505 0.002219308167695999 0.02025366947054863
1320 0.0019021173939108849 0.0018923927564173937 0.018847454339265823
1340 0.0016995127080008388 0.0016857789596542716 0.017291715368628502
1360 0.001825212617404759 0.0017969822511076927 0.018719946965575218
1380 0.002833885606378317 0.0028154822066426277 0.023541687056422234
1400 0.002681403886526823 0.0026754324790090322 0.022304335609078407
1420 0.0036073478404432535 0.0035896289627999067 0.026447763666510582
1440 0.0030012282077223063 0.0029893142636865377 0.025782553479075432
1460 0.004198250826448202 0.004201250150799751 0.03001643531024456
1480 0.005549797788262367 0.005554665811359882 0.03512440621852875
1500 0.0049728937447071075 0.004968759138137102 0.0318477489054203
1520 0.004300793167203665 0.004282620269805193 0.030250005424022675
1540 0.0036154326517134905 0.003579122480005026 0.025275051593780518
1560 0.00237369816750288 0.0023260326124727726 0.02035677433013916
1580 0.0017231111414730549 0.0016878978349268436 0.020171741023659706
1600 0.003234008327126503 0.0032093841582536697 0.027065012603998184
1620 0.003292665584012866 0.003276473144069314 0.02624824084341526
1640 0.003649624064564705 0.0036456086672842503 0.02808842435479164
1660 0.00438504246994853 0.004391401074826717 0.031103186309337616
1680 0.004071900155395269 0.004079042002558708 0.02952251210808754
1700 0.004583720583468676 0.0045830486342310905 0.03269735723733902
1720 0.0048826164565980434 0.004882832523435354 0.031977828592061996
1740 0.0036822869442403316 0.003676513908430934 0.029053878039121628
1760 0.0035830531269311905 0.003574197180569172 0.028921637684106827
1780 0.0037734932266175747 0.0037654482293874025 0.028933415189385414
1800 0.00427919439971447 0.0042800297960639 0.02726687677204609
1820 0.004396147094666958 0.004395215306431055 0.029032105579972267
1840 0.004263619892299175 0.0042586661875247955 0.02688162960112095
1860 0.0045135850086808205 0.004509173799306154 0.02808867208659649
1880 0.0037166087422519922 0.0036808084696531296 0.02531876228749752
1900 0.0033090380020439625 0.003276621224358678 0.024051442742347717
1920 0.0030906579922884703 0.0030514211393892765 0.023109231144189835
1940 0.002695724368095398 0.002658069133758545 0.021139614284038544
1960 0.0023526635486632586 0.0023466425482183695 0.021094225347042084
1980 0.0022571287117898464 0.002243972383439541 0.019558623433113098
2000 0.0023417517077177763 0.002326318994164467 0.020077314227819443
