# Supplementary material for: Learning nonequilibrium statistical mechanics and dynamical phase transitions
Source: Nat Commun. 2024 Feb 6;15:1117. doi: 10.1038/s41467-024-45172-8 (PMC10847122; doi:10.1038/s41467-024-45172-8)
Supplement: Supplementary file 4 — Supplementary Data 1 [file 41467_2024_45172_MOESM4_ESM.zip › DPT-main/PlotTemplate/plot_KL_divergence/out/compare_KL/logs-0.35/log.txt]

20 1.1596850526984781e-05 1.1575830285437405e-05 2.969554225273896e-05
40 1.553678885102272e-05 1.545864506624639e-05 4.5605498598888516e-05
60 1.9570710719563067e-05 1.9529456039890647e-05 6.773400673409924e-05
80 2.7411093469709158e-05 2.727731771301478e-05 0.00010846974328160286
100 3.737311635632068e-05 3.7294041248969734e-05 0.00019038446771446615
120 5.563773447647691e-05 5.5690761655569077e-05 0.0004815349238924682
140 6.802550342399627e-05 6.761119584552944e-05 0.0005882336408831179
160 6.546158692799509e-05 6.519413727801293e-05 0.000514935003593564
180 8.10164783615619e-05 8.108859765343368e-05 0.0006042970926500857
200 7.8938202932477e-05 7.807719521224499e-05 0.0007813861011527479
220 0.00010367055074311793 0.00010316527914255857 0.001454434939660132
240 0.00015923150931484997 0.00015913302195258439 0.0029894551262259483
260 0.0003985329531133175 0.00039794587064534426 0.0061468458734452724
280 0.00038337503792718053 0.00038338673766702414 0.0059796408750116825
300 0.00044185027945786715 0.00044362619519233704 0.006458489689975977
320 0.00010927249968517572 0.00010989845031872392 0.0010248072212561965
340 0.00018721356173045933 0.00018634842126630247 0.0025243491400033236
360 0.00019236118532717228 0.00018873624503612518 0.0017944361316040158
380 0.0002674079732969403 0.0002692675916478038 0.004126376938074827
400 0.0002299451152794063 0.0002316207392141223 0.0033731749281287193
420 0.0004724476020783186 0.00047697487752884626 0.007330005988478661
440 0.0003553192364051938 0.00036487868055701256 0.004027632996439934
460 0.0004806194920092821 0.0004889409756287932 0.007082927972078323
480 0.0012073030229657888 0.0012137884041294456 0.014121794141829014
500 0.0017006087582558393 0.0017063342966139317 0.0169474296271801
520 0.002377754310145974 0.0023812297731637955 0.020603183656930923
540 0.0008544112788513303 0.0008526709862053394 0.01211992371827364
560 0.0003464027540758252 0.0003466947819106281 0.006982631981372833
580 0.00016336672706529498 0.00016587052959948778 0.0020690832752734423
600 0.00023934217460919172 0.00023926580615807325 0.0025102123618125916
620 0.00028085813391953707 0.00027963193133473396 0.0027147545479238033
640 0.00019594666082412004 0.00019083358347415924 0.0011587075423449278
660 0.0002604764886200428 0.00025288230972364545 0.0030182444024831057
680 0.000251621357165277 0.0002508775214664638 0.0032648760825395584
700 0.0011287075467407703 0.0011157325934618711 0.010724073275923729
720 0.0009371386840939522 0.0009444496827200055 0.010198245756328106
740 0.0005238554440438747 0.0005426738644018769 0.004834802821278572
760 0.00043770199408754706 0.0004376243450678885 0.00612628785893321
780 0.00034433059045113623 0.0003330789622850716 0.00482117710635066
800 0.0004651469935197383 0.0004497475456446409 0.007332964334636927
820 0.0012687573907896876 0.0012522372417151928 0.014058126136660576
840 0.0023861187510192394 0.002359245205298066 0.01993541792035103
860 0.002160091185942292 0.0021363617852330208 0.018666114658117294
880 0.0021153553389012814 0.0020767194218933582 0.01788777858018875
900 0.002229437930509448 0.0021480885334312916 0.018080614507198334
920 0.0029630917124450207 0.0028252601623535156 0.020161939784884453
940 0.002387647982686758 0.0022474240977317095 0.01729218102991581
960 0.003185251262038946 0.0030912086367607117 0.021811196580529213
980 0.0029898565262556076 0.0028572161681950092 0.01965651661157608
1000 0.003181826788932085 0.003082761075347662 0.021549277007579803
1020 0.0034485547803342342 0.003411943558603525 0.023472808301448822
1040 0.0027728108689188957 0.0027184393256902695 0.02206304296851158
1060 0.003132676472887397 0.0030714201275259256 0.02360743097960949
1080 0.0035828931722790003 0.003530446905642748 0.025471404194831848
1100 0.004135319497436285 0.004109670408070087 0.026980679482221603
1120 0.0016154448967427015 0.0016070069978013635 0.015278642997145653
1140 0.0020572044886648655 0.002048061927780509 0.017687803134322166
1160 0.0037394179962575436 0.003725469345226884 0.024461792781949043
1180 0.0027214023284614086 0.0026801181957125664 0.020134693011641502
1200 0.0023717982694506645 0.0023435039911419153 0.019251365214586258
1220 0.0033310060389339924 0.0033098305575549603 0.02448679879307747
1240 0.004116981290280819 0.004103441257029772 0.026585469022393227
1260 0.002951539121568203 0.0029384507797658443 0.021820751950144768
1280 0.0029909913428127766 0.0029741867911070585 0.02215048111975193
1300 0.003887962782755494 0.0038686690386384726 0.024470651522278786
1320 0.005041464231908321 0.005028579384088516 0.029358860105276108
1340 0.005722487345337868 0.005730179138481617 0.032210152596235275
1360 0.0056396834552288055 0.005646449979394674 0.03317615017294884
1380 0.0066574690863490105 0.0066733406856656075 0.03440466150641441
1400 0.0060725403018295765 0.006081479601562023 0.03363189473748207
1420 0.005976799409836531 0.0059867012314498425 0.0333954393863678
1440 0.006625529378652573 0.006639216095209122 0.036040421575307846
1460 0.008003915660083294 0.008028717711567879 0.03744395077228546
1480 0.008797121234238148 0.008844802156090736 0.03819407895207405
1500 0.007097191177308559 0.007113170810043812 0.03411316126585007
1520 0.0063567496836185455 0.006371510215103626 0.03310779109597206
1540 0.006327495444566011 0.006331759504973888 0.032574113458395004
1560 0.006970581598579884 0.0069994679652154446 0.0353318527340889
1580 0.006054166238754988 0.006059735082089901 0.03305317461490631
1600 0.004020045977085829 0.003997758962213993 0.026726633310317993
1620 0.003979269415140152 0.003956200554966927 0.0272544976323843
1640 0.0036298399791121483 0.0036113185342401266 0.026018863543868065
1660 0.004367541987448931 0.004372620955109596 0.028521249070763588
1680 0.0031111587304621935 0.0031127354595810175 0.02403981424868107
1700 0.0032851642463356256 0.003279600292444229 0.02421744167804718
1720 0.003454697085544467 0.003455749014392495 0.024427097290754318
1740 0.003238148521631956 0.0032331282272934914 0.022411026060581207
1760 0.0031300014816224575 0.003133530728518963 0.02317325584590435
1780 0.0032887381967157125 0.0032802014611661434 0.024697761982679367
1800 0.0030861361883580685 0.0031097913160920143 0.02317209728062153
1820 0.0036844145506620407 0.003723778761923313 0.02429836429655552
1840 0.003311453154310584 0.003334496170282364 0.024391919374465942
1860 0.00291398074477911 0.002921460662037134 0.024001508951187134
1880 0.003599900519475341 0.0036265449598431587 0.02534746192395687
1900 0.004338132217526436 0.004367776680737734 0.026751676574349403
1920 0.003138798289000988 0.0031460882164537907 0.0228519719094038
1940 0.0028497681487351656 0.0028551300056278706 0.021607326343655586
1960 0.0027214863803237677 0.0027322466485202312 0.021556053310632706
1980 0.001679055392742157 0.0016845229547470808 0.01719348132610321
2000 0.0016414739657193422 0.001640948699787259 0.017319774255156517
