# Supplementary material for: Learning nonequilibrium statistical mechanics and dynamical phase transitions
Source: Nat Commun. 2024 Feb 6;15:1117. doi: 10.1038/s41467-024-45172-8 (PMC10847122; doi:10.1038/s41467-024-45172-8)
Supplement: Supplementary file 4 — Supplementary Data 1 [file 41467_2024_45172_MOESM4_ESM.zip › DPT-main/PlotTemplate/plot_KL_divergence/out/compare_KL/logs-0.40/log.txt]

20 8.38561390992254e-06 8.39542190078646e-06 2.4926521291490644e-05
40 1.2448712368495762e-05 1.249444903805852e-05 3.848471169476397e-05
60 1.5746962162666023e-05 1.60260678967461e-05 5.780394349130802e-05
80 2.196017885580659e-05 2.1975916752126068e-05 8.844469266477972e-05
100 3.0365612474270165e-05 3.0223483918234706e-05 0.0001571397006046027
120 3.8597565435338765e-05 3.8368787500075996e-05 0.00022589231957681477
140 4.76066634291783e-05 4.7586712753400207e-05 0.000307514303131029
160 5.543757652048953e-05 5.542442522710189e-05 0.0003929446975234896
180 8.017750224098563e-05 8.052110206335783e-05 0.0006530348910018802
200 9.095804125536233e-05 9.145541116595268e-05 0.0009029674693010747
220 0.00011333683505654335 0.0001139248488470912 0.0013102249940857291
240 7.440830813720822e-05 7.454914157278836e-05 0.0008354035089723766
260 0.0001050321152433753 0.0001038271002471447 0.0017842589877545834
280 0.00024041376309469342 0.00024068885250017047 0.004422624129801989
300 0.00016344350297003984 0.00016375805716961622 0.0032466957345604897
320 0.00032060069497674704 0.00032179837580770254 0.005037194583564997
340 0.0007394576095975935 0.0007410203106701374 0.0086675975471735
360 0.0009524316410534084 0.0009542231564410031 0.010091561824083328
380 0.0013590711168944836 0.0013610735768452287 0.012486272491514683
400 0.0013222885318100452 0.0013228708412498236 0.011905635707080364
420 0.0014910371974110603 0.0014942185953259468 0.01365909818559885
440 0.0024593062698841095 0.002466841135174036 0.017918435856699944
460 0.0026131700724363327 0.002619777573272586 0.01882278174161911
480 0.0033417674712836742 0.0033535794354975224 0.02129226177930832
500 0.004478194750845432 0.004491915926337242 0.025071069598197937
520 0.008122866973280907 0.008176248520612717 0.03393024578690529
540 0.011426405049860477 0.011511292308568954 0.040557727217674255
560 0.014270144514739513 0.014411937445402145 0.04571811109781265
580 0.014012113213539124 0.014127733185887337 0.04625191166996956
600 0.009137025102972984 0.00918953213840723 0.03845157101750374
620 0.007720953319221735 0.007768059615045786 0.03472467511892319
640 0.008190089836716652 0.008240098133683205 0.03568745404481888
660 0.009091194719076157 0.009146904572844505 0.03714520111680031
680 0.00885785836726427 0.008911889046430588 0.036710962653160095
700 0.0076560890302062035 0.007694837637245655 0.03356669098138809
720 0.006842068862169981 0.006869676522910595 0.03209874406456947
740 0.004851306788623333 0.004860172048211098 0.027167100459337234
760 0.002242547459900379 0.002241389360278845 0.017909904941916466
780 0.0011707316152751446 0.0011653669644147158 0.012883222661912441
800 0.001818767748773098 0.001817953074350953 0.01590336672961712
820 0.001735149067826569 0.0017190295038744807 0.014770406298339367
840 0.002379617653787136 0.0023540847469121218 0.016502561047673225
860 0.002126735169440508 0.0021315356716513634 0.016939885914325714
880 0.002534238388761878 0.002545467345044017 0.018153352662920952
900 0.001423882320523262 0.0014256869908422232 0.012916788458824158
920 0.0015039785066619515 0.0015142629854381084 0.01383978221565485
940 0.001670032273977995 0.0016773105598986149 0.01584327407181263
960 0.003236715216189623 0.0032423860393464565 0.02214684896171093
980 0.0026135763619095087 0.0026138098910450935 0.019504375755786896
1000 0.0026156078092753887 0.0026111402548849583 0.018583185970783234
1020 0.00241460045799613 0.0024193376302719116 0.019367467612028122
1040 0.00201979698613286 0.002021018648520112 0.017754284664988518
1060 0.0015440796269103885 0.0015477247070521116 0.015602699480950832
1080 0.001222959253937006 0.0012290605809539557 0.013922003097832203
1100 0.0008869166485965252 0.0008926042355597019 0.012499907054007053
1120 0.0011325994273647666 0.0011381956283003092 0.013862978667020798
1140 0.0012141678016632795 0.0012198386248201132 0.014362952671945095
1160 0.0010332774836570024 0.0010629816679283977 0.01065716054290533
1180 0.001491218339651823 0.00151098205242306 0.014026705175638199
1200 0.0012164597865194082 0.0012257086345925927 0.013273609802126884
1220 0.0007995499763637781 0.0008017841028049588 0.010866604745388031
1240 0.0010059135966002941 0.0010038248728960752 0.011942528188228607
1260 0.0015776290092617273 0.0015927235363051295 0.014451822265982628
1280 0.0010741727892309427 0.0010776633862406015 0.011908149346709251
1300 0.0012569925747811794 0.00127150840125978 0.011937230825424194
1320 0.0017398225609213114 0.001774239237420261 0.014413842000067234
1340 0.0013900604099035263 0.0014136603567749262 0.013760287314653397
1360 0.001522594247944653 0.0015246531693264842 0.01523652859032154
1380 0.0011797944316640496 0.0011876965872943401 0.012720794416964054
1400 0.0007595139322802424 0.0007549923611804843 0.010114070028066635
1420 0.0004446821112651378 0.00044466860708780587 0.007703785318881273
1440 0.0007532958406955004 0.0007482704240828753 0.008996262215077877
1460 0.0011189909419044852 0.0011090266052633524 0.011259493418037891
1480 0.0013384076301008463 0.0013305213069543242 0.013436149805784225
1500 0.0014818228082731366 0.001474725198931992 0.013483868911862373
1520 0.0013192625483497977 0.0013165788259357214 0.01325300894677639
1540 0.0012060856679454446 0.001196429948322475 0.013192336075007915
1560 0.0011887007858604193 0.0011893421178683639 0.01265820860862732
1580 0.0012885259930044413 0.0012920723529532552 0.012903327122330666
1600 0.0011015235213562846 0.0010991155868396163 0.012817636132240295
1620 0.0009043291211128235 0.0009120615432038903 0.01069483533501625
1640 0.0014347367687150836 0.001439971150830388 0.013336996547877789
1660 0.0017412821762263775 0.0017352727008983493 0.016095226630568504
1680 0.0018194171134382486 0.0017987063620239496 0.016673723235726357
1700 0.0019846654031425714 0.0019748560152947903 0.017498252913355827
1720 0.001867808634415269 0.0018579239258542657 0.016877759248018265
1740 0.0018460860010236502 0.001841177698224783 0.016465937718749046
1760 0.0018577261362224817 0.0018438708502799273 0.016133207827806473
1780 0.0018321333918720484 0.001809732522815466 0.014505944214761257
1800 0.0017806501127779484 0.001759127015247941 0.015038421377539635
1820 0.002372555900365114 0.002360275713726878 0.01824137009680271
1840 0.0025285324081778526 0.0025172224268317223 0.019730478525161743
1860 0.002761238254606724 0.0027554614935070276 0.020748963579535484
1880 0.002699874574318528 0.0026868798304349184 0.01986481249332428
1900 0.002233637496829033 0.002220677211880684 0.01717258431017399
1920 0.002774803666397929 0.002768462523818016 0.02012273669242859
1940 0.0025190210435539484 0.0025150133296847343 0.019507626071572304
1960 0.00289973639883101 0.0028891880065202713 0.01948886550962925
1980 0.0021682430524379015 0.002164165722206235 0.017764128744602203
2000 0.002504819305613637 0.0025052449200302362 0.019486475735902786
