# Supplementary material for: Learning nonequilibrium statistical mechanics and dynamical phase transitions
Source: Nat Commun. 2024 Feb 6;15:1117. doi: 10.1038/s41467-024-45172-8 (PMC10847122; doi:10.1038/s41467-024-45172-8)
Supplement: Supplementary file 4 — Supplementary Data 1 [file 41467_2024_45172_MOESM4_ESM.zip › DPT-main/PlotTemplate/plot_KL_divergence/out/compare_KL/logs-0.45/log.txt]

20 7.771603122819215e-06 7.616501534357667e-06 2.353149830014445e-05
40 1.1799769708886743e-05 1.203618012368679e-05 3.889391155098565e-05
60 1.3783661415800452e-05 1.3905562809668481e-05 5.439929373096675e-05
80 1.832314592320472e-05 1.8358026864007115e-05 8.177082781912759e-05
100 2.9110320610925555e-05 2.8881942853331566e-05 0.00014937800006009638
120 3.922282485291362e-05 3.906729398295283e-05 0.00022041020565666258
140 5.6659453548491e-05 5.6223710998892784e-05 0.0005036435322836041
160 6.594270234927535e-05 6.567902164533734e-05 0.0006476112175732851
180 0.00012206239625811577 0.00012146588414907455 0.0013019817415624857
200 9.152805432677269e-05 9.124749340116978e-05 0.0011114242952317
220 0.0001002337085083127 9.958120062947273e-05 0.0012730833841487765
240 0.00020527327433228493 0.00020345207303762436 0.0023601746652275324
260 0.00022059970069676638 0.00021878909319639206 0.0023617937695235014
280 0.00017577577091287822 0.00017408333951607347 0.0018685896648094058
300 0.00024530780501663685 0.00024351850152015686 0.0023197673726826906
320 0.00018660665955394506 0.00018555746646597981 0.0013811400858685374
340 0.00033797690412029624 0.000335730699589476 0.0036864890716969967
360 0.00037784219603054225 0.0003764254506677389 0.00439184345304966
380 0.0005020420649088919 0.0005020470707677305 0.0055319215171039104
400 0.0009360897820442915 0.0009387321770191193 0.009258845821022987
420 0.0011349221458658576 0.0011354086454957724 0.010525783523917198
440 0.0014764482621103525 0.001477861893363297 0.012164643965661526
460 0.002422584453597665 0.0024279821664094925 0.015178575180470943
480 0.003729176474735141 0.0037479037418961525 0.020192068070173264
500 0.0036812680773437023 0.003698135958984494 0.020914925262331963
520 0.0028927987441420555 0.0029002069495618343 0.017563460394740105
540 0.0023800949566066265 0.0023769608233124018 0.015078303404152393
560 0.00113877491094172 0.0011339294724166393 0.010625572875142097
580 0.0008727043168619275 0.0008664672495797276 0.00809386745095253
600 0.0014185839099809527 0.00140934600494802 0.011663259007036686
620 0.0016112250741571188 0.0016008747043088078 0.013214096426963806
640 0.0008914342615753412 0.0008806503610685468 0.009793070144951344
660 0.0015513505786657333 0.0015349304303526878 0.011760399676859379
680 0.002021626802161336 0.001990800490602851 0.013148759491741657
700 0.002267572097480297 0.0022440417669713497 0.014515100978314877
720 0.002705684397369623 0.002686005551367998 0.016010195016860962
740 0.003308204235509038 0.0032731194514781237 0.017261819913983345
760 0.002097784075886011 0.0020869735162705183 0.014380398206412792
780 0.002302580513060093 0.002288993215188384 0.015734946355223656
800 0.0028904112987220287 0.0028871060349047184 0.018451714888215065
820 0.0029035634361207485 0.0029004549141973257 0.01838228479027748
840 0.002853624988347292 0.002852462464943528 0.017954133450984955
860 0.0038191189523786306 0.0038164635188877583 0.02130735293030739
880 0.002686111256480217 0.002688644453883171 0.018758675083518028
900 0.0032677510753273964 0.003271973691880703 0.02099817432463169
920 0.003308385843411088 0.0033161803148686886 0.02059965953230858
940 0.0036301948130130768 0.0036366619169712067 0.022048890590667725
960 0.0035160048864781857 0.0035232179798185825 0.021611643955111504
980 0.00341474125161767 0.0034210204612463713 0.020722072571516037
1000 0.004322458989918232 0.004332461394369602 0.023651206865906715
1020 0.002893403172492981 0.002898856531828642 0.019579051062464714
1040 0.003538318444043398 0.0035429196432232857 0.021102551370859146
1060 0.0031407165806740522 0.0031389775685966015 0.01952269859611988
1080 0.004856201354414225 0.00486399233341217 0.0241987444460392
1100 0.0048880805261433125 0.0048884679563343525 0.024995727464556694
1120 0.004023293033242226 0.004024803172796965 0.023119332268834114
1140 0.0025061569176614285 0.0025008036755025387 0.018044041469693184
1160 0.003447145689278841 0.0034447587095201015 0.02057972550392151
1180 0.0026039080694317818 0.0026019986253231764 0.017872029915452003
1200 0.0018043300369754434 0.0018091850215569139 0.014762847684323788
1220 0.00224100099876523 0.0022467500530183315 0.016085732728242874
1240 0.002480825874954462 0.00248562078922987 0.017806971445679665
1260 0.0033601420000195503 0.0033667541574686766 0.020556023344397545
1280 0.0029540411196649075 0.0029587934259325266 0.01979503035545349
1300 0.0024678369518369436 0.0024728416465222836 0.01853027008473873
1320 0.003659091657027602 0.003656978253275156 0.02022695727646351
1340 0.002113496884703636 0.002104927087202668 0.015356739982962608
1360 0.002183868084102869 0.0021695306058973074 0.015908606350421906
1380 0.002205682685598731 0.0022030167747288942 0.01671774499118328
1400 0.0030328372959047556 0.0030260439962148666 0.02079026959836483
1420 0.003595135174691677 0.0035969067830592394 0.02147410809993744
1440 0.003347440157085657 0.0033530269283801317 0.02077224664390087
1460 0.004138285294175148 0.0041436608880758286 0.02215534821152687
1480 0.004832608625292778 0.004837416112422943 0.023498063907027245
1500 0.0034033749252557755 0.0033979129511862993 0.019316645339131355
1520 0.003423539223149419 0.0034183470997959375 0.01959327422082424
1540 0.0035243271850049496 0.0035246077459305525 0.02019485831260681
1560 0.004259702283889055 0.004250893834978342 0.021350037306547165
1580 0.003482178319245577 0.0034622892271727324 0.019444497302174568
1600 0.0027424718718975782 0.0027014620136469603 0.017806487157940865
1620 0.0028853323310613632 0.0028509318362921476 0.018819008022546768
1640 0.002469281665980816 0.0024471567012369633 0.017747020348906517
1660 0.00242253509350121 0.002390629844740033 0.01721767894923687
1680 0.0020463941618800163 0.002021340187638998 0.015861807391047478
1700 0.002158651826903224 0.0021460149437189102 0.016886774450540543
1720 0.0026033991016447544 0.0026002342347055674 0.01771492138504982
1740 0.0023742946796119213 0.0023793710861355066 0.016842685639858246
1760 0.0020407703705132008 0.002041434869170189 0.016681548207998276
1780 0.001312125357799232 0.0013127801939845085 0.013319878838956356
1800 0.001021567266434431 0.0010227516759186983 0.011353821493685246
1820 0.0007864090148359537 0.0007836987497285008 0.00912240520119667
1840 0.0006730733439326286 0.0006676131160929799 0.008487227372825146
1860 0.0006968134548515081 0.000693326466716826 0.008700025267899036
1880 0.0007613212219439447 0.0007550659356638789 0.008682779967784882
1900 0.0006932716933079064 0.000685744802467525 0.007906490936875343
1920 0.0007990577723830938 0.0007916608592495322 0.008956723846495152
1940 0.000597852747887373 0.0005928757600486279 0.007563966326415539
1960 0.0009750941535457969 0.000968168315012008 0.00960446335375309
1980 0.0010351206874474883 0.0010307616321370006 0.010431790724396706
2000 0.0010684402659535408 0.0010666874004527926 0.010167455300688744
