# Supplementary material for: Learning nonequilibrium statistical mechanics and dynamical phase transitions
Source: Nat Commun. 2024 Feb 6;15:1117. doi: 10.1038/s41467-024-45172-8 (PMC10847122; doi:10.1038/s41467-024-45172-8)
Supplement: Supplementary file 4 — Supplementary Data 1 [file 41467_2024_45172_MOESM4_ESM.zip › DPT-main/PlotTemplate/plot_KL_divergence/out/compare_KL/logs-0.50/log.txt]

20 8.13711085356772e-06 8.077797247096896e-06 2.5071887648664415e-05
40 1.219799742102623e-05 1.2291449820622802e-05 4.020597771159373e-05
60 1.4700519386678934e-05 1.4606222975999117e-05 5.6830420362530276e-05
80 1.930890721268952e-05 1.9126280676573515e-05 8.489667379762977e-05
100 2.7637346647679806e-05 2.764916280284524e-05 0.00016384779883082956
120 3.58566758222878e-05 3.5591074265539646e-05 0.00027719655190594494
140 4.2351544834673405e-05 4.225422162562609e-05 0.0003724991693161428
160 5.309784319251776e-05 5.272659473121166e-05 0.0005008656880818307
180 5.492544732987881e-05 5.468475865200162e-05 0.0005694764549843967
200 6.779130490031093e-05 6.757036317139864e-05 0.0007502039079554379
220 7.705860480200499e-05 7.667054887861013e-05 0.000907118315808475
240 8.936403901316226e-05 8.87809437699616e-05 0.0013495885068550706
260 8.942031126935035e-05 8.912034536479041e-05 0.0011882486287504435
280 7.971550803631544e-05 7.95776431914419e-05 0.0011641377350315452
300 0.00016594650514889508 0.0001659239933360368 0.0024209078401327133
320 0.00038976443465799093 0.00038977665826678276 0.004678651690483093
340 0.00045610335655510426 0.0004556606290861964 0.005194880533963442
360 0.0006059986772015691 0.0006047378992661834 0.006470579653978348
380 0.0004001141060143709 0.00039965345058590174 0.0052427006885409355
400 0.000854946905747056 0.0008572289953008294 0.008315934799611568
420 0.0010226548183709383 0.0010248995386064053 0.0093430420383811
440 0.0012825949816033244 0.0012847960460931063 0.010455189272761345
460 0.002282526809722185 0.0022904418874531984 0.014770904555916786
480 0.002177751623094082 0.002184787066653371 0.014519166201353073
500 0.0029566967859864235 0.0029645392205566168 0.016519820317626
520 0.004289250820875168 0.004304556176066399 0.020526286214590073
540 0.005002128891646862 0.005007860716432333 0.021990615874528885
560 0.006547626573592424 0.006561850197613239 0.0257660411298275
580 0.009711256250739098 0.00976475328207016 0.03146650269627571
600 0.012000865302979946 0.012060106731951237 0.034704845398664474
620 0.011063365265727043 0.01114089135080576 0.033825360238552094
640 0.011569203808903694 0.011661690659821033 0.035270802676677704
660 0.011594753712415695 0.011717422865331173 0.03534473478794098
680 0.012077558785676956 0.012209397740662098 0.0362759530544281
700 0.013216644525527954 0.013318023644387722 0.037613119930028915
720 0.013271058909595013 0.013382372446358204 0.03697625547647476
740 0.009933124296367168 0.009987063705921173 0.03266160562634468
760 0.009351754561066628 0.009393690153956413 0.031683094799518585
780 0.010587907396256924 0.010641098022460938 0.033395469188690186
800 0.012148684822022915 0.012210378423333168 0.03495797514915466
820 0.0127108758315444 0.012803982011973858 0.035397227853536606
840 0.008842628449201584 0.008891028352081776 0.029901620000600815
860 0.008367976173758507 0.00841081514954567 0.028180202469229698
880 0.009229719638824463 0.00929309707134962 0.030084943398833275
900 0.010434959083795547 0.010510769672691822 0.032465774565935135
920 0.01151984091848135 0.011613572016358376 0.034042760729789734
940 0.0129591329023242 0.013082298450171947 0.03657295182347298
960 0.011065727099776268 0.011163061484694481 0.03449777513742447
980 0.011087183840572834 0.011181214824318886 0.034760598093271255
1000 0.012865983881056309 0.012990429066121578 0.03742228075861931
1020 0.012288923375308514 0.012405036017298698 0.03667697310447693
1040 0.013501550070941448 0.01364197488874197 0.03777078911662102
1060 0.014149685390293598 0.014273447915911674 0.03896215930581093
1080 0.011917110532522202 0.012018034234642982 0.035910703241825104
1100 0.012437669560313225 0.012539062649011612 0.03665114939212799
1120 0.014496555551886559 0.014639506116509438 0.039677124470472336
1140 0.014690983109176159 0.014819655567407608 0.03992438316345215
1160 0.013536746613681316 0.01365557499229908 0.0386052280664444
1180 0.014503956772387028 0.014656138606369495 0.039831314235925674
1200 0.014432122930884361 0.01458483561873436 0.03977510333061218
1220 0.013924364000558853 0.014030862599611282 0.039215780794620514
1240 0.01013953983783722 0.010209107771515846 0.03358525037765503
1260 0.011289063841104507 0.011384524405002594 0.035400390625
1280 0.01053678896278143 0.01062412466853857 0.03363381698727608
1300 0.007813995704054832 0.007872755639255047 0.029396895319223404
1320 0.006975118070840836 0.007018893491476774 0.028349818661808968
1340 0.007539056241512299 0.007583143189549446 0.028656721115112305
1360 0.008635013364255428 0.008691427297890186 0.029974715784192085
1380 0.007824243046343327 0.0078671183437109 0.029041003435850143
1400 0.008970076218247414 0.009024875238537788 0.030566725879907608
1420 0.008872605860233307 0.008931387215852737 0.030798641964793205
1440 0.008703416213393211 0.008746826089918613 0.030633777379989624
1460 0.007334925699979067 0.007382645737379789 0.028152229264378548
1480 0.006945443339645863 0.006979456637054682 0.027330467477440834
1500 0.007796633988618851 0.007834143936634064 0.02885802648961544
1520 0.007020654156804085 0.007043762132525444 0.02740520052611828
1540 0.007289575878530741 0.007321528624743223 0.027340847998857498
1560 0.008106056600809097 0.008144826628267765 0.028844278305768967
1580 0.007598907686769962 0.0076247453689575195 0.028520360589027405
1600 0.006541128735989332 0.006564688868820667 0.026579881086945534
1620 0.007005826570093632 0.007041263859719038 0.027943136170506477
1640 0.007059742696583271 0.007096155546605587 0.027910299599170685
1660 0.005933331325650215 0.005964221898466349 0.025818420574069023
1680 0.007556183263659477 0.0076072788797318935 0.02825472503900528
1700 0.0078171007335186 0.007866503670811653 0.02893354557454586
1720 0.008454529568552971 0.0085062887519598 0.030618999153375626
1740 0.009096247144043446 0.009146292693912983 0.031854141503572464
1760 0.010023033246397972 0.01008239109069109 0.03327428922057152
1780 0.01043299213051796 0.010503958910703659 0.03372831642627716
1800 0.009911451488733292 0.009988351725041866 0.03292573615908623
1820 0.010336225852370262 0.010424098931252956 0.03267016261816025
1840 0.011104282923042774 0.011202164925634861 0.03358975052833557
1860 0.011662544682621956 0.01176134031265974 0.034361980855464935
1880 0.011118713766336441 0.011213335208594799 0.033575594425201416
1900 0.01272553950548172 0.012852580286562443 0.036561548709869385
1920 0.01211326289921999 0.012240459211170673 0.036035921424627304
1940 0.013822676613926888 0.013967832550406456 0.038406286388635635
1960 0.016409821808338165 0.01661621406674385 0.04192151129245758
1980 0.016415052115917206 0.01662871427834034 0.04140353202819824
2000 0.014836855232715607 0.015023433603346348 0.03946191817522049
