# Supplementary material for: Learning nonequilibrium statistical mechanics and dynamical phase transitions
Source: Nat Commun. 2024 Feb 6;15:1117. doi: 10.1038/s41467-024-45172-8 (PMC10847122; doi:10.1038/s41467-024-45172-8)
Supplement: Supplementary file 4 — Supplementary Data 1 [file 41467_2024_45172_MOESM4_ESM.zip › DPT-main/PlotTemplate/plot_KL_divergence/out/compare_KL/logs-0.55/log.txt]

20 5.959009286016226e-06 6.101683538872749e-06 2.061385202978272e-05
40 8.927760063670576e-06 8.911069016903639e-06 3.0383731427718885e-05
60 9.81858465820551e-06 9.852665243670344e-06 4.153375266469084e-05
80 1.424257061444223e-05 1.4104385627433658e-05 7.352444663411006e-05
100 2.288533141836524e-05 2.295046579092741e-05 0.0001418985630152747
120 3.4458062145859e-05 3.462063614279032e-05 0.0002530557685531676
140 4.043668741360307e-05 4.049914423376322e-05 0.0003479844017419964
160 6.934057455509901e-05 6.946525536477566e-05 0.0005993401864543557
180 5.226302891969681e-05 5.1875191275030375e-05 0.0005580701399594545
200 4.918237391393632e-05 4.903043736703694e-05 0.000494576059281826
220 4.5784629037370905e-05 4.549373988993466e-05 0.0005314926384016871
240 5.259172758087516e-05 5.245875217951834e-05 0.0005148558411747217
260 8.965146844275296e-05 8.980883285403252e-05 0.0009185352246277034
280 8.688104571774602e-05 8.720194455236197e-05 0.0009439014829695225
300 8.394557517021894e-05 8.459133096039295e-05 0.0009789153700694442
320 6.615510210394859e-05 6.648513954132795e-05 0.0005958504625596106
340 7.248320616781712e-05 7.280707359313965e-05 0.000845899514388293
360 9.430787758901715e-05 9.400490671396255e-05 0.0013737116241827607
380 6.924945046193898e-05 6.885267794132233e-05 0.0006858530105091631
400 0.0001247115433216095 0.0001242395956069231 0.0018724020337685943
420 0.00014524342259392142 0.00014501332771033049 0.0020724027417600155
440 0.00041065411642193794 0.0004096832126379013 0.0043892329558730125
460 0.00018524914048612118 0.0001841380726546049 0.0025395273696631193
480 0.00020915042841807008 0.00020861340453848243 0.002982592675834894
500 0.00019932666327804327 0.00019806134514510632 0.002399158664047718
520 0.00010657182428985834 0.00010747276246547699 0.0010569475125521421
540 0.00022787484340369701 0.00023141712881624699 0.0030637760646641254
560 0.0002337662735953927 0.00023846037220209837 0.0024384488351643085
580 0.0002317370381206274 0.0002343138912692666 0.0031518524046987295
600 0.00018119614105671644 0.00018314769840799272 0.0018653646111488342
620 0.000199152622371912 0.00020226981723681092 0.002029718831181526
640 0.00023371964925900102 0.00023718306329101324 0.0021990654058754444
660 0.000237348023802042 0.00023536011576652527 0.001236535725183785
680 0.0004650396294891834 0.00045745796523988247 0.0038456767797470093
700 0.0005790446884930134 0.0005654336418956518 0.004686377011239529
720 0.0007629138417541981 0.0007486431859433651 0.005881079938262701
740 0.0002984738675877452 0.0002942470018751919 0.0032261458691209555
760 0.00033735367469489574 0.0003407350741326809 0.0034391293302178383
780 0.00048494560178369284 0.0004868762334808707 0.005101262591779232
800 0.000901200226508081 0.0009034144459292293 0.00771857425570488
820 0.0009300138335675001 0.0009327629813924432 0.007835200056433678
840 0.0007684241281822324 0.0007672064239159226 0.0076359948143363
860 0.0009283531690016389 0.000927778601180762 0.008819608949124813
880 0.0010227169841527939 0.001022289041429758 0.009350123815238476
900 0.0008777473121881485 0.0008808174170553684 0.008149605244398117
920 0.0019727619364857674 0.001974017359316349 0.012591704726219177
940 0.001870598061941564 0.0018743637483567 0.012814580462872982
960 0.0016278686234727502 0.001632868079468608 0.011585669592022896
980 0.0013940134085714817 0.0013957759365439415 0.010675731115043163
1000 0.0009156167507171631 0.0009149682009592652 0.00829165056347847
1020 0.0014009888982400298 0.0013997277710586786 0.010270198807120323
1040 0.000955014955252409 0.0009548104135319591 0.008647922426462173
1060 0.0008158480632118881 0.0008144770981743932 0.007819310761988163
1080 0.0022228993475437164 0.002228746423497796 0.013962979428470135
1100 0.0021120768506079912 0.002118285745382309 0.013166531920433044
1120 0.003351109568029642 0.0033550364896655083 0.01676880568265915
1140 0.0029734219424426556 0.0029783272184431553 0.015623204410076141
1160 0.002457724418491125 0.002462372649461031 0.01386936753988266
1180 0.0024022585712373257 0.0024077228736132383 0.013684592209756374
1200 0.002224260475486517 0.0022288027685135603 0.013109846971929073
1220 0.0019396876450628042 0.001942336792126298 0.012592017650604248
1240 0.0018094850238412619 0.0018118181033059955 0.012609277851879597
1260 0.0016994504258036613 0.0017057480290532112 0.011698411777615547
1280 0.002105297055095434 0.002110749017447233 0.013609831221401691
1300 0.0011155845131725073 0.001118374289944768 0.009658467024564743
1320 0.0019558374769985676 0.001958386041224003 0.012390299700200558
1340 0.0023068063892424107 0.002303829649463296 0.013982231728732586
1360 0.0031167208217084408 0.003121056593954563 0.01604847051203251
1380 0.002906583249568939 0.002904970198869705 0.015338904224336147
1400 0.0031455205753445625 0.003147412557154894 0.015751603990793228
1420 0.004476956091821194 0.0044791558757424355 0.01872507855296135
1440 0.0037296989466995 0.0037255417555570602 0.017284449189901352
1460 0.00352209759876132 0.0035207518376410007 0.017256559804081917
1480 0.003076853696256876 0.0030723672825843096 0.01610523648560047
1500 0.0032879214268177748 0.0032900534570217133 0.016547484323382378
1520 0.004750830586999655 0.0047562867403030396 0.020505985245108604
1540 0.0038004277739673853 0.0037977402098476887 0.017544860020279884
1560 0.003943083342164755 0.0039413319900631905 0.017724132165312767
1580 0.003161031287163496 0.0031441026367247105 0.01580548845231533
1600 0.0022424529306590557 0.002227623015642166 0.013534530997276306
1620 0.0018980687018483877 0.0018825840670615435 0.012249157764017582
1640 0.0019190629245713353 0.0018908617785200477 0.01171876024454832
1660 0.0017208897043019533 0.001694628968834877 0.011038943193852901
1680 0.0018433812074363232 0.0018264559330418706 0.011763832531869411
1700 0.0013198957312852144 0.0013035755837336183 0.010301967151463032
1720 0.0013760934816673398 0.0013600022066384554 0.010545468889176846
1740 0.0008022885303944349 0.000792058533988893 0.008061131462454796
1760 0.000923709012567997 0.00091130705550313 0.008991360664367676
1780 0.0013825292699038982 0.0013772642705589533 0.010101727209985256
1800 0.0023505911231040955 0.002347469562664628 0.013887814246118069
1820 0.002264057518914342 0.002261492656543851 0.013948534615337849
1840 0.0021354539785534143 0.0021344299893826246 0.013446365483105183
1860 0.0018367308657616377 0.0018354495987296104 0.012226191349327564
1880 0.0019276454113423824 0.0019202844705432653 0.012404583394527435
1900 0.001889760373160243 0.0018802873091772199 0.012003911659121513
1920 0.0027783724945038557 0.002779149916023016 0.015162693336606026
1940 0.0019221832044422626 0.0019245640141889453 0.012472557835280895
1960 0.0014632641104981303 0.0014654945116490126 0.010869129560887814
1980 0.0012896305415779352 0.0012890121433883905 0.010440370999276638
2000 0.0011751045240089297 0.0011764742666855454 0.00960927177220583
