# Supplementary material for: Learning nonequilibrium statistical mechanics and dynamical phase transitions
Source: Nat Commun. 2024 Feb 6;15:1117. doi: 10.1038/s41467-024-45172-8 (PMC10847122; doi:10.1038/s41467-024-45172-8)
Supplement: Supplementary file 4 — Supplementary Data 1 [file 41467_2024_45172_MOESM4_ESM.zip › DPT-main/PlotTemplate/plot_KL_divergence/out/compare_KL/logs-0.60/log.txt]

20 6.193913577590138e-06 6.245893018785864e-06 2.1184125216677785e-05
40 8.011193131096661e-06 8.123097359202802e-06 2.9102748158038594e-05
60 9.247174602933228e-06 9.44564089877531e-06 3.7103876820765436e-05
80 1.1495227226987481e-05 1.1599942808970809e-05 5.474861973198131e-05
100 1.4654186088591814e-05 1.4758668839931488e-05 8.232094842242077e-05
120 1.738933497108519e-05 1.758339931257069e-05 0.00012671289732679725
140 2.027023583650589e-05 2.0304752979427576e-05 0.0001792987168300897
160 3.847514744848013e-05 3.866397310048342e-05 0.00033088045893236995
180 4.945055115967989e-05 4.9617141485214233e-05 0.00046252066385932267
200 4.807655932381749e-05 4.807766526937485e-05 0.0005309259868226945
220 5.069185863249004e-05 5.0595292123034596e-05 0.0005601438460871577
240 4.929986607749015e-05 4.9074937123805285e-05 0.0005559117416851223
260 7.582956459373236e-05 7.555726915597916e-05 0.0009437764529138803
280 5.8373319916427135e-05 5.800463259220123e-05 0.0005673812120221555
300 7.688504410907626e-05 7.670174818485975e-05 0.0010701811406761408
320 8.637533755972981e-05 8.600979344919324e-05 0.0010493594454601407
340 7.7165721450001e-05 7.715201354585588e-05 0.0009211444412358105
360 0.00013339496217668056 0.00013390148524194956 0.0013659571995958686
380 7.52181513234973e-05 7.541582453995943e-05 0.0009625830571167171
400 0.0001554724294692278 0.00015662703663110733 0.0016179222147911787
420 8.278305176645517e-05 8.348957635462284e-05 0.0005988227785564959
440 9.555811993777752e-05 9.617884643375874e-05 0.0011108048493042588
460 0.0001515131734777242 0.00015290608280338347 0.0016485991654917598
480 0.00025170587468892336 0.0002536098472774029 0.0028233297634869814
500 0.00015703903045505285 0.00015857070684432983 0.0015816106460988522
520 0.0003358633257448673 0.00034032808616757393 0.002896097954362631
540 0.000492896419018507 0.0004986443091183901 0.003936840686947107
560 0.0008262419141829014 0.0008419891819357872 0.004991311579942703
580 0.00038723251782357693 0.00039093010127544403 0.0035396625753492117
600 0.00012149743270128965 0.0001229352201335132 0.0006437538540922105
620 0.00022181484382599592 0.00022008491214364767 0.0015866381581872702
640 0.00023897283244878054 0.00024061533622443676 0.0030102625023573637
660 0.00036570109659805894 0.0003701011883094907 0.00348503771238029
680 0.000347080291248858 0.00034933985443785787 0.0038575974758714437
700 0.0004791300743818283 0.0004818820161744952 0.004862545523792505
720 0.0008492802735418081 0.0008526095189154148 0.0064216917380690575
740 0.0005512186326086521 0.000554448866751045 0.004792273044586182
760 0.0006636513280682266 0.0006756878574378788 0.004334992729127407
780 0.0003840414574369788 0.00039518740959465504 0.002354651689529419
800 0.0004273512167856097 0.00043462307075969875 0.003848797408863902
820 0.0006241883966140449 0.0006365727167576551 0.005276486277580261
840 0.0007662319112569094 0.0007836113218218088 0.005168568342924118
860 0.0004373876145109534 0.00044873275328427553 0.0035476787015795708
880 0.0005145863397046924 0.0005292992573231459 0.004072621464729309
900 0.0005855192430317402 0.0005952728679403663 0.005414341110736132
920 0.000536271370947361 0.0005424633272923529 0.005184238776564598
940 0.0005248181987553835 0.0005315905436873436 0.004732960369437933
960 0.000965961255133152 0.0009683950338512659 0.007781139109283686
980 0.001033637672662735 0.001041619572788477 0.0076214829459786415
1000 0.0003885398618876934 0.0003979823086410761 0.002969275927171111
1020 0.0003330102190375328 0.00033873366191983223 0.003211930627003312
1040 0.0005374767351895571 0.0005507438909262419 0.004036987200379372
1060 0.00012862903531640768 0.00013180242967791855 0.0010876154992729425
1080 0.00012043322203680873 0.00012071701348759234 0.001846861094236374
1100 6.499635492218658e-05 6.573274731636047e-05 0.0002711827401071787
1120 0.00018880097195506096 0.00019140017684549093 0.002458857372403145
1140 0.0003918837755918503 0.0004000873304903507 0.0033708771225064993
1160 0.0002163152676075697 0.00021983368787914515 0.0025021806359291077
1180 0.00010071729775518179 0.00010156986536458135 0.0013054205337539315
1200 0.00010217406088486314 0.00010369298979640007 0.0012310955207794905
1220 0.00017512519843876362 0.00017862883396446705 0.0020614578388631344
1240 0.0002414518967270851 0.0002448775339871645 0.003337519010528922
1260 0.00045852712355554104 0.00047340220771729946 0.003988398239016533
1280 0.00040154438465833664 0.0004099935758858919 0.003964818082749844
1300 0.0003983951173722744 0.0004074196331202984 0.003897010115906596
1320 0.00019251520279794931 0.00019682706624735147 0.002130393637344241
1340 0.0005456373328343034 0.0005489098257385194 0.005894046276807785
1360 0.00038063235115259886 0.0003829478519037366 0.004788103047758341
1380 0.0007279031560756266 0.0007303769234567881 0.00684036361053586
1400 0.0006519058952108026 0.0006538826273754239 0.006369405426084995
1420 0.000993332825601101 0.0009984192438423634 0.007129734382033348
1440 0.00039429659955203533 0.00039886077865958214 0.003714148188009858
1460 0.0003462815657258034 0.0003492500982247293 0.0036107029300183058
1480 0.0001989840529859066 0.00020146288443356752 0.002103350358083844
1500 0.00011442965478636324 0.00011360750067979097 0.0014930865727365017
1520 0.00012000669084955007 0.0001184026405098848 0.0018469097558408976
1540 0.00016273034270852804 0.00016249739564955235 0.0026237659621983767
1560 0.0001293098321184516 0.00012893512030132115 0.001456338563002646
1580 0.00014598941197618842 0.00014405627734959126 0.0013898246688768268
1600 0.00024255563039332628 0.0002378631616011262 0.0025279277469962835
1620 0.0003456808044575155 0.00033951830118894577 0.003169212257489562
1640 0.0002583072055131197 0.0002539475681260228 0.0028011135291308165
1660 0.0004373524570837617 0.00043109222315251827 0.0033804236445575953
1680 0.0003933609987143427 0.00039290229324251413 0.00389565946534276
1700 0.00047978723887354136 0.0004787264624610543 0.005343975033611059
1720 0.000500562833622098 0.0005021374672651291 0.005338646005839109
1740 0.0005968038458377123 0.0005972496001049876 0.005851645488291979
1760 0.0004942695377394557 0.0004950664006173611 0.005351698957383633
1780 0.0003628527047112584 0.0003629629500210285 0.003640139242634177
1800 0.00011433704639784992 0.00011224088666494936 0.0008300960180349648
1820 0.00013565830886363983 0.00013496913015842438 0.001309024402871728
1840 0.00010491230932530016 0.00010247345198877156 0.0009635774767957628
1860 0.00015775268548168242 0.00015877364785410464 0.0018844986334443092
1880 0.0002751439460553229 0.0002735548769123852 0.0035845558159053326
1900 0.00016733724623918533 0.00016807846259325743 0.0019812374375760555
1920 0.00011717673623934388 0.00011723930947482586 0.0008957102545537055
1940 0.00012905651237815619 0.00013056991156190634 0.0017518185777589679
1960 0.0002046598820015788 0.0002021633554250002 0.0026539217215031385
1980 0.0001798850134946406 0.0001760843733791262 0.002243900904431939
2000 0.0004319226718507707 0.00042776530608534813 0.004823274444788694
