# Supplementary material for: Learning nonequilibrium statistical mechanics and dynamical phase transitions
Source: Nat Commun. 2024 Feb 6;15:1117. doi: 10.1038/s41467-024-45172-8 (PMC10847122; doi:10.1038/s41467-024-45172-8)
Supplement: Supplementary file 4 — Supplementary Data 1 [file 41467_2024_45172_MOESM4_ESM.zip › DPT-main/PlotTemplate/plot_KL_divergence/out/compare_KL/logs-0.65/log.txt]

20 4.859630280407146e-06 4.758268914883956e-06 1.8301501768291928e-05
40 6.5415079006925225e-06 6.419082637876272e-06 2.5075010853470303e-05
60 7.196504157036543e-06 7.270020432770252e-06 3.1586016120854765e-05
80 1.099109067581594e-05 1.1136900866404176e-05 5.446310751722194e-05
100 1.5978352166712284e-05 1.5964149497449398e-05 8.857443026499823e-05
120 1.732786768116057e-05 1.7404381651431322e-05 0.00012021233123959973
140 2.034811768680811e-05 2.0468956790864468e-05 0.0001703925954643637
160 2.2700318368151784e-05 2.2922002244740725e-05 0.00021256993932183832
180 4.430365515872836e-05 4.446122329682112e-05 0.0003829621709883213
200 6.548641249537468e-05 6.534182466566563e-05 0.0005514276563189924
220 7.967033889144659e-05 7.980561349540949e-05 0.0006888902862556279
240 7.468357216566801e-05 7.45482393540442e-05 0.0007377112633548677
260 6.437057163566351e-05 6.428318738471717e-05 0.0007114960462786257
280 0.00010293495142832398 0.00010291719809174538 0.0010552970925346017
300 7.700239075347781e-05 7.696219836361706e-05 0.0008336528553627431
320 0.0001168345334008336 0.00011664681369438767 0.0011312649585306644
340 0.00010370581003371626 0.00010371222742833197 0.0011270414106547832
360 0.00010606655268929899 0.00010576604108791798 0.0012584031792357564
380 6.898638093844056e-05 6.88810832798481e-05 0.0007500769570469856
400 9.925873018801212e-05 9.925267659127712e-05 0.0006300148088485003
420 0.0001006168604362756 0.00010025774827226996 0.0012728448491543531
440 0.0001314138644374907 0.00013070253771729767 0.0013942890800535679
460 0.00018225086387246847 0.00018090347293764353 0.0017136512324213982
480 0.00019226991571485996 0.0001910793362185359 0.001797134056687355
500 0.000258787302300334 0.00025778880808502436 0.0025495770387351513
520 0.00019022519700229168 0.0001902442891150713 0.002108879154548049
540 0.00034818146377801895 0.00034912652336061 0.0033533957321196795
560 0.00021364586427807808 0.00021403934806585312 0.0026007844135165215
580 0.0006489354418590665 0.0006507455836981535 0.0049040005542337894
600 0.0006114126881584525 0.0006132210837677121 0.004774403292685747
620 0.00034440774470567703 0.0003453200915828347 0.003519446821883321
640 0.0003891596570611 0.00039096223190426826 0.0037083690986037254
660 0.0003177488688379526 0.0003218557685613632 0.002910034731030464
680 0.00015394703950732946 0.0001555347116664052 0.001966063631698489
700 0.00025282951537519693 0.0002549618948251009 0.002427814994007349
720 0.00026226663612760603 0.0002644937194418162 0.0026731325779110193
740 0.0005630977102555335 0.0005635458510369062 0.004856000188738108
760 0.0008765107486397028 0.0008774796733632684 0.006136687472462654
780 0.0006383095169439912 0.0006405736785382032 0.004942324943840504
800 0.00035099079832434654 0.00035504420520737767 0.0032403364311903715
820 0.00024498067796230316 0.00024761026725172997 0.002184760058298707
840 0.00037026999052613974 0.0003735334612429142 0.003153029829263687
860 0.00028955028392374516 0.0002934085496235639 0.002515292726457119
880 0.0001922985538840294 0.0001937694614753127 0.0017922851257026196
900 0.0003742501139640808 0.0003794764634221792 0.0033069655764847994
920 0.00020216044504195452 0.00020539190154522657 0.0016082996735349298
940 0.00017008301801979542 0.00016817019786685705 0.0013993579195812345
960 0.00017514824867248535 0.00017294567078351974 0.0017212559469044209
980 0.00020377628970891237 0.0002004536218009889 0.0011812394950538874
1000 0.0003913064720109105 0.0003846477484330535 0.003007529303431511
1020 0.0005936166271567345 0.0005833674222230911 0.004195759072899818
1040 0.0003358544781804085 0.00032845523674041033 0.00262639787979424
1060 0.00039244373328983784 0.0003864159807562828 0.003496413119137287
1080 0.0009487818460911512 0.0009412136860191822 0.005951242987066507
1100 0.0005863944534212351 0.000581135624088347 0.004683442413806915
1120 0.0007145439740270376 0.0007107304991222918 0.005614794325083494
1140 0.0010863947682082653 0.0010862115304917097 0.00739991245791316
1160 0.0014941865811124444 0.0014947183663025498 0.008892485871911049
1180 0.0017965242732316256 0.0017957150703296065 0.009766688570380211
1200 0.0017043494153767824 0.0017031922470778227 0.00942059326916933
1220 0.002091809641569853 0.0020880773663520813 0.010576590895652771
1240 0.0024608648382127285 0.0024554147385060787 0.01157885231077671
1260 0.00320862652733922 0.003205831628292799 0.01297668181359768
1280 0.003732302226126194 0.0037271305918693542 0.013958173803985119
1300 0.0033725579269230366 0.0033724396489560604 0.013470442965626717
1320 0.0036540748551487923 0.003657891880720854 0.014208504930138588
1340 0.003889175597578287 0.0038910440634936094 0.014729904942214489
1360 0.0035301411990076303 0.003525399835780263 0.01423494704067707
1380 0.003017878159880638 0.0030196395236998796 0.01305864006280899
1400 0.0033291978761553764 0.0033422340638935566 0.013607303611934185
1420 0.0035762861371040344 0.00357625400647521 0.014556477777659893
1440 0.0043822890147566795 0.0043761818669736385 0.01618918403983116
1460 0.0037986822426319122 0.0037886393256485462 0.015331273898482323
1480 0.004541479516774416 0.004544493276625872 0.016327911987900734
1500 0.004148268606513739 0.004141019657254219 0.015583384782075882
1520 0.004441138356924057 0.004433040507137775 0.015811817720532417
1540 0.004284597001969814 0.004285542294383049 0.015066741034388542
1560 0.004237264394760132 0.004237506538629532 0.015379785560071468
1580 0.0036053983494639397 0.0036075874231755733 0.014209078624844551
1600 0.004751952365040779 0.004755823872983456 0.016012277454137802
1620 0.0037029567174613476 0.0037132971920073032 0.014295187778770924
1640 0.002992684952914715 0.003001087112352252 0.012648548930883408
1660 0.0028228533919900656 0.0028311708010733128 0.012171494774520397
1680 0.002610865980386734 0.002620885381475091 0.01136838924139738
1700 0.0024305814877152443 0.0024337521754205227 0.01133641880005598
1720 0.0035038054920732975 0.0035110304597765207 0.013805193826556206
1740 0.0028089513070881367 0.0028140987269580364 0.01232734601944685
1760 0.002423615660518408 0.0024231132119894028 0.011622224003076553
1780 0.0017440736992284656 0.0017446760321035981 0.009289462119340897
1800 0.0017144203884527087 0.0017131997738033533 0.009274750016629696
1820 0.001154232071712613 0.0011557010002434254 0.007416741456836462
1840 0.0009711273014545441 0.0009708048310130835 0.006625247187912464
1860 0.0008523891447111964 0.0008521469426341355 0.006313734222203493
1880 0.0014381554210558534 0.0014397617196664214 0.008395685814321041
1900 0.0013835134450346231 0.0013831169344484806 0.008069058880209923
1920 0.002031330717727542 0.0020340129267424345 0.009463191963732243
1940 0.0016686294693499804 0.0016693809302523732 0.009127107448875904
1960 0.0015748506411910057 0.0015730904415249825 0.008372094482183456
1980 0.0014245432103052735 0.0014209805522114038 0.007897205650806427
2000 0.0011529169278219342 0.0011492351768538356 0.007146282121539116
