# Supplementary material for: Learning nonequilibrium statistical mechanics and dynamical phase transitions
Source: Nat Commun. 2024 Feb 6;15:1117. doi: 10.1038/s41467-024-45172-8 (PMC10847122; doi:10.1038/s41467-024-45172-8)
Supplement: Supplementary file 4 — Supplementary Data 1 [file 41467_2024_45172_MOESM4_ESM.zip › DPT-main/PlotTemplate/plot_KL_divergence/out/compare_KL/logs-0.70/log.txt]

20 4.027777322335169e-06 3.980381734436378e-06 1.6364214388886467e-05
40 5.392823368310928e-06 5.4495903896167874e-06 2.1502508388948627e-05
60 5.9017183957621455e-06 5.829162546433508e-06 2.6052468456327915e-05
80 6.797301466576755e-06 6.850110366940498e-06 3.39157777489163e-05
100 8.913266356103122e-06 8.962568244896829e-06 4.718533455161378e-05
120 9.790383046492934e-06 9.996641892939806e-06 6.628312985412776e-05
140 1.8639781046658754e-05 1.8791004549711943e-05 0.00012405320012476295
160 1.917890040203929e-05 1.921819057315588e-05 0.00015196525782812387
180 3.0099472496658564e-05 3.0432012863457203e-05 0.00024001923156902194
200 3.1985691748559475e-05 3.215315518900752e-05 0.00029561188421212137
220 3.664480755105615e-05 3.682175884023309e-05 0.00035535922506824136
240 3.6730081774294376e-05 3.696375642903149e-05 0.00041519978549331427
260 5.053618224337697e-05 5.062395939603448e-05 0.0005613053217530251
280 3.9213307900354266e-05 3.8871527067385614e-05 0.0004780342278536409
300 4.631455522030592e-05 4.633958451449871e-05 0.000589403323829174
320 9.195960592478514e-05 9.20644961297512e-05 0.00091510487254709
340 0.00017535011284053326 0.00017605500761419535 0.0014126201858744025
360 0.0002902916166931391 0.00029112177435308695 0.0018627975368872285
380 0.00024997955188155174 0.0002503821160644293 0.0017586782341822982
400 0.00028098595794290304 0.0002817300846800208 0.001962787937372923
420 0.00032910110894590616 0.0003296792274340987 0.00218691467307508
440 0.00035981263499706984 0.0003605231177061796 0.0023911981843411922
460 0.00044382282067090273 0.00044440943747758865 0.0026045669801533222
480 0.00027691508876159787 0.0002768209669739008 0.0021625168155878782
500 0.00012115132994949818 0.00012083607725799084 0.001087517593987286
520 0.00023383984807878733 0.00023324089124798775 0.0020572019275277853
540 0.00017730274703353643 0.00017652614042162895 0.0015422763535752892
560 0.00012760312529280782 0.00012691848678514361 0.001361726550385356
580 0.0001567250001244247 0.00015631254063919187 0.0014213270042091608
600 0.0001521578524261713 0.00015191221609711647 0.0012757524382323027
620 0.00029425183311104774 0.0002931508352048695 0.0020460747182369232
640 0.0001484951062593609 0.0001476529723731801 0.001268901745788753
660 0.00015976582653820515 0.00015991320833563805 0.0016643606359139085
680 0.0002186116762459278 0.0002191714011132717 0.002069543581455946
700 0.00014021137030795217 0.00014022408868186176 0.0016395344864577055
720 0.00011757103493437171 0.00011783532681874931 0.0015319321537390351
740 0.00021564215421676636 0.0002173539251089096 0.002333694603294134
760 0.00010675372323021293 0.00010762593592517078 0.0006683254614472389
780 7.808895315974951e-05 7.795507553964853e-05 0.000947381486184895
800 0.00012779433745890856 0.0001279298448935151 0.0009433517116121948
820 0.00023296638391911983 0.0002316916361451149 0.001769397989846766
840 0.00017600017599761486 0.00017497502267360687 0.0011738070752471685
860 0.00019076024182140827 0.0001886317040771246 0.0014058954548090696
880 0.00022761360742151737 0.00022708449978381395 0.002360027050599456
900 0.00016789796063676476 0.0001681236899457872 0.0019424891797825694
920 0.0002129164058715105 0.0002140949945896864 0.002284086076542735
940 0.0002703452482819557 0.00027136062271893024 0.0025829055812209845
960 0.0002359342761337757 0.00023781717754900455 0.0021548031363636255
980 0.00029137195087969303 0.00029475893825292587 0.0020305137149989605
1000 0.00021901307627558708 0.00022215431090444326 0.001633368548937142
1020 0.0001781752798706293 0.00018055993132293224 0.0012539162999019027
1040 0.0001740191364660859 0.00017351587302982807 0.0019124583341181278
1060 0.0002951126080006361 0.0002950753550976515 0.0030140946619212627
1080 0.00021156028378754854 0.00021215504966676235 0.0024055533576756716
1100 0.0005400641821324825 0.0005460153333842754 0.003443834837526083
1120 0.0001664700685068965 0.00016878487076610327 0.0011299796169623733
1140 9.796457015909255e-05 9.80713521130383e-05 0.0007555089541710913
1160 0.00035382271744310856 0.0003514327108860016 0.0030265101231634617
1180 0.00014932290650904179 0.00014817574992775917 0.0016180400270968676
1200 9.055325062945485e-05 8.985126623883843e-05 0.0009110569953918457
1220 0.00027371221221983433 0.00027042790316045284 0.0021429562475532293
1240 0.00025692954659461975 0.0002541053108870983 0.002191258827224374
1260 0.00014024379197508097 0.00013850093819200993 0.0008399650105275214
1280 0.00039345689583569765 0.0003887675702571869 0.0025426095817238092
1300 0.0005216784775257111 0.0005157189443707466 0.003161416854709387
1320 0.0004016980528831482 0.0003982766065746546 0.003292498644441366
1340 0.0006068663205951452 0.0006052306853234768 0.004628264810889959
1360 0.0008353949524462223 0.0008313397411257029 0.00510468939319253
1380 0.0007553882896900177 0.0007489640265703201 0.004527990706264973
1400 0.0014043166302144527 0.001401102403178811 0.0065857102163136005
1420 0.0012488667853176594 0.0012491263914853334 0.006357674021273851
1440 0.0012609006371349096 0.0012597348541021347 0.0062872255221009254
1460 0.0013152287574484944 0.0013125998666509986 0.006140963174402714
1480 0.0013814147096127272 0.001374108251184225 0.005825699307024479
1500 0.0015680105425417423 0.0015545394271612167 0.006261579692363739
1520 0.0015968047082424164 0.0015901934821158648 0.006867757998406887
1540 0.001204110449180007 0.0011962943244725466 0.005759818945080042
1560 0.000891452538780868 0.0008883927366696298 0.005408186931163073
1580 0.0009583670180290937 0.0009553739801049232 0.005815836135298014
1600 0.0011229747906327248 0.001121132168918848 0.0066564022563397884
1620 0.0014002822572365403 0.001403203932568431 0.007129031233489513
1640 0.0017127611208707094 0.0017175166867673397 0.007988233119249344
1660 0.001958425622433424 0.0019611455500125885 0.008543391712009907
1680 0.0016531755682080984 0.001654340885579586 0.0077875638380646706
1700 0.0019011110998690128 0.0019005066715180874 0.008222101256251335
1720 0.0011918465606868267 0.0011916360817849636 0.006823512259870768
1740 0.0013285968452692032 0.0013267616741359234 0.007149914745241404
1760 0.001321912626735866 0.0013207457959651947 0.007297729607671499
1780 0.0011622679885476828 0.0011609586654230952 0.006963185500353575
1800 0.001240595243871212 0.0012367868330329657 0.007109385449439287
1820 0.0009964215569198132 0.0009946242207661271 0.006316540762782097
1840 0.0014485346619039774 0.0014451745664700866 0.0077606625854969025
1860 0.0016490044072270393 0.0016470879781991243 0.008223638869822025
1880 0.0014877017820253968 0.0014866996789351106 0.00794572476297617
1900 0.0014399373903870583 0.0014466693392023444 0.007883084937930107
1920 0.001424366724677384 0.0014285999350249767 0.007774653844535351
1940 0.001175162848085165 0.0011772956931963563 0.006924257148057222
1960 0.0008300726767629385 0.0008329192642122507 0.0054634613916277885
1980 0.0007409126264974475 0.0007417292217724025 0.005290554370731115
2000 0.0010914336889982224 0.0010916923638433218 0.00599171407520771
