# Supplementary material for: Learning nonequilibrium statistical mechanics and dynamical phase transitions
Source: Nat Commun. 2024 Feb 6;15:1117. doi: 10.1038/s41467-024-45172-8 (PMC10847122; doi:10.1038/s41467-024-45172-8)
Supplement: Supplementary file 4 — Supplementary Data 1 [file 41467_2024_45172_MOESM4_ESM.zip › DPT-main/PlotTemplate/plot_KL_divergence/out/compare_KL/logs-0.75/log.txt]

20 3.287364961579442e-06 3.482731699477881e-06 1.5014486052677967e-05
40 4.166649887338281e-06 4.1512539610266685e-06 1.83649444807088e-05
60 4.55862027592957e-06 4.600951797328889e-06 2.2022313714842312e-05
80 5.861511453986168e-06 6.0176244005560875e-06 3.171080970787443e-05
100 8.984410669654608e-06 9.1384572442621e-06 4.917375554214232e-05
120 1.0799267329275608e-05 1.0976218618452549e-05 6.673202005913481e-05
140 1.1161377187818289e-05 1.0971154551953077e-05 7.617079245392233e-05
160 1.4626944903284311e-05 1.4768622349947691e-05 0.00010858711175387725
180 2.137164119631052e-05 2.1417043171823025e-05 0.00015674535825382918
200 2.1224492229521275e-05 2.1312676835805178e-05 0.00017123666475526989
220 1.8835475202649832e-05 1.8713297322392464e-05 0.0001689945493126288
240 4.2670522816479206e-05 4.275020910426974e-05 0.000315110752126202
260 4.6181667130440474e-05 4.615139914676547e-05 0.00036343897227197886
280 3.1307688914239407e-05 3.12367919832468e-05 0.00028876421856693923
300 3.635993925854564e-05 3.652367740869522e-05 0.00034524864167906344
320 4.187485319562256e-05 4.158384399488568e-05 0.00031613363535143435
340 6.862025475129485e-05 6.858794949948788e-05 0.0005740246269851923
360 4.939633799949661e-05 4.9294307245872915e-05 0.0004675955278798938
380 6.106949876993895e-05 6.096638389863074e-05 0.0006101409671828151
400 5.1332463044673204e-05 5.107640754431486e-05 0.0004514582105912268
420 7.58051173761487e-05 7.575828931294382e-05 0.0007080669165588915
440 6.084179040044546e-05 6.071493407944217e-05 0.0005072583444416523
460 4.706613253802061e-05 4.7163572162389755e-05 0.0002924917789641768
480 4.091346636414528e-05 4.085826367372647e-05 0.00035828142426908016
500 6.265609408728778e-05 6.270600715652108e-05 0.000600453291554004
520 0.00017839891370385885 0.00017819029744714499 0.0014865300618112087
540 0.00012889946810901165 0.00012880947906523943 0.0013477124739438295
560 0.0003661573864519596 0.00036578113213181496 0.0023551848717033863
580 0.00045705167576670647 0.0004560111556202173 0.00250267144292593
600 0.0002684498904272914 0.0002674094866961241 0.001747967442497611
620 0.00024079589638859034 0.00024009309709072113 0.0015001232968643308
640 0.00043874955736100674 0.0004362356849014759 0.002462265780195594
660 0.00017723959172144532 0.0001759731094352901 0.0013232347555458546
680 0.00013127326383255422 0.00013069683336652815 0.0010965290712192655
700 0.00019844018970616162 0.0001972152094822377 0.001423178007826209
720 0.0002052321215160191 0.00020303807104937732 0.0012549370294436812
740 0.00036140461452305317 0.00035833416040986776 0.0021884150337427855
760 0.0003495275741443038 0.0003472070675343275 0.00225406838580966
780 0.0005297863390296698 0.0005267804954200983 0.0029982475098222494
800 0.00035310600651428103 0.00035202590515837073 0.002241876907646656
820 0.0005222464678809047 0.0005193075630813837 0.002927670953795314
840 0.0004302429733797908 0.0004257060354575515 0.0024830526672303677
860 0.0003855380928143859 0.00038143800338730216 0.001954255159944296
880 0.00021055119577795267 0.00020618503913283348 0.0006121653714217246
900 0.00013369141379371285 0.0001318196882493794 0.0004953053430654109
920 0.00021265218674670905 0.00021074872347526252 0.0015599188627675176
940 0.0002625000779516995 0.00025974324671551585 0.0016382628818973899
960 0.00019633155898191035 0.0001931623264681548 0.001038442482240498
980 0.00024175591534003615 0.00023960834369063377 0.0016566726844757795
1000 0.000421860720962286 0.00041560037061572075 0.0021868871990591288
1020 0.00026017194613814354 0.00025601359084248543 0.0013745672767981887
1040 0.00033477856777608395 0.0003305068239569664 0.0016765904147177935
1060 0.00012045842595398426 0.00011919497046619654 0.000468987476779148
1080 0.00011887232540175319 0.000117029674584046 0.0006336155929602683
1100 0.00016229461471084505 0.000160633324412629 0.001252555288374424
1120 0.00014509540051221848 0.00014442182146012783 0.0014529144391417503
1140 0.000187096229637973 0.00018464430468156934 0.0014391971053555608
1160 0.00013238337123766541 0.00013076691539026797 0.0011409074068069458
1180 9.88180108834058e-05 9.754759958013892e-05 0.0008313706493936479
1200 9.756442159414291e-05 9.751471225172281e-05 0.0005009041633456945
1220 8.045998401939869e-05 8.039065869525075e-05 0.001018411130644381
1240 8.044479181990027e-05 8.016203355509788e-05 0.0006131993141025305
1260 9.875441901385784e-05 9.80881741270423e-05 0.0009710268350318074
1280 0.0002926161978393793 0.00029452843591570854 0.0021744484547525644
1300 0.00010960549116134644 0.00011013878975063562 0.0010193324415013194
1320 8.737973985262215e-05 8.664632332511246e-05 0.0007196807418949902
1340 5.642946052830666e-05 5.612598033621907e-05 0.00030756782507523894
1360 0.00017301179468631744 0.0001710256328806281 0.0011016502976417542
1380 0.0002141278819181025 0.00021127937361598015 0.0011433380423113704
1400 0.00018519035074859858 0.00018326396821066737 0.0012998932506889105
1420 0.00015755882486701012 0.0001563826808705926 0.0013993128668516874
1440 5.598942516371608e-05 5.589403735939413e-05 0.0006513029220514
1460 0.00016307923942804337 0.00016175216296687722 0.0015559516614302993
1480 0.00019658677047118545 0.0001969647128134966 0.0021474931854754686
1500 0.00021372496848925948 0.00021426036255434155 0.0022616826463490725
1520 0.00023402739316225052 0.00023426231928169727 0.0022882793564349413
1540 0.00017537723761051893 0.00017594138626009226 0.0016642954433336854
1560 0.00032203225418925285 0.00032354844734072685 0.0025822389870882034
1580 0.0005299977492541075 0.0005308836698532104 0.003809337504208088
1600 0.0003387141041457653 0.0003418605774641037 0.0025649969466030598
1620 0.00023912201868370175 0.00024081789888441563 0.0023948654998093843
1640 0.0007100729271769524 0.0007137202192097902 0.004140484146773815
1660 0.00036195735447108746 0.0003634167369455099 0.0030430860351771116
1680 0.0002242622576886788 0.00022578550851903856 0.002188400598242879
1700 0.00028715585358440876 0.00028896942967548966 0.002541413763538003
1720 0.0007063818629831076 0.0007089090067893267 0.004004545509815216
1740 0.0005149709759280086 0.0005162345478311181 0.0036139176227152348
1760 0.0006399946287274361 0.0006405129097402096 0.0040816934779286385
1780 0.0007985103875398636 0.0007973478641360998 0.004799749236553907
1800 0.0008578095585107803 0.0008567748591303825 0.004836543463170528
1820 0.0012051116209477186 0.0012028266210108995 0.00567410234361887
1840 0.0008224912453442812 0.0008207048522308469 0.004869905300438404
1860 0.00089401681907475 0.0008918866515159607 0.005137674510478973
1880 0.0008400749647989869 0.0008380101644434035 0.005267873406410217
1900 0.0009395929519087076 0.0009374291403219104 0.0056156073696911335
1920 0.0010332742240279913 0.001030320068821311 0.005990271922200918
1940 0.0008765411330386996 0.0008743470534682274 0.005368881393224001
1960 0.0009907111525535583 0.0009867589687928557 0.005367910023778677
1980 0.0009468256612308323 0.0009443711023777723 0.005260031204670668
2000 0.0008981232531368732 0.0008949844632297754 0.004829385783523321
