# Supplementary material for: Learning nonequilibrium statistical mechanics and dynamical phase transitions
Source: Nat Commun. 2024 Feb 6;15:1117. doi: 10.1038/s41467-024-45172-8 (PMC10847122; doi:10.1038/s41467-024-45172-8)
Supplement: Supplementary file 4 — Supplementary Data 1 [file 41467_2024_45172_MOESM4_ESM.zip › DPT-main/PlotTemplate/plot_KL_divergence/out/compare_KL/logs-0.80/log.txt]

20 2.931825292762369e-06 3.0769879231229424e-06 1.4089841897657607e-05
40 5.449343007057905e-06 5.442852852866054e-06 2.119927194144111e-05
60 4.8074871301651e-06 5.126072210259736e-06 2.2351363440975547e-05
80 5.5393611546605825e-06 5.405090632848442e-06 2.6493500627111644e-05
100 7.301703590201214e-06 7.217040547402576e-06 3.185869354638271e-05
120 8.261013135779649e-06 8.304574294015765e-06 3.7107980460859835e-05
140 1.1248746886849403e-05 1.129333395510912e-05 4.303581590647809e-05
160 1.0791205568239093e-05 1.0920397471636534e-05 5.176168633624911e-05
180 1.4515884686261415e-05 1.44987425301224e-05 5.764392335549928e-05
200 1.5260331565514207e-05 1.5305966371670365e-05 7.545396510977298e-05
220 1.8083403119817376e-05 1.8154329154640436e-05 0.00013940094504505396
240 2.0816223695874214e-05 2.0905965357087553e-05 0.00016022459021769464
260 8.970580529421568e-05 9.03628533706069e-05 0.0003683279501274228
280 7.453653961420059e-05 7.487292168661952e-05 0.00037655216874554753
300 6.318872328847647e-05 6.347941234707832e-05 0.00036926325992681086
320 5.713774589821696e-05 5.765189416706562e-05 0.00037241040263324976
340 5.102652357891202e-05 5.126860924065113e-05 0.0003759887476917356
360 5.597629933618009e-05 5.589457578025758e-05 0.0003644725657068193
380 4.073898890055716e-05 4.075151082361117e-05 0.0002720720658544451
400 6.189572741277516e-05 6.193335866555572e-05 0.0003699891094584018
420 6.878328713355586e-05 6.88921136315912e-05 0.0004586998838931322
440 7.163133705034852e-05 7.175776408985257e-05 0.000521324691362679
460 6.30275608273223e-05 6.325653521344066e-05 0.0004999010125175118
480 6.787397433072329e-05 6.795414083171636e-05 0.0005148288910277188
500 9.296229109168053e-05 9.285710984840989e-05 0.0005992884398438036
520 5.145941395312548e-05 5.150109063833952e-05 0.0004188212042208761
540 5.6715565733611584e-05 5.651876563206315e-05 0.0005273156566545367
560 6.096233846619725e-05 6.104764179326594e-05 0.0005554794915951788
580 8.127815090119839e-05 8.123135194182396e-05 0.000670880195684731
600 4.654802614822984e-05 4.637725942302495e-05 0.000304932938888669
620 0.00014780741184949875 0.00014757364988327026 0.0011891783215105534
640 0.00020269537344574928 0.00020219804719090462 0.0014272417174652219
660 0.00026977434754371643 0.0002691945992410183 0.0015953491674736142
680 9.13947878871113e-05 9.132572449743748e-05 0.0009665641700848937
700 0.0001014157896861434 0.00010155118070542812 0.0011732446728274226
720 8.27306357678026e-05 8.311655255965889e-05 0.0010571310995146632
740 0.00012073549441993237 0.0001210399204865098 0.0011545863235369325
760 0.00020087638404220343 0.00020163774024695158 0.0017024968983605504
780 0.00033978698775172234 0.0003412244841456413 0.0022242777049541473
800 0.00023178872652351856 0.00023251061793416739 0.0017533197533339262
820 0.00031826080521568656 0.00032006402034312487 0.0023582573048770428
840 0.00020652863895520568 0.00020683344337157905 0.0018715022597461939
860 0.00028320547426119447 0.0002831736928783357 0.0021963652689009905
880 0.00033281519426964223 0.00033307174453511834 0.0024760037194937468
900 0.0005100227426737547 0.0005073683569207788 0.0031467252410948277
920 0.000813295366242528 0.0008056641090661287 0.004036323633044958
940 0.0014045999851077795 0.0013902746140956879 0.005106622353196144
960 0.001437651226297021 0.0014229393564164639 0.00509111350402236
980 0.0015144096687436104 0.001500733895227313 0.005320390220731497
1000 0.0017671051900833845 0.0017481627874076366 0.005808435846120119
1020 0.0012879439163953066 0.0012795720249414444 0.005017261952161789
1040 0.001173228258267045 0.0011641463497653604 0.004896374884992838
1060 0.0010980824008584023 0.001087917247787118 0.004538077861070633
1080 0.0008169449865818024 0.0008119647391140461 0.003809879766777158
1100 0.0008779116906225681 0.0008761057979427278 0.003989365417510271
1120 0.0013586018467321992 0.0013509417185559869 0.004959580022841692
1140 0.0011626847553998232 0.001157708466053009 0.004575034137815237
1160 0.0012094276025891304 0.001209429232403636 0.004844304174184799
1180 0.0009515723213553429 0.0009539801394566894 0.0044524227268993855
1200 0.0004668167675845325 0.00046898238360881805 0.002928998088464141
1220 0.0006878972053527832 0.0006873817183077335 0.003611480351537466
1240 0.0006908556679263711 0.0006898822030052543 0.003505663014948368
1260 0.0008570338250137866 0.0008621537126600742 0.004161624237895012
1280 0.0009335941867902875 0.0009354258654639125 0.004402244929224253
1300 0.0005840265657752752 0.0005880303215235472 0.00334961642511189
1320 0.00043970230035483837 0.0004413607530295849 0.0029145393054932356
1340 0.0003303071716800332 0.0003314304631203413 0.0024870962370187044
1360 0.0002585116308182478 0.00025902362540364265 0.0021285926923155785
1380 0.00012367044109851122 0.00012361019616946578 0.0013391165994107723
1400 0.00022979799541644752 0.00022928349790163338 0.0019377709832042456
1420 0.00010810955427587032 0.00010813609696924686 0.0015003979206085205
1440 0.00012790912296622992 0.00012757873628288507 0.0014472559560090303
1460 0.00016494980081915855 0.00016380404122173786 0.0014520986005663872
1480 0.0004831249825656414 0.000481531722471118 0.00280302413739264
1500 0.0010152598842978477 0.0010134084150195122 0.004093473311513662
1520 0.000733307097107172 0.0007317853160202503 0.0031781333964318037
1540 0.00046711007598787546 0.0004672808572649956 0.0023387710098177195
1560 0.0003334092325530946 0.00033328536665067077 0.0019851201213896275
1580 0.00011784338857978582 0.00011699437163770199 0.001096670632250607
1600 0.00012417789548635483 0.00012363889254629612 0.0014195367693901062
1620 0.0002174580004066229 0.00021573391859419644 0.001575938775204122
1640 0.00016064068768173456 0.000158640556037426 0.0010054147569462657
1660 0.00011562026338651776 0.00011410433216951787 0.0008265661308541894
1680 9.826614405028522e-05 9.647900878917426e-05 0.0005923635908402503
1700 8.020664245123044e-05 7.890784036135301e-05 0.00043255361379124224
1720 0.00011336294119246304 0.00011261762119829655 0.0009316456271335483
1740 6.959348684176803e-05 6.895535625517368e-05 0.00025763583835214376
1760 8.407491259276867e-05 8.352228906005621e-05 0.0006570264231413603
1780 0.00012279709335416555 0.000122555298730731 0.0009628263069316745
1800 0.0001264053862541914 0.00012680445797741413 0.001118411193601787
1820 7.486050162697211e-05 7.477962208213285e-05 0.0006658196216449142
1840 7.330466178245842e-05 7.267034379765391e-05 0.0006799671682529151
1860 6.632303120568395e-05 6.6162901930511e-05 0.0005894143250770867
1880 0.00011141668073832989 0.00011191936209797859 0.0008285094518214464
1900 0.000198843190446496 0.0002006657887250185 0.0013135782210156322
1920 0.00021019065752625465 0.0002115420065820217 0.0014832447050139308
1940 0.00018402468413114548 0.0001848498359322548 0.0016090762801468372
1960 0.00010154559276998043 0.00010189157910645008 0.0009812104981392622
1980 8.419400546699762e-05 8.427700959146023e-05 0.0007520242361351848
2000 0.0001190828625112772 0.00012005283497273922 0.0009281827951781452
