# Supplementary material for: Learning nonequilibrium statistical mechanics and dynamical phase transitions
Source: Nat Commun. 2024 Feb 6;15:1117. doi: 10.1038/s41467-024-45172-8 (PMC10847122; doi:10.1038/s41467-024-45172-8)
Supplement: Supplementary file 4 — Supplementary Data 1 [file 41467_2024_45172_MOESM4_ESM.zip › DPT-main/PlotTemplate/plot_KL_divergence/out/compare_KL/logs-0.85/log.txt]

20 2.571054210420698e-06 2.690416295081377e-06 1.3077951734885573e-05
40 3.890585503540933e-06 3.952074621338397e-06 1.70123948919354e-05
60 3.8005891838110983e-06 3.891007509082556e-06 1.8341041140956804e-05
80 4.2065676097990945e-06 4.289937351131812e-06 2.0428284187801182e-05
100 4.335211997386068e-06 4.344139597378671e-06 2.3398773919325322e-05
120 5.815149052068591e-06 5.699228495359421e-06 3.400647983653471e-05
140 7.960188668221235e-06 8.008035365492105e-06 4.8255271394737065e-05
160 9.642477380111814e-06 9.86794475466013e-06 5.611086817225441e-05
180 1.1337513569742441e-05 1.1449214071035385e-05 7.003945211181417e-05
200 7.792605174472556e-06 7.898808689787984e-06 5.491994306794368e-05
220 8.564777090214193e-06 8.634990081191063e-06 5.664234413416125e-05
240 1.544429687783122e-05 1.532473834231496e-05 5.956102177151479e-05
260 2.057576784864068e-05 2.0788575056940317e-05 0.00012111890828236938
280 3.0064256861805916e-05 3.0195631552487612e-05 0.00018692445883061737
300 2.3299362510442734e-05 2.335052704438567e-05 0.0001806121872505173
320 4.650629125535488e-05 4.6991161070764065e-05 0.00028198628569953144
340 5.669385427609086e-05 5.714775761589408e-05 0.00033408612944185734
360 4.515826003625989e-05 4.5376131311059e-05 0.00030924149905331433
380 3.3193435228895396e-05 3.355271110194735e-05 0.0002304748195456341
400 3.0029230401851237e-05 2.9871778679080307e-05 0.00019569802680052817
420 5.2658491767942905e-05 5.2486429922282696e-05 0.00018100485613103956
440 3.143199865007773e-05 3.141481283819303e-05 0.00026074712513945997
460 2.9420756618492305e-05 2.942304126918316e-05 0.0002166473277611658
480 4.0316430386155844e-05 4.006200470030308e-05 0.00020936288638040423
500 6.749446038156748e-05 6.726477295160294e-05 0.00037251703906804323
520 5.2884453907608986e-05 5.276643787510693e-05 0.00031664661946706474
540 6.217625923454762e-05 6.25007669441402e-05 0.00038561123074032366
560 7.212249329313636e-05 7.189980533439666e-05 0.0004169955209363252
580 7.797707803547382e-05 7.772247772663832e-05 0.0004144580161664635
600 0.00010180193930864334 0.00010165874846279621 0.0006409214693121612
620 3.41909471899271e-05 3.4077675081789494e-05 0.0001733535318635404
640 3.07094887830317e-05 3.059610025957227e-05 0.00020560318080242723
660 0.00014497828669846058 0.00014455057680606842 0.0009496720740571618
680 0.00025415001437067986 0.00025297561660408974 0.0013412641128525138
700 3.339680552016944e-05 3.326410660520196e-05 0.00021463765006046742
720 4.2081403080374e-05 4.1866209357976913e-05 0.00017992449284065515
740 0.00016515213064849377 0.0001651799539104104 0.0008216704591177404
760 7.69729376770556e-05 7.665751036256552e-05 0.000522321555763483
780 4.034384619444609e-05 4.031916614621878e-05 0.00048536897520534694
800 3.70271154679358e-05 3.682746319100261e-05 0.00035868020495399833
820 3.010191721841693e-05 3.0221010092645884e-05 0.00029774493305012584
840 2.2014952264726162e-05 2.1887783077545464e-05 0.0001720262662274763
860 2.8065820515621454e-05 2.7918737032450736e-05 0.00021345862478483468
880 2.8019683668389916e-05 2.77484068647027e-05 0.00018166567315347493
900 3.311567706987262e-05 3.3089134376496077e-05 0.00023598092957399786
920 7.248518522828817e-05 7.234036456793547e-05 0.0006468517822213471
940 0.00032508838921785355 0.00032530794851481915 0.0016718017868697643
960 0.00029506906867027283 0.00029484648257493973 0.001507929409854114
980 0.000122905767057091 0.00012234237510710955 0.0008541597635485232
1000 6.934572593308985e-05 6.924342596903443e-05 0.0005753447767347097
1020 6.518451846204698e-05 6.485753692686558e-05 0.00031875286367721856
1040 5.425285780802369e-05 5.410314770415425e-05 0.00027907476760447025
1060 5.240965401753783e-05 5.2132061682641506e-05 0.000250889512244612
1080 6.99638039804995e-05 6.955326534807682e-05 0.00058142957277596
1100 8.962373249232769e-05 8.939055260270834e-05 0.0007295195828191936
1120 0.00014771841233596206 0.00014760572230443358 0.0011395866749808192
1140 8.175638504326344e-05 8.160914876498282e-05 0.0007811525138095021
1160 9.80510376393795e-05 9.790371404960752e-05 0.000850045820698142
1180 0.00010556736378930509 0.00010506575927138329 0.0007359759765677154
1200 0.00017181574366986752 0.00017080351244658232 0.0010482838843017817
1220 0.0001168551534647122 0.0001160289830295369 0.0005945624434389174
1240 0.0001246703031938523 0.00012356505612842739 0.0005107574397698045
1260 0.00016842311015352607 0.00016712001524865627 0.0008739816257730126
1280 0.0001943744719028473 0.0001930783037096262 0.0012731156311929226
1300 0.00027187238447368145 0.00027060345746576786 0.0015129751991480589
1320 0.00022257212549448013 0.00022147258277982473 0.0014128197217360139
1340 0.00017767748795449734 0.00017590122297406197 0.0011953808134421706
1360 0.00019425805658102036 0.00019291980424895883 0.0009169010445475578
1380 0.000138188770506531 0.00013733070227317512 0.0007924595847725868
1400 0.000113565445644781 0.00011261558393016458 0.0007119957008399069
1420 0.00020563346333801746 0.00020548433531075716 0.00138090702239424
1440 0.0003312644548714161 0.0003315890207886696 0.0020415300969034433
1460 0.0002263374626636505 0.00022586144041270018 0.0016371839446946979
1480 0.00027311104349792004 0.00027229636907577515 0.0015491795493289828
1500 0.0001859967887867242 0.00018540420569479465 0.0013127303682267666
1520 0.0001765041524777189 0.00017624322208575904 0.0012826987076550722
1540 0.0003589830594137311 0.0003575027221813798 0.0020016469061374664
1560 0.000332328665535897 0.0003315211506560445 0.0018714681500568986
1580 0.00025671266485005617 0.00025660707615315914 0.0016917209140956402
1600 0.00022135255858302116 0.00022130366414785385 0.001624289434403181
1620 0.00015291280578821898 0.00015302025713026524 0.0012323595583438873
1640 9.727408178150654e-05 9.751104516908526e-05 0.000883371802046895
1660 8.010177407413721e-05 7.972455932758749e-05 0.0007466915412805974
1680 0.00010539364302530885 0.00010556692723184824 0.0009922898607328534
1700 6.40243524685502e-05 6.409717025235295e-05 0.0007205457077361643
1720 0.0001483293017372489 0.00014795642346143723 0.0012712301686406136
1740 0.00010626489529386163 0.00010613806080073118 0.0011363180819898844
1760 0.00014636533160228282 0.00014571189240086824 0.0013867731904610991
1780 0.0002051611663773656 0.00020437498460523784 0.0015935722040012479
1800 0.00017406570259481668 0.00017387676052749157 0.001393694314174354
1820 0.00011460448149591684 0.00011474470375105739 0.0010783268371596932
1840 4.69031510874629e-05 4.695469397120178e-05 0.000687777588609606
1860 8.392555173486471e-05 8.360971696674824e-05 0.001047725323587656
1880 0.00010941136861220002 0.00010925356764346361 0.0009810274932533503
1900 3.89835040550679e-05 3.881205338984728e-05 0.0004876597668044269
1920 3.480532905086875e-05 3.4943121136166155e-05 0.0004490849969442934
1940 5.910333129577339e-05 5.893998604733497e-05 0.0006457148701883852
1960 6.0180085711181164e-05 5.998933920636773e-05 0.0006985432119108737
1980 5.855440394952893e-05 5.8569363318383694e-05 0.0007050433778204024
2000 7.780187297612429e-05 7.79553665779531e-05 0.000817124848254025
