# Supplementary material for: Learning nonequilibrium statistical mechanics and dynamical phase transitions
Source: Nat Commun. 2024 Feb 6;15:1117. doi: 10.1038/s41467-024-45172-8 (PMC10847122; doi:10.1038/s41467-024-45172-8)
Supplement: Supplementary file 4 — Supplementary Data 1 [file 41467_2024_45172_MOESM4_ESM.zip › DPT-main/PlotTemplate/plot_KL_divergence/out/compare_KL/logs-0.90/log.txt]

20 2.4649780243635178e-06 2.384826075285673e-06 1.2597285603987984e-05
40 3.211127477698028e-06 3.489658411126584e-06 1.5702205928391777e-05
60 3.452609234955162e-06 3.5111079341731966e-06 1.6870935724000446e-05
80 3.4364020393695682e-06 3.566892701201141e-06 1.7359512639814056e-05
100 3.387285687495023e-06 3.3268879633396864e-06 1.9221111870137975e-05
120 3.616714820964262e-06 3.6607743822969496e-06 2.129686254193075e-05
140 4.083980456925929e-06 4.095738404430449e-06 2.5593173631932586e-05
160 7.159425877034664e-06 7.145601557567716e-06 3.0479710403596982e-05
180 6.572379788849503e-06 6.716341886203736e-06 3.0717179470229894e-05
200 1.0604271665215492e-05 1.0594376362860203e-05 3.83749975298997e-05
220 6.619287887588143e-06 6.63098762743175e-06 3.251909220125526e-05
240 1.2516509741544724e-05 1.2501026503741741e-05 7.885804370744154e-05
260 2.7809233870357275e-05 2.7798116207122803e-05 0.00012266488920431584
280 1.2867705663666129e-05 1.2851611245423555e-05 8.545247692381963e-05
300 2.2690597688779235e-05 2.2853462724015117e-05 0.00011793413432314992
320 2.1157058654353023e-05 2.107972977682948e-05 0.0001191693008877337
340 3.358058165758848e-05 3.3788790460675955e-05 0.00016427987429779023
360 1.589945168234408e-05 1.616694498807192e-05 0.00011575672397157177
380 2.5461340555921197e-05 2.5542452931404114e-05 0.00015647619147785008
400 0.0001304837642237544 0.00013169832527637482 0.0003817365795839578
420 0.00010932318400591612 0.0001103332033380866 0.00038249563658609986
440 9.588070679455996e-05 9.67798987403512e-05 0.0003754634817596525
460 0.0001256205141544342 0.00012693624012172222 0.0004532325838226825
480 7.914833258837461e-05 7.970957085490227e-05 0.00038256810512393713
500 0.0001920673530548811 0.00019398098811507225 0.000604521541390568
520 0.00024874135851860046 0.00025162636302411556 0.0006898064166307449
540 0.0002846471033990383 0.000287521630525589 0.0007437807507812977
560 0.00024191057309508324 0.0002441755495965481 0.0007393545238301158
580 0.00033822585828602314 0.0003421406727284193 0.000899109581951052
600 0.00030862237326800823 0.00031208270229399204 0.0008824673714116216
620 0.0002012994373217225 0.00020347163081169128 0.0007829414680600166
640 0.0002086876193061471 0.00021041638683527708 0.0007711693178862333
660 0.0001416901359334588 0.0001428242539986968 0.0006393818184733391
680 9.058311115950346e-05 9.091966785490513e-05 0.000528414617292583
700 0.00017295102588832378 0.00017387873958796263 0.0006663547828793526
720 6.765074795112014e-05 6.797740934416652e-05 0.0004269083437975496
740 9.679596405476332e-05 9.737012442201376e-05 0.0006080660969018936
760 0.00013735296670347452 0.00013814924750477076 0.0007891569985076785
780 0.00014731846749782562 0.00014829530846327543 0.0008160834549926221
800 6.575457518920302e-05 6.541825132444501e-05 0.0004529792640823871
820 7.229597395053133e-05 7.238391845021397e-05 0.0004932385636493564
840 0.00016533839516341686 0.00016646680887788534 0.0008912630728445947
860 0.00010990910232067108 0.00011047534644603729 0.000715202942956239
880 5.4893840570002794e-05 5.489832255989313e-05 0.00040001413435675204
900 5.145715840626508e-05 5.155087274033576e-05 0.0004772368702106178
920 5.1298964535817504e-05 5.143496673554182e-05 0.0005285603692755103
940 6.161458441056311e-05 6.194471643539146e-05 0.00046633134479634464
960 6.782983837183565e-05 6.785566074540839e-05 0.0005647799698635936
980 0.00015406718011945486 0.000154965091496706 0.0009883807506412268
1000 0.0001533525064587593 0.00015446776524186134 0.0010344707407057285
1020 4.49421931989491e-05 4.5067048631608486e-05 0.0005037561641074717
1040 6.245041731745005e-05 6.263249088078737e-05 0.0005101690767332911
1060 8.826376870274544e-05 8.83262837305665e-05 0.0006933695403859019
1080 9.298825170844793e-05 9.355728980153799e-05 0.0008311797864735126
1100 0.00010175758507102728 0.00010209466563537717 0.0008230414823628962
1120 0.00010850722901523113 0.00010888231918215752 0.0008227938669733703
1140 0.0002420505043119192 0.0002442204859107733 0.0012708873255178332
1160 0.00039636832661926746 0.00039968593046069145 0.0016570885200053453
1180 0.000530667370185256 0.000536144245415926 0.002036813646554947
1200 0.00084691122174263 0.0008579762652516365 0.0025130142457783222
1220 0.000819117296487093 0.0008295918814837933 0.0023943830747157335
1240 0.000293567543849349 0.0002958223922178149 0.001312531647272408
1260 0.00037517643067985773 0.0003787125460803509 0.0014716426376253366
1280 0.0003830356290563941 0.0003862667363137007 0.0014694549608975649
1300 0.00017574054072611034 0.00017672873218543828 0.0009526026551611722
1320 0.00020912941545248032 0.0002103901351802051 0.001106664421968162
1340 0.00014482125698123127 0.00014525077131111175 0.0009397173416800797
1360 0.00014109103358350694 0.00014179736899677664 0.0009626982500776649
1380 0.00012256036279723048 0.00012270273873582482 0.0009565023938193917
1400 0.000119365518912673 0.00011928018648177385 0.0008869101875461638
1420 0.00012583367060869932 0.0001258975244127214 0.0009012813097797334
1440 0.00016720581334084272 0.00016789791698101908 0.0010129708098247647
1460 0.00013216433580964804 0.0001330675440840423 0.0009235527832061052
1480 0.0001275836257264018 0.00012825627345591784 0.000904173357412219
1500 0.00016866496298462152 0.00016986456466838717 0.001032295753248036
1520 0.00010142821702174842 0.00010145897977054119 0.0008751871646381915
1540 0.00011486548464745283 0.00011460541281849146 0.0010084055829793215
1560 9.922689059749246e-05 9.923672769218683e-05 0.0007917420589365065
1580 0.00013064302038401365 0.00012999156024307013 0.0010045196395367384
1600 9.895213588606566e-05 9.934026456903666e-05 0.000914190721232444
1620 7.375952554866672e-05 7.407445809803903e-05 0.0008093397482298315
1640 0.00012741639511659741 0.00012840819545090199 0.0010855738073587418
1660 9.633088484406471e-05 9.673135355114937e-05 0.0009029870852828026
1680 0.00011832057498395443 0.00011872884351760149 0.000988640240393579
1700 0.00019415398128330708 0.00019558332860469818 0.001355112879537046
1720 0.0001461902866140008 0.00014717865269631147 0.001151328906416893
1740 0.0001753204269334674 0.0001763538457453251 0.001235922914929688
1760 0.00010735940304584801 0.00010765904153231531 0.0008775583701208234
1780 8.859997615218163e-05 8.873752085492015e-05 0.000790692400187254
1800 8.621739107184112e-05 8.625932969152927e-05 0.0007528062560595572
1820 7.865458610467613e-05 7.87888711784035e-05 0.0007365550845861435
1840 7.724936585873365e-05 7.733359234407544e-05 0.0006884894683025777
1860 9.537840378470719e-05 9.566971857566386e-05 0.0008668883237987757
1880 0.0001449506962671876 0.00014533265493810177 0.0010072997538372874
1900 0.00023378292098641396 0.00023463042452931404 0.0012413731310516596
1920 0.0001287704799324274 0.00012930319644510746 0.0007759544532746077
1940 0.00019655859796330333 0.00019717041868716478 0.0010423565981909633
1960 0.0001733176177367568 0.00017409288557246327 0.0010177814401686192
1980 0.000186292571015656 0.0001870191190391779 0.0010532514424994588
2000 0.00021203886717557907 0.00021344260312616825 0.0011652633547782898
