# Supplementary material for: Learning nonequilibrium statistical mechanics and dynamical phase transitions
Source: Nat Commun. 2024 Feb 6;15:1117. doi: 10.1038/s41467-024-45172-8 (PMC10847122; doi:10.1038/s41467-024-45172-8)
Supplement: Supplementary file 4 — Supplementary Data 1 [file 41467_2024_45172_MOESM4_ESM.zip › DPT-main/PlotTemplate/plot_KL_divergence/out/compare_KL/logs-0.95/log.txt]

20 1.991487806662917e-06 2.1491432562470436e-06 1.1572389666980598e-05
40 3.0197552405297756e-06 2.9901202651672065e-06 1.4700251995236613e-05
60 2.7522837626747787e-06 2.8061112971045077e-06 1.4940797882445622e-05
80 3.673951141536236e-06 3.838562406599522e-06 2.0024326659040526e-05
100 3.3592950785532594e-06 3.2901589293032885e-06 1.9860364773194306e-05
120 4.1775929275900126e-06 4.557979991659522e-06 2.629397204145789e-05
140 6.286223651841283e-06 6.366404704749584e-06 3.479708539089188e-05
160 1.6044359654188156e-05 1.6022997442632914e-05 5.71618256799411e-05
180 2.0511681213974953e-05 2.075301017612219e-05 7.099109643604606e-05
200 2.411345485597849e-05 2.4639302864670753e-05 8.643879846204072e-05
220 8.298782631754875e-06 8.217873983085155e-06 4.2023621062980965e-05
240 3.935140557587147e-05 3.917363937944174e-05 7.94718653196469e-05
260 2.5266199372708797e-05 2.5310437195003033e-05 6.4347121224273e-05
280 8.950490155257285e-06 8.902716217562556e-06 4.129936496610753e-05
300 7.986644050106406e-06 8.38044798001647e-06 7.203128916444257e-05
320 1.4352845028042793e-05 1.460930798202753e-05 9.479410800850019e-05
340 1.916632754728198e-05 1.9205152057111263e-05 0.00012025929027004167
360 7.615715730935335e-05 7.720338180661201e-05 0.00024444080190733075
380 0.00023943185806274414 0.0002433275803923607 0.00038872583536431193
400 0.0005085710436105728 0.000518284272402525 0.0005474956124089658
420 0.0003885317128151655 0.0003960840404033661 0.0005111333448439837
440 0.0003846227191388607 0.00039248145185410976 0.0005367370904423296
460 0.0005044762510806322 0.0005163196474313736 0.0006380504346452653
480 0.0007086717523634434 0.0007275843527168036 0.0007653093198314309
500 0.0005716043524444103 0.0005862689577043056 0.0007236873498186469
520 0.0006792908534407616 0.0006984625943005085 0.0008193876128643751
540 0.0005297339521348476 0.0005434849299490452 0.0007475785678252578
560 0.00048249796964228153 0.0004949802532792091 0.0007586730062030256
580 0.0005405663978308439 0.0005549886263906956 0.0008297109161503613
600 0.0006339491810649633 0.000649996567517519 0.0008792489534243941
620 0.0006340187974274158 0.0006504873745143414 0.0009197899489663541
640 0.0006443650927394629 0.0006622851360589266 0.0009710107697173953
660 0.0008750967681407928 0.0009035062976181507 0.0011425134725868702
680 0.0006255274638533592 0.0006430367939174175 0.0010046149836853147
700 0.0005631373496726155 0.0005777650512754917 0.0009754159837029874
720 0.0004850054392591119 0.0004966016858816147 0.0009279041551053524
740 0.0003849638160318136 0.0003935577115043998 0.0008577603148296475
760 0.00034581898944452405 0.0003532904083840549 0.0008420381927862763
780 0.00035866606049239635 0.0003662179224193096 0.0008540619164705276
800 0.00038040056824684143 0.0003890283405780792 0.0009203545632772148
820 0.00026479235384613276 0.0002700507175177336 0.0007818950107321143
840 0.0003167482791468501 0.0003237011260353029 0.0009009622153826058
860 0.0003816412063315511 0.0003906618803739548 0.0009905333863571286
880 0.000431837048381567 0.0004421417834237218 0.0010630014585331082
900 0.00045901001431047916 0.0004703518934547901 0.0011025324929505587
920 0.0005469208117574453 0.0005608797073364258 0.0012039401335641742
940 0.0008485035505145788 0.0008758781477808952 0.001507172710262239
960 0.0008511354681104422 0.0008777480106800795 0.0014970989432185888
980 0.0005585411563515663 0.0005723924841731787 0.0012022636365145445
1000 0.00041930656880140305 0.0004279630957171321 0.0010608399752527475
1020 0.0002646452921908349 0.0002685610670596361 0.0008449904853478074
1040 0.00024402188137173653 0.00024740322260186076 0.000851194083224982
1060 0.0002633628319017589 0.0002673710696399212 0.0009064003243111074
1080 0.0002107081818394363 0.00021368672605603933 0.0008217957220040262
1100 0.0001925820397445932 0.00019486522069200873 0.0007762720924802125
1120 0.00010936963371932507 0.00010957859922200441 0.00048810141743160784
1140 0.0001427135430276394 0.00014397785707842559 0.0006616556784138083
1160 8.75366386026144e-05 8.772284490987659e-05 0.00040900378371588886
1180 7.02831894159317e-05 7.002591155469418e-05 0.0001948683348018676
1200 6.82958634570241e-05 6.792391650378704e-05 0.00018913691747002304
1220 6.169313564896584e-05 6.15058233961463e-05 0.0001896988833323121
1240 4.507554695010185e-05 4.490406718105078e-05 0.00016291020438075066
1260 4.9248599680140615e-05 4.938396159559488e-05 0.00038856908213347197
1280 6.528286030516028e-05 6.563455099239945e-05 0.0004379840975161642
1300 6.456190021708608e-05 6.479893636424094e-05 0.00043164085946045816
1320 4.1730105294846e-05 4.1638617403805256e-05 0.00030958696152083576
1340 6.076222052797675e-05 6.0980499256402254e-05 0.0004333467804826796
1360 8.57822597026825e-05 8.638674626126885e-05 0.00047208042815327644
1380 6.483012111857533e-05 6.489409133791924e-05 0.00048748182598501444
1400 0.00010304420720785856 0.0001042874064296484 0.0006257938221096992
1420 0.00015024992171674967 0.0001521613448858261 0.0007977108471095562
1440 0.00026863510720431805 0.0002722858916968107 0.0010409015230834484
1460 0.00014082342386245728 0.00014239363372325897 0.0007670996128581464
1480 0.00013157643843442202 0.00013241753913462162 0.0007209223695099354
1500 0.00020240247249603271 0.00020440923981368542 0.0009431215585209429
1520 0.0002536069368943572 0.0002565952017903328 0.0010474517475813627
1540 0.0002667102962732315 0.00027014571242034435 0.0010782270692288876
1560 0.0003278367221355438 0.00033208285458385944 0.0011269631795585155
1580 0.00020330864936113358 0.00020505755674093962 0.0008360793581232429
1600 0.00012373068602755666 0.00012436375254765153 0.00064216268947348
1620 0.00014340481720864773 0.00014439213555306196 0.0007012628484517336
1640 0.00011229538358747959 0.00011279457248747349 0.0006331852055154741
1660 3.167885006405413e-05 3.145897062495351e-05 0.0002530666533857584
1680 2.998723357450217e-05 2.9971051844768226e-05 0.00021923216991126537
1700 4.721808363683522e-05 4.7304100007750094e-05 0.0003271296445745975
1720 2.770635182969272e-05 2.760408096946776e-05 0.00021947563800495118
1740 4.225445445626974e-05 4.20999713242054e-05 0.0002700245240703225
1760 4.655102384276688e-05 4.652483039535582e-05 0.00026280974270775914
1780 4.817283479496837e-05 4.814885323867202e-05 0.0003065612690988928
1800 4.837197775486857e-05 4.821742186322808e-05 0.000305718625895679
1820 5.552917718887329e-05 5.537574179470539e-05 0.0003293728514108807
1840 3.3176125725731254e-05 3.3130141673609614e-05 0.00026177006657235324
1860 3.147294046357274e-05 3.152221324853599e-05 0.00027752816095016897
1880 3.4170341677963734e-05 3.408233169466257e-05 0.00022502020874526352
1900 3.2811949495226145e-05 3.267380816396326e-05 0.00027259919443167746
1920 3.2082723919302225e-05 3.2065610866993666e-05 0.000286324619082734
1940 9.809504263103008e-05 9.769154712557793e-05 0.0005908255698159337
1960 0.00017855584155768156 0.00017730076797306538 0.0007860241457819939
1980 7.84433213993907e-05 7.801037281751633e-05 0.000456599285826087
2000 0.00010573596227914095 0.00010515074245631695 0.0004731779918074608
