# Supplementary material for: Learning nonequilibrium statistical mechanics and dynamical phase transitions
Source: Nat Commun. 2024 Feb 6;15:1117. doi: 10.1038/s41467-024-45172-8 (PMC10847122; doi:10.1038/s41467-024-45172-8)
Supplement: Supplementary file 4 — Supplementary Data 1 [file 41467_2024_45172_MOESM4_ESM.zip › DPT-main/PlotTemplate/plot_KL_divergence/out/compare_KL/logs-1.00/log.txt]

20 1.665375748416409e-06 1.5863206499489024e-06 1.0148410183319356e-05
40 2.431748725939542e-06 2.3293196136364713e-06 1.2738340956275351e-05
60 2.2554122551809996e-06 2.4681721697561443e-06 1.3476378626364749e-05
80 3.153414581902325e-06 3.1142699299380183e-06 1.7979671611101367e-05
100 2.5182816898450255e-06 2.4581750039942563e-06 1.692314981482923e-05
120 2.317785401828587e-06 2.315398887731135e-06 1.7140408090199344e-05
140 2.8975773602724075e-06 2.853761543519795e-06 1.6257899915217422e-05
160 2.5071785785257816e-06 2.519096597097814e-06 1.5337867807829753e-05
180 3.153050784021616e-06 3.0884111765772104e-06 1.6534111637156457e-05
200 4.231056664139032e-06 4.34575485996902e-06 1.9531506040948443e-05
220 2.7098925784230232e-05 2.7139554731547832e-05 5.77684877498541e-05
240 0.00010019168257713318 0.00010059215128421783 0.00012670765863731503
260 5.2382354624569416e-05 5.258573219180107e-05 0.00010397803998785093
280 2.330465940758586e-05 2.3492902982980013e-05 7.758220453979447e-05
300 2.9535905923694372e-05 2.967938780784607e-05 9.007478365674615e-05
320 1.9528117263689637e-05 1.990367309190333e-05 8.99523583939299e-05
340 1.5944911865517497e-05 1.610181061550975e-05 8.23915033834055e-05
360 3.0803028494119644e-05 3.106892108917236e-05 0.00011929004540434107
380 3.801943967118859e-05 3.8557685911655426e-05 0.00013835355639457703
400 3.97370895370841e-05 4.020927008241415e-05 0.0001481774088460952
420 5.147489719092846e-05 5.232181865721941e-05 0.00017215327534358948
440 7.686333265155554e-05 7.807929068803787e-05 0.00021380101679824293
460 0.0001486015971750021 0.00015113386325538158 0.0002795299224089831
480 0.00013270194176584482 0.00013486924581229687 0.00027263222727924585
500 9.315391071140766e-05 9.490770753473043e-05 0.0002513327344786376
520 0.00013447715900838375 0.00013698858674615622 0.00030037795659154654
540 0.0001751648960635066 0.00017839844804257154 0.00033745222026482224
560 0.00022112089209258556 0.0002253476995974779 0.0003727602888830006
580 0.0001748714130371809 0.00017844990361481905 0.0003451160155236721
600 0.00010238989489153028 0.00010408274829387665 0.00027351314201951027
620 5.44390786672011e-05 5.495321238413453e-05 0.00020789231348317116
640 3.071030369028449e-05 3.107456723228097e-05 0.00015505266492255032
660 3.3273419830948114e-05 3.346923040226102e-05 0.0001444315566914156
680 4.7308625653386116e-05 4.712422378361225e-05 0.00010293517698301002
700 2.583162859082222e-05 2.577336272224784e-05 0.00010450926492922008
720 3.1352974474430084e-05 3.132619895040989e-05 9.110604878515005e-05
740 2.2209729650057852e-05 2.2373060346581042e-05 0.0001397161977365613
760 1.6982376109808683e-05 1.6982987290248275e-05 9.96906019281596e-05
780 2.057077654171735e-05 2.0615450921468437e-05 0.00013088173000141978
800 2.3143213184084743e-05 2.3473425244446844e-05 0.00013743994350079447
820 2.792147279251367e-05 2.816312189679593e-05 0.00017632775416132063
840 2.7361151296645403e-05 2.745946403592825e-05 0.0001115014310926199
860 3.0511000659316778e-05 3.058183938264847e-05 0.00010853393177967519
880 2.864142879843712e-05 2.8748298063874245e-05 0.00012747074651997536
900 3.2642041333019733e-05 3.2592564821243286e-05 9.419575508218259e-05
920 2.3009779397398233e-05 2.3228232748806477e-05 8.883595728548244e-05
940 6.827316246926785e-05 6.80054072290659e-05 0.00017066978034563363
960 4.4494401663541794e-05 4.4327403884381056e-05 0.00013516799663193524
980 1.6967765986919403e-05 1.7133948858827353e-05 8.178249117918313e-05
1000 1.55544257722795e-05 1.5824625734239817e-05 7.341913442360237e-05
1020 2.712104469537735e-05 2.706062514334917e-05 0.00010077625483972952
1040 3.311119507998228e-05 3.30550828948617e-05 0.0001079940193449147
1060 6.838887929916382e-05 6.819202098995447e-05 0.00018682722293306142
1080 3.354530781507492e-05 3.349024336785078e-05 0.00011411556624807417
1100 3.604288212954998e-05 3.5981880500912666e-05 0.00011793687008321285
1120 4.139263182878494e-05 4.11884393543005e-05 0.00012910188524983823
1140 4.401436308398843e-05 4.389858804643154e-05 0.00012182969658169895
1160 2.3018335923552513e-05 2.3039174266159534e-05 6.966512592043728e-05
1180 4.039128543809056e-05 4.040083149448037e-05 0.00011395339242881164
1200 2.0724706701003015e-05 2.0876854250673205e-05 6.738382944604382e-05
1220 1.3796488929074258e-05 1.3883196515962481e-05 8.448425796814263e-05
1240 1.722137676551938e-05 1.70696439454332e-05 0.0001165585927083157
1260 3.254483453929424e-05 3.2967422157526016e-05 0.00021770548482891172
1280 4.454707959666848e-05 4.4998014345765114e-05 0.00026174221420660615
1300 9.422353468835354e-05 9.563891217112541e-05 0.0003764460561797023
1320 4.62630414403975e-05 4.6888424549251795e-05 0.00028700759867206216
1340 2.880956162698567e-05 2.914707874879241e-05 0.0002202749892603606
1360 2.1355008357204497e-05 2.1495565306395292e-05 0.00017817752086557448
1380 1.6445264918729663e-05 1.656726817600429e-05 0.00013455947919283062
1400 3.1455361749976873e-05 3.129628021270037e-05 0.00011045274004573002
1420 2.8748996555805206e-05 2.9019895009696484e-05 0.00016769798821769655
1440 1.898163463920355e-05 1.9098137272521853e-05 0.00014490335888694972
1460 2.1328000002540648e-05 2.136148395948112e-05 0.0001653004001127556
1480 1.9400264136493206e-05 1.9360915757715702e-05 0.00011974189692409709
1500 2.509733894839883e-05 2.5159562937915325e-05 9.689782018540427e-05
1520 1.6694655641913414e-05 1.666101161390543e-05 0.00013336708070710301
1540 1.8431426724418998e-05 1.868756953626871e-05 9.298607619712129e-05
1560 1.9449227693257853e-05 1.948246790561825e-05 0.00015887303743511438
1580 3.654469037428498e-05 3.69073823094368e-05 0.0002579758584033698
1600 3.9031729102134705e-05 3.931688843294978e-05 0.00023732228146400303
1620 1.5173951396718621e-05 1.5211902791634202e-05 0.00012706537381745875
1640 1.4653938706032932e-05 1.4948454918339849e-05 0.00011407804413465783
1660 3.1426490750163794e-05 3.173830918967724e-05 0.00024405629665125161
1680 3.983773058280349e-05 4.038505721837282e-05 0.0002505910233594477
1700 4.177738446742296e-05 4.200026160106063e-05 0.0002269890537718311
1720 2.171780215576291e-05 2.1829031538800336e-05 0.000162190044648014
1740 3.537355223670602e-05 3.53909854311496e-05 0.00013562569802161306
1760 2.3563829017803073e-05 2.3697801225353032e-05 0.00015469349455088377
1780 2.5721426936797798e-05 2.5857763830572367e-05 0.00016314834647346288
1800 2.3211599909700453e-05 2.3050757590681314e-05 0.00016878099995665252
1820 3.501739411149174e-05 3.5250741348136216e-05 0.00024063908495008945
1840 1.7735277651809156e-05 1.7738944734446704e-05 0.00012939327280037105
1860 1.900688948808238e-05 1.9183506083209068e-05 0.00014732130512129515
1880 1.9474871805869043e-05 1.9499973859637976e-05 0.00016714775119908154
1900 2.5136832846328616e-05 2.5485351216048002e-05 0.00021421122073661536
1920 2.8861657483503222e-05 2.934594522230327e-05 0.00025007518706843257
1940 9.16249118745327e-05 9.291491005569696e-05 0.000402624107664451
1960 7.424456998705864e-05 7.522240048274398e-05 0.0003619604976847768
1980 5.185953341424465e-05 5.238683661445975e-05 0.00029781347257085145
2000 3.1473784474655986e-05 3.1731033232063055e-05 0.00023395527387037873
