# Supplementary material for: Learning nonequilibrium statistical mechanics and dynamical phase transitions
Source: Nat Commun. 2024 Feb 6;15:1117. doi: 10.1038/s41467-024-45172-8 (PMC10847122; doi:10.1038/s41467-024-45172-8)
Supplement: Supplementary file 4 — Supplementary Data 1 [file 41467_2024_45172_MOESM4_ESM.zip › DPT-main/PlotTemplate/plot_KL_divergence/out/compare_KL/logs-1.05/log.txt]

20 1.5826626622583717e-06 1.6446538211312145e-06 1.0164329069084488e-05
40 2.2461681510321796e-06 2.256660081911832e-06 1.2558474736579228e-05
60 2.7444621082395315e-06 2.8808863135054708e-06 1.5129399798752274e-05
80 2.0979205146431923e-06 2.1034866222180426e-06 1.3518231753550936e-05
100 1.9656290533021092e-06 1.8872524378821254e-06 1.3933728041592985e-05
120 9.364390280097723e-06 9.481096640229225e-06 2.8206221031723544e-05
140 6.48468267172575e-06 6.611371645703912e-06 2.547381336626131e-05
160 3.950204700231552e-06 4.2240426409989595e-06 1.9498054825817235e-05
180 1.0979361832141876e-05 1.099554356187582e-05 3.430223296163604e-05
200 3.0963856261223555e-06 3.0801311368122697e-06 1.8317838112125173e-05
220 4.769477527588606e-06 4.905421519652009e-06 2.5731706045917235e-05
240 5.754045560024679e-06 5.749185220338404e-06 2.355846663704142e-05
260 1.1802359949797392e-05 1.2033910024911165e-05 3.6885208828607574e-05
280 3.543449565768242e-06 3.6473211366683245e-06 2.177080932597164e-05
300 5.4073461797088385e-06 5.381531082093716e-06 2.279575892316643e-05
320 7.65977893024683e-06 7.5951393228024244e-06 3.0293094823719002e-05
340 1.1303520295768976e-05 1.1269410606473684e-05 4.056265970575623e-05
360 7.432559505105019e-05 7.403281051665545e-05 0.00012007063924102113
380 5.045242141932249e-05 5.046487785875797e-05 0.00010265321179758757
400 7.071648724377155e-05 7.028761319816113e-05 0.00011712862033164129
420 4.750490188598633e-05 4.7335284762084484e-05 0.00010099650535266846
440 7.237668614834547e-05 7.21261603757739e-05 0.0001230181660503149
460 1.723546301946044e-05 1.732108648866415e-05 6.019332431606017e-05
480 1.819286262616515e-05 1.8127262592315674e-05 6.407629552995786e-05
500 1.377682201564312e-05 1.3831420801579952e-05 5.460208194563165e-05
520 9.840616257861257e-06 9.889161447063088e-06 4.14829992223531e-05
540 8.7135995272547e-06 8.949500625021756e-06 3.7943806091789156e-05
560 1.0185525752604008e-05 1.032371073961258e-05 5.9901558415731415e-05
580 4.908928531222045e-06 5.095353117212653e-06 4.3306408770149574e-05
600 9.087496437132359e-06 9.340466931462288e-06 6.415665848180652e-05
620 1.5364086721092463e-05 1.5506637282669544e-05 7.197137165348977e-05
640 6.164933438412845e-06 6.349466275423765e-06 4.983133476343937e-05
660 4.669404006563127e-06 4.781846655532718e-06 4.3457166611915454e-05
680 1.2879085261374712e-05 1.2824137229472399e-05 7.349099178100005e-05
700 7.015158189460635e-06 7.086404366418719e-06 5.8260640798835084e-05
720 1.1476804502308369e-05 1.1711555998772383e-05 8.017055370146409e-05
740 1.374678686261177e-05 1.3848824892193079e-05 9.059532749233767e-05
760 1.0682211723178625e-05 1.0711781214922667e-05 7.034596637822688e-05
780 3.288406878709793e-05 3.342761192470789e-05 0.00012664774840231985
800 1.803410123102367e-05 1.815269934013486e-05 9.2965507064946e-05
820 1.6866950318217278e-05 1.7063284758478403e-05 9.737416985444725e-05
840 2.648652298375964e-05 2.6906549464911222e-05 0.00011794476449722424
860 1.710749347694218e-05 1.717184204608202e-05 9.403417789144441e-05
880 6.9686793722212315e-06 7.102942618075758e-06 5.1788490964099765e-05
900 1.080567017197609e-05 1.1022464605048299e-05 7.728887430857867e-05
920 2.0797044271603227e-05 2.110470086336136e-05 0.00011423523392295465
940 2.0567131286952645e-05 2.102850703522563e-05 0.00011204871407244354
960 3.804697189480066e-05 3.855954855680466e-05 0.00015262547822203487
980 4.476943286135793e-05 4.5241788029670715e-05 0.00015460503345821053
1000 5.276885349303484e-05 5.3298164857551455e-05 0.0001695803803158924
1020 5.2781193517148495e-05 5.333009175956249e-05 0.00016801364836283028
1040 4.910037387162447e-05 4.967639688402414e-05 0.0001676286628935486
1060 7.731927325949073e-05 7.836823351681232e-05 0.00020329955441411585
1080 7.437379099428654e-05 7.553276373073459e-05 0.0002052093477686867
1100 0.00012136693112552166 0.00012346042785793543 0.0002494590589776635
1120 0.0001325855264440179 0.00013490044511854649 0.00026228284696117043
1140 8.773489389568567e-05 8.908723248168826e-05 0.00021833967184647918
1160 8.981383871287107e-05 9.074294939637184e-05 0.00021354042110033333
1180 5.154235986992717e-05 5.210901144891977e-05 0.00016373554535675794
1200 2.013253833865747e-05 2.0269180822651833e-05 9.310743189416826e-05
1220 1.8807826563715935e-05 1.8894555978477e-05 9.094452252611518e-05
1240 2.6001653168350458e-05 2.61388486251235e-05 0.00011545641609700397
1260 1.3133307220414281e-05 1.311441883444786e-05 6.752707849955186e-05
1280 1.803187478799373e-05 1.820809848140925e-05 9.475901606492698e-05
1300 2.0199368009343743e-05 2.0402076188474894e-05 9.908644278766587e-05
1320 2.3968226741999388e-05 2.3941451217979193e-05 0.00010660844418453053
1340 6.256392225623131e-05 6.33773161098361e-05 0.00018380807887297124
1360 6.577244494110346e-05 6.661831866949797e-05 0.0001972848695004359
1380 6.0540507547557354e-05 6.154057336971164e-05 0.00019416696159169078
1400 6.28374982625246e-05 6.37762132100761e-05 0.0002019316452788189
1420 0.00010856788139790297 0.00011050770990550518 0.0002483349235262722
1440 7.353088585659862e-05 7.478281622752547e-05 0.0002138846175512299
1460 0.00010879873298108578 0.00011060596443712711 0.00024975923588499427
1480 6.12123403698206e-05 6.191560532897711e-05 0.0001879380870377645
1500 8.814875036478043e-05 8.908938616514206e-05 0.00021862713037990034
1520 7.051287684589624e-05 7.12945475243032e-05 0.00020311155822128057
1540 4.4819083996117115e-05 4.5272259740158916e-05 0.0001623149582883343
1560 4.3022853787988424e-05 4.353193799033761e-05 0.0001638890098547563
1580 1.8760831153485924e-05 1.8829228793038055e-05 0.00010552779713179916
1600 4.033642471767962e-05 4.095508484169841e-05 0.00015494285617023706
1620 2.9283924959599972e-05 2.9598522814922035e-05 0.0001439303596271202
1640 1.452448486816138e-05 1.4806268154643476e-05 9.25073036341928e-05
1660 1.4356955944094807e-05 1.4665230992250144e-05 9.926350321620703e-05
1680 1.1118987458758056e-05 1.139758387580514e-05 7.537976489402354e-05
1700 1.5970857930369675e-05 1.603097189217806e-05 0.00010218437091680244
1720 2.198459696955979e-05 2.2184831323102117e-05 0.00012907835480291396
1740 1.1794800229836255e-05 1.182656706077978e-05 8.829876605886966e-05
1760 1.3568060239776969e-05 1.3911921996623278e-05 0.00010112755990121514
1780 1.3348118955036625e-05 1.3285713066579774e-05 9.074311674339697e-05
1800 1.225020969286561e-05 1.2482894817367196e-05 7.158033986343071e-05
1820 2.698507159948349e-05 2.7013826183974743e-05 7.401461334666237e-05
1840 3.489316441118717e-05 3.483472391963005e-05 7.7542252256535e-05
1860 2.862937981262803e-05 2.8730719350278378e-05 7.604177517350763e-05
1880 2.7012894861400127e-05 2.6964640710502863e-05 7.22191107342951e-05
1900 1.959875226020813e-05 1.9724364392459393e-05 6.257197674131021e-05
1920 1.4382181689143181e-05 1.4502817066386342e-05 5.602817691396922e-05
1940 1.601269468665123e-05 1.606473233550787e-05 5.576902913162485e-05
1960 2.9957620427012444e-05 3.012694651260972e-05 7.51886545913294e-05
1980 2.4722598027437925e-05 2.4792447220534086e-05 6.637624028371647e-05
2000 1.0971096344292164e-05 1.0849791578948498e-05 4.8558238631812856e-05
