# Supplementary material for: Learning nonequilibrium statistical mechanics and dynamical phase transitions
Source: Nat Commun. 2024 Feb 6;15:1117. doi: 10.1038/s41467-024-45172-8 (PMC10847122; doi:10.1038/s41467-024-45172-8)
Supplement: Supplementary file 4 — Supplementary Data 1 [file 41467_2024_45172_MOESM4_ESM.zip › DPT-main/PlotTemplate/plot_KL_divergence/out/compare_KL/logs-1.10/log.txt]

20 1.2313321349211037e-06 1.3465214578900486e-06 9.008556844491977e-06
40 1.6355570551240817e-06 1.5920923033263534e-06 1.037827769323485e-05
60 3.18660750053823e-06 3.1191157177090645e-06 1.4723039384989534e-05
80 3.2845564419403672e-06 3.3090909710153937e-06 1.546470775792841e-05
100 8.586386684328318e-06 8.772243745625019e-06 2.6428639102960005e-05
120 9.689887519925833e-06 9.828770998865366e-06 3.179245686624199e-05
140 3.0016672099009156e-06 3.2874158932827413e-06 1.9425944628892466e-05
160 3.195171302650124e-06 3.2052339520305395e-06 1.7748639947967604e-05
180 6.4181804191321135e-06 6.240305083338171e-06 2.2201642423169687e-05
200 7.561829988844693e-06 7.553229806944728e-06 2.5553656087140553e-05
220 1.5639816410839558e-05 1.5853438526391983e-05 5.00585010740906e-05
240 4.008281393907964e-06 4.169443855062127e-06 2.6561205231701024e-05
260 6.285954441409558e-06 6.263253453653306e-06 2.807589407893829e-05
280 4.187022568657994e-06 4.358109435997903e-06 2.876844519050792e-05
300 1.972028985619545e-05 1.9972561858594418e-05 5.637409776682034e-05
320 8.626979251857847e-06 8.793984306976199e-06 4.671660281019285e-05
340 1.4959077816456556e-05 1.5068158973008394e-05 5.5854732636362314e-05
360 3.493914846330881e-06 3.5796547308564186e-06 2.865990245481953e-05
380 5.766625690739602e-06 5.608395440503955e-06 3.855842078337446e-05
400 1.1337629985064268e-05 1.1532887583598495e-05 4.860301487497054e-05
420 7.90713238529861e-06 7.698828994762152e-06 4.2439969547558576e-05
440 9.908137144520879e-06 9.853625670075417e-06 4.638058817363344e-05
460 3.583153011277318e-05 3.628054400905967e-05 9.006338223116472e-05
480 2.2670254111289978e-05 2.2889755200594664e-05 7.382045441772789e-05
500 1.4343269867822528e-05 1.441515632905066e-05 6.204265810083598e-05
520 3.191683208569884e-05 3.230571746826172e-05 9.205852256854996e-05
540 1.6971607692539692e-05 1.726442133076489e-05 7.289152563316748e-05
560 1.6978243365883827e-05 1.731896190904081e-05 7.157682557590306e-05
580 8.16321698948741e-06 8.036557119339705e-06 4.697160693467595e-05
600 6.6500360844656825e-06 6.700982339680195e-06 4.3679061491275206e-05
620 1.1046038707718253e-05 1.1114345397800207e-05 5.776101170340553e-05
640 1.2919190339744091e-05 1.3094220776110888e-05 6.50527435936965e-05
660 3.588385879993439e-05 3.651168663054705e-05 9.952376422006637e-05
680 2.4615845177322626e-05 2.4971493985503912e-05 8.655276178615168e-05
700 2.0678620785474777e-05 2.094598312396556e-05 7.555574120488018e-05
720 2.1377054508775473e-05 2.1637853933498263e-05 8.224538760259748e-05
740 2.2823282051831484e-05 2.3027387214824557e-05 8.438556687906384e-05
760 2.4269771529361606e-05 2.443537232466042e-05 8.762900688452646e-05
780 1.288426574319601e-05 1.303530007135123e-05 5.824986146762967e-05
800 1.9304396118968725e-05 1.978926593437791e-05 7.805850327713415e-05
820 2.9507093131542206e-05 2.971547655761242e-05 9.294094343204051e-05
840 2.850848250091076e-05 2.869113814085722e-05 9.040477743837982e-05
860 9.880081051960588e-06 1.0078510968014598e-05 5.631185558740981e-05
880 8.872724720276892e-06 9.022187441587448e-06 5.205859270063229e-05
900 7.893104339018464e-06 7.975322660058737e-06 4.7402845666510984e-05
920 7.67204983276315e-06 7.850714609958231e-06 5.413663893705234e-05
940 8.010421879589558e-06 8.161754522006959e-06 5.308338222675957e-05
960 6.08968548476696e-06 5.956680979579687e-06 3.9300273783737794e-05
980 9.237235644832253e-06 9.139301255345345e-06 4.2927309550577775e-05
1000 5.837937351316214e-06 5.800888175144792e-06 4.0044524212135e-05
1020 1.1548050679266453e-05 1.1444324627518654e-05 4.5346874685492367e-05
1040 4.995847120881081e-06 5.056383088231087e-06 3.681607995531522e-05
1060 3.8664438761770725e-06 4.0807644836604595e-06 3.682158057927154e-05
1080 5.717556632589549e-06 5.845889972988516e-06 4.8042842536233366e-05
1100 4.305906259105541e-06 4.206623998470604e-06 3.612487489590421e-05
1120 2.2001186152920127e-05 2.2375519620254636e-05 7.890753477113321e-05
1140 1.8080056179314852e-05 1.8288148567080498e-05 7.334240945056081e-05
1160 3.2774347346276045e-05 3.311317414045334e-05 9.901980956783518e-05
1180 1.742257154546678e-05 1.7673708498477936e-05 7.358573930105194e-05
1200 9.591851267032325e-06 9.7044394351542e-06 6.044412657502107e-05
1220 5.829671863466501e-06 5.984446033835411e-06 4.2244118958478794e-05
1240 7.70553742768243e-06 7.524700777139515e-06 5.440831228042953e-05
1260 6.656140612903982e-06 6.81583333062008e-06 4.850830737268552e-05
1280 1.0893621947616339e-05 1.1076685041189194e-05 5.077852256363258e-05
1300 7.438997272402048e-06 7.569848094135523e-06 4.6410230424953625e-05
1320 5.8873993111774325e-06 5.985741154290736e-06 4.684597661253065e-05
1340 2.0280887838453054e-05 2.0307139493525028e-05 7.803738117218018e-05
1360 2.250709803774953e-05 2.2693828213959932e-05 8.319806511281058e-05
1380 3.402493894100189e-05 3.443111199885607e-05 0.00010009588004322723
1400 3.517395816743374e-05 3.571389243006706e-05 0.00010136480705114082
1420 3.900064621120691e-05 3.934773849323392e-05 0.00010592396574793383
1440 1.956595224328339e-05 1.966184936463833e-05 7.770826778141782e-05
1460 1.7891579773277044e-05 1.812167465686798e-05 7.326369814109057e-05
1480 1.5929515939205885e-05 1.6161124221980572e-05 7.509967690566555e-05
1500 7.094924512784928e-06 7.313283276744187e-06 5.3626776207238436e-05
1520 6.482914614025503e-06 6.6725260694511235e-06 5.1056427764706314e-05
1540 4.943300154991448e-06 5.222376785241067e-06 4.3689720769179985e-05
1560 4.042376531288028e-06 4.0066661313176155e-06 3.726209615706466e-05
1580 3.6690908018499613e-06 3.725202986970544e-06 3.634852691902779e-05
1600 3.530440153554082e-06 3.861146979033947e-06 3.33233765559271e-05
1620 4.015222657471895e-06 4.1453022276982665e-06 4.0225386328529567e-05
1640 5.756053724326193e-06 5.814901669509709e-06 4.586230716085993e-05
1660 3.9536316762678325e-06 4.104113031644374e-06 3.915158595191315e-05
1680 7.84368603490293e-06 8.014816557988524e-06 5.734028673032299e-05
1700 1.0510499123483896e-05 1.0842399206012487e-05 6.017753548803739e-05
1720 1.71458232216537e-05 1.7169106286019087e-05 7.312481466215104e-05
1740 6.7463843151926994e-06 6.796180969104171e-06 5.1035745855188e-05
1760 6.580652552656829e-06 6.647089321631938e-06 5.3306961490307e-05
1780 4.309498763177544e-06 4.5569249778054655e-06 4.1931893065338954e-05
1800 4.014946171082556e-06 4.115849151276052e-06 4.05430473620072e-05
1820 4.799774615094066e-06 4.7930225264281034e-06 3.451866359682754e-05
1840 1.1100317351520061e-05 1.1025695130228996e-05 4.2651972762541845e-05
1860 5.405774572864175e-06 5.322159267961979e-06 3.249942892580293e-05
1880 5.511799827218056e-06 5.424517439678311e-06 3.3126114431070164e-05
1900 5.809357389807701e-06 5.936803063377738e-06 3.2590876799076796e-05
1920 8.852453902363777e-06 8.911563782021403e-06 3.776472658501007e-05
1940 1.5745521523058414e-05 1.5684461686760187e-05 5.3202369599603117e-05
1960 1.3968849088996649e-05 1.3710581697523594e-05 5.142137888469733e-05
1980 6.0640741139650345e-06 5.907961167395115e-06 3.454560282989405e-05
2000 3.180030034855008e-06 3.2190000638365746e-06 2.5808865757426247e-05
