# Supplementary material for: Learning nonequilibrium statistical mechanics and dynamical phase transitions
Source: Nat Commun. 2024 Feb 6;15:1117. doi: 10.1038/s41467-024-45172-8 (PMC10847122; doi:10.1038/s41467-024-45172-8)
Supplement: Supplementary file 4 — Supplementary Data 1 [file 41467_2024_45172_MOESM4_ESM.zip › DPT-main/PlotTemplate/plot_KL_divergence/out/compare_KL/logs-1.15/log.txt]

20 1.1502488632686436e-06 1.2134260032325983e-06 8.612863894086331e-06
40 1.5050973161123693e-06 1.4075776562094688e-06 9.881822734314483e-06
60 2.7261849027127028e-06 2.98701343126595e-06 1.4078981621423736e-05
80 1.275906470254995e-06 1.3394328561844304e-06 9.960659554053564e-06
100 1.7994098016060889e-06 1.78073241841048e-06 1.3027603017690126e-05
120 1.4476419892162085e-05 1.4592194929718971e-05 3.56051568815019e-05
140 4.538946086540818e-06 4.6331260818988085e-06 2.1758401999250054e-05
160 4.0934974094852805e-06 4.046552930958569e-06 1.8273229215992615e-05
180 4.978792276233435e-06 5.029942258261144e-06 2.480548937455751e-05
200 3.250388544984162e-06 3.134489816147834e-06 1.7711767213768326e-05
220 1.2235133908689022e-05 1.2226926628500223e-05 3.18635102303233e-05
240 4.174042260274291e-06 4.124740371480584e-06 1.9962357328040525e-05
260 3.818102413788438e-06 3.902328899130225e-06 1.973828511836473e-05
280 2.2353546228259802e-05 2.2256397642195225e-05 4.633682328858413e-05
300 1.4900753740221262e-05 1.4997844118624926e-05 3.945775824831799e-05
320 7.99658300820738e-06 8.146424079313874e-06 2.9106791771482676e-05
340 1.273903762921691e-05 1.2702657841145992e-05 3.8809906982351094e-05
360 3.533915150910616e-05 3.510597161948681e-05 6.600651977350935e-05
380 5.338829942047596e-05 5.312473513185978e-05 8.240107854362577e-05
400 2.7586414944380522e-05 2.7490314096212387e-05 5.8150872064288706e-05
420 1.5711295418441296e-05 1.5568657545372844e-05 4.29589745181147e-05
440 5.17909211339429e-06 5.17372609465383e-06 2.129651329596527e-05
460 7.453345460817218e-06 7.596827344968915e-06 2.95175032078987e-05
480 5.621433956548572e-06 5.650435923598707e-06 2.3861779482103884e-05
500 2.0570296328514814e-06 2.201959432568401e-06 1.778471596480813e-05
520 1.1281808838248253e-05 1.1390307918190956e-05 4.1076436900766566e-05
540 9.175797458738089e-06 9.20536695048213e-06 4.0010581869864836e-05
560 8.792965672910213e-06 8.83219763636589e-06 4.0380698919761926e-05
580 1.6726786270737648e-05 1.6872305423021317e-05 5.369904465624131e-05
600 3.0296738259494305e-05 3.063993062824011e-05 6.982247577980161e-05
620 4.507554695010185e-05 4.5557040721178055e-05 8.655772398924455e-05
640 4.0070211980491877e-05 4.059734055772424e-05 8.58148341649212e-05
660 2.912274794653058e-05 2.9361515771597624e-05 7.361231109825894e-05
680 3.2489129807800055e-05 3.259367076680064e-05 7.47938611311838e-05
700 9.76707087829709e-06 9.88433021120727e-06 3.982107591582462e-05
720 7.074238965287805e-06 7.257913239300251e-06 3.374989682924934e-05
740 5.7017314247787e-06 5.566631443798542e-06 2.810993100865744e-05
760 6.161048077046871e-06 6.1623286455869675e-06 2.598129867692478e-05
780 5.5202399380505085e-06 5.4960837587714195e-06 2.492621206329204e-05
800 3.761822881642729e-06 3.7370118661783636e-06 2.5410758098587394e-05
820 5.786539986729622e-06 5.647802026942372e-06 3.275400013080798e-05
840 6.750953616574407e-06 6.792106432840228e-06 3.039248622371815e-05
860 2.788990968838334e-06 3.00572719424963e-06 2.1200032279011793e-05
880 5.05929347127676e-06 5.1380484364926815e-06 2.646210305101704e-05
900 4.618457751348615e-06 4.885136149823666e-06 2.592008786450606e-05
920 1.1551252100616693e-05 1.1363532394170761e-05 3.916657078661956e-05
940 6.213842425495386e-06 6.006826879456639e-06 2.8660388124990277e-05
960 1.4563382137566805e-05 1.4641904272139072e-05 4.42194432253018e-05
980 1.2534786947071552e-05 1.2465869076550007e-05 4.161080141784623e-05
1000 7.614726200699806e-06 7.659313268959522e-06 3.318715971545316e-05
1020 7.322290912270546e-06 7.462804205715656e-06 3.1987343390937895e-05
1040 1.4633580576628447e-05 1.4598481357097626e-05 4.4521959353005514e-05
1060 1.840101322159171e-05 1.840165350586176e-05 5.131644502398558e-05
1080 6.236965418793261e-06 6.118440069258213e-06 2.8251575713511556e-05
1100 4.0240774978883564e-06 3.972905687987804e-06 2.1857875253772363e-05
1120 2.6107882149517536e-06 2.443644916638732e-06 1.8555439964984544e-05
1140 3.81558493245393e-06 3.84944723919034e-06 2.199284608650487e-05
1160 5.509456968866289e-06 5.5430864449590445e-06 2.65749931713799e-05
1180 7.892842404544353e-06 7.711932994425297e-06 3.187128822901286e-05
1200 4.494888707995415e-05 4.467065446078777e-05 8.145059109665453e-05
1220 3.6945624742656946e-05 3.667996497824788e-05 7.414699211949483e-05
1240 1.3445212971419096e-05 1.360583701170981e-05 4.542658643913455e-05
1260 3.73624061467126e-06 3.7675636122003198e-06 2.218895679106936e-05
1280 4.094828909728676e-06 4.072993760928512e-06 2.367454180784989e-05
1300 4.3591862777248025e-06 4.448229447007179e-06 2.3690092348260805e-05
1320 1.7461316019762307e-06 1.945867552421987e-06 1.6085674360510893e-05
1340 3.7630234146490693e-06 4.041459760628641e-06 2.3042284738039598e-05
1360 3.967430529883131e-06 3.9291589928325266e-06 2.140535980288405e-05
1380 4.547757271211594e-06 4.70871600555256e-06 2.2671376427751966e-05
1400 5.0080197979696095e-06 5.003588739782572e-06 2.337183104828e-05
1420 1.7027341527864337e-05 1.6936712199822068e-05 4.371241448097862e-05
1440 1.5865778550505638e-05 1.6056816093623638e-05 4.438481482793577e-05
1460 1.661700662225485e-05 1.6609206795692444e-05 4.656810051528737e-05
1480 1.1987751349806786e-05 1.206746674142778e-05 3.6990033549955115e-05
1500 1.300874282605946e-05 1.3129698345437646e-05 3.879476207657717e-05
1520 4.636931407731026e-06 4.733898094855249e-06 2.260726068925578e-05
1540 8.190283551812172e-06 8.173170499503613e-06 3.169971751049161e-05
1560 1.0863295756280422e-05 1.0874588042497635e-05 3.761239713639952e-05
1580 6.266665877774358e-06 6.447313353419304e-06 2.5972098228521645e-05
1600 4.915404133498669e-06 5.021647666580975e-06 2.463519740558695e-05
1620 4.314366378821433e-06 4.360161256045103e-06 2.3970851543708704e-05
1640 8.992705261334777e-06 9.256647899746895e-06 3.5057764762314036e-05
1660 1.240675919689238e-05 1.2321019312366843e-05 4.2094910895684734e-05
1680 1.67140387929976e-05 1.667329343035817e-05 4.870926932198927e-05
1700 1.2380944099277258e-05 1.2465345207601786e-05 4.0035753045231104e-05
1720 1.6648380551487207e-05 1.6521807992830873e-05 4.567626092466526e-05
1740 2.959910489153117e-06 3.1410454539582133e-06 1.8545786588219926e-05
1760 3.151537384837866e-06 3.2847747206687927e-06 2.5008244847413152e-05
1780 2.228131052106619e-06 2.038257662206888e-06 2.084316838590894e-05
1800 4.488392733037472e-06 4.7428475227206945e-06 3.073391781072132e-05
1820 2.056491211988032e-06 2.042172127403319e-06 2.0132823919993825e-05
1840 1.5495752450078726e-06 1.582433469593525e-06 1.765377601259388e-05
1860 1.6841950127854943e-06 1.777400029823184e-06 2.1154248315724544e-05
1880 1.7822603695094585e-06 1.9630897440947592e-06 1.691701436357107e-05
1900 3.1339077395386994e-06 3.1089148251339793e-06 1.94341700989753e-05
1920 3.4784570743795484e-06 3.5287230275571346e-06 1.98268644453492e-05
1940 2.3130342015065253e-06 2.1440282580442727e-06 1.7952825146494433e-05
1960 1.747888745740056e-06 1.833410351537168e-06 1.9604553017416038e-05
1980 4.6923523768782616e-06 4.767192876897752e-06 3.190360075677745e-05
2000 4.778412403538823e-06 4.857341991737485e-06 3.185255627613515e-05
