# Supplementary material for: Learning nonequilibrium statistical mechanics and dynamical phase transitions
Source: Nat Commun. 2024 Feb 6;15:1117. doi: 10.1038/s41467-024-45172-8 (PMC10847122; doi:10.1038/s41467-024-45172-8)
Supplement: Supplementary file 4 — Supplementary Data 1 [file 41467_2024_45172_MOESM4_ESM.zip › DPT-main/PlotTemplate/plot_KL_divergence/out/compare_KL/logs-1.20/log.txt]

20 1.0129697329830378e-06 1.1038064258173108e-06 8.140923455357552e-06
40 1.2874588719569147e-06 1.3190801837481558e-06 9.287581633543596e-06
60 2.765977114904672e-06 2.7279093046672642e-06 1.3595354175777175e-05
80 1.6110425349324942e-06 1.577005605213344e-06 1.0981412742694374e-05
100 4.606583388522267e-06 4.586909199133515e-06 1.9097446056548506e-05
120 5.586654879152775e-06 5.8992591220885515e-06 2.2984087991062552e-05
140 6.826507160440087e-06 7.014052243903279e-06 2.5873789127217606e-05
160 4.957051714882255e-06 5.177047569304705e-06 2.3208080165204592e-05
180 4.6807253966107965e-06 4.8378860810771585e-06 2.3750531909172423e-05
200 9.212526492774487e-06 9.40245809033513e-06 3.32367853843607e-05
220 2.3160282580647618e-06 2.436143404338509e-06 1.740039442665875e-05
240 7.719558198004961e-06 7.687864126637578e-06 2.9710974558838643e-05
260 1.2950593372806907e-05 1.3218843378126621e-05 3.9600938180228695e-05
280 1.5246972907334566e-05 1.548323780298233e-05 4.5600070734508336e-05
300 2.2740336135029793e-05 2.2862572222948074e-05 5.384871474234387e-05
320 4.7110836021602154e-05 4.732015077024698e-05 7.525014370912686e-05
340 1.9555911421775818e-05 1.9609928131103516e-05 4.895240635960363e-05
360 1.8166785594075918e-05 1.8343853298574686e-05 4.578340667649172e-05
380 1.2441014405339956e-05 1.2615026207640767e-05 4.035504753119312e-05
400 1.8272956367582083e-05 1.833928399719298e-05 4.81631577713415e-05
420 4.485226236283779e-05 4.5301043428480625e-05 7.530116999987513e-05
440 3.105076029896736e-05 3.1293369829654694e-05 6.368954200297594e-05
460 3.4649274311959743e-05 3.515632124617696e-05 6.709903391310945e-05
480 1.9939267076551914e-05 1.9993341993540525e-05 5.340417555999011e-05
500 3.0130380764603615e-05 3.0689756385982037e-05 6.54960167594254e-05
520 8.101211278699338e-06 7.948765414766967e-06 3.5594304790720344e-05
540 6.190566637087613e-06 6.1649880080949515e-06 2.723601573961787e-05
560 2.8594658942893147e-06 3.055240085814148e-06 2.037251033470966e-05
580 1.7849524738267064e-06 2.0990701159462333e-06 1.7165089957416058e-05
600 8.57986742630601e-06 8.700648322701454e-06 3.454611942288466e-05
620 7.961643859744072e-06 8.083603461273015e-06 3.2546158763580024e-05
640 3.5761149774771184e-06 3.6036399251315743e-06 2.1300231310306117e-05
660 3.565990482456982e-06 3.5312259569764137e-06 2.3969927497091703e-05
680 1.6866924852365628e-06 1.8040464055957273e-06 1.7297086742473766e-05
700 7.997878128662705e-06 8.017988875508308e-06 2.712170135055203e-05
720 1.8331047613173723e-06 2.056927769444883e-06 1.451894968340639e-05
740 6.116693839430809e-06 6.391521310433745e-06 2.4594375645392574e-05
760 3.836816176772118e-06 3.9563310565426946e-06 1.8920063666882925e-05
780 3.5061384551227093e-06 3.43841384164989e-06 1.8116475985152647e-05
800 2.986489562317729e-06 3.0923401936888695e-06 1.647306271479465e-05
820 1.7364836821798235e-06 1.7647325876168907e-06 1.457293637940893e-05
840 1.3297649275045842e-06 1.4146353350952268e-06 1.2784748832928017e-05
860 2.568514901213348e-06 2.4926266632974148e-06 1.637081368244253e-05
880 3.670269506983459e-06 3.817782271653414e-06 2.0260978999431245e-05
900 4.983041435480118e-06 4.890986019745469e-06 2.2438360247178935e-05
920 5.624577170237899e-06 5.5341224651783705e-06 2.3746442820993252e-05
940 1.0426592780277133e-05 1.0251213097944856e-05 3.200444916728884e-05
960 3.4255499485880136e-06 3.4040131140500307e-06 1.85644967132248e-05
980 5.93625009059906e-06 5.980866262689233e-06 2.5665725843282416e-05
1000 7.698079571127892e-06 7.503898814320564e-06 2.8748958357027732e-05
1020 1.112581230700016e-05 1.122721005231142e-05 3.384400042705238e-05
1040 1.2089090887457132e-05 1.2163887731730938e-05 3.617828042479232e-05
1060 1.7104903236031532e-06 1.7176098481286317e-06 1.3668976862390991e-05
1080 1.6766243788879365e-06 2.029966708505526e-06 1.4080190339882392e-05
1100 1.9764484022744e-06 2.139924617949873e-06 1.4655069207947236e-05
1120 1.351887476630509e-06 1.4287506928667426e-06 1.5207747310341801e-05
1140 1.4711440599057823e-06 1.379972673021257e-06 1.4192675735102966e-05
1160 4.772620741277933e-06 5.080539267510176e-06 2.1321195163181983e-05
1180 2.0281513570807874e-06 2.024051354965195e-06 1.3819732885167468e-05
1200 4.340035957284272e-06 4.570218152366579e-06 2.0296864022384398e-05
1220 1.2087512004654855e-06 1.1683296179398894e-06 1.0758876669569872e-05
1240 9.834999218583107e-06 1.0157644283026457e-05 3.0907864129403606e-05
1260 7.168782758526504e-06 7.175985956564546e-06 2.6244926630170085e-05
1280 4.65356424683705e-06 4.6458590077236295e-06 2.0111800040467642e-05
1300 4.810211976291612e-06 4.8634319682605565e-06 1.9480336050037295e-05
1320 9.681330993771553e-06 9.621813660487533e-06 2.962866346933879e-05
1340 9.689654689282179e-06 9.768671588972211e-06 3.068900332436897e-05
1360 1.1642783647403121e-05 1.1706957593560219e-05 3.3915981475729495e-05
1380 2.6175228413194418e-05 2.6052177418023348e-05 5.368976781028323e-05
1400 2.7069938369095325e-05 2.7018541004508734e-05 5.469190000439994e-05
1420 2.8265872970223427e-05 2.8080714400857687e-05 5.6855515140341595e-05
1440 2.0149920601397753e-05 2.0203471649438143e-05 4.6970722905825824e-05
1460 1.8885155441239476e-05 1.8770224414765835e-05 4.5183958718553185e-05
1480 1.294360845349729e-05 1.2837015674449503e-05 3.603838194976561e-05
1500 1.0601943358778954e-05 1.0544972610659897e-05 3.325502257212065e-05
1520 7.5313582783564925e-06 7.652997737750411e-06 2.6095689463545568e-05
1540 3.6276469472795725e-06 3.6195560824126005e-06 1.7459113223594613e-05
1560 5.818066711071879e-06 5.815149052068591e-06 2.2227430235943757e-05
1580 3.5420016502030194e-06 3.4522890928201377e-06 1.7215530533576384e-05
1600 2.0527513697743416e-06 2.003100235015154e-06 1.5079895092640072e-05
1620 1.2884993338957429e-06 1.673353835940361e-06 1.3426097211777233e-05
1640 2.637225406942889e-06 2.7184323698747903e-06 1.4715677934873383e-05
1660 1.0633375495672226e-06 1.3446842785924673e-06 1.180777599074645e-05
1680 1.404172508046031e-06 1.6799313016235828e-06 1.403038822900271e-05
1700 1.7919301171787083e-06 1.8994323909282684e-06 1.290630370931467e-05
1720 3.1754461815580726e-06 3.138411557301879e-06 1.7871561794891022e-05
1740 6.799946277169511e-07 7.572089089080691e-07 8.829038961266633e-06
1760 1.1082011042162776e-06 1.091553713195026e-06 1.3356695490074344e-05
1780 4.137633368372917e-06 4.482222720980644e-06 2.470002800691873e-05
1800 7.083290256559849e-06 6.975606083869934e-06 3.0852552299620584e-05
1820 4.77861613035202e-06 4.769855877384543e-06 2.5786299374885857e-05
1840 5.8400328271090984e-06 5.9706217143684626e-06 3.001921322720591e-05
1860 6.783287972211838e-06 6.854970706626773e-06 3.284450576757081e-05
1880 1.9035360310226679e-06 1.9746548787225038e-06 1.9114471797365695e-05
1900 2.434491761960089e-06 2.38565553445369e-06 2.140957076335326e-05
1920 1.217580575030297e-06 1.143438566941768e-06 1.53442015289329e-05
1940 2.022745320573449e-06 1.875654561445117e-06 1.9030581825063564e-05
1960 5.563022568821907e-06 5.485781002789736e-06 2.8579586796695367e-05
1980 1.5332261682488024e-06 1.6985650290735066e-06 1.5327632354456e-05
2000 9.546056389808655e-07 1.161017280537635e-06 1.265523587790085e-05
