# Supplementary material for: Learning nonequilibrium statistical mechanics and dynamical phase transitions
Source: Nat Commun. 2024 Feb 6;15:1117. doi: 10.1038/s41467-024-45172-8 (PMC10847122; doi:10.1038/s41467-024-45172-8)
Supplement: Supplementary file 4 — Supplementary Data 1 [file 41467_2024_45172_MOESM4_ESM.zip › DPT-main/PlotTemplate/plot_KL_divergence/out/compare_KL/logs-1.25/log.txt]

20 1.0130897862836719e-06 9.435825631953776e-07 7.812758667569142e-06
40 1.478743797633797e-06 1.6708072507753968e-06 1.0043384463642724e-05
60 1.43086799653247e-06 1.5966070350259542e-06 1.0025472874986008e-05
80 1.287709892494604e-06 1.3857134035788476e-06 9.629350643081125e-06
100 1.6584672266617417e-06 2.008266164921224e-06 1.2057300409651361e-05
120 1.6051053535193205e-06 1.8120917957276106e-06 1.2356935258139856e-05
140 1.7491693142801523e-06 1.6067642718553543e-06 1.12377156256116e-05
160 2.5673944037407637e-06 2.7828209567815065e-06 1.4919152818038128e-05
180 1.7687707440927625e-06 1.6249832697212696e-06 1.2621015230251942e-05
200 1.2654782040044665e-06 1.1397642083466053e-06 1.0341756933485158e-05
220 1.2755219358950853e-05 1.2779724784195423e-05 3.254049443057738e-05
240 1.1998286936432123e-05 1.1876341886818409e-05 3.172252036165446e-05
260 3.829598426818848e-06 3.820809070020914e-06 1.769053596945014e-05
280 2.8753129299730062e-06 2.9471120797097683e-06 1.5504892871831544e-05
300 1.748761860653758e-05 1.761585008352995e-05 3.8495054468512535e-05
320 9.042298188433051e-06 9.103066986426711e-06 2.6952206098940223e-05
340 2.8691720217466354e-06 2.920482074841857e-06 1.607245758350473e-05
360 6.366870366036892e-06 6.378861144185066e-06 2.905100154748652e-05
380 4.650093615055084e-06 4.7004432417452335e-06 2.5307601390522905e-05
400 6.35138712823391e-06 6.4688792917877436e-06 2.939240584964864e-05
420 1.5527126379311085e-05 1.5499594155699015e-05 4.2710002162493765e-05
440 2.5515328161418438e-05 2.570304786786437e-05 5.501066698343493e-05
460 1.2599281035363674e-05 1.2660922948271036e-05 3.938207737519406e-05
480 8.420844096690416e-06 8.93877586349845e-06 3.3189058740390465e-05
500 6.549613317474723e-06 6.697751814499497e-06 2.8730091798934154e-05
520 3.977846063207835e-06 4.104971594642848e-06 2.1763677068520337e-05
540 4.038982297061011e-06 4.111450834898278e-06 2.247480006190017e-05
560 7.2240945883095264e-06 7.047929102554917e-06 2.870871867344249e-05
580 5.230089300312102e-06 5.276146112009883e-06 2.3798749680281617e-05
600 3.8112339098006487e-06 3.988214302808046e-06 2.0994692022213712e-05
620 1.8489663489162922e-06 2.040906110778451e-06 1.5294284821720794e-05
640 6.883892638143152e-07 7.643393473699689e-07 9.902677447826136e-06
660 1.8807404558174312e-06 1.6549347492400557e-06 1.3505936294677667e-05
680 1.544511178508401e-06 1.8046703189611435e-06 1.532852002128493e-05
700 1.8432765500620008e-06 1.8586870282888412e-06 1.586890903126914e-05
720 2.774031599983573e-06 2.7244386728852987e-06 1.888532642624341e-05
740 7.200840627774596e-06 7.244321750476956e-06 2.7961155865341425e-05
760 5.2332470659166574e-06 5.312933353707194e-06 2.4600789402029477e-05
780 4.624627763405442e-06 4.614455974660814e-06 2.4138014850905165e-05
800 3.2165407901629806e-06 3.3771502785384655e-06 2.0032599422847852e-05
820 1.766173227224499e-06 1.8373466446064413e-06 1.504531883256277e-05
840 1.5023542800918221e-06 1.510597940068692e-06 1.3838111954100896e-05
860 1.2365489965304732e-06 1.4336546882987022e-06 1.3306781511346344e-05
880 4.024390364065766e-06 3.7920253816992044e-06 2.1829468096257187e-05
900 3.003544406965375e-06 3.052264219149947e-06 1.8752356481854804e-05
920 2.201995812356472e-06 2.2399326553568244e-06 1.6918273104238324e-05
940 2.6195193640887737e-06 2.4971377570182085e-06 1.7315634977421723e-05
960 2.8502545319497585e-06 3.1184754334390163e-06 1.9270406482974067e-05
980 3.5986595321446657e-06 3.820754500338808e-06 2.0729055904666893e-05
1000 9.426672477275133e-06 9.600655175745487e-06 3.260051744291559e-05
1020 6.014161044731736e-06 6.054600817151368e-06 2.6036166673293337e-05
1040 3.6210622056387365e-06 3.696575731737539e-06 1.979393528017681e-05
1060 2.103930455632508e-06 2.0177976693958044e-06 1.477182831877144e-05
1080 1.6744306776672602e-06 2.008382580243051e-06 1.4134924640529789e-05
1100 1.0411167750135064e-06 1.0010262485593557e-06 1.0369792107667308e-05
1120 7.69025064073503e-07 9.47686203289777e-07 9.748172487888951e-06
1140 1.3250682968646288e-06 1.3500975910574198e-06 1.1323382750560995e-05
1160 1.208296453114599e-06 1.3105636753607541e-06 1.1892415386682842e-05
1180 1.443200744688511e-06 1.4194374671205878e-06 1.307554884988349e-05
1200 1.6406993381679058e-06 1.5991536201909184e-06 1.5171248378464952e-05
1220 3.5234843380749226e-06 3.5732227843254805e-06 2.163100361940451e-05
1240 9.365146979689598e-06 9.597803000360727e-06 3.1461953767575324e-05
1260 5.247537046670914e-06 5.431444151327014e-06 2.4228849724750035e-05
1280 2.976012183353305e-06 3.051420208066702e-06 1.838129901443608e-05
1300 1.220396370626986e-06 1.4874531188979745e-06 1.3355216651689261e-05
1320 9.236100595444441e-07 8.930364856496453e-07 9.289587069361005e-06
1340 9.125142241828144e-07 9.559225873090327e-07 1.0220564945484512e-05
1360 1.088901626644656e-06 1.2088203220628202e-06 1.169920687971171e-05
1380 2.508859324734658e-07 3.3682590583339334e-07 6.686657798127271e-06
1400 1.0266376193612814e-06 1.0499134077690542e-06 9.161134585156105e-06
1420 1.7616694094613194e-06 1.9341823644936085e-06 1.3813520126859657e-05
1440 8.316274033859372e-07 8.80529114510864e-07 1.053407777362736e-05
1460 2.0099396351724863e-06 1.7452766769565642e-06 1.4149517483019736e-05
1480 1.965541741810739e-06 2.0902225514873862e-06 1.5255172002071049e-05
1500 2.2640160750597715e-06 2.5309273041784763e-06 1.6514313756488264e-05
1520 3.46166780218482e-06 3.313703928142786e-06 1.8927743440144695e-05
1540 5.006586434319615e-06 4.955363692715764e-06 2.2542886654264294e-05
1560 6.780785042792559e-06 6.977177690714598e-06 2.536131432862021e-05
1580 7.327500497922301e-06 7.53815402276814e-06 2.7491247237776406e-05
1600 6.236630724743009e-06 6.190792191773653e-06 2.510579361114651e-05
1620 3.3645483199507e-06 3.415363607928157e-06 1.850550870585721e-05
1640 5.80820778850466e-06 5.921028787270188e-06 2.3844640963943675e-05
1660 4.561865353025496e-06 4.549685399979353e-06 2.2151009034132585e-05
1680 3.1510135158896446e-06 3.1233212212100625e-06 1.85188418981852e-05
1700 4.861707566305995e-06 4.925095709040761e-06 2.2913924112799577e-05
1720 4.563495167531073e-06 4.8785877879709005e-06 2.2082400391809642e-05
1740 5.363661330193281e-06 5.346082616597414e-06 2.2945883756619878e-05
1760 4.715431714430451e-06 4.678004188463092e-06 2.18795939872507e-05
1780 1.8515675037633628e-06 2.080934791592881e-06 1.3912917893321719e-05
1800 2.785935066640377e-06 2.8468093660194427e-06 1.650209742365405e-05
1820 2.004453563131392e-06 2.0352890715003014e-06 1.432919452781789e-05
1840 1.1226256901863962e-06 1.1691736290231347e-06 1.1764304872485809e-05
1860 3.0483060982078314e-06 3.0487426556646824e-06 1.871628046501428e-05
1880 6.695598131045699e-06 6.672635208815336e-06 2.7151563699590042e-05
1900 3.285342245362699e-06 3.32226773025468e-06 1.8746217392617837e-05
1920 3.776702214963734e-06 3.8084108382463455e-06 1.9562778106774203e-05
1940 1.063468516804278e-06 1.0812655091285706e-06 9.598293218004983e-06
1960 7.564012776128948e-07 9.515933925285935e-07 8.928667739382945e-06
1980 8.204424375435337e-07 8.170300134224817e-07 8.648889888718259e-06
2000 2.064465661533177e-06 2.200962626375258e-06 1.4527692655974533e-05
