# Supplementary material for: Learning nonequilibrium statistical mechanics and dynamical phase transitions
Source: Nat Commun. 2024 Feb 6;15:1117. doi: 10.1038/s41467-024-45172-8 (PMC10847122; doi:10.1038/s41467-024-45172-8)
Supplement: Supplementary file 4 — Supplementary Data 1 [file 41467_2024_45172_MOESM4_ESM.zip › DPT-main/PlotTemplate/plot_KL_divergence/out/compare_KL/logs-1.30/log.txt]

20 9.372015483677387e-07 9.386458259541541e-07 7.654258297407068e-06
40 1.1765441740863025e-06 1.356929715257138e-06 9.156516171060503e-06
60 1.0189214663114399e-06 9.765317372512072e-07 8.205680387618486e-06
80 2.1986343199387193e-06 2.351269358769059e-06 1.2318152585066855e-05
100 1.2085511116310954e-06 1.2307573342695832e-06 9.911104825732764e-06
120 1.894775778055191e-06 1.8953578546643257e-06 1.2810126463591587e-05
140 9.152921847999096e-06 9.303621482104063e-06 2.7909154596272856e-05
160 4.185974830761552e-06 4.239700501784682e-06 1.9729455743799917e-05
180 1.6645353753119707e-05 1.6681267879903316e-05 3.8308058719849214e-05
200 3.2901589293032885e-06 3.386405296623707e-06 1.865285958047025e-05
220 6.99685188010335e-06 7.123919203877449e-06 2.6594667360768653e-05
240 1.3858720194548368e-05 1.3905344530940056e-05 3.4737640817184e-05
260 3.0195224098861217e-06 3.136548912152648e-06 1.7386941181030124e-05
280 4.700355930253863e-06 4.869536496698856e-06 2.2211548639461398e-05
300 3.7424033507704735e-06 3.957204171456397e-06 1.7217520507983863e-05
320 3.658613422885537e-06 3.734094207175076e-06 1.625345066713635e-05
340 2.335509634576738e-06 2.2137974156066775e-06 1.308756327489391e-05
360 1.4205346815288067e-05 1.4376651961356401e-05 3.360138725838624e-05
380 9.731767931953073e-06 9.810493793338537e-06 2.9333141355891712e-05
400 3.112945705652237e-06 3.2816024031490088e-06 1.6720126950531267e-05
420 3.5063421819359064e-06 3.59327532351017e-06 1.6998270439216867e-05
440 2.959946868941188e-06 3.1375675462186337e-06 1.5911326045170426e-05
460 3.4560507629066706e-06 3.3193209674209356e-06 1.6899319234653376e-05
480 3.863591700792313e-06 3.929977538064122e-06 1.7659298464423046e-05
500 1.9373983377590775e-06 1.888387487269938e-06 1.2131425137340557e-05
520 1.5526165952906013e-06 1.5955010894685984e-06 1.1253043339820579e-05
540 1.040898496285081e-06 7.499620551243424e-07 9.326852705271449e-06
560 7.008420652709901e-07 6.033915269654244e-07 7.347712198679801e-06
580 8.252936822827905e-07 8.759561751503497e-07 8.185507795133162e-06
600 1.1246957001276314e-06 1.1373194865882397e-06 9.474566468270496e-06
620 8.38321284390986e-07 1.0328731150366366e-06 8.4935772974859e-06
640 2.6522320695221424e-06 2.751708962023258e-06 1.5277644706657156e-05
660 2.8666690923273563e-06 2.9753718990832567e-06 1.6288126062136143e-05
680 1.142965629696846e-06 1.0563235264271498e-06 1.01740824902663e-05
700 1.274616806767881e-06 1.3582030078396201e-06 1.0979684702761006e-05
720 5.000365490559489e-07 7.416674634441733e-07 7.187747087300522e-06
740 9.084469638764858e-07 1.2032687664031982e-06 9.662222510087304e-06
760 6.13490556133911e-07 5.022156983613968e-07 7.285709216375835e-06
780 7.153721526265144e-07 8.053393685258925e-07 8.506496669724584e-06
800 3.149791155010462e-06 3.1266536097973585e-06 1.7127993487520143e-05
820 1.4271936379373074e-06 1.5720579540356994e-06 1.1819243809441105e-05
840 1.5043769963085651e-06 1.6333506209775805e-06 1.0859273970709182e-05
860 1.78398477146402e-06 1.773354597389698e-06 1.2066535418853164e-05
880 9.890500223264098e-07 1.0161966201849282e-06 9.356538612337317e-06
900 7.75609805714339e-07 9.004652383737266e-07 9.206696631736122e-06
920 8.0968311522156e-07 9.489885997027159e-07 9.105232493311632e-06
940 4.650792106986046e-07 4.483008524402976e-07 6.612808647332713e-06
960 3.79295670427382e-07 5.845795385539532e-07 6.785503501305357e-06
980 4.794419510290027e-07 7.667695172131062e-07 7.313114110729657e-06
1000 1.1938100215047598e-06 1.242253347299993e-06 9.33904175326461e-06
1020 8.250644896179438e-07 8.928473107516766e-07 8.389978574996348e-06
1040 1.1162974260514602e-06 9.715295163914561e-07 8.667680958751589e-06
1060 3.586726961657405e-06 3.435445250943303e-06 1.7804262824938633e-05
1080 1.6187841538339853e-06 1.5770128811709583e-06 1.1803853340097703e-05
1100 1.6698431863915175e-06 1.5219775377772748e-06 1.1518050087033771e-05
1120 4.888352123089135e-07 6.825066520832479e-07 6.762874818377895e-06
1140 1.3927638065069914e-06 1.3560056686401367e-06 1.1670495950966142e-05
1160 4.7137655201368034e-07 4.941030056215823e-07 6.926415608177194e-06
1180 6.375557859428227e-07 6.596746970899403e-07 7.243711934279418e-06
1200 1.0668391041690484e-06 8.185998012777418e-07 9.465524271945469e-06
1220 2.0996376406401396e-06 2.2468739189207554e-06 1.3694107110495679e-05
1240 8.203605830203742e-07 1.1084503057645634e-06 8.587843694840558e-06
1260 2.6314082788303494e-06 2.7815403882414103e-06 1.4479823221336119e-05
1280 1.2058299034833908e-06 1.2715754564851522e-06 9.955273526429664e-06
1300 8.007045835256577e-07 6.849440978839993e-07 7.767675015202258e-06
1320 4.724861355498433e-07 4.919565981253982e-07 6.5886383708857466e-06
1340 1.2199088814668357e-06 1.1249067028984427e-06 9.485607733950019e-06
1360 1.196553057525307e-06 1.3263197615742683e-06 9.911322194966488e-06
1380 3.039487637579441e-06 3.033332177437842e-06 1.6079671695479192e-05
1400 3.8496655179187655e-06 3.6942801671102643e-06 1.802578117349185e-05
1420 6.7365472204983234e-06 6.846908945590258e-06 2.512536957510747e-05
1440 8.239061571657658e-06 8.419505320489407e-06 2.8038351956638508e-05
1460 6.536283763125539e-06 6.6436477936804295e-06 2.4724997274461202e-05
1480 2.6962734409607947e-06 2.8537760954350233e-06 1.620944749447517e-05
1500 2.1283995010890067e-06 2.069471520371735e-06 1.3928914086136501e-05
1520 2.494140062481165e-06 2.4782493710517883e-06 1.4974185432947706e-05
1540 1.8943537725135684e-06 2.0596853573806584e-06 1.3062985090073198e-05
1560 1.6608682926744223e-06 1.555934431962669e-06 1.0956558071484324e-05
1580 8.110800990834832e-07 9.340583346784115e-07 8.073504432104528e-06
1600 1.0230724001303315e-06 1.165375579148531e-06 8.977433026302606e-06
1620 1.532695023342967e-06 1.6109843272715807e-06 1.1236114005441777e-05
1640 5.709516699425876e-07 7.148955774027854e-07 6.957509413041407e-06
1660 8.238712325692177e-07 9.849172784015536e-07 8.207305654650554e-06
1680 2.949513145722449e-06 2.9109069146215916e-06 1.4910845493432134e-05
1700 2.8960203053429723e-06 2.8611975722014904e-06 1.4953848221921362e-05
1720 2.9164220904931426e-06 3.0871015042066574e-06 1.597755544935353e-05
1740 3.165740054100752e-06 3.285938873887062e-06 1.6940162822720595e-05
1760 5.184905603528023e-06 5.27064548805356e-06 2.1523776013054885e-05
1780 4.195811925455928e-06 4.396308213472366e-06 1.950167461473029e-05
1800 3.6976271076127887e-06 3.6647834349423647e-06 1.7825357645051554e-05
1820 1.8230275600217283e-06 2.0048319129273295e-06 1.3004887478018645e-05
1840 5.351292202249169e-06 5.369132850319147e-06 2.2285248633124866e-05
1860 8.574366802349687e-06 8.520728442817926e-06 2.7583568225963973e-05
1880 1.0262534487992525e-05 1.0123505489900708e-05 3.0192662961781025e-05
1900 4.7555367927998304e-06 4.7111534513533115e-06 2.0646029952331446e-05
1920 3.4593831514939666e-06 3.370354534126818e-06 1.6953443264355883e-05
1940 2.782238880172372e-06 2.8973445296287537e-06 1.5589068425470032e-05
1960 2.2687745513394475e-06 2.3239117581397295e-06 1.387866086588474e-05
1980 2.056614903267473e-06 2.2376261767931283e-06 1.2956198588653933e-05
2000 1.7038291844073683e-06 1.526346750324592e-06 1.1499780157464556e-05
