# Supplementary material for: Learning nonequilibrium statistical mechanics and dynamical phase transitions
Source: Nat Commun. 2024 Feb 6;15:1117. doi: 10.1038/s41467-024-45172-8 (PMC10847122; doi:10.1038/s41467-024-45172-8)
Supplement: Supplementary file 4 — Supplementary Data 1 [file 41467_2024_45172_MOESM4_ESM.zip › DPT-main/PlotTemplate/plot_KL_divergence/out/compare_KL/logs-1.35/log.txt]

20 6.783302524127066e-07 1.0284038580721244e-06 7.288936103577726e-06
40 9.980358299799263e-07 1.175649231299758e-06 8.435712516075e-06
60 1.9358849385753274e-06 1.987282303161919e-06 1.1716932021954563e-05
80 4.803849151358008e-06 4.938512574881315e-06 1.861206692410633e-05
100 6.0258898884058e-06 6.03025546297431e-06 2.1392774215200916e-05
120 7.445429218932986e-06 7.4079143814742565e-06 2.358826714043971e-05
140 6.440735887736082e-06 6.510352250188589e-06 2.2472075215773657e-05
160 2.4411274353042245e-06 2.4804612621665e-06 1.3811803910357412e-05
180 1.7610436771064997e-06 1.7344573279842734e-06 1.1209986041649245e-05
200 1.0276780813001096e-06 9.979266906157136e-07 8.61847001942806e-06
220 9.773721103556454e-07 9.213399607688189e-07 8.413565410592128e-06
240 1.3094650057610124e-06 1.0945514077320695e-06 9.700589544081595e-06
260 9.150826372206211e-07 9.887589840218425e-07 9.342996236227918e-06
280 1.8322898540645838e-06 1.8385762814432383e-06 1.1360990356479306e-05
300 5.280417099129409e-07 5.623360266326927e-07 6.695940555800917e-06
320 3.89658089261502e-06 3.870707587338984e-06 1.7764168660505675e-05
340 3.0161463655531406e-06 3.205175744369626e-06 1.6425725334556773e-05
360 2.7408023015595973e-06 2.635239070514217e-06 1.5643892766092904e-05
380 1.9284634618088603e-06 1.7605561879463494e-06 1.2310720194363967e-05
400 3.1542149372398853e-06 3.28506575897336e-06 1.4986604583100416e-05
420 1.700522261671722e-06 1.6968187992461026e-06 1.1305804036965128e-05
440 8.835195330902934e-07 8.498464012518525e-07 8.20017339719925e-06
460 1.575375790707767e-06 1.5657133189961314e-06 1.0564972399151884e-05
480 2.9361253837123513e-06 2.908855094574392e-06 1.5331270333263092e-05
500 1.540392986498773e-06 1.6853591660037637e-06 1.1429813639551867e-05
520 6.223690434126183e-07 8.098777470877394e-07 7.185121830843855e-06
540 1.1376359907444566e-06 1.388543751090765e-06 9.716326530906372e-06
560 1.7269121599383652e-06 1.8851496861316264e-06 1.1806292604887858e-05
580 8.048591553233564e-07 1.0581279639154673e-06 8.525109478796367e-06
600 8.32489604363218e-07 8.9433160610497e-07 8.91843137651449e-06
620 4.885841917712241e-07 6.868795026093721e-07 7.3570349741203245e-06
640 1.378270098939538e-06 1.5720579540356994e-06 1.1339033335389104e-05
660 1.5099722077138722e-06 1.5515906852670014e-06 1.1544944754859898e-05
680 6.552254490088671e-07 6.840491550974548e-07 7.6152055044076405e-06
700 3.7075078580528498e-06 3.5972916521131992e-06 1.8102979083778337e-05
720 1.347249053651467e-06 1.2946584320161492e-06 1.0955363904940896e-05
740 1.353277184534818e-06 1.2217133189551532e-06 1.1816273399745114e-05
760 6.120590114733204e-07 6.175232556415722e-07 7.721479960309807e-06
780 7.473572622984648e-07 5.345791578292847e-07 7.678621841478162e-06
800 1.2487435014918447e-06 1.319684088230133e-06 1.1001143320754636e-05
820 1.3199023669585586e-06 1.3716708053834736e-06 1.1427695426391438e-05
840 1.185013388749212e-06 1.3416065485216677e-06 1.1243762855883688e-05
860 2.9905640985816717e-06 2.974076778627932e-06 1.6131358279380947e-05
880 2.213702828157693e-06 2.227970981039107e-06 1.4475223906629253e-05
900 1.763241016305983e-06 1.742097083479166e-06 1.3252732969704084e-05
920 4.955567419528961e-06 4.951725713908672e-06 2.1223524527158588e-05
940 4.558824002742767e-06 4.7452631406486034e-06 2.0733166820718907e-05
960 5.863839760422707e-06 5.877460353076458e-06 2.357268749619834e-05
980 2.2517197066918015e-06 2.222746843472123e-06 1.4802299119764939e-05
1000 6.47024717181921e-06 6.48753484711051e-06 2.4107142962748185e-05
1020 6.885034963488579e-06 7.0718524511903524e-06 2.4993769329739735e-05
1040 3.137814928777516e-06 3.4266522561665624e-06 1.6636828149785288e-05
1060 1.365613570669666e-06 1.5374789654742926e-06 1.0914704034803435e-05
1080 3.9306614780798554e-06 4.1630701161921024e-06 1.8265191101818345e-05
1100 5.750800482928753e-06 5.86675014346838e-06 2.2192289179656655e-05
1120 7.405877113342285e-06 7.361260941252112e-06 2.5282839487772435e-05
1140 1.7137608665507287e-06 1.6726226022001356e-06 1.1251699106651358e-05
1160 2.9634684324264526e-06 3.117747837677598e-06 1.5043468920339365e-05
1180 1.32345303427428e-06 1.3408862287178636e-06 9.978106390917674e-06
1200 1.1144147720187902e-06 9.930881788022816e-07 8.462621735816356e-06
1220 6.007740012137219e-07 7.188828021753579e-07 6.908840532560134e-06
1240 9.565010259393603e-07 9.12499672267586e-07 8.358229024452157e-06
1260 1.0023213690146804e-06 9.804352885112166e-07 8.574813364248257e-06
1280 2.4623877834528685e-06 2.5431072572246194e-06 1.3853959899279289e-05
1300 8.406204869970679e-07 8.258139132522047e-07 8.063498171395622e-06
1320 1.5115583664737642e-06 1.616353983990848e-06 1.123598212871002e-05
1340 1.1513038771227002e-06 1.0944859241135418e-06 9.767700248630717e-06
1360 2.2450840333476663e-06 2.2022140910848975e-06 1.437049013475189e-05
1380 1.3561511877924204e-06 1.384178176522255e-06 1.1388146958779544e-05
1400 1.8669088603928685e-06 1.8896753317676485e-06 1.2395192243275233e-05
1420 9.796276572160423e-07 1.0057483450509608e-06 8.966773748397827e-06
1440 7.389535312540829e-07 5.927795427851379e-07 7.478583484044066e-06
1460 2.443412085995078e-07 5.357724148780107e-07 5.5813693506934214e-06
1480 6.762093107681721e-07 5.375277396524325e-07 6.859643235657131e-06
1500 3.555269358912483e-07 5.809906724607572e-07 6.165903869259637e-06
1520 2.2944368538446724e-06 2.40739609580487e-06 1.4007702702656388e-05
1540 3.4981349017471075e-06 3.501132596284151e-06 1.7258284060517326e-05
1560 2.951099304482341e-06 2.965345629490912e-06 1.5729290680610575e-05
1580 3.0358496587723494e-06 3.0371738830581307e-06 1.590417741681449e-05
1600 3.826789907179773e-06 4.072615411132574e-06 1.778408113750629e-05
1620 2.132976078428328e-06 2.1442683646455407e-06 1.3365346603677608e-05
1640 7.875933079048991e-07 7.696871762163937e-07 7.627053037140286e-06
1660 8.461065590381622e-07 7.521593943238258e-07 7.864691724535078e-06
1680 5.308029358275235e-07 4.769590304931626e-07 6.404611212929012e-06
1700 4.6781497076153755e-07 4.96234861202538e-07 6.257001132325968e-06
1720 4.472021828405559e-07 4.793328116647899e-07 6.885381026222603e-06
1740 1.5801924746483564e-06 1.702108420431614e-06 1.227927077707136e-05
1760 1.3189855962991714e-06 1.5057885320857167e-06 1.128545954998117e-05
1780 7.952767191454768e-07 1.0104195098392665e-06 8.860907655616757e-06
1800 3.9779752114554867e-07 2.8029717213939875e-07 5.439620053948602e-06
1820 2.778324414975941e-07 4.6110653784126043e-07 5.256171334622195e-06
1840 3.346867742948234e-07 5.496694939211011e-07 5.519867954717483e-06
1860 5.227630026638508e-07 6.088375812396407e-07 6.647737791354302e-06
1880 1.4204997569322586e-06 1.561493263579905e-06 1.116413750423817e-05
1900 2.7755886549130082e-06 2.93052289634943e-06 1.5466215700143948e-05
1920 1.1346564861014485e-06 1.232532667927444e-06 1.0191563887929078e-05
1940 1.1570955393835902e-06 1.536303898319602e-06 1.0752795787993819e-05
1960 1.6730627976357937e-06 1.8283026292920113e-06 1.2175185474916361e-05
1980 1.5619734767824411e-06 1.691601937636733e-06 1.1651502973109018e-05
2000 3.303750418126583e-06 3.4857948776334524e-06 1.6901492926990613e-05
