# Supplementary material for: Learning nonequilibrium statistical mechanics and dynamical phase transitions
Source: Nat Commun. 2024 Feb 6;15:1117. doi: 10.1038/s41467-024-45172-8 (PMC10847122; doi:10.1038/s41467-024-45172-8)
Supplement: Supplementary file 4 — Supplementary Data 1 [file 41467_2024_45172_MOESM4_ESM.zip › DPT-main/PlotTemplate/plot_KL_divergence/out/compare_KL/logs-1.40/log.txt]

20 7.194103091023862e-07 7.900544005678967e-07 6.842829861852806e-06
40 9.685081749921665e-07 1.1368756531737745e-06 8.208859981095884e-06
60 9.243158274330199e-07 9.4696952146478e-07 7.950999133754522e-06
80 7.520749932155013e-06 7.475755410268903e-06 2.2690561308991164e-05
100 1.7275633581448346e-06 1.8118807929567993e-06 1.1396849913580809e-05
120 1.653199433349073e-06 1.7556667444296181e-06 1.0606768228171859e-05
140 5.10428799316287e-06 4.999485099688172e-06 1.9553805032046512e-05
160 1.0238494724035263e-05 1.0215328074991703e-05 2.8260192266316153e-05
180 5.272217094898224e-06 5.482812412083149e-06 2.1063106032670476e-05
200 1.2815347872674465e-05 1.2703065294772387e-05 3.098107117693871e-05
220 6.871239747852087e-06 6.88261934556067e-06 2.3312761186389253e-05
240 2.1895539248362184e-06 2.2554449969902635e-06 1.287380564463092e-05
260 2.8236681828275323e-06 2.8557697078213096e-06 1.4956172890379094e-05
280 1.4971774362493306e-06 1.7708443920128047e-06 1.1047404768760316e-05
300 1.4174293028190732e-06 1.4596080291084945e-06 1.0444599865877535e-05
320 7.419585017487407e-07 7.029229891486466e-07 7.239408205350628e-06
340 1.1588854249566793e-06 1.3113458408042789e-06 9.85758742899634e-06
360 9.828072506934404e-07 9.547147783450782e-07 8.969856025942136e-06
380 1.1283627827651799e-06 1.1305310181342065e-06 9.527480870019644e-06
400 1.1869706213474274e-06 1.139749656431377e-06 9.410427992406767e-06
420 5.692891136277467e-07 6.410409696400166e-07 6.3519000832457095e-06
440 1.7204729374498129e-06 1.7292186385020614e-06 1.1591876500460785e-05
460 8.692295523360372e-07 9.619107004255056e-07 8.297536624013446e-06
480 1.6288540791720152e-06 1.7979327822104096e-06 1.1253329830651637e-05
500 1.266525941900909e-06 1.2322852853685617e-06 1.0087682312587276e-05
520 1.7075799405574799e-06 1.937776687555015e-06 1.112469908548519e-05
540 3.428780473768711e-06 3.6184501368552446e-06 1.5764968338771723e-05
560 1.1718730092979968e-06 1.3719109119847417e-06 9.620231139706448e-06
580 2.2664753487333655e-06 2.319604391232133e-06 1.2933767720824108e-05
600 7.48061211197637e-07 9.136510925600305e-07 7.650915904378053e-06
620 2.517830580472946e-06 2.4031178327277303e-06 1.3844258319295477e-05
640 3.3981341402977705e-06 3.2803218346089125e-06 1.62854867085116e-05
660 1.2613454600796103e-06 1.1942756827920675e-06 1.0115549230249599e-05
680 8.120405254885554e-07 9.495997801423073e-07 8.183363206626382e-06
700 7.407688826788217e-07 6.04406523052603e-07 6.893691079312703e-06
720 5.780166247859597e-07 5.063629942014813e-07 6.933006261533592e-06
740 2.1408413886092603e-07 3.2311800168827176e-07 4.478170012589544e-06
760 4.7074718168005347e-07 7.626949809491634e-07 6.681704235234065e-06
780 6.708432920277119e-07 8.866099960869178e-07 7.41106077839504e-06
800 4.2008832679130137e-07 5.403799150371924e-07 5.8492046264291275e-06
820 8.03971488494426e-07 7.203670975286514e-07 7.473793175449828e-06
840 1.515240001026541e-06 1.5270707081072032e-06 1.0507904335099738e-05
860 9.539289749227464e-07 8.918577805161476e-07 8.153137969202362e-06
880 8.530914783477783e-07 9.369941835757345e-07 8.12980124464957e-06
900 7.783237379044294e-07 9.171126293949783e-07 7.554153853561729e-06
920 3.423101588850841e-07 3.1849231163505465e-07 4.7590933718311135e-06
940 4.995454219169915e-07 6.243353709578514e-07 6.343972017930355e-06
960 6.894406396895647e-07 6.029877113178372e-07 6.5624276430753525e-06
980 2.73186742560938e-07 3.8319012674037367e-07 4.641390205506468e-06
1000 1.3173121260479093e-06 1.4334946172311902e-06 9.8847558547277e-06
1020 5.25113136973232e-07 5.767506081610918e-07 5.9493536355148535e-06
1040 7.663911674171686e-07 7.582857506349683e-07 7.467379873560276e-06
1060 2.2033236746210605e-07 3.3712785807438195e-07 4.449243078852305e-06
1080 6.699701771140099e-07 7.43239070288837e-07 7.372161690000212e-06
1100 4.335961421020329e-07 3.6088022170588374e-07 5.689119461749215e-06
1120 5.465990398079157e-07 4.6574859879910946e-07 6.616849987040041e-06
1140 3.389664925634861e-06 3.1896925065666437e-06 1.6593065083725378e-05
1160 5.259527824819088e-06 5.067035090178251e-06 2.1035128156654537e-05
1180 4.12005465477705e-06 4.127301508560777e-06 1.8444845409248956e-05
1200 5.07809454575181e-06 5.4193660616874695e-06 2.0989669792470522e-05
1220 1.775333657860756e-06 1.6607082216069102e-06 1.1911473848158494e-05
1240 2.176413545385003e-06 2.3193570086732507e-06 1.3598228179034777e-05
1260 3.3532269299030304e-06 3.5168923204764724e-06 1.7028429283527657e-05
1280 2.593471435829997e-06 2.5364133762195706e-06 1.4598396774090361e-05
1300 8.835922926664352e-07 1.1043230188079178e-06 9.12859832169488e-06
1320 5.303463694872335e-07 7.817852747393772e-07 7.038074272713857e-06
1340 8.233982953242958e-07 8.624701877124608e-07 8.208859071601182e-06
1360 5.194269760977477e-07 5.075962690170854e-07 6.11422183283139e-06
1380 1.2937525752931833e-06 1.218257239088416e-06 9.375212357554119e-06
1400 6.002737791277468e-07 4.253379302099347e-07 5.98345559410518e-06
1420 2.0823063096031547e-07 3.4177355701103806e-07 4.352846190158743e-06
1440 1.9984508980996907e-07 1.9140861695632339e-07 3.7089014313096413e-06
1460 6.638401828240603e-08 1.389716999256052e-07 2.8019969704473624e-06
1480 2.3585016606375575e-07 2.0825245883315802e-07 3.960667982028099e-06
1500 2.8264184948056936e-07 4.555113264359534e-07 5.193668584979605e-06
1520 1.014723238768056e-07 1.577082002768293e-07 3.0876822165737394e-06
1540 7.074504537740722e-08 2.452525222906843e-07 3.4164381759183016e-06
1560 6.734917405992746e-07 7.316266419366002e-07 7.364441444224212e-06
1580 6.4038613345474e-07 6.755726644769311e-07 7.032230314507615e-06
1600 5.007495929021388e-08 1.5607429304509424e-07 2.784239541142597e-06
1620 2.2939639165997505e-07 2.6473571779206395e-07 4.084249667357653e-06
1640 5.7631950767245144e-08 2.673041308298707e-07 3.3622432056290563e-06
1660 2.859524101950228e-07 3.320456016808748e-07 4.54486689704936e-06
1680 2.372762537561357e-07 3.0524279281962663e-07 4.313899353292072e-06
1700 4.125686245970428e-07 5.261099431663752e-07 5.621664968202822e-06
1720 2.6124143914785236e-07 2.3357824829872698e-07 4.168106897850521e-06
1740 3.521709004417062e-07 6.101035978645086e-07 6.138041499070823e-06
1760 9.576178854331374e-07 1.1653173714876175e-06 9.309479537478182e-06
1780 2.7008718461729586e-07 3.7974677979946136e-07 4.781741154147312e-06
1800 1.5888508642092347e-07 2.3716711439192295e-07 4.189237188256811e-06
1820 1.694133970886469e-07 3.318855306133628e-07 4.4138628254586365e-06
1840 1.9092840375378728e-07 2.466222213115543e-07 4.055772478750441e-06
1860 1.1624360922724009e-06 1.0595249477773905e-06 9.382972166349646e-06
1880 1.5102432371350005e-07 2.3031316231936216e-07 3.630141918620211e-06
1900 3.5701305023394525e-08 1.4479883247986436e-07 2.5082003958232235e-06
1920 4.915200406685472e-07 6.332556949928403e-07 6.50641277388786e-06
1940 5.078545655123889e-07 5.062756827101111e-07 6.353872777253855e-06
1960 2.3053507902659476e-07 2.5666304281912744e-07 4.123458893445786e-06
1980 1.8875653040595353e-07 3.472559910733253e-07 4.212713520246325e-06
2000 1.796957803890109e-06 1.5870318748056889e-06 1.1974340850429144e-05
