# Supplementary material for: Learning nonequilibrium statistical mechanics and dynamical phase transitions
Source: Nat Commun. 2024 Feb 6;15:1117. doi: 10.1038/s41467-024-45172-8 (PMC10847122; doi:10.1038/s41467-024-45172-8)
Supplement: Supplementary file 4 — Supplementary Data 1 [file 41467_2024_45172_MOESM4_ESM.zip › DPT-main/PlotTemplate/plot_KL_divergence/out/compare_KL/logs-1.45/log.txt]

20 6.542122719110921e-07 7.572689355583861e-07 6.596477305720327e-06
40 1.7394631868228316e-06 1.76335743162781e-06 1.0624967217154335e-05
60 7.6107680797576904e-06 7.735914550721645e-06 2.255280014651362e-05
80 5.4042902775108814e-06 5.41811459697783e-06 1.9283641449874267e-05
100 4.430214175954461e-06 4.378729499876499e-06 1.7885131455841474e-05
120 2.477245288901031e-06 2.634245902299881e-06 1.3589115042123012e-05
140 9.964369382942095e-07 1.0113162716152146e-06 8.508551218255889e-06
160 4.3785839807242155e-06 4.3929030653089285e-06 1.711773256829474e-05
180 2.8456852305680513e-06 2.9217626433819532e-06 1.4016086424817331e-05
200 4.817411536350846e-06 4.604109562933445e-06 1.766223431332037e-05
220 2.431857865303755e-06 2.4892797227948904e-06 1.3074674825475086e-05
240 7.1852991823107e-07 7.650432962691411e-07 7.501533218601253e-06
260 5.231966497376561e-06 5.4207921493798494e-06 2.0064462660229765e-05
280 5.5183772929012775e-06 5.6096469052135944e-06 2.070760638162028e-05
300 1.0385556379333138e-06 1.0485236998647451e-06 9.258611498808023e-06
320 5.504261935129762e-07 6.357313395710662e-07 6.928552920726361e-06
340 1.2455129763111472e-06 1.2214804883114994e-06 9.721079550217837e-06
360 1.0297426342731342e-06 1.1123938747914508e-06 8.661892934469506e-06
380 7.350517989834771e-07 8.635233825771138e-07 7.822472980478778e-06
400 4.600617103278637e-06 4.574831109493971e-06 1.8954373445012607e-05
420 7.237482350319624e-06 7.62805575504899e-06 2.388406210229732e-05
440 7.094437023624778e-06 7.221591658890247e-06 2.3209291612147354e-05
460 2.205044438596815e-06 2.279539330629632e-06 1.2471355148591101e-05
480 1.429878466296941e-06 1.6032136045396328e-06 1.0246257261314895e-05
500 8.21186404209584e-07 9.473933459958062e-07 8.22391939436784e-06
520 1.0377516446169466e-06 9.712603059597313e-07 8.430504749412648e-06
540 7.070921128615737e-07 9.475625120103359e-07 7.676016139157582e-06
560 8.118950063362718e-07 6.592745194211602e-07 7.250209364428883e-06
580 2.07673292607069e-06 2.2519961930811405e-06 1.2178563338238746e-05
600 7.568305591121316e-07 8.414499461650848e-07 7.4841414061666e-06
620 1.165928551927209e-06 1.0902585927397013e-06 9.118198249780107e-06
640 4.0234772313851863e-07 4.4202715798746794e-07 5.482296728587244e-06
660 1.06362858787179e-06 1.1435913620516658e-06 9.127255907515064e-06
680 1.6253325156867504e-06 1.7334823496639729e-06 1.1172160157002509e-05
700 6.847221811767668e-07 6.847403710708022e-07 6.840816240583081e-06
720 1.4525630831485614e-07 2.3506618163082749e-07 3.761678271985147e-06
740 4.388639354147017e-07 5.207257345318794e-07 5.664732270815875e-06
760 1.0232542990706861e-07 3.3273045119130984e-07 4.04970842282637e-06
780 3.6183337215334177e-07 4.324974725022912e-07 5.228136615187395e-06
800 3.049717633984983e-07 2.719207259360701e-07 4.544695457298076e-06
820 1.5977639122866094e-07 2.495726221241057e-07 3.858847321680514e-06
840 1.9714389054570347e-07 2.424603735562414e-07 4.006338258477626e-06
860 1.2328382581472397e-07 2.313536242581904e-07 3.689347067847848e-06
880 4.889443516731262e-08 2.648512236191891e-07 3.3974786219914677e-06
900 8.862843969836831e-08 4.4016633182764053e-07 4.262216407369124e-06
920 2.1993037080392241e-07 2.506203600205481e-07 4.142973921261728e-06
940 3.7628342397511005e-07 4.539688234217465e-07 5.528854671865702e-06
960 7.67875462770462e-07 6.674672476947308e-07 7.353240562224528e-06
980 4.3321779230609536e-07 4.836692824028432e-07 6.025339644111227e-06
1000 1.1677911970764399e-07 2.263041096739471e-07 3.5290918276587036e-06
1020 8.448841981589794e-07 7.973503670655191e-07 8.147213520715013e-06
1040 9.295763447880745e-07 8.853821782395244e-07 8.498804163536988e-06
1060 5.984111339785159e-07 8.192873792722821e-07 7.575722065666923e-06
1080 5.699257599189878e-07 5.440961103886366e-07 6.877507985336706e-06
1100 2.0524748833850026e-07 3.752466000150889e-07 4.90266711494769e-06
1120 6.626214599236846e-07 6.569607648998499e-07 7.302671747311251e-06
1140 9.740469977259636e-07 1.016189344227314e-06 8.987829460238572e-06
1160 1.6932426660787314e-07 4.4046464608982205e-07 4.5241295083542354e-06
1180 5.31101250089705e-07 5.640758899971843e-07 6.763161763956305e-06
1200 5.207693902775645e-07 5.96672180108726e-07 6.60580462863436e-06
1220 2.792803570628166e-07 5.025867721997201e-07 5.175707883608993e-06
1240 6.153277354314923e-07 5.550173227675259e-07 6.394230695150327e-06
1260 1.4939287211745977e-06 1.3261305866762996e-06 1.0035548257292248e-05
1280 4.368994268588722e-07 5.352630978450179e-07 5.97283133174642e-06
1300 2.757878974080086e-07 2.743836375884712e-07 4.231991624692455e-06
1320 3.236837073927745e-07 4.895555321127176e-07 5.421579771791585e-06
1340 1.3316093827597797e-07 4.0692975744605064e-07 4.49396293333848e-06
1360 2.70330929197371e-07 4.7550565795972943e-07 5.22258324053837e-06
1380 1.3838871382176876e-07 2.9726288630627096e-07 3.79699145014456e-06
1400 4.240682756062597e-07 5.333458830136806e-07 5.5375630836351775e-06
1420 9.738141670823097e-07 1.2910168152302504e-06 9.091222636925522e-06
1440 1.4209799701347947e-06 1.4284305507317185e-06 1.0314922292309348e-05
1460 1.3771932572126389e-06 1.2701639207080007e-06 1.0102231499331538e-05
1480 1.1975644156336784e-06 1.1959491530433297e-06 9.837100151344202e-06
1500 1.5103069017641246e-07 3.5762786865234375e-07 4.264698418410262e-06
1520 2.910019247792661e-07 5.148904165253043e-07 5.203581167734228e-06
1540 2.4275141186080873e-07 3.3045216696336865e-07 4.5882343329139985e-06
1560 2.1399318939074874e-07 1.9804429030045867e-07 3.8500943446706515e-06
1580 6.14760210737586e-07 7.408962119370699e-07 6.680707429040922e-06
1600 2.734650479396805e-07 4.873054422205314e-07 5.070895895187277e-06
1620 1.21421180665493e-07 2.8136491891928017e-07 3.7306447211449267e-06
1640 7.745911716483533e-07 7.886483217589557e-07 7.930629180918913e-06
1660 4.7650246415287256e-07 6.093177944421768e-07 6.481286163761979e-06
1680 3.39114194503054e-08 2.9641341825481504e-07 3.343155185575597e-06
1700 5.634137778542936e-08 2.828019205480814e-07 3.390669462532969e-06
1720 2.965061867143959e-07 3.7831341614946723e-07 4.777483809448313e-06
1740 1.5792466001585126e-08 2.0753213902935386e-07 2.788862730085384e-06
1760 2.9924922273494303e-07 4.828070814255625e-07 5.256951681076316e-06
1780 2.4138716980814934e-07 3.5416451282799244e-07 4.477285983739421e-06
1800 2.40343069890514e-07 6.040954758645967e-07 5.40058590559056e-06
1820 5.608253559330478e-07 7.36437868908979e-07 6.825922355346847e-06
1840 5.977344699203968e-07 9.670275176176801e-07 7.3813712333503645e-06
1860 3.562017809599638e-07 4.995799827156588e-07 5.487156613526167e-06
1880 1.4102261047810316e-07 4.172616172581911e-07 4.377038294478552e-06
1900 4.4050466385670006e-07 7.43795681046322e-07 6.450473847507965e-06
1920 3.0222145142033696e-07 4.2664760258048773e-07 5.022853656555526e-06
1940 2.238484739791602e-07 4.5087654143571854e-07 4.814211024495307e-06
1960 3.1391391530632973e-07 6.197369657456875e-07 5.967823653918458e-06
1980 1.9160506781190634e-07 4.461544449441135e-07 5.052987035014667e-06
2000 1.4602483133785427e-07 2.577362465672195e-07 3.816040134552168e-06
