# Supplementary material for: Learning nonequilibrium statistical mechanics and dynamical phase transitions
Source: Nat Commun. 2024 Feb 6;15:1117. doi: 10.1038/s41467-024-45172-8 (PMC10847122; doi:10.1038/s41467-024-45172-8)
Supplement: Supplementary file 4 — Supplementary Data 1 [file 41467_2024_45172_MOESM4_ESM.zip › DPT-main/PlotTemplate/plot_KL_divergence/out/compare_KL/logs-1.50/log.txt]

20 6.929585651960224e-07 6.562950147781521e-07 6.452244178944966e-06
40 5.348498234525323e-06 5.46016963198781e-06 1.8139646272175014e-05
60 1.588108716532588e-06 1.7055281205102801e-06 1.0363965884607751e-05
80 2.4908804334700108e-06 2.4883629521355033e-06 1.3024413419771008e-05
100 1.7817947082221508e-06 1.6795238479971886e-06 1.1081966476922389e-05
120 8.771981811150908e-06 8.848728612065315e-06 2.4544999178033322e-05
140 1.6416815924458206e-06 1.820357283577323e-06 1.1362789336999413e-05
160 3.178836777806282e-06 3.414257662370801e-06 1.4479062883765437e-05
180 1.6178528312593699e-06 1.6971243894658983e-06 1.0514410860196222e-05
200 9.939540177583694e-07 1.0082367225550115e-06 8.961743333202321e-06
220 7.845155778340995e-07 1.014210283756256e-06 7.753997124382295e-06
240 8.993229130282998e-07 1.1441225069575012e-06 8.338903171534184e-06
260 9.84975486062467e-07 1.0248113540001214e-06 7.997085958777461e-06
280 2.6860798243433237e-06 2.908462192863226e-06 1.336442892352352e-05
300 2.980705176014453e-07 3.868372004944831e-07 4.8168380999413785e-06
320 1.3022945495322347e-06 1.222739228978753e-06 9.588341526978184e-06
340 3.3466494642198086e-06 3.645836841315031e-06 1.5938230717438273e-05
360 5.2827526815235615e-06 5.437788786366582e-06 1.9577588318497874e-05
380 3.962617483921349e-06 4.079483915120363e-06 1.7014577679219656e-05
400 2.269705873914063e-06 2.1824889699928463e-06 1.2557764421217144e-05
420 3.75749368686229e-06 3.9824662962928414e-06 1.6752106603235006e-05
440 1.6670310287736356e-07 3.67960637959186e-07 4.406210337037919e-06
460 4.757748683914542e-07 5.845358828082681e-07 5.994987986923661e-06
480 4.601970431394875e-07 5.410838639363647e-07 5.901016720599728e-06
500 3.8120924727991223e-07 4.714456736110151e-07 5.3297949307307135e-06
520 1.9240542314946651e-07 2.561864675953984e-07 3.978361291956389e-06
540 1.4397373888641596e-06 1.5289988368749619e-06 9.908275387715548e-06
560 8.887946023605764e-07 6.21424987912178e-07 7.417502729367698e-06
580 3.97860276279971e-07 3.1162198865786195e-07 5.01767453897628e-06
600 4.220455593895167e-07 3.663044481072575e-07 5.269344001135323e-06
620 6.386835593730211e-07 7.922208169475198e-07 7.161377652664669e-06
640 4.409157554619014e-07 5.553811206482351e-07 5.697464530385332e-06
660 8.199203875847161e-07 7.494927558582276e-07 7.187206392700318e-06
680 3.968216333305463e-07 3.63210347131826e-07 5.062254331278382e-06
700 2.6974885258823633e-07 4.306057235226035e-07 4.8653823796485085e-06
720 2.4032487999647856e-07 2.993110683746636e-07 4.286913281248417e-06
740 3.8203870644792914e-07 4.652974894270301e-07 5.471367785503389e-06
760 6.230184226296842e-07 7.51133484300226e-07 6.9707298280263785e-06
780 1.6827834770083427e-07 2.9967850423417985e-07 3.904810455424013e-06
800 3.325440047774464e-07 2.155866241082549e-07 4.277081643522251e-06
820 2.049637259915471e-08 4.855100996792316e-07 4.46371177531546e-06
840 1.514999894425273e-07 2.200249582529068e-07 3.6052219911653083e-06
860 1.5556724974885583e-07 3.063250915147364e-07 3.986833689850755e-06
880 4.1856401367112994e-07 4.364119376987219e-07 5.512348252523225e-06
900 1.07521191239357e-06 1.1936353985220194e-06 9.15046712179901e-06
920 1.1140800779685378e-06 1.307664206251502e-06 9.12118503038073e-06
940 7.857524906285107e-07 1.1509255273267627e-06 7.791110874677543e-06
960 4.4313856051303446e-07 4.812645784113556e-07 5.53897007193882e-06
980 1.115637132897973e-06 1.1938245734199882e-06 8.905269169190433e-06
1000 5.819456418976188e-07 6.688060238957405e-07 6.585004030057462e-06
1020 1.9873004930559546e-07 1.8030732462648302e-07 3.578505811674404e-06
1040 5.35859726369381e-07 4.6360946726053953e-07 6.145398856460815e-06
1060 2.3325264919549227e-07 2.795932232402265e-07 4.2184433368674945e-06
1080 2.0271545508876443e-07 3.598670446081087e-07 4.310451913625002e-06
1100 5.103356670588255e-07 3.5879384086001664e-07 5.350114861357724e-06
1120 4.49625076726079e-07 4.7531648306176066e-07 5.738537311117398e-06
1140 1.7893853510031477e-07 3.977766027674079e-08 2.8589111025212333e-06
1160 1.3795579434372485e-07 2.1465166355483234e-07 3.462692120592692e-06
1180 2.2676977096125484e-07 3.348322934471071e-07 4.494159838941414e-06
1200 4.940538929076865e-07 5.046331352787092e-07 5.750783202529419e-06
1220 3.2510433811694384e-07 3.33995558321476e-07 4.745905243908055e-06
1240 1.0213261703029275e-07 2.605447662062943e-07 3.7079939829709474e-06
1260 7.216003723442554e-07 8.118513505905867e-07 7.817891855665948e-06
1280 1.1583615560084581e-06 1.3282551662996411e-06 9.776561455510091e-06
1300 6.580885383300483e-07 6.802802090533078e-07 6.9559623625536915e-06
1320 6.975897122174501e-07 6.866321200504899e-07 7.389367056021001e-06
1340 1.745545887388289e-06 1.6405974747613072e-06 1.1191375961061567e-05
1360 5.71679265704006e-07 4.4780608732253313e-07 6.029262749507325e-06
1380 1.0445073712617159e-06 1.0302610462531447e-06 8.723974133317824e-06
1400 1.2698292266577482e-06 1.4731049304828048e-06 1.0125818334927317e-05
1420 1.8066202756017447e-06 2.0209845388308167e-06 1.1927084415219724e-05
1440 1.1624360922724009e-06 1.2491364032030106e-06 9.444524039281532e-06
1460 4.4007174437865615e-07 7.776834536343813e-07 6.593199941562489e-06
1480 1.089094439521432e-06 1.2233867892064154e-06 9.050267181009986e-06
1500 6.046902853995562e-07 7.259513949975371e-07 6.7975520323670935e-06
1520 3.92525180359371e-07 4.314060788601637e-07 5.367729954741662e-06
1540 9.106006473302841e-07 9.67120286077261e-07 8.24899962026393e-06
1560 1.4364777598530054e-06 1.504216925241053e-06 1.0378109436715022e-05
1580 1.5591213013976812e-06 1.6552367014810443e-06 1.0817608199431561e-05
1600 1.7793499864637852e-06 2.080618287436664e-06 1.1769539014494512e-05
1620 3.61544152838178e-07 5.173333192942664e-07 5.5259151849895716e-06
1640 1.3162207324057817e-07 1.4879333321005106e-07 3.17926151183201e-06
1660 2.40303052123636e-07 2.3480606614612043e-07 3.943833235098282e-06
1680 3.6078563425689936e-07 2.820088411681354e-07 4.632967375073349e-06
1700 7.424314389936626e-07 9.126233635470271e-07 7.3102005444525275e-06
1720 2.236629370599985e-07 3.3211472327820957e-07 4.279931999917608e-06
1740 2.7706482796929777e-07 3.411132638575509e-07 4.5164792936702725e-06
1760 1.8896389519795775e-07 1.5322439139708877e-07 3.5633868264994817e-06
1780 5.410620360635221e-07 6.88938598614186e-07 6.639619641646277e-06
1800 3.4164986573159695e-07 5.642141331918538e-07 5.900802079850109e-06
1820 6.997288437560201e-07 7.021153578534722e-07 7.174806341936346e-06
1840 6.311711331363767e-08 3.9481165003962815e-07 4.106560936634196e-06
1860 3.685272531583905e-07 6.562768248841166e-07 6.211302206793334e-06
1880 5.092952051199973e-07 6.889458745718002e-07 6.7208634391136e-06
1900 8.412316674366593e-07 1.058477209880948e-06 8.415678166784346e-06
1920 3.4552067518234253e-07 4.749563231598586e-07 5.399648216553032e-06
1940 1.8403807189315557e-07 6.146656232886016e-07 5.413612598204054e-06
1960 2.6353700377512723e-07 3.2713251130189747e-07 4.412136149767321e-06
1980 8.663482731208205e-08 4.111279849894345e-07 4.07807647206937e-06
2000 4.732719389721751e-07 6.882328307256103e-07 6.308496722340351e-06
