# Supplementary material for: Learning nonequilibrium statistical mechanics and dynamical phase transitions
Source: Nat Commun. 2024 Feb 6;15:1117. doi: 10.1038/s41467-024-45172-8 (PMC10847122; doi:10.1038/s41467-024-45172-8)
Supplement: Supplementary file 4 — Supplementary Data 1 [file 41467_2024_45172_MOESM4_ESM.zip › DPT-main/PlotTemplate/plot_KL_divergence/out/compare_KL/logs-1.55/log.txt]

20 5.063848220743239e-07 7.128874131012708e-07 6.126495463831816e-06
40 4.581001121550798e-06 4.727306077256799e-06 1.6953963495325297e-05
60 3.6605983041226864e-05 3.6724493838846684e-05 4.8076981329359114e-05
80 4.718629497801885e-06 4.8684814828448e-06 1.742144741001539e-05
100 2.287604729644954e-06 2.338245394639671e-06 1.209599486173829e-05
120 1.5433906810358167e-06 1.5593250282108784e-06 1.0132685929420404e-05
140 9.18077421374619e-06 9.202660294249654e-06 2.479563954693731e-05
160 8.939096005633473e-07 8.210627129301429e-07 7.632733286300208e-06
180 1.4624674804508686e-06 1.5443220036104321e-06 9.909135769703425e-06
200 6.519869202747941e-06 6.5329368226230145e-06 2.154183130187448e-05
220 4.603585693985224e-06 4.548055585473776e-06 1.8200893464381807e-05
240 7.4141426011919975e-06 7.49056925997138e-06 2.3105549189494923e-05
260 9.231589501723647e-06 9.173090802505612e-06 2.563139241829049e-05
280 2.65483686234802e-06 2.7420319383963943e-06 1.413423797202995e-05
300 1.1332376743666828e-06 1.2201780918985605e-06 8.96728306543082e-06
320 1.264226739294827e-06 1.499851350672543e-06 1.0141976417799015e-05
340 2.6844500098377466e-06 2.8306676540523767e-06 1.419523778167786e-05
360 2.7360219974070787e-06 2.799613866955042e-06 1.410083677910734e-05
380 1.8041464500129223e-06 2.00349313672632e-06 1.1854998774651904e-05
400 2.1161831682547927e-06 2.271815901622176e-06 1.2519038136815652e-05
420 2.461412805132568e-06 2.4503387976437807e-06 1.3398256669461261e-05
440 5.389301804825664e-07 7.016842573648319e-07 6.719690645695664e-06
460 2.6532215997576714e-06 2.619490260258317e-06 1.3658715943165589e-05
480 1.0362273314967752e-06 1.193460775539279e-06 9.03529053175589e-06
500 2.756423782557249e-06 2.999615389853716e-06 1.4420626939681824e-05
520 7.649286999367177e-07 7.747075869701803e-07 7.0897476689424366e-06
540 5.486435838975012e-07 5.273686838336289e-07 6.023522928444436e-06
560 5.181100277695805e-07 6.206573743838817e-07 6.090129772928776e-06
580 7.368362275883555e-08 2.6838461053557694e-07 3.3573949167475803e-06
600 4.656467353925109e-07 5.447654984891415e-07 6.1990654103283305e-06
620 9.876021067611873e-08 2.0775041775777936e-07 3.351743089297088e-06
640 2.7373607736080885e-07 4.5354681788012385e-07 4.972167516825721e-06
660 1.991953467950225e-06 2.187996869906783e-06 1.1595892829063814e-05
680 1.022057404043153e-06 1.1717565939761698e-06 8.4127814261592e-06
700 1.2378441169857979e-06 1.2081072782166302e-06 9.040674740390386e-06
720 2.7233545552007854e-07 7.852941052988172e-08 3.4257864172104746e-06
740 3.168879629811272e-07 2.33241735259071e-07 4.4058119783585425e-06
760 4.841276677325368e-07 5.042602424509823e-07 5.819943908136338e-06
780 4.581670509651303e-08 3.425448085181415e-07 3.551977670213091e-06
800 1.0500298230908811e-07 9.231553121935576e-08 2.5325396109110443e-06
820 1.4361648936755955e-07 1.0076837497763336e-07 2.845439894372248e-06
840 2.4054315872490406e-07 2.0604056771844625e-07 3.857969204545952e-06
860 5.793845048174262e-08 3.098066372331232e-07 3.439646661718143e-06
880 4.1000021155923605e-08 3.337663656566292e-07 3.753865939870593e-06
900 2.737142494879663e-07 2.8822978492826223e-07 4.66099754703464e-06
920 2.1028608898632228e-07 1.7848105926532298e-07 3.8072078041295754e-06
940 5.563997547142208e-07 5.403926479630172e-07 6.205537374626147e-06
960 8.63394234329462e-07 9.169743862003088e-07 7.998278306331486e-06
980 8.91355739440769e-07 8.704373612999916e-07 7.677998837607447e-06
1000 4.0134182199835777e-07 5.605979822576046e-07 5.712644451705273e-06
1020 1.1649171938188374e-07 3.9498263504356146e-07 4.069567239639582e-06
1040 2.4660403141751885e-07 4.533430910669267e-07 4.744944362755632e-06
1060 8.716742740944028e-07 1.0446019587107003e-06 8.0572799561196e-06
1080 2.3089887690730393e-07 2.829592631314881e-07 4.12580538977636e-06
1100 5.991023499518633e-07 6.405171006917953e-07 6.460312761191744e-06
1120 5.049660103395581e-07 5.093897925689816e-07 5.818497356813168e-06
1140 1.3927274267189205e-07 7.714515959378332e-08 2.822634769472643e-06
1160 2.3208122001960874e-07 2.962260623462498e-07 4.157515832048375e-06
1180 2.2061431081965566e-07 2.2956373868510127e-07 3.947867298847996e-06
1200 3.027234924957156e-07 2.817396307364106e-07 4.463529876375105e-06
1220 7.051858119666576e-08 2.10631696972996e-07 2.993530415551504e-06
1240 4.292596713639796e-07 2.7232454158365726e-07 4.967281256540446e-06
1260 4.703033482655883e-07 5.426409188657999e-07 6.042340828571469e-06
1280 5.973270162940025e-07 5.377441993914545e-07 6.272967766562942e-06
1300 1.6808553482405841e-07 1.342050381936133e-07 3.16111959364207e-06
1320 2.2873064153827727e-07 1.265652826987207e-08 2.777544523269171e-06
1340 1.7320417100563645e-07 1.8096761777997017e-07 3.3981434626184637e-06
1360 1.4797114999964833e-07 9.950235835276544e-08 2.8746537736878963e-06
1380 2.9437796911224723e-07 6.504669727291912e-07 5.693971161235822e-06
1400 1.189058821182698e-06 1.1252559488639235e-06 9.037471500050742e-06
1420 1.839202013798058e-06 1.924490788951516e-06 1.1714480024238583e-05
1440 9.202631190419197e-07 8.035713108256459e-07 8.015673301997595e-06
1460 3.897439455613494e-07 2.4120890884660184e-07 4.838268523599254e-06
1480 1.1989686754532158e-07 2.1063897293061018e-07 3.2953637401078595e-06
1500 1.2355303624644876e-07 3.5828634281642735e-08 2.395883939243504e-06
1520 9.594077710062265e-08 1.088701537810266e-07 2.6045236154459417e-06
1540 2.558881533332169e-07 1.8197897588834167e-07 3.890196239808574e-06
1560 4.0978193283081055e-08 1.2284726835787296e-07 2.3091936327546136e-06
1580 1.7370803107041866e-07 1.1770134733524173e-07 3.0680921554449014e-06
1600 2.435190253891051e-07 4.3327599996700883e-07 4.8586493903712835e-06
1620 -7.874405127950013e-09 8.51750883157365e-08 1.5808740272404975e-06
1640 1.3794306141790003e-07 1.0180065146414563e-07 2.9413129141175887e-06
1660 3.0082082957960665e-07 3.2732714316807687e-07 4.756833732244559e-06
1680 6.612935976590961e-08 3.374861989868805e-07 3.857332558254711e-06
1700 4.408357199281454e-07 3.5577977541834116e-07 5.51919401914347e-06
1720 2.1289088181219995e-07 3.5640550777316093e-07 4.6252112042566296e-06
1740 2.2018502932041883e-07 3.820532583631575e-07 4.753976554638939e-06
1760 7.169946911744773e-07 5.95122401136905e-07 6.8306399043649435e-06
1780 7.303824531845748e-07 6.655027391389012e-07 6.911559921718435e-06
1800 8.07063770480454e-07 7.979542715474963e-07 7.5107827797182836e-06
1820 5.847468855790794e-07 4.172288754489273e-07 5.982058155495906e-06
1840 1.1596875992836431e-07 2.4031214707065374e-07 3.5312618820171338e-06
1860 1.2075179256498814e-07 1.4661600289400667e-07 2.9484942842827877e-06
1880 4.2588362703099847e-07 3.379900590516627e-07 5.122306902194396e-06
1900 5.370820872485638e-07 4.06864273827523e-07 5.716207397199469e-06
1920 1.2181044439785182e-07 1.5669502317905426e-07 3.1462097922485555e-06
1940 2.1124833438079804e-07 1.9826075003948063e-08 2.824393959599547e-06
1960 2.115721144946292e-07 4.021239874418825e-08 2.842384446921642e-06
1980 8.469032763969153e-08 6.617847247980535e-08 2.228761559308623e-06
2000 2.4586188374087214e-07 3.420136636123061e-07 4.4746475396095775e-06
