# Supplementary material for: Learning nonequilibrium statistical mechanics and dynamical phase transitions
Source: Nat Commun. 2024 Feb 6;15:1117. doi: 10.1038/s41467-024-45172-8 (PMC10847122; doi:10.1038/s41467-024-45172-8)
Supplement: Supplementary file 4 — Supplementary Data 1 [file 41467_2024_45172_MOESM4_ESM.zip › DPT-main/PlotTemplate/plot_KL_divergence/out/compare_KL/logs-1.60/log.txt]

20 5.584524842561223e-07 5.879555828869343e-07 5.936991328781005e-06
40 5.198729922994971e-06 5.2636314649134874e-06 1.7930617104866542e-05
60 1.8899590941146016e-06 1.8514328985475004e-06 1.080151560017839e-05
80 3.5310513339936733e-06 3.7691788747906685e-06 1.545171471661888e-05
100 2.910717739723623e-06 2.9317743610590696e-06 1.3890278751205187e-05
120 8.17974068922922e-07 1.0659241524990648e-06 7.906375685706735e-06
140 8.37668267195113e-07 1.0131607268704101e-06 7.987801836861763e-06
160 7.044145604595542e-07 8.431052265223116e-07 7.3075889304163866e-06
180 1.27132807392627e-06 1.4855759218335152e-06 9.840051461651456e-06
200 8.529532351531088e-07 1.0154344636248425e-06 7.823005944374017e-06
220 6.56807969789952e-07 7.518974598497152e-07 7.194420959422132e-06
240 2.6063353288918734e-06 2.6016496121883392e-06 1.3583112377091311e-05
260 3.917783033102751e-06 3.936991561204195e-06 1.6101892470032908e-05
280 1.2250529835000634e-06 1.2671443982981145e-06 9.223563210980501e-06
300 4.988978616893291e-07 5.459878593683243e-07 5.853011316503398e-06
320 3.7093923310749233e-07 4.373796400614083e-07 5.105387572257314e-06
340 3.199893399141729e-07 3.865316102746874e-07 4.899277428194182e-06
360 3.835048119071871e-07 4.5187334762886167e-07 5.160495675227139e-06
380 4.2159517761319876e-06 4.347530193626881e-06 1.6613306797808036e-05
400 1.969820004887879e-06 2.2647000150755048e-06 1.2005094504274894e-05
420 1.315202098339796e-06 1.456137397326529e-06 9.854614290816244e-06
440 5.374822649173439e-07 7.446942618116736e-07 6.5076587816292886e-06
460 1.2618693290278316e-06 1.11860572360456e-06 8.827515557641163e-06
480 5.470719770528376e-07 3.8871075958013535e-07 5.428054009826155e-06
500 6.255286280065775e-07 7.532216841354966e-07 6.946535904717166e-06
520 1.7228740034624934e-07 4.192879714537412e-07 4.569943030219292e-06
540 5.353213055059314e-07 7.432900019921362e-07 6.692418537568301e-06
560 8.256392902694643e-07 8.247443474829197e-07 7.650380211998709e-06
580 3.0040064302738756e-07 4.5269007387105376e-07 5.0523826757853385e-06
600 3.877212293446064e-07 2.997549017891288e-07 4.635419372789329e-06
620 1.6131161828525364e-07 3.948880475945771e-07 4.278092546883272e-06
640 7.602793630212545e-07 7.352573447860777e-07 6.840281457698438e-06
660 1.123131369240582e-06 1.2094023986719549e-06 8.578226697864011e-06
680 2.3511529434472322e-07 4.667817847803235e-07 4.743545559904305e-06
700 5.188776412978768e-07 7.153576007112861e-07 6.239295998966554e-06
720 1.3320550351636484e-07 -1.4891838873154484e-08 1.99283340407419e-06
740 8.408278517890722e-08 9.873656381387264e-08 2.4296318770211656e-06
760 1.6733883967390284e-07 2.3009306460153311e-07 3.537795009833644e-06
780 3.018576535396278e-07 1.878433977253735e-07 3.969603767473018e-06
800 3.8326834328472614e-07 5.163747118785977e-07 5.514269105333369e-06
820 4.1890598367899656e-07 3.723180270753801e-07 5.148098352947272e-06
840 3.271270543336868e-08 2.2390304366126657e-07 2.827407797667547e-06
860 2.0555671653710306e-07 1.4581746654585004e-07 3.4358829452685313e-06
880 5.969341145828366e-07 6.333866622298956e-07 6.633999419136671e-06
900 2.726956154219806e-07 2.573287929408252e-07 4.365308996057138e-06
920 4.0965096559375525e-07 4.577013896778226e-07 5.229350790614262e-06
940 4.726680344901979e-07 6.241971277631819e-07 5.8266150517738424e-06
960 3.3216201700270176e-07 4.1848034015856683e-07 4.897623512079008e-06
980 2.0415518520167097e-07 4.53710526926443e-08 2.865908754756674e-06
1000 1.8924947653431445e-07 1.0944313544314355e-07 3.1712386316939956e-06
1020 2.5608096620999277e-07 2.1323648979887366e-07 3.858324362226995e-06
1040 1.2710370356217027e-07 3.173554432578385e-07 3.8086141103121918e-06
1060 3.0358933145180345e-07 3.4388358471915126e-07 4.693753908213694e-06
1080 4.145931598031893e-09 1.2778536984114908e-07 2.211251739936415e-06
1100 1.721229637041688e-06 1.6349658835679293e-06 1.0342690984543879e-05
1120 5.174515536054969e-07 5.285401130095124e-07 5.856152711203322e-06
1140 1.547850843053311e-07 4.2348256101831794e-07 4.433872618392343e-06
1160 5.650508683174849e-07 8.493661880493164e-07 6.987774668232305e-06
1180 6.683549145236611e-07 5.353358574211597e-07 6.547008069901494e-06
1200 5.644760676659644e-07 5.69620169699192e-07 6.1552191255032085e-06
1220 4.252615326549858e-07 4.092689778190106e-07 5.2518594202410895e-06
1240 2.4280416255351156e-07 2.754877641564235e-07 4.08128289564047e-06
1260 7.705057214479893e-08 1.2231612345203757e-07 2.5844085485005053e-06
1280 2.993110683746636e-07 3.0775845516473055e-07 4.391884431242943e-06
1300 1.5486148186028004e-07 1.8281207303516567e-07 3.3853257264127024e-06
1320 1.1570955393835902e-07 1.4237957657314837e-07 2.903997710745898e-06
1340 1.1459633242338896e-07 2.404813130851835e-07 3.511891009111423e-06
1360 1.0037183528766036e-07 1.0938310879282653e-07 2.6989769139618147e-06
1380 1.197186065837741e-07 2.613815013319254e-07 3.672347020255984e-06
1400 3.9700898923911154e-07 2.7211353881284595e-07 4.780127710546367e-06
1420 8.485403668601066e-08 2.585184120107442e-07 3.3854530556709506e-06
1440 3.9129736251197755e-07 5.61089109396562e-07 5.71285818296019e-06
1460 4.4915941543877125e-07 5.800757207907736e-07 6.055112862668466e-06
1480 6.57400960335508e-08 1.1501379049150273e-07 2.5251024453609716e-06
1500 4.620087565854192e-07 3.3361720852553844e-07 5.411246547737392e-06
1520 8.702772902324796e-08 2.7588248485699296e-07 3.5555897284211824e-06
1540 1.4835313777439296e-07 1.7708225641399622e-07 3.3719809380272636e-06
1560 4.0593477024231106e-08 1.0077201295644045e-07 2.208213345511467e-06
1580 1.879743649624288e-07 2.7615533326752484e-07 3.879281848639948e-06
1600 9.495124686509371e-08 1.5448495105374604e-07 2.851572162398952e-06
1620 1.8312130123376846e-07 2.5753979571163654e-07 4.018859726784285e-06
1640 2.0596053218469024e-07 2.6701309252530336e-07 4.161629476584494e-06
1660 5.419569788500667e-07 5.462788976728916e-07 6.255073913052911e-06
1680 4.789326339960098e-07 3.7717109080404043e-07 5.590059572568862e-06
1700 2.1013693185523152e-07 1.304288161918521e-07 3.494493967082235e-06
1720 4.8898073146119714e-08 1.9035724108107388e-08 1.5383720892714337e-06
1740 7.058406481519341e-08 1.9968138076364994e-07 2.911504680014332e-06
1760 1.527660060673952e-07 1.4673059922643006e-07 3.068051455556997e-06
1780 6.15749740973115e-07 4.975154297426343e-07 6.093123374739662e-06
1800 3.475197445368394e-07 6.407753971870989e-08 3.7544559745583683e-06
1820 1.746975613059476e-07 -1.2814780347980559e-08 2.2930196337256348e-06
1840 6.626214599236846e-08 1.3597036740975454e-07 2.567620185800479e-06
1860 1.0892108548432589e-07 1.4231045497581363e-07 2.873753373933141e-06
1880 4.2900501284748316e-07 3.8646976463496685e-07 5.253355084278155e-06
1900 2.219530870206654e-07 9.389805200044066e-08 3.234981477362453e-06
1920 1.1530573829077184e-07 1.9593790057115257e-07 3.182103910148726e-06
1940 7.356939022429287e-07 7.801791070960462e-07 7.113645096978871e-06
1960 5.706751835532486e-07 4.809189704246819e-07 5.999274890200468e-06
1980 1.6738613339839503e-07 1.8200989870820194e-07 3.363656333021936e-06
2000 1.4524266589432955e-07 9.124050848186016e-08 2.80913650385628e-06
