# Supplementary material for: Learning nonequilibrium statistical mechanics and dynamical phase transitions
Source: Nat Commun. 2024 Feb 6;15:1117. doi: 10.1038/s41467-024-45172-8 (PMC10847122; doi:10.1038/s41467-024-45172-8)
Supplement: Supplementary file 4 — Supplementary Data 1 [file 41467_2024_45172_MOESM4_ESM.zip › DPT-main/PlotTemplate/plot_KL_divergence/out/compare_KL/logs-1.65/log.txt]

20 4.529911166173406e-07 5.803394742542878e-07 5.6297494666068815e-06
40 1.8835562514141202e-06 2.0011502783745527e-06 1.0945582289423328e-05
60 1.2179953046143055e-06 1.3884127838537097e-06 9.218336344929412e-06
80 8.077440725173801e-07 8.452443580608815e-07 7.308753538382007e-06
100 1.60849594976753e-06 1.647174940444529e-06 1.0291486432834063e-05
120 4.6072236727923155e-06 4.593923222273588e-06 1.7339310943498276e-05
140 1.5516852727159858e-06 1.5357654774561524e-06 9.928235158440657e-06
160 1.2570235412567854e-06 1.143795088864863e-06 8.76794001669623e-06
180 1.0222938726656139e-06 1.101434463635087e-06 8.3015138443443e-06
200 2.857734216377139e-06 3.008026396855712e-06 1.392600006511202e-05
220 2.521235728636384e-06 2.5765039026737213e-06 1.3048095752310473e-05
240 9.742434485815465e-07 9.496579878032207e-07 8.15548628452234e-06
260 1.3154494808986783e-06 1.1862139217555523e-06 9.295349627791438e-06
280 1.7869024304673076e-06 1.809850800782442e-06 1.1135032764286734e-05
300 2.30234581977129e-06 2.365384716540575e-06 1.2853211956098676e-05
320 1.1325100786052644e-06 1.2903910828754306e-06 9.065851372724865e-06
340 4.481335054151714e-07 3.5763514460995793e-07 5.196772235649405e-06
360 8.796196198090911e-07 1.014483132166788e-06 7.644594916200731e-06
380 3.0996307032182813e-07 3.5810808185487986e-07 4.6812901928205974e-06
400 2.6038323994725943e-06 2.6306661311537027e-06 1.3255256817501504e-05
420 1.744672772474587e-06 2.031578333117068e-06 1.126542792917462e-05
440 1.1168740456923842e-06 1.1684169294312596e-06 8.847170647641178e-06
460 8.140777936205268e-07 8.949427865445614e-07 7.626639217050979e-06
480 2.1488085621967912e-07 2.611559466458857e-07 3.86338524549501e-06
500 4.3581530917435884e-07 3.97900294046849e-07 5.3096564442967065e-06
520 1.3570534065365791e-06 1.2046366464346647e-06 9.378708455187734e-06
540 1.995096681639552e-06 2.0182342268526554e-06 1.1730621736205649e-05
560 3.2698517316021025e-07 4.0341546991840005e-07 5.0443441068637185e-06
580 4.3441104935482144e-07 5.336260073818266e-07 5.730393695557723e-06
600 5.215988494455814e-07 5.667461664415896e-07 6.1864006966061424e-06
620 8.054703357629478e-07 8.030692697502673e-07 7.475512575183529e-06
640 9.500727173872292e-07 8.8457454694435e-07 7.933429515105672e-06
660 1.14034628495574e-06 1.1125521268695593e-06 8.53392975841416e-06
680 5.725742084905505e-07 7.298294804058969e-07 6.623822173423832e-06
700 1.5020486898720264e-07 2.123815647792071e-07 3.548799668351421e-06
720 1.6684498405084014e-07 2.082560968119651e-07 3.5940988709626254e-06
740 9.443610906600952e-07 9.186624083667994e-07 7.86288183007855e-06
760 1.3089356798445806e-07 5.518722900887951e-08 2.448618943162728e-06
780 2.5170447770506144e-07 2.338492777198553e-07 3.9419483073288575e-06
800 8.794449968263507e-08 1.417465682607144e-07 2.765916178759653e-06
820 -3.282912075519562e-08 1.559747033752501e-07 2.0104066607018467e-06
840 5.687252269126475e-08 1.969310687854886e-07 2.8955478228454012e-06
860 4.300018190406263e-07 3.0341470846906304e-07 5.063996923126979e-06
880 8.591450750827789e-08 5.925539880990982e-08 2.1969985937175807e-06
900 -4.679168341681361e-08 2.1960295271128416e-07 2.4133053102559643e-06
920 3.083987394347787e-07 1.913977030199021e-07 4.068831913173199e-06
940 3.723980626091361e-07 5.320325726643205e-07 5.4707820709154475e-06
960 2.241504262201488e-07 1.6701233107596636e-07 3.661359869511216e-06
980 2.007109287660569e-07 1.222178980242461e-07 3.383792318345513e-06
1000 2.39073415286839e-07 2.7243368094787e-07 3.9862788980826735e-06
1020 1.1341762728989124e-07 2.5885310606099665e-07 3.4251188480993733e-06
1040 -1.904845703393221e-08 1.2496457202360034e-07 1.934273541337461e-06
1060 8.477800292894244e-07 7.412454579025507e-07 7.344315235968679e-06
1080 4.691974027082324e-07 3.678869688883424e-07 5.393754690885544e-06
1100 6.049485818948597e-07 5.821784725412726e-07 6.370828941726359e-06
1120 5.750080163124949e-07 5.830988811794668e-07 6.240407856239472e-06
1140 2.3344910005107522e-07 2.1219966583885252e-07 3.7601369058393175e-06
1160 3.355671651661396e-08 3.593086148612201e-07 3.6368824112287257e-06
1180 1.8119681044481695e-07 2.9661532607860863e-07 4.048052687721793e-06
1200 1.1459269444458187e-07 2.963170118164271e-07 3.696221710924874e-06
1220 2.0540028344839811e-07 1.4937540981918573e-07 3.4378178952465532e-06
1240 6.869595381431282e-08 1.3861426850780845e-07 2.662843598955078e-06
1260 2.9885268304497004e-07 3.0916999094188213e-07 4.555744453682564e-06
1280 2.2184394765645266e-08 1.1060910765081644e-07 2.0757840957230655e-06
1300 -3.330205800011754e-08 1.7121419659815729e-07 2.0953614239260787e-06
1320 1.4765100786462426e-07 6.867412594147027e-08 2.6153197723033372e-06
1340 8.40327629703097e-08 -2.383785613346845e-09 1.6162978226930136e-06
1360 2.5485496735200286e-07 4.2541068978607655e-07 4.885847374680452e-06
1380 1.2275813787709922e-07 2.1019332052674145e-07 3.30929174197081e-06
1400 1.6880949260666966e-07 1.258995325770229e-07 3.1304994081438053e-06
1420 3.253808245062828e-08 8.73187673278153e-08 1.96227188098419e-06
1440 7.048674888210371e-08 3.702189133036882e-08 1.8517603166401386e-06
1460 -4.272169462637976e-08 1.1111842468380928e-07 1.480704781897657e-06
1480 1.0939402272924781e-07 1.247371983481571e-07 2.835330406014691e-06
1500 8.141432772390544e-08 1.479820639360696e-07 2.783240233839024e-06
1520 8.718780009075999e-08 1.7100683180615306e-07 2.867474904633127e-06
1540 2.1784217096865177e-08 1.4417310012504458e-07 2.3011866687738802e-06
1560 4.236790118739009e-08 1.3048338587395847e-07 2.3910504296509316e-06
1580 3.211171133443713e-07 1.5264959074556828e-07 4.0150252971216105e-06
1600 9.779978427104652e-08 1.3265162124298513e-07 2.744215635175351e-06
1620 5.524452717509121e-08 8.693314157426357e-08 2.1214966636762256e-06
1640 -5.3678377298638225e-09 7.495327736251056e-08 1.527969629933068e-06
1660 2.6750785764306784e-07 2.1776941139250994e-07 3.995165570813697e-06
1680 2.984670572914183e-07 3.897512215189636e-07 4.634865035768598e-06
1700 2.52955942414701e-07 2.803899405989796e-07 4.153055670030881e-06
1720 8.749884727876633e-08 3.09482857119292e-08 1.9344367956364295e-06
1740 4.6109926188364625e-07 4.323228495195508e-07 5.405600404628785e-06
1760 4.6637433115392923e-07 3.5684206523001194e-07 5.326492100721225e-06
1780 1.656735548749566e-07 2.3866596166044474e-07 3.7158386021474143e-06
1800 6.176014721859246e-08 8.159122444340028e-08 2.196172772528371e-06
1820 2.5924236979335546e-08 9.280302037950605e-08 2.032674728980055e-06
1840 8.169172360794619e-08 6.689333531539887e-08 2.14250849239761e-06
1860 1.0028270480688661e-07 1.5483055904041976e-07 2.8295066840655636e-06
1880 1.0524672688916326e-07 1.7057391232810915e-07 3.024043053301284e-06
1900 1.7676211427897215e-07 1.1761585483327508e-07 3.1278759706765413e-06
1920 4.035246092826128e-08 7.292646841960959e-08 1.918976522574667e-06
1940 2.6386260287836194e-07 3.49187757819891e-07 4.554263341560727e-06
1960 2.677770680747926e-07 1.7591810319572687e-07 3.905818630300928e-06
1980 3.871973603963852e-07 3.6526762414723635e-07 5.061008778284304e-06
2000 2.276610757689923e-07 2.699489414226264e-07 4.098976205568761e-06
