# Supplementary material for: Learning nonequilibrium statistical mechanics and dynamical phase transitions
Source: Nat Commun. 2024 Feb 6;15:1117. doi: 10.1038/s41467-024-45172-8 (PMC10847122; doi:10.1038/s41467-024-45172-8)
Supplement: Supplementary file 4 — Supplementary Data 1 [file 41467_2024_45172_MOESM4_ESM.zip › DPT-main/PlotTemplate/plot_KL_divergence/out/compare_KL/logs-1.70/log.txt]

20 4.562934918794781e-07 5.427828000392765e-07 5.536480784940068e-06
40 1.5554542187601328e-06 1.4569086488336325e-06 9.6446246971027e-06
60 9.68862877925858e-07 1.0407129593659192e-06 7.96706990513485e-06
80 8.543283911421895e-07 1.0872026905417442e-06 8.018078915483784e-06
100 9.248236892744899e-06 9.366747690364718e-06 2.3939011953189038e-05
120 8.209135557990521e-07 7.509952411055565e-07 7.111426384653896e-06
140 8.08222102932632e-06 8.163275197148323e-06 2.2824089683126658e-05
160 4.825327778235078e-06 4.879606422036886e-06 1.7649757865001447e-05
180 9.042778401635587e-07 7.95283995103091e-07 7.343872766796267e-06
200 1.365056959912181e-06 1.3122480595484376e-06 9.509384653938469e-06
220 9.135110303759575e-07 8.420611266046762e-07 7.681846000195947e-06
240 1.414053258486092e-06 1.3514800230041146e-06 9.706298442324623e-06
260 1.2802629498764873e-06 1.2231466826051474e-06 9.090735147765372e-06
280 4.2418541852384806e-06 4.365458153188229e-06 1.6895408407435752e-05
300 7.110975275281817e-07 8.158094715327024e-07 6.818446308898274e-06
320 1.1997180990874767e-06 1.2649106793105602e-06 9.092335858440492e-06
340 1.1249067028984427e-06 1.2308446457609534e-06 8.914128557080403e-06
360 2.8194335754960775e-06 2.8547074180096388e-06 1.3871250303054694e-05
380 1.4761899365112185e-06 1.5511177480220795e-06 1.0211606422672048e-05
400 2.9148650355637074e-06 3.0182418413460255e-06 1.4353951883094851e-05
420 2.316272002644837e-06 2.3997999960556626e-06 1.2748400877171662e-05
440 4.941248334944248e-06 4.752946551889181e-06 1.795750722521916e-05
460 4.582892870530486e-06 4.636822268366814e-06 1.756924029905349e-05
480 3.138207830488682e-06 3.4304684959352016e-06 1.4892086255713366e-05
500 4.158719093538821e-06 4.405927029438317e-06 1.699267522781156e-05
520 2.325003151781857e-06 2.3510365281254053e-06 1.2516905371739995e-05
540 7.491616997867823e-07 7.619964890182018e-07 6.943697371752933e-06
560 4.0118175093084574e-07 3.623135853558779e-07 4.926010205963394e-06
580 3.8590223994106054e-07 6.113114068284631e-07 5.644410521199461e-06
600 1.357839209958911e-07 2.949709596578032e-07 3.6870599160465645e-06
620 4.931716830469668e-07 2.924061845988035e-07 4.9967247832682915e-06
640 2.723372745094821e-07 3.8217694964259863e-07 4.525565600488335e-06
660 2.1767482394352555e-07 1.7359707271680236e-07 3.5159787330485415e-06
680 1.8514037947170436e-07 3.59978002961725e-07 4.13939960708376e-06
700 2.424931153655052e-07 2.616070560179651e-07 3.958109118684661e-06
720 8.04921000963077e-08 4.4736225390806794e-08 1.965666797332233e-06
740 2.0809238776564598e-07 3.873210516758263e-07 4.380108293844387e-06
760 7.102207746356726e-07 7.678900146856904e-07 6.97246468917001e-06
780 1.482912921346724e-06 1.3754324754700065e-06 9.670524377725087e-06
800 5.674228304997087e-07 6.589980330318213e-07 6.451781246141763e-06
820 6.92627509124577e-07 7.413036655634642e-07 6.870483048260212e-06
840 6.406480679288507e-07 7.628550520166755e-07 6.809032583987573e-06
860 5.446854629553854e-07 6.477057468146086e-07 6.2795920712233055e-06
880 6.424961611628532e-07 6.368500180542469e-07 6.515939730888931e-06
900 7.419148460030556e-07 6.537156878039241e-07 6.8106014623481315e-06
920 2.3852771846577525e-07 3.2787283998914063e-07 4.313906629249686e-06
940 6.79734512232244e-07 9.28484951145947e-07 7.224496130220359e-06
960 8.887291187420487e-07 9.935174603015184e-07 7.898357580415905e-06
980 1.943408278748393e-07 2.492161002010107e-07 3.826763986580772e-06
1000 8.910428732633591e-07 9.513896657153964e-07 7.811079740349669e-06
1020 1.974185579456389e-07 4.307803465053439e-07 4.563197762763593e-06
1040 1.6297053662128747e-07 1.4852048479951918e-07 3.210704107914353e-06
1060 1.5550722309853882e-07 2.910364855779335e-07 3.699840362969553e-06
1080 -2.6851921575143933e-08 1.8992432160302997e-07 2.282424475197331e-06
1100 -1.1343217920511961e-08 3.174791345372796e-07 3.120786232102546e-06
1120 3.752938937395811e-08 1.8873470253311098e-07 2.7468947791930987e-06
1140 8.011193131096661e-08 1.2166128726676106e-07 2.5233514406863833e-06
1160 2.7193891583010554e-10 1.0411531548015773e-07 1.827831852097006e-06
1180 -1.1433439794927835e-07 1.994776539504528e-07 1.6719512814233894e-06
1200 6.446498446166515e-09 5.7045326684601605e-08 1.4491665751847904e-06
1220 5.012680048821494e-08 4.235334927216172e-08 1.7293457403866341e-06
1240 2.568958734627813e-08 5.084439180791378e-08 1.5621928923792439e-06
1260 1.3915723684476689e-08 3.5512130125425756e-08 1.2656059880100656e-06
1280 2.858723746612668e-08 2.0982406567782164e-07 2.7553221570997266e-06
1300 6.728078005835414e-08 1.960142981261015e-07 2.9272978281369433e-06
1320 8.249116945080459e-08 4.2664032662287354e-07 4.03876128984848e-06
1340 2.948800101876259e-07 5.286565283313394e-07 5.148905984242447e-06
1360 4.1758903535082936e-07 2.8234353521838784e-07 4.769734005094506e-06
1380 3.2061507226899266e-07 3.793247742578387e-07 4.788032583746826e-06
1400 5.588372005149722e-07 7.522176019847393e-07 6.541640686918981e-06
1420 3.5393168218433857e-07 3.8015423342585564e-07 4.899983196082758e-06
1440 4.6456261770799756e-07 6.692280294373631e-07 6.178884632390691e-06
1460 1.236345269717276e-06 1.1963129509240389e-06 8.888409865903668e-06
1480 5.041583790443838e-07 5.824440449941903e-07 6.006600870023249e-06
1500 7.959897629916668e-07 8.378628990612924e-07 7.336353519349359e-06
1520 5.253168637864292e-07 4.7435969463549554e-07 5.756002792622894e-06
1540 3.2475509215146303e-07 2.946180757135153e-07 4.376387551019434e-06
1560 1.233165676239878e-07 7.82074494054541e-08 2.5471676963206846e-06
1580 1.5488694771192968e-08 2.1063442545710132e-07 2.704737426029169e-06
1600 1.1279553291387856e-07 7.34871719032526e-08 2.3879877062427113e-06
1620 9.007635526359081e-08 3.3199466997757554e-07 3.682083615785814e-06
1640 2.229207893833518e-07 5.30548277311027e-07 5.018847332394216e-06
1660 4.2965984903275967e-07 2.1842424757778645e-07 4.5969018174218945e-06
1680 4.2954343371093273e-07 4.14678652305156e-07 5.283836344460724e-06
1700 3.261193342041224e-07 4.6878631110303104e-07 5.195288849790813e-06
1720 3.204122549504973e-07 4.66443452751264e-08 3.5512011891114525e-06
1740 1.4130182535154745e-07 1.7163984011858702e-07 3.2665716389601585e-06
1760 7.521884981542826e-08 1.7611819203011692e-07 2.925471335402108e-06
1780 8.983624866232276e-08 2.730521373450756e-07 3.4398187835904537e-06
1800 8.02501745056361e-08 1.495882315794006e-07 2.7479161417431897e-06
1820 1.0633812053129077e-07 2.805099938996136e-07 3.561959374565049e-06
1840 7.769085641484708e-08 1.56387613969855e-07 2.746757900240482e-06
1860 3.7800418795086443e-08 1.852167770266533e-07 2.666165755726979e-06
1880 2.4103792384266853e-07 3.582099452614784e-07 4.416146566654788e-06
1900 1.6507328837178648e-07 1.3894896255806088e-07 3.1423412565345643e-06
1920 4.3015461415052414e-08 3.366221790201962e-07 3.5214648050896358e-06
1940 2.337619662284851e-07 6.061600288376212e-08 3.080752094319905e-06
1960 6.007758202031255e-08 1.2269083526916802e-07 2.4230969302152516e-06
1980 1.8761238607112318e-07 1.1176234693266451e-07 3.140804210488568e-06
2000 5.050242180004716e-08 8.501956472173333e-08 2.0854724880337017e-06
