# Supplementary material for: Learning nonequilibrium statistical mechanics and dynamical phase transitions
Source: Nat Commun. 2024 Feb 6;15:1117. doi: 10.1038/s41467-024-45172-8 (PMC10847122; doi:10.1038/s41467-024-45172-8)
Supplement: Supplementary file 4 — Supplementary Data 1 [file 41467_2024_45172_MOESM4_ESM.zip › DPT-main/PlotTemplate/plot_KL_divergence/out/compare_KL/logs-1.75/log.txt]

20 4.0862960304366425e-07 5.150550350663252e-07 5.3207231758278795e-06
40 1.0555522749200463e-06 1.07703817775473e-06 8.093455107882619e-06
60 8.17951513454318e-06 8.27744952403009e-06 2.253456841572188e-05
80 6.941627361811697e-07 8.057686500251293e-07 6.87212877892307e-06
100 6.5435306169092655e-06 6.761983968317509e-06 2.0358662368380465e-05
120 5.319452611729503e-06 5.421839887276292e-06 1.833669921325054e-05
140 5.96235622651875e-06 5.97367761656642e-06 1.941089067258872e-05
160 5.271402187645435e-06 5.3270196076482534e-06 1.837074705690611e-05
180 1.2724078260362148e-05 1.2965116184204817e-05 2.8739976187353022e-05
200 2.8219656087458134e-06 2.805289113894105e-06 1.3509542441170197e-05
220 1.0188901796936989e-05 1.0351941455155611e-05 2.5892870326060802e-05
240 1.3879209291189909e-05 1.3862212654203176e-05 3.014391040778719e-05
260 1.2073724064975977e-05 1.2022879673168063e-05 2.813276478264015e-05
280 8.204719051718712e-06 8.233881089836359e-06 2.331542236788664e-05
300 4.798392183147371e-06 4.902161890640855e-06 1.7990945707424544e-05
320 6.6044158302247524e-06 6.402202416211367e-06 2.074212534353137e-05
340 4.511617589741945e-06 4.5195629354566336e-06 1.729169707687106e-05
360 7.429131073877215e-06 7.650291081517935e-06 2.2245814761845395e-05
380 4.979039658792317e-06 5.132009391672909e-06 1.8209670088253915e-05
400 3.3898395486176014e-06 3.5224511520937085e-06 1.5130605788726825e-05
420 1.161330146715045e-06 1.2039126886520535e-06 8.648617040307727e-06
440 7.509515853598714e-07 1.0614276106934994e-06 7.588831977045629e-06
460 3.152541466988623e-06 3.1132803997024894e-06 1.4351869140227791e-05
480 2.5653716875240207e-06 2.6658090064302087e-06 1.3181188478483818e-05
500 2.912755007855594e-06 3.1080853659659624e-06 1.4111704331298824e-05
520 1.2062664609402418e-06 1.088817953132093e-06 8.674992386659142e-06
540 4.782137693837285e-06 4.6247150748968124e-06 1.759185761329718e-05
560 2.418142685201019e-06 2.5500194169580936e-06 1.264606908080168e-05
580 1.8920109141618013e-06 1.7662750906310976e-06 1.0892091268033255e-05
600 2.3136381059885025e-06 2.619446604512632e-06 1.2725032320304308e-05
620 7.807393558323383e-07 7.781345630064607e-07 7.0382075136876665e-06
640 7.136695785447955e-07 7.081689545884728e-07 6.63335731587722e-06
660 2.364668034715578e-07 2.6340239855926484e-07 3.969310455431696e-06
680 4.1430030250921845e-07 7.717899279668927e-07 6.174956524773734e-06
700 2.088461769744754e-06 2.0332809071987867e-06 1.1572704352147412e-05
720 8.411516319029033e-07 7.636335794813931e-07 7.286610070877941e-06
740 1.1680967872962356e-06 1.1857919162139297e-06 8.815356522973161e-06
760 1.6384728951379657e-07 4.208168320474215e-07 4.313474164518993e-06
780 3.5139601095579565e-07 5.9182639233767986e-08 3.6029732655151747e-06
800 5.021865945309401e-07 5.804758984595537e-07 5.927709935349412e-06
820 3.192726580891758e-07 2.4581095203757286e-07 4.379102392704226e-06
840 4.829780664294958e-07 5.545807653106749e-07 5.834482635691529e-06
860 3.212044248357415e-07 3.429886419326067e-07 4.660848389903549e-06
880 1.1005431588273495e-07 8.434108167421073e-08 2.5487881885055685e-06
900 8.730967238079756e-08 1.5776458894833922e-07 2.8968545393581735e-06
920 2.857850631698966e-07 3.9515725802630186e-07 4.750195785163669e-06
940 1.9277467799838632e-07 1.2222335499245673e-07 3.2664122500136727e-06
960 4.1313796828035265e-08 1.7451156963943504e-07 2.651211616466753e-06
980 7.904236554168165e-08 1.679682100075297e-07 2.9063069177936995e-06
1000 -8.38381311041303e-08 2.1209416445344687e-07 2.0309980754973367e-06
1020 9.090945241041481e-08 6.592017598450184e-08 2.2186491150932852e-06
1040 9.809446055442095e-08 1.0707663022913039e-07 2.562704366937396e-06
1060 3.779277903959155e-07 4.663415893446654e-07 5.194346613279777e-06
1080 2.1595042198896408e-08 1.2057353160344064e-07 2.1421294604806462e-06
1100 3.2303069019690156e-07 -2.0127117750234902e-08 3.0752519251109334e-06
1120 1.5927980712149292e-07 4.179128154646605e-08 2.551568741182564e-06
1140 5.203328328207135e-07 4.4355692807585e-07 5.672933639289113e-06
1160 3.0533556127920747e-07 4.225803422741592e-07 4.938726760883583e-06
1180 2.82627297565341e-07 4.5789420255459845e-07 4.99360521644121e-06
1200 6.283153197728097e-08 2.503511495888233e-07 3.2362524962081807e-06
1220 1.2232339940965176e-07 3.591412678360939e-07 4.013792931800708e-06
1240 3.247623681090772e-08 1.4739634934812784e-07 2.4140938421624014e-06
1260 -1.2085911293979734e-07 2.0898369257338345e-07 1.6572209915466374e-06
1280 1.6747071640565991e-07 2.091837814077735e-07 3.5052917155553587e-06
1300 1.4332181308418512e-07 9.137147571891546e-08 2.7926473649131367e-06
1320 2.604647306725383e-07 2.3557186068501323e-07 4.106804681214271e-06
1340 3.1654053600504994e-07 1.348198566120118e-07 3.878473762597423e-06
1360 1.1537940736161545e-07 3.606328391470015e-08 2.282030436617788e-06
1380 1.66681275004521e-07 2.6026100385934114e-07 3.665389385787421e-06
1400 3.307195584056899e-08 2.2905442165210843e-07 2.9023649403825402e-06
1420 1.5941623132675886e-07 1.674779923632741e-07 3.173176992277149e-06
1440 1.4204124454408884e-07 9.03455656953156e-08 2.725851572904503e-06
1460 -4.183038981864229e-08 8.551887731300667e-08 1.1954072078879108e-06
1480 1.203297870233655e-07 -3.470631781965494e-09 1.94308859136072e-06
1500 1.5815385268069804e-07 1.3100361684337258e-08 2.3118595890991855e-06
1520 1.8930586520582438e-07 2.836386556737125e-07 3.84328632208053e-06
1540 1.1461452231742442e-07 1.0271469363942742e-07 2.644544792929082e-06
1560 1.6636477084830403e-07 -2.5516783352941275e-08 2.1568926058535e-06
1580 1.5980913303792477e-07 8.796632755547762e-08 2.7795035748567898e-06
1600 1.8435457604937255e-07 2.2717358660884202e-07 3.6013095723319566e-06
1620 1.29235559143126e-07 1.6473859432153404e-07 3.0576441076846095e-06
1640 2.2294261725619435e-07 3.020759322680533e-07 4.155537681072019e-06
1660 1.1076554073952138e-07 2.6131237973459065e-07 3.4462391340639442e-06
1680 1.889929990284145e-08 1.222106220666319e-07 2.128755795638426e-06
1700 1.261178113054484e-07 1.8162972992286086e-07 3.2227451356448e-06
1720 1.5856312529649585e-07 -3.609966370277107e-08 2.0459162897168426e-06
1740 1.945154508575797e-07 2.1616870071738958e-07 3.6189696857036324e-06
1760 9.098948794417083e-08 2.0064180716872215e-07 3.063288204430137e-06
1780 1.935986801981926e-07 1.7684214981272817e-07 3.490129529382102e-06
1800 3.2115713111124933e-07 2.1414962247945368e-07 4.21100776293315e-06
1820 7.018825272098184e-07 6.757909432053566e-07 6.701890470139915e-06
1840 2.3044049157761037e-07 2.740562194958329e-07 3.9726091927150264e-06
1860 2.5041117623914033e-07 2.0504376152530313e-07 3.854088390653487e-06
1880 6.53511960990727e-07 7.533526513725519e-07 6.796476100134896e-06
1900 3.1095987651497126e-07 3.294771886430681e-07 4.608494236890692e-06
1920 2.7246278477832675e-07 1.6039484762586653e-07 3.767499038076494e-06
1940 4.4875923776999116e-07 4.708272172138095e-07 5.5228952078323346e-06
1960 2.1780215320177376e-07 2.570668584667146e-07 3.9317428672802635e-06
1980 1.3654425856657326e-07 2.7505302568897605e-07 3.6502733564702794e-06
2000 2.2662425180897117e-07 2.521155693102628e-07 3.9659203139308374e-06
