# Supplementary material for: Learning nonequilibrium statistical mechanics and dynamical phase transitions
Source: Nat Commun. 2024 Feb 6;15:1117. doi: 10.1038/s41467-024-45172-8 (PMC10847122; doi:10.1038/s41467-024-45172-8)
Supplement: Supplementary file 4 — Supplementary Data 1 [file 41467_2024_45172_MOESM4_ESM.zip › DPT-main/PlotTemplate/plot_KL_divergence/out/compare_KL/logs-1.80/log.txt]

20 5.168449206394143e-07 3.74100636690855e-07 5.222119398240466e-06
40 6.305868737399578e-06 6.343267159536481e-06 1.9671209884108976e-05
60 2.315326128154993e-06 2.1455198293551803e-06 1.1771678146033082e-05
80 6.47443812340498e-07 8.512179192621261e-07 6.829852736700559e-06
100 9.40068275667727e-07 1.2332238839007914e-06 8.2118949649157e-06
120 1.0039220796898007e-06 1.050386345013976e-06 8.010658348212019e-06
140 7.106340490281582e-06 7.183291018009186e-06 2.1251942598610185e-05
160 3.533816197887063e-06 3.5700504668056965e-06 1.5132799489947502e-05
180 3.398949047550559e-06 3.2955140341073275e-06 1.475183671573177e-05
200 2.4724577087908983e-06 2.5757180992513895e-06 1.2948765288456343e-05
220 1.826861989684403e-06 1.8481514416635036e-06 1.1089745385106653e-05
240 1.3825410860590637e-06 1.4377510524354875e-06 9.679663889983203e-06
260 6.747686711605638e-07 1.0069306881632656e-06 7.356031801464269e-06
280 5.551337380893528e-07 4.549292498268187e-07 5.616826911136741e-06
300 2.0058087102370337e-07 6.238769856281579e-08 2.897312924687867e-06
320 2.245986252091825e-06 2.3476313799619675e-06 1.211355902341893e-05
340 7.4454874265939e-07 8.165552571881562e-07 7.1071031015890185e-06
360 9.254436008632183e-07 7.101261871866882e-07 7.341853688558331e-06
380 5.648871592711657e-07 5.352194420993328e-07 5.9381750361353625e-06
400 1.5007681213319302e-06 1.5574914868921041e-06 9.97109691525111e-06
420 2.3494940251111984e-06 2.2898311726748943e-06 1.2277811947569717e-05
440 2.169355866499245e-06 2.451255568303168e-06 1.2264155884622596e-05
460 1.9598810467869043e-06 2.063119609374553e-06 1.148829596786527e-05
480 1.883745426312089e-06 1.9202270777896047e-06 1.1168464880029205e-05
500 7.469061529263854e-07 7.06153514329344e-07 6.843177743576234e-06
520 3.200024366378784e-06 3.330758772790432e-06 1.4576195098925382e-05
540 4.512519808486104e-06 4.434026777744293e-06 1.7049700545612723e-05
560 2.3067696020007133e-06 2.250511897727847e-06 1.22008550533792e-05
580 3.239489160478115e-06 3.420253051444888e-06 1.470809911552351e-05
600 7.58434907766059e-07 7.824146450730041e-07 7.114982963685179e-06
620 1.829481334425509e-06 1.9108993001282215e-06 1.1041411198675632e-05
640 2.216838765889406e-06 2.029250026680529e-06 1.1806802831415553e-05
660 3.6900382838211954e-07 5.89134288020432e-07 5.592684829025529e-06
680 6.405534804798663e-07 6.878362910356373e-07 6.5794833972177e-06
700 5.106594471726567e-07 4.613793862517923e-07 5.6083526942529716e-06
720 1.994339982047677e-07 1.5043406165204942e-07 3.3225614970433526e-06
740 4.804896889254451e-07 5.938345566391945e-07 5.891055934625911e-06
760 2.3207394406199455e-07 3.4695403883233666e-07 4.341388830653159e-06
780 3.124732756987214e-07 3.8844882510602474e-07 4.806132437806809e-06
800 4.239409463480115e-07 4.7142020775936544e-07 5.4079346227808855e-06
820 1.1526935850270092e-07 1.9866638467647135e-07 3.1800677788851317e-06
840 8.098140824586153e-08 1.3053431757725775e-07 2.6241027626383584e-06
860 1.952885213540867e-07 2.1047890186309814e-07 3.592866960389074e-06
880 4.7559296945109963e-07 5.709152901545167e-07 5.7986894717032555e-06
900 3.649838618002832e-07 3.0893716029822826e-07 4.726478437078185e-06
920 2.1039886632934213e-07 2.4002656573429704e-07 3.843730155494995e-06
940 6.877144187455997e-08 7.441212801495567e-08 2.173202801714069e-06
960 3.85643943445757e-08 1.3726912584388629e-07 2.3776319721946493e-06
980 -3.023887984454632e-08 1.7385900719091296e-07 2.1112814465595875e-06
1000 4.587400326272473e-08 -7.696144166402519e-09 1.0987365612891153e-06
1020 1.4981742424424738e-07 -4.621688276529312e-08 1.8239807104691863e-06
1040 -6.576192390639335e-08 1.112721292884089e-07 1.2167000704721431e-06
1060 1.2689633877016604e-07 -3.7558493204414845e-08 1.7001827927742852e-06
1080 6.497975846286863e-08 -1.587795850355178e-08 1.2557595709949965e-06
1100 1.841181074269116e-07 2.969027264043689e-07 3.928802470909432e-06
1120 5.8787918533198535e-08 1.359749148832634e-07 2.5036717943294207e-06
1140 7.558810466434807e-08 2.240267349407077e-08 1.7422170230929623e-06
1160 2.9378861654549837e-07 1.377593434881419e-07 3.68788096238859e-06
1180 6.709233275614679e-07 5.770780262537301e-07 6.320431111817015e-06
1200 5.203328328207135e-07 6.768023013137281e-07 6.223483069334179e-06
1220 3.967579687014222e-07 4.846442607231438e-07 5.364316166378558e-06
1240 1.7014826880767941e-07 1.1017982615157962e-07 3.0087464892858407e-06
1260 1.529406290501356e-07 8.403003448620439e-08 2.7737610253097955e-06
1280 9.448558557778597e-08 1.252046786248684e-07 2.5990420908783562e-06
1300 -6.201480573508888e-08 1.3683666111319326e-07 1.5333607734646648e-06
1320 9.402720024809241e-08 6.83940015733242e-08 2.2369256384990877e-06
1340 2.162487362511456e-07 2.386841515544802e-07 3.771686124309781e-06
1360 -9.143695933744311e-08 1.8438731785863638e-07 1.6808050986583112e-06
1380 2.5029294192790985e-09 3.3413380151614547e-07 3.269026592533919e-06
1400 1.6608464648015797e-07 2.0445804693736136e-07 3.4044639960484346e-06
1420 1.1354495654813945e-07 1.3581302482634783e-07 2.83551958091266e-06
1440 1.0928852134384215e-07 8.390634320676327e-08 2.5023948637681315e-06
1460 4.491539584705606e-08 8.314236765727401e-08 2.040259232671815e-06
1480 2.0609877537935972e-07 2.4616019800305367e-07 3.83019460059586e-06
1500 1.668158802203834e-07 2.4766268325038254e-07 3.7167280879657483e-06
1520 5.358888301998377e-07 5.996553227305412e-07 6.0671663959510624e-06
1540 3.5318953450769186e-07 3.140958142466843e-07 4.67068275611382e-06
1560 1.706393959466368e-07 2.089218469336629e-07 3.5646712603920605e-06
1580 2.3225584300234914e-07 7.828930392861366e-08 3.182252839906141e-06
1600 1.763401087373495e-07 1.1915471986867487e-07 3.1168476652965182e-06
1620 -5.309402695274912e-08 1.0284611562383361e-07 1.265251398763212e-06
1640 1.511070877313614e-07 1.8100399756804109e-07 3.2621726404613582e-06
1660 1.0850635590031743e-07 2.6095949579030275e-07 3.472012622296461e-06
1680 1.0372968972660601e-07 -9.506038622930646e-09 1.7385042383466498e-06
1700 6.3744664657861e-08 4.787580110132694e-09 1.4871473013045033e-06
1720 -7.757535058772191e-09 1.034782144415658e-07 1.7292975371674402e-06
1740 -2.3290340323001146e-08 1.1733936844393611e-07 1.7596511270312476e-06
1760 9.205086826113984e-08 7.07223080098629e-08 2.2526362499775132e-06
1780 -4.402318154461682e-08 1.546577550470829e-07 1.8854258314604522e-06
1800 -5.969923222437501e-09 2.076849341392517e-07 2.5288522920163814e-06
1820 1.7403363017365336e-07 6.476693670265377e-08 2.8122967705712654e-06
1840 1.2794771464541554e-08 1.1643351172097027e-07 2.0587942799465964e-06
1860 9.131781553151086e-08 -6.285790732363239e-08 9.548417665428133e-07
1880 2.6261659513693303e-08 4.230878403177485e-08 1.4640404515375849e-06
1900 5.10553945787251e-08 2.439992385916412e-07 3.0508299460052513e-06
1920 7.085600373102352e-08 1.843363861553371e-08 1.6817222103782115e-06
1940 1.856533344835043e-07 1.47343598655425e-07 3.2332982300431468e-06
1960 2.722154022194445e-07 1.2637246982194483e-07 3.5692830806510756e-06
1980 1.1641532182693481e-07 2.1714367903769016e-07 3.274365326433326e-06
2000 -6.904156180098653e-08 1.7366255633533e-07 1.857776055658178e-06
