# Supplementary material for: Learning nonequilibrium statistical mechanics and dynamical phase transitions
Source: Nat Commun. 2024 Feb 6;15:1117. doi: 10.1038/s41467-024-45172-8 (PMC10847122; doi:10.1038/s41467-024-45172-8)
Supplement: Supplementary file 4 — Supplementary Data 1 [file 41467_2024_45172_MOESM4_ESM.zip › DPT-main/PlotTemplate/plot_KL_divergence/out/compare_KL/logs-1.85/log.txt]

20 5.028578016208485e-07 3.6073197406949475e-07 5.1402716962911654e-06
40 6.231595762073994e-06 6.3010083977133036e-06 1.955531661224086e-05
60 9.3167727754917e-07 8.549768608645536e-07 7.410459602397168e-06
80 1.2227683328092098e-06 1.465814420953393e-06 9.18060504773166e-06
100 9.605195373296738e-06 9.646581020206213e-06 2.4581551770097576e-05
120 2.3055763449519873e-06 2.446700818836689e-06 1.232442900800379e-05
140 7.531270966865122e-07 7.672497304156423e-07 6.865861450933153e-06
160 6.498303264379501e-07 7.117487257346511e-07 6.527884124807315e-06
180 1.2698437785729766e-06 1.25831866171211e-06 8.935511687013786e-06
200 7.690105121582747e-07 8.742354111745954e-07 7.189302323240554e-06
220 2.3553002392873168e-07 2.3264146875590086e-07 3.835269581031753e-06
240 2.1357845980674028e-07 4.173416527919471e-07 4.449098469194723e-06
260 2.184271579608321e-06 2.123051672242582e-06 1.162006810773164e-05
280 1.5629339031875134e-06 1.3792014215141535e-06 9.62919966696063e-06
300 4.049652488902211e-07 4.750472726300359e-07 5.234020591160515e-06
320 1.035150489769876e-07 1.9603248802013695e-07 3.1152205792750465e-06
340 2.874876372516155e-07 1.304288161918521e-07 3.6253190955903847e-06
360 1.0093208402395248e-06 1.034597516991198e-06 8.031203833525069e-06
380 1.9841900211758912e-07 1.320040610153228e-07 3.214805019524647e-06
400 9.040377335622907e-08 1.2543523553176783e-07 2.606452198961051e-06
420 2.573360688984394e-06 2.44713737629354e-06 1.263054582523182e-05
440 3.449677024036646e-06 3.7032878026366234e-06 1.512997187091969e-05
460 2.2578751668334007e-06 2.2424792405217886e-06 1.200834503833903e-05
480 2.7763599064201117e-07 4.502235242398456e-07 4.778737093147356e-06
500 2.727038008742966e-07 3.060595190618187e-07 4.272657861292828e-06
520 6.466361810453236e-07 5.646652425639331e-07 6.1599012042279355e-06
540 7.576163625344634e-07 9.532668627798557e-07 7.36900574338506e-06
560 4.888279363512993e-07 5.165347829461098e-07 5.692152626579627e-06
580 7.687776815146208e-08 7.731068762950599e-08 2.2548586002812954e-06
600 7.628113962709904e-08 1.8645005184225738e-07 2.998266836584662e-06
620 2.5708868633955717e-07 2.0103470887988806e-07 3.904730419890257e-06
640 1.4200759324012324e-07 -2.475462679285556e-08 1.9098890788882272e-06
660 -6.107075023464859e-08 1.6632839106023312e-07 1.8767907477013068e-06
680 6.407844921341166e-08 5.4366410040529445e-08 1.965729552466655e-06
700 2.450906322337687e-07 5.513575160875916e-07 4.93126117362408e-06
720 1.7082811609725468e-07 -3.827426553471014e-08 2.0662757833633805e-06
740 3.5486300475895405e-07 5.443798727355897e-07 5.286672148940852e-06
760 2.488159225322306e-07 5.778492777608335e-07 5.112707640364533e-06
780 8.197457646019757e-08 5.988840712234378e-08 2.0960758320143213e-06
800 8.196730050258338e-08 7.135895430110395e-09 1.6690667052898789e-06
820 6.617046892642975e-07 6.662667146883905e-07 6.46351145405788e-06
840 1.4053512131795287e-07 2.9853254090994596e-07 3.7460747535078553e-06
860 2.556698746047914e-07 3.96947143599391e-07 4.583853751682909e-06
880 2.2895983420312405e-07 5.89470801060088e-08 3.013413788721664e-06
900 2.1608138922601938e-07 3.089153324253857e-07 4.064709628437413e-06
920 6.723348633386195e-08 1.7096681403927505e-07 2.7522189611772774e-06
940 8.662027539685369e-08 3.2071602618088946e-07 3.5985788144898834e-06
960 8.549977792426944e-08 2.456072252243757e-07 3.246616188334883e-06
980 8.315546438097954e-07 8.88780050445348e-07 7.312702564377105e-06
1000 1.0414078133180737e-07 3.382956492714584e-07 3.7323629840102512e-06
1020 4.4252374209463596e-08 2.6969792088493705e-07 3.1219926768244477e-06
1040 2.0780134946107864e-07 6.757181836292148e-08 2.9417212772386847e-06
1060 9.480618246016093e-08 1.1640076991170645e-07 2.570422338976641e-06
1080 6.605841917917132e-08 1.474982127547264e-07 2.5735655526659684e-06
1100 -3.227069100830704e-08 9.53914423007518e-08 1.4151443110677064e-06
1120 -7.972630555741489e-09 9.297582437284291e-08 1.6202844790313975e-06
1140 3.3757532946765423e-07 6.037880666553974e-07 5.501056421053363e-06
1160 7.230701157823205e-07 8.5236388258636e-07 7.096324225130957e-06
1180 2.4981272872537374e-07 5.267356755211949e-07 5.028168288845336e-06
1200 3.7562858778983355e-07 4.777684807777405e-07 5.2552200031641405e-06
1220 2.2896711016073823e-07 1.2351665645837784e-07 3.3787384836614365e-06
1240 2.729211701080203e-07 4.1509338188916445e-07 4.724470272776671e-06
1260 2.478918759152293e-07 3.650275175459683e-07 4.461792741494719e-06
1280 4.6882632886990905e-08 1.1961492418777198e-07 2.2658618945570197e-06
1300 -3.843706508632749e-08 9.703398973215371e-08 1.3532560387830017e-06
1320 -1.258194970432669e-08 7.666767487535253e-08 1.4128088423603913e-06
1340 -5.269612302072346e-08 1.0667463357094675e-07 1.2961279480805388e-06
1360 2.6106135919690132e-08 8.290953701362014e-09 1.0460154271640931e-06
1380 -4.875573722529225e-09 3.6937308323103935e-08 1.0027181360783288e-06
1400 7.029120752122253e-08 -2.068190951831639e-09 1.489185251557501e-06
1420 8.298229658976197e-07 9.093782864511013e-07 7.428232947859215e-06
1440 3.078675945289433e-07 3.9793667383491993e-07 4.76927425552276e-06
1460 9.680479706730694e-08 7.116614142432809e-08 2.3288425836653914e-06
1480 2.9269722290337086e-07 3.772220225073397e-07 4.656967576011084e-06
1500 1.7591628420632333e-07 -1.6974809113889933e-08 2.284964239152032e-06
1520 2.2992026060819626e-07 6.511982064694166e-08 3.077233486692421e-06
1540 7.315611583180726e-08 1.0364965419285e-07 2.371162963754614e-06
1560 1.0726944310590625e-07 1.5675323083996773e-07 2.8920026124978904e-06
1580 1.720036379992962e-07 2.850356395356357e-07 3.831857156910701e-06
1600 6.003101589158177e-07 4.671746864914894e-07 5.799385235150112e-06
1620 8.306415111292154e-08 7.294693205039948e-08 2.210724915130413e-06
1640 2.0058541849721223e-07 3.3054675441235304e-08 2.7252738163952017e-06
1660 4.4232001528143883e-07 2.1856249077245593e-07 4.600580723490566e-06
1680 5.557885742746294e-07 5.485344445332885e-07 5.923508069827221e-06
1700 1.2760756362695247e-07 1.483858795836568e-07 2.9881348382332362e-06
1720 8.312508725794032e-08 6.43758539808914e-08 2.205856162618147e-06
1740 3.434251993894577e-07 3.1157105695456266e-07 4.518518835538998e-06
1760 1.3706994650419801e-07 -5.642505129799247e-08 1.60279660121887e-06
1780 1.0853727872017771e-07 -4.422145138960332e-08 1.4306095863503288e-06
1800 8.317147148773074e-08 3.20032995659858e-08 1.9250469449616503e-06
1820 3.869645297527313e-07 2.3677421268075705e-07 4.479328708839603e-06
1840 1.0057738109026104e-07 -3.26281224261038e-08 1.4681195352750365e-06
1860 4.624962457455695e-08 -1.0250005288980901e-08 1.08678625565517e-06
1880 3.15907527692616e-07 1.8145510694012046e-07 3.939545877074124e-06
1900 1.267499101231806e-07 -5.9556896303547546e-08 1.449998990210588e-06
1920 6.77155185258016e-08 -4.57639544038102e-08 8.229878858401207e-07
1940 1.868556864792481e-07 6.433401722460985e-08 2.799613866955042e-06
1960 8.071583579294384e-08 1.78897607838735e-08 1.763626528372697e-06
1980 1.7118873074650764e-07 7.021299097687006e-08 2.770947503449861e-06
2000 1.4691613614559174e-07 1.6012927517294884e-07 3.1473280159843853e-06
