# Supplementary material for: Learning nonequilibrium statistical mechanics and dynamical phase transitions
Source: Nat Commun. 2024 Feb 6;15:1117. doi: 10.1038/s41467-024-45172-8 (PMC10847122; doi:10.1038/s41467-024-45172-8)
Supplement: Supplementary file 4 — Supplementary Data 1 [file 41467_2024_45172_MOESM4_ESM.zip › DPT-main/PlotTemplate/plot_KL_divergence/out/compare_KL/logs-1.90/log.txt]

20 3.9743827073834836e-07 4.918183549307287e-07 5.215830697125057e-06
40 1.1656084097921848e-06 1.436463207937777e-06 8.94720506039448e-06
60 5.726062227040529e-06 5.594745744019747e-06 1.8671385987545364e-05
80 6.819318514317274e-07 7.844064384698868e-07 6.757266874046763e-06
100 5.796646291855723e-07 6.684858817607164e-07 6.2432877712126356e-06
120 5.180372681934386e-07 3.998793545179069e-07 5.38348285772372e-06
140 5.0589151214808226e-06 5.280104232951999e-06 1.7892194591695443e-05
160 1.1238735169172287e-06 1.539199729450047e-06 9.154412509815302e-06
180 2.727156243054196e-07 2.0456172933336347e-07 3.881181783071952e-06
200 6.059999577701092e-07 5.307010724209249e-07 5.982366019452456e-06
220 2.1626328816637397e-07 1.8994614947587252e-07 3.585737431421876e-06
240 1.8875725800171494e-06 1.9428262021392584e-06 1.1049558452214114e-05
260 9.355426300317049e-07 8.597999112680554e-07 7.6356527642929e-06
280 2.7626538212643936e-07 2.5646477297414094e-07 4.1612192944739945e-06
300 2.2383392206393182e-07 3.1465606298297644e-07 4.1275748117186595e-06
320 5.45856892131269e-07 5.408801371231675e-07 5.966599474049872e-06
340 2.0300212781876326e-06 2.2161839297041297e-06 1.1680974239425268e-05
360 7.642011041752994e-07 8.135466487146914e-07 7.176231520134024e-06
380 1.0763505997601897e-07 1.9372419046703726e-07 3.0936107577872463e-06
400 2.610249794088304e-08 1.3579119695350528e-07 2.263727083118283e-06
420 4.530920705292374e-08 1.845510269049555e-07 2.7338230665918672e-06
440 3.106833901256323e-07 4.927715053781867e-07 5.028300165577093e-06
460 2.990782377310097e-08 2.1243613446131349e-07 2.7659332317853114e-06
480 7.539056241512299e-07 8.676579454913735e-07 7.174311122071231e-06
500 2.512351784389466e-07 1.6245758160948753e-07 3.629630327850464e-06
520 2.386252162978053e-06 2.574903191998601e-06 1.2543541743070818e-05
540 1.7997081158682704e-06 1.982829417102039e-06 1.1005424312315881e-05
560 5.538786354009062e-07 8.105453161988407e-07 6.6130992308899295e-06
580 3.111927071586251e-07 2.578981366241351e-07 4.20573951487313e-06
600 3.476852725725621e-07 1.716907718218863e-07 4.000514763902174e-06
620 2.5147528504021466e-08 2.1079176804050803e-07 2.7154085273650708e-06
640 2.2697349777445197e-08 1.7775892047211528e-07 2.5135379928542534e-06
660 2.728338586166501e-07 3.209570422768593e-07 4.320718289818615e-06
680 2.0029547158628702e-06 2.0941224647685885e-06 1.1352747605997138e-05
700 2.543922164477408e-06 2.5556364562362432e-06 1.2752126167470124e-05
720 2.799337380565703e-06 2.777407644316554e-06 1.3359957847569603e-05
740 1.1490556062199175e-06 1.2035452527925372e-06 8.699093086761422e-06
760 5.011352186556906e-07 4.7642970457673073e-07 5.604574653261807e-06
780 4.5126216718927026e-07 4.445173544809222e-07 5.281949597701896e-06
800 2.6009001885540783e-07 3.4908043744508177e-07 4.37784228779492e-06
820 9.281648090109229e-07 7.768248906359076e-07 7.345866833929904e-06
840 5.214860721025616e-07 5.267702363198623e-07 5.764400611951714e-06
860 1.508851710241288e-07 2.789347490761429e-07 3.6601675219571916e-06
880 8.192182576749474e-08 2.9703187465202063e-07 3.44919430972368e-06
900 3.1297895475290716e-07 2.3114080249797553e-07 4.13543421018403e-06
920 9.213454177370295e-08 2.6330053515266627e-07 3.3229032396775438e-06
940 5.407127900980413e-08 5.726178642362356e-08 1.8667943777472829e-06
960 8.315691957250237e-08 8.077040547505021e-08 2.2801086743129417e-06
980 8.821371011435986e-08 8.105052984319627e-08 2.333441216251231e-06
1000 1.904772943817079e-07 2.0910374587401748e-07 3.5594721339293756e-06
1020 2.0155130187049508e-07 2.790766302496195e-07 3.922752057405887e-06
1040 1.7610000213608146e-07 3.1571107683703303e-07 3.964658844779478e-06
1060 4.206049197819084e-07 3.7710924516431987e-07 5.0600369831954595e-06
1080 9.123323252424598e-08 3.2802927307784557e-07 3.662649987745681e-06
1100 2.2321910364553332e-07 2.0524021238088608e-07 3.7310601328499615e-06
1120 -9.396899258717895e-09 1.1247902875766158e-07 1.800757786440954e-06
1140 -8.432471076957881e-08 1.7433012544643134e-07 1.7044310425262665e-06
1160 1.437336322851479e-06 1.4992401702329516e-06 9.687114470580127e-06
1180 1.0242220014333725e-06 1.1110241757705808e-06 8.27314033813309e-06
1200 1.7611455405130982e-08 2.742854121606797e-07 3.08152925754257e-06
1220 2.692831913009286e-08 1.6790727386251092e-07 2.4559381017752457e-06
1240 1.8478385754860938e-07 6.788468454033136e-08 2.803416236929479e-06
1260 -6.239133654162288e-09 6.222035153768957e-08 1.3300273167260457e-06
1280 -9.14405973162502e-08 1.3142198440618813e-07 1.1215474842174444e-06
1300 -1.5011664800113067e-08 5.15829015057534e-08 1.067084326678014e-06
1320 3.051900421269238e-08 7.667040335945785e-09 1.0882471315198927e-06
1340 -7.016933523118496e-08 2.2825042833574116e-07 2.22752123590908e-06
1360 -6.77623575029429e-08 1.5391151464427821e-07 1.6497132264703396e-06
1380 -2.3146640160121024e-08 1.038442860590294e-07 1.5764283034513937e-06
1400 5.417678039520979e-08 3.8541838875971735e-07 3.705670906128944e-06
1420 4.028333933092654e-08 1.5971454558894038e-07 2.5042893412319245e-06
1440 4.427347448654473e-07 5.850233719684184e-07 5.693030288966838e-06
1460 1.3834142009727657e-07 7.429480319842696e-08 2.6105681172339246e-06
1480 -6.837217370048165e-08 1.4747274690307677e-07 1.589897806297813e-06
1500 6.430491339415312e-08 3.568566171452403e-07 3.6823034861299675e-06
1520 9.374343790113926e-08 3.6508572520688176e-07 3.839869350485969e-06
1540 1.1379597708582878e-08 2.7992064133286476e-07 3.0623473321611527e-06
1560 4.787580110132694e-08 3.2444950193166733e-07 3.3907931538124103e-06
1580 1.7898855730891228e-09 1.0143412509933114e-07 1.8081403823089204e-06
1600 1.242806320078671e-07 2.641390892677009e-07 3.5445934827293968e-06
1620 1.150619937106967e-07 2.9990769689902663e-07 3.6489780086412793e-06
1640 2.693122951313853e-07 4.991525202058256e-07 4.920630999549758e-06
1660 1.1557858670130372e-07 3.750246833078563e-07 3.9483725231548306e-06
1680 1.3882527127861977e-07 3.072927938774228e-07 3.771355295612011e-06
1700 -7.928065315354615e-09 1.1501015251269564e-07 1.8435478068568045e-06
1720 -1.6867943486431614e-08 1.2957252693013288e-07 1.8653728375284118e-06
1740 2.6184352464042604e-08 1.4433317119255662e-07 2.3082516236172523e-06
1760 -4.9407390179112554e-08 1.5737441572127864e-07 1.8290432990397676e-06
1780 -3.9999576983973384e-08 1.7760248738341033e-07 2.090256884912378e-06
1800 -3.923378244508058e-08 7.898870535427704e-08 1.1163574527017772e-06
1820 -7.561902748420835e-08 1.5299337974283844e-07 1.5771622656757245e-06
1840 -3.012792149093002e-08 8.935421647038311e-08 1.3658020634466084e-06
1860 1.5446858014911413e-08 1.959706423804164e-07 2.5617950996092986e-06
1880 -7.186008588178083e-08 1.2428790796548128e-07 1.2850473467551637e-06
1900 1.1813972378149629e-07 2.1531013771891594e-07 3.2647315038047964e-06
1920 9.245923138223588e-08 1.0375515557825565e-07 2.508444367776974e-06
1940 5.613255780190229e-07 6.209011189639568e-07 6.083163953007897e-06
1960 1.2026430340483785e-07 2.8650174499489367e-07 3.6214526062394725e-06
1980 3.5406628740020096e-07 2.8408976504579186e-07 4.55296685686335e-06
2000 1.2098280421923846e-07 2.7536952984519303e-07 3.587472292565508e-06
