# Supplementary material for: Learning nonequilibrium statistical mechanics and dynamical phase transitions
Source: Nat Commun. 2024 Feb 6;15:1117. doi: 10.1038/s41467-024-45172-8 (PMC10847122; doi:10.1038/s41467-024-45172-8)
Supplement: Supplementary file 4 — Supplementary Data 1 [file 41467_2024_45172_MOESM4_ESM.zip › DPT-main/PlotTemplate/plot_KL_divergence/out/compare_KL/logs-1.95/log.txt]

20 5.473048076964915e-07 4.885150701738894e-07 5.628476174024399e-06
40 8.09050106909126e-07 8.500101102981716e-07 7.1509089138999116e-06
60 7.107737474143505e-06 7.301219739019871e-06 2.1128798834979534e-05
80 1.8809951143339276e-06 1.93599407793954e-06 1.0860808288271073e-05
100 7.342569006141275e-07 8.039241947699338e-07 6.929817573109176e-06
120 5.01033355249092e-07 4.362400432000868e-07 5.415899067884311e-06
140 1.6741396393626928e-06 1.58786860993132e-06 1.0076985745399725e-05
160 7.722046575509012e-07 8.629140211269259e-07 7.11934899300104e-06
180 4.2514147935435176e-07 4.6132481656968594e-07 5.248105935606873e-06
200 1.0739749995991588e-06 9.117793524637818e-07 7.984001967997756e-06
220 1.0453222785145044e-06 1.1762167559936643e-06 8.441548743576277e-06
240 2.3008178686723113e-06 2.202068571932614e-06 1.193370462715393e-05
260 7.422931957989931e-07 7.909329724498093e-07 7.009099590504775e-06
280 3.4303811844438314e-06 3.60343256033957e-06 1.4913661289028823e-05
300 7.737544365227222e-07 8.839997462928295e-07 7.134332463465398e-06
320 1.2979944585822523e-07 2.2578751668334007e-07 3.3241758501389995e-06
340 1.561929821036756e-07 1.6509693523403257e-07 3.1559141007164726e-06
360 7.015769369900227e-07 7.35861249268055e-07 6.751334240107099e-06
380 8.008646545931697e-07 8.267525117844343e-07 7.1800477599026635e-06
400 1.6318517737090588e-07 1.800799509510398e-07 3.2306070352206007e-06
420 1.7089041648432612e-07 3.2469688449054956e-07 3.985432158515323e-06
440 3.5999983083456755e-07 4.053727025166154e-07 4.896749032923253e-06
460 3.2535899663344026e-07 3.716559149324894e-07 4.690821242547827e-06
480 8.283968782052398e-07 9.024952305480838e-07 7.422013823088491e-06
500 2.9365764930844307e-07 2.2290623746812344e-07 4.086419266968733e-06
520 1.6517442418262362e-06 1.5956611605361104e-06 1.0149314221052919e-05
540 9.346404112875462e-07 1.0532530723139644e-06 7.956253284646664e-06
560 8.010683814063668e-07 1.0528601706027985e-06 7.692005965509452e-06
580 1.9384788174647838e-07 1.2561940820887685e-07 3.1791869332664646e-06
600 -5.207039066590369e-08 2.052329364232719e-07 2.186285428251722e-06
620 -5.361562216421589e-08 2.2558015189133584e-07 2.335158342248178e-06
640 3.502054823911749e-08 4.149296728428453e-08 1.5498758330068085e-06
660 1.4734396245330572e-06 1.5039986465126276e-06 9.689243597676978e-06
680 6.304107955656946e-07 6.155823939479887e-07 6.287928044912405e-06
700 6.449263310059905e-07 7.663620635867119e-07 6.617448434553808e-06
720 -4.911271389573812e-10 1.8141508917324245e-07 2.4011117147892946e-06
740 2.523447619751096e-07 2.886372385546565e-07 4.147491836192785e-06
760 5.666879587806761e-07 4.5109482016414404e-07 5.688151304639177e-06
780 2.2312160581350327e-06 2.2843305487185717e-06 1.1987236575805582e-05
800 2.0762818166986108e-06 2.452332410030067e-06 1.2082226930942852e-05
820 1.1970987543463707e-06 1.086562406271696e-06 8.60830823512515e-06
840 1.5742407413199544e-06 1.4475226635113358e-06 9.856379620032385e-06
860 1.477354089729488e-06 1.3932294677942991e-06 9.627698091208003e-06
880 1.60127819981426e-06 1.5724072000011802e-06 1.008692015602719e-05
900 5.608908395515755e-07 5.739075277233496e-07 5.9589347074506804e-06
920 1.4447050489252433e-07 3.4836921258829534e-07 3.969056706409901e-06
940 1.5634941519238055e-07 1.313419488724321e-07 2.991847850353224e-06
960 8.047391020227224e-08 1.1380143405403942e-07 2.4412711354671046e-06
980 2.8268550522625446e-07 3.996683517470956e-07 4.650410573958652e-06
1000 2.4266046239063144e-07 3.70331690646708e-07 4.428281044965843e-06
1020 1.3327007764019072e-07 3.979039320256561e-08 2.3705395051365485e-06
1040 -1.9257640815339983e-08 1.0293206287315115e-07 1.63045456247346e-06
1060 7.956987246870995e-08 1.7521961126476526e-07 2.8436923003027914e-06
1080 4.646426532417536e-08 3.3599280868656933e-07 3.498851356198429e-06
1100 -5.748188414145261e-08 1.7390084394719452e-07 1.9008977005796623e-06
1120 3.350032784510404e-08 1.3136741472408175e-08 1.1950163525398239e-06
1140 6.740447133779526e-08 2.529850462451577e-07 3.193999646100565e-06
1160 3.2628304325044155e-07 3.038367140106857e-07 4.4857702050649095e-06
1180 2.4911423679441214e-07 3.862223820760846e-07 4.5415285967465024e-06
1200 1.1428710422478616e-08 1.5985642676241696e-07 2.3586273982800776e-06
1220 3.411987563595176e-07 3.370078047737479e-07 4.578009793476667e-06
1240 1.3312092050909996e-07 -3.459717845544219e-09 2.023684601226705e-06
1260 -5.7048964663408697e-08 1.302232703892514e-07 1.514250470791012e-06
1280 3.911509338649921e-08 3.5451648727757856e-08 1.5361424630100373e-06
1300 2.6670022634789348e-08 1.781008904799819e-07 2.5497786282357993e-06
1320 2.8076101443730295e-08 9.141876944340765e-08 1.950782916537719e-06
1340 -5.337642505764961e-08 2.1872983779758215e-07 2.2828396595286904e-06
1360 1.7773891158867627e-07 -1.1077645467594266e-08 2.2959000034461496e-06
1380 1.1246447684243321e-07 1.24633515952155e-07 2.72746342488972e-06
1400 5.380206857807934e-08 2.5223198463208973e-07 3.099763944192091e-06
1420 1.1420343071222305e-07 1.4821853255853057e-07 2.900860181398457e-06
1440 6.478512659668922e-08 -1.3658791431225836e-08 1.2776239373124554e-06
1460 8.087226888164878e-08 1.2931559467688203e-07 2.5520780582155567e-06
1480 1.3494172890204936e-08 1.694024831522256e-08 9.684960105005302e-07
1500 -8.824463293422014e-08 1.708540366962552e-07 1.6024561091398937e-06
1520 2.6218913262709975e-08 7.753624231554568e-08 1.8204027583124116e-06
1540 2.8659997042268515e-08 3.187451511621475e-07 3.3111762149928836e-06
1560 1.7504498828202486e-07 1.6631020116619766e-07 3.304501888123923e-06
1580 2.489541657269001e-07 4.077737685292959e-07 4.571102635964053e-06
1600 4.023895598948002e-07 4.006287781521678e-07 5.051475909567671e-06
1620 1.6874037100933492e-07 1.9910294213332236e-07 3.445333049967303e-06
1640 3.8756115827709436e-07 2.802044036798179e-07 4.6239620132837445e-06
1660 2.9155489755794406e-07 3.191016730852425e-07 4.445270860742312e-06
1680 1.2183227227069438e-07 1.288935891352594e-07 2.8560159535118146e-06
1700 5.041874828748405e-08 1.628650352358818e-07 2.6296395390090765e-06
1720 1.4422403182834387e-07 -2.752130967564881e-08 1.933799467224162e-06
1740 -1.8811988411471248e-08 1.4195029507391155e-07 1.9525741663528606e-06
1760 -3.085369826294482e-08 1.0960502550005913e-07 1.5781843103468418e-06
1780 1.4018223737366498e-07 -9.961513569578528e-08 1.1353645277267788e-06
1800 4.413159331306815e-07 6.601330824196339e-07 5.866318133485038e-06
1820 6.609188858419657e-07 6.781192496418953e-07 6.480868250946514e-06
1840 1.6043850337155163e-07 3.0125374905765057e-07 3.849229869956616e-06
1860 4.84491465613246e-07 6.319678504951298e-07 6.002621375955641e-06
1880 1.4928446034900844e-07 2.5943154469132423e-07 3.6418989566300297e-06
1900 5.584206519415602e-08 1.4205215848051012e-07 2.5206854843418114e-06
1920 1.6240664990618825e-07 3.4405820770189166e-07 4.031997377751395e-06
1940 9.206814866047353e-08 2.3366192181129009e-07 3.2021180231822655e-06
1960 1.734078978188336e-07 3.0965020414441824e-07 3.941845079680206e-06
1980 4.834073479287326e-07 2.981687430292368e-07 4.9865711844176985e-06
2000 1.1619704309850931e-07 2.0818333723582327e-07 3.225738964829361e-06
