# Supplementary material for: Learning nonequilibrium statistical mechanics and dynamical phase transitions
Source: Nat Commun. 2024 Feb 6;15:1117. doi: 10.1038/s41467-024-45172-8 (PMC10847122; doi:10.1038/s41467-024-45172-8)
Supplement: Supplementary file 4 — Supplementary Data 1 [file 41467_2024_45172_MOESM4_ESM.zip › DPT-main/PlotTemplate/plot_KL_divergence/out/compare_KL/logs-2.00/log.txt]

20 4.673529474530369e-07 4.294633981771767e-07 5.236564902588725e-06
40 6.383081199601293e-06 6.233312888070941e-06 1.9700541088241152e-05
60 9.606046660337597e-07 8.486676961183548e-07 7.451297733496176e-06
80 8.980277925729752e-07 1.0331132216379046e-06 7.75050648371689e-06
100 1.1381780495867133e-06 1.150619937106967e-06 8.415860975219402e-06
120 1.724562025628984e-06 1.7972779460251331e-06 1.0449397450429387e-05
140 1.6832345863804221e-06 1.6780977603048086e-06 1.0247848877042998e-05
160 7.0086680352687836e-06 6.812682840973139e-06 2.0796534954570234e-05
180 2.3131287889555097e-06 2.5310437195003033e-06 1.2403535947669297e-05
200 2.1396554075181484e-06 2.041429979726672e-06 1.1531127711350564e-05
220 6.900590960867703e-07 5.679248715750873e-07 6.3440206758969e-06
240 3.3057949622161686e-07 3.9731094148010015e-07 4.84566908198758e-06
260 2.304568624822423e-08 2.9452894523274153e-07 3.1784629754838534e-06
280 6.16582838119939e-08 2.0006700651720166e-07 2.8643207770073786e-06
300 1.4476536307483912e-06 1.4987163012847304e-06 9.576205229677726e-06
320 1.7430284060537815e-07 3.700843080878258e-07 4.09502581533161e-06
340 1.3589742593467236e-06 1.3804383343085647e-06 9.253251846530475e-06
360 1.4630204532295465e-06 1.445820089429617e-06 9.551333278068341e-06
380 3.465975169092417e-07 5.201291060075164e-07 5.157211489859037e-06
400 1.3132375897839665e-07 2.2799940779805183e-07 3.3386836548743304e-06
420 1.4943634596420452e-07 1.3888620742363855e-07 3.033470648006187e-06
440 2.839515218511224e-07 3.52956703864038e-07 4.452191660675453e-06
460 -8.360075298696756e-09 1.9894650904461741e-07 2.4382727588090347e-06
480 1.9270373741164804e-07 2.1946834749542177e-07 3.613901071730652e-06
500 3.278728399891406e-08 9.735776984598488e-08 2.03085619432386e-06
520 7.171984179876745e-07 7.471317076124251e-07 6.801693871238967e-06
540 9.394861990585923e-07 1.2266391422599554e-06 8.312009413202759e-06
560 7.490016287192702e-07 1.1399970389902592e-06 7.75896023696987e-06
580 2.4834880605340004e-06 2.670945832505822e-06 1.2755301213474013e-05
600 1.3505195965990424e-06 1.5878176782280207e-06 9.657785085437354e-06
620 1.96252585737966e-07 3.128498065052554e-07 3.995065526396502e-06
640 1.2069722288288176e-07 2.679425961105153e-07 3.502017989376327e-06
660 7.330891094170511e-07 5.98971382714808e-07 6.483137440227438e-06
680 1.1391239240765572e-06 1.1686206562444568e-06 8.54179324960569e-06
700 1.6252452041953802e-06 1.306238118559122e-06 9.657094778958708e-06
720 7.381458999589086e-07 9.314098861068487e-07 7.289555014722282e-06
740 9.009090717881918e-07 1.1628435458987951e-06 8.104981134238187e-06
760 4.21659933635965e-07 4.358880687505007e-07 5.227120254858164e-06
780 8.932984201237559e-07 9.354989742860198e-07 7.630193067598157e-06
800 9.440991561859846e-07 1.0091462172567844e-06 7.881325473135803e-06
820 7.124544936232269e-07 9.1099354904145e-07 7.204876510513714e-06
840 3.273053152952343e-07 3.102486516581848e-07 4.502563115238445e-06
860 2.4793189368210733e-07 1.985135895665735e-07 3.7244769828248536e-06
880 7.910875865491107e-08 6.861682777525857e-08 2.1545820345636457e-06
900 1.7276761354878545e-07 3.3628748496994376e-07 3.9843162085162476e-06
920 -5.2041286835446954e-08 2.250235411338508e-07 2.3389711714116856e-06
940 3.039604052901268e-07 4.443863872438669e-07 4.848290700465441e-06
960 2.1127925720065832e-07 3.9380392991006374e-07 4.3552731767704245e-06
980 1.4551915228366852e-07 -1.5013029042165726e-08 2.030131327046547e-06
1000 8.009737939573824e-08 9.731593308970332e-10 1.6039720094340737e-06
1020 1.137650542659685e-07 -5.81676431465894e-08 1.323869582847692e-06
1040 4.639696271624416e-08 -2.0021616364829242e-08 9.051561278283771e-07
1060 7.097696652635932e-09 5.4191332310438156e-08 1.375233409817156e-06
1080 3.932000254280865e-07 2.249871613457799e-07 4.390094090922503e-06
1100 2.794622560031712e-07 6.529735401272774e-07 5.385293206927599e-06
1120 1.2277450878173113e-07 2.0538573153316975e-07 3.221472979930695e-06
1140 2.3599568521603942e-07 4.467656253837049e-07 4.641149189410498e-06
1160 1.5392652130685747e-07 2.408341970294714e-08 2.366968374190037e-06
1180 1.4051329344511032e-07 1.5854311641305685e-08 2.232198539786623e-06
1200 -1.590624378877692e-07 2.3339543986367062e-07 1.5145319594012108e-06
1220 -2.0758307073265314e-08 5.930814950261265e-08 1.0996782293659635e-06
1240 -3.9810402086004615e-08 1.1261363397352397e-07 1.5098360108822817e-06
1260 2.3566099116578698e-07 2.388915163464844e-07 3.841956640826538e-06
1280 8.347342372871935e-09 9.888026397675276e-08 1.8457608348398935e-06
1300 3.0288356356322765e-07 3.799141268245876e-07 4.645050921681104e-06
1320 5.415422492660582e-07 6.463887984864414e-07 6.145516636024695e-06
1340 2.1367304725572467e-07 2.297310857102275e-07 3.765763722185511e-06
1360 6.000918801873922e-07 7.548078428953886e-07 6.545714768435573e-06
1380 1.2313248589634895e-06 1.3261742424219847e-06 8.985005479189567e-06
1400 5.424662958830595e-07 4.5214255806058645e-07 5.627392056339886e-06
1420 6.059635779820383e-07 5.689144018106163e-07 6.115531050454592e-06
1440 2.545584720792249e-07 2.548440534155816e-07 4.0080558392219245e-06
1460 -1.2707459973171353e-08 3.376171662239358e-07 3.1711417705082567e-06
1480 1.4156830729916692e-07 1.453117874916643e-07 3.000046262968681e-06
1500 4.115281626582146e-08 6.853497325209901e-08 1.8448708942742087e-06
1520 -2.3501343093812466e-09 1.0055009624920785e-07 1.744729956953961e-06
1540 1.7016463971231133e-07 -6.162917998153716e-08 1.828727477004577e-06
1560 8.24002199806273e-08 2.1540472516790032e-08 1.8074014178637299e-06
1580 5.3553776524495333e-08 -7.54289430915378e-09 1.1918044720005128e-06
1600 1.392108970321715e-07 1.5306795830838382e-07 3.00832289212849e-06
1620 4.367393557913601e-09 9.495761332800612e-08 1.7649367691774387e-06
1640 8.150891517288983e-09 9.518589649815112e-08 1.7980884194912505e-06
1660 -1.5480782167287543e-07 1.821358637243975e-07 9.255228974325291e-07
1680 -5.964966476312838e-08 8.334791345987469e-08 8.618512765679043e-07
1700 5.385663826018572e-08 -3.471177478786558e-08 7.771969876557705e-07
1720 -4.5308297558221966e-08 6.184473022585735e-08 7.201004450507753e-07
1740 3.1057425076141953e-08 -3.765308065339923e-10 9.73680130300636e-07
1760 -1.1695738066919148e-07 1.606040314072743e-07 1.1616810979830916e-06
1780 -7.532435120083392e-09 4.663525032810867e-08 1.1031493158952799e-06
1800 2.0411971490830183e-07 2.788074198178947e-07 3.904231107298983e-06
1820 6.855043466202915e-08 2.6469570002518594e-07 3.2590680802968564e-06
1840 5.311449058353901e-10 1.6513149603269994e-07 2.299732841493096e-06
1860 1.5436671674251556e-07 -9.204086381942034e-10 2.2181263830134412e-06
1880 1.0955500329146162e-07 -1.0273652151226997e-08 1.7432844288123306e-06
1900 3.6772689782083035e-08 -5.57520252186805e-09 1.0000164820667123e-06
1920 4.637513484340161e-08 -1.1190422810614109e-08 1.0457811185915489e-06
1940 -2.248089003842324e-08 5.312176654115319e-08 9.726908274387824e-07
1960 -7.277640179381706e-08 9.387224508827785e-08 8.093197152447829e-07
1980 -6.232949090190232e-08 2.3984466679394245e-07 2.3500501811213326e-06
2000 2.791930455714464e-07 1.3089447747915983e-07 3.5771538478002185e-06
