# Supplementary material for: Learning nonequilibrium statistical mechanics and dynamical phase transitions
Source: Nat Commun. 2024 Feb 6;15:1117. doi: 10.1038/s41467-024-45172-8 (PMC10847122; doi:10.1038/s41467-024-45172-8)
Supplement: Supplementary file 4 — Supplementary Data 1 [file 41467_2024_45172_MOESM4_ESM.zip › DPT-main/PlotTemplate/plot_KL_divergence/out/compare_KL/logs0.00/log.txt]

20 3.181087231496349e-05 3.1822899472899735e-05 6.527156801894307e-05
40 4.7128371079452336e-05 4.7035340685397387e-05 0.00019752176012843847
60 5.793054879177362e-05 5.755700112786144e-05 0.0004990005400031805
80 6.095671415096149e-05 6.047693750588223e-05 0.0009125582291744649
100 6.861326983198524e-05 6.827274046372622e-05 0.0014367311960086226
120 5.637395224766806e-05 5.555085954256356e-05 0.0013473356375470757
140 6.476073758676648e-05 6.434475653804839e-05 0.0019510505953803658
160 6.926205242052674e-05 6.819960253778845e-05 0.0017463011899963021
180 0.00010313407983630896 0.00010371124517405406 0.002475087298080325
200 8.655997953610495e-05 8.516827801940963e-05 0.0009396043024025857
220 0.00019243720453232527 0.00019095010065939277 0.0025717804674059153
240 0.00029408885166049004 0.0002955045783892274 0.006374759133905172
260 0.00015912606613710523 0.00015256658662110567 0.003255855292081833
280 0.0005245452048256993 0.0005007153959013522 0.010005859658122063
300 0.0007919640047475696 0.0007559711812064052 0.012011928483843803
320 0.0007274254458025098 0.0006985081126913428 0.012333383783698082
340 0.0012014490785077214 0.0011852544266730547 0.02144685573875904
360 0.0015961627941578627 0.001575823756866157 0.025484032928943634
380 0.0006676263874396682 0.0006597093888558447 0.016696957871317863
400 0.00024735560873523355 0.00023715695715509355 0.007444540970027447
420 0.0005983003647997975 0.0005481152911670506 0.009133624844253063
440 0.0006456265691667795 0.0006401668069884181 0.012235313653945923
460 0.0003603680816013366 0.0003552021807990968 0.008188881911337376
480 0.00029289518715813756 0.0002772897423710674 0.00811659824103117
500 0.0005949102342128754 0.0006091541144996881 0.011929892934858799
520 0.0005976153188385069 0.0006049821968190372 0.012936905026435852
540 0.00347764790058136 0.0034688380546867847 0.03452828526496887
560 0.0034225615672767162 0.003428451484069228 0.036113858222961426
580 0.00338279502466321 0.003439543303102255 0.03618426248431206
600 0.003324289107695222 0.0033102266024798155 0.036458082497119904
620 0.0040753684006631374 0.00410481309518218 0.042646702378988266
640 0.004815330728888512 0.004857041873037815 0.045199401676654816
660 0.006720663979649544 0.0067741344682872295 0.0546439066529274
680 0.0008672111434862018 0.0008798190974630415 0.01795142889022827
700 0.000756990397349 0.0007272801012732089 0.01675562560558319
720 0.0005194374243728817 0.0005322561482898891 0.015036093071103096
740 0.0006320510292425752 0.0006364050786942244 0.016401933506131172
760 0.0004365909262560308 0.0004819348396267742 0.01138218492269516
780 0.00041299033910036087 0.0004331941599957645 0.007518487051129341
800 0.0004080967919435352 0.0004151834873482585 0.00989209022372961
820 0.0005207067006267607 0.00042645545909181237 0.008144286461174488
840 0.00026104081189259887 0.00024403369752690196 0.006131280213594437
860 0.00034095713635906577 0.0003092818078584969 0.0021175092551857233
880 0.0002552635269239545 0.00022877921583130956 0.006418949458748102
900 0.00020581982971634716 0.00020005667465738952 0.0032222787849605083
920 0.00018058523710351437 0.00016946301911957562 0.005759342573583126
940 0.00037983187939971685 0.00038623769069090486 0.011356920935213566
960 0.00025949679547920823 0.00025694037321954966 0.008538970723748207
980 0.00045330007560551167 0.00045491004129871726 0.013944984413683414
1000 0.000742318865377456 0.0007489757845178246 0.01820344664156437
1020 0.0009558708406984806 0.0009876519907265902 0.018253454938530922
1040 0.0006739633390679955 0.000694788177497685 0.014318346977233887
1060 0.0006678804056718946 0.0006395800737664104 0.013968147337436676
1080 0.0005845792475156486 0.0006128419772721827 0.012927406467497349
1100 0.000636303739156574 0.0006390208145603538 0.014251695945858955
1120 0.0006085505010560155 0.0006180318887345493 0.013039692305028439
1140 0.00044356982107274234 0.0004384935018606484 0.012667998671531677
1160 0.00041482559754513204 0.00041416179738007486 0.012056352570652962
1180 0.00040663406252861023 0.00035930497688241303 0.009179889224469662
1200 0.0003901173477061093 0.0003883051685988903 0.011629854328930378
1220 0.0006400432321242988 0.0006392638897523284 0.016314057633280754
1240 0.0005446451832540333 0.000566091388463974 0.014897583052515984
1260 0.0008553866646252573 0.000868386123329401 0.020075146108865738
1280 0.0005812792805954814 0.0005581679870374501 0.014888125471770763
1300 0.0009202388464473188 0.000918501173146069 0.01972433179616928
1320 0.0008028267184272408 0.0007977010682225227 0.01936700940132141
1340 0.0007441308116540313 0.00074859888991341 0.017229270190000534
1360 0.0006755017675459385 0.0006700432277284563 0.015392344444990158
1380 0.0005572710069827735 0.0005724336369894445 0.013495712541043758
1400 0.00048468675231561065 0.0004939028294757009 0.01415075920522213
1420 0.0003939427842851728 0.00039238372119143605 0.012510403990745544
1440 0.0006164085352793336 0.0006209458806551993 0.014691461808979511
1460 0.0004124457773286849 0.00039482073043473065 0.010557291097939014
1480 0.00026137032546103 0.00025805115001276135 0.009665226563811302
1500 0.00014755959273315966 0.00014201663725543767 0.005681972485035658
1520 0.0001041769573930651 9.974418935598806e-05 0.005293649155646563
1540 8.357112528756261e-05 8.504015568178147e-05 0.0028307405300438404
1560 0.00032209636992774904 0.00033868488389998674 0.007504783570766449
1580 0.00027793151093646884 0.00031134404707700014 0.006023426540195942
1600 0.0002214292180724442 0.0002419360971543938 0.007225808687508106
1620 0.0001794896088540554 0.00019163175602443516 0.007731355261057615
1640 0.00027089015929959714 0.0002930980990640819 0.008381825871765614
1660 0.0003892864624504 0.0003991640987806022 0.009679126553237438
1680 0.00020916124049108475 0.00021394093346316367 0.00885572750121355
1700 0.00040543952491134405 0.0003999020846094936 0.01230426412075758
1720 0.0005731023848056793 0.0005679336027242243 0.014271700754761696
1740 0.0008799348725005984 0.0008775092428550124 0.018631067126989365
1760 0.0004033809818793088 0.00041402148781344295 0.013315379619598389
1780 0.0002501160488463938 0.00026362441712990403 0.006565657909959555
1800 0.00015119313320610672 0.0001583816483616829 0.004394196905195713
1820 0.00012130328104831278 0.00014178200217429549 0.002586415270343423
1840 0.00014744288637302816 0.00015299380174838006 0.004280054476112127
1860 7.928282138891518e-05 8.387096750084311e-05 0.0014828253770247102
1880 0.00016530411085113883 0.00015101791359484196 0.004187766928225756
1900 5.360136128729209e-05 5.5003682064125314e-05 0.0022345511242747307
1920 0.0001813742273952812 0.000171807681908831 0.005763127934187651
1940 0.00011547683971002698 0.0001056706823874265 0.002540571615099907
1960 8.661195170134306e-05 8.130917558446527e-05 0.004298717249184847
1980 0.00019743118900805712 0.00018725584959611297 0.0038276484701782465
2000 0.000112514739157632 9.951016545528546e-05 0.0045734550803899765
