# Supplementary material for: Learning nonequilibrium statistical mechanics and dynamical phase transitions
Source: Nat Commun. 2024 Feb 6;15:1117. doi: 10.1038/s41467-024-45172-8 (PMC10847122; doi:10.1038/s41467-024-45172-8)
Supplement: Supplementary file 4 — Supplementary Data 1 [file 41467_2024_45172_MOESM4_ESM.zip › DPT-main/PlotTemplate/plot_KL_divergence/out/finite_time/SE/L4_D2W32K5_E100BS1k/logs-0.05/log.txt]

1 -0.2128229483962059 -0.2128229483962059 -0.21281780749559404 -0.21281780749559404
2 -0.20968056321144105 -0.422503511607647 -0.20964824557304382 -0.4224660530686378
3 -0.2066340461373329 -0.6291375577449799 -0.20664568319916726 -0.6291117362678051
4 -0.2036677174270153 -0.8328052751719952 -0.20368725061416626 -0.8327989868819714
5 -0.20076814219355582 -1.033573417365551 -0.20082351416349412 -1.0336225010454656
6 -0.19795015826821327 -1.2315235756337644 -0.19803134053945542 -1.231653841584921
7 -0.19522511437535287 -1.4267486900091173 -0.19525710344314576 -1.4269109450280668
8 -0.19254948124289512 -1.6192981712520125 -0.19252707958221435 -1.619438024610281
9 -0.18997937813401222 -1.8092775493860247 -0.18994339406490326 -1.8093814186751844
10 -0.187424423545599 -1.9967019729316238 -0.18748728185892105 -1.9968687005341055
11 -0.18493746519088744 -2.1816394381225113 -0.1848958544433117 -2.181764554977417
12 -0.1825278989970684 -2.3641673371195795 -0.18261391296982765 -2.364378467947245
13 -0.18014435544610025 -2.54431169256568 -0.18015641197562218 -2.544534879922867
14 -0.17781558707356454 -2.7221272796392446 -0.17771127671003342 -2.7222461566329006
15 -0.17554917186498642 -2.897676451504231 -0.17552267611026764 -2.8977688327431683
16 -0.1733172245323658 -3.070993676036597 -0.173270096629858 -3.0710389293730262
17 -0.17111196741461754 -3.2421056434512145 -0.17104126438498496 -3.242080193758011
18 -0.16895764470100402 -3.4110632881522185 -0.16894260570406913 -3.41102279946208
19 -0.16683520376682281 -3.5778984919190413 -0.16684833467006682 -3.5778711341321467
20 -0.16474148109555245 -3.742639973014594 -0.16463365852832795 -3.742504792660475
21 -0.16270978823304177 -3.9053497612476358 -0.1627654977142811 -3.905270290374756
22 -0.16067788526415824 -4.066027646511794 -0.1606753133237362 -4.065945603698492
23 -0.1586903527379036 -4.224717999249698 -0.15859636664390564 -4.224541970342398
24 -0.15675059854984283 -4.381468597799541 -0.15669482424855233 -4.38123679459095
25 -0.1548211991786957 -4.536289796978237 -0.15483187213540078 -4.536068666726351
26 -0.1529206909239292 -4.689210487902167 -0.15291809514164925 -4.688986761868
27 -0.1510437473654747 -4.840254235267642 -0.15096223279833793 -4.839948994666337
28 -0.14919439554214478 -4.989448630809786 -0.149124101549387 -4.989073096215725
29 -0.1473587140440941 -5.13680734485388 -0.14704232290387154 -5.136115419119596
30 -0.14560340121388435 -5.2824107460677645 -0.14559480771422387 -5.28171022683382
31 -0.14384138882160186 -5.426252134889366 -0.14388342723250389 -5.425593654066324
32 -0.14206904619932176 -5.568321181088688 -0.14229691922664642 -5.567890573292971
33 -0.14033927470445634 -5.708660455793145 -0.14070336818695067 -5.708593941479921
34 -0.13861771076917648 -5.8472781665623215 -0.1387429028749466 -5.847336844354868
35 -0.13693924620747566 -5.984217412769797 -0.13689208179712295 -5.984228926151991
36 -0.13529314249753951 -6.119510555267337 -0.1356152407824993 -6.119844166934491
37 -0.1336638979613781 -6.2531744532287155 -0.13377869203686715 -6.253622858971358
38 -0.13203856572508813 -6.385213018953803 -0.13220347836613655 -6.385826337337495
39 -0.1304691180586815 -6.515682137012485 -0.13062041252851486 -6.5164467498660095
40 -0.12888170778751373 -6.644563844799999 -0.129136411100626 -6.645583160966636
41 -0.12732547000050545 -6.771889314800504 -0.1274512767791748 -6.77303443774581
42 -0.12580692768096924 -6.897696242481473 -0.12532323449850083 -6.898357672244311
43 -0.12432115748524666 -7.022017399966719 -0.12399562932550907 -7.02235330156982
44 -0.1228572279214859 -7.144874627888205 -0.12266693972051143 -7.145020241290331
45 -0.12142296396195888 -7.266297591850164 -0.12123411446809769 -7.266254355758429
46 -0.11998777501285077 -7.386285366863015 -0.12005289867520333 -7.386307254433632
47 -0.11857093088328838 -7.504856297746303 -0.1187901496887207 -7.505097404122353
48 -0.11715506389737129 -7.622011361643675 -0.11763627640902996 -7.622733680531383
49 -0.11576833017170429 -7.737779691815379 -0.11645928733050823 -7.739192967861891
50 -0.11440298520028591 -7.852182677015665 -0.11442074254155159 -7.853613710403443
51 -0.11307303719222546 -7.96525571420789 -0.11288617886602878 -7.966499889269472
52 -0.11176186092197896 -8.077017575129869 -0.11172556318342686 -8.078225452452898
53 -0.1104875661432743 -8.187505141273142 -0.11056009829044341 -8.188785550743342
54 -0.10920758657157421 -8.296712727844717 -0.10927288979291916 -8.298058440536261
55 -0.10795950777828693 -8.404672235623003 -0.10792767480015755 -8.405986115336418
56 -0.10673896335065365 -8.511411198973658 -0.10657712146639824 -8.512563236802816
57 -0.10552737824618816 -8.616938577219846 -0.10553914494812489 -8.61810238175094
58 -0.1043513748794794 -8.721289952099326 -0.10385343618690968 -8.72195581793785
59 -0.10318983308970928 -8.824479785189036 -0.1032030489295721 -8.825158866867422
60 -0.10203779190778732 -8.926517577096822 -0.10261738076806068 -8.927776247635483
61 -0.10089786164462566 -9.027415438741448 -0.10127244517207146 -9.029048692807555
62 -0.09976654760539531 -9.127181986346843 -0.09995403327047825 -9.129002726078033
63 -0.09867268651723862 -9.225854672864081 -0.098904088139534 -9.227906814217567
64 -0.09762914478778839 -9.32348381765187 -0.09750804379582405 -9.32541485801339
65 -0.09655502699315548 -9.420038844645024 -0.09647083729505539 -9.421885695308445
66 -0.0955312553793192 -9.515570100024343 -0.09589144624769688 -9.517777141556142
67 -0.09451973475515843 -9.610089834779501 -0.09479211531579494 -9.612569256871936
68 -0.09353058598935604 -9.703620420768857 -0.09361786805093289 -9.706187124922868
69 -0.09254425093531608 -9.796164671704172 -0.09144708141684532 -9.797634206339714
70 -0.09162600226700306 -9.887790673971175 -0.09173853732645512 -9.889372743666168
71 -0.09069072231650352 -9.978481396287679 -0.09018760696053504 -9.979560350626704
72 -0.089793736115098 -10.068275132402777 -0.08990990705788135 -10.069470257684586
73 -0.0888869572430849 -10.157162089645862 -0.08904177211225033 -10.158512029796835
74 -0.08799230977892876 -10.245154399424791 -0.08784970752894879 -10.246361737325785
75 -0.08714354634284974 -10.33229794576764 -0.08718433417379856 -10.333546071499583
76 -0.08628672435879707 -10.418584670126437 -0.08622524701058865 -10.419771318510172
77 -0.08542897775769234 -10.504013647884129 -0.08534996286034584 -10.505121281370517
78 -0.08466093353927136 -10.588674581423401 -0.08485837504267693 -10.589979656413194
79 -0.08385656587779522 -10.672531147301196 -0.08398094289004802 -10.673960599303241
80 -0.08307963572442531 -10.755610783025622 -0.0829436007887125 -10.756904200091954
81 -0.08230606205761433 -10.837916845083237 -0.08207403644919395 -10.838978236541148
82 -0.08157995790243149 -10.919496802985668 -0.08198164403438568 -10.920959880575534
83 -0.08082936778664589 -11.000326170772313 -0.08122078105807304 -11.002180661633608
84 -0.08010485172271728 -11.08043102249503 -0.07981748171150685 -11.081998143345114
85 -0.07941702380776405 -11.159848046302795 -0.07925011441111565 -11.16124825775623
86 -0.07873843647539616 -11.23858648277819 -0.07871190197765827 -11.239960159733888
87 -0.07810111865401267 -11.316687601432204 -0.0773787822574377 -11.317338941991325
88 -0.07745860293507575 -11.39414620436728 -0.07723516449332238 -11.394574106484647
89 -0.07681182436645032 -11.47095802873373 -0.07648264467716218 -11.47105675116181
90 -0.07619192413985729 -11.547149952873587 -0.07654522396624089 -11.54760197512805
91 -0.07559256106615067 -11.622742513939738 -0.07572541870176792 -11.623327393829818
92 -0.07498260289430618 -11.697725116834043 -0.07518633976578712 -11.698513733595606
93 -0.07438616827130318 -11.772111285105346 -0.07513307742774486 -11.773646811023351
94 -0.07379798777401447 -11.84590927287936 -0.07331354729831219 -11.846960358321663
95 -0.07324707992374897 -11.91915635280311 -0.07338654734194279 -11.920346905663607
96 -0.07269033752381801 -11.991846690326929 -0.07267329804599285 -11.9930202037096
97 -0.07215525098145008 -12.064001941308378 -0.0715968020260334 -12.064617005735633
98 -0.07165415398776531 -12.135656095296143 -0.07198010310530663 -12.13659710884094
99 -0.07115062214434147 -12.206806717440484 -0.07126061245799065 -12.20785772129893
100 -0.07066895850002766 -12.277475675940511 -0.07103979140520096 -12.278897512704132
101 -0.07017460614442825 -12.34765028208494 -0.07013182900846004 -12.349029341712592
102 -0.06969366408884525 -12.417343946173785 -0.07050885036587715 -12.41953819207847
103 -0.06920204609632492 -12.486545992270111 -0.06860311664640903 -12.48814130872488
104 -0.06878277212381363 -12.555328764393925 -0.06863976083695889 -12.556781069561838
105 -0.06834195144474506 -12.62367071583867 -0.0685819260776043 -12.625362995639442
106 -0.06791382096707821 -12.691584536805749 -0.06864013522863388 -12.694003130868076
107 -0.067439054697752 -12.759023591503501 -0.06710213273763657 -12.761105263605712
108 -0.06703757680952549 -12.826061168313027 -0.06731418967247009 -12.828419453278181
109 -0.06664621941745281 -12.89270738773048 -0.06689520701766014 -12.895314660295842
110 -0.06623916141688824 -12.958946549147369 -0.06646118573844433 -12.961775846034286
111 -0.06583786569535732 -13.024784414842726 -0.06574700996279717 -13.027522855997082
112 -0.06545869223773479 -13.090243107080461 -0.06612184233963489 -13.093644698336718
113 -0.0650719452649355 -13.155315052345397 -0.0654467735439539 -13.159091471880672
114 -0.06469404585659504 -13.220009098201992 -0.06483917757868767 -13.223930649459358
115 -0.06434715799987316 -13.284356256201864 -0.06297928355634212 -13.2869099330157
116 -0.06402906104922294 -13.348385317251086 -0.06426707729697227 -13.351177010312671
117 -0.06369633972644806 -13.412081656977534 -0.06363594010472298 -13.414812950417394
118 -0.06335971280932426 -13.475441369786859 -0.06225919779390097 -13.477072148211295
119 -0.06305485405027866 -13.538496223837138 -0.06262604929506779 -13.539698197506363
120 -0.06270623542368411 -13.601202459260822 -0.06311543174088001 -13.602813629247242
121 -0.06243403684347868 -13.663636496104301 -0.06265542618930339 -13.665469055436546
122 -0.06211243886500597 -13.725748934969307 -0.06209478452801705 -13.727563839964564
123 -0.061820678785443305 -13.78756961375475 -0.06203607339411974 -13.789599913358684
124 -0.06154191978275776 -13.849111533537508 -0.061123880185186864 -13.850723793543871
125 -0.061223755776882174 -13.910335289314391 -0.06132550183683634 -13.912049295380708
126 -0.060942262411117554 -13.971277551725509 -0.059071093983948234 -13.971120389364657
127 -0.06072052698582411 -14.031998078711332 -0.06167208645492792 -14.032792475819585
128 -0.0604495283216238 -14.092447607032955 -0.06106942817568779 -14.093861903995274
129 -0.06013326738029719 -14.152580874413253 -0.06139090824872255 -14.155252812243996
130 -0.059876499138772486 -14.212457373552025 -0.05956985987722874 -14.214822672121224
131 -0.059608690440654755 -14.27206606399268 -0.06018238160759211 -14.275005053728817
132 -0.059310872852802274 -14.331376936845482 -0.0590218449011445 -14.334026898629961
133 -0.05908210407942534 -14.390459040924908 -0.05823806896805763 -14.392264967598019
134 -0.05887097287923097 -14.449330013804138 -0.05944894123822451 -14.451713908836243
135 -0.05863091330975294 -14.50796092711389 -0.05717733297497034 -14.508891241811213
136 -0.05846291519701481 -14.566423842310906 -0.057792017981410024 -14.566683259792622
137 -0.058282236009836196 -14.624706078320742 -0.05823583994060755 -14.62491909973323
138 -0.05804286766797304 -14.682748945988715 -0.05926439017057419 -14.684183489903804
139 -0.05779762864112854 -14.740546574629844 -0.05823381766676903 -14.742417307570573
140 -0.05756645258516073 -14.798113027215004 -0.05811661276966333 -14.800533920340236
141 -0.05738601852208376 -14.855499045737089 -0.05788341760635376 -14.85841733794659
142 -0.05718296095728874 -14.912682006694377 -0.057533036544919015 -14.915950374491509
143 -0.056942933797836305 -14.969624940492213 -0.05788909923285246 -14.973839473724361
144 -0.0567367609590292 -15.026361701451243 -0.05581943541765213 -15.029658909142013
145 -0.056602885387837885 -15.082964586839081 -0.05807933658361435 -15.087738245725626
146 -0.056313784793019295 -15.1392783716321 -0.06015378851443529 -15.147892034240062
147 -0.05606364943087101 -15.195342021062972 -0.056121472269296646 -15.204013506509359
148 -0.05587383154779672 -15.251215852610768 -0.05545977242290974 -15.25947327893227
149 -0.05568854175508022 -15.306904394365848 -0.05813291650265455 -15.317606195434923
150 -0.05549820456653833 -15.362402598932386 -0.05481301564723253 -15.372419211082155
151 -0.05533783137798309 -15.417740430310369 -0.0538889080286026 -15.426308119110757
152 -0.05531488843262196 -15.473055318742992 -0.05441553127020597 -15.480723650380963
153 -0.055103887990117076 -15.52815920673311 -0.05391301661729812 -15.53463666699826
154 -0.055024820193648336 -15.583184026926757 -0.05717529710382223 -15.591811964102082
155 -0.05484333373606205 -15.63802736066282 -0.05583163760602474 -15.647643601708106
156 -0.054628157243132594 -15.692655517905953 -0.05409828796982765 -15.701741889677933
157 -0.054530624859035016 -15.747186142764988 -0.053591573424637315 -15.75533346310257
158 -0.05442061983048916 -15.801606762595478 -0.054575273767113686 -15.809908736869684
159 -0.054225757159292697 -15.85583251975477 -0.05488701928406954 -15.864795756153754
160 -0.05411147959530353 -15.909943999350073 -0.05659290105104446 -15.921388657204798
161 -0.05388167966157198 -15.963825679011645 -0.05544984806329012 -15.976838505268088
162 -0.05370331313461065 -16.017528992146257 -0.05531363971531391 -16.032152144983403
163 -0.05356089286506176 -16.071089885011318 -0.055290724895894525 -16.087442869879297
164 -0.053383218869566915 -16.124473103880884 -0.05681025125086307 -16.14425312113016
165 -0.053131633624434474 -16.17760473750532 -0.052429582737386224 -16.196682703867545
166 -0.05307489205151796 -16.23067962955684 -0.05312667340040207 -16.249809377267947
167 -0.05295493956655264 -16.283634569123393 -0.05173052195459604 -16.301539899222544
168 -0.05284484401345253 -16.336479413136846 -0.05222212485969067 -16.353762024082233
169 -0.052794089913368224 -16.389273503050216 -0.05140218436717987 -16.405164208449413
170 -0.05272616408765316 -16.441999667137868 -0.053583445772528646 -16.45874765422194
171 -0.05257887486368418 -16.494578542001552 -0.052222917787730694 -16.510970572009672
172 -0.0524847824126482 -16.5470633244142 -0.05209760162979364 -16.563068173639465
173 -0.05242875814437866 -16.59949208255858 -0.05159990433603525 -16.6146680779755
174 -0.05228946302086115 -16.651781545579443 -0.05174338426440954 -16.66641146223991
175 -0.05222722217440605 -16.704008767753848 -0.05395400412380695 -16.720365466363717
176 -0.05208701137453318 -16.75609577912838 -0.05249553229659796 -16.772860998660313
177 -0.05200269240885973 -16.80809847153724 -0.05144431795924902 -16.82430531661956
178 -0.05193278137594461 -16.860031252913185 -0.0509465167298913 -16.875251833349452
179 -0.05184690821915865 -16.911878161132343 -0.05227701254189014 -16.92752884589134
180 -0.05176937729120255 -16.963647538423544 -0.052147320844233035 -16.979676166735576
181 -0.05172080043703318 -17.015368338860576 -0.05325575154274702 -17.032931918278322
182 -0.051564164273440835 -17.066932503134016 -0.05027351602911949 -17.08320543430744
183 -0.05146253481507301 -17.11839503794909 -0.05051300711929798 -17.13371844142674
184 -0.051432074047625065 -17.169827111996714 -0.05393014494329691 -17.187648586370038
185 -0.0512572830542922 -17.221084395051005 -0.05192754585295915 -17.239576132222997
186 -0.0511414660140872 -17.272225861065092 -0.052463899552822116 -17.29204003177582
187 -0.05106222815811634 -17.323288089223208 -0.05206234306097031 -17.34410237483679
188 -0.050942711904644965 -17.374230801127855 -0.05180919598788023 -17.39591157082467
189 -0.050836398638784884 -17.42506719976664 -0.05312378145754337 -17.449035352282213
190 -0.05071660615503788 -17.47578380592168 -0.04770155027508736 -17.4967369025573
191 -0.050757269561290744 -17.52654107548297 -0.049942316859960555 -17.54667921941726
192 -0.05068767517805099 -17.57722875066102 -0.053335395827889445 -17.60001461524515
193 -0.05051823016256094 -17.62774698082358 -0.05087883174419403 -17.650893446989343
194 -0.05044446364045143 -17.678191444464034 -0.05083449371159077 -17.701727940700934
195 -0.0503191277384758 -17.72851057220251 -0.05075674131512642 -17.75248468201606
196 -0.050300133228302 -17.77881070543081 -0.05129776895046234 -17.803782450966523
197 -0.05019443184137344 -17.829005137272183 -0.051013365387916565 -17.85479581635444
198 -0.05012845285236835 -17.879133590124553 -0.05016474463045597 -17.904960560984897
199 -0.050017104297876355 -17.92915069442243 -0.05024430565536022 -17.95520486664026
200 -0.05002206452190876 -17.979172758944337 -0.046926101483404634 -18.002130968123662
201 -0.050089648179709914 -18.029262407124047 -0.049936330132186416 -18.05206729825585
202 -0.049984931200742724 -18.07924733832479 -0.05079406835138798 -18.102861366607236
203 -0.05000759586691857 -18.12925493419171 -0.050598637014627454 -18.153460003621863
204 -0.04984600432217121 -18.17910093851388 -0.04894570652395487 -18.20240571014582
205 -0.04978220611810684 -18.228883144631986 -0.05273691900074482 -18.25514262914656
206 -0.04969216752797365 -18.27857531215996 -0.048502243123948574 -18.30364487227051
207 -0.049696902371943 -18.3282722145319 -0.052181725949049 -18.355826598219558
208 -0.049617250263690946 -18.37788946479559 -0.04781742617487907 -18.40364402439444
209 -0.049547601118683816 -18.427437065914273 -0.05027775820344686 -18.453921782597885
210 -0.04947442337870598 -18.476911489292977 -0.04988736268132925 -18.503809145279213
211 -0.04939079079777002 -18.526302280090746 -0.04920175112783909 -18.553010896407052
212 -0.04933666530996561 -18.575638945400712 -0.05069129690527916 -18.60370219331233
213 -0.04929373264312744 -18.62493267804384 -0.04913398288190365 -18.652836176194235
214 -0.04918341189622879 -18.67411608994007 -0.05051007829606533 -18.7033462544903
215 -0.04918750524520874 -18.72330359518528 -0.049186788499355316 -18.752533042989654
216 -0.04914377368986607 -18.772447368875145 -0.049064506962895396 -18.80159754995255
217 -0.04907365757972002 -18.821521026454864 -0.048800908401608466 -18.85039845835416
218 -0.04915222264826298 -18.870673249103127 -0.046453718841075894 -18.896852177195235
219 -0.04904587678611279 -18.91971912588924 -0.05154186133295298 -18.94839403852819
220 -0.04901344254612923 -18.96873256843537 -0.04822290521115065 -18.99661694373934
221 -0.04907493256032467 -19.017807500995694 -0.04677084553986788 -19.04338778927921
222 -0.0491249892860651 -19.066932490281758 -0.04852158315479756 -19.091909372434007
223 -0.04903393015265465 -19.11596642043441 -0.047579333372414115 -19.13948870580642
224 -0.0490473348647356 -19.165013755299146 -0.04868115354329348 -19.188169859349713
225 -0.04905515406280756 -19.214068909361952 -0.04988936949521303 -19.238059228844925
226 -0.04896706510335207 -19.263035974465303 -0.0514686631038785 -19.289527891948804
227 -0.04880114383995533 -19.31183711830526 -0.047450618259608744 -19.336978510208414
228 -0.04875765834003687 -19.360594776645296 -0.048598050326108935 -19.385576560534524
229 -0.048786832951009274 -19.409381609596306 -0.048428135737776754 -19.4340046962723
230 -0.048773786053061485 -19.458155395649367 -0.048362443968653676 -19.482367140240953
231 -0.04876856878399849 -19.506923964433366 -0.047664168663322924 -19.530031308904277
232 -0.04879194851964712 -19.555715912953012 -0.0487759456038475 -19.578807254508124
233 -0.04874289445579052 -19.604458807408804 -0.0486708790063858 -19.62747813351451
234 -0.04871823098510504 -19.65317703839391 -0.05039358269423246 -19.677871716208745
235 -0.04858995713293553 -19.701766995526846 -0.04805372506380081 -19.725925441272548
236 -0.048541126400232316 -19.750308121927077 -0.049898093752563 -19.77582353502511
237 -0.04850512836128473 -19.79881325028836 -0.046325578913092615 -19.822149113938202
238 -0.04852193687111139 -19.847335187159473 -0.04863718319684267 -19.870786297135044
239 -0.04848602376878262 -19.895821210928254 -0.05008648969233036 -19.920872786827374
240 -0.0485716475173831 -19.94439285844564 -0.047042923234403136 -19.967915710061778
241 -0.04842176865786314 -19.992814627103503 -0.04747075717896223 -20.01538646724074
242 -0.04851986207067967 -20.041334489174183 -0.047698778472840785 -20.063085245713584
243 -0.04854481387883425 -20.089879303053017 -0.050559922307729724 -20.113645168021314
244 -0.048397460766136643 -20.138276763819153 -0.04809274785220623 -20.16173791587352
245 -0.04839596170932055 -20.186672725528474 -0.049436605721712115 -20.211174521595233
246 -0.048374649696052076 -20.235047375224525 -0.04679186847060919 -20.257966390065842
247 -0.048299110122025014 -20.28334648534655 -0.04627242088317871 -20.30423881094902
248 -0.048589089699089524 -20.331935575045637 -0.047932807356119156 -20.35217161830514
249 -0.04844467882066965 -20.380380253866306 -0.0464819248765707 -20.39865354318171
250 -0.04840585570782423 -20.42878610957413 -0.046961713954806326 -20.445615257136517
251 -0.048536217957735064 -20.477322327531866 -0.04843718744814396 -20.49405244458466
252 -0.048541555367410186 -20.525863882899277 -0.04755716547369957 -20.54160961005836
253 -0.048467340879142284 -20.57433122377842 -0.049528451450169084 -20.591138061508527
254 -0.048437722213566306 -20.622768945991986 -0.04830281026661396 -20.63944087177514
255 -0.04833899475634098 -20.67110794074833 -0.047334741614758966 -20.686775613389898
256 -0.048290462046861646 -20.71939840279519 -0.048315397650003436 -20.735091011039902
257 -0.04826013259589672 -20.767658535391085 -0.047409215942025185 -20.782500226981927
258 -0.04825122393667698 -20.815909759327763 -0.04675124529749155 -20.82925147227942
259 -0.04824818503111601 -20.86415794435888 -0.04491870068013668 -20.874170172959555
260 -0.04839635919779539 -20.912554303556675 -0.04649795293807983 -20.920668125897635
261 -0.04844959937036038 -20.961003902927036 -0.049191912077367304 -20.969860037975003
262 -0.04840898513793945 -21.009412888064976 -0.047831686586141585 -21.017691724561146
263 -0.048330023512244226 -21.05774291157722 -0.047232529148459435 -21.064924253709606
264 -0.04828777052462101 -21.10603068210184 -0.04855391774326563 -21.113478171452872
265 -0.04827091600745916 -21.1543015981093 -0.04848171137273312 -21.161959882825606
266 -0.048278142139315604 -21.202579740248616 -0.047067347541451456 -21.209027230367056
267 -0.048202229849994185 -21.25078197009861 -0.05130025241523981 -21.260327482782294
268 -0.048181454092264174 -21.298963424190877 -0.049999873712658884 -21.310327356494952
269 -0.04795166440308094 -21.346915088593956 -0.048864574357867244 -21.35919193085282
270 -0.04794850703328848 -21.394863595627246 -0.048306786455214024 -21.407498717308034
271 -0.04799215737730265 -21.442855753004547 -0.05053843036293983 -21.458037147670975
272 -0.047764130681753156 -21.4906198836863 -0.04852296970784664 -21.50656011737882
273 -0.04770951811224222 -21.538329401798542 -0.04765739943832159 -21.554217516817143
274 -0.04777507949620485 -21.586104481294747 -0.04737498592585325 -21.601592502742996
275 -0.04770152382552624 -21.633806005120274 -0.04842181615531445 -21.65001431889831
276 -0.04770601391792297 -21.6815120190382 -0.04572117831557989 -21.695735497213892
277 -0.04764917697757483 -21.729161196015774 -0.04858565684407949 -21.74432115405797
278 -0.04769589472562075 -21.776857090741395 -0.05135087072849274 -21.795672024786462
279 -0.04759502448141575 -21.82445211522281 -0.046536003798246385 -21.842208028584707
280 -0.04759841430932284 -21.872050529532135 -0.04866312313824892 -21.890871151722955
281 -0.04758762177079916 -21.919638151302934 -0.04766708165407181 -21.938538233377027
282 -0.04754694569855929 -21.967185097001494 -0.04808828700333834 -21.986626520380366
283 -0.047534169442951676 -22.014719266444445 -0.04685288351029158 -22.033479403890656
284 -0.0475454343482852 -22.06226470079273 -0.04587423335760832 -22.079353637248264
285 -0.04757476169615984 -22.109839462488893 -0.04804001040756702 -22.127393647655833
286 -0.047578257881104945 -22.15741772037 -0.048384856432676315 -22.17577850408851
287 -0.04756101556122303 -22.20497873593122 -0.04912770874798298 -22.22490621283649
288 -0.04738357774913311 -22.252362313680354 -0.048739385604858396 -22.273645598441348
289 -0.047340222634375095 -22.29970253631473 -0.04823610782623291 -22.321881706267583
290 -0.047322879917919634 -22.34702541623265 -0.046176501736044887 -22.368058208003628
291 -0.0473678233101964 -22.394393239542847 -0.04650682266801596 -22.414565030671643
292 -0.04748782981187105 -22.441881069354718 -0.04549878593534231 -22.460063816606986
293 -0.04760112650692463 -22.489482195861644 -0.045362261682748796 -22.505426078289734
294 -0.047573984041810034 -22.537056179903455 -0.04815221894532442 -22.55357829723506
295 -0.04768725652247667 -22.58474343642593 -0.05018572006374598 -22.603764017298804
296 -0.04774180557578802 -22.63248524200172 -0.04434019196778536 -22.648104209266588
297 -0.04771570395678282 -22.680200945958504 -0.04945397209376097 -22.69755818136035
298 -0.047515549883246425 -22.72771649584175 -0.04790658690035343 -22.745464768260703
299 -0.04748878292739391 -22.775205278769146 -0.04790370352566242 -22.793368471786366
300 -0.047468365728855134 -22.822673644498 -0.048796937055885795 -22.842165408842252
301 -0.04742966759949922 -22.8701033120975 -0.04873768538236618 -22.89090309422462
302 -0.047453951090574265 -22.917557263188073 -0.045232674852013585 -22.936135769076632
303 -0.04733658209443092 -22.964893845282504 -0.047909780964255334 -22.984045550040886
304 -0.047374308481812476 -23.012268153764317 -0.045700073800981046 -23.029745623841865
305 -0.04749746210873127 -23.059765615873047 -0.048027552850544455 -23.07777317669241
306 -0.047391469776630404 -23.10715708564968 -0.04686919990926981 -23.12464237660168
307 -0.047400529868900775 -23.15455761551858 -0.04769909754395485 -23.172341474145636
308 -0.04738996643573046 -23.20194758195431 -0.04687242992222309 -23.21921390406786
309 -0.04741224348545074 -23.24935982543976 -0.048147924989461896 -23.26736182905732
310 -0.04741261377930641 -23.29677243921907 -0.04719655346125364 -23.314558382518577
311 -0.04737054724246263 -23.34414298646153 -0.048028445430099966 -23.362586827948675
312 -0.047326118871569636 -23.3914691053331 -0.04516372587531805 -23.407750553823995
313 -0.04744360204786062 -23.43891270738096 -0.049262539483606815 -23.4570130933076
314 -0.04727006815373898 -23.4861827755347 -0.04558036867529154 -23.502593461982894
315 -0.04739364292472601 -23.533576418459425 -0.04776738826185465 -23.550360850244747
316 -0.04731793776154518 -23.58089435622097 -0.047071379236876966 -23.597432229481623
317 -0.04733988381922245 -23.628234240040193 -0.044225573912262915 -23.641657803393887
318 -0.04745421577244997 -23.675688455812644 -0.04808290358632803 -23.689740706980214
319 -0.04742115568369627 -23.72310961149634 -0.045922163873910904 -23.735662870854124
320 -0.04748457800596952 -23.77059418950231 -0.045329556241631506 -23.780992427095757
321 -0.047521276958286764 -23.818115466460597 -0.046931704692542556 -23.8279241317883
322 -0.04746705517172813 -23.865582521632327 -0.05021983366459608 -23.878143965452896
323 -0.04745942670851946 -23.913041948340847 -0.04751900508999825 -23.925662970542895
324 -0.04737156815826893 -23.960413516499116 -0.04814055226743221 -23.97380352281033
325 -0.047347722575068474 -24.007761239074185 -0.04730279296636582 -24.021106315776695
326 -0.047413787618279454 -24.055175026692464 -0.04759921431541443 -24.06870553009211
327 -0.047283189557492736 -24.102458216249957 -0.04800089169293642 -24.116706421785047
328 -0.04719742238521576 -24.149655638635174 -0.04579604174941778 -24.162502463534466
329 -0.04728652890771627 -24.19694216754289 -0.04586387313902378 -24.20836633667349
330 -0.04741409532725811 -24.24435626287015 -0.04769794046878815 -24.256064277142276
331 -0.04742440786212683 -24.291780670732276 -0.0472771430388093 -24.303341420181084
332 -0.04735937602818012 -24.339140046760456 -0.04661876857280731 -24.34996018875389
333 -0.04739203844219446 -24.38653208520265 -0.047635421715676786 -24.397595610469565
334 -0.04736927654594183 -24.433901361748593 -0.045942597649991514 -24.443538208119556
335 -0.04748519398272037 -24.481386555731312 -0.04544718731194734 -24.488985395431502
336 -0.04742236211895943 -24.52880891785027 -0.04703868702054024 -24.53602408245204
337 -0.04741425849497318 -24.576223176345245 -0.048056622967123985 -24.584080705419165
338 -0.04740182459354401 -24.623625000938787 -0.04684674609452486 -24.63092745151369
339 -0.04740463588386774 -24.671029636822656 -0.047067686729133126 -24.67799513824282
340 -0.04764232635498047 -24.718671963177638 -0.0511738583445549 -24.729168996587376
341 -0.047244712710380554 -24.76591667588802 -0.04706322886049748 -24.776232225447874
342 -0.04728482719510794 -24.813201503083125 -0.0457306744530797 -24.821962899900953
343 -0.04739627167582512 -24.86059777475895 -0.0467030281201005 -24.868665928021052
344 -0.047406421042978764 -24.90800419580193 -0.047436388209462166 -24.916102316230514
345 -0.04733302667737007 -24.9553372224793 -0.04682503957301378 -24.96292735580353
346 -0.047286118380725384 -25.002623340860026 -0.04683693610131741 -25.009764291904848
347 -0.0473807679489255 -25.050004108808952 -0.046666648238897324 -25.056430940143745
348 -0.04730848297476768 -25.09731259178372 -0.04907478075474501 -25.10550572089849
349 -0.04723962415009737 -25.144552215933818 -0.04535071849822998 -25.15085643939672
350 -0.04735513273626566 -25.19190734867008 -0.04856643434613943 -25.199422873742858
351 -0.0473335474729538 -25.239240896143034 -0.04934326633810997 -25.248766140080967
352 -0.047251388616859916 -25.286492284759895 -0.04588978756219149 -25.29465592764316
353 -0.04728661067783833 -25.33377889543773 -0.04655105080455542 -25.341206978447715
354 -0.04731680247932672 -25.381095697917058 -0.0464656800031662 -25.38767265845088
355 -0.047408427298069 -25.428504125215127 -0.04907762408256531 -25.436750282533445
356 -0.04718449003994465 -25.475688615255073 -0.04795582480728626 -25.48470610734073
357 -0.047084373049438 -25.52277298830451 -0.04322208520025015 -25.52792819254098
358 -0.04737088847905398 -25.570143876783565 -0.04902412369847298 -25.576952316239453
359 -0.04715851601213217 -25.617302392795697 -0.04501492232084274 -25.621967238560295
360 -0.047270788438618185 -25.664573181234314 -0.04901475217193365 -25.67098199073223
361 -0.04723179992288351 -25.711804981157197 -0.04700883477926254 -25.717990825511492
362 -0.047218143939971924 -25.75902312509717 -0.04815861526876688 -25.76614944078026
363 -0.047108231112360954 -25.80613135620953 -0.04731611907482147 -25.813465559855082
364 -0.047151794843375686 -25.853283151052906 -0.04611938800662756 -25.85958494786171
365 -0.04866113495081663 -25.901944286003722 -0.044199835322797296 -25.903784783184506
366 -0.047264563664793965 -25.949208849668516 -0.04782340656965971 -25.951608189754165
367 -0.04719523936510086 -25.996404089033618 -0.046984031610190866 -25.998592221364355
368 -0.04721416607499122 -26.04361825510861 -0.04797361847013235 -26.046565839834486
369 -0.04718389455229044 -26.0908021496609 -0.04897219557315111 -26.095538035407635
370 -0.04707064684480429 -26.137872796505704 -0.04623597450554371 -26.141774009913178
371 -0.04713958613574505 -26.18501238264145 -0.045553906634449956 -26.187327916547627
372 -0.047207612171769144 -26.232219994813217 -0.04790079053491354 -26.23522870708254
373 -0.047137708961963655 -26.27935770377518 -0.04595550876110792 -26.28118421584365
374 -0.04720915257930756 -26.326566856354486 -0.047422234527766706 -26.328606450371414
375 -0.04714382421225309 -26.373710680566738 -0.04656300395727157 -26.375169454328685
376 -0.04720300994813442 -26.420913690514872 -0.04759846571832895 -26.422767920047015
377 -0.04728707335889339 -26.468200763873767 -0.0447411959990859 -26.467509116046102
378 -0.04724435564130545 -26.51544511951507 -0.04712714739143849 -26.51463626343754
379 -0.04723607338964939 -26.56268119290472 -0.04786405861377716 -26.562500322051317
380 -0.04716957900673151 -26.60985077191145 -0.0475597457960248 -26.610060067847343
381 -0.04716430101543665 -26.657015072926885 -0.0468895198777318 -26.656949587725073
382 -0.04723017401993275 -26.70424524694682 -0.04665616434067488 -26.703605752065748
383 -0.04726249612867832 -26.751507743075496 -0.04663798380643129 -26.75024373587218
384 -0.04733113572001457 -26.79883887879551 -0.04934869147837162 -26.79959242735055
385 -0.047117413207888606 -26.8459562920034 -0.04746890440583229 -26.847061331756382
386 -0.04711999706923962 -26.89307628907264 -0.0471434248611331 -26.894204756617516
387 -0.04713527318090201 -26.94021156225354 -0.04655206054449081 -26.940756817162008
388 -0.047164819575846194 -26.98737638182939 -0.04637010190635919 -26.987126919068366
389 -0.04719094410538673 -27.034567325934777 -0.046097468212246896 -27.03322438728061
390 -0.047218924947083 -27.08178625088186 -0.045264229737222196 -27.078488617017832
391 -0.04733684603124857 -27.12912309691311 -0.045697779208421704 -27.124186396226253
392 -0.047317850030958654 -27.176440946944066 -0.04624234512448311 -27.170428741350737
393 -0.04725438803434372 -27.22369533497841 -0.04660561140626669 -27.217034352757004
394 -0.04730052705854178 -27.27099586203695 -0.047506294772028924 -27.26454064752903
395 -0.04728617798537016 -27.31828204002232 -0.04707136489450932 -27.31161201242354
396 -0.04733231458812952 -27.36561435461045 -0.045883032493293285 -27.357495044916835
397 -0.04740504790097475 -27.413019402511424 -0.046468474343419074 -27.403963519260255
398 -0.04736207257956267 -27.460381475090987 -0.046455705910921095 -27.450419225171178
399 -0.04734639022499323 -27.50772786531598 -0.04738094415515661 -27.497800169326336
400 -0.0473756393417716 -27.555103504657755 -0.046929783187806606 -27.544729952514142
401 -0.04738235753029585 -27.60248586218805 -0.04909363556653261 -27.593823588080674
402 -0.04728178791701794 -27.64976765010507 -0.04838479887694121 -27.642208386957616
403 -0.047217835858464244 -27.696985485963534 -0.048136706836521624 -27.69034509379414
404 -0.04719188343733549 -27.74417736940087 -0.047974008694291116 -27.73831910248843
405 -0.04718228932470083 -27.791359658725572 -0.04904372524470091 -27.78736282773313
406 -0.047123292833566664 -27.83848295155914 -0.04521716441959143 -27.83257999215272
407 -0.0472345557063818 -27.88571750726552 -0.04805737100541592 -27.880637363158137
408 -0.047138424776494506 -27.932855932042017 -0.046660533919930455 -27.927297897078066
409 -0.04710539858788252 -27.979961330629898 -0.047077296674251555 -27.97437519375232
410 -0.04715438317507505 -28.027115713804974 -0.04932849835604429 -28.023703692108363
411 -0.04709906652569771 -28.07421478033067 -0.047526607476174834 -28.07123029958454
412 -0.047006035968661306 -28.12122081629933 -0.04760532937943936 -28.11883562896398
413 -0.047004302591085435 -28.168225118890415 -0.04541354272514582 -28.164249171689125
414 -0.04705124441534281 -28.215276363305758 -0.04836005624383688 -28.212609227932962
415 -0.0469272481277585 -28.262203611433517 -0.04743251018226147 -28.260041738115223
416 -0.0469326488673687 -28.309136260300885 -0.045965549722313884 -28.306007287837538
417 -0.046997622773051265 -28.356133883073937 -0.048582684434950354 -28.35458997227249
418 -0.04687101077288389 -28.40300489384682 -0.045998122170567514 -28.400588094443055
419 -0.04700370766222477 -28.450008601509044 -0.04702307730913162 -28.447611171752186
420 -0.04695777781307697 -28.49696637932212 -0.04783782921731472 -28.4954490009695
421 -0.046932950429618356 -28.54389932975174 -0.04625036362558603 -28.541699364595086
422 -0.047007577307522294 -28.59090690705926 -0.04730581939220428 -28.58900518398729
423 -0.04696788303554058 -28.637874790094802 -0.04676512219011784 -28.635770306177406
424 -0.046974522061645985 -28.684849312156448 -0.04706652872264385 -28.68283683490005
425 -0.04696033950895071 -28.731809651665397 -0.047769354097545146 -28.730606188997598
426 -0.04692555889487267 -28.77873521056027 -0.04673516135662794 -28.777341350354227
427 -0.04691594857722521 -28.825651159137497 -0.04731098618358374 -28.82465233653781
428 -0.04685306698083878 -28.872504226118334 -0.046854663826525214 -28.871507000364335
429 -0.046813801117241385 -28.919318027235576 -0.04591166246682406 -28.91741866283116
430 -0.04694150071591139 -28.966259527951486 -0.049960393272340295 -28.9673790561035
431 -0.04678453728556633 -29.013044065237054 -0.04726769626140594 -29.014646752364907
432 -0.046733887307345866 -29.0597779525444 -0.04433936383575201 -29.05898611620066
433 -0.046811549179255965 -29.106589501723658 -0.04315254036337137 -29.102138656564033
434 -0.046980728209018704 -29.153570229932676 -0.04517243020236492 -29.147311086766397
435 -0.047195829637348655 -29.200766059570025 -0.04592991713434458 -29.19324100390074
436 -0.04718412663787604 -29.247950186207902 -0.04812710676342249 -29.241368110664165
437 -0.04706774801015854 -29.29501793421806 -0.04816699791699648 -29.289535108581163
438 -0.046992579475045204 -29.342010513693104 -0.047122514620423314 -29.336657623201585
439 -0.047070466727018354 -29.389080980420122 -0.045910930074751374 -29.382568553276336
440 -0.047050113789737225 -29.43613109420986 -0.045277994312345984 -29.427846547588683
441 -0.04716347251087427 -29.483294566720733 -0.04723356198519468 -29.475080109573877
442 -0.0471296276897192 -29.530424194410454 -0.04568486362695694 -29.520764973200833
443 -0.04718995150178671 -29.57761414591224 -0.04735854621976614 -29.5681235194206
444 -0.04721873588860035 -29.624832881800838 -0.04765015933662653 -29.615773678757225
445 -0.04711614008992911 -29.671949021890768 -0.04742431323975325 -29.663197991996977
446 -0.0471423415467143 -29.71909136343748 -0.046638688817620275 -29.709836680814597
447 -0.04713422954082489 -29.766225592978305 -0.04764826539903879 -29.757484946213637
448 -0.04712301213294268 -29.813348605111248 -0.04760875888168812 -29.805093705095324
449 -0.04714492131024599 -29.860493526421493 -0.045818550512194633 -29.85091225560752
450 -0.047205314971506596 -29.907698841393 -0.046698585525155066 -29.897610841132675
451 -0.04712783005088568 -29.954826671443886 -0.04658201653510332 -29.94419285766778
452 -0.0471855903044343 -30.00201226174832 -0.04989866856485605 -29.994091526232637
453 -0.04704435858875513 -30.049056620337076 -0.046373403444886205 -30.040464929677523
454 -0.04703786801546812 -30.096094488352545 -0.04725870285183191 -30.087723632529354
455 -0.04716542847454548 -30.14325991682709 -0.04527066294103861 -30.132994295470393
456 -0.04715381357818842 -30.19041373040528 -0.04804602470248938 -30.181040320172883
457 -0.046990598924458025 -30.23740432932974 -0.0459325423464179 -30.2269728625193
458 -0.04705759286880493 -30.284461922198542 -0.04661425705999136 -30.273587119579293
459 -0.047119383327662946 -30.331581305526203 -0.04773358218371868 -30.32132070176301
460 -0.047028600610792635 -30.378609906136997 -0.04758384544402361 -30.368904547207034
461 -0.047053747624158856 -30.425663653761156 -0.04632703438401222 -30.415231581591048
462 -0.047064555995166305 -30.472728209756323 -0.045660477876663205 -30.46089205946771
463 -0.04711778238415718 -30.51984599214048 -0.04804001804441214 -30.50893207751212
464 -0.04716132823377848 -30.567007320374255 -0.0453962916508317 -30.554328369162953
465 -0.04725018590688705 -30.61425750628114 -0.04770431276410818 -30.60203268192706
466 -0.047126188315451144 -30.661383694596594 -0.04982037656009197 -30.651853058487152
467 -0.047049516811966896 -30.70843321140856 -0.04694477766752243 -30.698797836154675
468 -0.04696118403226137 -30.755394395440824 -0.046908320672810075 -30.745706156827485
469 -0.0469978591427207 -30.802392254583545 -0.04751840028911829 -30.793224557116602
470 -0.04692150764167309 -30.84931376222522 -0.046736739203333856 -30.839961296319935
471 -0.04699215944856405 -30.896305921673783 -0.04841261822730303 -30.888373914547238
472 -0.04686739183962345 -30.943173313513405 -0.04764344934374094 -30.93601736389098
473 -0.0469511803239584 -30.990124493837364 -0.04878888167440891 -30.984806245565387
474 -0.046793938428163526 -31.036918432265526 -0.0463779766112566 -31.031184222176645
475 -0.04702582322061062 -31.083944255486138 -0.05007418319582939 -31.081258405372473
476 -0.04674521535634994 -31.130689470842487 -0.047889641299843785 -31.129148046672316
477 -0.04668076448142529 -31.177370235323913 -0.04949838872998953 -31.178646435402307
478 -0.04670194759964943 -31.224072182923564 -0.04530013632029295 -31.2239465717226
479 -0.04664492942392826 -31.27071711234749 -0.04694294799119234 -31.27088951971379
480 -0.046572687849402425 -31.317289800196892 -0.046895953454077245 -31.317785473167866
481 -0.046611274033784865 -31.36390107423068 -0.04635906033217907 -31.364144533500045
482 -0.046668766066432 -31.41056984029711 -0.04772820733487606 -31.411872740834923
483 -0.046563287079334256 -31.457133127376444 -0.04741561412811279 -31.459288354963036
484 -0.04649780467152596 -31.50363093204797 -0.045469151251018046 -31.504757506214055
485 -0.04660968519747257 -31.550240617245443 -0.045425896532833576 -31.55018340274689
486 -0.046672402136027816 -31.59691301938147 -0.0469589427113533 -31.59714234545824
487 -0.046668961830437186 -31.64358198121191 -0.0448697492480278 -31.64201209470627
488 -0.046693315356969835 -31.690275296568878 -0.04637956358492375 -31.688391658291195
489 -0.046773713827133176 -31.73704901039601 -0.04536552298814058 -31.733757181279337
490 -0.04681751970201731 -31.783866530098027 -0.047061307728290556 -31.78081848900763
491 -0.046851520985364915 -31.83071805108339 -0.04578783847391606 -31.826606327481546
492 -0.046888612769544126 -31.877606663852934 -0.0463678278028965 -31.872974155284442
493 -0.04689290337264538 -31.924499567225578 -0.044626104086637496 -31.91760025937108
494 -0.047078131884336474 -31.971577699109915 -0.044515158981084824 -31.962115418352166
495 -0.04721887055784464 -32.01879656966776 -0.046925245225429534 -32.00904066357759
496 -0.047146903909742834 -32.0659434735775 -0.047873816825449465 -32.056914480403044
497 -0.04700062461197376 -32.11294409818947 -0.04613983817398548 -32.10305431857703
498 -0.047162456810474394 -32.16010655499995 -0.04834695067256689 -32.1514012692496
499 -0.04701196607202292 -32.20711852107197 -0.047081834822893145 -32.19848310407249
500 -0.04691536668688059 -32.25403388775885 -0.048217371106147766 -32.246700475178635
501 -0.046946562454104425 -32.300980450212954 -0.04795237220823765 -32.29465284738687
502 -0.0468731427565217 -32.34785359296948 -0.04658143017441034 -32.341234277561284
503 -0.04684826452285051 -32.39470185749233 -0.04490439724177122 -32.38613867480306
504 -0.04697571247816086 -32.44167756997049 -0.046687730401754376 -32.432826405204814
505 -0.047177853621542455 -32.48885542359203 -0.04775159303098917 -32.4805779982358
506 -0.04702291581779718 -32.53587833940983 -0.04793563634157181 -32.52851363457737
507 -0.0469062302261591 -32.58278456963598 -0.04719437658786774 -32.57570801116524
508 -0.046897916309535506 -32.629682485945516 -0.04674394764006138 -32.6224519588053
509 -0.04680330883711577 -32.67648579478263 -0.04601703714579344 -32.668468995951095
510 -0.046884805895388126 -32.72337060067802 -0.046615885198116304 -32.71508488114921
511 -0.046932215057313445 -32.77030281573533 -0.04940188340842724 -32.76448676455764
512 -0.046838714927434924 -32.81714153066276 -0.04862178508192301 -32.81310854963956
513 -0.046725508943200114 -32.86386703960596 -0.04622127842158079 -32.85932982806114
514 -0.046728491224348544 -32.91059553083031 -0.04742531292140484 -32.90675514098255
515 -0.0466699393466115 -32.95726547017692 -0.04698958955705166 -32.9537447305396
516 -0.04668601993471384 -33.00395149011163 -0.04644208997488022 -33.00018682051448
517 -0.046739153750240806 -33.05069064386187 -0.04745487179607153 -33.04764169231055
518 -0.04686305187642574 -33.0975536957383 -0.049207379668951036 -33.0968490719795
519 -0.0465957835316658 -33.14414947926996 -0.04624243807047605 -33.14309151004998
520 -0.04659860394895077 -33.190748083218914 -0.047254153341054914 -33.190345663391035
521 -0.04664164017885923 -33.237389723397776 -0.047232764586806295 -33.237578427977844
522 -0.04659973792731762 -33.28398946132509 -0.046520128659904 -33.28409855663775
523 -0.04659412559121847 -33.33058358691631 -0.04636015798896551 -33.330458714626715
524 -0.04659919515252113 -33.377182782068836 -0.04614685010164976 -33.376605564728365
525 -0.04660055842250586 -33.42378334049134 -0.046565217338502406 -33.42317078206687
526 -0.04666803441941738 -33.47045137491076 -0.04676196184009314 -33.46993274390696
527 -0.046702389419078824 -33.51715376432984 -0.0468150096014142 -33.516747753508376
528 -0.04663420114666224 -33.5637879654765 -0.045091095566749576 -33.56183884907512
529 -0.046755795180797574 -33.6105437606573 -0.046872254088521005 -33.60871110316364
530 -0.046796806156635284 -33.657340566813936 -0.04602075796574354 -33.654731861129385
531 -0.046790468133986 -33.70413103494792 -0.046152529492974284 -33.700884390622356
532 -0.04694649614393711 -33.75107753109186 -0.045802750065922736 -33.74668714068828
533 -0.04694302976131439 -33.798020560853175 -0.05063251424580813 -33.797319654934086
534 -0.04669586289674044 -33.844716423749915 -0.04433461893349886 -33.84165427386758
535 -0.04689387194812298 -33.89161029569804 -0.04697855580598116 -33.88863282967356
536 -0.046890892274677756 -33.93850118797271 -0.046745536103844645 -33.9353783657774
537 -0.04690944626927376 -33.98541063424199 -0.04603173434734344 -33.98141010012475
538 -0.04689465910196304 -34.03230529334395 -0.04786914438009262 -34.02927924450484
539 -0.04686093311756849 -34.079166226461524 -0.04620635844767094 -34.07548560295251
540 -0.04692082647234201 -34.12608705293387 -0.04670085553079843 -34.12218645848331
541 -0.04692909251898527 -34.173016145452856 -0.047579757682979104 -34.169766216166295
542 -0.04685501884669065 -34.21987116429955 -0.04655916783958673 -34.216325384005884
543 -0.046833657287061216 -34.26670482158661 -0.047512519918382165 -34.26383790392427
544 -0.04695960134267807 -34.313664422929286 -0.048709562979638577 -34.31254746690391
545 -0.04669036883860826 -34.3603547917679 -0.04751106072217226 -34.36005852762608
546 -0.046776490099728105 -34.40713128186763 -0.04585971627384424 -34.405918243899926
547 -0.04675170350819826 -34.45388298537583 -0.045808202028274535 -34.4517264459282
548 -0.046861672215163706 -34.50074465759099 -0.046487527713179586 -34.498213973641384
549 -0.04681232050061226 -34.547556978091606 -0.045926759764552114 -34.54414073340594
550 -0.04693114161491394 -34.59448811970652 -0.045909732580184937 -34.590050465986124
551 -0.04690869487822056 -34.64139681458474 -0.04789145514369011 -34.637941921129816
552 -0.04691019747406244 -34.6883070120588 -0.0485717311501503 -34.68651365227996
553 -0.046840811520814894 -34.73514782357962 -0.04652788694947958 -34.73304153922944
554 -0.04675754085183144 -34.781905364431445 -0.04690318964421749 -34.77994472887366
555 -0.0467414328828454 -34.82864679731429 -0.04621591307222843 -34.82616064194589
556 -0.046756576374173166 -34.875403373688464 -0.04649533778429031 -34.87265597973018
557 -0.0467935336753726 -34.92219690736383 -0.04662054628133774 -34.91927652601152
558 -0.046847827918827536 -34.96904473528266 -0.045488041639328 -34.96476456765085
559 -0.04696938470005989 -35.01601411998272 -0.04609237369149923 -35.010856941342354
560 -0.046953524276614186 -35.06296764425934 -0.046461360342800614 -35.05731830168516
561 -0.04694029353559017 -35.10990793779493 -0.047525253519415854 -35.104843555204575
562 -0.04692990146577358 -35.1568378392607 -0.04636887703090906 -35.15121243223548
563 -0.04693639539182186 -35.20377423465253 -0.0468324851244688 -35.19804491735995
564 -0.046965687163174154 -35.2507399218157 -0.04693572577089071 -35.244980643130845
565 -0.04695795141160488 -35.29769787322731 -0.04711504969745874 -35.292095692828305
566 -0.04684843793511391 -35.34454631116242 -0.04791938439011574 -35.34001507721842
567 -0.04688854515552521 -35.39143485631794 -0.044008403271436694 -35.38402348048985
568 -0.04737088419497013 -35.43880574051291 -0.055510544963181016 -35.439534025453035
569 -0.04666216541081667 -35.48546790592373 -0.04598377086222172 -35.48551779631526
570 -0.0466174840927124 -35.53208539001644 -0.045779957063496114 -35.53129775337875
571 -0.0466811690479517 -35.57876655906439 -0.04610010702162981 -35.57739786040038
572 -0.046853500232100484 -35.625620059296494 -0.04528129547834396 -35.62267915587873
573 -0.046903495118021964 -35.67252355441452 -0.046302530169487 -35.66898168604821
574 -0.046832915768027304 -35.71935647018255 -0.047453983873128894 -35.71643566992134
575 -0.04678054712712765 -35.766137017309674 -0.047343559190630914 -35.76377922911197
576 -0.04674543216824532 -35.81288244947792 -0.04686396308243275 -35.8106431921944
577 -0.04682451318949461 -35.85970696266741 -0.04639744628220797 -35.857040638476604
578 -0.04681906886398792 -35.9065260315314 -0.0465313782915473 -35.90357201676815
579 -0.046853778697550294 -35.95337981022895 -0.047730527259409426 -35.95130254402756
580 -0.04680420942604542 -36.000184019654995 -0.046167758852243425 -35.997470302879805
581 -0.04680417329072952 -36.046988192945726 -0.046183046884834766 -36.04365334976464
582 -0.04681197553873062 -36.09380016848446 -0.04624812509864569 -36.08990147486328
583 -0.046860103867948054 -36.140660272352406 -0.04918183442205191 -36.13908330928533
584 -0.046761851757764816 -36.18742212411017 -0.04652848243713379 -36.185611791722465
585 -0.04677300546318293 -36.23419512957335 -0.048285570181906226 -36.23389736190437
586 -0.046801344864070414 -36.28099647443742 -0.047428326308727266 -36.281325688213094
587 -0.046692449040710925 -36.327688923478135 -0.047193129733204844 -36.328518817946296
588 -0.04670172408223152 -36.37439064756037 -0.04604967162013054 -36.37456848956643
589 -0.046754333563148974 -36.42114498112352 -0.04745390135794878 -36.422022390924376
590 -0.04671190585941076 -36.46785688698293 -0.04580003041774035 -36.46782242134211
591 -0.04684451799839735 -36.514701404981324 -0.047096658311784265 -36.5149190796539
592 -0.046940199099481106 -36.561641604080805 -0.0488154673948884 -36.56373454704879
593 -0.04674463663250208 -36.60838624071331 -0.047469136863946916 -36.611203683912734
594 -0.046641087532043456 -36.65502732824535 -0.04642868097871542 -36.65763236489145
595 -0.04667686428874731 -36.7017041925341 -0.04654655773192644 -36.70417892262338
596 -0.04667123332619667 -36.748375425860296 -0.04634142741560936 -36.75052035003899
597 -0.0467469809576869 -36.79512240681798 -0.04639873653650284 -36.79691908657549
598 -0.04679419323801994 -36.841916600056 -0.04673059321939945 -36.84364967979489
599 -0.046694882400333884 -36.888611482456334 -0.047905361466109755 -36.891555041261
600 -0.04666103143244982 -36.93527251388878 -0.047546904906630515 -36.93910194616763
601 -0.046671871282160285 -36.98194438517094 -0.047982610389590265 -36.98708455655722
602 -0.04663368370383978 -37.02857806887478 -0.0468194616958499 -37.03390401825307
603 -0.04659355822950602 -37.07517162710428 -0.04636908546090126 -37.08027310371397
604 -0.04660150445997715 -37.12177313156426 -0.045032854191958904 -37.12530595790593
605 -0.04672546498477459 -37.168498596549036 -0.04721815101802349 -37.17252410892395
606 -0.046692472882568836 -37.215191069431604 -0.046431838534772396 -37.218955947458724
607 -0.04673983119428158 -37.261930900625885 -0.047330744378268716 -37.266286691836996
608 -0.04662393629550934 -37.308554836921395 -0.04531619269400835 -37.311602884531005
609 -0.046691825799643996 -37.355246662721036 -0.047102365270257 -37.35870524980126
610 -0.04674607049673796 -37.401992733217774 -0.04742167145013809 -37.4061269212514
611 -0.04678535182029009 -37.448778085038064 -0.04630317632108927 -37.45243009757249
612 -0.04674596320837736 -37.495524048246445 -0.043182271905243395 -37.49561236947773
613 -0.04689944349229336 -37.54242349173874 -0.046858506835997106 -37.54247087631373
614 -0.046952432952821255 -37.58937592469156 -0.04610968008637428 -37.5885805564001
615 -0.0469319824129343 -37.636307907104495 -0.04704165291041136 -37.63562220931051
616 -0.04697039183229208 -37.683278298936784 -0.047113146260380746 -37.68273535557089
617 -0.04690664019435644 -37.73018493913114 -0.04815432708710432 -37.730889682657995
618 -0.046866454929113385 -37.77705139406026 -0.046910883486270906 -37.777800566144265
619 -0.04685929697006941 -37.82391069103033 -0.045916424877941606 -37.82371699102221
620 -0.047009512409567834 -37.870920203439894 -0.04714443702250719 -37.87086142804472
621 -0.046951007656753065 -37.917871211096646 -0.046466173231601716 -37.91732760127632
622 -0.04700959697365761 -37.964880808070305 -0.0431793212890625 -37.96050692256538
623 -0.047068143635988234 -38.011948951706295 -0.04775460250675678 -38.008261525072136
624 -0.04714883361011744 -38.05909778531641 -0.045141742751002314 -38.053403267823136
625 -0.047235637158155444 -38.10633342247456 -0.0469603106379509 -38.100363578461085
626 -0.04712042082101107 -38.15345384329557 -0.04821021500974894 -38.14857379347083
627 -0.0470754174515605 -38.20052926074713 -0.047177409008145335 -38.195751202478974
628 -0.047030345723032954 -38.24755960647016 -0.04709315672516823 -38.24284435920414
629 -0.0470738073810935 -38.29463341385126 -0.04644535444676876 -38.28928971365091
630 -0.04714490827172994 -38.34177832212299 -0.04698407687246799 -38.33627379052338
631 -0.047056395560503006 -38.388834717683494 -0.046851069666445255 -38.383124860189824
632 -0.04707230739295483 -38.435907025076446 -0.04916792791336775 -38.43229278810319
633 -0.04691137783229351 -38.48281840290874 -0.04693417865782976 -38.47922696676102
634 -0.046961639635264875 -38.529780042544004 -0.047712565027177335 -38.526939531788194
635 -0.04693478960543871 -38.57671483214944 -0.04580021649599075 -38.572739748284185
636 -0.04696200992912054 -38.62367684207856 -0.04730344694107771 -38.620043195225264
637 -0.04694557096809149 -38.67062241304665 -0.04848106931895017 -38.66852426454422
638 -0.04694854263216257 -38.717570955678816 -0.04507043436169624 -38.713594698905915
639 -0.04702077694237232 -38.76459173262119 -0.04868139326572418 -38.76227609217164
640 -0.046912395395338535 -38.81150412801653 -0.04572995938360691 -38.808006051555246
641 -0.04692045748233795 -38.85842458549887 -0.04439730290323496 -38.85240335445848
642 -0.04704266525804997 -38.905467250756914 -0.04812596831470728 -38.90052932277319
643 -0.04702619928866625 -38.95249345004558 -0.04589009378105402 -38.94641941655424
644 -0.04713046681135893 -38.99962391685694 -0.04684473555535078 -38.993264152109596
645 -0.04704859405755997 -39.0466725109145 -0.04683839920908213 -39.040102551318675
646 -0.04703812450170517 -39.0937106354162 -0.04739020187407732 -39.087492753192755
647 -0.04697412010282278 -39.140684755519025 -0.04748970847576857 -39.13498246166852
648 -0.04692757520824671 -39.18761233072727 -0.044452635757625106 -39.17943509742614
649 -0.04719122294336557 -39.23480355367064 -0.04333583433181047 -39.22277093175796
650 -0.04718736242502928 -39.281990916095666 -0.048535959981381896 -39.271306891739336
651 -0.04721866864711046 -39.32920958474278 -0.045003059320151806 -39.31630995105949
652 -0.04725494086742401 -39.3764645256102 -0.04628533348441124 -39.3625952845439
653 -0.04730754587799311 -39.423772071488195 -0.04687413554638624 -39.40946942009029
654 -0.047275650501251223 -39.47104772198944 -0.0470757182687521 -39.45654513835904
655 -0.04731720760464668 -39.51836492959409 -0.04725313279777765 -39.50379827115682
656 -0.04723230544477701 -39.56559723503887 -0.04642306361347437 -39.55022133477029
657 -0.04735478851944208 -39.612952023558314 -0.046978136897087096 -39.59719947166738
658 -0.04731717109680176 -39.660269194655115 -0.047452498227357864 -39.64465196989474
659 -0.04722018018364906 -39.707489374838765 -0.047153421118855475 -39.691805391013595
660 -0.04717052802443504 -39.7546599028632 -0.046454624831676485 -39.73826001584527
661 -0.04725965075194836 -39.80191955361515 -0.048243271000683305 -39.78650328684596
662 -0.04715162701904774 -39.8490711806342 -0.04780842214822769 -39.834311708994186
663 -0.04710714779794216 -39.89617832843214 -0.045631375163793564 -39.87994308415798
664 -0.047181755676865576 -39.94336008410901 -0.04805317856371403 -39.92799626272169
665 -0.047213892266154286 -39.99057397637517 -0.0482926094904542 -39.976288872212145
666 -0.04726079031825066 -40.037834766693415 -0.05111091770231724 -40.02739978991446
667 -0.04695542454719544 -40.08479019124061 -0.046704447083175185 -40.074104236997634
668 -0.04697403851896524 -40.131764229759575 -0.046282846480607986 -40.12038708347824
669 -0.04697118122130632 -40.178735410980885 -0.045483049005270004 -40.16587013248351
670 -0.047022496722638606 -40.225757907703525 -0.047423806972801685 -40.213293939456314
671 -0.04698040895164013 -40.272738316655165 -0.04601457752287388 -40.25930851697919
672 -0.04702525157481432 -40.31976356822998 -0.04777585696429014 -40.30708437394348
673 -0.04697293490171432 -40.3667365031317 -0.04690257143229246 -40.35398694537577
674 -0.047067338787019256 -40.413803841918714 -0.04729582667350769 -40.40128277204928
675 -0.04697829354554415 -40.46078213546426 -0.04685745518654585 -40.448140227235825
676 -0.046996087208390235 -40.50777822267265 -0.0462921841070056 -40.49443241134283
677 -0.04702412448823452 -40.55480234716088 -0.04716783184558153 -40.54160024318841
678 -0.046989944949746135 -40.60179229211062 -0.0464623948559165 -40.58806263804433
679 -0.04702833108603954 -40.64882062319666 -0.04759766701608896 -40.63566030506042
680 -0.046991368569433686 -40.6958119917661 -0.04839984774589538 -40.68406015280632
681 -0.04694310203194618 -40.742755093798046 -0.049498848617076874 -40.733559001423394
682 -0.04686702974140644 -40.78962212353945 -0.04726113136857748 -40.78082013279197
683 -0.04681312218308449 -40.836435245722534 -0.04691561851650476 -40.82773575130848
684 -0.04678003285080194 -40.88321527857334 -0.047119748778641224 -40.87485550008712
685 -0.04676167108118534 -40.929976949654524 -0.04698135890066624 -40.92183685898779
686 -0.047516011632978916 -40.9774929612875 -0.043713871762156485 -40.965550730749946
687 -0.04691650625318289 -41.024409467540686 -0.04620948489755392 -41.0117602156475
688 -0.047024361230432986 -41.07143382877112 -0.04762469381093979 -41.05938490945844
689 -0.046976133808493616 -41.11840996257961 -0.046979821473360064 -41.106364730931794
690 -0.046944556571543214 -41.16535451915116 -0.04608420468866825 -41.15244893562046
691 -0.04696741905063391 -41.21232193820179 -0.04706630762666464 -41.19951524324713
692 -0.046957724168896674 -41.25927966237069 -0.048048500716686246 -41.247563743963816
693 -0.04693020563572645 -41.30620986800641 -0.046877792291343215 -41.29444153625516
694 -0.046931287832558156 -41.35314115583897 -0.047073136828839776 -41.341514673084
695 -0.046876770257949826 -41.40001792609692 -0.04690109118819237 -41.38841576427219
696 -0.046820003725588324 -41.44683792982251 -0.04792365469038486 -41.436339418962575
697 -0.04682814944535494 -41.49366607926786 -0.04641347751021385 -41.48275289647279
698 -0.04686445947736502 -41.54053053874522 -0.047014568373560904 -41.52976746484635
699 -0.04687428250908852 -41.58740482125431 -0.04708771482110023 -41.576855179667454
700 -0.04687640443444252 -41.63428122568875 -0.04657616820186376 -41.62343134786932
701 -0.04680866505950689 -41.68108989074826 -0.04647601880133152 -41.66990736667065
702 -0.047079856507480145 -41.72816974725574 -0.04940490610897541 -41.719312272779625
703 -0.046856886520981786 -41.775026633776726 -0.04480852894484997 -41.764120801724474
704 -0.04688763003796339 -41.82191426381469 -0.04638816844671965 -41.81050897017119
705 -0.04688765686005354 -41.86880192067474 -0.04655999504029751 -41.85706896521149
706 -0.046950973384082315 -41.915752894058826 -0.04699111897498369 -41.904060084186476
707 -0.04694680441170931 -41.96269969847054 -0.04604296144098043 -41.95010304562746
708 -0.04721705988049507 -42.00991675835103 -0.05081709995865822 -42.000920145586115
709 -0.04688036665320396 -42.05679712500424 -0.046932459622621533 -42.04785260520874
710 -0.04677597526460886 -42.10357310026885 -0.047355603985488416 -42.095208209194226
711 -0.04676270186901092 -42.15033580213786 -0.04623586293309927 -42.14144407212733
712 -0.04681377224624157 -42.1971495743841 -0.047161920182406905 -42.18860599230973
713 -0.04676619004458189 -42.24391576442868 -0.046553128585219386 -42.23515912089495
714 -0.04679534249007702 -42.29071110691876 -0.04712686669081449 -42.282285987585766
715 -0.04681581929326058 -42.337526926212014 -0.04438888616859913 -42.326674873754364
716 -0.04701812900602818 -42.38454505521804 -0.04782680459320545 -42.37450167834757
717 -0.04682711586356163 -42.431372171081605 -0.04626550804823637 -42.42076718639581
718 -0.04687413163483143 -42.478246302716435 -0.04737975411117077 -42.468146940506976
719 -0.04682235326617956 -42.525068655982615 -0.04719355627894402 -42.51534049678592
720 -0.04684163928031922 -42.57191029526293 -0.04533816538751125 -42.56067866217343
721 -0.04691736027598381 -42.618827655538915 -0.04561464507132769 -42.606293307244755
722 -0.04697892144322395 -42.66580657698214 -0.04986334796994925 -42.6561566552147
723 -0.046928668208420274 -42.712735245190565 -0.049069419503211975 -42.70522607471791
724 -0.046946937963366506 -42.759682183153934 -0.044343411549925806 -42.74956948626784
725 -0.0468404296785593 -42.806522612832495 -0.04756064172834158 -42.797130127996176
726 -0.04686061479151249 -42.85338322762401 -0.04724858831614256 -42.84437871631232
727 -0.04682009313255549 -42.90020332075656 -0.046284860000014305 -42.890663576312335
728 -0.04674587845802307 -42.946949199214586 -0.04661677423864603 -42.93728035055098
729 -0.04680438134819269 -42.99375358056278 -0.04681725595146417 -42.984097606502445
730 -0.046806875243783 -43.04056045580656 -0.04581550620496273 -43.029913112707405
731 -0.04682692009955645 -43.08738737590612 -0.04761643167585135 -43.07752954438325
732 -0.04682975504547358 -43.13421713095159 -0.04613971896469593 -43.12366926334795
733 -0.046878693252801897 -43.18109582420439 -0.04536270555108786 -43.169031968899034
734 -0.046965946815907954 -43.2280617710203 -0.0470865897834301 -43.21611855868247
735 -0.04690198395401239 -43.274963754974316 -0.04634507056325674 -43.26246362924572
736 -0.04700876623392105 -43.32197252120824 -0.04772142618894577 -43.310185055434665
737 -0.04693988058716059 -43.3689124017954 -0.045527708157896994 -43.355712763592564
738 -0.047061456553637984 -43.415973858349034 -0.04525072555989027 -43.40096348915245
739 -0.04715778082609177 -43.463131639175124 -0.0495525699108839 -43.45051605906334
740 -0.046971721574664116 -43.51010336074979 -0.04546404927968979 -43.495980108343026
741 -0.04697403032332659 -43.557077391073115 -0.0468496423214674 -43.542829750664495
742 -0.04694632943719625 -43.60402372051031 -0.045609337650239466 -43.588439088314736
743 -0.04704450368881226 -43.65106822419912 -0.04678077232092619 -43.635219860635665
744 -0.04694294277578592 -43.69801116697491 -0.04666479863226414 -43.68188465926793
745 -0.04702911265194416 -43.74504027962685 -0.047410047613084316 -43.729294706881014
746 -0.04696868471801281 -43.79200896434486 -0.0469836063683033 -43.776278313249314
747 -0.046903174929320814 -43.83891213927418 -0.04495246410369873 -43.821230777353016
748 -0.04707130715250969 -43.885983446426685 -0.049828026443719864 -43.871058803796736
749 -0.04698452055454254 -43.93296796698123 -0.044669306464493276 -43.91572811026123
750 -0.04703743420541286 -43.980005401186645 -0.04665699768811464 -43.962385107949345
751 -0.04704795945435762 -44.027053360641005 -0.04864677339792252 -44.011031881347265
752 -0.047077664732933046 -44.07413102537394 -0.05103594772517681 -44.06206782907244
753 -0.0467603787779808 -44.12089140415192 -0.0467680536210537 -44.10883588269349
754 -0.04677000492811203 -44.16766140908003 -0.04691859893500805 -44.1557544816285
755 -0.046756981499493123 -44.214418390579524 -0.046629678830504416 -44.202384160459005
756 -0.04682247284799814 -44.261240863427524 -0.045262124948203565 -44.24764628540721
757 -0.04687781389802694 -44.30811867732555 -0.04762321319431066 -44.29526949860152
758 -0.04687055889517069 -44.354989236220725 -0.045926586538553235 -44.341196085140076
759 -0.046867560967803 -44.40185679718853 -0.04655288625508547 -44.38774897139516
760 -0.04690845590084791 -44.44876525308938 -0.04685898516327143 -44.43460795655843
761 -0.04685719553381205 -44.49562244862319 -0.046112346649169925 -44.4807203032076
762 -0.04698563944548369 -44.54260808806867 -0.045360413193702695 -44.5260807164013
763 -0.04710794650018215 -44.58971603456885 -0.047552626393735406 -44.57363334279504
764 -0.04701786506921053 -44.63673389963806 -0.04711600076407194 -44.62074934355911
765 -0.047004190646111964 -44.68373809028417 -0.047071896865963934 -44.66782124042508
766 -0.047007393278181556 -44.73074548356235 -0.047677574679255486 -44.71549881510433
767 -0.04692785535007715 -44.77767333891243 -0.046496186032891275 -44.76199500113722
768 -0.04735896699130535 -44.82503230590373 -0.05017209481447935 -44.8121670959517
769 -0.046990738995373246 -44.87202304489911 -0.04523249343037605 -44.85739958938208
770 -0.046968220919370654 -44.91899126581848 -0.04603941086679697 -44.90343900024887
771 -0.04694310743361711 -44.9659343732521 -0.04715425707399845 -44.95059325732287
772 -0.046929037757217885 -45.01286341100931 -0.046559670194983485 -44.99715292751785
773 -0.04695280771702528 -45.05981621872634 -0.04667370095849037 -45.043826628476346
774 -0.04692101646214723 -45.10673723518849 -0.04685736484825611 -45.0906839933246
775 -0.04698251932859421 -45.153719754517084 -0.04608265347778797 -45.13676664680239
776 -0.047010121122002604 -45.200729875639084 -0.04647468887269497 -45.183241335675085
777 -0.04703334104269743 -45.24776321668178 -0.04696328602731228 -45.2302046217024
778 -0.047018385119736196 -45.29478160180152 -0.04563615247607231 -45.27584077417847
779 -0.04707665257155895 -45.34185825437308 -0.04699159599840641 -45.322832370176876
780 -0.04706369172781706 -45.38892194610089 -0.04761330857872963 -45.37044567875561
781 -0.04703694526106119 -45.435958891361956 -0.045923678763210775 -45.41636935751882
782 -0.04703512191772461 -45.48299401327968 -0.04710713867098093 -45.4634764961898
783 -0.04708533696830273 -45.53007935024798 -0.045590486750006674 -45.50906698293981
784 -0.0471348887309432 -45.577214238978925 -0.04430576227605343 -45.55337274521586
785 -0.04728079363703728 -45.62449503261596 -0.046412636153399946 -45.59978538136926
786 -0.04724998716264963 -45.67174501977861 -0.046063282154500486 -45.64584866352376
787 -0.047268308326601984 -45.71901332810521 -0.04745772238820791 -45.69330638591197
788 -0.047191294655203816 -45.76620462276042 -0.047163643315434454 -45.7404700292274
789 -0.047198638692498206 -45.81340326145292 -0.04682169258594513 -45.78729172181335
790 -0.0472027687355876 -45.86060603018851 -0.046876723691821096 -45.83416844550517
791 -0.04721349123865366 -45.90781952142716 -0.047032872773706914 -45.881201318278876
792 -0.047179431468248365 -45.95499895289541 -0.04684971421957016 -45.928051032498445
793 -0.04719193335622549 -46.00219088625163 -0.04764648415148258 -45.97569751664993
794 -0.047149089723825456 -46.04933997597546 -0.04770811963826418 -46.023405636288196
795 -0.04720961879938841 -46.09654959477484 -0.05093555934727192 -46.07434119563547
796 -0.04694333933293819 -46.14349293410778 -0.04695190470665693 -46.12129310034213
797 -0.0469659723341465 -46.19045890644193 -0.045983086340129375 -46.16727618668226
798 -0.04700993206351996 -46.23746883850545 -0.04583471287041903 -46.213110899552674
799 -0.046992444060742856 -46.28446128256619 -0.04539341181516647 -46.258504311367844
800 -0.04716340377926827 -46.33162468634546 -0.04654611423611641 -46.30505042560396
801 -0.04706865381449461 -46.37869334015995 -0.04894776586443186 -46.35399819146839
802 -0.04704415649175644 -46.425737496651706 -0.04770708326250315 -46.401705274730894
803 -0.04690855499356985 -46.47264605164528 -0.047410104982554914 -46.44911537971345
804 -0.046915553882718085 -46.519561605528 -0.04763674084097147 -46.49675212055442
805 -0.046906491927802565 -46.5664680974558 -0.04768092557787895 -46.5444330461323
806 -0.04692347217351198 -46.61339156962931 -0.05215462688356638 -46.59658767301586
807 -0.046699138917028905 -46.660090708546335 -0.04755855705589056 -46.644146230071755
808 -0.04652975592762232 -46.70662046447396 -0.045922533795237544 -46.69006876386699
809 -0.04659652821719647 -46.75321699269115 -0.04657654371112585 -46.736645307578115
810 -0.0466007225215435 -46.7998177152127 -0.04657632578164339 -46.78322163335976
811 -0.04661357328295708 -46.84643128849565 -0.04271067138761282 -46.82593230474737
812 -0.04683021791279316 -46.89326150640844 -0.04681902341544628 -46.87275132816281
813 -0.04668780583888292 -46.93994931224733 -0.04166093096137047 -46.914412259124184
814 -0.047016592137515544 -46.986965904384846 -0.04863521289080382 -46.963047472014985
815 -0.04692739173769951 -47.03389329612254 -0.047020161524415016 -47.0100676335394
816 -0.04697580970823765 -47.08086910583078 -0.044636821001768114 -47.05470445454117
817 -0.04702977258712053 -47.1278988784179 -0.048430863209068774 -47.10313531775024
818 -0.04699553120881319 -47.17489440962672 -0.04720647148787975 -47.15034178923812
819 -0.04697942864149809 -47.221873838268216 -0.045757357776165006 -47.19609914701429
820 -0.04700684994459152 -47.26888068821281 -0.04562574364244938 -47.241724890656734
821 -0.047065415792167185 -47.31594610400498 -0.046832926012575625 -47.28855781666931
822 -0.04695618152618408 -47.36290228553116 -0.04555307012051344 -47.33411088678982
823 -0.04711619354784489 -47.41001847907901 -0.04600031990557909 -47.3801112066954
824 -0.04713784772902727 -47.45715632680803 -0.047064483910799024 -47.427175690606205
825 -0.04713863916695118 -47.504294965974985 -0.04652484878897667 -47.47370053939518
826 -0.04712754022330046 -47.551422506198286 -0.04743921719491482 -47.521139756590095
827 -0.047184315696358684 -47.59860682189464 -0.04761703163385391 -47.56875678822395
828 -0.047253854013979434 -47.64586067590862 -0.046802636608481406 -47.61555942483243
829 -0.04713486675173044 -47.692995542660356 -0.046997510455548765 -47.66255693528798
830 -0.047000987082719804 -47.739996529743074 -0.04707880187779665 -47.709635737165776
831 -0.047091816738247874 -47.78708834648132 -0.04635223150253296 -47.75598796866831
832 -0.047040195763111116 -47.83412854224443 -0.04774753581732512 -47.80373550448563
833 -0.04705646615475416 -47.881185008399186 -0.04431458115577698 -47.848050085641404
834 -0.047163999266922475 -47.92834900766611 -0.04801330640912056 -47.89606339205052
835 -0.04700405150651932 -47.975353059172626 -0.049354986473917964 -47.94541837852444
836 -0.047036667726933955 -48.02238972689956 -0.047878100723028186 -47.99329647924746
837 -0.04693862777203321 -48.0693283546716 -0.047124899365007876 -48.04042137861247
838 -0.04691520668566227 -48.11624356135726 -0.04613131806254387 -48.086552696675014
839 -0.04707204680889845 -48.16331560816616 -0.05020189695060253 -48.13675459362562
840 -0.04680491164326668 -48.21012051980942 -0.04485230799764395 -48.18160690162326
841 -0.04691836200654507 -48.257038881815966 -0.047571635246276854 -48.22917853686954
842 -0.046857988461852074 -48.30389687027782 -0.04647355452179909 -48.275652091391336
843 -0.04707950856536627 -48.350976378843185 -0.04836482312530279 -48.32401691451664
844 -0.046857650950551034 -48.397834029793735 -0.045239032804965974 -48.369255947321605
845 -0.04695077128708362 -48.44478480108082 -0.046938014775514604 -48.41619396209712
846 -0.04696209002286196 -48.49174689110368 -0.04718067720532417 -48.463374639302444
847 -0.04694547690451145 -48.53869236800819 -0.046265998110175136 -48.509640637412616
848 -0.046976443752646445 -48.58566881176084 -0.04465737994760275 -48.55429801736022
849 -0.04718207102268934 -48.63285088278353 -0.0447790939360857 -48.5990771112963
850 -0.047238729521632196 -48.68008961230516 -0.04771146886050701 -48.64678858015681
851 -0.04713186752051115 -48.72722147982567 -0.04738616980612278 -48.69417474996293
852 -0.047202291712164876 -48.77442377153784 -0.04670417662709951 -48.740878926590035
853 -0.04704417921602726 -48.82146795075387 -0.0466374384239316 -48.787516365013964
854 -0.04712824784219265 -48.868596198596066 -0.047633012756705284 -48.83514937777067
855 -0.047083308920264244 -48.91567950751633 -0.04819118194282055 -48.88334055971349
856 -0.046944765374064445 -48.962624272890395 -0.04726772606372833 -48.93060828577722
857 -0.047025848366320136 -49.00965012125671 -0.04796801302582025 -48.97857629880304
858 -0.04785506818443537 -49.057505189441144 -0.04851566441357136 -49.02709196321661
859 -0.04707907661795616 -49.1045842660591 -0.04019838944077492 -49.06729035265739
860 -0.04717304203659296 -49.15175730809569 -0.046783539839088915 -49.11407389249648
861 -0.04719411861151457 -49.198951426707204 -0.046872425451874734 -49.16094631794835
862 -0.04718351438641548 -49.24613494109362 -0.04685718696564436 -49.207803504914
863 -0.047229071334004405 -49.293364012427624 -0.04351671542972326 -49.25132022034372
864 -0.047364861145615576 -49.34072887357324 -0.049293088167905806 -49.30061330851163
865 -0.047243185341358185 -49.3879720589146 -0.04723666906356812 -49.347849977575194
866 -0.047214232571423057 -49.43518629148602 -0.046863910555839536 -49.39471388813104
867 -0.04724464789032936 -49.48243093937635 -0.04671706724911928 -49.441430955380156
868 -0.047258137725293636 -49.529689077101644 -0.046493381075561044 -49.48792433645572
869 -0.04723799955099821 -49.576927076652645 -0.04731047879904508 -49.53523481525477
870 -0.04722451698035002 -49.624151593632995 -0.04689689315855503 -49.58213170841332
871 -0.04719903077930212 -49.6713506244123 -0.047296535968780515 -49.629428244382105
872 -0.047188404388725756 -49.718539028801025 -0.04610905982553959 -49.675537304207644
873 -0.0472184469923377 -49.765757475793365 -0.04743042141199112 -49.72296772561963
874 -0.04722961541265249 -49.81298709120602 -0.04768173024058342 -49.770649455860216
875 -0.04737282712012529 -49.86035991832615 -0.04711101334542036 -49.81776046920564
876 -0.04714321680366993 -49.907503135129815 -0.04861357323825359 -49.866374042443894
877 -0.0470487117767334 -49.95455184690655 -0.04777691680938005 -49.91415095925328
878 -0.04701929930597544 -50.00157114621252 -0.04913989454507828 -49.963290853798355
879 -0.046894915588200095 -50.04846606180072 -0.04653178844600916 -50.009822642244366
880 -0.04706145115196705 -50.095527512952685 -0.04287537056952715 -50.05269801281389
881 -0.047063361294567584 -50.142590874247254 -0.046337719075381756 -50.09903573188927
882 -0.047116776928305626 -50.18970765117556 -0.046855223923921586 -50.145890955813194
883 -0.0470930302515626 -50.23680068142712 -0.04716645944863558 -50.193057415261826
884 -0.047061506658792496 -50.28386218808591 -0.04656871911138296 -50.23962613437321
885 -0.0472293907776475 -50.33109157886356 -0.047909217327833174 -50.287535351701045
886 -0.04703542664647102 -50.37812700551003 -0.04729446601122618 -50.33482981771227
887 -0.04700777474790811 -50.42513478025794 -0.0465596878901124 -50.38138950560238
888 -0.047057856991887095 -50.472192637249826 -0.0469262732192874 -50.42831577882166
889 -0.04708410110324621 -50.51927673835307 -0.04716413747519255 -50.475479916296855
890 -0.046984365582466124 -50.56626110393554 -0.04700066782534122 -50.5224805841222
891 -0.047057034261524675 -50.613318138197066 -0.047023887373507024 -50.569504471495705
892 -0.04700438342988491 -50.66032252162695 -0.04679751433432102 -50.61630198583003
893 -0.04701633919030428 -50.70733886081726 -0.047201265767216685 -50.66350325159724
894 -0.04698421377688646 -50.75432307459415 -0.0472028873860836 -50.710706138983326
895 -0.046964346431195736 -50.80128742102534 -0.047394830361008645 -50.75810096934433
896 -0.04692278131842613 -50.84821020234377 -0.045510506816208364 -50.80361147616054
897 -0.04704997800290585 -50.895260180346675 -0.04659884069114924 -50.85021031685169
898 -0.04712572563439608 -50.94238590598107 -0.048313440568745133 -50.898523757420435
899 -0.047006444074213505 -50.98939235005528 -0.04822787567973137 -50.94675163310016
900 -0.0469809178262949 -51.03637326788158 -0.04651146624237299 -50.993263099342535
901 -0.04707206320017576 -51.083445331081755 -0.0467777743935585 -51.040040873736096
902 -0.04698540270328522 -51.13043073378504 -0.047066202573478225 -51.08710707630957
903 -0.04697246830910444 -51.17740320209415 -0.0470397824421525 -51.13414685875173
904 -0.04695273134857416 -51.22435593344272 -0.04654682781547308 -51.1806936865672
905 -0.04701929073780775 -51.27137522418053 -0.04682472851127386 -51.22751841507848
906 -0.04700513891875744 -51.31838036309929 -0.04699649438261986 -51.2745149094611
907 -0.04693670403212309 -51.36531706713141 -0.04589948374778032 -51.32041439320888
908 -0.04702940564602613 -51.412346472777436 -0.048054914362728594 -51.36846930757161
909 -0.046970196068286896 -51.45931666884572 -0.04767725709825754 -51.416146564669866
910 -0.047052562981843946 -51.50636923182757 -0.050134011544287205 -51.46628057621415
911 -0.04674754738807678 -51.55311677921565 -0.04584407024085522 -51.51212464645501
912 -0.046955993957817556 -51.600072773173466 -0.048139880783855914 -51.560264527238864
913 -0.046813128516077995 -51.646885901689544 -0.049806815572082996 -51.61007134281095
914 -0.04715327154844999 -51.694039173238 -0.0462066937237978 -51.656278036534744
915 -0.04677454307675362 -51.74081371631475 -0.045095793157815936 -51.70137382969256
916 -0.04683430828154087 -51.78764802459629 -0.04661382921040058 -51.74798765890296
917 -0.04689653720706701 -51.834544561803355 -0.0490900594741106 -51.79707771837707
918 -0.046996614150702956 -51.881541175954055 -0.0497164111584425 -51.84679412953551
919 -0.04653258882462978 -51.92807376477869 -0.04521653614938259 -51.89201066568489
920 -0.04663599841296673 -51.974709763191655 -0.04674750715494156 -51.93875817283983
921 -0.0466157428920269 -52.021325506083684 -0.04762420263141394 -51.986382375471244
922 -0.04660068042576313 -52.067926186509446 -0.04590723440051079 -52.032289609871754
923 -0.046638773009181025 -52.114564959518624 -0.046726481430232523 -52.07901609130199
924 -0.04661461766809225 -52.161179577186715 -0.04684318192303181 -52.12585927322502
925 -0.046609440632164476 -52.20778901781888 -0.04706654772162437 -52.172925820946645
926 -0.04671473987400532 -52.25450375769289 -0.0468582158908248 -52.21978403683747
927 -0.04664594531059265 -52.30114970300348 -0.04672353658825159 -52.26650757342572
928 -0.046676965057849885 -52.34782666806133 -0.04692395199090242 -52.313431525416625
929 -0.04668433256447315 -52.394511000625805 -0.04682199787348509 -52.36025352329011
930 -0.04667206257581711 -52.44118306320162 -0.046198126301169394 -52.40645164959128
931 -0.04667805545032024 -52.48786111865194 -0.04715131130069494 -52.45360296089198
932 -0.046709196642041206 -52.53457031529398 -0.04650366716086864 -52.50010662805285
933 -0.04671989940106869 -52.58129021469505 -0.046369736827909944 -52.54647636488076
934 -0.04670562669634819 -52.6279958413914 -0.04670864418148994 -52.59318500906225
935 -0.04670651275664568 -52.674702354148046 -0.04758765622973442 -52.64077266529199
936 -0.046744775213301185 -52.721447129361344 -0.04676089640706778 -52.687533561699055
937 -0.04668537713587284 -52.76813250649722 -0.04628273714333773 -52.73381629884239
938 -0.04672995507717133 -52.814862461574386 -0.04393786005675793 -52.77775415889915
939 -0.04685680996626616 -52.86171927154065 -0.04615706130862236 -52.82391122020777
940 -0.04694083016365767 -52.90866010170431 -0.046682043373584746 -52.870593263581355
941 -0.047186985798180106 -52.955847087502484 -0.04611151162534952 -52.9167047752067
942 -0.047013947553932664 -53.00286103505642 -0.04745647739619017 -52.96416125260289
943 -0.04693689793348312 -53.049797932989904 -0.04626223258674145 -53.010423485189634
944 -0.046961129270493986 -53.096759062260396 -0.046896835416555406 -53.05732032060619
945 -0.047019528411328795 -53.14377859067172 -0.05072444137185812 -53.10804476197804
946 -0.04690228700637818 -53.1906808776781 -0.04812817685306072 -53.156172938831105
947 -0.04672698881477118 -53.237407866492866 -0.04747761487960815 -53.203650553710716
948 -0.04667561184614897 -53.284083478339014 -0.04718434978276491 -53.250834903493484
949 -0.04666011817753315 -53.33074359651655 -0.04729700665920973 -53.29813191015269
950 -0.046689069643616674 -53.37743266616017 -0.04582144506275654 -53.34395335521545
951 -0.046747354604303834 -53.424180020764474 -0.0475600341334939 -53.391513389348944
952 -0.046649967506527903 -53.470829988271 -0.0466484185308218 -53.438161807879766
953 -0.0466610100120306 -53.51749099828303 -0.04536192193627357 -53.48352372981604
954 -0.04669661745429039 -53.56418761573732 -0.048694593273103236 -53.53221832308915
955 -0.0466270923614502 -53.610814708098765 -0.044864020124077794 -53.57708234321323
956 -0.04688319098204374 -53.65769789908081 -0.04654861092567444 -53.6236309541389
957 -0.046799621731042865 -53.70449752081185 -0.046894164942204955 -53.670525119081105
958 -0.04679211042821407 -53.75128963124006 -0.046922432258725166 -53.71744755133983
959 -0.046808081679046154 -53.79809771291911 -0.046705445647239684 -53.76415299698707
960 -0.04677210301160813 -53.844869815930714 -0.046898962929844856 -53.81105195991692
961 -0.04682124145328999 -53.891691057384 -0.04769106544554234 -53.85874302536246
962 -0.04675664845854044 -53.93844770584254 -0.04669360183179379 -53.90543662719425
963 -0.046790707111358645 -53.9852384129539 -0.046733344160020354 -53.952169971354266
964 -0.0467491865158081 -54.03198759946971 -0.0472370570525527 -53.99940702840682
965 -0.04691528249531984 -54.07890288196503 -0.046204186230897906 -54.04561121463772
966 -0.04687752202153206 -54.12578040398656 -0.048389068245887755 -54.094000282883606
967 -0.04678419455885887 -54.17256459854542 -0.04438157361000776 -54.138381856493616
968 -0.046897140145301816 -54.219461738690725 -0.046669765189290044 -54.18505162168291
969 -0.046935307793319225 -54.266397046484045 -0.04725412111729384 -54.2323057428002
970 -0.04693243093788624 -54.31332947742193 -0.04794270489364862 -54.28024844769385
971 -0.046807706356048584 -54.36013718377798 -0.0466265007853508 -54.3268749484792
972 -0.04685121923685074 -54.40698840301483 -0.04738858081400395 -54.3742635292932
973 -0.04679036606103182 -54.45377876907586 -0.04708675649017095 -54.421350285783376
974 -0.04674242101609707 -54.50052119009196 -0.047201399132609366 -54.46855168491599
975 -0.04681086577475071 -54.54733205586671 -0.05143996085971594 -54.519991645775704
976 -0.04659203216433525 -54.593924088031045 -0.04549455866217613 -54.56548620443788
977 -0.046677604876458646 -54.6406016929075 -0.04712196160107851 -54.61260816603896
978 -0.04667398296296597 -54.68727567587047 -0.047096713446080685 -54.65970487948504
979 -0.0467253390699625 -54.73400101494043 -0.04569047503173351 -54.705395354516774
980 -0.04668239951133728 -54.78068341445177 -0.0472884276881814 -54.752683782204954
981 -0.046689136698842046 -54.82737255115062 -0.046114859916269776 -54.79879864212123
982 -0.046677440963685514 -54.8740499921143 -0.04574320986866951 -54.844541851989895
983 -0.04675803389400244 -54.9208080260083 -0.04626609813421965 -54.89080795012411
984 -0.04676803275942802 -54.96757605876773 -0.04591165501624346 -54.936719605140354
985 -0.0468257112428546 -55.014401770010586 -0.04644482713192701 -54.98316443227228
986 -0.046859778463840485 -55.06126154847443 -0.046900016441941264 -55.03006444871422
987 -0.046830945275723936 -55.10809249375015 -0.047405662573874 -55.07747011128809
988 -0.046836462989449504 -55.154928956739596 -0.04701357111334801 -55.12448368240144
989 -0.04680624362081289 -55.20173520036041 -0.04678728226572275 -55.171270964667166
990 -0.04681063164025545 -55.248545832000666 -0.04652129113674164 -55.21779225580391
991 -0.04680348988622427 -55.29534932188689 -0.04638075288385153 -55.264173008687756
992 -0.04687121063470841 -55.342220532521594 -0.04658490344882012 -55.31075791213657
993 -0.04685989171266556 -55.38908042423426 -0.04782469291239977 -55.35858260504897
994 -0.046814130432903764 -55.435894554667165 -0.047690247744321825 -55.40627285279329
995 -0.04687775894999504 -55.48277231361716 -0.045813754014670846 -55.45208660680797
996 -0.0468330018222332 -55.5296053154394 -0.041739748790860176 -55.49382635559883
997 -0.04710047133266926 -55.57670578677207 -0.046645411662757395 -55.540471767261586
998 -0.04710530936717987 -55.62381109613925 -0.047178798355162144 -55.58765056561675
999 -0.04707197211682797 -55.670883068256074 -0.04723345525562763 -55.63488402087238
1000 -0.047056175954639914 -55.71793924421071 -0.047245032526552676 -55.68212905339893
1001 -0.04705135673284531 -55.764990600943555 -0.04682324547320604 -55.72895229887214
1002 -0.047035728208720685 -55.812026329152275 -0.046236247010529044 -55.77518854588266
1003 -0.047071364149451254 -55.85909769330173 -0.04849475752562284 -55.82368330340829
1004 -0.04704274069517851 -55.9061404339969 -0.05041729938238859 -55.874100602790676
1005 -0.04675828795880079 -55.952898721955705 -0.04730807896703482 -55.92140868175771
1006 -0.04677882939577103 -55.999677551351475 -0.04700069017708301 -55.9684093719348
1007 -0.04676632024347782 -56.04644387159495 -0.04651347286999226 -56.01492284480479
1008 -0.046800462156534196 -56.093244333751485 -0.046877853386104104 -56.06180069819089
1009 -0.04677619617432356 -56.140020529925806 -0.047049942426383495 -56.10885064061728
1010 -0.046900491788983346 -56.18692102171479 -0.05009714923799038 -56.15894778985527
1011 -0.04664162527769804 -56.23356264699249 -0.046897177770733836 -56.205844967626
1012 -0.046620235219597815 -56.28018288221209 -0.04669813513755798 -56.25254310276356
1013 -0.04660116992890835 -56.326784052140994 -0.046088448353111745 -56.29863155111667
1014 -0.04674840085208416 -56.373532452993075 -0.04293450005352497 -56.3415660511702
1015 -0.04690048098564148 -56.42043293397872 -0.04515253454446792 -56.38671858571467
1016 -0.046940052695572373 -56.46737298667429 -0.04692956116050482 -56.43364814687517
1017 -0.04692226853221655 -56.514295255206505 -0.046939204819500445 -56.48058735169467
1018 -0.04692738745361567 -56.56122264266012 -0.04660104382783174 -56.52718839552251
1019 -0.046946348063647746 -56.60816899072377 -0.04659766498953104 -56.57378606051204
1020 -0.04689517822116614 -56.65506416894493 -0.046814107336103916 -56.620600167848146
1021 -0.04707189593464136 -56.702136064879575 -0.04950250759720802 -56.67010267544536
1022 -0.04685974307358265 -56.74899580795316 -0.04650727231055498 -56.71660994775591
1023 -0.046863469667732714 -56.79585927762089 -0.04621352180838585 -56.762823469564296
1024 -0.04686746038496494 -56.84272673800586 -0.047976302728056905 -56.810799772292356
1025 -0.046849430166184904 -56.88957616817204 -0.0471800334751606 -56.85797980576751
1026 -0.04683875571936369 -56.936414923891405 -0.04596708845347166 -56.90394689422099
1027 -0.047852544113993645 -56.9842674680054 -0.04084658157080412 -56.94479347579179
1028 -0.047040906921029094 -57.031308374926425 -0.04883980080485344 -56.99363327659665
1029 -0.0469218647107482 -57.07823023963717 -0.0482226025313139 -57.04185587912796
1030 -0.0468575518578291 -57.125087791495 -0.047242505475878716 -57.08909838460384
1031 -0.046782954782247546 -57.17187074627724 -0.04773703720420599 -57.136835421808044
1032 -0.04677512310445309 -57.218645869381696 -0.04526704847812653 -57.18210247028617
1033 -0.046885470114648345 -57.26553133949634 -0.046531952917575836 -57.228634423203744
1034 -0.04695683754980564 -57.31248817704615 -0.04603245723992586 -57.27466688044367
1035 -0.046979632787406446 -57.35946780983355 -0.04772990383207798 -57.322396784275746
1036 -0.04696477428078651 -57.40643258411434 -0.0466591315343976 -57.369055915810144
1037 -0.04697448685765267 -57.45340707097199 -0.047109177336096764 -57.41616509314624
1038 -0.04695318471640349 -57.50036025568839 -0.046377050876617434 -57.462542144022855
1039 -0.046955068968236445 -57.54731532465663 -0.047090291418135165 -57.50963243544099
1040 -0.04693206362426281 -57.59424738828089 -0.04716387540102005 -57.55679631084201
1041 -0.046908919140696524 -57.64115630742159 -0.046800192445516586 -57.60359650328753
1042 -0.0469150809571147 -57.6880713883787 -0.0472750598564744 -57.650871563144
1043 -0.04692950062453747 -57.73500088900324 -0.0467445895075798 -57.697616152651584
1044 -0.04693481456488371 -57.781935703568124 -0.04609952419996262 -57.743715676851544
1045 -0.04694593027234077 -57.82888163384047 -0.04491725023835898 -57.7886329270899
1046 -0.04708239585161209 -57.87596402969208 -0.04687683619558811 -57.835509763285486
1047 -0.0470728250220418 -57.92303685471412 -0.048291610181331636 -57.88380137346682
1048 -0.046995142474770546 -57.97003199718889 -0.04689612165093422 -57.93069749511775
1049 -0.046992811001837255 -58.017024808190726 -0.047349832579493524 -57.97804732769724
1050 -0.04699785858392715 -58.064022666774655 -0.048400899209082124 -58.026448226906325
1051 -0.04692331366240978 -58.110945980437066 -0.04740267880260944 -58.07385090570894
1052 -0.04688018001616001 -58.157826160453226 -0.04646982569247484 -58.120320731401414
1053 -0.04691385328769684 -58.204740013740924 -0.04717583935707807 -58.167496570758495
1054 -0.046958848275244235 -58.25169886201617 -0.047234929911792276 -58.21473150067029
1055 -0.04690124411135912 -58.29860010612753 -0.04733882397413254 -58.26207032464442
1056 -0.04681800752878189 -58.345418113656315 -0.04633774738758802 -58.30840807203201
1057 -0.04690200686454773 -58.392320120520864 -0.045532504469156264 -58.35394057650117
1058 -0.04696303624659777 -58.43928315676746 -0.047770021855831145 -58.401710598357
1059 -0.0469246406108141 -58.48620779737827 -0.04616853669285774 -58.44787913504986
1060 -0.04694052040576935 -58.53314831778404 -0.04606357403099537 -58.493942709080855
1061 -0.04697399884462357 -58.58012231662866 -0.047734021581709384 -58.541676730662566
1062 -0.046919545903801915 -58.627041862532465 -0.04652976058423519 -58.5882064912468
1063 -0.04693363960832357 -58.67397550214079 -0.04783810582011938 -58.63604459706692
1064 -0.046952502243220805 -58.720928004384014 -0.04603295847773552 -58.68207755554466
1065 -0.04703087732195854 -58.76795888170597 -0.0458661213517189 -58.72794367689638
1066 -0.0469997201114893 -58.81495860181746 -0.046454587019979954 -58.77439826391636
1067 -0.04701092820614576 -58.86196953002361 -0.04730271995067596 -58.82170098386704
1068 -0.046961941942572596 -58.90893147196618 -0.04630879946053028 -58.86800978332757
1069 -0.046980112046003344 -58.95591158401218 -0.047446026280522344 -58.9154558096081
1070 -0.0469992084428668 -59.00291079245505 -0.047984635643661025 -58.963440445251756
1071 -0.04694211147725582 -59.049852903932305 -0.047133462689816955 -59.01057390794157
1072 -0.04690883904695511 -59.09676174297926 -0.04685763586312532 -59.0574315438047
1073 -0.04695566836744547 -59.14371741134671 -0.047367185913026334 -59.10479872971772
1074 -0.047139722295105456 -59.19085713364181 -0.0477368762716651 -59.152535605989385
1075 -0.04685574378818273 -59.23771287743 -0.0483964417129755 -59.20093204770236
1076 -0.04681343287229538 -59.2845263103023 -0.04615207687020302 -59.24708412457256
1077 -0.04682422168552876 -59.33135053198782 -0.04734942987561226 -59.29443355444817
1078 -0.04681618455797434 -59.3781667165458 -0.04732772037386894 -59.34176127482204
1079 -0.046796363592147824 -59.42496308013795 -0.04663547575473785 -59.38839675057678
1080 -0.04682338908314705 -59.471786469221094 -0.046830663830041884 -59.435227414406825
1081 -0.04682847764343023 -59.518614946864524 -0.045624378323554995 -59.48085179273038
1082 -0.046877612546086314 -59.56549255941061 -0.04641532637178898 -59.52726711910216
1083 -0.046916212514042856 -59.61240877192465 -0.04640041925013065 -59.573667538352296
1084 -0.04689535703510046 -59.65930412895975 -0.04665537904947996 -59.62032291740178
1085 -0.046904388815164566 -59.70620851777491 -0.046341621316969395 -59.66666453871875
1086 -0.04695105645805597 -59.75315957423297 -0.04648381154984236 -59.71314835026859
1087 -0.04695442114025354 -59.80011399537322 -0.04635316878557205 -59.75950151905416
1088 -0.04696566518396139 -59.847079660557185 -0.044225593097507954 -59.80372711215167
1089 -0.04718133267015219 -59.894260993227334 -0.04706455878913403 -59.8507916709408
1090 -0.04704417288303375 -59.94130516611037 -0.048023872822523114 -59.89881554376333
1091 -0.04701823815703392 -59.988323404267405 -0.045568470098078254 -59.9443840138614
1092 -0.04712503645569086 -60.035448440723094 -0.04656699635088444 -59.990951010212285
1093 -0.047143563814461234 -60.08259200453755 -0.047036944702267644 -60.037987954914556
1094 -0.04730081185698509 -60.12989281639454 -0.04594264514744282 -60.083930600062
1095 -0.04719837158918381 -60.17709118798372 -0.04532150812447071 -60.12925210818647
1096 -0.04719613865017891 -60.2242873266339 -0.04712710026651621 -60.176379208452985
1097 -0.04721519984304905 -60.27150252647695 -0.04566974900662899 -60.22204895745961
1098 -0.0472794821485877 -60.31878200862554 -0.047819719463586804 -60.2698686769232
1099 -0.04720762986689806 -60.36598963849244 -0.047267709858715534 -60.31713638678192
1100 -0.04718385431915521 -60.413173492811595 -0.04739409107714891 -60.36453047785907
1101 -0.047227016650140285 -60.460400509461735 -0.04618825875222683 -60.410718736611294
1102 -0.047232579439878464 -60.50763308890161 -0.04844686146825552 -60.45916559807955
1103 -0.047176767513155936 -60.55480985641477 -0.04865801576524973 -60.5078236138448
1104 -0.04702497497200966 -60.60183483138678 -0.04692743495106697 -60.554751048795865
1105 -0.047041478008031844 -60.648876309394815 -0.04715161453932524 -60.60190266333519
1106 -0.04702447522431612 -60.695900784619134 -0.04718237221240997 -60.6490850355476
1107 -0.04701520930975676 -60.74291599392889 -0.0474458783864975 -60.6965309139341
1108 -0.04696945827454328 -60.789885452203436 -0.04616277385503054 -60.74269368778913
1109 -0.04712271727621555 -60.83700816947965 -0.050700482167303565 -60.79339416995643
1110 -0.046862437203526494 -60.88387060668318 -0.046756590530276296 -60.84015076048671
1111 -0.04691087044775486 -60.930781477130935 -0.05229952298104763 -60.89245028346775
1112 -0.046623523160815236 -60.97740500029175 -0.045979557745158675 -60.93842984121291
1113 -0.046688237600028513 -61.02409323789178 -0.04742022417485714 -60.985850065387766
1114 -0.04664640855044126 -61.07073964644223 -0.046474730037152766 -61.03232479542492
1115 -0.04659805707633495 -61.117337703518565 -0.04742915984243155 -61.07975395526735
1116 -0.04664084278047085 -61.163978546299035 -0.04625373482704163 -61.12600769009439
1117 -0.04666011072695255 -61.21063865702599 -0.04707682989537716 -61.173084519989764
1118 -0.04667935278266668 -61.25731800980866 -0.047760211117565635 -61.22084473110733
1119 -0.04662663377821445 -61.303944643586874 -0.04665647875517607 -61.2675012098625
1120 -0.04666145797818899 -61.35060610156506 -0.04634804576635361 -61.31384925562885
1121 -0.04666214138269424 -61.39726824294776 -0.0472361097112298 -61.36108536534008
1122 -0.04669617917388678 -61.443964422121645 -0.04570076167583466 -61.40678612701591
1123 -0.046670147031545636 -61.490634569153194 -0.04567980766296387 -61.45246593467888
1124 -0.04675903655588627 -61.53739360570908 -0.04611252378672361 -61.4985784584656
1125 -0.04666222799569368 -61.584055833704774 -0.04956530127674341 -61.548143759742345
1126 -0.046738429367542265 -61.63079426307232 -0.04270345941185951 -61.590847219154206
1127 -0.04672690648585558 -61.677521169558176 -0.04525802619755268 -61.63610524535176
1128 -0.047013921104371546 -61.72453509066255 -0.04914579745382071 -61.685251042805575
1129 -0.046789671294391155 -61.77132476195694 -0.046184660866856575 -61.73143570367243
1130 -0.04679479226469994 -61.81811955422164 -0.045945991203188895 -61.77738169487562
1131 -0.04685664493590593 -61.864976199157546 -0.04716915935277939 -61.8245508542284
1132 -0.046839932538568975 -61.91181613169611 -0.046865617856383324 -61.87141647208478
1133 -0.04689463935792446 -61.95871077105404 -0.043840667605400084 -61.91525713969018
1134 -0.047002880461514 -62.00571365151555 -0.048188325576484205 -61.963445465266666
1135 -0.04693233836442232 -62.05264598987997 -0.04739825110882521 -62.01084371637549
1136 -0.04695125222206116 -62.09959724210203 -0.04756553303450346 -62.05840924940999
1137 -0.046989810466766355 -62.1465870525688 -0.044117793627083304 -62.10252704303707
1138 -0.04698475897312164 -62.19357181154192 -0.04583802856504917 -62.14836507160212
1139 -0.04701583534479141 -62.240587646886716 -0.047164841741323474 -62.19552991334344
1140 -0.04699094183743 -62.287578588724145 -0.045823818631470205 -62.24135373197491
1141 -0.04703369047492743 -62.33461227919907 -0.047229287959635255 -62.28858301993455
1142 -0.04696941543370485 -62.38158169463278 -0.047743112035095694 -62.33632613196964
1143 -0.046993004716932775 -62.42857469934971 -0.04666114673018455 -62.38298727869983
1144 -0.04699782412499189 -62.4755725234747 -0.047267577797174457 -62.430254856497
1145 -0.04703766945749521 -62.5226101929322 -0.04857831802219152 -62.478833174519195
1146 -0.04693445023149252 -62.56954464316369 -0.04748492930084467 -62.52631810382004
1147 -0.04697714149951935 -62.616521784663206 -0.045444544218480584 -62.57176264803852
1148 -0.04698591604828835 -62.66350770071149 -0.04962228238582611 -62.62138493042435
1149 -0.046813000179827216 -62.710320700891316 -0.04904724285006523 -62.67043217327441
1150 -0.046711592189967635 -62.75703229308128 -0.046866937540471554 -62.717299110814885
1151 -0.04677783865481615 -62.8038101317361 -0.047012698650360105 -62.76431180946525
1152 -0.04675159305334091 -62.85056172478944 -0.04679045900702476 -62.811102268472276
1153 -0.04675383660942316 -62.89731556139887 -0.046803359873592854 -62.85790562834587
1154 -0.04677813686430454 -62.944093698263174 -0.046319464780390264 -62.90422509312626
1155 -0.04681026414036751 -62.99090396240354 -0.046587456576526166 -62.95081254970278
1156 -0.046843637712299824 -63.03774760011584 -0.04709570799022913 -62.99790825769301
1157 -0.046787416376173493 -63.08453501649202 -0.046303245797753335 -63.044211503490764
1158 -0.04696410931646824 -63.13149912580849 -0.05291086006909609 -63.09712236355986
1159 -0.04652869235724211 -63.17802781816573 -0.04544170219451189 -63.14256406575437
1160 -0.046626601740717886 -63.22465441990645 -0.044174710661172865 -63.186738776415545
1161 -0.04667152483016253 -63.27132594473661 -0.0462887616828084 -63.233027538098355
1162 -0.046704760380089284 -63.3180307051167 -0.045546365529298784 -63.27857390362765
1163 -0.046861143037676814 -63.36489184815437 -0.04672807287424803 -63.3253019765019
1164 -0.04684151448309422 -63.41173336263746 -0.04760900977998972 -63.37291098628189
1165 -0.046800967305898666 -63.45853432994336 -0.04699664693325758 -63.419907633215146
1166 -0.04676339626312256 -63.505297726206486 -0.04701624978333711 -63.466923882998486
1167 -0.04678604900836945 -63.552083775214854 -0.04598544966429472 -63.51290933266278
1168 -0.04681900702416897 -63.59890278223902 -0.04712579417973757 -63.560035126842514
1169 -0.04683209639042616 -63.64573487862945 -0.046013780497014524 -63.60604890733953
1170 -0.04683162495493889 -63.69256650358439 -0.04630780220031738 -63.652356709539845
1171 -0.0468750374391675 -63.73944154102355 -0.04762281756848097 -63.699979527108326
1172 -0.047162280045449735 -63.786603821069 -0.05101895313709974 -63.75099848024543
1173 -0.04659807905554771 -63.83320190012455 -0.04710678867995739 -63.79810526892538
1174 -0.046622402779757974 -63.87982430290431 -0.04728107508271932 -63.845386344008105
1175 -0.0465931536629796 -63.92641745656729 -0.04688020870089531 -63.892266552709
1176 -0.04654831066727638 -63.97296576723457 -0.04657546076923609 -63.93884201347824
1177 -0.04661067798733711 -64.0195764452219 -0.046668758243322374 -63.98551077172156
1178 -0.046612833999097346 -64.06618927922099 -0.047812335193157196 -64.03332310691471
1179 -0.04655031934380531 -64.1127395985648 -0.046434877812862395 -64.07975798472756
1180 -0.046601527370512486 -64.15934112593531 -0.047111128270626065 -64.1268691129982
1181 -0.04658755157142878 -64.20592867750675 -0.04744543712586165 -64.17431455012405
1182 -0.04655627254396677 -64.25248495005071 -0.04725151248276234 -64.22156606260681
1183 -0.0465434754267335 -64.29902842547745 -0.04679867774248123 -64.2683647403493
1184 -0.046544385328888896 -64.34557281080633 -0.04543442241847515 -64.31379916276778
1185 -0.04661206509917974 -64.39218487590551 -0.04683853276073933 -64.36063769552852
1186 -0.046555270440876484 -64.43874014634639 -0.04723261967301369 -64.40787031520154
1187 -0.04655258823186159 -64.48529273457825 -0.048129469901323316 -64.45599978510286
1188 -0.046519496291875836 -64.53181223087013 -0.046513307839632034 -64.5025130929425
1189 -0.04648453462868929 -64.57829676549882 -0.04546528775244951 -64.54797838069494
1190 -0.046628898568451406 -64.62492566406728 -0.04652853142470122 -64.59450691211964
1191 -0.04660087749361992 -64.6715265415609 -0.045905829034745695 -64.64041274115439
1192 -0.04667634833604097 -64.71820288989693 -0.045007445476949216 -64.68542018663135
1193 -0.04672521408647299 -64.76492810398341 -0.04794149827212095 -64.73336168490347
1194 -0.04675555918365717 -64.81168366316706 -0.042947914265096185 -64.77630959916857
1195 -0.04691868163645267 -64.85860234480351 -0.04816008508205414 -64.82446968425063
1196 -0.046847916394472125 -64.90545026119798 -0.04769505485892296 -64.87216473910955
1197 -0.047203255258500575 -64.95265351645648 -0.04068010635674 -64.9128448454663
1198 -0.04712092541158199 -64.99977444186806 -0.048382237739861014 -64.96122708320615
1199 -0.046986520476639274 -65.04676096234469 -0.046639421582221986 -65.00786650478838
1200 -0.046974248997867105 -65.09373521134256 -0.048003962449729445 -65.05587046723811
1201 -0.0468872157856822 -65.14062242712825 -0.045992033742368224 -65.10186250098047
1202 -0.04696252401918173 -65.18758495114743 -0.047149240039289 -65.14901174101976
1203 -0.04692457914352417 -65.23450953029095 -0.04702349044382572 -65.19603523146358
1204 -0.04692068286240101 -65.28143021315336 -0.04672455526888371 -65.24275978673246
1205 -0.04695622231811285 -65.32838643547147 -0.04715835005044937 -65.28991813678292
1206 -0.046963641047477724 -65.37535007651896 -0.042843434400856494 -65.33276157118377
1207 -0.04713272135704756 -65.422482797876 -0.0459943575784564 -65.37875592876222
1208 -0.04712148737162351 -65.46960428524763 -0.04540884159505367 -65.42416477035727
1209 -0.04718637764453888 -65.51679066289216 -0.047324872203171255 -65.47148964256044
1210 -0.04725761581212282 -65.56404827870429 -0.047286349907517435 -65.51877599246797
1211 -0.04711443763226271 -65.61116271633655 -0.048368501290678975 -65.56714449375865
1212 -0.047077337838709356 -65.65824005417527 -0.04736094959080219 -65.61450544334944
1213 -0.047058746218681335 -65.70529880039395 -0.04724475368857384 -65.66175019703802
1214 -0.04703415893018246 -65.75233295932414 -0.04766459781676531 -65.70941479485478
1215 -0.04699825905263424 -65.79933121837676 -0.04725539516657591 -65.75667019002135
1216 -0.04696388840675354 -65.84629510678351 -0.047159493528306486 -65.80382968354967
1217 -0.04700851310044527 -65.89330361988397 -0.0484993502497673 -65.85232903379944
1218 -0.04687659610062837 -65.9401802159846 -0.04266630541533232 -65.89499533921477
1219 -0.047135564126074316 -65.98731578011068 -0.047780717723071575 -65.94277605693784
1220 -0.047081075981259345 -66.03439685609193 -0.046471109986305235 -65.98924716692414
1221 -0.047101545706391336 -66.08149840179833 -0.04692246969789267 -66.03616963662203
1222 -0.04712738208472729 -66.12862578388305 -0.04817221015691757 -66.08434184677895
1223 -0.04707219544798136 -66.17569797933103 -0.04676259811967611 -66.13110444489863
1224 -0.047131233662366864 -66.2228292129934 -0.04613669924438 -66.17724114414301
1225 -0.04712442681193352 -66.26995363980534 -0.04731084238737822 -66.22455198653039
1226 -0.047048757411539556 -66.31700239721688 -0.04716638512909412 -66.27171837165947
1227 -0.04709996525198221 -66.36410236246887 -0.045536605082452296 -66.31725497674192
1228 -0.047188004851341246 -66.4112903673202 -0.0456727871671319 -66.36292776390906
1229 -0.047152085788547994 -66.45844245310876 -0.04722447134554386 -66.4101522352546
1230 -0.04718462433665991 -66.50562707744542 -0.04752792865037918 -66.45768016390498
1231 -0.04715656489133835 -66.55278364233676 -0.0466102696955204 -66.5042904336005
1232 -0.04712974801659584 -66.59991339035336 -0.04790333043783903 -66.55219376403834
1233 -0.04704019743949175 -66.64695358779285 -0.04879375472664833 -66.60098751876498
1234 -0.047058028541505335 -66.69401161633435 -0.04593796133995056 -66.64692548010493
1235 -0.04705258961766958 -66.74106420595201 -0.045595232769846915 -66.69252071287477
1236 -0.04730532094836235 -66.78836952690038 -0.04756216797977686 -66.74008288085454
1237 -0.047054695524275304 -66.83542422242466 -0.04674000106751919 -66.78682288192206
1238 -0.04705117288976908 -66.88247539531443 -0.04868291635066271 -66.83550579827272
1239 -0.047453392669558524 -66.92992878798398 -0.039113573543727395 -66.87461937181645
1240 -0.04744459856301546 -66.977373386547 -0.04823085255920887 -66.92285022437567
1241 -0.04733668807893991 -67.02471007462594 -0.048016729019582274 -66.97086695339524
1242 -0.047377700731158254 -67.0720877753571 -0.045066181384027 -67.01593313477927
1243 -0.04727162700146437 -67.11935940235857 -0.04746643975377083 -67.06339957453305
1244 -0.04730581976473332 -67.1666652221233 -0.046251632273197174 -67.10965120680625
1245 -0.04730522986501455 -67.21397045198832 -0.048572543822228906 -67.15822375062848
1246 -0.04724701698869467 -67.26121746897701 -0.04666871502995491 -67.20489246565843
1247 -0.04721980839967728 -67.30843727737668 -0.04765869323164225 -67.25255115889007
1248 -0.04720631223171949 -67.3556435896084 -0.049825596436858174 -67.30237675532693
1249 -0.047071241587400434 -67.40271483119581 -0.04765589945018291 -67.35003265477711
1250 -0.04703133590519428 -67.449746167101 -0.04688725117594004 -67.39691990595306
1251 -0.04702567607164383 -67.49677184317264 -0.047026649676263334 -67.44394655562932
1252 -0.047030342556536195 -67.54380218572918 -0.047504304908216 -67.49145086053754
1253 -0.04702121838927269 -67.59082340411845 -0.04797360450029373 -67.53942446503784
1254 -0.046989190578460696 -67.63781259469691 -0.04651860278099775 -67.58594306781883
1255 -0.04695465266704559 -67.68476724736395 -0.045993045531213285 -67.63193611335005
1256 -0.047386578656733035 -67.73215382602068 -0.04998692646622658 -67.68192303981628
1257 -0.04688600581139326 -67.77903983183207 -0.047082296945154666 -67.72900533676143
1258 -0.0469657463952899 -67.82600557822735 -0.04643827918916941 -67.7754436159506
1259 -0.04683745764195919 -67.87284303586931 -0.0471579048782587 -67.82260152082887
1260 -0.0468495711684227 -67.91969260703773 -0.04671661574393511 -67.8693181365728
1261 -0.04685798976570368 -67.96655059680343 -0.047288589738309385 -67.91660672631112
1262 -0.046828236989676954 -68.01337883379311 -0.046963407658040524 -67.96357013396916
1263 -0.04681235533207655 -68.06019118912519 -0.047531944885849955 -68.011102078855
1264 -0.04680979270488024 -68.10700098183007 -0.04650327675044537 -68.05760535560545
1265 -0.0468201894313097 -68.15382117126138 -0.04675131645053625 -68.10435667205599
1266 -0.04680251255631447 -68.2006236838177 -0.04676320590078831 -68.15111987795677
1267 -0.04683042969554663 -68.24745411351324 -0.04664237536489964 -68.19776225332167
1268 -0.046870700642466546 -68.29432481415571 -0.0462908610701561 -68.24405311439183
1269 -0.04688903782516718 -68.34121385198088 -0.04800417926162481 -68.29205729365346
1270 -0.04694349393248558 -68.38815734591337 -0.04674466419965029 -68.33880195785311
1271 -0.04685567803680897 -68.43501302395018 -0.045863103307783606 -68.38466506116089
1272 -0.046889030188322064 -68.4819020541385 -0.045886597409844396 -68.43055165857074
1273 -0.04689548593014479 -68.52879754006865 -0.04696827679872513 -68.47751993536946
1274 -0.04693173691630363 -68.57572927698496 -0.046463317982852456 -68.52398325335231
1275 -0.046960708871483806 -68.62268998585644 -0.046575487777590754 -68.5705587411299
1276 -0.04691920913755894 -68.669609194994 -0.0464994503185153 -68.61705819144842
1277 -0.04689303487539291 -68.71650222986939 -0.045417513512074945 -68.6624757049605
1278 -0.04707268290221691 -68.7635749127716 -0.04539402388036251 -68.70786972884086
1279 -0.047141460701823235 -68.81071637347343 -0.04727934263646603 -68.75514907147733
1280 -0.04707227479666472 -68.85778864827009 -0.04852746557444334 -68.80367653705177
1281 -0.04706661459058523 -68.90485526286068 -0.04576858542859554 -68.84944512248036
1282 -0.04703785441815853 -68.95189311727884 -0.046870431117713454 -68.89631555359807
1283 -0.04710071627050638 -68.99899383354935 -0.04696487132459879 -68.94328042492268
1284 -0.04703383930027485 -69.04602767284962 -0.048843770660459994 -68.99212419558313
1285 -0.04697560779750347 -69.09300328064712 -0.04770135842263699 -69.03982555400577
1286 -0.04698555823415518 -69.13998883888128 -0.046044109761714934 -69.08586966376748
1287 -0.047052385099232194 -69.18704122398051 -0.04643339812755585 -69.13230306189504
1288 -0.04706453066319227 -69.2341057546437 -0.04508402869105339 -69.1773870905861
1289 -0.04704430066049099 -69.2811500553042 -0.04613677319139242 -69.22352386377749
1290 -0.04727217461913824 -69.32842222992333 -0.050803039222955704 -69.27432690300044
1291 -0.04704620204865932 -69.375468431972 -0.047786402143538 -69.32211330514399
1292 -0.046905865892767906 -69.42237429786476 -0.046937675401568416 -69.36905098054555
1293 -0.046878122724592686 -69.46925242058936 -0.04737773593515158 -69.41642871648071
1294 -0.04685189351439476 -69.51610431410376 -0.04720269907265902 -69.46363141555337
1295 -0.046958069503307345 -69.56306238360706 -0.05386809334158897 -69.51749950889496
1296 -0.046522223576903346 -69.60958460718396 -0.04555614367127418 -69.56305565256623
1297 -0.046579378098249434 -69.6561639852822 -0.04686495624482632 -69.60992060881107
1298 -0.04662642814218998 -69.7027904134244 -0.04733056724071503 -69.65725117605179
1299 -0.0465815233066678 -69.74937193673107 -0.047700718604028226 -69.70495189465582
1300 -0.04655682258307934 -69.79592875931415 -0.04525666013360023 -69.75020855478942
1301 -0.04669142924249172 -69.84262018855664 -0.044535301998257636 -69.79474385678768
1302 -0.04672181867063045 -69.88934200722727 -0.046380388736724856 -69.8411242455244
1303 -0.046734143234789374 -69.93607615046206 -0.04654128011316061 -69.88766552563756
1304 -0.04673957154154777 -69.98281572200361 -0.0461881261318922 -69.93385365176945
1305 -0.04676936753094196 -70.02958508953455 -0.0466538218781352 -69.98050747364759
1306 -0.04683128502219915 -70.07641637455674 -0.04775630123913288 -70.02826377488672
1307 -0.04676083922386169 -70.12317721378061 -0.04608830139040947 -70.07435207627714
1308 -0.04678012635558844 -70.1699573401362 -0.04730036091059446 -70.12165243718773
1309 -0.04675132781267166 -70.21670866794886 -0.04709240980446339 -70.1687448469922
1310 -0.04676824547350407 -70.26347691342237 -0.04755572695285082 -70.21630057394505
1311 -0.046790280193090436 -70.31026719361546 -0.04611250888556242 -70.2624130828306
1312 -0.046879772655665876 -70.35714696627113 -0.044357819855213164 -70.30677090268581
1313 -0.047035414911806586 -70.40418238118293 -0.045771583914756775 -70.35254248660057
1314 -0.04692448861896992 -70.4511068698019 -0.04691872950643301 -70.399461216107
1315 -0.04694534279406071 -70.49805221259597 -0.0459355566650629 -70.44539677277206
1316 -0.04722706098109484 -70.54527927357707 -0.052981468848884106 -70.49837824162094
1317 -0.04682690389454365 -70.5921061774716 -0.04582262430340052 -70.54420086592434
1318 -0.04675669092684984 -70.63886286839846 -0.047031022422015664 -70.59123188834636
1319 -0.04677787441760302 -70.68564074281606 -0.04644343871623278 -70.6376753270626
1320 -0.046791054867208005 -70.73243179768328 -0.046893979981541635 -70.68456930704414
1321 -0.04680049661546946 -70.77923229429875 -0.0471434086561203 -70.73171271570027
1322 -0.04675463456660509 -70.82598692886536 -0.047347181104123594 -70.7790598968044
1323 -0.046724133938550946 -70.87271106280392 -0.04621994066983461 -70.82527983747423
1324 -0.0467620775103569 -70.91947314031427 -0.04645313788205385 -70.87173297535628
1325 -0.046774111315608026 -70.96624725162988 -0.04674605894833803 -70.91847903430462
1326 -0.046758967079222204 -71.01300621870911 -0.04655970390886068 -70.96503873821348
1327 -0.04680740069597959 -71.05981361940509 -0.046969331242144106 -71.01200806945562
1328 -0.04677553251385689 -71.10658915191895 -0.04686649721115828 -71.05887456666677
1329 -0.046742955781519414 -71.15333210770048 -0.04778889268636703 -71.10666345935314
1330 -0.04674394782632589 -71.20007605552681 -0.047286512516438964 -71.15394997186958
1331 -0.0467252604663372 -71.24680131599314 -0.04723421428352594 -71.2011841861531
1332 -0.046727093681693074 -71.29352840967483 -0.04639246985316277 -71.24757665600626
1333 -0.04686606805771589 -71.34039447773254 -0.047816718183457854 -71.29539337418971
1334 -0.04670788142830133 -71.38710235916085 -0.04692622497677803 -71.34231959916649
1335 -0.046702131442725656 -71.43380449060358 -0.04697690065950155 -71.38929649982599
1336 -0.04668635595589876 -71.48049084655948 -0.04796576090157032 -71.43726226072756
1337 -0.046640554815530776 -71.527131401375 -0.04675050787627697 -71.48401276860385
1338 -0.04658206421881914 -71.57371346559383 -0.04651824459433555 -71.53053101319819
1339 -0.04665990844368935 -71.62037337403751 -0.047030631266534326 -71.57756164446472
1340 -0.04664901047945023 -71.66702238451697 -0.047107184492051604 -71.62466882895677
1341 -0.04663350209593773 -71.71365588661291 -0.046290811337530616 -71.6709596402943
1342 -0.04663208592683077 -71.76028797253974 -0.04587794486433268 -71.71683758515863
1343 -0.04665416795760393 -71.80694214049734 -0.046172852255404 -71.76301043741404
1344 -0.04671233147382736 -71.85365447197117 -0.04726035632193089 -71.81027079373597
1345 -0.04671099800616503 -71.90036546997733 -0.047168081253767015 -71.85743887498974
1346 -0.04674943182617426 -71.9471149018035 -0.046892926841974256 -71.90433180183172
1347 -0.04662779737263918 -71.99374269917614 -0.04879760406911373 -71.95312940590082
1348 -0.046613463573157786 -72.04035616274929 -0.047838752157986164 -72.00096815805881
1349 -0.04665673635900021 -72.08701289910829 -0.04564080443233252 -72.04660896249115
1350 -0.04658850096166134 -72.13360140006995 -0.04597547743469477 -72.09258443992584
1351 -0.04664830546826124 -72.18024970553822 -0.044964402727782724 -72.13754884265363
1352 -0.04671660084277392 -72.22696630638099 -0.04511448964476585 -72.18266333229839
1353 -0.04682764802128077 -72.27379395440227 -0.04677792582660913 -72.229441258125
1354 -0.046793284639716146 -72.32058723904198 -0.047050966508686544 -72.27649222463369
1355 -0.0467758322134614 -72.36736307125544 -0.04588728994131088 -72.32237951457499
1356 -0.04685240611433983 -72.41421547736978 -0.045972080901265144 -72.36835159547626
1357 -0.04690272882580757 -72.4611182061956 -0.04578417353332043 -72.41413576900958
1358 -0.04689503088593483 -72.50801323708153 -0.04501137677580118 -72.45914714578538
1359 -0.04706287384033203 -72.55507611092186 -0.04781279433518648 -72.50695994012057
1360 -0.047008462436497214 -72.60208457335835 -0.04708011206239462 -72.55404005218296
1361 -0.04698939472436905 -72.64907396808272 -0.05003645922988653 -72.60407651141284
1362 -0.0468762831762433 -72.69595025125896 -0.047146054171025756 -72.65122256558386
1363 -0.0467882763594389 -72.7427385276184 -0.04572417587041855 -72.69694674145428
1364 -0.046909532696008685 -72.7896480603144 -0.04664225373417139 -72.74358899518846
1365 -0.04693971071392298 -72.83658777102833 -0.04825950339436531 -72.79184849858282
1366 -0.04690909031778574 -72.88349686134612 -0.04815060272812843 -72.83999910131095
1367 -0.0475886033847928 -72.93108546473091 -0.0482407234609127 -72.88823982477186
1368 -0.047126496024429795 -72.97821196075535 -0.04903032556176186 -72.93727015033362
1369 -0.046640032157301906 -73.02485199291264 -0.04659299831837416 -72.98386314865199
1370 -0.046642547473311424 -73.07149454038596 -0.04653403498232365 -73.03039718363432
1371 -0.04664299096912146 -73.11813753135507 -0.04642349220812321 -73.07682067584244
1372 -0.04667048845440149 -73.16480801980947 -0.04634960573166609 -73.1231702815741
1373 -0.046697812341153624 -73.21150583215062 -0.0465555714443326 -73.16972585301843
1374 -0.04669309481978416 -73.25819892697041 -0.04669749531894922 -73.21642334833739
1375 -0.04671045448631048 -73.30490938145672 -0.0468446834012866 -73.26326803173868
1376 -0.046844334341585636 -73.35175371579831 -0.04779094886034727 -73.31105898059903
1377 -0.04667504131793976 -73.39842875711625 -0.0464908417314291 -73.35754982233045
1378 -0.04668917246162892 -73.44511792957788 -0.04741834942251444 -73.40496817175297
1379 -0.04665092676877976 -73.49176885634665 -0.04652196504175663 -73.45149013679473
1380 -0.046676093339920045 -73.53844494968658 -0.047073985636234286 -73.49856412243096
1381 -0.046648134291172025 -73.58509308397775 -0.04695955142378807 -73.54552367385475
1382 -0.04664420187473297 -73.63173728585248 -0.04660296496003866 -73.59212663881479
1383 -0.0466478668153286 -73.67838515266781 -0.0465891420841217 -73.6387157808989
1384 -0.0466853428632021 -73.72507049553101 -0.0470480490475893 -73.6857638299465
1385 -0.04666439238935709 -73.77173488792037 -0.04607363715767861 -73.73183746710417
1386 -0.046724165789783 -73.81845905371016 -0.04634552057832479 -73.7781829876825
1387 -0.046717767417430875 -73.86517682112759 -0.04631313662976026 -73.82449612431226
1388 -0.04679074622690678 -73.9119675673545 -0.04751627240329981 -73.87201239671556
1389 -0.046742331422865394 -73.95870989877736 -0.04705987274646759 -73.91907226946203
1390 -0.0467284144833684 -74.00543831326073 -0.04693278521299362 -73.96600505467502
1391 -0.04672166481614113 -74.05215997807687 -0.046612882241606715 -74.01261793691663
1392 -0.04679858610033989 -74.09895856417721 -0.04641480315476656 -74.05903274007139
1393 -0.046788144297897814 -74.1457467084751 -0.04681438188999891 -74.10584712196139
1394 -0.046842070668935774 -74.19258877914403 -0.04819391164928675 -74.15404103361068
1395 -0.046731064282357695 -74.23931984342639 -0.04743091780692339 -74.2014719514176
1396 -0.04673333466053009 -74.28605317808692 -0.04844047166407108 -74.24991242308167
1397 -0.046745267882943156 -74.33279844596986 -0.04773352947086096 -74.29764595255253
1398 -0.04664550609886646 -74.37944395206873 -0.045216310769319534 -74.34286226332185
1399 -0.04669556152075529 -74.42613951358948 -0.04561242777854204 -74.38847469110038
1400 -0.04674285613000393 -74.47288236971949 -0.047077552601695064 -74.43555224370208
1401 -0.04673290774226189 -74.51961527746175 -0.045369491912424564 -74.4809217356145
1402 -0.04684922862797976 -74.56646450608973 -0.04604746047407389 -74.52696919608857
1403 -0.04685485102236271 -74.61331935711209 -0.04708945006132126 -74.5740586461499
1404 -0.04681376982480288 -74.6601331269369 -0.04670849200338125 -74.62076713815327
1405 -0.04683737251907587 -74.70697049945598 -0.04625724386423826 -74.6670243820175
1406 -0.04689570423215628 -74.75386620368813 -0.047371826879680154 -74.71439620889718
1407 -0.0468502476811409 -74.80071645136927 -0.048166722618043424 -74.76256293151523
1408 -0.04678015764802694 -74.8474966090173 -0.04842512533068657 -74.81098805684591
1409 -0.046729459427297115 -74.8942260684446 -0.04717328362166882 -74.85816134046759
1410 -0.046744456700980666 -74.94097052514557 -0.0475500063970685 -74.90571134686466
1411 -0.04659189973026514 -74.98756242487583 -0.04870754852890968 -74.95441889539357
1412 -0.04655357394367456 -75.0341159988195 -0.045400947146117684 -74.9998198425397
1413 -0.046573920920491216 -75.08068991974 -0.04680514372885227 -75.04662498626854
1414 -0.0466095557436347 -75.12729947548362 -0.04721453189849854 -75.09383951816704
1415 -0.0466543136164546 -75.17395378910008 -0.04070773217827082 -75.13454725034532
1416 -0.04691340588033199 -75.22086719498041 -0.04788583498448133 -75.1824330853298
1417 -0.046831504255533216 -75.26769869923595 -0.04925153199583292 -75.23168461732564
1418 -0.04671526402235031 -75.3144139632583 -0.04719642512500286 -75.27888104245065
1419 -0.04667159728705883 -75.36108556054536 -0.047171029075980184 -75.32605207152663
1420 -0.04670676663517952 -75.40779232718054 -0.04623411856591701 -75.37228619009255
1421 -0.0467335406690836 -75.45452586784963 -0.04665601048618555 -75.41894220057874
1422 -0.04673886150121689 -75.50126472935084 -0.04702133554965258 -75.4659635361284
1423 -0.04680294878780842 -75.54806767813865 -0.045292641036212444 -75.51125617716461
1424 -0.04682216197252274 -75.59488984011118 -0.04694191887974739 -75.55819809604436
1425 -0.04676484316587448 -75.64165468327705 -0.0443255877122283 -75.60252368375659
1426 -0.04691715613007545 -75.68857183940713 -0.04706490021198988 -75.64958858396858
1427 -0.04691827371716499 -75.7354901131243 -0.04646865427494049 -75.69605723824353
1428 -0.04691547565162182 -75.78240558877592 -0.046282394975423816 -75.74233963321895
1429 -0.0469489311799407 -75.82935451995586 -0.04717055857181549 -75.78951019179077
1430 -0.0469227971509099 -75.87627731710677 -0.04798087161034346 -75.83749106340112
1431 -0.046872532926499844 -75.92314985003327 -0.047181396000087264 -75.8846724594012
1432 -0.04687395170331001 -75.97002380173657 -0.0476169029250741 -75.93228936232627
1433 -0.04681452307850122 -76.01683832481507 -0.04466490540653467 -75.97695426773281
1434 -0.046954187005758284 -76.06379251182082 -0.046564157120883465 -76.02351842485369
1435 -0.04698828160762787 -76.11078079342845 -0.04672193434089422 -76.07024035919459
1436 -0.046990026533603665 -76.15777081996205 -0.04721627309918404 -76.11745663229377
1437 -0.046970713511109353 -76.20474153347317 -0.049365886859595774 -76.16682251915336
1438 -0.04680445231497288 -76.25154598578814 -0.047116119973361494 -76.21393863912672
1439 -0.046896820329129695 -76.29844280611727 -0.04458236787468195 -76.2585210070014
1440 -0.04694426916539669 -76.34538707528266 -0.04627506788820028 -76.30479607488961
1441 -0.04701347928494215 -76.3924005545676 -0.04853343069553375 -76.35332950558514
1442 -0.046936392039060595 -76.43933694660666 -0.046279821917414664 -76.39960932750255
1443 -0.04695669338107109 -76.48629363998774 -0.04767693243920803 -76.44728625994175
1444 -0.04697662889957428 -76.5332702688873 -0.05066835414618254 -76.49795461408793
1445 -0.046717018634080884 -76.57998728752139 -0.04609575197100639 -76.54405036605894
1446 -0.04680730942636728 -76.62679459694776 -0.04400783032178879 -76.58805819638073
1447 -0.04690216947346926 -76.67369676642123 -0.047129996307194236 -76.63518819268792
1448 -0.04682332687079906 -76.72052009329202 -0.0473554577678442 -76.68254365045577
1449 -0.04682992063462734 -76.76735001392665 -0.04663506969809532 -76.72917872015387
1450 -0.046824750304222104 -76.81417476423087 -0.04724769704043865 -76.7764264171943
1451 -0.04681899268180132 -76.86099375691268 -0.04777430538088083 -76.82420072257518
1452 -0.04676934387534857 -76.90776310078803 -0.047539014369249344 -76.87173973694443
1453 -0.04679470751434565 -76.95455780830238 -0.04922320209443569 -76.92096293903887
1454 -0.04665326494723558 -77.00121107324962 -0.04680231921374798 -76.96776525825263
1455 -0.04668044410645962 -77.04789151735608 -0.04721491690725088 -77.01498017515988
1456 -0.046653629094362256 -77.09454514645044 -0.04639975484460592 -77.06137993000448
1457 -0.04664472602307797 -77.14118987247352 -0.04793459679931402 -77.10931452680379
1458 -0.04661216512322426 -77.18780203759674 -0.046433179080486296 -77.15574770588427
1459 -0.04659410007297993 -77.23439613766972 -0.046658024191856384 -77.20240573007612
1460 -0.046621988713741305 -77.28101812638346 -0.047589047066867354 -77.24999477714299
1461 -0.046760053187608716 -77.32777817957107 -0.04879596196115017 -77.29879073910413
1462 -0.04654990639537573 -77.37432808596644 -0.04495873525738716 -77.34374947436152
1463 -0.04661178458482027 -77.42093987055127 -0.052164041250944135 -77.39591351561246
1464 -0.046299264580011365 -77.46723913513128 -0.045995396189391614 -77.44190891180186
1465 -0.04633516948670149 -77.51357430461798 -0.04795566573739052 -77.48986457753925
1466 -0.04628668390214443 -77.55986098852011 -0.05051977913826704 -77.54038435667752
1467 -0.04615713395178318 -77.6060181224719 -0.04680349938571453 -77.58718785606324
1468 -0.046226296201348306 -77.65224441867325 -0.04607509337365627 -77.6332629494369
1469 -0.04619341418147087 -77.69843783285472 -0.04620863981544972 -77.67947158925234
1470 -0.046239064261317256 -77.74467689711604 -0.04610372595489025 -77.72557531520724
1471 -0.04625295754522085 -77.79092985466126 -0.046625790745019914 -77.77220110595226
1472 -0.046342560462653636 -77.8372724151239 -0.04547567702829838 -77.81767678298056
1473 -0.046366412192583084 -77.88363882731649 -0.04619469568133354 -77.86387147866189
1474 -0.04640228059142828 -77.93004110790791 -0.04693746194243431 -77.91080894060433
1475 -0.04640273507684469 -77.97644384298475 -0.044840278849005696 -77.95564921945333
1476 -0.04644003435969353 -78.02288387734444 -0.045940611883997916 -78.00158983133733
1477 -0.046501722931861875 -78.0693856002763 -0.04547091405838728 -78.04706074539571
1478 -0.046589477360248564 -78.11597507763655 -0.047326318174600604 -78.09438706357031
1479 -0.04655471872538328 -78.16252979636194 -0.046109848842024806 -78.14049691241233
1480 -0.0466444306075573 -78.2091742269695 -0.04608272239565849 -78.18657963480798
1481 -0.04661305081099272 -78.25578727778048 -0.04844247289001942 -78.235022107698
1482 -0.04659384861588478 -78.30238112639637 -0.04790071155875921 -78.28292281925675
1483 -0.04653841927647591 -78.34891954567284 -0.04714857209473848 -78.3300713913515
1484 -0.046525089628994466 -78.39544463530184 -0.04626661855727434 -78.37633800990876
1485 -0.04657954890280962 -78.44202418420466 -0.042791557498276234 -78.41912956740704
1486 -0.046881436742842196 -78.48890562094749 -0.04853249900043011 -78.46766206640747
1487 -0.04671268258243799 -78.53561830352993 -0.04722150154411793 -78.51488356795159
1488 -0.04667625818401575 -78.58229456171395 -0.0462332833558321 -78.56111685130742
1489 -0.046940064430236815 -78.62923462614418 -0.04530054684728384 -78.6064173981547
1490 -0.04675243850797415 -78.67598706465216 -0.04932242222130299 -78.65573982037601
1491 -0.046797252632677554 -78.72278431728483 -0.04886200502514839 -78.70460182540116
1492 -0.046620489843189714 -78.76940480712803 -0.04785709697753191 -78.7524589223787
1493 -0.046495222486555576 -78.81590002961458 -0.04694622233510017 -78.79940514471379
1494 -0.04650048352777958 -78.86240051314236 -0.04715597927570343 -78.84656112398949
1495 -0.046548592299222945 -78.90894910544158 -0.043469120748341084 -78.89003024473783
1496 -0.04665922839194536 -78.95560833383352 -0.0489298939704895 -78.93896013870832
1497 -0.04665039274841547 -79.00225872658194 -0.04550101384520531 -78.98446115255354
1498 -0.04664766956120729 -79.04890639614315 -0.04566970132291317 -79.03013085387644
1499 -0.04667751155793667 -79.09558390770108 -0.04746820442378521 -79.07759905830022
1500 -0.04667301680892706 -79.14225692451001 -0.046814385801553726 -79.12441344410178
1501 -0.04653041828423739 -79.18878734279424 -0.049851134046912195 -79.1742645781487
1502 -0.04655955135822296 -79.23534689415247 -0.04966152012348175 -79.22392609827217
1503 -0.046401082165539266 -79.28174797631802 -0.0484789676964283 -79.2724050659686
1504 -0.04637603983283043 -79.32812401615085 -0.046230528876185416 -79.31863559484478
1505 -0.04636984243988991 -79.37449385859074 -0.04641864560544491 -79.36505424045022
1506 -0.04641098063439131 -79.42090483922513 -0.045206847786903384 -79.41026108823712
1507 -0.04648251291364432 -79.46738735213877 -0.04591606818139553 -79.45617715641852
1508 -0.04650427121669054 -79.51389162335546 -0.04581693764775992 -79.50199409406628
1509 -0.046593097224831584 -79.56048472058029 -0.04509494323283434 -79.54708903729912
1510 -0.04675297252833843 -79.60723769310863 -0.05016318410634994 -79.59725222140547
1511 -0.04653959348797798 -79.65377728659661 -0.04520998504012823 -79.6424622064456
1512 -0.04658168200403452 -79.70035896860064 -0.05013827569782734 -79.69260048214343
1513 -0.046533196605741976 -79.74689216520638 -0.04629411157220602 -79.73889459371564
1514 -0.04646771885454655 -79.79335988406092 -0.04691968262195587 -79.7858142763376
1515 -0.0464341951534152 -79.83979407921433 -0.046431387215852736 -79.83224566355345
1516 -0.046454078517854214 -79.88624815773218 -0.045820923522114754 -79.87806658707557
1517 -0.0465058671310544 -79.93275402486324 -0.04724931418895721 -79.92531590126453
1518 -0.0464568167924881 -79.97921084165573 -0.049035441130399704 -79.97435134239493
1519 -0.046414163522422315 -80.02562500517816 -0.04760368596762419 -80.02195502836256
1520 -0.04632110297679901 -80.07194610815496 -0.0457330709323287 -80.06768809929488
1521 -0.04638356529176235 -80.11832967344672 -0.046117566898465155 -80.11380566619334
1522 -0.04643276948481798 -80.16476244293155 -0.044932182878255844 -80.1587378490716
1523 -0.04656393472105265 -80.2113263776526 -0.045666500367224215 -80.20440434943882
1524 -0.046650308556854723 -80.25797668620945 -0.04544620532542467 -80.24985055476424
1525 -0.046616808697581294 -80.30459349490702 -0.045536753721535206 -80.29538730848577
1526 -0.04663880057632923 -80.35123229548336 -0.0475385770201683 -80.34292588550593
1527 -0.04666833728551865 -80.39790063276888 -0.046568370796740054 -80.38949425630267
1528 -0.046674467623233795 -80.44457510039211 -0.04672272335737944 -80.43621697966005
1529 -0.04671795107424259 -80.49129305146636 -0.045327460020780565 -80.48154443968083
1530 -0.04677998293191195 -80.53807303439827 -0.04697955623269081 -80.52852399591352
1531 -0.04676498547196388 -80.58483801987023 -0.04714231230318546 -80.5756663082167
1532 -0.04674323722720146 -80.63158125709744 -0.046225319430232045 -80.62189162764693
1533 -0.04677666872739792 -80.67835792582484 -0.046953588537871835 -80.6688452161848
1534 -0.04686909783631563 -80.72522702366116 -0.04458924699574709 -80.71343446318055
1535 -0.046885316260159016 -80.77211233992132 -0.048427673801779744 -80.76186213698233
1536 -0.04666400607675314 -80.81877634599807 -0.044316590018570426 -80.8061787270009
1537 -0.0469268161803484 -80.86570316217842 -0.04625934027135372 -80.85243806727225
1538 -0.04694502595812082 -80.91264818813654 -0.047499506175518035 -80.89993757344776
1539 -0.046981357783079145 -80.95962954591963 -0.04718628339469433 -80.94712385684245
1540 -0.04690574407577515 -81.0065352899954 -0.04744625687599182 -80.99457011371844
1541 -0.04686872810125351 -81.05340401809666 -0.04661613442003727 -81.04118624813847
1542 -0.04688587449491024 -81.10028989259156 -0.04621410351246595 -81.08740035165094
1543 -0.04689719937741756 -81.14718709196897 -0.047369552217423914 -81.13476990386836
1544 -0.04688885100185871 -81.19407594297083 -0.04805500693619251 -81.18282491080456
1545 -0.04679520037025213 -81.24087114334108 -0.04624330587685108 -81.22906821668141
1546 -0.04680002983659506 -81.28767117317767 -0.047367371059954165 -81.27643558774136
1547 -0.04684456065297127 -81.33451573383064 -0.045745613798499105 -81.32218120153986
1548 -0.04684241022914648 -81.38135814405979 -0.04687545113265514 -81.36905665267251
1549 -0.04688015915453434 -81.42823830321433 -0.047430602833628654 -81.41648725550614
1550 -0.04684342201799154 -81.47508172523231 -0.04706278182566166 -81.4635500373318
1551 -0.04723725151270628 -81.52231897674503 -0.05903452690690756 -81.52258456423871
1552 -0.04630565829575062 -81.56862463504078 -0.04744645617902279 -81.57003102041773
1553 -0.046364390105009076 -81.61498902514579 -0.04442942682653665 -81.61446044724427
1554 -0.046415118500590324 -81.66140414364638 -0.045755157619714736 -81.66021560486398
1555 -0.0464583707973361 -81.70786251444372 -0.04539366140961647 -81.7056092662736
1556 -0.04649791121482849 -81.75436042565855 -0.04590041935443878 -81.75150968562804
1557 -0.046530524455010894 -81.80089095011355 -0.04758516140282154 -81.79909484703086
1558 -0.046548818796873094 -81.84743976891043 -0.04534619078040123 -81.84444103781127
1559 -0.046595494449138644 -81.89403526335957 -0.04677044209092855 -81.8912114799022
1560 -0.046640110574662684 -81.94067537393423 -0.04777693729847669 -81.93898841720068
1561 -0.04656849224120378 -81.98724386617543 -0.046807429566979405 -81.98579584676766
1562 -0.04660653248429299 -82.03385039865972 -0.04613760095089674 -82.03193344771856
1563 -0.04660889934748411 -82.08045929800721 -0.046265003457665446 -82.07819845117622
1564 -0.04661393649876118 -82.12707323450597 -0.04586944710463285 -82.12406789828086
1565 -0.046674074791371825 -82.17374730929734 -0.044990299828350545 -82.16905819810921
1566 -0.046733271330595016 -82.22048058062794 -0.047812596522271635 -82.21687079463149
1567 -0.046809888817369937 -82.2672904694453 -0.04728056564927101 -82.26415136028076
1568 -0.04669097103178501 -82.31398144047708 -0.04934315495193005 -82.31349451523269
1569 -0.046542339399456976 -82.36052377987653 -0.045762070827186106 -82.35925658605987
1570 -0.04663537871092558 -82.40715915858746 -0.04726814441382885 -82.4065247304737
1571 -0.046581269800662996 -82.45374042838813 -0.04652425833046436 -82.45304898880417
1572 -0.046593702770769595 -82.5003341311589 -0.04587742052972317 -82.49892640933389
1573 -0.04668525774031877 -82.54701938889922 -0.04673409201204777 -82.54566050134594
1574 -0.046668153069913385 -82.59368754196913 -0.046115641482174397 -82.59177614282811
1575 -0.046710004284977916 -82.6403975462541 -0.04671712461858988 -82.6384932674467
1576 -0.04671601615846157 -82.68711356241256 -0.0462184876203537 -82.68471175506706
1577 -0.046725066378712654 -82.73383862879128 -0.04797042421996593 -82.73268217928702
1578 -0.046760796755552295 -82.78059942554682 -0.0459909426048398 -82.77867312189187
1579 -0.046852060966193675 -82.82745148651301 -0.04755324963480234 -82.82622637152667
1580 -0.046685767360031605 -82.87413725387304 -0.04663049839437008 -82.87285686992104
1581 -0.046966842375695705 -82.92110409624874 -0.04766810797154904 -82.92052497789258
1582 -0.04663502387702465 -82.96773912012577 -0.044967585057020185 -82.9654925629496
1583 -0.04669410288333893 -83.0144332230091 -0.04659413192421198 -83.01208669487382
1584 -0.04674510769546032 -83.06117833070456 -0.0469058271497488 -83.05899252202356
1585 -0.0467667393386364 -83.1079450700432 -0.04652345832437277 -83.10551598034793
1586 -0.04676795341074467 -83.15471302345395 -0.04713933579623699 -83.15265531614416
1587 -0.04670871682465076 -83.2014217402786 -0.04724823012948036 -83.19990354627365
1588 -0.046715758927166465 -83.24813749920577 -0.046885078959167006 -83.24678862523281
1589 -0.046769258379936215 -83.29490675758571 -0.047553138621151445 -83.29434176385396
1590 -0.046643943153321744 -83.34155070073903 -0.047563239745795724 -83.34190500359976
1591 -0.046693492121994494 -83.38824419286102 -0.047397059574723246 -83.38930206317448
1592 -0.04663225505501032 -83.43487644791604 -0.046023243106901646 -83.43532530628138
1593 -0.046640331484377386 -83.48151677940042 -0.04704270660877228 -83.48236801289016
1594 -0.046669090166687965 -83.52818586956711 -0.046658053807914254 -83.52902606669808
1595 -0.04670462161302567 -83.57489049118014 -0.043884030729532245 -83.57291009742761
1596 -0.046815631352365016 -83.6217061225325 -0.046558091230690477 -83.6194681886583
1597 -0.04682475533336401 -83.66853087786586 -0.04607918187975883 -83.66554737053806
1598 -0.046880993992090225 -83.71541187185795 -0.0470666216686368 -83.7126139922067
1599 -0.04684352520853281 -83.76225539706648 -0.047218987718224525 -83.75983297992492
1600 -0.04678450375795364 -83.80903990082443 -0.049459655210375784 -83.8092926351353
1601 -0.046662871912121776 -83.85570277273655 -0.04604215249419212 -83.85533478762949
1602 -0.04672416690737009 -83.90242693964392 -0.04683675281703472 -83.90217154044652
1603 -0.04674435891211033 -83.94917129855602 -0.04949588142335415 -83.95166742186987
1604 -0.04668406080454588 -83.99585535936058 -0.04593031574040651 -83.99759773761028
1605 -0.04667530599981547 -84.04253066536039 -0.04609414022415877 -84.04369187783443
1606 -0.04670463968068361 -84.08923530504107 -0.04585045073181391 -84.08954232856625
1607 -0.04677458480000496 -84.13600988984108 -0.046056612581014636 -84.13559894114726
1608 -0.04678729623556137 -84.18279718607664 -0.04650457538664341 -84.18210351653391
1609 -0.046837217174470425 -84.22963440325111 -0.03996919821947813 -84.2220727147534
1610 -0.04717760793864727 -84.27681201118976 -0.04595896638929844 -84.26803168114269
1611 -0.047224866971373555 -84.32403687816114 -0.047642418369650844 -84.31567409951234
1612 -0.047187621146440505 -84.37122449930757 -0.04715120047330856 -84.36282529998564
1613 -0.04717957731336355 -84.41840407662093 -0.04661601241678 -84.40944131240242
1614 -0.04718901365995407 -84.46559309028089 -0.04730435274541378 -84.45674566514784
1615 -0.04715444203466177 -84.51274753231556 -0.047359172627329825 -84.50410483777516
1616 -0.04709053598344326 -84.559838068299 -0.04758735783398151 -84.55169219560914
1617 -0.04708297234028578 -84.60692104063929 -0.04698355011641979 -84.59867574572556
1618 -0.04707032833248377 -84.65399136897177 -0.04639287777245045 -84.645068623498
1619 -0.047091050446033476 -84.7010824194178 -0.04714152719825506 -84.69221015069625
1620 -0.047098517045378686 -84.74818093646319 -0.04722684659063816 -84.73943699728689
1621 -0.04708095360547304 -84.79526189006866 -0.047430592402815816 -84.7868675896897
1622 -0.047062451206147674 -84.8423243412748 -0.04714436735957861 -84.83401195704928
1623 -0.047052829153835775 -84.88937717042865 -0.04688424654304981 -84.88089620359233
1624 -0.04704433623701334 -84.93642150666565 -0.047276776283979416 -84.92817297987631
1625 -0.047014334611594676 -84.98343584127724 -0.04641840904951096 -84.97459138892582
1626 -0.047055421583354476 -85.0304912628606 -0.0474847873672843 -85.0220761762931
1627 -0.04703938402235508 -85.07753064688295 -0.04624324813485146 -85.06831942442795
1628 -0.04703574534505606 -85.124566392228 -0.04757183454930782 -85.11589125897726
1629 -0.0469913711771369 -85.17155776340515 -0.04599211607128382 -85.16188337504855
1630 -0.04706489406526089 -85.2186226574704 -0.046408609673380855 -85.20829198472192
1631 -0.047128970921039584 -85.26575162839144 -0.04604864753782749 -85.25434063225975
1632 -0.04716073963791132 -85.31291236802936 -0.04698176849633455 -85.30132240075609
1633 -0.04715383220463991 -85.360066200234 -0.045459951274096966 -85.34678235203019
1634 -0.047177322395145896 -85.40724352262914 -0.04750082604587078 -85.39428317807607
1635 -0.04715117868036032 -85.45439470130951 -0.04607786908745766 -85.44036104716352
1636 -0.04719612617045641 -85.50159082747997 -0.04749906193464994 -85.48786010909816
1637 -0.04717394020408392 -85.54876476768406 -0.04770238921046257 -85.53556249830862
1638 -0.04716468024998903 -85.59592944793405 -0.04615997299551964 -85.58172247130415
1639 -0.047128697857260704 -85.64305814579131 -0.047791048884391785 -85.62951352018854
1640 -0.047114402242004874 -85.69017254803332 -0.0478923624381423 -85.67740588262669
1641 -0.04721109457314014 -85.73738364260646 -0.049168411456048486 -85.72657429408274
1642 -0.04706736225634813 -85.7844510048628 -0.048556689731776716 -85.77513098381452
1643 -0.0468962324783206 -85.83134723734112 -0.04693319331854582 -85.82206417713307
1644 -0.046875756792724134 -85.87822299413385 -0.0472322354093194 -85.8692964125424
1645 -0.04685512185096741 -85.92507811598482 -0.04610525276511908 -85.91540166530751
1646 -0.04685028549283743 -85.97192840147765 -0.04658904410898686 -85.9619907094165
1647 -0.04686131104826927 -86.01878971252593 -0.04579820577055216 -86.00778891518705
1648 -0.04693022295832634 -86.06571993548425 -0.048126251064240934 -86.0559151662513
1649 -0.046872607246041295 -86.1125925427303 -0.047788703069090846 -86.10370386932038
1650 -0.04681387655436993 -86.15940641928466 -0.04649596679955721 -86.15019983611994
1651 -0.046909612603485584 -86.20631603188815 -0.0466473113745451 -86.19684714749448
1652 -0.046929973922669885 -86.25324600581082 -0.045563670061528685 -86.242410817556
1653 -0.04696414861828089 -86.30021015442911 -0.046610332652926446 -86.28902115020894
1654 -0.04695487357676029 -86.34716502800588 -0.04661700520664454 -86.33563815541558
1655 -0.04692928306758404 -86.39409431107346 -0.04584271423518658 -86.38148086965077
1656 -0.04692747499793768 -86.4410217860714 -0.04672529678791761 -86.42820616643868
1657 -0.04694478306919336 -86.4879665691406 -0.047315304167568684 -86.47552147060625
1658 -0.04692535679787398 -86.53489192593847 -0.04709342624992132 -86.52261489685617
1659 -0.046938487142324445 -86.5818304130808 -0.04692451748996973 -86.56953941434614
1660 -0.04691660813987255 -86.62874702122066 -0.04568291436880827 -86.61522232871495
1661 -0.0470205107703805 -86.67576753199104 -0.04667357616126537 -86.66189590487622
1662 -0.04696197994053364 -86.72272951193158 -0.047149735316634175 -86.70904564019285
1663 -0.04701254814863205 -86.7697420600802 -0.04720193631947041 -86.75624757651232
1664 -0.04695980846881866 -86.81670186854902 -0.04599158875644207 -86.80223916526876
1665 -0.0470365609973669 -86.86373842954639 -0.046642476320266725 -86.84888164158903
1666 -0.04702045656740665 -86.9107588861138 -0.04704777933657169 -86.8959294209256
1667 -0.047062817588448526 -86.95782170370225 -0.04599712546914816 -86.94192654639474
1668 -0.04704900924116373 -87.00487071294341 -0.04788783174008131 -86.98981437813482
1669 -0.0470267903059721 -87.05189750324939 -0.04642893578857184 -87.03624331392339
1670 -0.047040978260338304 -87.09893848150973 -0.04756020251661539 -87.08380351644001
1671 -0.04699435904622078 -87.14593284055596 -0.04576617516577244 -87.12956969160578
1672 -0.04708893783390522 -87.19302177838986 -0.04798222593963146 -87.17755191754541
1673 -0.04696722589433193 -87.2399890042842 -0.04691051114350557 -87.22446242868892
1674 -0.046984434500336646 -87.28697343878453 -0.04830470830202103 -87.27276713699095
1675 -0.04703858774155378 -87.33401202652608 -0.046195119991898535 -87.31896225698284
1676 -0.046982423029839994 -87.38099444955593 -0.04697961490601301 -87.36594187188885
1677 -0.046953424252569674 -87.42794787380849 -0.04678400214761495 -87.41272587403647
1678 -0.046969526819884776 -87.47491740062837 -0.04637160338461399 -87.45909747742108
1679 -0.046961471997201444 -87.52187887262558 -0.04425360150635242 -87.50335107892744
1680 -0.0470943009480834 -87.56897317357367 -0.04734872058033943 -87.55069979950778
1681 -0.047108297049999234 -87.61608147062367 -0.04719830248504877 -87.59789810199283
1682 -0.047092866897583005 -87.66317433752126 -0.0470430314540863 -87.6449411334469
1683 -0.0470719613134861 -87.71024629883475 -0.04694673847407103 -87.69188787192098
1684 -0.04705670215189457 -87.75730300098664 -0.04742634575814009 -87.73931421767912
1685 -0.04704581145197153 -87.8043488124386 -0.04656590316444635 -87.78588012084357
1686 -0.04701418280601501 -87.85136299524461 -0.04822115637362003 -87.83410127721719
1687 -0.047027398459613325 -87.89839039370423 -0.0463861670345068 -87.8804874442517
1688 -0.04699806496500969 -87.94538845866924 -0.046172029338777065 -87.92665947359048
1689 -0.047020165249705315 -87.99240862391895 -0.04705343097448349 -87.97371290456496
1690 -0.04698686767369509 -88.03939549159264 -0.048411605320870875 -88.02212450988583
1691 -0.04690242558717728 -88.08629791717982 -0.0472436485812068 -88.06936815846703
1692 -0.04692284371703863 -88.13322076089686 -0.04673599172383547 -88.11610415019086
1693 -0.04693190604448318 -88.18015266694134 -0.04719979539513588 -88.163303945586
1694 -0.04691110607236624 -88.22706377301371 -0.04723994135856628 -88.21054388694456
1695 -0.046986324898898604 -88.2740500979126 -0.04841434117406607 -88.25895822811863
1696 -0.046814020909368995 -88.32086411882197 -0.04749263636767864 -88.30645086448631
1697 -0.046771638467907904 -88.36763575728988 -0.04643997959792614 -88.35289084408423
1698 -0.0468039371073246 -88.4144396943972 -0.047989788092672826 -88.40088063217691
1699 -0.046750528551638124 -88.46119022294884 -0.04447757937014103 -88.44535821154705
1700 -0.04685631804168224 -88.50804654099052 -0.046987304091453554 -88.4923455156385
1701 -0.046905923075973986 -88.55495246406649 -0.047433577850461005 -88.53977909348896
1702 -0.04688426535576582 -88.60183672942226 -0.0447673536837101 -88.58454644717267
1703 -0.04705815073102713 -88.64889488015329 -0.04840312786400318 -88.63294957503668
1704 -0.04692149423062801 -88.69581637438392 -0.04895771369338035 -88.68190728873006
1705 -0.04677548743784428 -88.74259186182177 -0.04732201229780912 -88.72922930102787
1706 -0.046784788742661475 -88.78937665056442 -0.04622995555400848 -88.77545925658188
1707 -0.046812120638787744 -88.83618877120321 -0.04739960562437773 -88.82285886220626
1708 -0.04685233812779188 -88.883041109331 -0.047889931313693526 -88.87074879351995
1709 -0.046745090186595915 -88.9297861995176 -0.046237561665475366 -88.91698635518543
1710 -0.046785715781152246 -88.97657191529875 -0.04756965525448322 -88.9645560104399
1711 -0.04670416153967381 -89.02327607683843 -0.04620385579764843 -89.01075986623755
1712 -0.04675993081182241 -89.07003600765024 -0.04695487841963768 -89.05771474465719
1713 -0.04683189075440168 -89.11686789840465 -0.04689012039452791 -89.10460486505171
1714 -0.046783918514847755 -89.1636518169195 -0.04770421590656042 -89.15230908095828
1715 -0.0467581944540143 -89.21041001137351 -0.04710554461926222 -89.19941462557753
1716 -0.04674377646297216 -89.25715378783649 -0.04700810201466084 -89.24642272759219
1717 -0.04673982188105583 -89.30389360971755 -0.04647634457796812 -89.29289907217016
1718 -0.046739892289042476 -89.35063350200659 -0.045631611905992034 -89.33853068407615
1719 -0.04678543638437986 -89.39741893839097 -0.04746962357312441 -89.38600030764927
1720 -0.04675938840955496 -89.44417832680053 -0.04719261564314366 -89.43319292329241
1721 -0.04673569519072771 -89.49091402199126 -0.04679355751723051 -89.47998648080964
1722 -0.046721444465219975 -89.53763546645648 -0.04594591427594423 -89.52593239508559
1723 -0.046845251508057115 -89.58448071796454 -0.04526267480105162 -89.57119506988664
1724 -0.04680832102894783 -89.63128903899349 -0.04664946999400854 -89.61784453988065
1725 -0.04683220535516739 -89.67812124434866 -0.047380274161696434 -89.66522481404235
1726 -0.046821844577789304 -89.72494308892645 -0.047058120369911194 -89.71228293441226
1727 -0.046779721044003963 -89.77172280997046 -0.04635860212147236 -89.75864153653373
1728 -0.046799479983747005 -89.8185222899542 -0.04652101304382086 -89.80516254957755
1729 -0.04680488090962172 -89.86532717086382 -0.04665690418332815 -89.85181945376087
1730 -0.046827162802219394 -89.91215433366604 -0.04674227200448513 -89.89856172576535
1731 -0.046859698556363585 -89.9590140322224 -0.046735349111258984 -89.9452970748766
1732 -0.04683003816753626 -90.00584407038994 -0.04618223514407873 -89.99147931002068
1733 -0.04686177484691143 -90.05270584523686 -0.046871477738022804 -90.0383507877587
1734 -0.04686475414782763 -90.09957059938469 -0.04638996757566929 -90.08474075533437
1735 -0.04690261334180832 -90.1464732127265 -0.048002957925200464 -90.13274371325957
1736 -0.046866047009825704 -90.19333925973633 -0.04639428928494453 -90.17913800254452
1737 -0.046854151599109176 -90.24019341133544 -0.047350711189210415 -90.22648871373373
1738 -0.04683287516236305 -90.2870262864978 -0.04714881721884012 -90.27363753095257
1739 -0.046840027719736096 -90.33386631421754 -0.04638678450137377 -90.32002431545395
1740 -0.04689427297562361 -90.38076058719317 -0.046720508672297004 -90.36674482412624
1741 -0.046792973205447196 -90.42755356039861 -0.04698355812579393 -90.41372838225203
1742 -0.046893206611275676 -90.47444676700988 -0.046851177141070365 -90.4605795593931
1743 -0.04684539195150137 -90.52129215896139 -0.046848466992378233 -90.50742802638547
1744 -0.04683256167918444 -90.56812472064057 -0.046888825856149195 -90.55431685224161
1745 -0.04685774184763432 -90.6149824624882 -0.046598210372030734 -90.60091506261364
1746 -0.046884174831211566 -90.6618666373194 -0.04753694925457239 -90.64845201186822
1747 -0.04683634676039219 -90.70870298407979 -0.04651354942470789 -90.69496556129292
1748 -0.04689452107995749 -90.75559750515976 -0.044668478704988954 -90.73963403999791
1749 -0.046922973729670046 -90.80252047888942 -0.04581173062324524 -90.78544577062115
1750 -0.047063066810369494 -90.84958354569979 -0.046270336396992205 -90.83171610701814
1751 -0.047051768749952316 -90.89663531444974 -0.05108572002500296 -90.88280182704314
1752 -0.04683334492146969 -90.9434686593712 -0.04465566482394934 -90.92745749186709
1753 -0.046894319169223306 -90.99036297854043 -0.04638282712548971 -90.97384031899257
1754 -0.046937520429491994 -91.03730049896993 -0.04699245225638151 -91.02083277124895
1755 -0.04691766407340765 -91.08421816304333 -0.04596546553075313 -91.0667982367797
1756 -0.04695492442697287 -91.1311730874703 -0.046680331230163574 -91.11347856800987
1757 -0.047014924325048925 -91.17818801179536 -0.047959787771105766 -91.16143835578097
1758 -0.04696062710136175 -91.22514863889671 -0.049128789268434045 -91.21056714504941
1759 -0.04688762687146664 -91.27203626576818 -0.04509970527142286 -91.25566685032084
1760 -0.046935263089835644 -91.31897152885801 -0.0479909710586071 -91.30365782137945
1761 -0.046886165626347065 -91.36585769448436 -0.04669899437576532 -91.3503568157552
1762 -0.04689237345010042 -91.41275006793447 -0.048481065407395364 -91.3988378811626
1763 -0.046870946511626245 -91.4596210144461 -0.04419965129345656 -91.44303753245606
1764 -0.046957702934741975 -91.50657871738085 -0.048178357817232606 -91.4912158902733
1765 -0.04686916135251522 -91.55344787873337 -0.045514929294586184 -91.53673081956788
1766 -0.04707695301622152 -91.60052483174958 -0.052092187106609344 -91.58882300667449
1767 -0.04677452091127634 -91.64729935266085 -0.048445708304643634 -91.63726871497913
1768 -0.04666432403028011 -91.69396367669113 -0.04642224386334419 -91.68369095884248
1769 -0.04666749518364668 -91.74063117187477 -0.045568421483039856 -91.72925938032552
1770 -0.046755170449614525 -91.78738634232438 -0.046623972803354265 -91.77588335312888
1771 -0.046739548444747925 -91.83412589076913 -0.046468325145542624 -91.82235167827442
1772 -0.04677791707217693 -91.8809038078413 -0.049554130621254446 -91.87190580889568
1773 -0.046615518257021905 -91.92751932609833 -0.04691722430288792 -91.91882303319856
1774 -0.04662481602281332 -91.97414414212115 -0.04647938329726457 -91.96530241649583
1775 -0.046648343466222285 -92.02079248558736 -0.04559247065335512 -92.01089488714919
1776 -0.04668864663690329 -92.06748113222427 -0.04553907550871372 -92.0564339626579
1777 -0.04673149660229683 -92.11421262882656 -0.0465595418587327 -92.10299350451663
1778 -0.0467313852161169 -92.16094401404268 -0.046756016090512276 -92.14974952060714
1779 -0.046747424826025966 -92.20769143886871 -0.04724390748888254 -92.19699342809602
1780 -0.04676397368311882 -92.25445541255182 -0.04685710929334164 -92.24385053738936
1781 -0.046728401258587834 -92.30118381381041 -0.04711049012839794 -92.29096102751777
1782 -0.04679570309817791 -92.3479795169086 -0.04566700626164675 -92.33662803377942
1783 -0.046830620430409906 -92.39481013733901 -0.04883321411907673 -92.38546124789849
1784 -0.046663676388561726 -92.44147381372757 -0.04723118077963591 -92.43269242867812
1785 -0.04666266869753599 -92.4881364824251 -0.046868322603404525 -92.47956075128153
1786 -0.04670125562697649 -92.53483773805208 -0.047593016363680365 -92.5271537676452
1787 -0.04663529451936484 -92.58147303257144 -0.0472364230081439 -92.57439019065335
1788 -0.046656982600688936 -92.62813001517213 -0.04710720293223858 -92.62149739358559
1789 -0.04664156045764685 -92.67477157562978 -0.046750856749713424 -92.6682482503353
1790 -0.046656029485166076 -92.72142760511494 -0.04593605007976294 -92.71418430041506
1791 -0.046675766631960866 -92.7681033717469 -0.04578438773751259 -92.75996868815257
1792 -0.04662832226604223 -92.81473169401295 -0.048057923652231695 -92.8080266118048
1793 -0.04666743390262127 -92.86139912791558 -0.04775545634329319 -92.8557820681481
1794 -0.04662906862795353 -92.90802819654353 -0.04635522738099098 -92.90213729552909
1795 -0.04663665760308504 -92.95466485414661 -0.04657071866095066 -92.94870801419003
1796 -0.046670032665133476 -93.00133488681175 -0.04769472684711218 -92.99640274103714
1797 -0.04663294907659292 -93.04796783588834 -0.04658843744546175 -93.04299117848261
1798 -0.04668511636555195 -93.0946529522539 -0.049233104847371575 -93.09222428332998
1799 -0.046483691595494744 -93.14113664384939 -0.04886202197521925 -93.14108630530521
1800 -0.0464435737580061 -93.1875802176074 -0.04698419123888016 -93.18807049654409
1801 -0.04644467867910862 -93.23402489628651 -0.04615780785679817 -93.23422830440089
1802 -0.04649786856025458 -93.28052276484676 -0.04697293303906917 -93.28120123743996
1803 -0.046515558287501334 -93.32703832313426 -0.045166002959012984 -93.32636724039897
1804 -0.0465743288397789 -93.37361265197404 -0.043008282966911796 -93.36937552336587
1805 -0.04675478227436543 -93.4203674342484 -0.04623801875859499 -93.41561354212448
1806 -0.04671145118772983 -93.46707888543614 -0.0451485201716423 -93.46076206229611
1807 -0.046816075965762136 -93.5138949614019 -0.0466986320912838 -93.50746069438739
1808 -0.046866369619965556 -93.56076133102187 -0.04662279207259416 -93.55408348645999
1809 -0.04686503224074841 -93.60762636326261 -0.04729313440620899 -93.60137662086619
1810 -0.04687093328684568 -93.65449729654945 -0.04677372705191374 -93.6481503479181
1811 -0.046844092197716236 -93.70134138874717 -0.046627478674054146 -93.69477782659216
1812 -0.04686607103794813 -93.74820745978512 -0.04780410844832659 -93.74258193504049
1813 -0.04684351086616516 -93.79505097065129 -0.04706104602664709 -93.78964298106713
1814 -0.046804025769233704 -93.84185499642052 -0.04633008949458599 -93.83597307056172
1815 -0.04683333691209555 -93.88868833333262 -0.04737943783402443 -93.88335250839575
1816 -0.0468304131180048 -93.93551874645063 -0.046901898086071016 -93.93025440648182
1817 -0.04686680883169174 -93.98238555528232 -0.046003448963165286 -93.97625785544498
1818 -0.04689575005322695 -94.02928130533554 -0.0490996390581131 -94.0253574945031
1819 -0.04723407290875912 -94.07651537824431 -0.0504316084086895 -94.07578910291178
1820 -0.046694332361221315 -94.12320971060554 -0.04408036060631275 -94.1198694635181
1821 -0.046760101802647114 -94.16996981240818 -0.04542951658368111 -94.16529898010178
1822 -0.046855334751307966 -94.2168251471595 -0.04671902880072594 -94.2120180089025
1823 -0.046874295361340045 -94.26369944252083 -0.046122783049941066 -94.25814079195244
1824 -0.04692372195422649 -94.31062316447506 -0.04575498066842556 -94.30389577262086
1825 -0.04695262163877487 -94.35757578611384 -0.04835813473910093 -94.35225390735997
1826 -0.0469064150005579 -94.4044822011144 -0.0462667079642415 -94.3985206153242
1827 -0.04691658429801464 -94.45139878541242 -0.04689187649637461 -94.44541249182058
1828 -0.04691383745521307 -94.49831262286763 -0.04637075811624527 -94.49178324993682
1829 -0.04691927507519722 -94.54523189794283 -0.04704271201044321 -94.53882596194725
1830 -0.04690828286111355 -94.59214018080394 -0.04653095100075007 -94.585356912948
1831 -0.046922352723777296 -94.63906253352772 -0.04645576532930136 -94.6318126782773
1832 -0.0469554977491498 -94.68601803127687 -0.04663898386061192 -94.67845166213792
1833 -0.046920803189277646 -94.73293883446615 -0.046757692098617555 -94.72520935423654
1834 -0.046938611567020415 -94.77987744603317 -0.046207756362855436 -94.7714171105994
1835 -0.04699627347290516 -94.82687371950607 -0.04764004237949848 -94.8190571529789
1836 -0.04693850632756948 -94.87381222583363 -0.04732523635029793 -94.8663823893292
1837 -0.046952633559703826 -94.92076485939333 -0.04591378327459097 -94.91229617260379
1838 -0.04696278236806393 -94.9677276417614 -0.04720562323927879 -94.95950179584307
1839 -0.046916738338768485 -95.01464438010017 -0.04680670090019703 -95.00630849674326
1840 -0.04693326335400343 -95.06157764345417 -0.04694737643003464 -95.0532558731733
1841 -0.04690370168536902 -95.10848134513954 -0.04748748410493135 -95.10074335727823
1842 -0.04688157923519611 -95.15536292437473 -0.04581569954752922 -95.14655905682577
1843 -0.046982049755752084 -95.20234497413048 -0.048174652457237246 -95.194733709283
1844 -0.04694254938513041 -95.24928752351562 -0.04771464876830578 -95.2424483580513
1845 -0.046874239854514596 -95.29616176337014 -0.04617910198867321 -95.28862746003998
1846 -0.04691457878798246 -95.34307634215811 -0.047169505059719084 -95.33579696509969
1847 -0.04687985274940729 -95.38995619490753 -0.049049267545342445 -95.38484623264503
1848 -0.04678666479885578 -95.43674285970638 -0.04539810810238123 -95.43024434074741
1849 -0.046881372854113576 -95.4836242325605 -0.046824841573834416 -95.47706918232124
1850 -0.04682147093117237 -95.53044570349168 -0.04569604136049747 -95.52276522368174
1851 -0.046914339438080786 -95.57736004292975 -0.04878591187298298 -95.57155113555473
1852 -0.04681372996419668 -95.62417377289395 -0.04701226204633713 -95.61856339760106
1853 -0.04681101813912392 -95.67098479103308 -0.046066836640238765 -95.6646302342413
1854 -0.046871477738022804 -95.7178562687711 -0.04557998776435852 -95.71021022200566
1855 -0.04696260783821345 -95.76481887660931 -0.047112507931888106 -95.75732272993754
1856 -0.04691488016396761 -95.81173375677328 -0.04813818279653788 -95.80546091273408
1857 -0.046807659417390825 -95.85854141619068 -0.0468017116189003 -95.85226262435297
1858 -0.04688335061073303 -95.9054247668014 -0.0472625132650137 -95.89952513761799
1859 -0.04681431036442518 -95.95223907716583 -0.0471989631652832 -95.94672410078327
1860 -0.04680508710443974 -95.99904416427027 -0.047034929133951665 -95.99375902991723
1861 -0.046769127063453195 -96.04581329133373 -0.0462787127122283 -96.04003774262945
1862 -0.04689319413155317 -96.09270648546529 -0.046058353036642075 -96.0860960956661
1863 -0.04687884487211704 -96.1395853303374 -0.04675054121762514 -96.13284663688371
1864 -0.04685415308922529 -96.18643948342662 -0.04674905687570572 -96.17959569375942
1865 -0.04686816893517971 -96.2333076523618 -0.04425225630402565 -96.22384795006344
1866 -0.04702895618975163 -96.28033660855155 -0.049297191016376016 -96.27314514107982
1867 -0.04691688697785139 -96.3272534955294 -0.04653648100793362 -96.31968162208776
1868 -0.04689183812588453 -96.37414533365529 -0.04564740266650915 -96.36532902475426
1869 -0.046907030045986176 -96.42105236370128 -0.04740444365888834 -96.41273346841315
1870 -0.046906445547938345 -96.46795880924921 -0.045867523178458214 -96.45860099159161
1871 -0.04699225164949894 -96.51495106089871 -0.04631563797593117 -96.50491662956755
1872 -0.046997150592505935 -96.56194821149121 -0.0460064185783267 -96.55092304814588
1873 -0.047024434059858324 -96.60897264555108 -0.04607406407594681 -96.59699711222183
1874 -0.0470173105597496 -96.65598995611083 -0.04746167678385973 -96.64445878900568
1875 -0.04699011910706759 -96.7029800752179 -0.04753270503133535 -96.69199149403701
1876 -0.046978910267353055 -96.74995898548525 -0.04527609627693892 -96.73726759031395
1877 -0.04711216874420643 -96.79707115422946 -0.048335018940269946 -96.78560260925421
1878 -0.04702839199453592 -96.84409954622399 -0.047939904406666754 -96.83354251366087
1879 -0.046950004808604714 -96.8910495510326 -0.04644274972379207 -96.87998526338467
1880 -0.04695270135998726 -96.93800225239258 -0.047134903632104395 -96.92712016701677
1881 -0.046958547458052634 -96.98496079985063 -0.04730643145740032 -96.97442659847417
1882 -0.04692331161350012 -97.03188411146412 -0.04921749215573072 -97.0236440906299
1883 -0.04691308476030827 -97.07879719622443 -0.0475116265937686 -97.07115571722368
1884 -0.046786111779510975 -97.12558330800394 -0.04784673657268286 -97.11900245379636
1885 -0.04675912689417601 -97.17234243489811 -0.04679044205695391 -97.16579289585331
1886 -0.04681114163249731 -97.21915357653062 -0.0468482855707407 -97.21264118142406
1887 -0.04688837695866823 -97.26604195348928 -0.04744773842394352 -97.260088919848
1888 -0.04675634354352951 -97.31279829703281 -0.04721521157771349 -97.30730413142571
1889 -0.04672135896980763 -97.35951965600262 -0.0477598762139678 -97.35506400763968
1890 -0.04674059897661209 -97.40626025497923 -0.043542361818253994 -97.39860636945794
1891 -0.04680285919457674 -97.4530631141738 -0.047242666222155096 -97.4458490356801
1892 -0.04693353399634361 -97.49999664817014 -0.04949559047818184 -97.49534462615829
1893 -0.04670296236872673 -97.54669961053887 -0.047065320424735546 -97.54240994658302
1894 -0.04663347620517015 -97.59333308674404 -0.04660919047892094 -97.58901913706194
1895 -0.04668412860482931 -97.64001721534886 -0.047287132032215594 -97.63630626909415
1896 -0.04660283699631691 -97.68662005234518 -0.04640408586710691 -97.68271035496126
1897 -0.04666241686791182 -97.7332824692131 -0.04656170643866062 -97.72927206139993
1898 -0.046637116745114324 -97.77991958595821 -0.04689180310815573 -97.77616386450808
1899 -0.046653182432055476 -97.82657276839026 -0.047239108197391036 -97.82340297270547
1900 -0.04665097128599882 -97.87322373967626 -0.046138346567749976 -97.86954131927321
1901 -0.046733337454497814 -97.91995707713076 -0.04770608004182577 -97.91724739931503
1902 -0.046669334173202515 -97.96662641130396 -0.04730830043554306 -97.96455569975058
1903 -0.04661309253424406 -98.01323950383821 -0.04713266603648662 -98.01168836578707
1904 -0.046586913801729676 -98.05982641763994 -0.046113176830112936 -98.05780154261718
1905 -0.046647637896239755 -98.10647405553618 -0.04696366563439369 -98.10476520825158
1906 -0.04663562141358853 -98.15310967694977 -0.04655961785465479 -98.15132482610623
1907 -0.04663495495915413 -98.19974463190893 -0.04631578102707863 -98.19764060713331
1908 -0.046674410626292226 -98.24641904253522 -0.047759870626032354 -98.24540047775935
1909 -0.046662953682243824 -98.29308199621747 -0.04642213359475136 -98.29182261135409
1910 -0.046696814522147176 -98.33977881073962 -0.04629782978445292 -98.33812044113854
1911 -0.04677638988941908 -98.38655520062903 -0.047811995074152944 -98.3859324362127
1912 -0.04667221680283547 -98.43322741743187 -0.045332711562514304 -98.4312651477752
1913 -0.046778290532529354 -98.4800057079644 -0.04665802530944348 -98.47792317308465
1914 -0.04673264343291521 -98.52673835139731 -0.04675342384725809 -98.52467659693191
1915 -0.046760195307433604 -98.57349854670474 -0.04747216310352087 -98.57214876003543
1916 -0.04672480728477239 -98.62022335398952 -0.04697167258709669 -98.61912043262252
1917 -0.046726524084806445 -98.66694987807432 -0.046413591504096983 -98.66553402412661
1918 -0.04668280351907015 -98.7136326815934 -0.04492681678384543 -98.71046084091046
1919 -0.04691073875874281 -98.76054342035214 -0.04678590819239616 -98.75724674910285
1920 -0.04692647662013769 -98.80746989697228 -0.04692241046577692 -98.80416915956863
1921 -0.04691070821136236 -98.85438060518364 -0.04691502340137958 -98.85108418297001
1922 -0.046861219219863415 -98.9012418244035 -0.04629666544497013 -98.89738084841498
1923 -0.04691216703504324 -98.94815399143855 -0.0464483754709363 -98.94382922388591
1924 -0.04690686017274857 -98.9950608516113 -0.04600389078259468 -98.98983311466851
1925 -0.04695060886442661 -99.04201146047572 -0.047036170959472656 -99.03686928562799
1926 -0.046952114813029765 -99.08896357528874 -0.04707024712115526 -99.08393953274914
1927 -0.047000452131032947 -99.13596402741977 -0.044054030627012256 -99.12799356337615
1928 -0.047096204943954945 -99.18306023236373 -0.047253827564418316 -99.17524739094057
1929 -0.047029840387403966 -99.23009007275114 -0.04717711769044399 -99.22242450863101
1930 -0.04702074378728867 -99.27711081653842 -0.04732271395623684 -99.26974722258724
1931 -0.04699227027595043 -99.32410308681438 -0.04676929730921984 -99.31651651989647
1932 -0.04698517229408026 -99.37108825910846 -0.04745943434536457 -99.36397595424184
1933 -0.04708972405642271 -99.41817798316488 -0.04631119128316641 -99.410287145525
1934 -0.04705011788755655 -99.46522810105243 -0.0509681187570095 -99.46125526428202
1935 -0.04677002727985382 -99.51199812833228 -0.04762553591281175 -99.50888080019483
1936 -0.0468053724616766 -99.55880350079396 -0.046762825734913346 -99.55564362592975
1937 -0.04676862210035324 -99.60557212289432 -0.047536569833755496 -99.6031801957635
1938 -0.046725666336715224 -99.65229778923103 -0.04679169114679098 -99.6499718869103
1939 -0.04672659803181887 -99.69902438726285 -0.04691158812493086 -99.69688347503522
1940 -0.04674247726798057 -99.74576686453084 -0.050889812782406806 -99.74777328781762
1941 -0.04660331513732672 -99.79237017966817 -0.0481728371232748 -99.7959461249409
1942 -0.04642581213265658 -99.83879599180082 -0.04628647118806839 -99.84223259612897
1943 -0.04644971378147602 -99.88524570558229 -0.04667084105312824 -99.8889034371821
1944 -0.04642397668212652 -99.93166968226441 -0.04658715222030878 -99.9354905894024
1945 -0.04647600408643484 -99.97814568635084 -0.04635471738874912 -99.98184530679116
1946 -0.046482852473855016 -100.0246285388247 -0.046067231334745884 -100.0279125381259
1947 -0.046530361473560336 -100.07115890029826 -0.046378853172063826 -100.07429139129796
1948 -0.046578097715973855 -100.11773699801424 -0.04692794866859913 -100.12121933996656
1949 -0.04655341152101755 -100.16429040953525 -0.046403745748102666 -100.16762308571467
1950 -0.04660633448511362 -100.21089674402037 -0.04640191234648228 -100.21402499806115
1951 -0.04662576448172331 -100.25752250850209 -0.0459400987252593 -100.2599650967864
1952 -0.04670087676495314 -100.30422338526705 -0.04778402261435986 -100.30774911940077
1953 -0.04663171526044607 -100.3508551005275 -0.04700231421738863 -100.35475143361816
1954 -0.046648665145039556 -100.39750376567254 -0.04695266038179398 -100.40170409399995
1955 -0.046627215668559076 -100.4441309813411 -0.04753294624388218 -100.44923704024383
1956 -0.046624130383133885 -100.49075511172424 -0.046570155397057535 -100.4958071956409
1957 -0.04653682429343462 -100.53729193601768 -0.042350991442799565 -100.5381581870837
1958 -0.04684239439666271 -100.58413433041434 -0.048810840398073194 -100.58696902748177
1959 -0.046777190268039705 -100.63091152068239 -0.04670148827135563 -100.63367051575312
1960 -0.04677590113133192 -100.67768742181372 -0.04683120884001255 -100.68050172459314
1961 -0.04678202178329229 -100.724469443597 -0.04701907094568014 -100.72752079553882
1962 -0.04679373297840357 -100.7712631765754 -0.04567358177155256 -100.77319437731038
1963 -0.046819808334112166 -100.81808298490951 -0.046676418744027615 -100.8198707960544
1964 -0.04683214519172907 -100.86491513010124 -0.046492508798837665 -100.86636330485324
1965 -0.04687177650630474 -100.91178690660755 -0.04599819593131542 -100.91236150078456
1966 -0.046877325139939786 -100.95866423174749 -0.047202618792653084 -100.95956411957721
1967 -0.046860954351723196 -101.00552518609922 -0.04852063320577145 -101.00808475278298
1968 -0.04680757839232683 -101.05233276449155 -0.046089967526495454 -101.05417472030948
1969 -0.04685419742017984 -101.09918696191173 -0.04777833335101604 -101.1019530536605
1970 -0.04679406825453043 -101.14598103016625 -0.04955856464803219 -101.15151161830853
1971 -0.04659233186393976 -101.19257336203019 -0.04704879969358444 -101.19856041800212
1972 -0.046572307124733925 -101.23914566915492 -0.04525002297013998 -101.24381044097225
1973 -0.0467391362413764 -101.2858848053963 -0.04649842120707035 -101.29030886217933
1974 -0.04674914702773094 -101.33263395242402 -0.04590966794639826 -101.33621853012573
1975 -0.0468419574201107 -101.37947590984413 -0.0470658415928483 -101.38328437171859
1976 -0.04679939597845077 -101.42627530582259 -0.04518183302134275 -101.42846620473993
1977 -0.04687176886945963 -101.47314707469205 -0.04624359719455242 -101.47470980193448
1978 -0.04689083434641361 -101.52003790903846 -0.04732736926525831 -101.52203717119974
1979 -0.04686090014874935 -101.56689880918721 -0.04682568628340959 -101.56886285748315
1980 -0.04686328656971454 -101.61376209575693 -0.04701366554945707 -101.61587652303261
1981 -0.04687727726995945 -101.66063937302688 -0.04699331298470497 -101.66286983601732
1982 -0.04685414880514145 -101.70749352183202 -0.04676786903291941 -101.70963770505024
1983 -0.046832670271396634 -101.75432619210342 -0.047178417444229126 -101.75681612249447
1984 -0.04684030581265688 -101.80116649791607 -0.04661050159484148 -101.80342662408931
1985 -0.04687573723495007 -101.84804223515103 -0.04736162777990103 -101.85078825186922
1986 -0.04684062376618385 -101.89488285891721 -0.04680315088480711 -101.89759140275403
1987 -0.04678879249840975 -101.94167165141562 -0.047348646074533464 -101.94494004882857
1988 -0.04677524864673614 -101.98844690006236 -0.04663192182779312 -101.99157197065637
1989 -0.0467952199280262 -102.03524211999039 -0.046887131221592424 -102.03845910187796
1990 -0.04682602770626545 -102.08206814769665 -0.04629444517195225 -102.08475354704991
1991 -0.04681051839143038 -102.12887866608807 -0.0470739534124732 -102.13182750046239
1992 -0.046812845207750794 -102.17569151129582 -0.045908807031810286 -102.1777363074942
1993 -0.04691579826176166 -102.22260730955759 -0.046958853304386136 -102.22469516079859
1994 -0.046806066483259204 -102.26941337604084 -0.04581397417932749 -102.27050913497791
1995 -0.04690549168735743 -102.3163188677282 -0.047839571721851826 -102.31834870669977
1996 -0.04681972991675139 -102.36313859764495 -0.04746999610215426 -102.36581870280192
1997 -0.04679139163345099 -102.4099299892784 -0.04648374412208796 -102.412302446924
1998 -0.04680836256593466 -102.45673835184434 -0.04821541607379913 -102.4605178629978
1999 -0.046783916652202606 -102.50352226849654 -0.04782310873270035 -102.5083409717305
2000 -0.046720828860998154 -102.55024309735754 -0.0466094046831131 -102.55495037641361
