# Supplementary material for: Learning nonequilibrium statistical mechanics and dynamical phase transitions
Source: Nat Commun. 2024 Feb 6;15:1117. doi: 10.1038/s41467-024-45172-8 (PMC10847122; doi:10.1038/s41467-024-45172-8)
Supplement: Supplementary file 4 — Supplementary Data 1 [file 41467_2024_45172_MOESM4_ESM.zip › DPT-main/PlotTemplate/plot_KL_divergence/out/finite_time/SE/L4_D2W32K5_E100BS1k/logs-0.10/log.txt]

1 -0.19617824405431747 -0.19617824405431747 -0.19617188945412636 -0.19617188945412636
2 -0.1935555689036846 -0.3897338129580021 -0.1935616187751293 -0.3897335082292557
3 -0.19099732041358947 -0.5807311333715915 -0.19100197181105613 -0.5807354800403118
4 -0.18852334320545197 -0.7692544765770435 -0.18847496062517166 -0.7692104406654835
5 -0.18611690774559975 -0.9553713843226432 -0.18609161525964737 -0.9553020559251308
6 -0.18378398269414903 -1.1391553670167922 -0.18373889699578286 -1.1390409529209138
7 -0.18152127265930176 -1.320676639676094 -0.18149034753441812 -1.3205313004553318
8 -0.17930257245898246 -1.4999792121350766 -0.17926796451210975 -1.4997992649674416
9 -0.17715524062514304 -1.6771344527602197 -0.17718283012509345 -1.6769820950925352
10 -0.17500916495919228 -1.852143617719412 -0.17500066384673119 -1.8519827589392663
11 -0.17294309064745902 -2.025086708366871 -0.17292991355061532 -2.0249126724898816
12 -0.17094014063477517 -2.196026849001646 -0.17104768007993698 -2.1959603525698186
13 -0.16893554404377936 -2.3649623930454253 -0.1688969686627388 -2.364857321232557
14 -0.16699158623814583 -2.5319539792835712 -0.1668785072863102 -2.5317358285188676
15 -0.1650955356657505 -2.6970495149493217 -0.16514234989881516 -2.6968781784176827
16 -0.16323208883404733 -2.860281603783369 -0.16316291317343712 -2.86004109159112
17 -0.1613759659230709 -3.02165756970644 -0.161381346732378 -3.0214224383234978
18 -0.1595737047493458 -3.181231274455786 -0.15953860953450202 -3.1809610478579997
19 -0.15778218880295752 -3.3390134632587434 -0.15789976790547372 -3.3388608157634736
20 -0.15603723824024202 -3.4950507014989856 -0.15597526505589485 -3.4948360808193684
21 -0.1543237417936325 -3.649374443292618 -0.1542823426425457 -3.649118423461914
22 -0.15262330025434495 -3.801997743546963 -0.15250626802444459 -3.8016246914863587
23 -0.15095115974545478 -3.952948903292418 -0.15087450444698333 -3.952499195933342
24 -0.14931543469429015 -4.102264337986708 -0.14933351799845695 -4.101832713931799
25 -0.14769626185297965 -4.249960599839688 -0.14757953137159346 -4.249412245303392
26 -0.1460924841463566 -4.396053083986044 -0.14600284844636918 -4.395415093749762
27 -0.14451828226447105 -4.540571366250515 -0.14458253979682922 -4.539997633546591
28 -0.14293723553419113 -4.683508601784706 -0.14308167174458503 -4.683079305291176
29 -0.1413790203630924 -4.8248876221477985 -0.14134025797247887 -4.824419563263654
30 -0.13987071588635444 -4.964758338034153 -0.13994386047124863 -4.964363423734903
31 -0.13837203979492188 -5.103130377829075 -0.13845635280013086 -5.102819776535034
32 -0.136869977414608 -5.240000355243683 -0.13694663643836974 -5.239766412973403
33 -0.1353964701294899 -5.375396825373173 -0.13552672415971756 -5.375293137133121
34 -0.13392588943243028 -5.509322714805603 -0.13393010646104814 -5.509223243594169
35 -0.13248616680502892 -5.641808881610632 -0.13267711997032167 -5.641900363564491
36 -0.1310768812894821 -5.772885762900114 -0.13131131753325462 -5.773211681097746
37 -0.12966032698750496 -5.902546089887619 -0.12963543757796286 -5.902847118675709
38 -0.12827807962894439 -6.030824169516563 -0.12800958007574081 -6.03085669875145
39 -0.12692155092954635 -6.15774572044611 -0.12674696668982505 -6.1576036654412745
40 -0.12556973099708557 -6.283315451443196 -0.1254142016172409 -6.283017867058516
41 -0.12422307319939137 -6.407538524642587 -0.1239579290151596 -6.4069757960736755
42 -0.12291027568280696 -6.530448800325394 -0.12293318137526513 -6.52990897744894
43 -0.12160508558154107 -6.652053885906935 -0.12179461158812047 -6.65170358903706
44 -0.12031585946679116 -6.772369745373726 -0.12034818120300769 -6.772051770240068
45 -0.1190310139209032 -6.891400759294629 -0.11886545792222022 -6.890917228162289
46 -0.11778749823570252 -7.009188257530331 -0.11727179065346718 -7.008189018815756
47 -0.11654317006468773 -7.125731427595019 -0.11613263897597789 -7.124321657791734
48 -0.1153226513415575 -7.2410540789365765 -0.11501561924815178 -7.239337277039886
49 -0.11410990878939628 -7.355163987725973 -0.11380152814090252 -7.353138805180788
50 -0.11294134221971035 -7.468105329945684 -0.11233835481107235 -7.465477159991861
51 -0.11176222003996372 -7.579867549985647 -0.11148354262113572 -7.576960702612996
52 -0.11059622950851918 -7.690463779494166 -0.11080467291176319 -7.6877653755247595
53 -0.10944080576300622 -7.799904585257172 -0.10939210914075374 -7.797157484665513
54 -0.10830572620034218 -7.908210311457514 -0.10836451724171639 -7.905522001907229
55 -0.10716741159558296 -8.015377723053097 -0.10709663778543473 -8.012618639692665
56 -0.1060623038560152 -8.121440026909113 -0.10557885617017745 -8.118197495862843
57 -0.10497638545930385 -8.226416412368417 -0.10504095666110516 -8.223238452523947
58 -0.10390248447656632 -8.330318896844984 -0.10359092354774475 -8.326829376071693
59 -0.10282432734966278 -8.433143224194646 -0.10302783846855164 -8.429857214540245
60 -0.10176373608410358 -8.53490696027875 -0.10248320512473583 -8.532340419664981
61 -0.10072092488408088 -8.635627885162831 -0.10123493783175945 -8.63357535749674
62 -0.09966661483049392 -8.735294499993325 -0.09959229119122029 -8.73316764868796
63 -0.09866671562194824 -8.833961215615274 -0.09859542101621628 -8.831763069704177
64 -0.09770303554832935 -8.931664251163603 -0.0980921022593975 -8.929855171963574
65 -0.09670361280441284 -9.028367863968016 -0.0971583727747202 -9.027013544738294
66 -0.09572130925953388 -9.124089173227551 -0.09552555941045285 -9.122539104148746
67 -0.0947910115122795 -9.218880184739831 -0.09482844099402428 -9.217367545142771
68 -0.09385823383927346 -9.312738418579105 -0.09379421547055244 -9.311161760613324
69 -0.09294663742184639 -9.405685056000952 -0.09190536327660084 -9.403067123889924
70 -0.09205812253057957 -9.49774317853153 -0.09226439818739891 -9.495331522077324
71 -0.09116362519562245 -9.588906803727154 -0.09135316275060176 -9.586684684827926
72 -0.09028861820697784 -9.679195421934132 -0.09076136983931064 -9.677446054667236
73 -0.0894222043454647 -9.768617626279596 -0.08937469199299812 -9.766820746660233
74 -0.08858010284602642 -9.857197729125623 -0.08814144022762775 -9.85496218688786
75 -0.08776812069118023 -9.944965849816803 -0.08810218833386899 -9.943064375221729
76 -0.08694357797503471 -10.031909427791838 -0.08681495897471905 -10.029879334196448
77 -0.08614479787647725 -10.118054225668315 -0.0858487170189619 -10.11572805121541
78 -0.08538482300937175 -10.203439048677687 -0.08554661683738232 -10.201274668052791
79 -0.08459926098585129 -10.288038309663538 -0.08472308479249477 -10.285997752845287
80 -0.08382269702851772 -10.371861006692056 -0.08379398584365845 -10.369791738688946
81 -0.0830842025578022 -10.454945209249859 -0.08254319429397583 -10.452334932982922
82 -0.08238089233636856 -10.537326101586228 -0.08281904086470604 -10.535153973847628
83 -0.081659746915102 -10.61898584850133 -0.08166131861507893 -10.616815292462707
84 -0.08096331730484962 -10.69994916580618 -0.08074029721319675 -10.697555589675904
85 -0.08027496859431267 -10.780224134400493 -0.08019891008734703 -10.777754499763251
86 -0.07961718924343586 -10.859841323643929 -0.07956933714449406 -10.857323836907746
87 -0.078945979103446 -10.938787302747375 -0.07881069742143154 -10.936134534329177
88 -0.07830806747078896 -11.017095370218165 -0.07784899957478046 -11.013983533903957
89 -0.07769701704382896 -11.094792387261993 -0.07690924666821956 -11.090892780572176
90 -0.07709846086800098 -11.171890848129994 -0.076578788459301 -11.167471569031477
91 -0.07649641446769237 -11.248387262597687 -0.07702093161642551 -11.244492500647903
92 -0.07588240467011928 -11.324269667267806 -0.07564586363732814 -11.320138364285231
93 -0.07531954385340214 -11.399589211121208 -0.07570742890238762 -11.395845793187618
94 -0.07472421005368232 -11.474313421174891 -0.07508259490132332 -11.470928388088941
95 -0.07414012812078 -11.54845354929567 -0.07500316686928273 -11.545931554958225
96 -0.07356524020433426 -11.622018789500006 -0.07378225885331631 -11.619713813811542
97 -0.07301694601774215 -11.695035735517747 -0.07291451171040535 -11.692628325521946
98 -0.07249842695891857 -11.767534162476666 -0.07247146032750607 -11.765099785849452
99 -0.07197622619569302 -11.839510388672359 -0.07200045920908452 -11.837100245058537
100 -0.07149132415652275 -11.911001712828881 -0.07148010171949863 -11.908580346778034
101 -0.07101199626922608 -11.982013709098107 -0.07135668583214283 -11.979937032610177
102 -0.07049839943647385 -12.05251210853458 -0.07057244703173637 -12.050509479641914
103 -0.07001284100115299 -12.122524949535734 -0.06986116096377373 -12.120370640605687
104 -0.06955783329904079 -12.192082782834774 -0.06966298632323742 -12.190033626928924
105 -0.0691110011190176 -12.261193783953791 -0.06901618391275406 -12.25904981084168
106 -0.06867238469421863 -12.32986616864801 -0.06806442029774189 -12.32711423113942
107 -0.06824338883161545 -12.398109557479625 -0.06871107257902623 -12.395825303718446
108 -0.0678139615803957 -12.46592351906002 -0.06691120974719525 -12.462736513465641
109 -0.06741769909858704 -12.533341218158608 -0.06708933860063553 -12.529825852066276
110 -0.06700918264687061 -12.600350400805478 -0.06724595315754414 -12.59707180522382
111 -0.06660016030073165 -12.66695056110621 -0.06599439978599549 -12.663066205009816
112 -0.06622687168419361 -12.733177432790404 -0.06640759594738484 -12.729473800957201
113 -0.06583240032196044 -12.799009833112365 -0.06593786403536797 -12.795411664992569
114 -0.0654458075761795 -12.864455640688544 -0.06562635600566864 -12.861038020998238
115 -0.0650486011058092 -12.929504241794353 -0.06469570510089398 -12.925733726099132
116 -0.06470916904509068 -12.994213410839444 -0.06385044865310192 -12.989584174752235
117 -0.0643668495118618 -13.058580260351306 -0.0647133432328701 -13.054297517985106
118 -0.06402770541608334 -13.12260796576739 -0.06390928626060485 -13.11820680424571
119 -0.0636688806116581 -13.186276846379048 -0.06400616578757763 -13.182212970033289
120 -0.06333531849086285 -13.24961216486991 -0.06289188489317894 -13.245104854926469
121 -0.06300449892878532 -13.312616663798696 -0.06331323310732842 -13.308418088033797
122 -0.06268324926495553 -13.375299913063651 -0.0640109483152628 -13.37242903634906
123 -0.06237062383443117 -13.437670536898082 -0.062150588259100914 -13.43457962460816
124 -0.062067254818975924 -13.499737791717058 -0.06145825833082199 -13.496037882938982
125 -0.06175978649407625 -13.561497578211133 -0.06215854194015265 -13.558196424879135
126 -0.06147466506808996 -13.622972243279223 -0.06184149067848921 -13.620037915557624
127 -0.061172684840857985 -13.684144928120082 -0.05967983137816191 -13.679717746935786
128 -0.060924279130995275 -13.745069207251078 -0.06141685619950295 -13.74113460313529
129 -0.06063352040946483 -13.805702727660542 -0.06118052937090397 -13.802315132506195
130 -0.060385382547974584 -13.866088110208516 -0.059956130012869834 -13.862271262519064
131 -0.06008963864296675 -13.926177748851483 -0.06070405412465334 -13.922975316643717
132 -0.059815898165106775 -13.98599364701659 -0.060125126503407955 -13.983100443147125
133 -0.0595172818750143 -14.045510928891604 -0.060179222747683524 -14.043279665894808
134 -0.05928573440760374 -14.104796663299208 -0.05937398783862591 -14.102653653733434
135 -0.05904904901981354 -14.163845712319022 -0.05784984324127436 -14.160503496974709
136 -0.05884956698864698 -14.222695279307668 -0.05765819158405065 -14.218161688558759
137 -0.05859192591160536 -14.281287205219273 -0.059188385307788846 -14.277350073866547
138 -0.05832207929342985 -14.339609284512703 -0.05830518715083599 -14.335655261017383
139 -0.05812725834548473 -14.397736542858187 -0.058296475745737555 -14.393951736763121
140 -0.057917098701000216 -14.455653641559188 -0.05863451324403286 -14.452586250007155
141 -0.05767428558319807 -14.513327927142386 -0.05766553469002247 -14.510251784697177
142 -0.05747257098555565 -14.570800498127943 -0.057944821752607824 -14.568196606449785
143 -0.05723186898976564 -14.628032367117708 -0.05707141775637865 -14.625268024206164
144 -0.05707619581371546 -14.685108562931424 -0.057731219194829465 -14.682999243400994
145 -0.05685693565756082 -14.741965498588984 -0.058564980328083036 -14.741564223729076
146 -0.05659347642213106 -14.798558975011115 -0.05765822604298591 -14.799222449772062
147 -0.056367758102715014 -14.85492673311383 -0.05664897616952658 -14.855871425941588
148 -0.05616484228521586 -14.911091575399047 -0.055692742206156255 -14.911564168147745
149 -0.05599408056586981 -14.967085655964917 -0.05495816431939602 -14.966522332467141
150 -0.05584535077214241 -15.022931006737059 -0.05487729217857122 -15.021399624645712
151 -0.05572591964155436 -15.078656926378613 -0.05612471122294664 -15.077524335868658
152 -0.055533628538250925 -15.134190554916865 -0.055947063490748405 -15.133471399359406
153 -0.05537152737379074 -15.189562082290655 -0.05542572140693665 -15.188897120766343
154 -0.05516261402517557 -15.24472469631583 -0.055669041350483894 -15.244566162116827
155 -0.0550202863290906 -15.29974498264492 -0.055426076985895634 -15.299992239102723
156 -0.05483904629945755 -15.354584028944378 -0.05474893879145384 -15.354741177894176
157 -0.05473401304334402 -15.409318041987722 -0.05376380253583193 -15.408504980430008
158 -0.05456271450966597 -15.463880756497389 -0.05439275931566954 -15.462897739745678
159 -0.05438946131616831 -15.518270217813557 -0.054291600547730925 -15.51718934029341
160 -0.054251834936439994 -15.572522052749997 -0.05395003221929073 -15.5711393725127
161 -0.05411635059863329 -15.62663840334863 -0.052856755629181865 -15.623996128141883
162 -0.054001968912780286 -15.680640372261411 -0.05345432106405497 -15.677450449205939
163 -0.05389995444566011 -15.734540326707071 -0.05347221717238426 -15.730922666378323
164 -0.053776577673852445 -15.788316904380924 -0.05405953023582697 -15.78498219661415
165 -0.05361790992319584 -15.84193481430412 -0.05352644138038158 -15.838508637994531
166 -0.05349979419261217 -15.895434608496732 -0.05375958103686571 -15.892268219031397
167 -0.05333816427737474 -15.948772772774106 -0.05392306819558144 -15.946191287226979
168 -0.053159975446760654 -16.001932748220867 -0.05437095537781715 -16.000562242604797
169 -0.052990862913429734 -16.054923611134296 -0.0531628180295229 -16.05372506063432
170 -0.05287416484206915 -16.107797775976366 -0.05477958358824253 -16.108504644222563
171 -0.05271982382982969 -16.160517599806195 -0.05256400667130947 -16.161068650893874
172 -0.05257480088621378 -16.213092400692407 -0.053316262923181056 -16.214384913817057
173 -0.05243075732141733 -16.265523158013824 -0.05212839599698782 -16.266513309814044
174 -0.052350439876317975 -16.31787359789014 -0.0526443162932992 -16.319157626107344
175 -0.0522157546132803 -16.37008935250342 -0.0536614116281271 -16.37281903773547
176 -0.052099823765456674 -16.422189176268876 -0.05344336070120335 -16.426262398436673
177 -0.051929713040590283 -16.474118889309466 -0.052625234611332415 -16.478887633048007
178 -0.051829601638019085 -16.525948490947485 -0.049244828335940835 -16.528132461383947
179 -0.05179431848227978 -16.577742809429765 -0.052536897175014016 -16.58066935855896
180 -0.05170236360281706 -16.629445173032583 -0.0504018485546112 -16.63107120711357
181 -0.05161642972379923 -16.681061602756383 -0.05035218130797148 -16.681423388421543
182 -0.05159295480698347 -16.732654557563368 -0.05198432318866253 -16.733407711610205
183 -0.051417775265872476 -16.78407233282924 -0.0525042325258255 -16.785911944136032
184 -0.05127405095845461 -16.835346383787694 -0.05119011346250772 -16.83710205759854
185 -0.05125373434275389 -16.88660011813045 -0.051449861750006674 -16.888551919348547
186 -0.05116248484700918 -16.937762602977458 -0.04998721349984407 -16.93853913284839
187 -0.05112025048583746 -16.988882853463295 -0.05217211414128542 -16.990711246989676
188 -0.05097976159304381 -17.03986261505634 -0.050775146670639516 -17.041486393660314
189 -0.05088088475167751 -17.090743499808017 -0.05205455906689167 -17.093540952727206
190 -0.05079255327582359 -17.14153605308384 -0.05101920180022716 -17.144560154527433
191 -0.050696424581110476 -17.19223247766495 -0.05284544173628092 -17.197405596263714
192 -0.050528029724955556 -17.242760507389907 -0.050218628533184526 -17.247624224796898
193 -0.05045611076056957 -17.293216618150478 -0.051104181073606016 -17.298728405870502
194 -0.05037578530609608 -17.343592403456572 -0.05054788365960121 -17.349276289530103
195 -0.050258613936603067 -17.393851017393175 -0.05102130658924579 -17.400297596119348
196 -0.05015592128038406 -17.44400693867356 -0.048692975752055646 -17.448990571871402
197 -0.05012432131916285 -17.494131259992724 -0.048257194273173806 -17.497247766144575
198 -0.05006860941648483 -17.54419986940921 -0.05057970695197582 -17.54782747309655
199 -0.050077354162931444 -17.59427722357214 -0.05325381550937891 -17.60108128860593
200 -0.04982667323201895 -17.644103896804157 -0.04915178753435612 -17.650233076140285
201 -0.049846735782921314 -17.69395063258708 -0.048144005984067914 -17.698377082124352
202 -0.04982839934527874 -17.74377903193236 -0.048520829528570175 -17.746897911652923
203 -0.04984852559864521 -17.793627557531003 -0.04931153804063797 -17.79620944969356
204 -0.04977372027933598 -17.84340127781034 -0.05137250758707523 -17.847581957280635
205 -0.049588432908058165 -17.8929897107184 -0.05098201129585504 -17.89856396857649
206 -0.049463371746242046 -17.94245308246464 -0.05237624794244766 -17.950940216518937
207 -0.04940230492502451 -17.991855387389666 -0.04731317777186632 -17.998253394290803
208 -0.04936969932168722 -18.041225086711353 -0.051169080473482606 -18.049422474764285
209 -0.049294878542423246 -18.090519965253776 -0.04775210488587618 -18.09717457965016
210 -0.049227561615407464 -18.139747526869183 -0.05016347970813513 -18.147338059358297
211 -0.04920154362916947 -18.188949070498353 -0.04873143583536148 -18.196069495193658
212 -0.04917636718600989 -18.238125437684364 -0.04664189890027046 -18.242711394093927
213 -0.0491842882707715 -18.287309725955136 -0.04959441795945167 -18.292305812053378
214 -0.049157908745110036 -18.336467634700245 -0.04988981448113918 -18.34219562653452
215 -0.04907032996416092 -18.385537964664405 -0.04806250613182783 -18.390258132666347
216 -0.049019232764840125 -18.434557197429246 -0.04900170564651489 -18.43925983831286
217 -0.04901471566408873 -18.483571913093336 -0.04819091781973839 -18.4874507561326
218 -0.04903693478554487 -18.53260884787888 -0.04589596968144179 -18.53334672581404
219 -0.04902663584798574 -18.581635483726867 -0.05004820004105568 -18.583394925855096
220 -0.048963474296033385 -18.6305989580229 -0.04826424550265074 -18.631659171357747
221 -0.04885419532656669 -18.679453153349467 -0.04619282465428114 -18.677851996012027
222 -0.048936008103191854 -18.728389161452657 -0.04754351042211056 -18.725395506434136
223 -0.048910873383283614 -18.777300034835942 -0.05093136094510555 -18.776326867379243
224 -0.048865089751780034 -18.82616512458772 -0.04795853868126869 -18.82428540606051
225 -0.04878040440380573 -18.874945528991528 -0.047780579701066014 -18.872065985761576
226 -0.04877353943884373 -18.923719068430373 -0.04868213087320328 -18.92074811663478
227 -0.04862615391612053 -18.972345222346494 -0.05125046856701374 -18.971998585201792
228 -0.0485536715015769 -19.02089889384807 -0.04759843107312918 -19.019597016274922
229 -0.04856785368174314 -19.069466747529813 -0.05025924425572157 -19.069856260530642
230 -0.048478491604328156 -19.11794523913414 -0.04788523633033037 -19.117741496860972
231 -0.04846182521432638 -19.166407064348466 -0.0492118226364255 -19.1669533194974
232 -0.04839296024292707 -19.214800024591394 -0.04661069195717573 -19.213564011454576
233 -0.04852714817970991 -19.263327172771103 -0.047889523953199384 -19.261453535407774
234 -0.04827494751662016 -19.311602120287723 -0.04852289371192455 -19.3099764291197
235 -0.04829975124448538 -19.35990187153221 -0.04861248563975096 -19.35858891475945
236 -0.04823807049542665 -19.408139942027635 -0.04961184598505497 -19.408200760744506
237 -0.04813303370028734 -19.456272975727924 -0.048670510202646254 -19.456871270947154
238 -0.048086251690983774 -19.504359227418906 -0.048414315842092034 -19.505285586789245
239 -0.04811657946556806 -19.552475806884473 -0.05154663324356079 -19.556832220032806
240 -0.047905526123940945 -19.600381333008414 -0.04738575294613838 -19.604217972978944
241 -0.04786836914718151 -19.648249702155596 -0.04819983784109354 -19.652417810820037
242 -0.04782435018569231 -19.696074052341288 -0.046183649264276025 -19.698601460084312
243 -0.04785790964961052 -19.7439319619909 -0.046557736583054066 -19.745159196667366
244 -0.04791094213724136 -19.791842904128142 -0.04791720490902662 -19.793076401576393
245 -0.04787649381905794 -19.8397193979472 -0.048130659945309164 -19.8412070615217
246 -0.04783217795193195 -19.88755157589913 -0.04867329243570566 -19.889880353957405
247 -0.04777432195842266 -19.935325897857552 -0.04788055587559938 -19.937760909833006
248 -0.04769812393933535 -19.983024021796886 -0.04670225791633129 -19.984463167749336
249 -0.04777647592127323 -20.03080049771816 -0.04725372977554798 -20.031716897524884
250 -0.04766044430434704 -20.07846094202251 -0.04732522070407867 -20.079042118228962
251 -0.04775733537971973 -20.12621827740223 -0.049810140021145345 -20.128852258250106
252 -0.04757115636020899 -20.17378943376244 -0.049512140639126304 -20.178364398889233
253 -0.04747158549726009 -20.2212610192597 -0.04656184017658234 -20.224926239065816
254 -0.04746259171515703 -20.268723610974856 -0.044387423805892466 -20.26931366287171
255 -0.047480132430791855 -20.316203743405648 -0.04849359020590782 -20.317807253077618
256 -0.04741822797805071 -20.363621971383697 -0.049222429469227794 -20.367029682546846
257 -0.04744366034865379 -20.411065631732352 -0.04572185259312391 -20.41275153513997
258 -0.04737842958420515 -20.45844406131656 -0.04594286791980266 -20.458694403059773
259 -0.04738686103373766 -20.505830922350295 -0.04853028655052185 -20.507224689610297
260 -0.04731131438165903 -20.553142236731954 -0.0476925091817975 -20.554917198792094
261 -0.047357738204300406 -20.600499974936255 -0.04654477350413799 -20.60146197229623
262 -0.0473082872107625 -20.647808262147016 -0.04556933008134365 -20.647031302377574
263 -0.04731026813387871 -20.695118530280894 -0.04834814053028822 -20.69537944290786
264 -0.0472698375582695 -20.742388367839162 -0.049049615673720834 -20.74442905858158
265 -0.04713573325425387 -20.789524101093416 -0.04839364904910326 -20.792822707630684
266 -0.04710744023323059 -20.836631541326646 -0.046572617068886754 -20.83939532469957
267 -0.047135035134851934 -20.883766576461497 -0.05023309383541345 -20.889628418534983
268 -0.047004859894514084 -20.93077143635601 -0.049111306108534335 -20.93873972464352
269 -0.04689063373953104 -20.97766207009554 -0.047153748013079165 -20.9858934726566
270 -0.046996464021503925 -21.024658534117044 -0.04799173381179571 -21.033885206468394
271 -0.04686430711299181 -21.071522841230035 -0.04630752094089985 -21.080192727409294
272 -0.046799080818891524 -21.118321922048928 -0.044774523563683034 -21.124967250972976
273 -0.04696237035095692 -21.165284292399885 -0.04902039039880037 -21.173987641371777
274 -0.04680599719285965 -21.212090289592744 -0.048036465980112554 -21.22202410735189
275 -0.0467655960470438 -21.25885588563979 -0.046477803774178025 -21.268501911126066
276 -0.04672987349331379 -21.305585759133102 -0.04536505285650492 -21.31386696398257
277 -0.04679137747734785 -21.35237713661045 -0.04766027722507715 -21.361527241207646
278 -0.04677389934659004 -21.39915103595704 -0.04665098171681166 -21.40817822292446
279 -0.046844716928899285 -21.44599575288594 -0.04828850477933884 -21.4564667277038
280 -0.04666316956281662 -21.492658922448754 -0.04630948547273874 -21.50277621317654
281 -0.046684730052948 -21.539343652501703 -0.04951708652079105 -21.55229329969733
282 -0.0466009471565485 -21.58594459965825 -0.04670939184725285 -21.59900269154458
283 -0.04668375365436077 -21.63262835331261 -0.046198496222496034 -21.645201187767075
284 -0.04658126402646303 -21.679209617339076 -0.045928077399730684 -21.691129265166804
285 -0.04663748499006033 -21.725847102329137 -0.04752521365880966 -21.738654478825612
286 -0.046624021232128145 -21.772471123561264 -0.04846769776195288 -21.787122176587566
287 -0.046502122282981874 -21.818973245844244 -0.04612306766211986 -21.833245244249685
288 -0.04658498838543892 -21.865558234229685 -0.04895535465329885 -21.882200598902983
289 -0.046426246501505376 -21.91198448073119 -0.049326051399111746 -21.931526650302096
290 -0.04628432989120483 -21.958268810622393 -0.0448912262916565 -21.976417876593754
291 -0.04644098710268736 -22.00470979772508 -0.046140328794717786 -22.02255820538847
292 -0.04636967107653618 -22.051079468801618 -0.04638019409030676 -22.068938399478778
293 -0.04639989472925663 -22.097479363530873 -0.04604177847504616 -22.114980177953825
294 -0.046393162570893764 -22.143872526101767 -0.04925472717732191 -22.164234905131146
295 -0.04635268822312355 -22.19022521432489 -0.04637379590421915 -22.210608701035365
296 -0.04629318695515394 -22.236518401280044 -0.0455946484580636 -22.25620334949343
297 -0.046311150677502154 -22.282829551957548 -0.04662305135279894 -22.30282640084623
298 -0.046478398516774176 -22.329307950474323 -0.05425220280885697 -22.357078603655086
299 -0.046048762276768684 -22.375356712751092 -0.04817721825093031 -22.405255821906017
300 -0.04600664544850588 -22.4213633581996 -0.048051631078124046 -22.45330745298414
301 -0.04592693243175745 -22.467290290631357 -0.04622242469340563 -22.499529877677546
302 -0.045947881415486336 -22.513238172046844 -0.044406314566731456 -22.543936192244278
303 -0.0460007144138217 -22.559238886460665 -0.045131105184555056 -22.589067297428834
304 -0.045948981679975985 -22.605187868140643 -0.04485381226986647 -22.6339211096987
305 -0.04604554586112499 -22.65123341400177 -0.04433952122926712 -22.67826063092797
306 -0.0461575897410512 -22.69739100374282 -0.048815935663878915 -22.727076566591847
307 -0.046099969930946824 -22.743490973673765 -0.047695251367986205 -22.774771817959834
308 -0.04598790053278208 -22.789478874206548 -0.04535420145839453 -22.82012601941823
309 -0.04606868699193001 -22.835547561198478 -0.04657595306634903 -22.866701972484577
310 -0.046073874458670616 -22.88162143565715 -0.04491693191230297 -22.91161890439688
311 -0.046069993451237676 -22.927691429108386 -0.04698919504880905 -22.95860809944569
312 -0.04589844588190317 -22.97358987499029 -0.047355839610099794 -23.00596393905579
313 -0.04597594439983368 -23.019565819390124 -0.04422251842916012 -23.050186457484948
314 -0.04603957831859588 -23.06560539770872 -0.04558283537626266 -23.09576929286121
315 -0.04610565714538097 -23.1117110548541 -0.04479023590683937 -23.140559528768048
316 -0.04618485048413277 -23.157895905338233 -0.04583268724381924 -23.186392216011868
317 -0.04621457923203707 -23.20411048457027 -0.045986675657331944 -23.2323788916692
318 -0.04616259709000588 -23.250273081660275 -0.04648189898580313 -23.278860790655003
319 -0.046101309917867185 -23.29637439157814 -0.045678114704787734 -23.32453890535979
320 -0.04615300241857767 -23.34252739399672 -0.04418405704200268 -23.368722962401794
321 -0.04630281776189804 -23.388830211758616 -0.04944644309580326 -23.418169405497597
322 -0.04609137084335089 -23.434921582601966 -0.04543780125677586 -23.46360720675437
323 -0.046128285489976405 -23.481049868091944 -0.04401164706796408 -23.507618853822336
324 -0.04621980506926775 -23.52726967316121 -0.04780674986541271 -23.55542560368775
325 -0.04616139456629753 -23.57343106772751 -0.045330267027020456 -23.600755870714767
326 -0.04617605861276388 -23.619607126340274 -0.048033242113888264 -23.648789112828656
327 -0.04614452626556158 -23.665751652605834 -0.04764134008437395 -23.69643045291303
328 -0.04616788737475872 -23.71191953998059 -0.04376363679766655 -23.740194089710698
329 -0.04623565785586834 -23.75815519783646 -0.045082812756299974 -23.785276902466997
330 -0.04631693288683891 -23.804472130723298 -0.04470334351062775 -23.829980245977623
331 -0.04624919220805168 -23.85072132293135 -0.04690060187131166 -23.876880847848934
332 -0.04619351048022509 -23.896914833411575 -0.047092797420918944 -23.923973645269854
333 -0.04614984542131424 -23.94306467883289 -0.04603949338197708 -23.97001313865183
334 -0.04628652147948742 -23.989351200312377 -0.044263432174921034 -24.014276570826752
335 -0.0463350111618638 -24.035686211474243 -0.04604168236255646 -24.06031825318931
336 -0.04634802509099245 -24.082034236565235 -0.0501671988517046 -24.11048545204101
337 -0.04614731706678867 -24.128181553632025 -0.04677042905241251 -24.157255881093423
338 -0.04613448996096849 -24.174316043592995 -0.04655744358897209 -24.203813324682397
339 -0.04606949128210545 -24.2203855348751 -0.04599501118063927 -24.249808335863037
340 -0.04609673991799355 -24.26648227479309 -0.046349497698247435 -24.296157833561285
341 -0.046089157648384574 -24.312571432441477 -0.04429693780839443 -24.34045477136968
342 -0.04636862501502037 -24.358940057456497 -0.0418724937364459 -24.382327265106124
343 -0.04636588338762522 -24.405305940844123 -0.045100964792072776 -24.427428229898197
344 -0.04641622845083475 -24.451722169294957 -0.04770754184573889 -24.475135771743936
345 -0.0463082991540432 -24.498030468449 -0.04651518501341343 -24.521650956757348
346 -0.0463386669754982 -24.544369135424496 -0.04752205591648817 -24.569173012673836
347 -0.0462636586278677 -24.590632794052365 -0.04394443053752184 -24.613117443211358
348 -0.046396582201123235 -24.637029376253487 -0.04402573183178902 -24.657143175043146
349 -0.04638451319187879 -24.683413889445365 -0.04668202362954617 -24.703825198672693
350 -0.046377282589673996 -24.72979117203504 -0.045907610282301906 -24.749732808954995
351 -0.046441162936389446 -24.77623233497143 -0.04551541600376367 -24.79524822495876
352 -0.046450646594166756 -24.822682981565595 -0.04599815364927053 -24.84124637860803
353 -0.04642370324581861 -24.869106684811413 -0.04769688732922077 -24.88894326593725
354 -0.046357371285557745 -24.915464056096972 -0.04912798404693604 -24.938071249984187
355 -0.04634059928357601 -24.961804655380547 -0.04688620809465647 -24.984957458078842
356 -0.046159987710416316 -25.007964643090965 -0.04662968795746565 -25.03158714603631
357 -0.04615999609231949 -25.054124639183286 -0.04327739011496305 -25.07486453615127
358 -0.04629346188157797 -25.100418101064864 -0.048813153244555 -25.123677689395826
359 -0.04614316392689943 -25.146561264991764 -0.046718924306333065 -25.17039661370216
360 -0.046090646646916866 -25.19265191163868 -0.044949083402752874 -25.21534569710491
361 -0.046135446056723595 -25.238787357695404 -0.046378647349774836 -25.261724344454688
362 -0.046150775626301765 -25.284938133321706 -0.04619936533272266 -25.30792370978741
363 -0.046192435547709465 -25.331130568869415 -0.046170147880911824 -25.35409385766832
364 -0.04615835454314947 -25.377288923412564 -0.04710358399897814 -25.4011974416673
365 -0.04606154803186655 -25.42335047144443 -0.04657808393239975 -25.4477755255997
366 -0.04605944398790598 -25.469409915432337 -0.04701849389821291 -25.494794019497913
367 -0.046008126251399516 -25.515418041683738 -0.046221168152987956 -25.541015187650903
368 -0.04602980762720108 -25.561447849310937 -0.04719788059592247 -25.588213068246827
369 -0.0461508808657527 -25.60759873017669 -0.047334428131580356 -25.635547496378408
370 -0.04593408927321434 -25.653532819449904 -0.0445650041103363 -25.680112500488743
371 -0.04596183858811855 -25.699494658038024 -0.046229268051683904 -25.726341768540426
372 -0.04602175820618868 -25.74551641624421 -0.0457429975271225 -25.772084766067547
373 -0.04600325245410204 -25.791519668698314 -0.04559794049710035 -25.817682706564646
374 -0.04595896489918232 -25.837478633597495 -0.04581419136375189 -25.8634968979284
375 -0.04606359992176294 -25.883542233519258 -0.04473518561571836 -25.908232083544117
376 -0.046096371114254 -25.92963860463351 -0.048175185732543466 -25.95640726927666
377 -0.04619025606662035 -25.97582886070013 -0.04860519990324974 -26.00501246917991
378 -0.045964795351028445 -26.02179365605116 -0.04509234912693501 -26.050104818306846
379 -0.04599894229322672 -26.067792598344386 -0.046758927032351495 -26.096863745339196
380 -0.045967673882842064 -26.11376027222723 -0.04599683973938227 -26.142860585078576
381 -0.045949798077344894 -26.159710070304573 -0.046021892316639425 -26.188882477395214
382 -0.04595840945839882 -26.205668479762974 -0.0471719915047288 -26.236054468899944
383 -0.04594760201871395 -26.251616081781687 -0.04604135155677795 -26.28209582045672
384 -0.045956477709114554 -26.297572559490803 -0.046846038475632665 -26.328941858932353
385 -0.0457668237388134 -26.343339383229615 -0.04952563475817442 -26.37846749369053
386 -0.04570911452174187 -26.389048497751357 -0.045357261784374714 -26.423824755474904
387 -0.04567756410688162 -26.43472606185824 -0.04381183870136738 -26.46763659417627
388 -0.04592334963381291 -26.480649411492053 -0.04631002452224493 -26.513946618698515
389 -0.04579399824142456 -26.526443409733478 -0.04566820040345192 -26.559614819101967
390 -0.04577015899121761 -26.572213568724695 -0.045471950247883794 -26.60508676934985
391 -0.045887915417551994 -26.618101484142247 -0.04499194603413344 -26.650078715383984
392 -0.04588971864432097 -26.66399120278657 -0.0465658463537693 -26.696644561737752
393 -0.045832088030874726 -26.709823290817443 -0.046357435174286366 -26.74300199691204
394 -0.045754584670066836 -26.75557787548751 -0.04847412034869194 -26.791476117260732
395 -0.04574712999165058 -26.80132500547916 -0.04527322333306074 -26.836749340593794
396 -0.04579910282045603 -26.847124108299617 -0.0441123653203249 -26.880861705914118
397 -0.045817363634705545 -26.89294147193432 -0.04810351729393005 -26.92896522320805
398 -0.045773576386272906 -26.938715048320596 -0.04457278735935688 -26.973538010567406
399 -0.0458038505166769 -26.984518898837273 -0.04458171520382166 -27.01811972577123
400 -0.045910544134676455 -27.03042944297195 -0.04799185954034328 -27.06611158531157
401 -0.04585111979395151 -27.076280562765902 -0.045821966230869295 -27.11193355154244
402 -0.04581476729363203 -27.122095330059533 -0.04259492196142674 -27.154528473503866
403 -0.04596246853470802 -27.16805779859424 -0.04769523479044437 -27.202223708294312
404 -0.04587333835661411 -27.213931136950855 -0.04450025204569101 -27.246723960340002
405 -0.04603927657008171 -27.259970413520936 -0.043985819816589354 -27.290709780156593
406 -0.04604443553835154 -27.306014849059288 -0.04718065522611141 -27.337890435382704
407 -0.04605508167296648 -27.352069930732256 -0.04648127630352974 -27.384371711686235
408 -0.04598289765417576 -27.398052828386433 -0.047121784463524816 -27.43149349614976
409 -0.04590665120631456 -27.44395947959275 -0.04593402463942766 -27.47742752078919
410 -0.04596712552011013 -27.48992660511286 -0.04871019013226032 -27.52613771092145
411 -0.04572981409728527 -27.535656419210145 -0.04578198026865721 -27.571919691190107
412 -0.04577964339405298 -27.581436062604197 -0.04601725842803717 -27.617936949618144
413 -0.045814348943531515 -27.627250411547728 -0.04655635431408882 -27.664493303932232
414 -0.0457336938008666 -27.672984105348593 -0.0471501287072897 -27.711643432639523
415 -0.04566732719540596 -27.718651432544 -0.04575121011584997 -27.757394642755372
416 -0.04572409801185131 -27.764375530555853 -0.045228386484086516 -27.80262302923946
417 -0.045959962904453276 -27.810335493460308 -0.04410636015236378 -27.84672938939182
418 -0.045904388278722764 -27.85623988173903 -0.043505916744470595 -27.890235306136294
419 -0.045941955968737604 -27.902181837707765 -0.0456679243594408 -27.935903230495736
420 -0.04614164046943188 -27.948323478177198 -0.0452558359131217 -27.981159066408857
421 -0.04611594900488854 -27.994439427182087 -0.04695699755102396 -28.02811606395988
422 -0.04602619651705027 -28.040465623699138 -0.0454465638846159 -28.0735626278445
423 -0.04599681906402111 -28.08646244276316 -0.045744219422340394 -28.119306847266838
424 -0.04607494976371527 -28.132537392526874 -0.04648555777966976 -28.165792405046506
425 -0.04602154698222875 -28.178558939509102 -0.04542232602834702 -28.211214731074854
426 -0.04602552074939013 -28.22458446025849 -0.046415566466748714 -28.257630297541603
427 -0.04601637851446867 -28.27060083877296 -0.04635565094649792 -28.3039859484881
428 -0.046071233414113524 -28.316672072187075 -0.04657430946826935 -28.35056025795637
429 -0.04590660948306322 -28.362578681670136 -0.05006013326346874 -28.40062039121984
430 -0.04578242395073175 -28.40836110562087 -0.04529586471617222 -28.445916255936012
431 -0.045726220682263376 -28.45408732630313 -0.04591972921043634 -28.491835985146448
432 -0.04579140301793814 -28.49987872932107 -0.04471589494496584 -28.536551880091412
433 -0.04591282457113266 -28.5457915538922 -0.0480907928198576 -28.58464267291127
434 -0.04566686060279608 -28.591458414494998 -0.046831960789859295 -28.631474633701128
435 -0.04571869820356369 -28.637177112698563 -0.04711618088185787 -28.678590814582986
436 -0.04567316919565201 -28.682850281894215 -0.046046928502619267 -28.724637743085605
437 -0.045569158904254434 -28.72841944079847 -0.04695077408105135 -28.771588517166656
438 -0.0455507643520832 -28.77397020515055 -0.04347362481057644 -28.815062141977233
439 -0.04567968416959047 -28.819649889320143 -0.04497116040438413 -28.860033302381616
440 -0.045779514126479626 -28.865429403446623 -0.046276397071778774 -28.906309699453395
441 -0.04573146048933267 -28.911160863935955 -0.04712719228118658 -28.953436891734583
442 -0.04568463284522295 -28.956845496781177 -0.04633702971041202 -28.999773921444994
443 -0.0456478850916028 -29.00249338187278 -0.045260872691869736 -29.045034794136864
444 -0.04570546634495258 -29.048198848217734 -0.04507782179862261 -29.090112615935485
445 -0.04573428854346275 -29.093933136761198 -0.047317429818212985 -29.1374300457537
446 -0.045698209293186666 -29.139631346054383 -0.043780338019132614 -29.181210383772832
447 -0.0458660326898098 -29.18549737874419 -0.044378066621720794 -29.225588450394554
448 -0.04585288744419813 -29.23135026618839 -0.04490275215357542 -29.27049120254813
449 -0.04590275306254625 -29.277253019250935 -0.04624632503837347 -29.316737527586504
450 -0.04596692025661468 -29.32321993950755 -0.044859263114631176 -29.361596790701135
451 -0.045942405611276625 -29.369162345118827 -0.045965089835226534 -29.407561880536363
452 -0.04596145264804363 -29.41512379776687 -0.04582360982894897 -29.453385490365314
453 -0.04636598918586969 -29.46148978695274 -0.04578435998409987 -29.499169850349414
454 -0.04598268289119005 -29.50747246984393 -0.04765111207962036 -29.546820962429035
455 -0.045817910134792326 -29.553290379978723 -0.046146679855883124 -29.59296764228492
456 -0.04593415427953005 -29.59922453425825 -0.04732146393507719 -29.640289106219996
457 -0.045796406269073484 -29.645020940527324 -0.046157417446374895 -29.68644652366637
458 -0.04588322713971138 -29.690904167667036 -0.04487243350595236 -29.73131895717232
459 -0.04586802162230015 -29.736772189289336 -0.04596858043223619 -29.777287537604558
460 -0.04586984422057867 -29.782642033509916 -0.045113214291632175 -29.82240075189619
461 -0.045883065462112425 -29.82852509897203 -0.0462958425283432 -29.868696594424534
462 -0.04582096599042416 -29.874346064962452 -0.04633301384747028 -29.915029608272004
463 -0.04595350362360477 -29.920299568586056 -0.042376859486103056 -29.95740646775811
464 -0.04599466621875763 -29.966294234804813 -0.046339315548539164 -30.00374578330665
465 -0.04601664543151855 -30.01231088023633 -0.04802740216255188 -30.0517731854692
466 -0.04591162968426943 -30.0582225099206 -0.046598099358379844 -30.098371284827582
467 -0.04587056059390306 -30.104093070514505 -0.045977644808590415 -30.144348929636173
468 -0.045842751115560534 -30.149935821630066 -0.044524197652935985 -30.18887312728911
469 -0.0459289064630866 -30.195864728093152 -0.04645332731306553 -30.235326454602177
470 -0.04596599899232388 -30.241830727085475 -0.047335189022123816 -30.2826616436243
471 -0.045859421230852605 -30.287690148316326 -0.045498458109796046 -30.3281601017341
472 -0.04589370973408222 -30.333583858050407 -0.044395019114017484 -30.372555120848116
473 -0.04594731032848358 -30.37953116837889 -0.04628329239785671 -30.41883841324597
474 -0.04595247209072113 -30.42548364046961 -0.04697507061064243 -30.465813483856614
475 -0.04592211227864027 -30.47140575274825 -0.04319556280970573 -30.50900904666632
476 -0.04601428490132094 -30.517420037649572 -0.04659012258052826 -30.55559916924685
477 -0.04599051605910063 -30.56341055370867 -0.04495162442326546 -30.600550793670116
478 -0.046032150462269786 -30.60944270417094 -0.04709170553833246 -30.647642499208448
479 -0.0459865165874362 -30.65542922075838 -0.04597220588475466 -30.693614705093204
480 -0.04615885764360428 -30.701588078401983 -0.04793369397521019 -30.741548399068414
481 -0.045923711732029915 -30.747511790134013 -0.045893383026123044 -30.787441782094536
482 -0.04601522739976645 -30.79352701753378 -0.04463822599500418 -30.83208000808954
483 -0.04605246596038341 -30.839579483494163 -0.04404411409050226 -30.876124122180045
484 -0.04610048588365316 -30.885679969377815 -0.047963840700685975 -30.92408796288073
485 -0.04595461655408144 -30.931634585931896 -0.047018354572355744 -30.971106317453085
486 -0.04597769472748041 -30.977612280659375 -0.04801931120455265 -31.019125628657637
487 -0.045916814170777795 -31.023529094830153 -0.04609412290155888 -31.065219751559194
488 -0.04596319794654846 -31.0694922927767 -0.04585496615618467 -31.11107471771538
489 -0.04591278415173292 -31.115405076928432 -0.045313332416117194 -31.156388050131497
490 -0.04592395182698965 -31.16132902875542 -0.046016511507332325 -31.20240456163883
491 -0.04595819097012281 -31.207287219725544 -0.0449582576751709 -31.247362819314
492 -0.0459453109651804 -31.253232530690724 -0.044843656569719316 -31.292206475883717
493 -0.04597878903150558 -31.29921131972223 -0.045833298936486244 -31.338039774820203
494 -0.046017329767346384 -31.345228649489574 -0.04734941478818655 -31.38538918960839
495 -0.04596531689167023 -31.391193966381245 -0.044352246448397636 -31.429741436056787
496 -0.04601312018930912 -31.437207086570552 -0.04539202880114317 -31.47513346485793
497 -0.04600034486502409 -31.483207431435577 -0.0453775767236948 -31.520511041581624
498 -0.046129855886101724 -31.529337287321678 -0.04681073036044836 -31.567321771942073
499 -0.04601761624217034 -31.57535490356385 -0.046309494972229005 -31.6136312669143
500 -0.046024775318801406 -31.62137967888265 -0.04844915233552456 -31.662080419249826
501 -0.045963780209422114 -31.667343459092073 -0.049099899083375934 -31.711180318333202
502 -0.045738279819488525 -31.713081738911562 -0.044878223165869716 -31.756058541499073
503 -0.045796926505863665 -31.758878665417427 -0.04459327720105648 -31.80065181870013
504 -0.04593630470335484 -31.80481497012078 -0.04498462732881307 -31.84563644602894
505 -0.04584345612674952 -31.85065842624753 -0.04513309616595507 -31.890769542194896
506 -0.045922530069947246 -31.89658095631748 -0.04638949651271105 -31.937159038707605
507 -0.04587394408881664 -31.942454900406297 -0.0457248367369175 -31.98288387544452
508 -0.045950455404818055 -31.988405355811114 -0.046177272126078604 -32.0290611475706
509 -0.04594601653516293 -32.03435137234628 -0.04554758965969086 -32.07460873723029
510 -0.04602111205458641 -32.08037248440087 -0.047542525269091127 -32.122151262499386
511 -0.04588808938860893 -32.12626057378948 -0.0461326289921999 -32.16828389149158
512 -0.04582516830414533 -32.17208574209363 -0.0451676357537508 -32.21345152724533
513 -0.045834390074014665 -32.21792013216764 -0.04566255714744329 -32.25911408439278
514 -0.04587106704711914 -32.26379119921476 -0.04449147246778011 -32.30360555686056
515 -0.046001653745770456 -32.30979285296053 -0.04672056678682566 -32.350326123647385
516 -0.04587673582136631 -32.35566958878189 -0.04635127726942301 -32.39667740091681
517 -0.04590950515121221 -32.40157909393311 -0.047123427502810955 -32.44380082841962
518 -0.04576546903699637 -32.4473445629701 -0.04939972423017025 -32.49320055264979
519 -0.04575145691633224 -32.49309601988644 -0.04633823074400425 -32.539538783393795
520 -0.04576727207750082 -32.538863291963935 -0.04544439762830734 -32.5849831810221
521 -0.045730179734528066 -32.58459347169846 -0.04621866960078478 -32.63120185062289
522 -0.04575611110776663 -32.630349582806225 -0.045313493348658085 -32.676515343971545
523 -0.045777950435876846 -32.6761275332421 -0.04570241682231426 -32.72221776079386
524 -0.04580713883042335 -32.72193467207253 -0.04704673010855913 -32.76926449090242
525 -0.04570223186165094 -32.76763690393418 -0.04606557209044695 -32.81533006299287
526 -0.0457566823810339 -32.813393586315215 -0.04614667091518641 -32.861476733908056
527 -0.04582798965275288 -32.859221575967965 -0.04717110637575388 -32.90864784028381
528 -0.04564581159502268 -32.90486738756299 -0.04665453471243382 -32.95530237499624
529 -0.04560965336859226 -32.95047704093158 -0.045545516349375245 -33.00084789134562
530 -0.04562340956181288 -32.996100450493394 -0.04574493151158095 -33.0465928228572
531 -0.04563518539071083 -33.0417356358841 -0.045637046732008454 -33.09222986958921
532 -0.04568041395395994 -33.08741604983806 -0.04600251819938421 -33.1382323877886
533 -0.045678157918155195 -33.133094207756216 -0.046141787245869634 -33.18437417503447
534 -0.04566791262477636 -33.178762120380995 -0.04561951365321874 -33.22999368868769
535 -0.04565261602401734 -33.22441473640501 -0.04537371676415205 -33.275367405451846
536 -0.04571284130215645 -33.270127577707164 -0.046698957309126855 -33.32206636276097
537 -0.04565958920866251 -33.315787166915825 -0.04554817173629999 -33.36761453449727
538 -0.045678835734725 -33.36146600265055 -0.04552842676639557 -33.41314296126367
539 -0.04571209084242582 -33.40717809349298 -0.04649261385202408 -33.45963557511569
540 -0.0456430234014988 -33.45282111689448 -0.04586164318025112 -33.50549721829594
541 -0.04570457935333252 -33.49852569624781 -0.04624526835978031 -33.551742486655726
542 -0.045633191056549546 -33.54415888730436 -0.04670143984258175 -33.598443926498305
543 -0.045652429945766924 -33.58981131725013 -0.04559206664562225 -33.64403599314393
544 -0.04577318280935287 -33.63558450005949 -0.04686311781406403 -33.69089911095799
545 -0.04573793821036816 -33.68132243826985 -0.04688944835215807 -33.737788559310154
546 -0.04563872162252665 -33.726961159892376 -0.045959714241325854 -33.78374827355148
547 -0.04575698208063841 -33.772718141973016 -0.04580231886357069 -33.82955059241505
548 -0.04564643781632185 -33.81836457978934 -0.045441181398928165 -33.87499177381398
549 -0.04563986025750637 -33.86400444004685 -0.045305730402469636 -33.92029750421645
550 -0.04560331143438816 -33.90960775148124 -0.04587026834487915 -33.96616777256133
551 -0.04564049020409584 -33.95524824168533 -0.04731047749519348 -34.01347825005652
552 -0.04556417465209961 -34.00081241633743 -0.046455192193388936 -34.059933442249914
553 -0.045525288209319115 -34.04633770454675 -0.04550976231694222 -34.10544320456685
554 -0.04557523503899574 -34.09191293958575 -0.04533966239541769 -34.150782866962274
555 -0.04555647727102041 -34.13746941685677 -0.045831518992781636 -34.19661438595506
556 -0.04558291807770729 -34.18305233493447 -0.04642525538802147 -34.24303964134308
557 -0.045642705634236336 -34.22869504056871 -0.04724891595542431 -34.2902885572985
558 -0.045499134622514245 -34.27419417519123 -0.044263352267444135 -34.334551909565945
559 -0.045559022761881354 -34.319753197953105 -0.044994745030999185 -34.37954665459694
560 -0.04555198922753334 -34.36530518718064 -0.04522287361323833 -34.424769528210184
561 -0.04563504830002785 -34.410940235480666 -0.04599899258464575 -34.47076852079483
562 -0.045599071122705934 -34.456539306603375 -0.045350801199674606 -34.5161193219945
563 -0.04567155502736568 -34.50221086163074 -0.044766847789287564 -34.56088616978379
564 -0.04564474616199732 -34.54785560779274 -0.046740024164319036 -34.607626193948114
565 -0.045708419382572175 -34.59356402717531 -0.04715819042176008 -34.654784384369876
566 -0.04557461850345135 -34.63913864567876 -0.04430419895797968 -34.69908858332786
567 -0.04572080634534359 -34.68485945202411 -0.04767129234969616 -34.746759875677554
568 -0.04560811594128609 -34.73046756796539 -0.04772790614515543 -34.79448778182271
569 -0.04553536269813776 -34.77600293066353 -0.04865889623761177 -34.84314667806032
570 -0.04547076933085918 -34.82147369999439 -0.04538991656154394 -34.88853659462187
571 -0.04545257873833179 -34.86692627873273 -0.04589853901416063 -34.93443513363603
572 -0.04537899885326624 -34.91230527758599 -0.046190913580358026 -34.98062604721639
573 -0.04548980556428432 -34.95779508315028 -0.04594723209738731 -35.02657327931378
574 -0.045479598082602025 -35.00327468123288 -0.04510818421840668 -35.07168146353219
575 -0.045495387725532056 -35.04877006895841 -0.04452245682477951 -35.116203920356966
576 -0.04546509254723787 -35.09423516150565 -0.04509540256112814 -35.1612993229181
577 -0.04558079652488232 -35.13981595803053 -0.045609031617641446 -35.20690835453574
578 -0.04565546959638596 -35.185471427626915 -0.0437610037624836 -35.250669358298225
579 -0.04579518754035235 -35.231266615167264 -0.049578608758747575 -35.300247967056976
580 -0.04557625912129879 -35.27684287428856 -0.043821519054472444 -35.34406948611145
581 -0.04562321528792381 -35.32246608957649 -0.04412506744265556 -35.38819455355411
582 -0.045668825507164 -35.36813491508365 -0.045919763296842574 -35.43411431685095
583 -0.04566806498914957 -35.4138029800728 -0.04587352909147739 -35.47998784594243
584 -0.04564716424793005 -35.45945014432073 -0.04616131186485291 -35.52614915780728
585 -0.045846729353070256 -35.50529687367381 -0.050855095684528354 -35.57700425349181
586 -0.04549358393996954 -35.55079045761378 -0.04837171193212271 -35.62537596542393
587 -0.045345045439898965 -35.59613550305368 -0.04541432335972786 -35.67079028878366
588 -0.045403065904974935 -35.64153856895866 -0.045723974145948885 -35.71651426292961
589 -0.045482808351516725 -35.687021377310174 -0.04526505246758461 -35.76177931539719
590 -0.045443613268435004 -35.732464990578606 -0.04604539666324854 -35.80782471206044
591 -0.045408583246171474 -35.77787357382478 -0.04637972414493561 -35.85420443620537
592 -0.04548884779214859 -35.82336242161693 -0.04484513681381941 -35.89904957301919
593 -0.04548281487077475 -35.8688452364877 -0.04606848657131195 -35.945118059590506
594 -0.045388171821832655 -35.914233408309535 -0.04696812853217125 -35.99208618812268
595 -0.045428809337317945 -35.95966221764685 -0.04454130996018648 -36.036627498082865
596 -0.045477702468633655 -36.00513992011548 -0.044330204650759694 -36.08095770273363
597 -0.04549419414252043 -36.050634114258 -0.04696287214756012 -36.12792057488119
598 -0.045544091053307055 -36.09617820531131 -0.04434656985104084 -36.17226714473223
599 -0.04562536720186472 -36.141803572513176 -0.04791276343166828 -36.2201799081639
600 -0.04548941794782877 -36.187292990461 -0.04469941854476929 -36.264879326708666
601 -0.04561733510345221 -36.232910325564454 -0.046678781136870386 -36.311558107845535
602 -0.04553561545908451 -36.27844594102354 -0.04667316116392613 -36.35823126900946
603 -0.045444846712052824 -36.32389078773559 -0.04402368143200874 -36.40225495044147
604 -0.04553039949387312 -36.36942118722946 -0.04606334194540977 -36.44831829238688
605 -0.04557554293423891 -36.4149967301637 -0.04434771463274956 -36.49266600701963
606 -0.0456902788951993 -36.4606870090589 -0.04734310638159513 -36.540009113401226
607 -0.045614170283079146 -36.50630117934198 -0.043572709709405896 -36.583581823110634
608 -0.045725333504378796 -36.55202651284636 -0.04518568329513073 -36.628767506405765
609 -0.04579788390547037 -36.59782439675183 -0.04466766808182001 -36.67343517448759
610 -0.04579299222677946 -36.64361738897861 -0.046808534674346446 -36.720243709161934
611 -0.04579270705580711 -36.68941009603442 -0.044993268139660356 -36.7652369773016
612 -0.04579517692327499 -36.7352052729577 -0.04680276457220316 -36.812039741873804
613 -0.04569465462118387 -36.780899927578886 -0.044405328668653966 -36.856445070542456
614 -0.04582951012998819 -36.82672943770888 -0.04673990551382303 -36.90318497605628
615 -0.04589811284095049 -36.87262755054983 -0.04682032763957977 -36.95000530369586
616 -0.045671905018389226 -36.91829945556822 -0.04681182522326708 -36.996817128919126
617 -0.04572798740118742 -36.9640274429694 -0.0462621821090579 -37.04307931102819
618 -0.04570968132466078 -37.00973712429406 -0.04676039069890976 -37.089839701727094
619 -0.04558411035686731 -37.05532123465093 -0.045785090513527395 -37.13562479224062
620 -0.04559217859059572 -37.10091341324153 -0.0445029279217124 -37.18012772016233
621 -0.04574369341135025 -37.14665710665288 -0.04541343506425619 -37.22554115522659
622 -0.04577673226594925 -37.19243383891883 -0.046984951570630075 -37.272526106797216
623 -0.04573464896529913 -37.23816848788413 -0.04359609130769968 -37.316122198104914
624 -0.04578291680663824 -37.28395140469077 -0.045850282348692414 -37.36197248045361
625 -0.04576517902314663 -37.32971658371392 -0.045916974730789664 -37.407889455184396
626 -0.0458490427583456 -37.375565626472266 -0.0432448161765933 -37.45113427136099
627 -0.045892137102782726 -37.42145776357505 -0.04728871658444404 -37.49842298794544
628 -0.04595158044248819 -37.46740934401754 -0.04560890644788742 -37.54403189439333
629 -0.04583461992442608 -37.51324396394197 -0.04668303821235895 -37.590714932605685
630 -0.04587965626269579 -37.559123620204666 -0.04643619675189257 -37.63715112935758
631 -0.04581472743302584 -37.60493834763769 -0.04737015459686518 -37.68452128395444
632 -0.04569672700017691 -37.65063507463787 -0.046665928512811664 -37.73118721246725
633 -0.045730162784457205 -37.69636523742233 -0.04624809622764588 -37.77743530869489
634 -0.0456789419054985 -37.74204417932783 -0.044119865633547306 -37.82155517432844
635 -0.04575324710458517 -37.78779742643241 -0.045624499395489695 -37.867179673723925
636 -0.045801598392426965 -37.83359902482484 -0.04619106277823448 -37.91337073650216
637 -0.045718619413673875 -37.87931764423852 -0.046747494488954544 -37.960118230991114
638 -0.04572328105568886 -37.925040925294205 -0.042908528447151185 -38.003026759438264
639 -0.04579196348786354 -37.97083288878207 -0.04752939995378256 -38.050556159392045
640 -0.04575044084340334 -38.016583329625476 -0.045841360464692116 -38.09639751985674
641 -0.045766445063054564 -38.06234977468853 -0.04497106019407511 -38.14136858005081
642 -0.0458073815330863 -38.108157156221615 -0.04627686757594347 -38.18764544762675
643 -0.045850579254329206 -38.15400773547594 -0.04465163927525282 -38.232297086902
644 -0.04595646876841784 -38.19996420424436 -0.048502061143517496 -38.28079914804552
645 -0.045614285953342916 -38.2455784901977 -0.04847357161343098 -38.329272719658945
646 -0.04561851639300585 -38.29119700659071 -0.045854460634291175 -38.375127180293234
647 -0.045592330396175385 -38.33678933698688 -0.04541780985891819 -38.42054499015215
648 -0.04564267918467522 -38.382432016171556 -0.045099963620305064 -38.465644953772454
649 -0.04562948662787676 -38.42806150279943 -0.04554176591336727 -38.511186719685824
650 -0.04579259231686592 -38.473854095116295 -0.04635621532797814 -38.5575429350138
651 -0.04566099513322115 -38.51951509024951 -0.043107631430029866 -38.60065056644383
652 -0.04579556062817573 -38.56531065087769 -0.04699818287044764 -38.64764874931428
653 -0.045781726576387884 -38.61109237745408 -0.045109764114022254 -38.6927585134283
654 -0.0457830248400569 -38.65687540229413 -0.04566702544689179 -38.73842553887519
655 -0.045765138044953343 -38.70264054033909 -0.04527303129434586 -38.783698570169534
656 -0.04581281542778015 -38.74845335576687 -0.045723948255181314 -38.829422518424714
657 -0.0459846593439579 -38.79443801511083 -0.043356822431087495 -38.8727793408558
658 -0.04601176250725984 -38.84044977761809 -0.05149182491004467 -38.924271165765845
659 -0.04564142115414142 -38.886091198772235 -0.045435426943004134 -38.969706592708846
660 -0.04566106889396906 -38.931752267666205 -0.04523886237293482 -39.01494545508178
661 -0.04568137433379889 -38.977433642 -0.04854178670793772 -39.063487241789716
662 -0.0455759359523654 -39.023009577952365 -0.04551594350486994 -39.10900318529458
663 -0.0456248102709651 -39.06863438822333 -0.045994225330650805 -39.154997410625235
664 -0.04556112885475159 -39.11419551707808 -0.04420371726155281 -39.19920112788679
665 -0.04577272310853005 -39.15996824018661 -0.04438668824732304 -39.24358781613411
666 -0.04574814159423113 -39.20571638178084 -0.045074665918946266 -39.288662482053056
667 -0.04580239430069923 -39.25151877608154 -0.045046564377844336 -39.3337090464309
668 -0.04588522482663393 -39.29740400090817 -0.04395269174128771 -39.377661738172186
669 -0.045921414718031885 -39.343325415626204 -0.04562863428145647 -39.42329037245364
670 -0.045916644670069215 -39.389242060296276 -0.04547474607825279 -39.4687651185319
671 -0.04591044615954161 -39.435152506455815 -0.04563588984310627 -39.514401008375
672 -0.045999348163604736 -39.48115185461942 -0.04920814912766218 -39.56360915750267
673 -0.04585436843335629 -39.52700622305277 -0.04605427887290716 -39.60966343637558
674 -0.04586221352219581 -39.57286843657497 -0.04655405022203922 -39.65621748659762
675 -0.04576752185821533 -39.61863595843319 -0.04549953956156969 -39.70171702615919
676 -0.04584848694503307 -39.66448444537822 -0.04583969712257385 -39.74755672328176
677 -0.04592717401683331 -39.71041161939505 -0.04493892192840576 -39.79249564521017
678 -0.045936430990695956 -39.756348050385746 -0.04524387270212173 -39.83773951791229
679 -0.04598645120859146 -39.80233450159434 -0.04385839402675629 -39.881597911939046
680 -0.04612615574151278 -39.84846065733585 -0.04731099493801594 -39.92890890687706
681 -0.04600381515920162 -39.89446447249505 -0.04510269034653902 -39.9740115972236
682 -0.04616676885634661 -39.9406312413514 -0.04539237041026354 -40.01940396763386
683 -0.04611342847347259 -39.98674466982487 -0.045956132002174854 -40.06536009963604
684 -0.046141169779002664 -40.03288583960388 -0.047750544361770154 -40.11311064399781
685 -0.04609998241066933 -40.078985822014545 -0.04070776030421257 -40.15381840430202
686 -0.04625870157033205 -40.125244523584875 -0.04346646089106798 -40.19728486519309
687 -0.046313986741006376 -40.17155851032588 -0.04618699736893177 -40.243471862562025
688 -0.04624711163341999 -40.2178056219593 -0.04628417622298002 -40.28975603878501
689 -0.04624575097113848 -40.26405137293044 -0.046105343475937845 -40.335861382260944
690 -0.04624435119330883 -40.31029572412375 -0.04582824930548668 -40.38168963156643
691 -0.04624549634754658 -40.35654122047129 -0.04627672806382179 -40.427966359630254
692 -0.046231257542967794 -40.40277247801426 -0.04662839435040951 -40.47459475398066
693 -0.0462331173941493 -40.449005595408416 -0.04604303780943155 -40.520637791790094
694 -0.04619196895509958 -40.495197564363515 -0.04754865989089012 -40.56818645168099
695 -0.04614471774548292 -40.541342282109 -0.046180667355656624 -40.61436711903664
696 -0.04614416062831879 -40.587486442737315 -0.04648994635790586 -40.66085706539455
697 -0.046111148223280905 -40.6335975909606 -0.04626325778663158 -40.70712032318119
698 -0.04605451021343469 -40.679652101174035 -0.045594766922295096 -40.75271509010348
699 -0.046123929880559446 -40.72577603105459 -0.047177066840231416 -40.79989215694371
700 -0.046033255942165854 -40.771809286996756 -0.04471694901585579 -40.84460910595957
701 -0.046139832399785516 -40.817949119396545 -0.04702806677669287 -40.89163717273626
702 -0.04611708894371987 -40.86406620834026 -0.045298681035637854 -40.9369358537719
703 -0.046081860177218915 -40.91014806851748 -0.045355139672756194 -40.98229099344466
704 -0.046140453033149245 -40.956288521550626 -0.04762036465108395 -41.02991135809574
705 -0.046008221432566644 -41.00229674298319 -0.04580738097429275 -41.075718739070034
706 -0.046015823259949684 -41.04831256624314 -0.046076932549476625 -41.12179567161951
707 -0.04604250136762857 -41.09435506761077 -0.04549086075276136 -41.16728653237227
708 -0.04606295246630907 -41.14041802007708 -0.04596414305269718 -41.21325067542497
709 -0.046030453592538836 -41.186448473669614 -0.04884733781218529 -41.26209801323716
710 -0.045900041796267034 -41.23234851546588 -0.045650999806821344 -41.30774901304398
711 -0.04584902208298445 -41.27819753754886 -0.045638532377779484 -41.35338754542176
712 -0.045924126729369165 -41.32412166427823 -0.04626070000231266 -41.399648245424075
713 -0.04589605983346701 -41.3700177241117 -0.04517517201602459 -41.4448234174401
714 -0.04609631430357695 -41.41611403841527 -0.04294998552650213 -41.4877734029666
715 -0.04607676174491644 -41.46219080016019 -0.0463356738910079 -41.53410907685761
716 -0.04602456968277693 -41.508215369842965 -0.04580347537994385 -41.57991255223755
717 -0.046063325740396975 -41.55427869558336 -0.04863813575357199 -41.62855068799112
718 -0.04598532244563103 -41.600264018028994 -0.0447751821950078 -41.67332587018613
719 -0.046003958024084565 -41.64626797605308 -0.04635033905506134 -41.71967620924119
720 -0.04595693238079548 -41.69222490843388 -0.04535672664642334 -41.76503293588762
721 -0.04595910962671042 -41.738184018060586 -0.04569304957985878 -41.81072598546748
722 -0.0459899440407753 -41.78417396210136 -0.04459748286753893 -41.855323468335015
723 -0.0460238991305232 -41.83019786123189 -0.04484345726668835 -41.9001669256017
724 -0.04603717140853405 -41.87623503264042 -0.04707195181399584 -41.9472388774157
725 -0.045963287353515625 -41.92219831999394 -0.045681985281407836 -41.992920862697105
726 -0.0459558304399252 -41.96815415043386 -0.046010025031864646 -42.03893088772897
727 -0.046019337698817255 -42.01417348813268 -0.04606356881558895 -42.08499445654456
728 -0.04595445953309536 -42.06012794766577 -0.0450936496257782 -42.130088106170334
729 -0.04607308804988861 -42.10620103571566 -0.04537501931190491 -42.17546312548224
730 -0.046067892014980315 -42.15226892773064 -0.046635374613106254 -42.22209850009534
731 -0.046004684269428255 -42.198273612000065 -0.04565731659531593 -42.26775581669066
732 -0.04605810474604368 -42.24433171674611 -0.04584596026688814 -42.31360177695755
733 -0.046089846454560754 -42.290421563200674 -0.04657480753958225 -42.36017658449713
734 -0.04636934958398342 -42.33679091278466 -0.04460469800978899 -42.404781282506924
735 -0.04618048630654812 -42.382971399091204 -0.04293424524366855 -42.447715527750596
736 -0.04643455743789673 -42.4294059565291 -0.04835583195090294 -42.496071359701496
737 -0.046186862885951994 -42.475592819415056 -0.04627507254481315 -42.54234643224631
738 -0.04618028048425913 -42.52177309989931 -0.04517561476677656 -42.58752204701309
739 -0.046194410510361196 -42.56796751040967 -0.04555317796766758 -42.63307522498076
740 -0.04623162392526865 -42.61419913433494 -0.046063087321817874 -42.67913831230258
741 -0.046300167590379714 -42.66049930192532 -0.0437682518735528 -42.72290656417613
742 -0.046334816887974736 -42.7068341188133 -0.046752662397921085 -42.76965922657405
743 -0.04650539364665747 -42.75333951245995 -0.04312553070485592 -42.812784757278905
744 -0.04675667099654675 -42.800096183456496 -0.050710543803870675 -42.86349530108278
745 -0.04619283303618431 -42.84628901649268 -0.04695766307413578 -42.91045296415692
746 -0.04613882955163717 -42.89242784604432 -0.046376189962029454 -42.95682915411895
747 -0.0461205892264843 -42.9385484352708 -0.04743930585682392 -43.004268459975776
748 -0.0460441654548049 -42.984592600725605 -0.04554785415530205 -43.04981631413108
749 -0.04609286524355412 -43.03068546596916 -0.04611841887235642 -43.09593473300343
750 -0.04604488741606474 -43.07673035338522 -0.04539137408137321 -43.14132610708481
751 -0.04609555639326572 -43.12282590977849 -0.04624150097370148 -43.18756760805851
752 -0.04608619883656502 -43.168912108615054 -0.0457778075709939 -43.2333454156295
753 -0.04610915463417768 -43.215021263249234 -0.04751495588570833 -43.28086037151521
754 -0.04598784223198891 -43.26100910548122 -0.04603480454534292 -43.32689517606055
755 -0.0460513399913907 -43.307060445472615 -0.04732942581176758 -43.37422460187232
756 -0.04594014547765255 -43.353000590950266 -0.04589317385107279 -43.42011777572339
757 -0.04595126174390316 -43.39895185269417 -0.04568923208862543 -43.46580700781202
758 -0.04599586892873049 -43.444947721622896 -0.0462984137237072 -43.51210542153572
759 -0.04597101043909788 -43.49091873206199 -0.04540532492101192 -43.557510746456735
760 -0.04605261459946632 -43.53697134666146 -0.044984948448836805 -43.60249569490557
761 -0.046059638261795044 -43.583030984923255 -0.046541028469800946 -43.649036723375374
762 -0.046037127077579496 -43.62906811200084 -0.048080393485724925 -43.6971171168611
763 -0.04596454575657845 -43.67503265775741 -0.045627829618752 -43.74274494647985
764 -0.045920546539127825 -43.72095320429654 -0.04644004479050636 -43.78918499127036
765 -0.045933957770466806 -43.76688716206701 -0.04683985393494368 -43.8360248452053
766 -0.04591522980481386 -43.81280239187182 -0.04780821558088064 -43.88383306078618
767 -0.04581374116241932 -43.85861613303424 -0.04513395819813013 -43.92896701898431
768 -0.045834302343428134 -43.90445043537767 -0.047981680184602735 -43.976948699168915
769 -0.046139474213123324 -43.95058990959079 -0.041007176786661145 -44.01795587595558
770 -0.046031415648758414 -43.996621325239545 -0.04529307130724192 -44.06324894726282
771 -0.04603616781532764 -44.042657493054875 -0.04490268267691135 -44.108151629939734
772 -0.046072856336832044 -44.08873034939171 -0.046650714613497256 -44.15480234455323
773 -0.04604456052184105 -44.13477490991355 -0.04622184671461582 -44.20102419126785
774 -0.04604875966906548 -44.180823669582615 -0.04554461054503918 -44.246568801812884
775 -0.04601772148162127 -44.226841391064234 -0.04797497298568487 -44.29454377479857
776 -0.0459623783826828 -44.27280376944692 -0.044578231684863565 -44.339122006483436
777 -0.04599408395588398 -44.3187978534028 -0.045463973097503184 -44.38458597958094
778 -0.04601533785462379 -44.364813191257426 -0.0449870789423585 -44.429573058523296
779 -0.04613955430686474 -44.41095274556429 -0.0474970268085599 -44.47707008533185
780 -0.04601164311170578 -44.45696438867599 -0.044590236619114876 -44.52166032195097
781 -0.04606547318398953 -44.50302986185998 -0.04490087050944567 -44.56656119246041
782 -0.046097252517938614 -44.54912711437792 -0.04484531786292791 -44.61140651032334
783 -0.046157664619386196 -44.5952847789973 -0.04568219892680645 -44.65708870925015
784 -0.04626234509050846 -44.641547124087815 -0.04653258640319109 -44.703621295653335
785 -0.04615532029420137 -44.68770244438202 -0.046008704043924806 -44.74962999969726
786 -0.04624095745384693 -44.733943401835866 -0.046554097160696986 -44.79618409685796
787 -0.046172529458999634 -44.780115931294866 -0.04603981208056211 -44.84222390893852
788 -0.04612937793135643 -44.82624530922622 -0.046975426562130454 -44.88919933550065
789 -0.046092201769351956 -44.87233751099558 -0.04700874369591475 -44.93620807919656
790 -0.04607434775680304 -44.91841185875238 -0.0447498356923461 -44.980957914888904
791 -0.046131940186023714 -44.9645437989384 -0.04681546818464995 -45.02777338307355
792 -0.046067482419312 -45.01061128135771 -0.0467458626255393 -45.07451924569909
793 -0.046050258167088035 -45.0566615395248 -0.04584699515253306 -45.120366240851624
794 -0.046006054058670996 -45.10266759358347 -0.049814462475478646 -45.170180703327105
795 -0.04585186559706926 -45.14851945918054 -0.04591351002454758 -45.21609421335165
796 -0.04589946251362562 -45.194418921694165 -0.047758649848401544 -45.26385286320006
797 -0.04576824605464935 -45.240187167748815 -0.044283568114042285 -45.3081364313141
798 -0.04582245610654354 -45.28600962385536 -0.045925931073725224 -45.35406236238782
799 -0.04576705079525709 -45.33177667465061 -0.04328011106699705 -45.39734247345482
800 -0.04585400689393282 -45.377630681544545 -0.047211296111345294 -45.44455376956616
801 -0.04593341741710901 -45.423564098961656 -0.04457980450242758 -45.48913357406859
802 -0.045917220413684845 -45.46948131937534 -0.0446071757003665 -45.53374074976895
803 -0.04593004770576954 -45.51541136708111 -0.048113226890563965 -45.58185397665952
804 -0.04578602220863104 -45.56119738928974 -0.04650054704397917 -45.62835452370349
805 -0.045896066911518575 -45.607093456201255 -0.048398231342434886 -45.676752755045925
806 -0.04578875824809074 -45.65288221444935 -0.046914117969572545 -45.723666873015496
807 -0.04568282812833786 -45.698565042577684 -0.045196155086159706 -45.768863028101656
808 -0.045635095052421096 -45.7442001376301 -0.047243494726717475 -45.81610652282837
809 -0.04560631737112999 -45.789806455001234 -0.046108382754027843 -45.8622149055824
810 -0.0456309599801898 -45.83543741498142 -0.04474407974630594 -45.90695898532871
811 -0.04561748653650284 -45.88105490151792 -0.04499955084174871 -45.95195853617046
812 -0.04574980977922678 -45.926804711297144 -0.04457042831927538 -45.996528964489734
813 -0.04581166729331017 -45.97261637859045 -0.04757599141448736 -46.044104955904224
814 -0.04570034332573414 -46.018316721916186 -0.04621818177402019 -46.09032313767825
815 -0.04583039730787277 -46.06414711922406 -0.04995988700538874 -46.14028302468363
816 -0.04549961518496275 -46.109646734409026 -0.044992427341639996 -46.18527545202527
817 -0.04552328493446112 -46.15517001934349 -0.044159820303320885 -46.229435272328594
818 -0.04567102435976267 -46.20084104370325 -0.04671730287373066 -46.276152575202325
819 -0.045690243132412434 -46.24653128683566 -0.04686826188117266 -46.3230208370835
820 -0.045642020925879476 -46.292173307761544 -0.04400139059871435 -46.36702222768221
821 -0.04573699217289686 -46.33791029993444 -0.04652701448649168 -46.413549242168706
822 -0.04572376701980829 -46.38363406695425 -0.04671276099979878 -46.4602620031685
823 -0.04568899646401405 -46.429323063418266 -0.04510868582874537 -46.505370688997246
824 -0.045727096311748025 -46.47505015973002 -0.044580358825623986 -46.54995104782287
825 -0.04577687159180641 -46.52082703132182 -0.045536556467413905 -46.595487604290284
826 -0.04573459010571242 -46.56656162142753 -0.04575970899313688 -46.64124731328342
827 -0.045792732015252115 -46.61235435344278 -0.04454632569104433 -46.68579363897447
828 -0.04592248275876045 -46.658276836201544 -0.045212855003774165 -46.73100649397824
829 -0.04592302069067955 -46.704199856892224 -0.04482529293745756 -46.7758317869157
830 -0.045947436988353726 -46.75014729388058 -0.04671931602060795 -46.82255110293631
831 -0.0458708256483078 -46.79601811952889 -0.045989764481782915 -46.86854086741809
832 -0.04592270273715258 -46.84194082226604 -0.042983748763799665 -46.91152461618189
833 -0.045915883406996726 -46.88785670567304 -0.04564769975841045 -46.957172315940305
834 -0.046053217351436616 -46.93390992302447 -0.04795708563178778 -47.00512940157209
835 -0.04590182416141033 -46.979811747185884 -0.04729667492210865 -47.0524260764942
836 -0.0459069911390543 -47.02571873832494 -0.046878857910633086 -47.099304934404834
837 -0.04582990109920502 -47.071548639424144 -0.04484458602964878 -47.14414952043448
838 -0.045930173993110654 -47.11747881341726 -0.046127460151910785 -47.19027698058639
839 -0.0459164060652256 -47.16339521948248 -0.04636500608175993 -47.23664198666815
840 -0.04582121297717094 -47.209216432459655 -0.04445773642510176 -47.28109972309325
841 -0.045917201600968835 -47.25513363406063 -0.04588119462132454 -47.32698091771457
842 -0.04593185596168041 -47.30106549002231 -0.046306101232767106 -47.37328701894734
843 -0.04598632510751486 -47.347051815129824 -0.04477013144642115 -47.41805715039376
844 -0.04595062956213951 -47.393002444691966 -0.04377390742301941 -47.461831057816774
845 -0.04607534036040306 -47.43907778505237 -0.04718400239944458 -47.50901506021622
846 -0.04599267449229956 -47.485070459544666 -0.04524014107882977 -47.55425520129505
847 -0.04614081513136625 -47.53121127467603 -0.04472099356353283 -47.59897619485858
848 -0.046036506071686745 -47.57724778074772 -0.04384998641908169 -47.64282618127766
849 -0.046130435168743135 -47.62337821591646 -0.04687830191105604 -47.68970448318872
850 -0.04612255375832319 -47.669500769674784 -0.04641433898359537 -47.736118822172315
851 -0.04609188791364431 -47.71559265758843 -0.045789487287402154 -47.781908309459716
852 -0.04612581394612789 -47.76171847153456 -0.046257273852825166 -47.82816558331254
853 -0.046123237907886507 -47.80784170944244 -0.04597719218581915 -47.874142775498356
854 -0.04611030649393797 -47.85395201593638 -0.047575245052576064 -47.921718020550934
855 -0.04603843577206135 -47.89999045170844 -0.04618935286998749 -47.96790737342092
856 -0.046163508854806426 -47.946153960563244 -0.04366140384227037 -48.01156877726319
857 -0.046169165149331094 -47.99232312571257 -0.043022853508591655 -48.05459163077178
858 -0.04625364039093256 -48.0385767661035 -0.045755775459110734 -48.100347406230895
859 -0.04630066249519586 -48.0848774285987 -0.048428339324891566 -48.14877574555579
860 -0.04622959215193987 -48.13110702075064 -0.04902788866311312 -48.1978036342189
861 -0.04616197589784861 -48.177268996648486 -0.04689092263579368 -48.2446945568547
862 -0.04603600073605776 -48.223304997384545 -0.04623792227357626 -48.29093247912827
863 -0.046063016168773174 -48.26936801355332 -0.045152926631271836 -48.33608540575955
864 -0.04608525168150664 -48.31545326523482 -0.045881514064967634 -48.381966919824514
865 -0.04620161224156618 -48.36165487747639 -0.047960855439305304 -48.42992777526382
866 -0.04596035722643137 -48.407615234702824 -0.04669208135455847 -48.47661985661838
867 -0.04589930176734924 -48.45351453647017 -0.045317592658102514 -48.52193744927648
868 -0.04597179014235735 -48.499486326612534 -0.046956049650907515 -48.56889349892739
869 -0.0459185466170311 -48.545404873229565 -0.045800698734819886 -48.61469419766221
870 -0.045890824124217036 -48.59129569735378 -0.04563997387886047 -48.66033417154107
871 -0.045913929119706154 -48.637209626473485 -0.04616420827805996 -48.70649837981913
872 -0.04586040154099465 -48.68307002801448 -0.046521370485425 -48.75301975030455
873 -0.045865696482360364 -48.728935724496836 -0.048758800886571405 -48.80177855119113
874 -0.04564960300922394 -48.77458532750606 -0.045601559802889824 -48.84738011099402
875 -0.04570722673088312 -48.82029255423694 -0.04570432249456644 -48.89308443348858
876 -0.045765156671404836 -48.86605771090835 -0.04484584778547287 -48.937930281274056
877 -0.045761889219284056 -48.911819600127636 -0.04485641811043024 -48.982786699384484
878 -0.04589572660624981 -48.95771532673388 -0.04482593052089214 -49.02761262990538
879 -0.04588839523494244 -49.00360372196882 -0.04555805195122957 -49.07317068185661
880 -0.04589338544756174 -49.049497107416386 -0.04604451879858971 -49.1192152006552
881 -0.04585092682391405 -49.0953480342403 -0.04636264219880104 -49.165577842854
882 -0.045878974720835686 -49.14122700896114 -0.04542342219501734 -49.21100126504901
883 -0.04580894131213427 -49.18703595027327 -0.045895781554281714 -49.25689704660329
884 -0.045862856693565844 -49.23289880696684 -0.04596463106572628 -49.30286167766902
885 -0.04587825778871775 -49.27877706475555 -0.04582097083330154 -49.348682648502326
886 -0.045855311676859856 -49.32463237643241 -0.046656838804483416 -49.395339487306806
887 -0.04584181234240532 -49.370474188774814 -0.04712752923369408 -49.4424670165405
888 -0.04578761775046587 -49.41626180652528 -0.04586089421063662 -49.48832791075113
889 -0.04582267440855503 -49.46208448093383 -0.04620643835514784 -49.53453434910628
890 -0.04569553453475237 -49.50778001546858 -0.049081160314381124 -49.58361550942066
891 -0.04563161246478557 -49.55341162793337 -0.045202773064374924 -49.628818282485035
892 -0.04563557077199221 -49.599047198705364 -0.044595327228307724 -49.67341360971334
893 -0.04569252710789442 -49.64473972581326 -0.04540888704359532 -49.718822496756935
894 -0.04574620239436626 -49.69048592820763 -0.04530111029744148 -49.76412360705438
895 -0.045707789994776246 -49.73619371820241 -0.04539013579487801 -49.809513742849255
896 -0.04589644521474838 -49.78209016341716 -0.04809832014143467 -49.85761206299069
897 -0.045697140879929064 -49.82778730429709 -0.04661546424031258 -49.904227527231
898 -0.045630605705082414 -49.873417910002175 -0.04665432907640934 -49.95088185630741
899 -0.045542951114475726 -49.91896086111665 -0.04376036562025547 -49.99464222192767
900 -0.045686146803200246 -49.96464700791985 -0.04181190319359303 -50.03645412512126
901 -0.04582247231155634 -50.01046948023141 -0.04690334815531969 -50.08335747327658
902 -0.04580885618925094 -50.05627833642066 -0.04555420149117708 -50.12891167476776
903 -0.04581998195499182 -50.10209831837565 -0.04637320656329393 -50.17528488133105
904 -0.04577952697873115 -50.14787784535439 -0.046442712657153606 -50.221727593988206
905 -0.04572128541767597 -50.193599130772064 -0.045509361661970615 -50.267236955650176
906 -0.04574975799769163 -50.239348888769754 -0.0458829265087843 -50.31311988215896
907 -0.04577316772192717 -50.28512205649168 -0.04527122378349304 -50.35839110594245
908 -0.045811643823981285 -50.33093370031566 -0.045963380858302115 -50.404354486800756
909 -0.04578325301408768 -50.37671695332975 -0.044714083522558214 -50.44906857032331
910 -0.045835315622389315 -50.42255226895214 -0.04232010431587696 -50.49138867463919
911 -0.04598525073379278 -50.46853751968593 -0.046427251398563386 -50.53781592603775
912 -0.046036836504936215 -50.51457435619087 -0.044999477453529835 -50.58281540349128
913 -0.04602420441806317 -50.56059856060893 -0.04715479165315628 -50.62997019514444
914 -0.045977736636996266 -50.60657629724593 -0.04563726894557476 -50.675607464090014
915 -0.04607723075896501 -50.6526535280049 -0.04713347554206848 -50.72274093963208
916 -0.04592852592468262 -50.69858205392958 -0.045207762904465196 -50.76794870253655
917 -0.04596388451755047 -50.744545938447125 -0.04591523855924606 -50.813863941095796
918 -0.046113796345889566 -50.79065973479302 -0.04609505943953991 -50.85995900053533
919 -0.046280233561992644 -50.83693996835501 -0.040233238227665426 -50.900192238763
920 -0.04628564566373825 -50.88322561401875 -0.04623201210051775 -50.946424250863515
921 -0.04627785123884678 -50.929503465257596 -0.04621021281927824 -50.99263446368279
922 -0.04625240918248892 -50.97575587444008 -0.04631961267441511 -51.03895407635721
923 -0.04625997301191091 -51.022015847451996 -0.046587612479925156 -51.08554168883713
924 -0.04622743148356676 -51.06824327893556 -0.045230402052402495 -51.130772090889536
925 -0.0462389525026083 -51.11448223143817 -0.046745474264025685 -51.177517565153565
926 -0.046208787709474564 -51.16069101914764 -0.04621605910360813 -51.22373362425717
927 -0.046220159716904165 -51.206911178864544 -0.045386071875691415 -51.26911969613286
928 -0.046242540888488295 -51.25315371975303 -0.04672892112284899 -51.31584861725571
929 -0.04624754078686237 -51.299401260539895 -0.046325819194316865 -51.362174436450026
930 -0.046190636977553365 -51.34559189751745 -0.04603594150394201 -51.40821037795397
931 -0.04616750571876764 -51.39175940323622 -0.04566337540745735 -51.45387375336143
932 -0.04621740709990263 -51.437976810336124 -0.04447527769953012 -51.49834903106096
933 -0.04624269902706146 -51.484219509363186 -0.045907781831920146 -51.54425681289288
934 -0.04623865000903606 -51.53045815937222 -0.045330184325575826 -51.58958699721846
935 -0.046298546344041826 -51.576756705716264 -0.046701197512447834 -51.63628819473091
936 -0.046244903653860095 -51.62300160937012 -0.04625877775251865 -51.68254697248343
937 -0.0461852690204978 -51.66918687839062 -0.046828155405819416 -51.72937512788925
938 -0.046176083385944366 -51.71536296177656 -0.045860384777188304 -51.775235512666434
939 -0.04620720352977514 -51.76157016530634 -0.04469715282320976 -51.819932665489645
940 -0.04629939440637827 -51.807869559712714 -0.04713387992233038 -51.86706654541197
941 -0.046247659251093864 -51.85411721896381 -0.04542838837951422 -51.912494933791486
942 -0.04636018518358469 -51.900477404147395 -0.046251720003783706 -51.95874665379527
943 -0.04627133756875992 -51.946748741716156 -0.04617931861430406 -52.00492597240957
944 -0.046824063174426556 -51.99357280489058 -0.03388104289770126 -52.03880701530728
945 -0.04677794650197029 -52.04035075139255 -0.04536488726735115 -52.08417190257463
946 -0.04680372718721628 -52.08715447857977 -0.04737419057637453 -52.13154609315101
947 -0.046716843545436856 -52.13387132212521 -0.047237425297498706 -52.178783518448505
948 -0.04664940237998962 -52.1805207245052 -0.04670965727418661 -52.22549317572269
949 -0.04664522390812635 -52.22716594841333 -0.0464123297482729 -52.27190550547096
950 -0.04658871442079544 -52.27375466283412 -0.04728903658688068 -52.31919454205784
951 -0.046514767967164514 -52.32026943080129 -0.04620850719511509 -52.36540304925296
952 -0.046578601375222205 -52.36684803217651 -0.04499452281743288 -52.410397572070394
953 -0.04656532313674688 -52.41341335531326 -0.0465196305885911 -52.456917202658985
954 -0.04645478706806898 -52.45986814238133 -0.0465912614017725 -52.50350846406076
955 -0.046481349505484104 -52.506349491886816 -0.04491770509630442 -52.54842616915706
956 -0.046708738803863524 -52.55305823069068 -0.04741865880787373 -52.59584482796493
957 -0.04648467935621738 -52.5995429100469 -0.04591937102377415 -52.6417641989887
958 -0.04630426783114672 -52.645847177878046 -0.0480284946039319 -52.689792693592636
959 -0.04630194269120693 -52.692149120569255 -0.0467308921739459 -52.736523585766584
960 -0.046228309348225596 -52.73837742991748 -0.04539371952414513 -52.781917305290726
961 -0.046343727596104146 -52.78472115751358 -0.04669151902198791 -52.82860882431272
962 -0.04629460610449314 -52.831015763618076 -0.04577285777777433 -52.874381682090494
963 -0.04623215273022652 -52.8772479163483 -0.046442897990345955 -52.92082458008084
964 -0.04625093974173069 -52.923498856090035 -0.04774843156337738 -52.96857301164422
965 -0.0461382195353508 -52.969637075625386 -0.04589936994016171 -53.014472381584376
966 -0.04622572958469391 -53.01586280521008 -0.04682345036417246 -53.06129583194855
967 -0.04609460961073637 -53.06195741482081 -0.044884981028735636 -53.106180812977286
968 -0.04622805006802082 -53.108185464888834 -0.04619462918490171 -53.15237544216219
969 -0.04620166812092066 -53.154387133009756 -0.04569342602044344 -53.19806886818263
970 -0.04621218163520098 -53.200599314644954 -0.045996487885713574 -53.24406535606835
971 -0.04621160812675953 -53.246810922771715 -0.046593118086457254 -53.2906584741548
972 -0.046192042715847495 -53.29300296548756 -0.046958721987903115 -53.33761719614271
973 -0.046167324483394626 -53.33917028997095 -0.04519944060593843 -53.38281663674865
974 -0.0461542097851634 -53.385324499756116 -0.0469052754342556 -53.429721912182906
975 -0.046099798381328584 -53.43142429813744 -0.04681546688079834 -53.47653737906371
976 -0.046055217273533344 -53.47747951541098 -0.043356717191636564 -53.51989409625534
977 -0.04629599954932928 -53.523775514960306 -0.03893756382167339 -53.55883166007702
978 -0.04651922900229692 -53.570294743962606 -0.044790276885032655 -53.60362193696205
979 -0.04653511084616184 -53.61682985480877 -0.046312598139047624 -53.649934535101096
980 -0.04652536064386368 -53.66335521545263 -0.046681517735123634 -53.69661605283622
981 -0.04651261530816555 -53.7098678307608 -0.04572167601436376 -53.742337728850586
982 -0.046478178910911085 -53.75634600967171 -0.04643369857221842 -53.7887714274228
983 -0.04647966008633375 -53.80282566975804 -0.04607313554733992 -53.83484456297014
984 -0.046412446349859235 -53.849238116107905 -0.04637635312974453 -53.881220916099885
985 -0.04647492673248053 -53.895713042840384 -0.04677262678742409 -53.92799354288731
986 -0.04646771345287561 -53.94218075629326 -0.044420973770320414 -53.97241451665763
987 -0.04643974173814058 -53.9886204980314 -0.04678450040519237 -54.019199017062824
988 -0.04643119219690561 -54.03505169022831 -0.04581633750349283 -54.06501535456632
989 -0.04646814968436956 -54.08151983991268 -0.046551461517810824 -54.11156681608413
990 -0.04650225602090359 -54.12802209593358 -0.04682949483394623 -54.15839631091807
991 -0.04638132881373167 -54.17440342474731 -0.0464848542585969 -54.204881165176666
992 -0.046371454000473024 -54.22077487874778 -0.047176414355635646 -54.2520575795323
993 -0.04635930210351944 -54.2671341808513 -0.047099800407886507 -54.29915737994018
994 -0.04626571722328663 -54.313399898074586 -0.04637635424733162 -54.34553373418751
995 -0.04618106707930565 -54.35958096515389 -0.04823342524468899 -54.3937671594322
996 -0.046029218658804896 -54.40561018381269 -0.045398835092782974 -54.439165994524984
997 -0.04608991947025061 -54.45170010328294 -0.044825191423296926 -54.483991185948284
998 -0.046151809953153135 -54.49785191323609 -0.04809350874274969 -54.53208469469104
999 -0.0460399279370904 -54.54389184117318 -0.04634904582053423 -54.57843374051157
1000 -0.04600510932505131 -54.58989695049823 -0.04532125797122717 -54.623754998482795
1001 -0.04600479938089848 -54.635901749879125 -0.045707803405821326 -54.66946280188861
1002 -0.04609330091625452 -54.68199505079538 -0.04733921531587839 -54.71680201720449
1003 -0.046014936082065104 -54.728009986877446 -0.046093512512743476 -54.762895529717234
1004 -0.04600911531597376 -54.77401910219342 -0.04617409221827984 -54.809069621935514
1005 -0.046083280444145204 -54.820102382637565 -0.04784637000411749 -54.85691599193963
1006 -0.04594249650835991 -54.866044879145925 -0.044512076303362846 -54.90142806824299
1007 -0.04598408695310354 -54.91202896609903 -0.046990694105625154 -54.948418762348616
1008 -0.045946873538196084 -54.95797583963723 -0.045149856433272365 -54.993568618781886
1009 -0.04600626416504383 -55.00398210380227 -0.04574244879186153 -55.03931106757375
1010 -0.04601295460015535 -55.04999505840243 -0.046504588425159456 -55.08581565599891
1011 -0.04593581110239029 -55.09593086950482 -0.046461535058915614 -55.132277191057824
1012 -0.0459448903799057 -55.14187575988473 -0.04527496658265591 -55.17755215764048
1013 -0.04603064171969891 -55.18790640160442 -0.04693835768848657 -55.22449051532897
1014 -0.046050577983260156 -55.23395697958768 -0.04565172679722309 -55.27014224212619
1015 -0.045899858511984346 -55.27985683809967 -0.04857706371694803 -55.31871930584314
1016 -0.045801546238362786 -55.325658384338034 -0.04690559152513742 -55.36562489736828
1017 -0.04578201249241829 -55.37144039683045 -0.044389540888369085 -55.410014438256646
1018 -0.045788768120110034 -55.41722916495056 -0.04640279598534107 -55.45641723424199
1019 -0.045772666670382024 -55.46300183162094 -0.046719052642583844 -55.503136286884576
1020 -0.045761121436953545 -55.5087629530579 -0.04554662797600031 -55.54868291486058
1021 -0.045931809581816196 -55.55469476263971 -0.05007501021027565 -55.598757925070856
1022 -0.04567946624010801 -55.60037422887982 -0.04960126522928476 -55.64835919030014
1023 -0.045371164195239545 -55.64574539307506 -0.04533269871026278 -55.6936918890104
1024 -0.04543035514652729 -55.69117574822159 -0.043231726810336116 -55.736923615820736
1025 -0.04555887207388878 -55.73673462029548 -0.04640126973390579 -55.78332488555464
1026 -0.045486104860901835 -55.78222072515638 -0.045948272198438646 -55.82927315775308
1027 -0.04551335964351892 -55.8277340847999 -0.04707787353545427 -55.876351031288536
1028 -0.04544779174029827 -55.8731818765402 -0.04531967639923096 -55.92167070768777
1029 -0.04602186363190412 -55.91920374017211 -0.04228257294744253 -55.96395328063521
1030 -0.04565318450331688 -55.96485692467542 -0.045673417113721373 -56.00962669774893
1031 -0.04567257184535265 -56.010529496520775 -0.04642351120710373 -56.05605020895603
1032 -0.04572288803756237 -56.056252384558334 -0.045601393468677996 -56.10165160242471
1033 -0.04574521016329527 -56.10199759472163 -0.046504979766905305 -56.14815658219162
1034 -0.045656379871070386 -56.1476539745927 -0.04511707182973623 -56.193273654021354
1035 -0.04572713654488325 -56.19338111113758 -0.046707522682845594 -56.2399811767042
1036 -0.04568201638758183 -56.239063127525164 -0.04422637224197388 -56.28420754894617
1037 -0.04571859575808048 -56.284781723283245 -0.0451391713693738 -56.32934672031554
1038 -0.04575449675321579 -56.330536220036464 -0.0478207278996706 -56.37716744821521
1039 -0.045653009600937364 -56.376189229637404 -0.045208902843296525 -56.42237635105851
1040 -0.045749524049460887 -56.42193875368687 -0.04449155665934086 -56.46686790771785
1041 -0.04568002875894308 -56.46761878244581 -0.04319911729544401 -56.51006702501329
1042 -0.045849331095814704 -56.51346811354163 -0.046874168887734415 -56.556941193901025
1043 -0.04583031851798296 -56.55929843205961 -0.045239323563873765 -56.6021805174649
1044 -0.04595947153866291 -56.60525790359828 -0.048658044636249544 -56.65083856210115
1045 -0.04570511169731617 -56.650963015295595 -0.04685059767216444 -56.69768915977331
1046 -0.04570066332817078 -56.696663678623764 -0.046757353283464906 -56.74444651305678
1047 -0.04562899824231863 -56.742292676866086 -0.045823640935122964 -56.790270153991905
1048 -0.04559487216174603 -56.78788754902783 -0.04622596185654402 -56.83649611584845
1049 -0.04566479437053204 -56.83355234339836 -0.04713521525263786 -56.883631331101085
1050 -0.045591320283710955 -56.87914366368207 -0.045280064828693865 -56.92891139592978
1051 -0.04554941337555647 -56.924693077057626 -0.04577084742486477 -56.97468224335464
1052 -0.04568367823958397 -56.97037675529721 -0.04742042869329453 -57.022102672047936
1053 -0.04551369082182646 -57.01589044611904 -0.045112344436347485 -57.06721501648428
1054 -0.04551858995109796 -57.06140903607014 -0.046342184953391555 -57.11355720143767
1055 -0.04551845509558916 -57.10692749116573 -0.04679535925388336 -57.16035256069156
1056 -0.04547123461961746 -57.152398725785346 -0.04451835136860609 -57.204870912060166
1057 -0.04555630963295698 -57.1979550354183 -0.046654993668198586 -57.251525905728364
1058 -0.045508865267038345 -57.24346390068534 -0.04559438601136208 -57.29712029173972
1059 -0.04544673152267933 -57.28891063220802 -0.04552372172474861 -57.34264401346447
1060 -0.045600343495607376 -57.33451097570363 -0.04606208242475986 -57.38870609588923
1061 -0.045567046478390695 -57.38007802218202 -0.04587673712521791 -57.43458283301445
1062 -0.045548878237605096 -57.42562690041962 -0.0453073950484395 -57.47989022806289
1063 -0.04555834736675024 -57.47118524778637 -0.04632073063403368 -57.52621095869693
1064 -0.045580963417887685 -57.51676621120426 -0.04492990374565124 -57.57114086244258
1065 -0.0456457506865263 -57.56241196189079 -0.047624962963163854 -57.618765825405745
1066 -0.045523016899824145 -57.60793497879061 -0.046101960726082324 -57.66486778613183
1067 -0.04559505321085453 -57.65353003200146 -0.04578124694526196 -57.71064903307709
1068 -0.04548826478421688 -57.69901829678568 -0.04398275855928659 -57.75463179163638
1069 -0.04569472335278988 -57.74471302013847 -0.043799300119280814 -57.79843109175566
1070 -0.045790990442037584 -57.790504010580506 -0.0390383891761303 -57.83746948093179
1071 -0.04602982811629772 -57.8365338386968 -0.049040619470179084 -57.88651010040196
1072 -0.045906766504049304 -57.88244060520085 -0.04644443355500698 -57.93295453395697
1073 -0.0458962133154273 -57.92833681851628 -0.045297343842685224 -57.97825187779966
1074 -0.04586861114948988 -57.974205429665766 -0.045472465269267556 -58.02372434306893
1075 -0.04589963685721159 -58.02010506652298 -0.045354873314499854 -58.06907921638343
1076 -0.04597138799726963 -58.06607645452025 -0.04494950380176306 -58.11402872018519
1077 -0.045962415635585785 -58.112038870155835 -0.046142248623073104 -58.16017096880826
1078 -0.04591996558010578 -58.15795883573594 -0.04567852187901735 -58.20584949068728
1079 -0.04597413316369057 -58.20393296889963 -0.04566770531237126 -58.25151719599965
1080 -0.04596909452229738 -58.24990206342193 -0.04539197832345963 -58.296909174323105
1081 -0.04607621692121029 -58.295978280343135 -0.045186540484428404 -58.342095714807535
1082 -0.04606144074350595 -58.34203972108664 -0.04520361982285977 -58.38729933463039
1083 -0.046078899316489695 -58.388118620403134 -0.04556527137756348 -58.43286460600795
1084 -0.04607451520860195 -58.434193135611736 -0.04565173424780369 -58.47851634025576
1085 -0.04608703255653381 -58.48028016816827 -0.04637046921998263 -58.52488680947574
1086 -0.04604150392115116 -58.52632167208942 -0.046172838844358924 -58.571059648320094
1087 -0.045997782982885836 -58.57231945507231 -0.04570188280194998 -58.616761531122044
1088 -0.046099115163087845 -58.6184185702354 -0.04572184290736914 -58.662483374029414
1089 -0.0460450354963541 -58.664463605731754 -0.045881159417331216 -58.70836453344675
1090 -0.0460277060046792 -58.71049131173643 -0.0453936280682683 -58.753758161515016
1091 -0.04605581127107143 -58.75654712300751 -0.046867482364177704 -58.800625643879194
1092 -0.04607482329010963 -58.80262194629762 -0.045561461709439754 -58.84618710558863
1093 -0.04603986442089081 -58.84866181071851 -0.04443173035979271 -58.89061883594842
1094 -0.04618314187973738 -58.89484495259825 -0.04476593229919672 -58.93538476824762
1095 -0.04628412239253521 -58.94112907499078 -0.0464666610583663 -58.98185142930599
1096 -0.046112165600061414 -58.98724124059085 -0.04641787987202406 -59.028269309178015
1097 -0.04608729742467403 -59.033328538015525 -0.045801890268921855 -59.074071199446934
1098 -0.046078731492161754 -59.07940726950768 -0.04529474750161171 -59.11936594694855
1099 -0.04612383469939232 -59.12553110420708 -0.04653444793075323 -59.1659003948793
1100 -0.04603626076132059 -59.171567364968396 -0.046597710065543654 -59.21249810494484
1101 -0.04602778982371092 -59.21759515479211 -0.04521970972418785 -59.25771781466903
1102 -0.04607951454818249 -59.26367466934029 -0.04631590135395527 -59.304033716022985
1103 -0.04607890024781227 -59.3097535695881 -0.04572518225759268 -59.34975889828058
1104 -0.04606235045939684 -59.3558159200475 -0.04578291587531567 -59.39554181415589
1105 -0.04614050034433603 -59.40195642039183 -0.04560910277068615 -59.441150916926574
1106 -0.04615552145987749 -59.448111941851714 -0.04555746484547853 -59.486708381772054
1107 -0.0460790129378438 -59.49419095478956 -0.045957178249955176 -59.53266556002201
1108 -0.04613119661808014 -59.540322151407636 -0.04628137890249491 -59.5789469389245
1109 -0.04608439654111862 -59.586406547948755 -0.0461792217567563 -59.62512616068126
1110 -0.04606059696525335 -59.63246714491401 -0.04625454545021057 -59.67138070613147
1111 -0.046168369613587855 -59.6786355145276 -0.04482180420309305 -59.71620251033457
1112 -0.04612578321248293 -59.72476129774008 -0.04674445204436779 -59.76294696237893
1113 -0.04610445015132427 -59.770865747891406 -0.04586159288883209 -59.80880855526777
1114 -0.04608409088104963 -59.81694983877246 -0.0450781362131238 -59.85388669148089
1115 -0.0461329098790884 -59.86308274865155 -0.04599597156047821 -59.89988266304137
1116 -0.04614603407680988 -59.90922878272836 -0.04608181137591601 -59.94596447441728
1117 -0.04608096871525049 -59.955309751443615 -0.04627628847956657 -59.99224076289685
1118 -0.046055822260677816 -60.00136557370429 -0.04675601813942194 -60.03899678103627
1119 -0.04602200035005808 -60.04738757405435 -0.046157819032669065 -60.08515460006894
1120 -0.046031448617577554 -60.093419022671924 -0.04647280760109425 -60.13162740767003
1121 -0.04601381812244654 -60.13943284079437 -0.04611429180949926 -60.17774169947953
1122 -0.04597405511885881 -60.18540689591323 -0.04522132948040962 -60.222963028959946
1123 -0.046179290302097796 -60.23158618621533 -0.0474750554189086 -60.27043808437885
1124 -0.04598957300186157 -60.27757575921719 -0.045654278621077536 -60.31609236299993
1125 -0.045975007116794586 -60.32355076633399 -0.045588838309049605 -60.36168120130898
1126 -0.046054025366902354 -60.36960479170089 -0.04571286905556917 -60.40739407036455
1127 -0.046011332608759406 -60.41561612430964 -0.04610642232000828 -60.45350049268456
1128 -0.046045176312327386 -60.46166130062197 -0.04753726851195097 -60.501037761196514
1129 -0.04590588994324207 -60.50756719056521 -0.04658728968352079 -60.547625050880036
1130 -0.045894107222557066 -60.55346129778777 -0.04518921300768852 -60.592814263887725
1131 -0.045931331999599936 -60.59939262978737 -0.045893598720431326 -60.63870786260816
1132 -0.04591572135686874 -60.64530835114424 -0.04600628819316625 -60.68471415080133
1133 -0.04598268885165453 -60.69129103999589 -0.04761425517499447 -60.73232840597632
1134 -0.04590132012963295 -60.73719236012552 -0.04755231067538261 -60.779880716651704
1135 -0.045765125937759873 -60.78295748606328 -0.04305796083062887 -60.822938677482334
1136 -0.045920042879879476 -60.82887752894316 -0.046023647487163546 -60.868962324969495
1137 -0.0458583515137434 -60.8747358804569 -0.04792034085839987 -60.91688266582789
1138 -0.045805801078677176 -60.92054168153558 -0.04611528441309929 -60.96299795024099
1139 -0.045795727893710135 -60.96633740942929 -0.04625117275863886 -61.00924912299963
1140 -0.04577123001217842 -61.01210863944147 -0.04571809787303209 -61.05496722087266
1141 -0.045809015072882174 -61.057917654514355 -0.04620291255414486 -61.101170133426805
1142 -0.045814196765422824 -61.103731851279775 -0.04621121287345886 -61.147381346300264
1143 -0.04580993056297302 -61.14954178184275 -0.04681809637695551 -61.19419944267722
1144 -0.045753118209540845 -61.19529490005229 -0.045513232424855235 -61.23971267510207
1145 -0.04609969053417444 -61.24139459058647 -0.051490801945328714 -61.2912034770474
1146 -0.04551849886775017 -61.28691308945422 -0.04572898615151644 -61.33693246319891
1147 -0.045514131896197796 -61.332427221350414 -0.045677293464541434 -61.382609756663456
1148 -0.04549821503460407 -61.37792543638502 -0.045696520060300824 -61.42830627672376
1149 -0.04555912781506777 -61.42348456420009 -0.04649593215435743 -61.47480220887812
1150 -0.04553337749093771 -61.46901794169103 -0.045025392435491085 -61.51982760131361
1151 -0.04557671118527651 -61.514594652876305 -0.04562215991318226 -61.56544976122679
1152 -0.04559795446693897 -61.56019260734325 -0.04497487377375364 -61.61042463500054
1153 -0.04562400914728641 -61.605816616490536 -0.04534829277545214 -61.65577292777599
1154 -0.04561823941767216 -61.65143485590821 -0.04553462378680706 -61.7013075515628
1155 -0.045676186308264734 -61.69711104221647 -0.04504076614975929 -61.74634831771256
1156 -0.045734651200473306 -61.742845693416946 -0.04615187980234623 -61.792500197514904
1157 -0.04567738547921181 -61.788523078896155 -0.045041891373693944 -61.8375420888886
1158 -0.04571127258241177 -61.834234351478564 -0.045061496272683146 -61.88260358516128
1159 -0.04574225265532732 -61.879976604133894 -0.04480403270572424 -61.927407617867004
1160 -0.04584182854741812 -61.92581843268131 -0.04533755034208298 -61.97274516820909
1161 -0.045955578237771987 -61.971774010919084 -0.047321562096476553 -62.020066730305565
1162 -0.04566632714122534 -62.01744033806031 -0.04210521876811981 -62.06217194907369
1163 -0.046042540855705735 -62.06348287891602 -0.045768622495234015 -62.10794057156892
1164 -0.04601609706878662 -62.109498975984806 -0.04514829572290182 -62.15308886729182
1165 -0.04603552222251892 -62.155534498207324 -0.045635908655822274 -62.198724775947646
1166 -0.046054049767553805 -62.20158854797488 -0.045151485875248906 -62.2438762618229
1167 -0.04608272276818752 -62.24767127074307 -0.04537368528544903 -62.289249947108345
1168 -0.046101772040128705 -62.2937730427832 -0.0454960111528635 -62.33474595826121
1169 -0.046116880141198635 -62.3398899229244 -0.04490754045546055 -62.37965349871667
1170 -0.04621038846671581 -62.38610031139112 -0.046925442107021806 -62.426578940823696
1171 -0.04617595858871937 -62.43227626997984 -0.04371153879910707 -62.470290479622804
1172 -0.046218428388237955 -62.478494698368074 -0.043645509891211985 -62.51393598951402
1173 -0.04624755308032036 -62.524742251448394 -0.04582427963614464 -62.55976026915016
1174 -0.04622625950723887 -62.57096851095563 -0.04618503488600254 -62.60594530403616
1175 -0.04622023124247789 -62.61718874219811 -0.04465882834047079 -62.650604132376635
1176 -0.04627022184431553 -62.66345896404243 -0.04635553527623415 -62.69695966765287
1177 -0.04629981406033039 -62.70975877810276 -0.04812250006943941 -62.74508216772231
1178 -0.0462661113590002 -62.75602488946176 -0.046217935346066955 -62.79130010306837
1179 -0.046190988086163995 -62.80221587754793 -0.04477704558521509 -62.83607714865359
1180 -0.04620887655764818 -62.84842475410558 -0.046100953966379164 -62.88217810261997
1181 -0.04621362555772066 -62.8946383796633 -0.04598177094012499 -62.92815987356009
1182 -0.04625670053064823 -62.94089508019395 -0.04502721596509218 -62.97318708952518
1183 -0.04623833075165749 -62.9871334109456 -0.04793339464813471 -63.021120484173316
1184 -0.04622005652636289 -63.03335346747197 -0.04502808600664139 -63.066148570179955
1185 -0.04621017836034298 -63.07956364583231 -0.046183355152606964 -63.11233192533256
1186 -0.046202541701495646 -63.125766187533806 -0.046229226514697075 -63.15856115184726
1187 -0.046123177744448185 -63.171889365278254 -0.04731875397264958 -63.205879905819906
1188 -0.04607481639832258 -63.21796418167658 -0.04690495748072863 -63.25278486330063
1189 -0.046078311279416084 -63.264042492955994 -0.04341089297086 -63.296195756271494
1190 -0.046196173690259454 -63.310238666646256 -0.04664707761257887 -63.34284283388407
1191 -0.04612745251506567 -63.35636611916132 -0.04834604039788246 -63.39118887428195
1192 -0.04607387911528349 -63.402439998276606 -0.046570304594933984 -63.43775917887689
1193 -0.04611109346151352 -63.44855109173812 -0.045662781409919265 -63.483421960286805
1194 -0.04602230079472065 -63.494573392532835 -0.04591680653393269 -63.529338766820736
1195 -0.04603248927742243 -63.54060588181026 -0.045433280244469645 -63.5747720470652
1196 -0.046074303798377514 -63.586680185608635 -0.04621362593024969 -63.62098567299545
1197 -0.046067518182098866 -63.632747703790734 -0.04539358429610729 -63.66637925729156
1198 -0.046143966540694234 -63.67889167033143 -0.046629920788109305 -63.713009178079666
1199 -0.04604699388146401 -63.72493866421289 -0.046404207870364186 -63.75941338595003
1200 -0.046064164862036704 -63.77100282907493 -0.04668518602848053 -63.80609857197852
1201 -0.04605144783854485 -63.817054276913474 -0.04367164596915245 -63.84977021794767
1202 -0.046109456568956375 -63.86316373348243 -0.046740150451660155 -63.89651036839933
1203 -0.046068915911018846 -63.90923264939345 -0.04616003297269344 -63.94267040137203
1204 -0.04607803374528885 -63.95531068313874 -0.04691735114902258 -63.98958775252105
1205 -0.04602719601243734 -64.00133787915118 -0.04622123632580042 -64.03580898884685
1206 -0.0460123123601079 -64.04735019151128 -0.04606895949691534 -64.08187794834377
1207 -0.04600273426622152 -64.09335292577751 -0.046545098349452016 -64.12842304669323
1208 -0.045992919243872166 -64.13934584502138 -0.04710383657366037 -64.17552688326688
1209 -0.04595839623361826 -64.185304241255 -0.04414916653186083 -64.21967604979875
1210 -0.04603862911462784 -64.23134287036963 -0.045501318946480754 -64.26517736874523
1211 -0.046009582839906214 -64.27735245320953 -0.046381669119000435 -64.31155903786423
1212 -0.046003545820713046 -64.32335599903024 -0.04678619597107172 -64.3583452338353
1213 -0.04599128346890211 -64.36934728249915 -0.04590448196977377 -64.40424971580507
1214 -0.04597912970930338 -64.41532641220846 -0.04703576043248177 -64.45128547623754
1215 -0.04598872438073158 -64.46131513658919 -0.04630799014121294 -64.49759346637876
1216 -0.04585414566099644 -64.50716928225019 -0.04543064925819636 -64.54302411563695
1217 -0.04601949788630009 -64.5531887801365 -0.04466949440538883 -64.58769361004234
1218 -0.0459583705291152 -64.59914715066562 -0.04567258600145578 -64.6333661960438
1219 -0.04598864801228046 -64.6451357986779 -0.045789574086666104 -64.67915577013046
1220 -0.04603236969560385 -64.69116816837351 -0.045518516935408114 -64.72467428706587
1221 -0.04599516540765762 -64.73716333378117 -0.04597308821976185 -64.77064737528563
1222 -0.04598871003836393 -64.78315204381953 -0.04709463529288769 -64.81774201057853
1223 -0.045972146652638914 -64.82912419047217 -0.049462553672492506 -64.86720456425103
1224 -0.04583092629909515 -64.87495511677126 -0.047724833525717256 -64.91492939777675
1225 -0.04576144758611918 -64.92071656435738 -0.04617605824023485 -64.96110545601698
1226 -0.045703007653355596 -64.96641957201074 -0.04572143610566855 -65.00682689212265
1227 -0.04570368230342865 -65.01212325431416 -0.04600868336856365 -65.05283557549122
1228 -0.04574817717075348 -65.05787143148491 -0.047377749159932134 -65.10021332465115
1229 -0.04562809467315674 -65.10349952615807 -0.045188645273447035 -65.14540196992459
1230 -0.04563490469008684 -65.14913443084816 -0.04560501966625452 -65.19100698959085
1231 -0.045651999115943906 -65.19478642996411 -0.045251666009426116 -65.23625865560027
1232 -0.0456853473559022 -65.24047177732001 -0.045353264547884464 -65.28161192014815
1233 -0.04571212660521269 -65.28618390392522 -0.047548041120171546 -65.32915996126832
1234 -0.045664619840681556 -65.3318485237659 -0.04528695624321699 -65.37444691751153
1235 -0.04566643871366978 -65.37751496247957 -0.045544082298874855 -65.41999099981041
1236 -0.045611795410513876 -65.42312675789007 -0.04425801765173674 -65.46424901746215
1237 -0.04578879848122597 -65.4689155563713 -0.04623629245907068 -65.51048530992122
1238 -0.045734377950429915 -65.51464993432172 -0.045878455974161625 -65.55636376589538
1239 -0.045774159394204615 -65.56042409371592 -0.045592613890767096 -65.60195637978615
1240 -0.04575263224542141 -65.60617672596135 -0.04701984040439129 -65.64897622019053
1241 -0.045689898915588854 -65.65186662487693 -0.045641458965837954 -65.69461767915637
1242 -0.045718025974929334 -65.69758465085187 -0.04605175908654928 -65.74066943824292
1243 -0.04574080463498831 -65.74332545548685 -0.0416656268760562 -65.78233506511897
1244 -0.045914456248283386 -65.78923991173514 -0.04469437040388584 -65.82702943552286
1245 -0.04592387173324823 -65.83516378346839 -0.048239580169320104 -65.87526901569218
1246 -0.04591806400567293 -65.88108184747406 -0.04430155623704195 -65.91957057192923
1247 -0.04591513834893703 -65.926996985823 -0.04692596718668938 -65.96649653911592
1248 -0.04589480459690094 -65.9728917904199 -0.04760365355759859 -66.01410019267352
1249 -0.0457895802333951 -66.01868137065328 -0.04638302624225617 -66.06048321891578
1250 -0.04579767677932978 -66.06447904743261 -0.04490533415228128 -66.10538855306805
1251 -0.04580200016498566 -66.1102810475976 -0.0454403018578887 -66.15082885492595
1252 -0.04582566265016794 -66.15610671024777 -0.04551028963178396 -66.19633914455773
1253 -0.045912832766771314 -66.20201954301454 -0.04647442623972893 -66.24281357079745
1254 -0.04581706151366234 -66.2478366045282 -0.04490072708576918 -66.28771429788323
1255 -0.045860052295029166 -66.29369665682323 -0.04538459088653326 -66.33309888876975
1256 -0.04587361086159945 -66.33957026768483 -0.04605365246534347 -66.3791525412351
1257 -0.045907161012291905 -66.38547742869713 -0.04548671972006559 -66.42463926095516
1258 -0.046151628531515596 -66.43162905722865 -0.04642595462501049 -66.47106521558017
1259 -0.04587470479309559 -66.47750376202174 -0.048020751029253 -66.51908596660942
1260 -0.04572650082409382 -66.52323026284583 -0.046809381991624835 -66.56589534860105
1261 -0.045716292969882485 -66.56894655581571 -0.044334736093878745 -66.61023008469492
1262 -0.04580107685178518 -66.6147476326675 -0.045498944073915484 -66.65572902876883
1263 -0.04574961699545384 -66.66049724966295 -0.047632322274148466 -66.70336135104299
1264 -0.04570468496531248 -66.70620193462827 -0.04560495056211948 -66.74896630160511
1265 -0.045760185644030574 -66.7519621202723 -0.04481364917010069 -66.7937799507752
1266 -0.045823541469872 -66.79778566174217 -0.04679692126810551 -66.84057687204331
1267 -0.045804550498723985 -66.8435902122409 -0.04440352916717529 -66.88498040121048
1268 -0.045864433981478214 -66.88945464622238 -0.044828439317643645 -66.92980884052812
1269 -0.04589506983757019 -66.93534971605995 -0.045701592974364755 -66.97551043350249
1270 -0.04588457830250263 -66.98123429436245 -0.04727985803037882 -67.02279029153287
1271 -0.04584959242492914 -67.02708388678738 -0.044740569032728675 -67.0675308605656
1272 -0.04585564490407705 -67.07293953169146 -0.04514762908220291 -67.1126784896478
1273 -0.04590270128101111 -67.11884223297247 -0.04604324586689472 -67.1587217355147
1274 -0.04592941179871559 -67.16477164477118 -0.0445928068831563 -67.20331454239786
1275 -0.04603981953114271 -67.21081146430232 -0.045754915475845336 -67.2490694578737
1276 -0.046032465808093545 -67.25684393011042 -0.04735560473054647 -67.29642506260424
1277 -0.046013121493160725 -67.30285705160358 -0.04651911426335573 -67.3429441768676
1278 -0.04593801163136959 -67.34879506323495 -0.046056524850428104 -67.38900070171803
1279 -0.04593664165586233 -67.3947317048908 -0.04633397422730923 -67.43533467594534
1280 -0.04590730592608452 -67.44063901081688 -0.046295711398124696 -67.48163038734347
1281 -0.04589624498039484 -67.48653525579728 -0.0459430169314146 -67.52757340427489
1282 -0.04591021928936243 -67.53244547508665 -0.04534112010151148 -67.5729145243764
1283 -0.04591053649783135 -67.57835601158448 -0.045839867740869525 -67.61875439211727
1284 -0.04595470558851957 -67.62431071717299 -0.045624632760882376 -67.66437902487814
1285 -0.045925280638039113 -67.67023599781103 -0.047590259648859504 -67.711969284527
1286 -0.045863593183457854 -67.71609959099449 -0.050711859948933125 -67.76268114447593
1287 -0.04569137096405029 -67.76179096195854 -0.045223341695964335 -67.80790448617189
1288 -0.045749318227171897 -67.8075402801857 -0.04621811155229807 -67.85412259772419
1289 -0.04569584131240845 -67.85323612149811 -0.04580747652798891 -67.89993007425217
1290 -0.04569226931780577 -67.89892839081593 -0.04562896508723498 -67.9455590393394
1291 -0.04571217931807041 -67.944640570134 -0.045024539530277255 -67.99058357886967
1292 -0.045750498212873934 -67.99039106834687 -0.0451506894081831 -68.03573426827786
1293 -0.04576185494661331 -68.03615292329349 -0.04577798880636692 -68.08151225708423
1294 -0.04576183408498764 -68.08191475737847 -0.04664234891533851 -68.12815460599957
1295 -0.04574472587555647 -68.12765948325402 -0.04706327877938747 -68.17521788477896
1296 -0.04569544345140457 -68.17335492670543 -0.04487898722290993 -68.22009687200187
1297 -0.045737373270094396 -68.21909229997553 -0.045330040715634824 -68.26542691271752
1298 -0.04572566598653793 -68.26481796596207 -0.046524110250175 -68.31195102296769
1299 -0.045780311524868014 -68.31059827748693 -0.0460773091763258 -68.35802833214402
1300 -0.04572992492467165 -68.3563282024116 -0.04655066579580307 -68.40457899793982
1301 -0.04570652339607477 -68.40203472580768 -0.04742138851433993 -68.45200038645416
1302 -0.04565735459327698 -68.44769208040096 -0.04461543876677752 -68.49661582522094
1303 -0.04570958912372589 -68.49340166952469 -0.04542899690568447 -68.54204482212663
1304 -0.04572985898703337 -68.53913152851172 -0.046039354801177976 -68.58808417692781
1305 -0.04573487676680088 -68.58486640527852 -0.04559054803103209 -68.63367472495884
1306 -0.04579992163926363 -68.63066632691778 -0.045769845508038996 -68.67944457046687
1307 -0.04574078992009163 -68.67640711683786 -0.04514633566141128 -68.72459090612828
1308 -0.04576804749667644 -68.72217516433454 -0.046245969086885455 -68.77083687521517
1309 -0.045757703855633734 -68.76793286819017 -0.04595752898603678 -68.8167944042012
1310 -0.04572504498064518 -68.81365791317081 -0.045333363115787506 -68.86212776731699
1311 -0.04574394412338734 -68.8594018572942 -0.044197503663599494 -68.90632527098059
1312 -0.04583931043744087 -68.90524116773165 -0.046657740883529183 -68.95298301186412
1313 -0.045840897038578986 -68.95108206477022 -0.04796178117394447 -69.00094479303806
1314 -0.045667361654341224 -68.99674942642456 -0.048757287301123144 -69.04970208033919
1315 -0.045592344366014004 -69.04234177079057 -0.045528161153197286 -69.09523024149239
1316 -0.04563015829771757 -69.08797192908828 -0.047072783671319486 -69.14230302516371
1317 -0.045602329261600974 -69.13357425834988 -0.04553609937429428 -69.187839124538
1318 -0.045530836842954156 -69.17910509519284 -0.045165542513132095 -69.23300466705113
1319 -0.045607476681470874 -69.2247125718743 -0.04522381592541933 -69.27822848297656
1320 -0.04563592821359634 -69.2703485000879 -0.04481427315622568 -69.32304275613278
1321 -0.04566522445529699 -69.3160137245432 -0.046220777370035646 -69.36926353350282
1322 -0.04565666113048792 -69.36167038567369 -0.044951855577528475 -69.41421538908034
1323 -0.045691626332700255 -69.40736201200639 -0.045505182817578316 -69.45972057189792
1324 -0.045716553926467896 -69.45307856593286 -0.04586038570851088 -69.50558095760643
1325 -0.04575150068849325 -69.49883006662135 -0.04423019457608461 -69.54981115218251
1326 -0.045777537673711774 -69.54460760429507 -0.04583316072821617 -69.59564431291074
1327 -0.0458292918279767 -69.59043689612304 -0.046286783553659915 -69.64193109646439
1328 -0.04588059857487679 -69.63631749469792 -0.04629606120288372 -69.68822715766727
1329 -0.045838655531406404 -69.68215615022933 -0.04562924336642027 -69.73385640103369
1330 -0.04581616595387459 -69.72797231618321 -0.04654563069343567 -69.78040203172712
1331 -0.045809879526495935 -69.77378219570971 -0.04528169482946396 -69.82568372655659
1332 -0.04579959623515606 -69.81958179194487 -0.048393049836158754 -69.87407677639276
1333 -0.045655864849686624 -69.86523765679456 -0.045487309247255324 -69.91956408564
1334 -0.045652912370860575 -69.91089056916542 -0.0455656087026 -69.96512969434261
1335 -0.045675667375326155 -69.95656623654074 -0.045689665526151654 -70.01081935986876
1336 -0.04565997030586004 -70.0022262068466 -0.045452242717146873 -70.05627160258591
1337 -0.04568902663886547 -70.04791523348547 -0.04600178152322769 -70.10227338410914
1338 -0.04574047569185495 -70.09365570917733 -0.04550625775009394 -70.14777964185923
1339 -0.04576751850545406 -70.13942322768278 -0.04665207713842392 -70.19443171899765
1340 -0.04572561979293823 -70.18514884747572 -0.0458033200353384 -70.24023503903298
1341 -0.0457068532705307 -70.23085570074625 -0.04521167241036892 -70.28544671144336
1342 -0.0457651561126113 -70.27662085685886 -0.04579691719263792 -70.33124362863599
1343 -0.045793469063937664 -70.3224143259228 -0.047523586079478264 -70.37876721471547
1344 -0.04565054774284363 -70.36806487366563 -0.045534614287316796 -70.42430182900279
1345 -0.0457789583131671 -70.4138438319788 -0.04694651961326599 -70.47124834861606
1346 -0.045653754472732545 -70.45949758645153 -0.04618362877517938 -70.51743197739124
1347 -0.04572004545480013 -70.50521763190633 -0.04503518529236317 -70.5624671626836
1348 -0.04569039698690176 -70.55090802889323 -0.04566152561455965 -70.60812868829817
1349 -0.04572559874504804 -70.59663362763828 -0.04474185332655907 -70.65287054162472
1350 -0.045769062265753745 -70.64240268990403 -0.046554522775113585 -70.69942506439983
1351 -0.0457078468054533 -70.68811053670949 -0.04413087535649538 -70.74355593975633
1352 -0.04575782734900713 -70.7338683640585 -0.04533189684152603 -70.78888783659787
1353 -0.04586778748780489 -70.7797361515463 -0.04687169305980206 -70.83575952965766
1354 -0.045823955722153184 -70.82556010726846 -0.04583245739340782 -70.88159198705107
1355 -0.04576628915965557 -70.87132639642812 -0.04519125614315271 -70.92678324319422
1356 -0.04584015402942896 -70.91716655045755 -0.04654080420732498 -70.97332404740155
1357 -0.045811482891440394 -70.96297803334899 -0.04520398210734129 -71.01852802950889
1358 -0.04579038042575121 -71.00876841377475 -0.04520280156284571 -71.06373083107174
1359 -0.04583107549697161 -71.05459948927172 -0.046242952533066276 -71.1099737836048
1360 -0.04582999590784311 -71.10042948517956 -0.04540476594120264 -71.155378549546
1361 -0.0458866436034441 -71.146316128783 -0.043883968703448774 -71.19926251824945
1362 -0.045936661586165425 -71.19225279036917 -0.04645332973450422 -71.24571584798396
1363 -0.04594928212463856 -71.2382020724938 -0.04441601727157831 -71.29013186525553
1364 -0.04599840361624956 -71.28420047611006 -0.04589129444211722 -71.33602315969765
1365 -0.04599609896540642 -71.33019657507546 -0.046984677016735074 -71.38300783671438
1366 -0.045943099074065685 -71.37613967414953 -0.045585724711418155 -71.4285935614258
1367 -0.04591696877032518 -71.42205664291986 -0.04582253247499466 -71.4744160939008
1368 -0.045963578298687933 -71.46802022121854 -0.046344625763595104 -71.5207607196644
1369 -0.04589982964098453 -71.51392005085953 -0.04708390142768622 -71.56784462109208
1370 -0.04591282252222299 -71.55983287338175 -0.045436841994524 -71.61328146308661
1371 -0.04590564835816622 -71.60573852173992 -0.04556525535881519 -71.65884671844542
1372 -0.04589020647108555 -71.65162872821101 -0.046537930332124236 -71.70538464877754
1373 -0.045914532616734505 -71.69754326082774 -0.04569848235696554 -71.75108313113451
1374 -0.045944226905703545 -71.74348748773345 -0.04695886578410864 -71.79804199691861
1375 -0.045883793383836746 -71.78937128111728 -0.047184430062770844 -71.84522642698138
1376 -0.04587371312081814 -71.8352449942381 -0.045998931117355826 -71.89122535809874
1377 -0.045834681391716 -71.8810796756298 -0.04621194414794445 -71.93743730224668
1378 -0.04581181351095438 -71.92689148914076 -0.04649964421987533 -71.98393694646656
1379 -0.045771178975701335 -71.97266266811646 -0.04484604187309742 -72.02878298833966
1380 -0.04589535426348448 -72.01855802237993 -0.04779304210096598 -72.07657603044062
1381 -0.04578120298683643 -72.06433922536677 -0.04630473908036947 -72.12288076952099
1382 -0.04565988518297672 -72.10999911054974 -0.045597396418452264 -72.16847816593945
1383 -0.04572631288319826 -72.15572542343294 -0.045071281492710114 -72.21354944743216
1384 -0.0457861315459013 -72.20151155497884 -0.045545619912445545 -72.2590950673446
1385 -0.04577996656298637 -72.24729152154183 -0.045139160752296445 -72.3042342280969
1386 -0.04587411750108004 -72.29316563904291 -0.04477871879935265 -72.34901294689625
1387 -0.04588313437998295 -72.33904877342289 -0.04597172196954489 -72.3949846688658
1388 -0.04597546439617872 -72.38502423781907 -0.04673799108713865 -72.44172265995294
1389 -0.045840144343674186 -72.43086438216274 -0.04618069771677256 -72.48790335766972
1390 -0.045827381499111655 -72.47669176366185 -0.04604290947318077 -72.53394626714291
1391 -0.04582734853029251 -72.52251911219214 -0.04554401021450758 -72.57949027735742
1392 -0.04582662843167782 -72.56834574062383 -0.04598449673503637 -72.62547477409245
1393 -0.04581280164420605 -72.61415854226803 -0.04575220998376608 -72.67122698407621
1394 -0.045862425304949286 -72.66002096757298 -0.046813596598804 -72.71804058067502
1395 -0.0457995755597949 -72.70582054313277 -0.045604072697460654 -72.76364465337248
1396 -0.04579267911612987 -72.7516132222489 -0.045200645364820956 -72.8088452987373
1397 -0.045837970264256 -72.79745119251317 -0.04660837240517139 -72.85545367114247
1398 -0.045780941657721994 -72.84323213417089 -0.04575942624360323 -72.90121309738608
1399 -0.04590527340769768 -72.88913740757859 -0.0470944382250309 -72.94830753561111
1400 -0.0457636334002018 -72.93490104097879 -0.04422030095010996 -72.99252783656122
1401 -0.04589958898723125 -72.98080062996601 -0.04570380710065365 -73.03823164366187
1402 -0.04591677989810705 -73.02671740986412 -0.04693073928356171 -73.08516238294544
1403 -0.045822813361883166 -73.072540223226 -0.04547043778002262 -73.13063282072547
1404 -0.04583317711949349 -73.11837340034549 -0.046348704397678374 -73.17698152512314
1405 -0.04586515724658966 -73.16423855759209 -0.04455913081765175 -73.22154065594079
1406 -0.04591616913676262 -73.21015472672885 -0.042830991186201574 -73.26437164712699
1407 -0.045988223142921926 -73.25614294987177 -0.04669889137148857 -73.31107053849848
1408 -0.045936054363846776 -73.30207900423562 -0.046205196529626846 -73.35727573502811
1409 -0.04596928544342518 -73.34804828967904 -0.04702750463038683 -73.4043032396585
1410 -0.04589017778635025 -73.39393846746539 -0.04599077347666025 -73.45029401313516
1411 -0.04584877323359251 -73.43978724069898 -0.046583506651222704 -73.49687751978638
1412 -0.04585374165326357 -73.48564098235224 -0.045182492770254615 -73.54206001255663
1413 -0.045867173187434676 -73.53150815553967 -0.046510598994791506 -73.58857061155142
1414 -0.04586303010582924 -73.5773711856455 -0.046044870465993884 -73.63461548201741
1415 -0.04584342483431101 -73.62321461047982 -0.04563598576933146 -73.68025146778675
1416 -0.04587671142071485 -73.66909132190054 -0.0464736670255661 -73.72672513481231
1417 -0.045847440510988234 -73.71493876241152 -0.04564180225133896 -73.77236693706365
1418 -0.04585226122289896 -73.76079102363443 -0.045556675642728806 -73.81792361270638
1419 -0.045840789936482905 -73.8066318135709 -0.04599909316748381 -73.86392270587386
1420 -0.04589726720005274 -73.85252908077095 -0.04631129521876574 -73.91023400109263
1421 -0.04587739836424589 -73.89840647913519 -0.047990682721138 -73.95822468381377
1422 -0.045811681635677816 -73.94421816077087 -0.04332507830113173 -74.0015497621149
1423 -0.04587217438966036 -73.99009033516053 -0.045327992364764216 -74.04687775447967
1424 -0.045890796557068826 -74.0359811317176 -0.045541862398386 -74.09241961687805
1425 -0.04590831659734249 -74.08188944831495 -0.04509646501392126 -74.13751608189197
1426 -0.04594305697828531 -74.12783250529324 -0.045680717565119267 -74.1831967994571
1427 -0.04595482964068651 -74.17378733493393 -0.04544029496610165 -74.22863709442319
1428 -0.04598109181970358 -74.21976842675363 -0.04729262199252844 -74.27592971641572
1429 -0.04592336136847734 -74.26569178812211 -0.04558293465524912 -74.32151265107096
1430 -0.04598865639418363 -74.3116804445163 -0.04514255803078413 -74.36665520910175
1431 -0.046004449389874934 -74.35768489390617 -0.04652859289199114 -74.41318380199374
1432 -0.046058224700391295 -74.40374311860656 -0.04741482809185982 -74.4605986300856
1433 -0.045955967530608176 -74.44969908613716 -0.04640422239899635 -74.50700285248459
1434 -0.046019462309777735 -74.49571854844693 -0.048567896522581575 -74.55557074900717
1435 -0.045837660506367686 -74.5415562089533 -0.045600556582212445 -74.60117130558939
1436 -0.04580747652798891 -74.58736368548128 -0.04539794623851776 -74.64656925182791
1437 -0.04585206434130669 -74.63321574982258 -0.04640274029225111 -74.69297199212016
1438 -0.04581291284412146 -74.67902866266671 -0.04589801672846079 -74.73887000884862
1439 -0.045801560021936895 -74.72483022268865 -0.04614519737660885 -74.78501520622522
1440 -0.04577638972550631 -74.77060661241416 -0.046061350777745244 -74.83107655700297
1441 -0.04576383978128433 -74.81637045219544 -0.045336218923330306 -74.8764127759263
1442 -0.04577145110815763 -74.8621419033036 -0.04592232536524534 -74.92233510129154
1443 -0.04586166199296713 -74.90800356529657 -0.044192838668823245 -74.96652793996036
1444 -0.045849598944187164 -74.95385316424075 -0.04670169521123171 -75.01322963517158
1445 -0.04597791526466608 -74.99983107950543 -0.04635027758777142 -75.05957991275936
1446 -0.0458966800943017 -75.04572775959973 -0.05061347261071205 -75.11019338537007
1447 -0.04573116879910231 -75.09145892839884 -0.04723035581409931 -75.15742374118416
1448 -0.04561025388538838 -75.13706918228422 -0.044877566210925576 -75.20230130739509
1449 -0.045657978020608427 -75.18272716030484 -0.04708552062511444 -75.2493868280202
1450 -0.045551571808755395 -75.2282787321136 -0.0467105919495225 -75.29609741996973
1451 -0.045523767545819285 -75.27380249965941 -0.045045722462236884 -75.34114314243196
1452 -0.045521734096109864 -75.31932423375552 -0.045890608057379725 -75.38703375048934
1453 -0.04558563586324453 -75.36490986961877 -0.04482589066028595 -75.43185964114963
1454 -0.04563288707286119 -75.41054275669163 -0.04675613399595022 -75.47861577514558
1455 -0.04557073675096035 -75.45611349344259 -0.04549310188740492 -75.52410887703299
1456 -0.045643211156129834 -75.50175670459872 -0.04500846210867167 -75.56911733914166
1457 -0.045684510841965675 -75.54744121544068 -0.04456374030560255 -75.61368107944726
1458 -0.045704363472759725 -75.59314557891345 -0.04636577852070332 -75.66004685796797
1459 -0.04578736908733845 -75.63893294800079 -0.04697734098881483 -75.70702419895679
1460 -0.045765474624931815 -75.68469842262571 -0.042353682592511176 -75.7493778815493
1461 -0.045924693904817106 -75.73062311653054 -0.04532123282551766 -75.79469911437481
1462 -0.04588060658425093 -75.77650372311479 -0.0460737332701683 -75.84077284764497
1463 -0.04586279969662428 -75.82236652281141 -0.0460408678278327 -75.8868137154728
1464 -0.04587468318641186 -75.86824120599782 -0.04569367561489344 -75.9325073910877
1465 -0.04584036357700825 -75.91408156957483 -0.04610817916691303 -75.9786155702546
1466 -0.04582805521786213 -75.9599096247927 -0.04585731569677591 -76.02447288595138
1467 -0.04588057864457369 -76.00579020343727 -0.04539294317364693 -76.06986582912504
1468 -0.04586562160402537 -76.0516558250413 -0.04756244868040085 -76.11742827780543
1469 -0.045861728675663474 -76.09751755371695 -0.04509652238339186 -76.16252480018882
1470 -0.04582985881716013 -76.14334741253411 -0.04539054986089468 -76.20791535004972
1471 -0.04587122723460198 -76.18921863976871 -0.04608170203864574 -76.25399705208837
1472 -0.04589946996420622 -76.23511810973292 -0.044682910479605195 -76.29867996256797
1473 -0.04597034305334091 -76.28108845278626 -0.04690830036997795 -76.34558826293795
1474 -0.04590965267270804 -76.32699810545897 -0.046631361916661264 -76.39221962485462
1475 -0.045900695212185386 -76.37289880067115 -0.04491048194468021 -76.4371301067993
1476 -0.04590713791549206 -76.41880593858664 -0.04560167472809553 -76.48273178152739
1477 -0.045950410701334474 -76.46475634928798 -0.04552961494773626 -76.52826139647513
1478 -0.045919342711567876 -76.51067569199955 -0.04660403747111559 -76.57486543394624
1479 -0.04591340646147728 -76.55658909846103 -0.04569084402173758 -76.62055627796798
1480 -0.04595525376498699 -76.60254435222602 -0.04542520567774773 -76.66598148364572
1481 -0.04596184156835079 -76.64850619379438 -0.0455014768987894 -76.71148296054452
1482 -0.045960983447730544 -76.6944671772421 -0.04707664661109447 -76.7585596071556
1483 -0.04591441079974175 -76.74038158804184 -0.045588168874382974 -76.80414777602999
1484 -0.045935118943452834 -76.78631670698529 -0.04545743856579065 -76.84960521459578
1485 -0.04598791263997555 -76.83230461962526 -0.045515145547688006 -76.89512036014347
1486 -0.046009622514247894 -76.87831424213951 -0.04579442422837019 -76.94091478437184
1487 -0.046107446402311326 -76.92442168854183 -0.043838690780103204 -76.98475347515195
1488 -0.04609508607536554 -76.9705167746172 -0.04677107147872448 -77.03152454663068
1489 -0.046018699370324614 -77.01653547398752 -0.04603925030678511 -77.07756379693747
1490 -0.04600645788013935 -77.06254193186766 -0.04563927948474884 -77.12320307642221
1491 -0.04600451197475195 -77.10854644384241 -0.04577279407531023 -77.16897587049752
1492 -0.046026555635035035 -77.15457299947745 -0.04618886094540357 -77.21516473144293
1493 -0.04601381402462721 -77.20058681350208 -0.04561285544186831 -77.2607775868848
1494 -0.046020072884857655 -77.24660688638694 -0.04594417735934257 -77.30672176424414
1495 -0.04604437295347452 -77.29265125934042 -0.04535081591457128 -77.35207258015872
1496 -0.04603958148509264 -77.3386908408255 -0.047022093273699286 -77.39909467343242
1497 -0.04608949199318886 -77.38478033281869 -0.04437293261289597 -77.44346760604532
1498 -0.04610663428902626 -77.43088696710772 -0.04486462753266096 -77.48833223357798
1499 -0.04621829073876142 -77.47710525784649 -0.04508316442370415 -77.53341539800168
1500 -0.04619640223681927 -77.5233016600833 -0.04674033094197512 -77.58015572894365
1501 -0.04619139414280653 -77.56949305422611 -0.045785523019731045 -77.62594125196338
1502 -0.046162379905581474 -77.6156554341317 -0.0472831703722477 -77.67322442233564
1503 -0.04608179405331612 -77.66173722818502 -0.04663394130766392 -77.7198583636433
1504 -0.04603640697896481 -77.70777363516399 -0.045619808696210386 -77.76547817233951
1505 -0.04603855144232512 -77.75381218660631 -0.045991457812488076 -77.811469630152
1506 -0.04612343311309815 -77.7999356197194 -0.043282040394842625 -77.85475167054685
1507 -0.04605706166476011 -77.84599268138416 -0.04429418183863163 -77.89904585238548
1508 -0.04615670572966337 -77.89214938711382 -0.04589045401662588 -77.94493630640211
1509 -0.046192243322730066 -77.93834163043655 -0.04591549895703793 -77.99085180535916
1510 -0.04619043841958046 -77.98453206885614 -0.045757530815899373 -78.03660933617506
1511 -0.046195097453892234 -78.03072716631003 -0.04479855075478554 -78.08140788692985
1512 -0.04623759873211384 -78.07696476504215 -0.046012553945183755 -78.12742044087504
1513 -0.046209738589823246 -78.12317450363197 -0.04572829846292734 -78.17314873933798
1514 -0.046311715990304946 -78.16948621962227 -0.044317835941910744 -78.21746657527989
1515 -0.04631767217069864 -78.21580389179297 -0.04700229372829199 -78.26446886900818
1516 -0.0462678711861372 -78.2620717629791 -0.04639776535332203 -78.3108666343615
1517 -0.046332884952425955 -78.30840464793152 -0.04542101286351681 -78.35628764722502
1518 -0.04624819029122591 -78.35465283822275 -0.04459537975490093 -78.40088302697991
1519 -0.0463165944442153 -78.40096943266697 -0.04446108769625425 -78.44534411467616
1520 -0.04641650430858135 -78.44738593697555 -0.04805655423551798 -78.49340066891168
1521 -0.04626449290663004 -78.49365042988218 -0.04847929123789072 -78.54187996014957
1522 -0.046148036047816275 -78.53979846592999 -0.04663865622133016 -78.5885186163709
1523 -0.04612469244748354 -78.58592315837747 -0.04604115393012762 -78.63455977030104
1524 -0.046136597916483876 -78.63205975629396 -0.04698268249630928 -78.68154245279734
1525 -0.046150116808712484 -78.67820987310267 -0.04519615713506937 -78.72673860993241
1526 -0.04605953563004732 -78.72426940873272 -0.04676361493766308 -78.77350222487007
1527 -0.046032936312258244 -78.77030234504498 -0.04623352587223053 -78.8197357507423
1528 -0.04610515609383583 -78.81640750113881 -0.04741106405854225 -78.86714681480083
1529 -0.046025960706174374 -78.86243346184499 -0.045354025438427925 -78.91250084023926
1530 -0.046023495867848395 -78.90845695771283 -0.0462285129353404 -78.9587293531746
1531 -0.04609844759106636 -78.95455540530389 -0.04575997740030289 -79.00448933057491
1532 -0.04606033992022276 -79.00061574522411 -0.046374196745455266 -79.05086352732037
1533 -0.046040821634232995 -79.04665656685835 -0.04568281155079603 -79.09654633887116
1534 -0.0460753433406353 -79.09273191019898 -0.04768985770642757 -79.1442361965776
1535 -0.04613956473767757 -79.13887147493665 -0.04556257240474224 -79.18979876898234
1536 -0.04606983177363873 -79.18494130671029 -0.04820071440190077 -79.23799948338424
1537 -0.04597072191536426 -79.23091202862565 -0.04733186587691307 -79.28533134926116
1538 -0.04582149386405945 -79.2767335224897 -0.04602325949817896 -79.33135460875934
1539 -0.04584853425621986 -79.32258205674593 -0.04665267374366522 -79.378007282503
1540 -0.04579017646610737 -79.36837223321204 -0.04656966719776392 -79.42457694970076
1541 -0.04577636867761612 -79.41414860188966 -0.04595736637711525 -79.47053431607787
1542 -0.04572586566209793 -79.45987446755176 -0.04366771448403597 -79.5142020305619
1543 -0.045866123773157595 -79.50574059132491 -0.04633670076727867 -79.56053873132919
1544 -0.0458501910790801 -79.55159078240399 -0.04614362046122551 -79.60668235179041
1545 -0.04583752378821373 -79.5974283061922 -0.047812537662684916 -79.65449488945309
1546 -0.045792804658412935 -79.64322111085062 -0.04440799504518509 -79.69890288449828
1547 -0.04585276991128921 -79.68907388076191 -0.045991134084761146 -79.74489401858304
1548 -0.04585997555404901 -79.73493385631596 -0.044280501268804076 -79.78917451985184
1549 -0.04590488336980343 -79.78083873968576 -0.04635370373725891 -79.8355282235891
1550 -0.04588044621050358 -79.82671918589627 -0.04565931633114815 -79.88118753992025
1551 -0.04587866496294737 -79.87259785085921 -0.048738781921565534 -79.92992632184182
1552 -0.04580742456018925 -79.9184052754194 -0.04381241761147976 -79.9737387394533
1553 -0.04598812703043222 -79.96439340244983 -0.04443958345800638 -80.0181783229113
1554 -0.04605455584824085 -80.01044795829807 -0.04635012652724981 -80.06452844943854
1555 -0.04602376818656921 -80.05647172648465 -0.04409168399870396 -80.10862013343724
1556 -0.04604327119886875 -80.10251499768351 -0.0456829184666276 -80.15430305190387
1557 -0.046049481630325316 -80.14856447931383 -0.04699215833097696 -80.20129521023485
1558 -0.04596066065132618 -80.19452513996517 -0.04597285594791174 -80.24726806618276
1559 -0.045987905189394954 -80.24051304515456 -0.04657478351145983 -80.29384284969422
1560 -0.04593716934323311 -80.28645021449779 -0.04499352257698774 -80.3388363722712
1561 -0.046074344962835315 -80.33252455946062 -0.04718381687998772 -80.3860201891512
1562 -0.04594848938286304 -80.37847304884349 -0.045950555428862574 -80.43197074458006
1563 -0.04596049841493368 -80.42443354725842 -0.04758792445063591 -80.4795586690307
1564 -0.04585902411490679 -80.47029257137332 -0.04606552142649889 -80.5256241904572
1565 -0.04588212557137013 -80.51617469694469 -0.045965714193880555 -80.57158990465108
1566 -0.045883063599467276 -80.56205776054415 -0.04600193277001381 -80.61759183742109
1567 -0.04585614912211895 -80.60791390966627 -0.044949831813573836 -80.66254166923466
1568 -0.045956491865217684 -80.65387040153148 -0.04550456330180168 -80.70804623253646
1569 -0.04593117963522673 -80.69980158116671 -0.04736114051192999 -80.75540737304839
1570 -0.045887327007949355 -80.74568890817466 -0.044509919546544555 -80.79991729259493
1571 -0.045958188362419605 -80.79164709653708 -0.04616179578006267 -80.84607908837499
1572 -0.045943079702556136 -80.83759017623963 -0.046414468251168725 -80.89249355662616
1573 -0.04593268409371376 -80.88352286033334 -0.045565347746014596 -80.93805890437218
1574 -0.0460297130048275 -80.92955257333817 -0.044382990710437296 -80.98244189508262
1575 -0.046037306636571886 -80.97558987997475 -0.04749028421938419 -81.029932179302
1576 -0.04595568999648094 -81.02154556997122 -0.04589379653334617 -81.07582597583534
1577 -0.046008593216538426 -81.06755416318776 -0.045589028112590316 -81.12141500394793
1578 -0.04595681224018335 -81.11351097542794 -0.04621371123939753 -81.16762871518733
1579 -0.045949815027415755 -81.15946079045536 -0.04612987469881773 -81.21375858988615
1580 -0.04603858012706041 -81.20549937058242 -0.043363426439464094 -81.25712201632562
1581 -0.046071513555943966 -81.25157088413836 -0.046357395313680175 -81.3034794116393
1582 -0.046030263602733615 -81.29760114774109 -0.045840860530734065 -81.34932027217003
1583 -0.04597425926476717 -81.34357540700586 -0.04734387118369341 -81.39666414335373
1584 -0.04599193464964628 -81.3895673416555 -0.04630469474941492 -81.44296883810314
1585 -0.045960650965571406 -81.43552799262108 -0.04536845497786999 -81.48833729308102
1586 -0.0460194643586874 -81.48154745697977 -0.04566257018595934 -81.53399986326697
1587 -0.04593132957816124 -81.52747878655794 -0.04687078129500151 -81.58087064456197
1588 -0.04595511052757502 -81.57343389708551 -0.04665578957647085 -81.62752643413845
1589 -0.04589146208018065 -81.61932535916569 -0.04255288187414408 -81.67007931601259
1590 -0.046061748452484605 -81.66538710761817 -0.04597548060119152 -81.71605479661378
1591 -0.0459830991923809 -81.71137020681056 -0.0455080458894372 -81.76156284250321
1592 -0.0461156377568841 -81.75748584456744 -0.045592025853693485 -81.8071548683569
1593 -0.046174514852464196 -81.80366035941991 -0.048036142624914645 -81.85519101098181
1594 -0.046046840772032735 -81.84970720019194 -0.0456237755715847 -81.9008147865534
1595 -0.046024841442704204 -81.89573204163464 -0.044378447160124776 -81.94519323371352
1596 -0.04618841391056776 -81.94192045554522 -0.04690822772681713 -81.99210146144034
1597 -0.04608783759176731 -81.98800829313699 -0.045693288557231426 -82.03779474999757
1598 -0.046096914634108546 -82.03410520777109 -0.046467324160039424 -82.0842620741576
1599 -0.0460810549557209 -82.08018626272681 -0.04794573504477739 -82.13220780920238
1600 -0.04601620584726333 -82.12620246857408 -0.046446595899760725 -82.17865440510215
1601 -0.04603775963187218 -82.17224022820595 -0.049342661164700985 -82.22799706626685
1602 -0.045801904052495956 -82.21804213225845 -0.04402493257075548 -82.2720219988376
1603 -0.04593646693974733 -82.2639785991982 -0.04927862752228975 -82.32130062635989
1604 -0.045803352072834966 -82.30978195127103 -0.04499302450567484 -82.36629365086556
1605 -0.04578134007751942 -82.35556329134856 -0.044938269443809985 -82.41123192030936
1606 -0.045818866789340974 -82.4013821581379 -0.045888071320950984 -82.45711999163031
1607 -0.0458205658942461 -82.44720272403215 -0.04621775113046169 -82.50333774276076
1608 -0.045836915448307994 -82.49303963948046 -0.04512540977448225 -82.54846315253525
1609 -0.04583554659038782 -82.53887518607084 -0.045132670924067496 -82.59359582345931
1610 -0.0458344753831625 -82.584709661454 -0.04566491879522801 -82.63926074225454
1611 -0.0459048718214035 -82.6306145332754 -0.0472326161339879 -82.68649335838852
1612 -0.04585003536194563 -82.67646456863736 -0.0459438668563962 -82.73243722524491
1613 -0.04582597818225622 -82.72229054681961 -0.045721637830138204 -82.77815886307505
1614 -0.04584213960915804 -82.76813268642877 -0.04533614050596953 -82.82349500358102
1615 -0.045890405587852 -82.81402309201663 -0.045804662816226485 -82.86929966639724
1616 -0.04586314428597689 -82.8598862363026 -0.045727023482322694 -82.91502668987957
1617 -0.045855225063860416 -82.90574146136646 -0.044251208379864695 -82.95927789825943
1618 -0.04593506399542093 -82.95167652536188 -0.04562679249793291 -83.00490469075736
1619 -0.04593320842832327 -82.9976097337902 -0.04487452246248722 -83.04977921321985
1620 -0.04599908497184515 -83.04360881876204 -0.0457668449729681 -83.09554605819282
1621 -0.04597915466874838 -83.08958797343078 -0.04821141008287668 -83.1437574682757
1622 -0.04589354749768972 -83.13548152092847 -0.0455022606998682 -83.18925972897556
1623 -0.04589760210365057 -83.18137912303212 -0.046136665157973766 -83.23539639413353
1624 -0.045910464599728584 -83.22728958763184 -0.04578204937279225 -83.28117844350632
1625 -0.045902615785598753 -83.27319220341744 -0.04613089170306921 -83.32730933520939
1626 -0.04589899256825447 -83.31909119598569 -0.04631442502140999 -83.3736237602308
1627 -0.045880485139787194 -83.36497168112548 -0.04704794362187385 -83.42067170385268
1628 -0.04586414471268654 -83.41083582583816 -0.04378185849636793 -83.46445356234905
1629 -0.04598623178899288 -83.45682205762715 -0.046697302535176274 -83.51115086488423
1630 -0.045836183801293374 -83.50265824142845 -0.04624042473733425 -83.55739128962156
1631 -0.04586763121187687 -83.54852587264033 -0.04597704280167818 -83.60336833242324
1632 -0.04582690857350826 -83.59435278121383 -0.04615632724016905 -83.64952465966341
1633 -0.045846355706453325 -83.64019913692029 -0.04575465023517609 -83.6952793098986
1634 -0.04583426546305418 -83.68603340238334 -0.04530860409140587 -83.74058791399
1635 -0.0459401024505496 -83.73197350483389 -0.049500270001590255 -83.79008818399159
1636 -0.04569407179951668 -83.7776675766334 -0.046848207153379916 -83.83693639114496
1637 -0.04564748406410217 -83.82331506069751 -0.045055015571415426 -83.88199140671638
1638 -0.045561615750193594 -83.8688766764477 -0.04745531510561705 -83.929446721822
1639 -0.04559836555272341 -83.91447504200042 -0.04391201324760914 -83.97335873506961
1640 -0.045746803469955924 -83.96022184547037 -0.04737793318927288 -84.02073666825888
1641 -0.04559782259166241 -84.00581966806203 -0.045706472173333165 -84.06644314043221
1642 -0.04557258039712906 -84.05139224845917 -0.04515301622450352 -84.11159615665672
1643 -0.045654430985450745 -84.09704667944462 -0.04641920085996389 -84.15801535751667
1644 -0.04563585259020329 -84.14268253203483 -0.04575043171644211 -84.20376578923312
1645 -0.04561227224767208 -84.18829480428249 -0.04340765364468098 -84.2471734428778
1646 -0.045733148045837876 -84.23402795232833 -0.045579670928418636 -84.29275311380621
1647 -0.045764082856476304 -84.27979203518481 -0.04544880334287882 -84.33820191714909
1648 -0.045774737186729905 -84.32556677237154 -0.04469042811542749 -84.38289234526452
1649 -0.045897339656949046 -84.37146411202849 -0.049916989728808404 -84.43280933499334
1650 -0.04560302197933197 -84.41706713400782 -0.04555672574788332 -84.47836606074122
1651 -0.045700539648532865 -84.46276767365636 -0.044547646678984164 -84.5229137074202
1652 -0.045713698491454124 -84.50848137214781 -0.045034901797771455 -84.56794860921798
1653 -0.04574200958013534 -84.55422338172795 -0.045785055682063105 -84.61373366490004
1654 -0.045725108310580256 -84.59994849003853 -0.046031505428254606 -84.6597651703283
1655 -0.04574470482766628 -84.6456931948662 -0.04533334672451019 -84.7050985170528
1656 -0.04576378092169762 -84.6914569757879 -0.045755325444042684 -84.75085384249685
1657 -0.04575203657150269 -84.7372090123594 -0.04506653193384409 -84.7959203744307
1658 -0.04591160714626312 -84.78312061950567 -0.04415752235800028 -84.8400778967887
1659 -0.045869887433946134 -84.82899050693962 -0.04571482893079519 -84.8857927257195
1660 -0.04589118901640177 -84.87488169595602 -0.045627286098897456 -84.93142001181839
1661 -0.04588212762027979 -84.9207638235763 -0.044774940609931944 -84.97619495242832
1662 -0.04598369747400284 -84.9667475210503 -0.045045910961925985 -85.02124086339025
1663 -0.0459992527961731 -85.01274677384647 -0.04563670661300421 -85.06687757000326
1664 -0.0459907179698348 -85.0587374918163 -0.046025360189378264 -85.11290293019263
1665 -0.04610391091555357 -85.10484140273185 -0.045158866606652734 -85.15806179679929
1666 -0.046033494733273984 -85.15087489746513 -0.044937008246779445 -85.20299880504606
1667 -0.04628331791609526 -85.19715821538122 -0.04793668445199728 -85.25093548949806
1668 -0.04604055043309927 -85.24319876581433 -0.050460753031075 -85.30139624252914
1669 -0.04579170029610395 -85.28899046611043 -0.04620026852935553 -85.3475965110585
1670 -0.04581523574888706 -85.33480570185932 -0.045427577942609786 -85.3930240890011
1671 -0.0458383534103632 -85.38064405526968 -0.04687198754400015 -85.4398960765451
1672 -0.045739156939089295 -85.42638321220878 -0.04638607352972031 -85.48628215007481
1673 -0.045731582678854465 -85.47211479488763 -0.04552358742803335 -85.53180573750285
1674 -0.045761661045253275 -85.51787645593288 -0.04488281272351742 -85.57668855022636
1675 -0.04580292608588934 -85.56367938201876 -0.04601571168750525 -85.62270426191387
1676 -0.04581451900303364 -85.60949390102179 -0.04710950292646885 -85.66981376484034
1677 -0.04574902895838022 -85.65524292998018 -0.04664276633411646 -85.71645653117446
1678 -0.045720076002180574 -85.70096300598236 -0.04475313071161509 -85.76120966188607
1679 -0.04581751320511103 -85.74678051918747 -0.0468788193538785 -85.80808848123995
1680 -0.04568380396813154 -85.7924643231556 -0.0450239397585392 -85.85311242099849
1681 -0.04574353583157063 -85.83820785898718 -0.04463243875652552 -85.89774485975501
1682 -0.045799604058265685 -85.88400746304544 -0.04609414376318455 -85.94383900351819
1683 -0.04577019196003675 -85.92977765500547 -0.045948977768421176 -85.98978798128661
1684 -0.04584634006023407 -85.9756239950657 -0.044248493202030656 -86.03403647448864
1685 -0.04591490291059017 -86.0215388979763 -0.046093312092125416 -86.08012978658077
1686 -0.04592706859111786 -86.06746596656741 -0.047074669040739536 -86.12720445562151
1687 -0.045903539098799226 -86.11336950566621 -0.045532097667455675 -86.17273655328897
1688 -0.045858731120824815 -86.15922823678704 -0.046578409522771834 -86.21931496281174
1689 -0.04586603809148073 -86.20509427487852 -0.04773261174559593 -86.26704757455734
1690 -0.04580536652356386 -86.25089964140209 -0.0457417843863368 -86.31278935894368
1691 -0.04575509037822485 -86.29665473178031 -0.045849098823964596 -86.35863845776764
1692 -0.045776065066456796 -86.34243079684677 -0.04558680634945631 -86.4042252641171
1693 -0.04580226857215166 -86.38823306541892 -0.045616726763546465 -86.44984199088064
1694 -0.04580089170485735 -86.43403395712377 -0.046565790101885794 -86.49640778098252
1695 -0.04576755110174417 -86.47980150822552 -0.0456406619399786 -86.5420484429225
1696 -0.0457988491281867 -86.52560035735371 -0.04593659695237875 -86.58798503987488
1697 -0.04573687445372343 -86.57133723180743 -0.046224961429834364 -86.63421000130471
1698 -0.04572787843644619 -86.61706511024389 -0.04617621768265963 -86.68038621898737
1699 -0.04574637152254581 -86.66281148176643 -0.04551893938332796 -86.7259051583707
1700 -0.04574982430785894 -86.70856130607429 -0.04597492981702089 -86.77188008818771
1701 -0.04575317110866308 -86.75431447718294 -0.04712338875979185 -86.8190034769475
1702 -0.04573019240051508 -86.80004466958346 -0.0462058974429965 -86.8652093743905
1703 -0.04572859164327383 -86.84577326122673 -0.044401667453348635 -86.90961104184385
1704 -0.04575385358184576 -86.89152711480857 -0.045822960510849955 -86.95543400235469
1705 -0.04582510460168123 -86.93735221941024 -0.043497837334871295 -86.99893183968956
1706 -0.045942757092416284 -86.98329497650266 -0.04478416722267866 -87.04371600691223
1707 -0.046061075292527676 -87.02935605179519 -0.044973766803741454 -87.08868977371597
1708 -0.04595546461641788 -87.0753115164116 -0.0457254521548748 -87.13441522587084
1709 -0.04599222876131535 -87.12130374517292 -0.045535800792276857 -87.17995102666312
1710 -0.0460109855979681 -87.1673147307709 -0.045526312477886674 -87.22547733914101
1711 -0.04598394576460123 -87.2132986765355 -0.04464467782527208 -87.27012201696628
1712 -0.04602401163429022 -87.25932268816979 -0.04672476816922426 -87.31684678513551
1713 -0.04600750301033259 -87.30533019118012 -0.045324130728840825 -87.36217091586435
1714 -0.04610662665218115 -87.3514368178323 -0.04592951517552137 -87.40810043103987
1715 -0.046050621569156645 -87.39748743940144 -0.046191555261611936 -87.45429198630148
1716 -0.04604105520993471 -87.44352849461139 -0.04621234908699989 -87.50050433538848
1717 -0.04609449058771133 -87.48962298519909 -0.04701787419617176 -87.54752220958466
1718 -0.04602805562317371 -87.53565104082226 -0.04599006958305836 -87.59351227916771
1719 -0.04599726051092148 -87.58164830133317 -0.04659175295382738 -87.64010403212154
1720 -0.04597453940659761 -87.62762284073978 -0.04608730431646109 -87.686191336438
1721 -0.045983814261853696 -87.67360665500163 -0.04518373180180788 -87.73137506823981
1722 -0.04600743558257818 -87.71961409058422 -0.045861931331455705 -87.77723699957127
1723 -0.046017743088304995 -87.76563183367251 -0.045385757274925706 -87.8226227568462
1724 -0.046075156144797805 -87.81170698981731 -0.044948833994567394 -87.86757159084077
1725 -0.04611036013811827 -87.85781734995543 -0.04512031842023134 -87.912691909261
1726 -0.046125515922904016 -87.90394286587834 -0.04691392313688993 -87.95960583239788
1727 -0.04607208427041769 -87.95001495014876 -0.04577987287193537 -88.00538570526982
1728 -0.0460749514400959 -87.99608990158885 -0.046584032103419305 -88.05196973737324
1729 -0.046033325418829915 -88.04212322700768 -0.046357471868395804 -88.09832720924163
1730 -0.046016674302518365 -88.0881399013102 -0.0453751502558589 -88.1437023594975
1731 -0.04609660245478153 -88.13423650376498 -0.04484259188175201 -88.18854495137924
1732 -0.04608692042529583 -88.18032342419028 -0.043680723384022714 -88.23222567476327
1733 -0.04610589928925037 -88.22642932347952 -0.0455149132758379 -88.27774058803911
1734 -0.04626703429967165 -88.2726963577792 -0.04422264453023672 -88.32196323256935
1735 -0.04630384650081396 -88.31900020428002 -0.04632601253688336 -88.36828924510623
1736 -0.04621154572814703 -88.36521175000816 -0.04579051695764065 -88.41407976206386
1737 -0.046270709857344626 -88.4114824598655 -0.04617243707180023 -88.46025219913567
1738 -0.04624602347612381 -88.45772848334163 -0.046471600048244 -88.50672379918392
1739 -0.04626762364059687 -88.50399610698223 -0.0478531988337636 -88.55457699801768
1740 -0.046132151409983634 -88.5501282583922 -0.045946026034653184 -88.60052302405234
1741 -0.04606200326234102 -88.59619026165454 -0.047215165197849275 -88.64773818925019
1742 -0.04607720784842968 -88.64226746950297 -0.04286903366446495 -88.69060722291465
1743 -0.04618072640150785 -88.68844819590447 -0.04638986438512802 -88.73699708729978
1744 -0.04614373240619898 -88.73459192831066 -0.04737016409635544 -88.78436725139613
1745 -0.04614090230315924 -88.78073283061383 -0.04759612940251827 -88.83196338079865
1746 -0.04601482879370451 -88.82674765940753 -0.04640094377100468 -88.87836432456966
1747 -0.04600582290440798 -88.87275348231194 -0.04612107686698437 -88.92448540143664
1748 -0.04598468914628029 -88.91873817145822 -0.04607360884547233 -88.97055901028212
1749 -0.04600905757397413 -88.96474722903218 -0.04519566316157579 -89.0157546734437
1750 -0.045981497317552564 -89.01072872634974 -0.04755380488932133 -89.06330847833301
1751 -0.04595752563327551 -89.05668625198301 -0.0460573734715581 -89.10936585180457
1752 -0.046031628549098966 -89.10271788053211 -0.04499530680477619 -89.15436115860935
1753 -0.04601055793464184 -89.14872843846675 -0.04597904030233622 -89.20034019891169
1754 -0.04604733195155859 -89.1947757704183 -0.0436788909137249 -89.24401908982541
1755 -0.0460744135081768 -89.24085018392648 -0.045565654151141645 -89.28958474397656
1756 -0.04613638948649168 -89.28698657341297 -0.046080552786588666 -89.33566529676315
1757 -0.04616697430610657 -89.33315354771908 -0.04201293103396893 -89.37767822779712
1758 -0.0463016988709569 -89.37945524659004 -0.04617349989712238 -89.42385172769424
1759 -0.04625073820352554 -89.42570598479357 -0.046158981136977674 -89.47001070883123
1760 -0.04624438639730215 -89.47195037119087 -0.04695404544472694 -89.51696475427595
1761 -0.0461615402251482 -89.51811191141601 -0.046565082482993604 -89.56352983675895
1762 -0.046123624220490454 -89.5642355356365 -0.04531106445938349 -89.60884090121833
1763 -0.04619723781943321 -89.61043277345593 -0.04550199583172798 -89.65434289705006
1764 -0.046198530308902266 -89.65663130376483 -0.04672651309520006 -89.70106941014525
1765 -0.04618810936808586 -89.70281941313291 -0.04690745063126087 -89.74797686077652
1766 -0.04608793929219246 -89.7489073524251 -0.04625544641166925 -89.79423230718818
1767 -0.046146742440760134 -89.79505409486586 -0.04586708769202232 -89.8400993948802
1768 -0.046132979728281495 -89.84118707459415 -0.045736847817897795 -89.88583624269809
1769 -0.04611147902905941 -89.88729855362321 -0.04544474892318249 -89.93128099162128
1770 -0.046138495579361914 -89.93343704920257 -0.0457462215796113 -89.97702721320088
1771 -0.04612086638808251 -89.97955791559065 -0.046375050023198125 -90.02340226322409
1772 -0.046081260591745374 -90.0256391761824 -0.04730163048952818 -90.07070389371361
1773 -0.046090677566826346 -90.07172985374922 -0.04629802331328392 -90.1170019170269
1774 -0.04605221226811409 -90.11778206601733 -0.0462472639977932 -90.1632491810247
1775 -0.04602427165955305 -90.16380633767687 -0.04661571513861418 -90.20986489616331
1776 -0.046050820127129556 -90.20985715780401 -0.045747272297739984 -90.25561216846106
1777 -0.04610824473202228 -90.25596540253603 -0.048817322961986064 -90.30442949142304
1778 -0.045869164168834686 -90.30183456670487 -0.04823783580213785 -90.35266732722518
1779 -0.04584990069270134 -90.34768446739757 -0.046131091006100175 -90.39879841823128
1780 -0.0458184527233243 -90.3935029201209 -0.0446721663698554 -90.44347058460113
1781 -0.04584276247769594 -90.43934568259859 -0.04596793334931135 -90.48943851795045
1782 -0.04579855725169182 -90.48514423985027 -0.045089935697615144 -90.53452845364806
1783 -0.04587020613253116 -90.5310144459828 -0.04588058702647686 -90.58040904067454
1784 -0.045900305919349196 -90.57691475190215 -0.04662595186382532 -90.62703499253837
1785 -0.04588780514895916 -90.62280255705112 -0.04659803789108992 -90.67363303042946
1786 -0.04580610878765583 -90.66860866583878 -0.043549972027540206 -90.71718300245699
1787 -0.04593236185610294 -90.71454102769488 -0.04554095454514027 -90.76272395700214
1788 -0.04588398914784193 -90.76042501684272 -0.04654096402227879 -90.80926492102442
1789 -0.045976731926202774 -90.80640174876892 -0.04682796820998192 -90.8560928892344
1790 -0.045820271223783494 -90.85222201999271 -0.048224938474595545 -90.904317827709
1791 -0.04578014425933361 -90.89800216425205 -0.04445932358503342 -90.94877715129402
1792 -0.04582548923790455 -90.94382765348995 -0.04578662887215614 -90.99456378016617
1793 -0.045825475826859474 -90.9896531293168 -0.04663313701748848 -91.04119691718367
1794 -0.045816358365118506 -91.03546948768192 -0.04590308554470539 -91.08710000272838
1795 -0.045825465396046636 -91.08129495307797 -0.04603063780814409 -91.13313064053652
1796 -0.04581829216331244 -91.12711324524129 -0.04579320177435875 -91.17892384231088
1797 -0.04582145381718874 -91.17293469905847 -0.04616460800170898 -91.22508845031258
1798 -0.045810839533805846 -91.21874553859227 -0.045732803642749786 -91.27082125395533
1799 -0.045826821587979794 -91.26457236018025 -0.045599340461194515 -91.31642059441653
1800 -0.045863660238683226 -91.31043602041893 -0.04582307077944279 -91.36224366519598
1801 -0.04584814812988043 -91.35628416854881 -0.04619507547467947 -91.40843874067066
1802 -0.045843891054391864 -91.4021280596032 -0.0452826926484704 -91.45372143331913
1803 -0.04577195812016725 -91.44790001772337 -0.047714612632989886 -91.50143604595212
1804 -0.045792379416525364 -91.4936923971399 -0.046493643149733546 -91.54792968910185
1805 -0.04574095234274864 -91.53943334948265 -0.047049216367304324 -91.59497890546915
1806 -0.04573106411844492 -91.58516441360109 -0.04464194029569626 -91.63962084576484
1807 -0.0457634188234806 -91.63092783242458 -0.045989266596734524 -91.68561011236157
1808 -0.045686411671340466 -91.67661424409592 -0.047013936564326286 -91.7326240489259
1809 -0.04577606953680515 -91.72239031363272 -0.047798100113868716 -91.78042214903977
1810 -0.04564844015985727 -91.76803875379257 -0.046864448487758635 -91.82728659752752
1811 -0.0455784959718585 -91.81361724976442 -0.044703307747840884 -91.87198990527536
1812 -0.04564093593508005 -91.8592581856995 -0.04447133969515562 -91.9164612449705
1813 -0.0456811698153615 -91.90493935551487 -0.043807465583086014 -91.96026871055359
1814 -0.04572611767798662 -91.95066547319286 -0.04410125389695167 -92.00436996445055
1815 -0.0458545807749033 -91.99652005396776 -0.046121828444302085 -92.05049179289485
1816 -0.04582855887711048 -92.04234861284486 -0.0457141887396574 -92.0962059816345
1817 -0.04586955104023218 -92.08821816388509 -0.04629286751151085 -92.14249884914601
1818 -0.04589418936520815 -92.1341123532503 -0.048790414817631245 -92.19128926396364
1819 -0.04564098864793777 -92.17975334189823 -0.04547924771904945 -92.23676851168268
1820 -0.04564805869013071 -92.22540140058837 -0.04492234215140343 -92.28169085383409
1821 -0.045699178241193295 -92.27110057882956 -0.0455755777657032 -92.3272664315998
1822 -0.04575154110789299 -92.31685211993745 -0.04492155890911818 -92.37218799050892
1823 -0.04575467742979526 -92.36260679736725 -0.04587495625019074 -92.41806294675911
1824 -0.04576508328318596 -92.40837188065044 -0.045831809379160406 -92.46389475613827
1825 -0.045765433460474014 -92.45413731411091 -0.04631208647042513 -92.5102068426087
1826 -0.046032540127635004 -92.50016985423855 -0.0467616606503725 -92.55696850325907
1827 -0.045791095867753026 -92.5459609501063 -0.04465481825172901 -92.6016233215108
1828 -0.04579647947102785 -92.59175742957733 -0.04453315678983927 -92.64615647830064
1829 -0.04581650011241436 -92.63757392968974 -0.045381045900285244 -92.69153752420092
1830 -0.04584160875529051 -92.68341553844503 -0.046321763470768926 -92.7378592876717
1831 -0.045813142135739324 -92.72922868058077 -0.046098437160253525 -92.78395772483195
1832 -0.0457949997857213 -92.7750236803665 -0.0458084499463439 -92.8297661747783
1833 -0.04584216456860304 -92.8208658449351 -0.0461132125928998 -92.8758793873712
1834 -0.04576047193259001 -92.8666263168677 -0.045848538540303706 -92.9217279259115
1835 -0.04578589033335447 -92.91241220720104 -0.04583512488752604 -92.96756305079903
1836 -0.04576476830989122 -92.95817697551094 -0.04544952530413866 -93.01301257610316
1837 -0.04582299087196588 -93.0039999663829 -0.04601160865277052 -93.05902418475594
1838 -0.04582453742623329 -93.04982450380913 -0.046401669085025785 -93.10542585384097
1839 -0.045806966722011566 -93.09563147053115 -0.0454695675522089 -93.15089542139317
1840 -0.045782380178570746 -93.14141385070971 -0.046086381934583184 -93.19698180332776
1841 -0.04580743089318275 -93.18722128160289 -0.045023727044463155 -93.24200553037223
1842 -0.045823197439312936 -93.2330444790422 -0.04403837732970715 -93.28604390770194
1843 -0.045921786315739156 -93.27896626535795 -0.0449371924623847 -93.33098110016432
1844 -0.0459950665012002 -93.32496133185916 -0.043111258931457994 -93.37409235909578
1845 -0.04610306974500418 -93.37106440160416 -0.04535429645329714 -93.41944665554908
1846 -0.04610181711614132 -93.4171662187203 -0.04625578951090574 -93.46570244505999
1847 -0.04605312906205654 -93.46321934778236 -0.04749101661145687 -93.51319346167145
1848 -0.046008110232651236 -93.509227458015 -0.047030145302414894 -93.56022360697386
1849 -0.04596487618982792 -93.55519233420483 -0.04549967274069786 -93.60572327971457
1850 -0.045951190404593945 -93.60114352460943 -0.04508387427777052 -93.65080715399233
1851 -0.046017483808100224 -93.64716100841753 -0.04613817576318979 -93.69694532975552
1852 -0.04602915737777948 -93.6931901657953 -0.04708839599043131 -93.74403372574595
1853 -0.045948355458676815 -93.73913852125398 -0.046377649530768394 -93.79041137527672
1854 -0.04599088057875633 -93.78512940183273 -0.04322788082063198 -93.83363925609736
1855 -0.046070169657468796 -93.8311995714902 -0.04720925968140364 -93.88084851577877
1856 -0.046031562611460686 -93.87723113410166 -0.044203451834619045 -93.92505196761338
1857 -0.046093692630529405 -93.9233248267322 -0.044981719739735124 -93.97003368735312
1858 -0.0461277324706316 -93.96945255920284 -0.04606695529073477 -94.01610064264386
1859 -0.04611765518784523 -94.01557021439068 -0.045219052210450174 -94.06131969485432
1860 -0.04623444266617298 -94.06180465705685 -0.045161606185138224 -94.10648130103945
1861 -0.046196692250669004 -94.10800134930753 -0.04766127020120621 -94.15414257124066
1862 -0.046159240417182446 -94.15416058972471 -0.04648748841136694 -94.20063005965203
1863 -0.046103157475590704 -94.2002637472003 -0.045945382304489614 -94.24657544195652
1864 -0.046114986203610896 -94.2463787334039 -0.045577491633594036 -94.29215293359012
1865 -0.0461526345461607 -94.29253136795006 -0.046023225970566274 -94.33817615956069
1866 -0.04613462742418051 -94.33866599537424 -0.04661063998937607 -94.38478679955007
1867 -0.04628052096813917 -94.38494651634238 -0.04446858242154121 -94.42925538197161
1868 -0.04614719823002815 -94.43109371457241 -0.0465305021032691 -94.47578588407488
1869 -0.04627419225871563 -94.47736790683113 -0.043124149367213246 -94.5189100334421
1870 -0.046185442805290224 -94.52355334963643 -0.04572160132229328 -94.5646316347644
1871 -0.046284603886306286 -94.56983795352274 -0.04738777615129948 -94.61201941091569
1872 -0.04620292447507381 -94.6160408779978 -0.0474651288241148 -94.65948453973981
1873 -0.04606098812073469 -94.66210186611853 -0.04571785014122724 -94.70520238988104
1874 -0.04607057329267263 -94.7081724394112 -0.0465056337416172 -94.75170802362265
1875 -0.046097291819751265 -94.75426973123095 -0.045475388690829274 -94.79718341231349
1876 -0.046126746386289594 -94.80039647761724 -0.044422244839370253 -94.84160565715285
1877 -0.04616653323173523 -94.84656301084898 -0.047418232448399066 -94.88902388960125
1878 -0.04601296521723271 -94.89257597606621 -0.045441914908587934 -94.93446580450984
1879 -0.04609572440385819 -94.93867170047007 -0.04480894412845373 -94.97927474863829
1880 -0.04614092633128166 -94.98481262680134 -0.0459156246855855 -95.02519037332388
1881 -0.04618813097476959 -95.03100075777611 -0.0457662457600236 -95.0709566190839
1882 -0.046151587180793284 -95.0771523449569 -0.046901661157608035 -95.1178582802415
1883 -0.046153358183801174 -95.1233057031407 -0.04483729656785727 -95.16269557680937
1884 -0.04616663344204426 -95.16947233658274 -0.046100574731826785 -95.2087961515412
1885 -0.04615598376840353 -95.21562832035114 -0.04542304538190365 -95.2542191969231
1886 -0.0461331095546484 -95.26176142990579 -0.04244513716548681 -95.29666433408859
1887 -0.046266958490014075 -95.3080283883958 -0.04497980177402496 -95.34164413586261
1888 -0.04638259299099445 -95.35441098138679 -0.044169983640313146 -95.38581411950292
1889 -0.04642991777509451 -95.40084089916189 -0.04638323374092579 -95.43219735324385
1890 -0.046430723555386064 -95.44727162271728 -0.045918114669620994 -95.47811546791347
1891 -0.046423377469182014 -95.49369500018646 -0.046319831162691116 -95.52443529907616
1892 -0.04640451818704605 -95.54009951837351 -0.046052209287881854 -95.57048750836404
1893 -0.0464084530249238 -95.58650797139843 -0.046712261810898784 -95.61719977017493
1894 -0.04643126763403416 -95.63293923903247 -0.04537901431322098 -95.66257878448816
1895 -0.04636653512716293 -95.67930577415963 -0.04598512854427099 -95.70856391303244
1896 -0.04648785144090652 -95.72579362560053 -0.043459043465554716 -95.752022956498
1897 -0.04651326034218073 -95.77230688594271 -0.04764875844120979 -95.79967171493921
1898 -0.046393951214849946 -95.81870083715756 -0.04682723060250282 -95.84649894554171
1899 -0.04631387367844582 -95.86501471083601 -0.047519098967313766 -95.89401804450902
1900 -0.04625937305390835 -95.91127408388992 -0.046411899477243425 -95.94042994398627
1901 -0.046251599490642545 -95.95752568338057 -0.04556415341794491 -95.98599409740422
1902 -0.04624110125005245 -96.00376678463061 -0.046782816760241985 -96.03277691416446
1903 -0.046263377740979196 -96.0500301623716 -0.045962889492511746 -96.07873980365697
1904 -0.046264929510653016 -96.09629509188225 -0.046822626143693924 -96.12556242980067
1905 -0.04624508284032345 -96.14254017472258 -0.04562065079808235 -96.17118308059875
1906 -0.04623096231371164 -96.1887711370363 -0.04651468303054571 -96.2176977636293
1907 -0.046189799718558786 -96.23496093675486 -0.04648635741323233 -96.26418412104253
1908 -0.04617919884622097 -96.28114013560108 -0.04668872561305761 -96.31087284665558
1909 -0.04612723868340254 -96.32726737428447 -0.046412013657391074 -96.35728486031297
1910 -0.046169845201075074 -96.37343721948555 -0.04615737907588482 -96.40344223938885
1911 -0.04612256474792957 -96.41955978423348 -0.04626388214528561 -96.44970612153413
1912 -0.04606908224523067 -96.46562886647871 -0.044781243056058885 -96.4944873645902
1913 -0.04615356996655464 -96.51178243644526 -0.046089636348187926 -96.54057700093838
1914 -0.0461331719532609 -96.55791560839852 -0.04603247903287411 -96.58660947997126
1915 -0.04612707253545523 -96.60404268093397 -0.046195042133331296 -96.63280452210459
1916 -0.04606867041438818 -96.65011135134836 -0.047303895093500616 -96.6801084171981
1917 -0.0461055239662528 -96.6962168753146 -0.04625116530805826 -96.72635958250616
1918 -0.04600558336824179 -96.74222245868285 -0.045059637166559696 -96.77141921967272
1919 -0.04597800150513649 -96.78820046018798 -0.04681663177907467 -96.8182358514518
1920 -0.04601887296885252 -96.83421933315684 -0.04536417257040739 -96.8636000240222
1921 -0.04598656203597784 -96.88020589519282 -0.04562089927494526 -96.90922092329716
1922 -0.046059248968958855 -96.92626514416177 -0.04619196560233831 -96.95541288889949
1923 -0.046136073768138885 -96.97240121792991 -0.044368669763207434 -96.99978155866269
1924 -0.046172020584344865 -97.01857323851426 -0.04382401164621115 -97.0436055703089
1925 -0.046254504658281806 -97.06482774317254 -0.04429394081234932 -97.08789951112125
1926 -0.046229473501443866 -97.11105721667398 -0.04678665697574615 -97.13468616809699
1927 -0.04624651521444321 -97.15730373188843 -0.0474700964987278 -97.18215626459572
1928 -0.04622170478105545 -97.2035254366695 -0.044728380255401136 -97.22688464485113
1929 -0.046232908591628076 -97.24975834526113 -0.046485669910907745 -97.27337031476203
1930 -0.04621837064623833 -97.29597671590737 -0.04568644892424345 -97.31905676368628
1931 -0.04619527477771044 -97.34217199068509 -0.046242958307266234 -97.36529972199354
1932 -0.04616904892027378 -97.38834103960536 -0.04652009606361389 -97.41181981805715
1933 -0.04610569532960653 -97.43444673493497 -0.04681519120931625 -97.45863500926647
1934 -0.046314315684139726 -97.48076105061911 -0.04310982413589955 -97.50174483340237
1935 -0.0461868517100811 -97.52694790232918 -0.046107152663171294 -97.54785198606554
1936 -0.04619286134839058 -97.57314076367757 -0.044516711682081225 -97.59236869774762
1937 -0.04625006932765245 -97.61939083300523 -0.046898717433214186 -97.63926741518083
1938 -0.04620631095021963 -97.66559714395545 -0.04518993850797415 -97.6844573536888
1939 -0.04634183030575514 -97.7119389742612 -0.04993164446204901 -97.73438899815085
1940 -0.04606982823461294 -97.75800880249581 -0.046143680810928345 -97.78053267896178
1941 -0.046058839000761506 -97.80406764149657 -0.045428714342415334 -97.8259613933042
1942 -0.04621024485677481 -97.85027788635335 -0.04327971115708351 -97.86924110446128
1943 -0.04611994195729494 -97.89639782831065 -0.04479041621088982 -97.91403152067217
1944 -0.046264661103487016 -97.94266248941415 -0.04571401979774237 -97.95974554046991
1945 -0.04626763872802257 -97.98893012814217 -0.04541544429957867 -98.00516098476949
1946 -0.0463015727698803 -98.03523170091205 -0.04745382014662027 -98.0526148049161
1947 -0.046214433200657365 -98.08144613411271 -0.046406042948365214 -98.09902084786447
1948 -0.046207068301737306 -98.12765320241445 -0.04680684562772512 -98.1458276934922
1949 -0.046182914078235625 -98.17383611649268 -0.04626979231834412 -98.19209748581054
1950 -0.04618343356996775 -98.22001955006264 -0.04479443039745092 -98.23689191620798
1951 -0.04623259976506233 -98.26625214982771 -0.046141823194921015 -98.2830337394029
1952 -0.04619901925325394 -98.31245116908096 -0.04647542517632246 -98.32950916457922
1953 -0.046202303096652034 -98.35865347217761 -0.046643512696027754 -98.37615267727524
1954 -0.046210827119648454 -98.40486429929726 -0.04653876647353172 -98.42269144374877
1955 -0.04617597684264183 -98.4510402761399 -0.046566218696534635 -98.46925766244532
1956 -0.046170780621469024 -98.49721105676137 -0.04657027050852776 -98.51582793295384
1957 -0.046158282458782195 -98.54336933922015 -0.04633946903049946 -98.56216740198434
1958 -0.04611727334558964 -98.58948661256574 -0.04648648668080568 -98.60865388866515
1959 -0.04607811588793993 -98.63556472845367 -0.04611324481666088 -98.65476713348181
1960 -0.046085857599973676 -98.68165058605365 -0.04547210317105055 -98.70023923665286
1961 -0.046086487360298634 -98.72773707341395 -0.045638110116124155 -98.74587734676899
1962 -0.04613282661885023 -98.77386990003279 -0.047776440158486366 -98.79365378692748
1963 -0.046006346307694915 -98.81987624634048 -0.04795030131936073 -98.84160408824684
1964 -0.045904108323156834 -98.86578035466364 -0.04569138679653406 -98.88729547504337
1965 -0.04592978339642286 -98.91171013806006 -0.0458367932587862 -98.93313226830216
1966 -0.045978728123009203 -98.95768886618306 -0.0448417441919446 -98.9779740124941
1967 -0.04605752360075712 -99.00374638978381 -0.045685214921832085 -99.02365922741593
1968 -0.046006889827549455 -99.04975327961137 -0.04686065260320902 -99.07051988001915
1969 -0.045904308930039404 -99.0956575885414 -0.04577930029481649 -99.11629918031396
1970 -0.04591312687844038 -99.14157071541985 -0.04550378061830997 -99.16180296093226
1971 -0.04593001864850521 -99.18750073406835 -0.04396308995783329 -99.20576605089009
1972 -0.04601228162646294 -99.23351301569481 -0.04543476682156324 -99.25120081771165
1973 -0.046016914583742616 -99.27952993027856 -0.04534186720848084 -99.29654268492013
1974 -0.04603882320225239 -99.32556875348081 -0.046396605856716636 -99.34293929077684
1975 -0.045983847416937354 -99.37155260089774 -0.04599329046905041 -99.3889325812459
1976 -0.046273622289299966 -99.41782622318705 -0.05015560127794742 -99.43908818252385
1977 -0.04580157957971096 -99.46362780276677 -0.04588232394307852 -99.48497050646692
1978 -0.0458543598651886 -99.50948216263195 -0.04648046102374792 -99.53145096749067
1979 -0.04583121221512556 -99.55531337484707 -0.04634037669748068 -99.57779134418816
1980 -0.04581140410155058 -99.60112477894863 -0.04435344748198986 -99.62214479167015
1981 -0.04586800299584866 -99.64699278194448 -0.045725222676992416 -99.66787001434714
1982 -0.04585475903004408 -99.69284754097453 -0.045733729004859926 -99.71360374335201
1983 -0.04586983416229486 -99.73871737513682 -0.04574978649616242 -99.75935352984817
1984 -0.04589177165180445 -99.78460914678863 -0.045591301284730434 -99.8049448311329
1985 -0.045888138748705384 -99.83049728553733 -0.04715005774050951 -99.85209488887341
1986 -0.04582618437707424 -99.87632346991441 -0.045530677773058414 -99.89762556664647
1987 -0.045843038335442544 -99.92216650824986 -0.046552597731351855 -99.94417816437782
1988 -0.04583736620843411 -99.96800387445829 -0.045949972793459894 -99.99012813717128
1989 -0.04582755882292986 -100.01383143328123 -0.04532793704420328 -100.03545607421549
1990 -0.04585738107562065 -100.05968881435685 -0.04514497797936201 -100.08060105219485
1991 -0.045888991467654704 -100.1055778058245 -0.04462103042751551 -100.12522208262237
1992 -0.04594089575111866 -100.15151870157561 -0.04411863647401333 -100.16934071909638
1993 -0.046010691300034524 -100.19752939287565 -0.04594874791800976 -100.21528946701439
1994 -0.04600489865988493 -100.24353429153554 -0.046366550773382184 -100.26165601778777
1995 -0.04601488504558802 -100.28954917658113 -0.04541459772735834 -100.30707061551513
1996 -0.04601756781339646 -100.33556674439453 -0.04641888123005629 -100.35348949674518
1997 -0.04602258466184139 -100.38158932905637 -0.0455846019089222 -100.39907409865411
1998 -0.04603028036653996 -100.4276196094229 -0.04633362777531147 -100.44540772642942
1999 -0.046021890826523304 -100.47364150024943 -0.046135305799543856 -100.49154303222896
2000 -0.04605388827621937 -100.51969538852565 -0.04739947710186243 -100.53894250933082
