# Supplementary material for: Learning nonequilibrium statistical mechanics and dynamical phase transitions
Source: Nat Commun. 2024 Feb 6;15:1117. doi: 10.1038/s41467-024-45172-8 (PMC10847122; doi:10.1038/s41467-024-45172-8)
Supplement: Supplementary file 4 — Supplementary Data 1 [file 41467_2024_45172_MOESM4_ESM.zip › DPT-main/PlotTemplate/plot_KL_divergence/out/finite_time/SE/L4_D2W32K5_E100BS1k/logs-0.15/log.txt]

1 -0.180185716599226 -0.180185716599226 -0.18018212392926217 -0.18018212392926217
2 -0.17801422327756883 -0.3581999398767948 -0.1780260182917118 -0.35820814222097397
3 -0.1758831188082695 -0.5340830586850643 -0.17586511969566346 -0.5340732619166374
4 -0.1738254725933075 -0.7079085312783718 -0.1738478071987629 -0.7079210691154003
5 -0.17183404117822648 -0.8797425724565984 -0.17186110839247704 -0.8797821775078773
6 -0.1698885165154934 -1.0496310889720917 -0.16989897638559343 -1.0496811538934707
7 -0.1680004380643368 -1.2176315270364284 -0.16804384365677832 -1.217724997550249
8 -0.16616033613681794 -1.3837918631732464 -0.16613253355026245 -1.3838575311005115
9 -0.16436915025115012 -1.5481610134243966 -0.16433918252587318 -1.5481967136263846
10 -0.16260320022702218 -1.7107642136514187 -0.1626420259475708 -1.7108387395739553
11 -0.16089231595396997 -1.8716565296053886 -0.16094016060233116 -1.8717789001762863
12 -0.15922192931175233 -2.030878458917141 -0.15922240987420083 -2.0310013100504873
13 -0.1575781635940075 -2.188456622511149 -0.15749641209840776 -2.1884977221488953
14 -0.15597612410783768 -2.3444327466189865 -0.15601774603128432 -2.3445154681801794
15 -0.15437963381409645 -2.498812380433083 -0.154393170773983 -2.4989086389541626
16 -0.15284132361412048 -2.6516537040472032 -0.15273459181189536 -2.651643230766058
17 -0.15131916403770446 -2.8029728680849075 -0.15140896290540695 -2.8030521936714647
18 -0.14981515780091287 -2.9527880258858206 -0.14982137978076934 -2.952873573452234
19 -0.14833203628659247 -3.101120062172413 -0.14837284088134767 -3.101246414333582
20 -0.14688972309231757 -3.2480097852647303 -0.1468398779630661 -3.248086292296648
21 -0.14545056894421576 -3.393460354208946 -0.1454279437661171 -3.393514236062765
22 -0.14405632615089417 -3.53751668035984 -0.1439450465142727 -3.537459282577038
23 -0.14266567528247834 -3.6801823556423185 -0.14262445718050004 -3.680083739757538
24 -0.14129917398095132 -3.82148152962327 -0.1414201207458973 -3.8215038605034355
25 -0.1399393454194069 -3.961420875042677 -0.1398230604827404 -3.961326920986176
26 -0.13860720619559289 -4.1000280812382695 -0.13852708116173745 -4.0998540021479135
27 -0.13729799017310143 -4.2373260714113705 -0.13730790764093398 -4.237161909788847
28 -0.1359868809580803 -4.373312952369451 -0.1361287720501423 -4.37329068183899
29 -0.1346924349665642 -4.5080053873360155 -0.13483307883143425 -4.508123760670424
30 -0.1334066592156887 -4.641412046551705 -0.13347445726394652 -4.64159821793437
31 -0.1321662575006485 -4.773578304052353 -0.13194997981190681 -4.773548197746277
32 -0.13090013936161995 -4.904478443413972 -0.13088946118950845 -4.904437658935786
33 -0.12966791316866874 -5.034146356582641 -0.1297515355050564 -5.034189194440842
34 -0.12844075858592988 -5.162587115168571 -0.12842715829610823 -5.16261635273695
35 -0.12723365649580956 -5.28982077166438 -0.12744149714708328 -5.290057849884033
36 -0.12604431435465813 -5.415865086019038 -0.1261516898870468 -5.4162095397710805
37 -0.12484894543886185 -5.5407140314579 -0.12478063255548477 -5.540990172326565
38 -0.1236685786396265 -5.664382610097526 -0.12346291840076447 -5.66445309072733
39 -0.12253380045294762 -5.786916410550473 -0.12249871008098126 -5.7869518008083105
40 -0.1213745791465044 -5.908290989696978 -0.12120580784976483 -5.908157608658075
41 -0.12024672627449036 -6.028537715971468 -0.12051697075366974 -6.028674579411745
42 -0.11911158822476864 -6.147649304196237 -0.11910622343420982 -6.147780802845955
43 -0.11797745302319526 -6.265626757219432 -0.11811266951262951 -6.265893472358584
44 -0.1168823316693306 -6.382509088888763 -0.11661304086446762 -6.382506513223052
45 -0.1157880462706089 -6.498297135159372 -0.11553882397711276 -6.498045337200165
46 -0.11472274959087372 -6.613019884750245 -0.11417870558798313 -6.6122240427881485
47 -0.11366535611450672 -6.726685240864752 -0.11350524798035622 -6.725729290768505
48 -0.11259839050471783 -6.83928363136947 -0.11247275806963444 -6.838202048838139
49 -0.11154093593358994 -6.9508245673030595 -0.11134278401732445 -6.949544832855463
50 -0.11049877814948558 -7.0613233454525455 -0.11029190234839917 -7.059836735203862
51 -0.10946964994072914 -7.170792995393275 -0.10878180675208568 -7.168618541955948
52 -0.1084682434797287 -7.279261238873004 -0.10828477852046489 -7.276903320476413
53 -0.10747328586876392 -7.386734524741768 -0.10762335695326328 -7.384526677429677
54 -0.10647357068955898 -7.493208095431327 -0.1063644465059042 -7.490891123935581
55 -0.10546397790312767 -7.598672073334455 -0.10563579276204109 -7.596526916697623
56 -0.10449424758553505 -7.70316632091999 -0.10394801348447799 -7.700474930182101
57 -0.10352688170969486 -7.806693202629685 -0.10320104174315929 -7.80367597192526
58 -0.10258467346429825 -7.909277876093983 -0.102710996940732 -7.906386968865992
59 -0.1016272783279419 -8.010905154421925 -0.10153089575469494 -8.007917864620687
60 -0.10067831054329872 -8.111583464965223 -0.1009586587548256 -8.108876523375512
61 -0.09975727871060372 -8.211340743675827 -0.10008888877928257 -8.208965412154795
62 -0.0988242756575346 -8.310165019333361 -0.09890339560806752 -8.307868807762862
63 -0.09793247692286969 -8.40809749625623 -0.09781800657510757 -8.405686814337969
64 -0.09705058485269547 -8.505148081108926 -0.09739763326942921 -8.503084447607398
65 -0.0961312610656023 -8.601279342174529 -0.09575100131332874 -8.598835448920726
66 -0.09525912702083587 -8.696538469195364 -0.09509184956550598 -8.693927298486232
67 -0.0944216150790453 -8.79096008427441 -0.09407042376697064 -8.787997722253202
68 -0.09357273019850254 -8.884532814472912 -0.09348392076790332 -8.881481643021106
69 -0.09273394457995891 -8.97726675905287 -0.09271593429148198 -8.974197577312587
70 -0.0919045802205801 -9.069171339273451 -0.09180189222097397 -9.065999469533562
71 -0.09109166190028191 -9.160263001173734 -0.09084876216948032 -9.156848231703043
72 -0.09029262959957123 -9.250555630773304 -0.09063605479896068 -9.247484286502003
73 -0.08946882598102093 -9.340024456754325 -0.08990220502018928 -9.337386491522192
74 -0.08868344277143478 -9.42870789952576 -0.08878233358263969 -9.426168825104831
75 -0.0879198219627142 -9.516627721488474 -0.08769312612712384 -9.513861951231956
76 -0.08715293481945992 -9.603780656307935 -0.08728675097227097 -9.601148702204227
77 -0.0864017765969038 -9.69018243290484 -0.08638238832354546 -9.687531090527774
78 -0.08568489626049995 -9.775867329165338 -0.08593363389372825 -9.773464724421501
79 -0.08493479005992413 -9.860802119225262 -0.08473682440817357 -9.858201548829674
80 -0.08422810472548008 -9.945030223950742 -0.08415147960186005 -9.942353028431535
81 -0.08353938646614552 -10.028569610416888 -0.08361137546598911 -10.025964403897524
82 -0.08284784518182278 -10.11141745559871 -0.08264510668814182 -10.108609510585666
83 -0.08217019885778427 -10.193587654456495 -0.08316249698400498 -10.191772007569671
84 -0.08148003220558167 -10.275067686662076 -0.08116249702870845 -10.27293450459838
85 -0.0808070182800293 -10.355874704942106 -0.0808723084628582 -10.353806813061238
86 -0.08017134256660938 -10.436046047508716 -0.08030555546283721 -10.434112368524076
87 -0.07952634878456592 -10.515572396293281 -0.07977343834936619 -10.513885806873443
88 -0.07887414507567883 -10.59444654136896 -0.07909376285970211 -10.592979569733146
89 -0.07827078513801097 -10.672717326506971 -0.07906595692038536 -10.67204552665353
90 -0.07764807604253292 -10.750365402549503 -0.07739152573049068 -10.749437052384021
91 -0.0770576249808073 -10.82742302753031 -0.07692137770354748 -10.826358430087568
92 -0.07648841477930546 -10.903911442309616 -0.07670242674648761 -10.903060856834056
93 -0.07589677646756172 -10.979808218777178 -0.07676750570535659 -10.979828362539413
94 -0.07532201930880547 -11.055130238085983 -0.07560592852532863 -11.055434291064742
95 -0.07474700286984444 -11.129877240955828 -0.07357480674982071 -11.129009097814563
96 -0.07423228174448013 -11.204109522700309 -0.07497037425637246 -11.203979472070936
97 -0.073695357888937 -11.277804880589246 -0.07342100590467453 -11.27740047797561
98 -0.07318027392029762 -11.350985154509543 -0.07293617017567158 -11.35033664815128
99 -0.07266231700778007 -11.423647471517322 -0.07197096571326256 -11.422307613864543
100 -0.07219786308705807 -11.49584533460438 -0.07101419977843762 -11.49332181364298
101 -0.07172353714704513 -11.567568871751426 -0.07197867557406426 -11.565300489217044
102 -0.07123424150049687 -11.638803113251923 -0.07147380448877812 -11.636774293705823
103 -0.07076130211353301 -11.709564415365456 -0.07071420662105084 -11.707488500326875
104 -0.07028765305876732 -11.779852068424223 -0.07062745094299316 -11.778115951269868
105 -0.06983691044151782 -11.849688978865741 -0.06924028024077415 -11.847356231510641
106 -0.06939072534441948 -11.91907970421016 -0.06891530528664588 -11.916271536797288
107 -0.06894186027348041 -11.98802156448364 -0.06807312667369843 -11.984344663470987
108 -0.06852753721177578 -12.056549101695415 -0.06814647503197194 -12.052491138502958
109 -0.06812025643885136 -12.124669358134266 -0.06741749085485935 -12.119908629357818
110 -0.06771449483931065 -12.192383852973578 -0.06761564761400223 -12.18752427697182
111 -0.06731253042817116 -12.25969638340175 -0.06815801002085209 -12.255682286992672
112 -0.06689053177833557 -12.326586915180085 -0.06707125157117844 -12.32275353856385
113 -0.06648198366165162 -12.393068898841737 -0.06694732643663884 -12.389700865000489
114 -0.0660852562636137 -12.45915415510535 -0.06630562953650951 -12.456006494536998
115 -0.06570675186812877 -12.52486090697348 -0.06564999483525753 -12.521656489372257
116 -0.0653310116380453 -12.590191918611525 -0.06555375829339027 -12.587210247665647
117 -0.06494990438222885 -12.655141822993754 -0.0646188884973526 -12.651829136163
118 -0.06460135653614998 -12.719743179529903 -0.06451570987701416 -12.716344846040014
119 -0.06424891576170921 -12.783992095291612 -0.06398892104625702 -12.78033376708627
120 -0.0639070849865675 -12.84789918027818 -0.06369057707488537 -12.844024344161156
121 -0.06358877345919609 -12.911487953737376 -0.06385315284132957 -12.907877497002485
122 -0.06325616799294949 -12.974744121730327 -0.06359952613711357 -12.971477023139599
123 -0.06290804222226143 -13.037652163952588 -0.06402559168636798 -13.035502614825967
124 -0.06258427426218986 -13.100236438214777 -0.06308824196457863 -13.098590856790546
125 -0.062236067838966846 -13.162472506053744 -0.062477067857980725 -13.161067924648526
126 -0.0619293674826622 -13.224401873536406 -0.06190963834524155 -13.222977562993767
127 -0.0616314634680748 -13.286033337004481 -0.06106816977262497 -13.284045732766392
128 -0.06136826947331429 -13.347401606477796 -0.06023193579167128 -13.344277668558064
129 -0.06111027412116528 -13.408511880598962 -0.06014195792376995 -13.404419626481834
130 -0.06086693443357945 -13.469378815032542 -0.0614933555945754 -13.465912982076409
131 -0.06052733696997166 -13.529906152002514 -0.06149305999279022 -13.527406042069199
132 -0.06021786686033011 -13.590124018862845 -0.06036388352513313 -13.587769925594332
133 -0.05996380727738142 -13.650087826140226 -0.060121345706284045 -13.647891271300615
134 -0.059697110950946805 -13.709784937091172 -0.06003563590347767 -13.707926907204094
135 -0.05941651556640863 -13.76920145265758 -0.0591947304084897 -13.767121637612583
136 -0.05917868409305811 -13.828380136750638 -0.058949577063322066 -13.826071214675904
137 -0.05894843488931656 -13.887328571639955 -0.0592518275603652 -13.88532304223627
138 -0.05869978461414575 -13.9460283562541 -0.05829176343977451 -13.943614805676043
139 -0.05846666395664215 -14.004495020210742 -0.05918148308992386 -14.002796288765968
140 -0.05822259970009327 -14.062717619910835 -0.05713307335972786 -14.059929362125695
141 -0.05802008043974638 -14.120737700350581 -0.059251340292394164 -14.11918070241809
142 -0.057763468101620676 -14.178501168452202 -0.05743870195001364 -14.176619404368104
143 -0.05755790751427412 -14.236059075966477 -0.05761718824505806 -14.234236592613161
144 -0.057335151545703414 -14.29339422751218 -0.05718017965555191 -14.291416772268713
145 -0.0571211202070117 -14.350515347719192 -0.056943674199283124 -14.348360446467996
146 -0.05690134633332491 -14.407416694052516 -0.05823380239307881 -14.406594248861076
147 -0.056715314835309984 -14.464132008887827 -0.05683423951268196 -14.463428488373758
148 -0.05650754850357771 -14.520639557391405 -0.05576662607491016 -14.519195114448667
149 -0.0563446294516325 -14.576984186843038 -0.056641525402665135 -14.575836639851332
150 -0.056112018413841724 -14.63309620525688 -0.05537647698074579 -14.631213116832077
151 -0.055939401127398015 -14.689035606384278 -0.055682099983096124 -14.686895216815174
152 -0.05575266275554895 -14.744788269139827 -0.054737449064850806 -14.741632665880024
153 -0.055612236447632316 -14.80040050558746 -0.0555887870490551 -14.79722145292908
154 -0.05539965033531189 -14.855800155922772 -0.05620925072580576 -14.853430703654885
155 -0.05523177981376648 -14.911031935736538 -0.0557440685108304 -14.909174772165715
156 -0.05504470933228731 -14.966076645068826 -0.055360022373497485 -14.964534794539212
157 -0.054874119162559507 -15.020950764231385 -0.05563076864928007 -15.020165563188492
158 -0.054688292555511 -15.075639056786896 -0.054018824361264706 -15.074184387549757
159 -0.05452225971966982 -15.130161316506566 -0.054729709215462205 -15.128914096765218
160 -0.05435714069753885 -15.184518457204105 -0.05445428323000669 -15.183368379995224
161 -0.05417405981570482 -15.238692517019809 -0.05382146649062634 -15.237189846485851
162 -0.05406957734376192 -15.292762094363571 -0.05420364681631327 -15.291393493302165
163 -0.053920111432671544 -15.346682205796242 -0.05386594645678997 -15.345259439758955
164 -0.05379958488047123 -15.400481790676713 -0.0526331851258874 -15.397892624884843
165 -0.0536765867844224 -15.454158377461136 -0.053575228340923785 -15.451467853225767
166 -0.05354521423578262 -15.507703591696918 -0.05441602673381567 -15.505883879959582
167 -0.05332529433071613 -15.561028886027634 -0.052959066815674305 -15.558842946775256
168 -0.053171254321932794 -15.614200140349567 -0.05355948396027088 -15.612402430735527
169 -0.05304487869143486 -15.667245019041001 -0.05271231532096863 -15.665114746056496
170 -0.052953535690903664 -15.720198554731905 -0.05239313282072544 -15.717507878877221
171 -0.052817687019705774 -15.77301624175161 -0.054493106156587603 -15.77200098503381
172 -0.052623599953949454 -15.825639841705561 -0.052173962257802485 -15.824174947291612
173 -0.05254268161952495 -15.878182523325085 -0.05190336219966411 -15.876078309491275
174 -0.052416319586336614 -15.930598842911422 -0.05443028211593628 -15.930508591607211
175 -0.05227379165589809 -15.98287263456732 -0.05232926476746798 -15.98283785637468
176 -0.05213636476546526 -16.035008999332785 -0.052035647071897985 -16.034873503446576
177 -0.05202746894210577 -16.087036468274892 -0.052089175954461095 -16.086962679401037
178 -0.051892074197530745 -16.138928542472424 -0.05261274594813585 -16.13957542534917
179 -0.051752530969679356 -16.190681073442104 -0.051842098496854304 -16.191417523846027
180 -0.05165208838880062 -16.242333161830903 -0.05148903112858534 -16.242906554974613
181 -0.051537015661597255 -16.2938701774925 -0.051533829793334006 -16.29444038476795
182 -0.051422606036067006 -16.345292783528567 -0.05345484651625156 -16.347895231284202
183 -0.05125079955905676 -16.396543583087624 -0.0515730332583189 -16.39946826454252
184 -0.051192165538668635 -16.447735748626293 -0.05044664666056633 -16.449914911203088
185 -0.05107589270919562 -16.49881164133549 -0.05031399745494127 -16.50022890865803
186 -0.05100274346768856 -16.549814384803177 -0.050843384116888046 -16.55107229277492
187 -0.05091191828250885 -16.600726303085686 -0.04810080770403147 -16.59917310047895
188 -0.05089365560561419 -16.6516199586913 -0.049408289790153506 -16.648581390269104
189 -0.05081925522536039 -16.70243921391666 -0.04917966853827238 -16.697761058807377
190 -0.05075699873268604 -16.753196212649346 -0.05149852428585291 -16.74925958309323
191 -0.05072102230042219 -16.80391723494977 -0.049843820929527285 -16.79910340402276
192 -0.05063627641648054 -16.854553511366248 -0.05154120419174433 -16.850644608214502
193 -0.05048914309591055 -16.905042654462157 -0.05100472364574671 -16.90164933186025
194 -0.0504211300984025 -16.95546378456056 -0.05136034358292818 -16.953009675443177
195 -0.05029287654906511 -17.005756661109626 -0.049806876108050346 -17.002816551551227
196 -0.050206870399415494 -17.05596353150904 -0.05108503215014935 -17.053901583701375
197 -0.05004963614046574 -17.106013167649504 -0.05002889074385166 -17.103930474445228
198 -0.04997141025960446 -17.15598457790911 -0.0503122866153717 -17.1542427610606
199 -0.049816868267953396 -17.205801446177063 -0.051011438481509686 -17.20525419954211
200 -0.049762355349957946 -17.25556380152702 -0.051368228159844875 -17.256622427701956
201 -0.04967069886624813 -17.30523450039327 -0.04931902680546045 -17.305941454507416
202 -0.04956480674445629 -17.354799307137725 -0.049493925832211974 -17.355435380339628
203 -0.04953496102243662 -17.404334268160163 -0.052591662108898166 -17.408027042448527
204 -0.04934841636568308 -17.453682684525845 -0.04820052608847618 -17.456227568537003
205 -0.049302948825061324 -17.502985633350907 -0.05038776490837336 -17.506615333445374
206 -0.049186560697853564 -17.55217219404876 -0.05033250320702791 -17.5569478366524
207 -0.04912921506911516 -17.601301409117877 -0.05042802095413208 -17.607375857606534
208 -0.04905002564191818 -17.650351434759795 -0.049309768714010715 -17.656685626320545
209 -0.04894464276731014 -17.699296077527105 -0.04930364042520523 -17.70598926674575
210 -0.04883785359561443 -17.74813393112272 -0.05158229637891054 -17.75757156312466
211 -0.04873781092464924 -17.79687174204737 -0.04821912236511707 -17.80579068548978
212 -0.04868006519973278 -17.8455518072471 -0.048053411208093165 -17.853844096697873
213 -0.04864110499620437 -17.894192912243305 -0.048775816708803175 -17.902619913406678
214 -0.04861536882817745 -17.942808281071482 -0.04811795316636562 -17.950737866573043
215 -0.04852839969098568 -17.99133668076247 -0.048519586026668546 -17.99925745259971
216 -0.04849896263331175 -18.03983564339578 -0.04552963376045227 -18.044787086360163
217 -0.048517492786049846 -18.08835313618183 -0.049061995930969715 -18.093849082291133
218 -0.04850822314620018 -18.13686135932803 -0.04535085782408714 -18.13919994011522
219 -0.0484809048473835 -18.185342264175414 -0.047974738478660586 -18.18717467859388
220 -0.048432971350848675 -18.233775235526263 -0.047480201534926894 -18.234654880128808
221 -0.04841067399829626 -18.28218590952456 -0.04833871442824602 -18.282993594557055
222 -0.04850153345614672 -18.330687442980707 -0.049809261411428454 -18.332802855968485
223 -0.04830009210854769 -18.378987535089255 -0.04904468320310116 -18.381847539171584
224 -0.04818255100399256 -18.42717008609325 -0.04729302600026131 -18.429140565171846
225 -0.04816222339868546 -18.475332309491932 -0.047935156151652336 -18.477075721323498
226 -0.04811926707625389 -18.523451576568185 -0.046724576875567435 -18.523800298199067
227 -0.04806887488812208 -18.57152045145631 -0.04888021517544985 -18.572680513374518
228 -0.048000221326947215 -18.619520672783256 -0.04812956061214209 -18.62081007398666
229 -0.04792069364339113 -18.667441366426647 -0.050370910204946995 -18.671180984191608
230 -0.047823946736752984 -18.7152653131634 -0.047270214557647704 -18.718451198749257
231 -0.04776624795049429 -18.763031561113895 -0.0483045956119895 -18.766755794361245
232 -0.04770679734647274 -18.810738358460366 -0.04759439155459404 -18.81435018591584
233 -0.0476349662989378 -18.858373324759302 -0.048025875352323055 -18.86237606126816
234 -0.04770068041980267 -18.906074005179104 -0.043544841930270195 -18.90592090319843
235 -0.0476158520206809 -18.953689857199784 -0.05085357204079628 -18.95677447523923
236 -0.047536016628146174 -19.00122587382793 -0.046650856733322144 -19.00342533197255
237 -0.04762544333934784 -19.04885131716728 -0.0486272394657135 -19.052052571438264
238 -0.0475805452093482 -19.09643186237663 -0.04657077956944704 -19.09862335100771
239 -0.047492609545588496 -19.14392447192222 -0.04482609871774912 -19.14344944972546
240 -0.047462229058146475 -19.191386700980367 -0.04740665685385466 -19.190856106579314
241 -0.04744593407958746 -19.238832635059953 -0.048421870172023776 -19.23927797675134
242 -0.047367708384990694 -19.286200343444943 -0.04830581191927195 -19.28758378867061
243 -0.04725369196385145 -19.333454035408796 -0.04783275090157986 -19.33541653957219
244 -0.04727282375097275 -19.38072685915977 -0.04100881852209568 -19.376425358094284
245 -0.04742168504744768 -19.428148544207215 -0.04804606381803751 -19.424471421912322
246 -0.047357461601495746 -19.47550600580871 -0.04747911226004362 -19.471950534172365
247 -0.04729091729968786 -19.522796923108398 -0.04735815655440092 -19.519308690726767
248 -0.0472407815977931 -19.57003770470619 -0.0463056780397892 -19.565614368766557
249 -0.04730476513504982 -19.61734246984124 -0.04685514159500599 -19.612469510361564
250 -0.04720422104001045 -19.664546690881252 -0.045722453482449056 -19.65819196384401
251 -0.047148228622972965 -19.711694919504225 -0.046139785274863246 -19.704331749118875
252 -0.047244529239833355 -19.75893944874406 -0.04545519407838583 -19.74978694319726
253 -0.04728610813617706 -19.806225556880236 -0.050806707330048086 -19.800593650527308
254 -0.04708773922175169 -19.853313296101987 -0.04224863145500422 -19.84284228198231
255 -0.04715752452611923 -19.900470820628108 -0.04647808987647295 -19.889320371858783
256 -0.047160747461020947 -19.94763156808913 -0.04639766551554203 -19.935718037374325
257 -0.047128043696284296 -19.994759611785412 -0.04923906102776528 -19.98495709840209
258 -0.047031814232468605 -20.04179142601788 -0.045579721219837666 -20.03053681962193
259 -0.04696415048092604 -20.088755576498805 -0.04732413236051798 -20.077860951982448
260 -0.04696901012212038 -20.135724586620924 -0.046818945184350015 -20.124679897166796
261 -0.047011636383831504 -20.182736223004756 -0.047676848247647285 -20.172356745414444
262 -0.04688049182295799 -20.229616714827714 -0.04703358262777328 -20.219390328042216
263 -0.04684682600200176 -20.276463540829717 -0.04609982054680586 -20.265490148589024
264 -0.04686831012368202 -20.323331850953398 -0.04616020433604717 -20.31165035292507
265 -0.046748222038149836 -20.37008007299155 -0.047072111256420614 -20.35872246418149
266 -0.04673897549510002 -20.416819048486648 -0.04657655730843544 -20.405299021489924
267 -0.046795834042131904 -20.46361488252878 -0.044493706151843074 -20.449792727641768
268 -0.04673707038164139 -20.510351952910423 -0.04861797597259283 -20.49841070361436
269 -0.04672945998609066 -20.557081412896512 -0.044398522563278676 -20.54280922617764
270 -0.046680104732513425 -20.603761517629025 -0.045774937607347965 -20.588584163784986
271 -0.0467011634260416 -20.650462681055068 -0.046562037989497186 -20.635146201774482
272 -0.04666513036936522 -20.697127811424433 -0.04711607862263918 -20.682262280397122
273 -0.04664317443966866 -20.743770985864103 -0.049761395715177056 -20.7320236761123
274 -0.04648797865957022 -20.790258964523673 -0.04842555858194828 -20.780449234694245
275 -0.04648871980607509 -20.836747684329747 -0.046250763535499576 -20.826699998229746
276 -0.046400200203061105 -20.883147884532807 -0.045392826572060584 -20.872092824801808
277 -0.04641926847398281 -20.92956715300679 -0.04549735337495804 -20.917590178176766
278 -0.04642827194184065 -20.975995424948632 -0.04586280919611454 -20.963452987372882
279 -0.04645510595291853 -21.02245053090155 -0.049725443311035636 -21.01317843068392
280 -0.04633781127631664 -21.068788342177868 -0.04923603013157844 -21.062414460815496
281 -0.04620356075465679 -21.114991902932523 -0.04300336372107268 -21.10541782453657
282 -0.04625498820096254 -21.161246891133487 -0.04598769787698984 -21.151405522413558
283 -0.04628585297614336 -21.20753274410963 -0.04877354949712753 -21.200179071910686
284 -0.04618210159242153 -21.253714845702053 -0.047274392656981946 -21.247453464567666
285 -0.04610231202095747 -21.29981715772301 -0.04436454307287931 -21.291818007640547
286 -0.046124213561415675 -21.345941371284425 -0.04868914093822241 -21.34050714857877
287 -0.046095922403037545 -21.392037293687462 -0.04639706518501043 -21.38690421376378
288 -0.04598134849220514 -21.438018642179667 -0.04868236221373081 -21.435586575977513
289 -0.04587595406919718 -21.483894596248863 -0.04643296021968126 -21.482019536197196
290 -0.045869942754507065 -21.52976453900337 -0.044684119150042535 -21.526703655347237
291 -0.04589471183717251 -21.57565925084054 -0.04518599640578032 -21.57188965175302
292 -0.04593262001872063 -21.621591870859262 -0.04573561903089285 -21.61762527078391
293 -0.04592061098664999 -21.66751248184591 -0.045528114587068555 -21.66315338537098
294 -0.04591907672584057 -21.713431558571752 -0.046020223014056685 -21.709173608385036
295 -0.04592511672526598 -21.759356675297017 -0.045147141255438325 -21.754320749640474
296 -0.04592774212360382 -21.80528441742062 -0.04530217703431845 -21.799622926674793
297 -0.04590783528983593 -21.851192252710455 -0.047760524041950705 -21.847383450716745
298 -0.04579148720949888 -21.896983739919953 -0.04894256703555584 -21.8963260177523
299 -0.0457417119294405 -21.942725451849395 -0.04364169631153345 -21.939967714063833
300 -0.0457083635032177 -21.98843381535261 -0.0450390649959445 -21.985006779059777
301 -0.04569611120969057 -22.0341299265623 -0.04376403018832207 -22.028770809248098
302 -0.04591622296720743 -22.080046149529508 -0.044173259288072586 -22.07294406853617
303 -0.04596786331385374 -22.126014012843363 -0.04650913942605257 -22.119453207962223
304 -0.045904793217778204 -22.171918806061143 -0.04648883622139692 -22.16594204418362
305 -0.045797780714929105 -22.21771658677607 -0.04390092957764864 -22.20984297376127
306 -0.045876108668744565 -22.263592695444814 -0.04726224336773157 -22.257105217129002
307 -0.0458263099193573 -22.30941900536417 -0.047562838345766065 -22.304668055474767
308 -0.04584443997591734 -22.355263445340086 -0.043419623747467995 -22.348087679222235
309 -0.045861412212252615 -22.40112485755234 -0.04871337804943323 -22.39680105727167
310 -0.04573138486593962 -22.446856242418278 -0.04792596474289894 -22.44472702201457
311 -0.04558412302285433 -22.492440365441134 -0.04323355946689844 -22.487960581481467
312 -0.0457607988268137 -22.538201164267946 -0.04449089132249355 -22.53245147280396
313 -0.04570729397237301 -22.58390845824032 -0.047604301013052464 -22.580055773817012
314 -0.04560767952352762 -22.629516137763847 -0.045890532061457635 -22.625946305878468
315 -0.04563722927123308 -22.67515336703508 -0.04535767529159784 -22.671303981170066
316 -0.045552892796695235 -22.720706259831775 -0.046261883713304995 -22.717565864883372
317 -0.045610581524670124 -22.766316841356446 -0.04430601112544537 -22.76187187600882
318 -0.04566958397626877 -22.811986425332716 -0.04544182550162077 -22.807313701510438
319 -0.04556136596947909 -22.857547791302196 -0.045194152370095254 -22.85250785388053
320 -0.04563480075448752 -22.903182592056684 -0.04498065952211618 -22.89748851340265
321 -0.045655589736998084 -22.948838181793683 -0.04324432872235775 -22.94073284212501
322 -0.045857978984713554 -22.994696160778396 -0.04760702401399612 -22.988339866139004
323 -0.04559733625501394 -23.04029349703341 -0.04405736606568098 -23.032397232204683
324 -0.045692140609025954 -23.085985637642437 -0.048426723852753636 -23.080823956057436
325 -0.04550765193998814 -23.131493289582426 -0.0454674256965518 -23.126291381753987
326 -0.04549039416015148 -23.176983683742577 -0.044636488519608976 -23.170927870273594
327 -0.04552250932902098 -23.2225061930716 -0.04582413975149393 -23.21675201002509
328 -0.045412429794669154 -23.26791862286627 -0.044534533843398096 -23.261286543868486
329 -0.04557765889912844 -23.313496281765396 -0.04643698744475842 -23.307723531313243
330 -0.04561292622238398 -23.35910920798778 -0.043376993387937546 -23.35110052470118
331 -0.04551425259560347 -23.40462346058338 -0.045972973108291626 -23.397073497809473
332 -0.045528830401599406 -23.45015229098498 -0.04693164490163326 -23.444005142711106
333 -0.04542261641472578 -23.495574907399707 -0.044938931614160536 -23.488944074325268
334 -0.04547027051448822 -23.541045177914196 -0.045790827460587026 -23.534734901785853
335 -0.045470268651843074 -23.58651544656604 -0.04600219819694758 -23.5807370999828
336 -0.04544445537030697 -23.631959901936348 -0.04519740026444197 -23.625934500247244
337 -0.045450073666870594 -23.67740997560322 -0.046567357145249844 -23.672501857392493
338 -0.04534079786390066 -23.72275077346712 -0.04476692825555802 -23.717268785648052
339 -0.045414270646870133 -23.76816504411399 -0.04437350519001484 -23.76164229083807
340 -0.04533971715718508 -23.813504761271172 -0.045039120316505435 -23.806681411154575
341 -0.0454956728965044 -23.859000434167676 -0.0463601304218173 -23.853041541576392
342 -0.045407711528241634 -23.904408145695918 -0.04476162698119879 -23.89780316855759
343 -0.04544309321790933 -23.949851238913826 -0.043854028545320035 -23.94165719710291
344 -0.04557915814220905 -23.995430397056037 -0.04120551720261574 -23.982862714305526
345 -0.04557731356471777 -24.041007710620754 -0.045350560918450356 -24.028213275223976
346 -0.04572664871811867 -24.086734359338873 -0.0468587277457118 -24.075072002969687
347 -0.045559469051659106 -24.132293828390534 -0.04366330504417419 -24.11873530801386
348 -0.045590135268867016 -24.1778839636594 -0.046116517297923564 -24.164851825311786
349 -0.045539490319788455 -24.22342345397919 -0.046951472945511344 -24.211803298257298
350 -0.04555740635842085 -24.26898086033761 -0.044412846118211745 -24.25621614437551
351 -0.045532381534576415 -24.314513241872188 -0.04437883757054806 -24.30059498194606
352 -0.0455977400764823 -24.36011098194867 -0.04643609393388033 -24.34703107587994
353 -0.04549745824187994 -24.405608440190548 -0.04593622423708439 -24.392967300117025
354 -0.04544303100556135 -24.45105147119611 -0.04434428960084915 -24.437311589717876
355 -0.045514370873570444 -24.49656584206968 -0.042701632156968115 -24.480013221874845
356 -0.045554921962320805 -24.542120764032 -0.04531215708702803 -24.525325378961874
357 -0.045546607859432695 -24.58766737189143 -0.046908282488584516 -24.572233661450458
358 -0.04553709086030722 -24.63320446275174 -0.046066691353917125 -24.618300352804376
359 -0.0454241830855608 -24.6786286458373 -0.046548817679286 -24.664849170483663
360 -0.045434740372002125 -24.724063386209302 -0.047573957778513434 -24.712423128262177
361 -0.04528363905847073 -24.769347025267773 -0.04554005153477192 -24.75796317979695
362 -0.045306632108986375 -24.81465365737676 -0.0451724911108613 -24.80313567090781
363 -0.045274505764245986 -24.859928163141007 -0.04526607245206833 -24.84840174335988
364 -0.045186793245375154 -24.90511495638638 -0.04561651516705752 -24.894018258526938
365 -0.04511149637401104 -24.950226452760393 -0.04720792267471552 -24.941226181201653
366 -0.045168562047183516 -24.995395014807578 -0.043320048786699775 -24.984546229988354
367 -0.045108035951852796 -25.04050305075943 -0.04386596903204918 -25.0284121990204
368 -0.045162813365459444 -25.085665864124888 -0.04738152157515287 -25.075793720595556
369 -0.045162379182875155 -25.130828243307764 -0.04436810538172722 -25.120161825977284
370 -0.045183445513248446 -25.176011688821013 -0.04525732453912497 -25.16541915051641
371 -0.04524967279285193 -25.221261361613866 -0.0454829378053546 -25.210902088321763
372 -0.04515599552541971 -25.266417357139286 -0.04568195249885321 -25.256584040820616
373 -0.04509766213595867 -25.311515019275244 -0.04543115925043821 -25.302015200071054
374 -0.04509306158870459 -25.35660808086395 -0.04333259481936693 -25.345347794890422
375 -0.045150093547999856 -25.40175817441195 -0.04479750506579876 -25.39014529995622
376 -0.04526873081922531 -25.447026905231173 -0.04601374827325344 -25.436159048229474
377 -0.0456779895350337 -25.492704894766206 -0.03299874812364578 -25.46915779635312
378 -0.04573770090937614 -25.538442595675583 -0.04756100401282311 -25.516718800365943
379 -0.0454626614227891 -25.583905257098372 -0.0448798693716526 -25.561598669737595
380 -0.045524620451033115 -25.629429877549406 -0.045814917981624605 -25.60741358771922
381 -0.04551912322640419 -25.67494900077581 -0.045669658668339254 -25.653083246387556
382 -0.04547910802066326 -25.720428108796476 -0.04602037500590086 -25.69910362139346
383 -0.04549384824931622 -25.76592195704579 -0.04566101990640163 -25.74476464129986
384 -0.04546589665114879 -25.81138785369694 -0.04554424416273832 -25.790308885462597
385 -0.04546978827565908 -25.8568576419726 -0.04603862203657627 -25.836347507499173
386 -0.04541933219879866 -25.902276974171397 -0.04532546289265156 -25.881672970391826
387 -0.04539092760533094 -25.94766790177673 -0.04905120898038149 -25.930724179372206
388 -0.04524437505751848 -25.992912276834247 -0.043583656288683416 -25.974307835660888
389 -0.04534460641443729 -26.038256883248685 -0.04691659733653068 -26.021224432997418
390 -0.04524825271219015 -26.083505135960877 -0.0451356241479516 -26.06636005714537
391 -0.04523437600582838 -26.128739511966707 -0.04524069949984551 -26.111600756645217
392 -0.04533854629844427 -26.174078058265152 -0.04598077796399593 -26.157581534609214
393 -0.04531376529484987 -26.219391823560002 -0.044527949020266536 -26.20210948362948
394 -0.045212918519973756 -26.264604742079975 -0.04400908891111612 -26.2461185725406
395 -0.04528308752924204 -26.309887829609217 -0.04536047875881195 -26.29147905129941
396 -0.045242689363658425 -26.355130518972874 -0.04563496634364128 -26.337114017643053
397 -0.04526847712695599 -26.40039899609983 -0.04414446167647838 -26.38125847931953
398 -0.04529667049646378 -26.445695666596293 -0.04608477558940649 -26.427343254908937
399 -0.0452142221853137 -26.49090988878161 -0.04495731685310602 -26.472300571762045
400 -0.04516172260046005 -26.53607161138207 -0.045322999358177185 -26.51762357112022
401 -0.04520065374672413 -26.581272265128796 -0.04694707673043012 -26.56457064785065
402 -0.04513067230582237 -26.62640293743462 -0.04732881616801023 -26.611899464018663
403 -0.04505590591579676 -26.671458843350415 -0.0457241864874959 -26.65762365050616
404 -0.0450614670291543 -26.71652031037957 -0.04255509357899427 -26.700178744085154
405 -0.0450605358928442 -26.761580846272413 -0.04314046278595925 -26.743319206871114
406 -0.0451985277235508 -26.806779373995962 -0.0452075595036149 -26.78852676637473
407 -0.04522482343018055 -26.852004197426144 -0.042547610588371754 -26.8310743769631
408 -0.04526289720088243 -26.897267094627026 -0.04573609661310911 -26.87681047357621
409 -0.04524030648171902 -26.942507401108745 -0.04356207177042961 -26.92037254534664
410 -0.045309247262775895 -26.98781664837152 -0.04649216011166572 -26.966864705458306
411 -0.045156017690896985 -27.032972666062417 -0.042062397487461566 -27.00892710294577
412 -0.045198616199195386 -27.07817128226161 -0.044902585074305536 -27.053829688020073
413 -0.045360167138278486 -27.123531449399888 -0.0441659402102232 -27.097995628230297
414 -0.045423459820449354 -27.168954909220336 -0.04699168931692839 -27.144987317547226
415 -0.045366949401795864 -27.21432185862213 -0.045646116323769095 -27.190633433870996
416 -0.045387768372893336 -27.259709626995026 -0.04706479180604219 -27.23769822567704
417 -0.04529277998954058 -27.305002406984567 -0.045348316058516504 -27.283046541735555
418 -0.04535332731902599 -27.350355734303594 -0.049823871441185476 -27.33287041317674
419 -0.04508476331830025 -27.395440497621895 -0.04485966358333826 -27.377730076760077
420 -0.04505195468664169 -27.440492452308536 -0.04756131377071142 -27.425291390530788
421 -0.04504302646964788 -27.485535478778186 -0.043538528680801394 -27.46882991921159
422 -0.04503959510475397 -27.53057507388294 -0.04425900317728519 -27.513088922388874
423 -0.04504265356808901 -27.57561772745103 -0.04503653552383184 -27.558125457912706
424 -0.04506224505603314 -27.620679972507062 -0.04545208718627691 -27.603577545098982
425 -0.045053979754447936 -27.66573395226151 -0.044409632310271265 -27.647987177409252
426 -0.04508349895477295 -27.710817451216286 -0.04452006425708532 -27.692507241666338
427 -0.04512927327305079 -27.755946724489338 -0.045904677174985406 -27.738411918841322
428 -0.04496619291603565 -27.800912917405373 -0.045287033170461656 -27.783698952011783
429 -0.04505019411444664 -27.84596311151982 -0.043900977447628976 -27.82759992945941
430 -0.045087447948753835 -27.89105055946857 -0.04454649407416582 -27.872146423533575
431 -0.045091085322201255 -27.936141644790773 -0.04588501937687397 -27.91803144291045
432 -0.04509839974343777 -27.98124004453421 -0.04428123515099287 -27.962312678061444
433 -0.04507483746856451 -28.026314882002776 -0.047329992055892944 -28.009642670117337
434 -0.04490321557968855 -28.071218097582463 -0.043852172791957855 -28.053494842909295
435 -0.044893997721374035 -28.116112095303837 -0.04440091773867607 -28.097895760647972
436 -0.045062738470733166 -28.16117483377457 -0.04418652113527059 -28.142082281783242
437 -0.045090551674366 -28.206265385448937 -0.04202680606395006 -28.184109087847194
438 -0.04523343518376351 -28.2514988206327 -0.043465331010520455 -28.227574418857714
439 -0.045338645949959754 -28.296837466582662 -0.04500899687409401 -28.27258341573181
440 -0.045220878534018995 -28.34205834511668 -0.04483576696366072 -28.31741918269547
441 -0.045227443985641005 -28.38728578910232 -0.04557523056864739 -28.36299441326412
442 -0.04517340268939733 -28.432459191791718 -0.04594667628407478 -28.408941089548193
443 -0.045184291712939736 -28.477643483504657 -0.044376686587929724 -28.453317776136124
444 -0.04519542101770639 -28.522838904522363 -0.044372519664466384 -28.49769029580059
445 -0.04512105062603951 -28.567959955148403 -0.04504320863634348 -28.542733504436935
446 -0.04525000359863043 -28.613209958747035 -0.04544884581118822 -28.588182350248122
447 -0.04521656185388565 -28.65842652060092 -0.04682931639254093 -28.63501166664066
448 -0.045135936513543126 -28.70356245711446 -0.046119689010083675 -28.681131355650745
449 -0.045031799003481865 -28.748594256117944 -0.044370551221072675 -28.725501906871816
450 -0.04509497694671154 -28.793689233064654 -0.04557994212955237 -28.77108184900137
451 -0.04514475148171186 -28.838833984546365 -0.04400488752871752 -28.815086736530088
452 -0.045200219936668874 -28.884034204483033 -0.045662067271769045 -28.860748803801858
453 -0.045064042881131174 -28.929098247364163 -0.04448447097092867 -28.905233274772787
454 -0.045094314962625504 -28.974192562326788 -0.04420122504234314 -28.94943449981513
455 -0.04526171945035458 -29.019454281777143 -0.04286142438650131 -28.99229592420163
456 -0.04525881614536047 -29.064713097922503 -0.04710840992629528 -29.039404334127926
457 -0.04508936572819948 -29.109802463650702 -0.044795908592641355 -29.084200242720566
458 -0.04514234066009522 -29.154944804310798 -0.045125345885753634 -29.12932558860632
459 -0.0451449990272522 -29.20008980333805 -0.046235544979572295 -29.175561133585894
460 -0.04507501944899559 -29.245164822787043 -0.0443960951641202 -29.219957228750015
461 -0.045147805288434026 -29.290312628075476 -0.043861222267150876 -29.263818451017166
462 -0.04515657760202885 -29.335469205677505 -0.043305796943604945 -29.307124247960772
463 -0.04526917617768049 -29.380738381855185 -0.045700488798320296 -29.352824736759093
464 -0.045215635746717456 -29.425954017601903 -0.04556286316365003 -29.398387599922742
465 -0.04518913254141808 -29.47114315014332 -0.04440967850387097 -29.442797278426614
466 -0.045123887993395326 -29.516267038136714 -0.04474809747189283 -29.487545375898506
467 -0.045236000791192055 -29.561503038927906 -0.04397901576012373 -29.53152439165863
468 -0.045328473672270775 -29.606831512600177 -0.04539250154048204 -29.57691689319911
469 -0.04518079217523337 -29.65201230477541 -0.04511063750833273 -29.622027530707445
470 -0.045203153789043424 -29.697215458564454 -0.044190151058137415 -29.666217681765584
471 -0.04524285327643156 -29.742458311840885 -0.044654525630176065 -29.71087220739576
472 -0.04520072229206562 -29.78765903413295 -0.04497008714824915 -29.75584229454401
473 -0.045349874347448346 -29.833008908480398 -0.04013069290667772 -29.79597298745069
474 -0.045430807210505006 -29.878439715690902 -0.04643517415970564 -29.842408161610393
475 -0.045307318307459356 -29.92374703399836 -0.04515175968408584 -29.88755992129448
476 -0.045279632695019244 -29.96902666669338 -0.045155590400099754 -29.93271551169458
477 -0.04535361640155315 -30.014380283094933 -0.045746337808668616 -29.978461849503248
478 -0.04521854426711798 -30.059598827362052 -0.045763020776212214 -30.02422487027946
479 -0.04534913543611765 -30.10494796279817 -0.04807191099971533 -30.072296781279178
480 -0.04502139203250408 -30.149969354830674 -0.04586493112146854 -30.118161712400646
481 -0.044972844794392584 -30.194942199625068 -0.04610152058303356 -30.16426323298368
482 -0.044960273616015914 -30.239902473241084 -0.04475690107792616 -30.209020134061603
483 -0.045013454370200635 -30.284915927611284 -0.04491636995226145 -30.253936504013865
484 -0.045009249821305275 -30.32992517743259 -0.04557703249156475 -30.29951353650543
485 -0.044905093312263486 -30.37483027074485 -0.04662818666547537 -30.346141723170906
486 -0.044892640225589274 -30.419722910970442 -0.04451131951063871 -30.390653042681546
487 -0.04494210425764322 -30.464665015228086 -0.04401173070073128 -30.434664773382277
488 -0.04501415453851223 -30.5096791697666 -0.04580295030027628 -30.480467723682555
489 -0.044923882372677325 -30.554603052139278 -0.044890491478145125 -30.5253582151607
490 -0.04500353466719389 -30.599606586806473 -0.046410541795194146 -30.571768756955894
491 -0.04520309511572122 -30.644809681922194 -0.03883552737534046 -30.610604284331234
492 -0.04512893743813038 -30.689938619360323 -0.04511800799518824 -30.655722292326423
493 -0.04514346141368151 -30.735082080774003 -0.04536439124494791 -30.701086683571372
494 -0.04510118383914232 -30.780183264613147 -0.04520165100693703 -30.74628833457831
495 -0.04516514204442501 -30.82534840665757 -0.04469946566969156 -30.790987800248
496 -0.045145706832408906 -30.87049411348998 -0.044084851257503034 -30.835072651505502
497 -0.04518159907311201 -30.91567571256309 -0.04378271475434303 -30.878855366259845
498 -0.04528513345867395 -30.960960846021763 -0.04420293197035789 -30.923058298230202
499 -0.04524305704981089 -31.006203903071572 -0.045106677897274496 -30.968164976127476
500 -0.045220036059617996 -31.05142393913119 -0.04667503908276558 -31.01484001521024
501 -0.0452657412737608 -31.09668968040495 -0.04492321759462357 -31.059763232804862
502 -0.04515437129884958 -31.1418440517038 -0.0459147933870554 -31.105678026191917
503 -0.04520941209048033 -31.18705346379428 -0.0439183596521616 -31.149596385844077
504 -0.04525955803692341 -31.232313021831203 -0.04497927576303482 -31.19457566160711
505 -0.04532526433467865 -31.27763828616588 -0.04418622255325318 -31.238761884160365
506 -0.045385248586535455 -31.323023534752416 -0.04367724657058716 -31.282439130730953
507 -0.04539076872169971 -31.368414303474115 -0.04673344902694225 -31.329172579757895
508 -0.04522643834352493 -31.41364074181764 -0.04365783948451281 -31.37283041924241
509 -0.04528142381459475 -31.458922165632234 -0.04642326831817627 -31.419253687560584
510 -0.045166344940662385 -31.504088510572895 -0.04358475394546986 -31.462838441506054
511 -0.04522773530334234 -31.549316245876238 -0.043138137087225914 -31.50597657859328
512 -0.04533339366316795 -31.594649639539405 -0.046038576029241086 -31.55201515462252
513 -0.04526962861418724 -31.63991926815359 -0.04489905443042517 -31.596914209052944
514 -0.04528747331351042 -31.685206741467102 -0.04432594012469053 -31.641240149177634
515 -0.04536727517843246 -31.730574016645534 -0.04598768260329962 -31.687227831780934
516 -0.045246750861406324 -31.77582076750694 -0.04561650063842535 -31.732844332419358
517 -0.04523278940469026 -31.82105355691163 -0.04535886999219656 -31.778203202411554
518 -0.04532134998589754 -31.866374906897526 -0.043533741310238835 -31.821736943721792
519 -0.045353015512228013 -31.911727922409753 -0.0456478176638484 -31.86738476138564
520 -0.04528748262673617 -31.95701540503649 -0.04394798073917627 -31.911332742124817
521 -0.0451442988589406 -32.00215970389543 -0.04657187908887863 -31.957904621213697
522 -0.045223513059318064 -32.04738321695475 -0.04403912257403135 -32.00194374378773
523 -0.04525265824049711 -32.09263587519525 -0.04629538804292679 -32.048239131830655
524 -0.04517192039638758 -32.137807795591634 -0.04531259518116713 -32.09355172701182
525 -0.04521087668836117 -32.18301867227999 -0.04538551177829504 -32.13893723879011
526 -0.04521706886589527 -32.22823574114589 -0.045847562700510026 -32.18478480149062
527 -0.04511584769934416 -32.27335158884523 -0.04328143615275622 -32.228066237643375
528 -0.04525161106139421 -32.318603199906626 -0.04571897219866514 -32.27378520984204
529 -0.04514731280505657 -32.36375051271168 -0.047098119743168354 -32.32088332958521
530 -0.04506292231380939 -32.40881343502549 -0.04502006229013204 -32.36590339187534
531 -0.0450830090790987 -32.45389644410459 -0.04713298324495554 -32.4130363751203
532 -0.0449388824403286 -32.49883532654492 -0.046333649195730686 -32.45937002431603
533 -0.04494791124016047 -32.54378323778508 -0.04477730169892311 -32.50414732601495
534 -0.04504967220127583 -32.58883290998635 -0.04308828003704548 -32.547235606052
535 -0.04511312693357468 -32.63394603691992 -0.04603342153131962 -32.59326902758332
536 -0.04499554671347141 -32.678941583633396 -0.04482619110494852 -32.638095218688264
537 -0.044991021417081355 -32.72393260505048 -0.04421163368970156 -32.68230685237796
538 -0.04502799995243549 -32.76896060500292 -0.04535624329000711 -32.72766309566797
539 -0.045030277036130426 -32.81399088203905 -0.04389345422387123 -32.77155654989184
540 -0.04502233397215605 -32.859013216011206 -0.04428581427782774 -32.81584236416967
541 -0.04509162548929453 -32.9041048415005 -0.04411364514380693 -32.85995600931348
542 -0.04507160149514675 -32.94917644299564 -0.04504262022674084 -32.904998629540216
543 -0.04500296339392662 -32.99417940638957 -0.04558727480471134 -32.950585904344926
544 -0.04499802477657795 -33.039177431166145 -0.04500149432569742 -32.99558739867062
545 -0.0452226348221302 -33.08440006598828 -0.045689737610518935 -33.04127713628114
546 -0.04508877843618393 -33.12948884442446 -0.04636229444295168 -33.08763943072409
547 -0.04487142711877823 -33.174360271543236 -0.039629026874899866 -33.12726845759899
548 -0.045224533416330814 -33.21958480495957 -0.0435460289940238 -33.17081448659301
549 -0.04540429823100567 -33.26498910319057 -0.04286533389240503 -33.21367982048542
550 -0.04541562553495169 -33.31040472872552 -0.04447822403162718 -33.258158044517046
551 -0.045427404902875425 -33.3558321336284 -0.04689278919249773 -33.305050833709544
552 -0.04521299246698618 -33.40104512609538 -0.04195176064968109 -33.347002594359225
553 -0.045356114767491816 -33.446401240862876 -0.046000789105892184 -33.393003383465114
554 -0.045285802148282525 -33.49168704301116 -0.04602404162287712 -33.43902742508799
555 -0.045214555040001866 -33.536901598051166 -0.044151258654892445 -33.483178683742885
556 -0.045275422558188436 -33.58217702060936 -0.04556497912853956 -33.52874366287143
557 -0.04527073428034782 -33.62744775488971 -0.044100664742290976 -33.572844327613716
558 -0.045315667800605294 -33.672763422690316 -0.04465719629079103 -33.61750152390451
559 -0.04537882972508669 -33.718142252415404 -0.04367958437651396 -33.66118110828102
560 -0.04536509495228529 -33.76350734736769 -0.043571294844150545 -33.70475240312517
561 -0.045527000352740286 -33.809034347720434 -0.046614165976643564 -33.75136656910181
562 -0.04543690122663975 -33.85447124894707 -0.046085909567773344 -33.797452478669584
563 -0.04536648318171501 -33.89983773212879 -0.046691999025642875 -33.844144477695224
564 -0.04539759904146194 -33.94523533117025 -0.04160849004983902 -33.88575296774506
565 -0.04536176323890686 -33.99059709440916 -0.044638310372829434 -33.930391278117895
566 -0.04563298970460892 -34.03623008411377 -0.043929015100002286 -33.9743202932179
567 -0.04551874250173569 -34.0817488266155 -0.045974187180399896 -34.0202944803983
568 -0.04547906965017319 -34.12722789626567 -0.04547510519623756 -34.06576958559454
569 -0.04544901922345161 -34.17267691548913 -0.046933764778077605 -34.11270335037261
570 -0.04540579281747341 -34.2180827083066 -0.045095096528530124 -34.15779844690114
571 -0.04536524098366499 -34.26344794929027 -0.04729809165000916 -34.205096538551146
572 -0.04530118890106678 -34.30874913819133 -0.045093922130763534 -34.25019046068191
573 -0.04520831219851971 -34.35395745038985 -0.04413740877062082 -34.29432786945253
574 -0.045234186574816704 -34.399191636964666 -0.04341370034962892 -34.33774156980216
575 -0.045306887850165366 -34.44449852481483 -0.04580455180257559 -34.38354612160474
576 -0.045414640195667745 -34.4899131650105 -0.044327438808977604 -34.427873560413715
577 -0.04529392011463642 -34.53520708512514 -0.04442409761250019 -34.472297658026214
578 -0.04530434403568506 -34.58051142916082 -0.04496173039078712 -34.517259388417
579 -0.04526596385985613 -34.62577739302068 -0.04358532316982746 -34.56084471158683
580 -0.045370882377028465 -34.671148275397705 -0.04534461032599211 -34.60618932191282
581 -0.04550548642873764 -34.71665376182644 -0.04855440277606249 -34.654743724688885
582 -0.04526585023850203 -34.76191961206494 -0.04816848915070295 -34.70291221383959
583 -0.04498922191560269 -34.80690883398054 -0.04451445434242487 -34.747426668182015
584 -0.04494822286069393 -34.85185705684124 -0.04545335602015257 -34.79288002420217
585 -0.04499416444450617 -34.89685122128574 -0.04715554732829332 -34.840035571530464
586 -0.04486800953745842 -34.9417192308232 -0.04458848182111978 -34.88462405335159
587 -0.0449313772842288 -34.98665060810743 -0.04323180597275496 -34.92785585932434
588 -0.04504107553511858 -35.03169168364255 -0.04536992385983467 -34.973225783184176
589 -0.04499791618436575 -35.07668959982691 -0.044010905735194686 -35.01723668891937
590 -0.04526047632098198 -35.1219500761479 -0.044130409322679046 -35.061367098242044
591 -0.045135089196264744 -35.16708516534416 -0.044170833006501195 -35.10553793124855
592 -0.045037686638534066 -35.2121228519827 -0.04584907628595829 -35.15138700753451
593 -0.04506205581128597 -35.257184907793985 -0.044915107637643815 -35.19630211517215
594 -0.04503995459526777 -35.30222486238925 -0.04571005180478096 -35.242012166976934
595 -0.0449963478371501 -35.3472212102264 -0.04545515105128288 -35.28746731802822
596 -0.045041374117136004 -35.392262584343534 -0.04477732591331005 -35.33224464394153
597 -0.044935567677021025 -35.43719815202056 -0.04524179901927709 -35.37748644296081
598 -0.04497288707643747 -35.482171039097 -0.04531270191073418 -35.42279914487154
599 -0.04495806712657213 -35.52712910622357 -0.04641980528831482 -35.469218950159856
600 -0.04482733029872179 -35.57195643652229 -0.047153808921575543 -35.516372759081435
601 -0.04472507368773222 -35.61668151021002 -0.04469001982361078 -35.56106277890505
602 -0.044971265085041526 -35.66165277529506 -0.04076448529958725 -35.60182726420464
603 -0.044934328831732276 -35.70658710412679 -0.044194803759455684 -35.64602206796409
604 -0.04497377444058657 -35.751560878567375 -0.04630991611629724 -35.69233198408039
605 -0.04497205652296543 -35.79653293509034 -0.04649769850075245 -35.73882968258114
606 -0.04489752035588026 -35.84143045544622 -0.046390528604388234 -35.78522021118553
607 -0.0448489498347044 -35.88627940528092 -0.04526683054864407 -35.83048704173417
608 -0.044824286736547946 -35.93110369201747 -0.045387097634375095 -35.87587413936855
609 -0.044797416962683204 -35.97590110898015 -0.047311843000352384 -35.9231859823689
610 -0.044739406928420065 -36.020640515908575 -0.04198527578264475 -35.96517125815154
611 -0.04479171875864267 -36.06543223466722 -0.04631176311522722 -36.01148302126677
612 -0.04477236531674862 -36.110204599983966 -0.04538329169154167 -36.05686631295831
613 -0.044742729887366293 -36.154947329871334 -0.04325578175485134 -36.100122094713164
614 -0.044893091544508934 -36.19984042141584 -0.04376625828444958 -36.143888352997614
615 -0.04494555722922087 -36.24478597864506 -0.04817735198885202 -36.19206570498647
616 -0.04477466586977243 -36.289560644514836 -0.04413010980933905 -36.236195814795806
617 -0.04488508775830269 -36.33444573227314 -0.045547503791749475 -36.28174331858756
618 -0.044897386059165004 -36.3793431183323 -0.046575994417071345 -36.32831931300463
619 -0.044797031581401824 -36.424140149913704 -0.04525897353887558 -36.373578286543506
620 -0.04469133857637644 -36.46883148849008 -0.04577700141817331 -36.41935528796168
621 -0.04472475461661816 -36.5135562431067 -0.0451453760266304 -36.46450066398831
622 -0.044686592742800714 -36.5582428358495 -0.04523883890360594 -36.50973950289192
623 -0.04465411305427551 -36.602896948903776 -0.043396844156086446 -36.553136347048
624 -0.04475086499005556 -36.64764781389383 -0.04490537066012621 -36.59804171770813
625 -0.04475476462393999 -36.69240257851777 -0.0429958688095212 -36.64103758651765
626 -0.04492292664945126 -36.73732550516722 -0.04342209752649069 -36.684459684044135
627 -0.0448969254270196 -36.78222243059424 -0.046719696186482904 -36.73117938023062
628 -0.04499913826584816 -36.82722156886009 -0.043700180016458035 -36.77487956024708
629 -0.04482828676700592 -36.8720498556271 -0.043100580014288424 -36.81798014026137
630 -0.04492425657808781 -36.91697411220518 -0.04396736454218626 -36.86194750480355
631 -0.04495010748505592 -36.96192421969024 -0.0451390752568841 -36.90708658006044
632 -0.045012407936155796 -37.006936627626395 -0.0448073785752058 -36.951893958635644
633 -0.04487563725560904 -37.051812264882 -0.04396404623985291 -36.995858004875494
634 -0.044931041449308394 -37.09674330633131 -0.04609155412763357 -37.04194955900313
635 -0.04488401934504509 -37.14162732567636 -0.04625840149819851 -37.08820796050133
636 -0.044825985468924044 -37.186453311145286 -0.04339449778199196 -37.13160245828332
637 -0.04489859566092491 -37.23135190680621 -0.0447454459965229 -37.176347904279844
638 -0.04492847509682178 -37.276280381903035 -0.04673975463956594 -37.22308765891941
639 -0.04488223139196634 -37.321162613295 -0.04326086547225714 -37.26634852439167
640 -0.04488107860088349 -37.36604369189588 -0.04385782741010189 -37.31020635180177
641 -0.04502461012452841 -37.41106830202041 -0.0430755065754056 -37.35328185837717
642 -0.045074809715151785 -37.456143111735564 -0.04486465696245432 -37.398146515339626
643 -0.04507802110165358 -37.501221132837216 -0.04445500262081623 -37.44260151796044
644 -0.04512097593396902 -37.546342108771185 -0.04503909349441528 -37.48764061145486
645 -0.04501700922846794 -37.59135911799965 -0.04584031868726015 -37.53348093014212
646 -0.04500507395714522 -37.636364191956794 -0.04668932557106018 -37.58017025571318
647 -0.04518685471266508 -37.68155104666946 -0.03948097340762615 -37.619651229120805
648 -0.04513884149491787 -37.72668988816438 -0.04508587364107371 -37.664737102761876
649 -0.04516885615885258 -37.77185874432323 -0.044933647848665714 -37.70967075061054
650 -0.045140988752245904 -37.81699973307548 -0.04489101991057396 -37.754561770521114
651 -0.04513669107109308 -37.86213642414657 -0.04583739712834358 -37.80039916764946
652 -0.04520136285573244 -37.907337787002305 -0.044591679610311984 -37.84499084725977
653 -0.045173218846321105 -37.95251100584863 -0.046275438740849495 -37.89126628600062
654 -0.04507992845028639 -37.99759093429891 -0.04448742549866438 -37.93575371149929
655 -0.04521982595324516 -38.04281076025216 -0.04542652405798435 -37.981180235557275
656 -0.045087489672005175 -38.087898249924166 -0.045729123428463934 -38.02690935898574
657 -0.04505345467478037 -38.132951704598945 -0.04432929586619139 -38.07123865485193
658 -0.044993091560900214 -38.17794479615984 -0.04603609312325716 -38.11727474797519
659 -0.04498673044145107 -38.22293152660129 -0.04517330378293991 -38.162448051758126
660 -0.044943835400044915 -38.26787536200134 -0.04440758842974901 -38.206855640187875
661 -0.04502379111945629 -38.312899153120796 -0.0447779918089509 -38.251633631996825
662 -0.04512683227658272 -38.358025985397376 -0.04287221189588308 -38.29450584389271
663 -0.045207243598997596 -38.40323322899637 -0.04440854378044605 -38.33891438767316
664 -0.04523973613977432 -38.44847296513615 -0.04436559621244669 -38.3832799838856
665 -0.04519357495009899 -38.493666540086245 -0.044928732328116894 -38.42820871621372
666 -0.04524417892098427 -38.53891071900723 -0.046910851076245305 -38.475119567289966
667 -0.0450366273522377 -38.583947346359466 -0.044725320860743524 -38.51984488815071
668 -0.045017166435718535 -38.628964512795186 -0.04667893201112747 -38.566523820161834
669 -0.045060311816632746 -38.67402482461182 -0.04534188471734524 -38.61186570487918
670 -0.04492117781192064 -38.71894600242374 -0.04548466298729181 -38.65735036786647
671 -0.044925563223659995 -38.7638715656474 -0.04570992924273014 -38.703060297109204
672 -0.044843103364109994 -38.80871466901151 -0.04594338983297348 -38.749003686942174
673 -0.04485151655972004 -38.853566185571225 -0.04491795767098665 -38.793921644613164
674 -0.044836193323135376 -38.89840237889436 -0.045261767134070395 -38.839183411747236
675 -0.04478888139128685 -38.943191260285644 -0.0441631393507123 -38.88334655109795
676 -0.04499443341046572 -38.98818569369611 -0.044692618772387505 -38.92803916987034
677 -0.04487085603177547 -39.03305654972789 -0.046433310583233835 -38.97447248045357
678 -0.04484921358525753 -39.07790576331315 -0.04232145380228758 -39.01679393425586
679 -0.044933590665459634 -39.122839353978605 -0.04503295682370663 -39.06182689107956
680 -0.04499715194106102 -39.16783650591967 -0.045386242866516116 -39.107213133946075
681 -0.04499145932495594 -39.21282796524462 -0.044909773394465446 -39.15212290734054
682 -0.04507730323821306 -39.25790526848284 -0.04312331322580576 -39.19524622056635
683 -0.04512146878987551 -39.30302673727271 -0.046923809498548505 -39.2421700300649
684 -0.04491379875689745 -39.347940536029604 -0.04503532089293003 -39.28720535095783
685 -0.04489813037216663 -39.39283866640177 -0.044570586457848546 -39.33177593741568
686 -0.04490246158093214 -39.437741127982704 -0.04639106839895248 -39.37816700581463
687 -0.04492174331098795 -39.48266287129369 -0.044908436201512816 -39.42307544201614
688 -0.044836937449872494 -39.52749980874356 -0.045381958782672885 -39.46845740079881
689 -0.044847312942147256 -39.57234712168571 -0.04449677746742964 -39.51295417826624
690 -0.044883622974157336 -39.617230744659864 -0.04576227981597185 -39.558716458082216
691 -0.04488407429307699 -39.66211481895294 -0.042995520681142804 -39.60171197876336
692 -0.044937952794134615 -39.70705277174708 -0.04362926110625267 -39.645341239869616
693 -0.0449540875852108 -39.75200685933229 -0.04455964509397745 -39.68990088496359
694 -0.04498217292129993 -39.79698903225359 -0.04561219234019518 -39.735513077303786
695 -0.04489214662462473 -39.84188117887822 -0.044365034252405164 -39.779878111556194
696 -0.04495035894215107 -39.88683153782037 -0.04446345344185829 -39.82434156499805
697 -0.04500183742493391 -39.931833375245304 -0.04481043498963118 -39.86915199998768
698 -0.045021870732307435 -39.97685524597761 -0.04586725775152445 -39.9150192577392
699 -0.04490019530057907 -40.02175544127819 -0.04558347649872303 -39.96060273423792
700 -0.044889694824814794 -40.066645136103006 -0.04416650217026472 -40.00476923640819
701 -0.04492951780557632 -40.11157465390858 -0.045288347825407985 -40.05005758423359
702 -0.044941208139061925 -40.15651586204765 -0.044712267443537713 -40.09476985167713
703 -0.044929754734039304 -40.20144561678169 -0.04331179596483707 -40.13808164764197
704 -0.04501051716506481 -40.24645613394676 -0.044687804952263835 -40.18276945259423
705 -0.04506484605371952 -40.29152098000048 -0.04670545179396868 -40.2294749043882
706 -0.04494487922638655 -40.33646585922686 -0.04481890145689249 -40.27429380584509
707 -0.04496137965470552 -40.38142723888157 -0.04415801465511322 -40.3184518205002
708 -0.04488075766712427 -40.426307996548694 -0.04371232595294714 -40.362164146453146
709 -0.045053868740797046 -40.47136186528949 -0.04567252900451422 -40.40783667545766
710 -0.045127644948661325 -40.51648951023815 -0.041836836375296116 -40.449673511832955
711 -0.04512668699026108 -40.56161619722841 -0.04417911916971207 -40.49385263100267
712 -0.04512784332036972 -40.60674404054878 -0.04463780466467142 -40.53849043566734
713 -0.04525448512285948 -40.651998525671644 -0.04520899839699268 -40.583699434064336
714 -0.04512220378965139 -40.6971207294613 -0.0484999505802989 -40.632199384644636
715 -0.0450122032314539 -40.74213293269275 -0.045095836743712425 -40.67729522138835
716 -0.04491775259375572 -40.7870506852865 -0.04566922690719366 -40.72296444829554
717 -0.04486907981336117 -40.83191976509986 -0.04667688123881817 -40.76964132953436
718 -0.044856821186840534 -40.8767765862867 -0.04420592077076435 -40.81384725030512
719 -0.04489720910787583 -40.921673795394575 -0.04391633253544569 -40.85776358284057
720 -0.04500241316854954 -40.96667620856312 -0.04603250622749329 -40.90379608906806
721 -0.04492253363132477 -41.011598742194444 -0.04514228124171495 -40.948938370309776
722 -0.044919049553573134 -41.056517791748014 -0.04431618638336658 -40.993254556693145
723 -0.04499232117086649 -41.10151011291888 -0.04630232360213995 -41.03955688029529
724 -0.04484384767711162 -41.146353960595995 -0.045488113164901735 -41.08504499346019
725 -0.04487755000591278 -41.19123151060191 -0.04419027678668499 -41.12923527024687
726 -0.04498827066272497 -41.23621978126464 -0.045910922810435295 -41.17514619305731
727 -0.04484069291502237 -41.28106047417966 -0.04380180034786463 -41.21894799340517
728 -0.0448708226904273 -41.32593129687009 -0.045301282592117784 -41.264249275997294
729 -0.044827446527779105 -41.370758743397865 -0.04497887156903744 -41.30922814756633
730 -0.04481101799756289 -41.415569761395425 -0.04625773523002863 -41.35548588279636
731 -0.04481812473386526 -41.46038788612929 -0.043966534361243245 -41.399452417157605
732 -0.044827476143836975 -41.50521536227313 -0.04537450987845659 -41.44482692703606
733 -0.04481868520379066 -41.55003404747692 -0.0444373294711113 -41.48926425650717
734 -0.04486016482114792 -41.594894212298065 -0.04596811421215534 -41.53523237071933
735 -0.04475084077566862 -41.639645053073735 -0.04300609305500984 -41.57823846377434
736 -0.04481870625168085 -41.68446375932542 -0.04332523681223392 -41.62156370058658
737 -0.04490295797586441 -41.72936671730128 -0.04589328337460756 -41.66745698396119
738 -0.04500791635364294 -41.77437463365492 -0.04813185781240463 -41.715588841773595
739 -0.04482090286910534 -41.81919553652403 -0.04722884800285101 -41.76281768977645
740 -0.0447578925639391 -41.863953429087964 -0.044139404967427256 -41.80695709474387
741 -0.044740517437458036 -41.908693946525425 -0.043779438734054564 -41.85073653347793
742 -0.04472618568688631 -41.95342013221231 -0.04637424666434527 -41.89711078014227
743 -0.04467927347868681 -41.99809940569099 -0.044016208685934546 -41.9411269888282
744 -0.04469574671238661 -42.04279515240338 -0.04237482473254204 -41.98350181356074
745 -0.044796297885477544 -42.087591450288855 -0.0442147746682167 -42.02771658822896
746 -0.044753999821841715 -42.1323454501107 -0.04271783456206322 -42.070434422791024
747 -0.044939998723566535 -42.17728544883426 -0.046738496981561184 -42.117172919772585
748 -0.04496675748378039 -42.22225220631804 -0.03817596975713968 -42.155348889529726
749 -0.045178284496068956 -42.26743049081411 -0.04576527383178473 -42.20111416336151
750 -0.045141210593283174 -42.31257170140739 -0.04631904885172844 -42.24743321221324
751 -0.045014243200421335 -42.35758594460781 -0.04600662179291248 -42.29343983400615
752 -0.04495525304228067 -42.402541197650095 -0.04405181091278791 -42.33749164491894
753 -0.04498028326779604 -42.44752148091789 -0.044748629257082936 -42.38224027417603
754 -0.04502005595713854 -42.49254153687503 -0.04620528444647789 -42.428445558622506
755 -0.04504012688994408 -42.537581663764975 -0.048072618618607524 -42.47651817724111
756 -0.04480688851326704 -42.58238855227824 -0.045123643986880776 -42.521641821227995
757 -0.0448125246912241 -42.62720107696946 -0.044419564120471475 -42.56606138534847
758 -0.04482008516788483 -42.67202116213735 -0.04542454127222299 -42.611485926620695
759 -0.044798017106950284 -42.7168191792443 -0.04430352784693241 -42.65578945446763
760 -0.044833823852241037 -42.76165300309654 -0.044924729689955714 -42.70071418415758
761 -0.044807352125644684 -42.806460355222185 -0.045348515175282954 -42.74606269933287
762 -0.04476184919476509 -42.85122220441695 -0.046608489193022254 -42.79267118852589
763 -0.04473397452384233 -42.89595617894079 -0.045465999096632 -42.83813718762252
764 -0.04472927488386631 -42.940685453824656 -0.04484148733317852 -42.8829786749557
765 -0.04470836464315653 -42.98539381846781 -0.04342724308371544 -42.926405918039414
766 -0.04481868129223585 -43.03021249976005 -0.045183689706027506 -42.97158960774544
767 -0.04472204931080341 -43.07493454907085 -0.04532375074923038 -43.016913358494676
768 -0.04472754113376141 -43.11966209020461 -0.04550399072468281 -43.06241734921936
769 -0.04475248921662569 -43.16441457942124 -0.044729366712272164 -43.107146715931634
770 -0.04481113739311695 -43.20922571681436 -0.044982280023396014 -43.15212899595503
771 -0.044922991283237936 -43.254148708097595 -0.0460654903203249 -43.198194486275355
772 -0.044691147096455094 -43.29883985519405 -0.04547217674553394 -43.24366666302089
773 -0.04464526195079088 -43.343485117144844 -0.043859776295721534 -43.28752643931661
774 -0.044618695974349976 -43.388103813119194 -0.044449415430426596 -43.331975854747036
775 -0.044673760421574116 -43.43277757354077 -0.045338901318609716 -43.377314756065644
776 -0.04467216692864895 -43.47744974046942 -0.0450675630941987 -43.422382319159844
777 -0.0446544986218214 -43.52210423909124 -0.04382113870233297 -43.46620345786218
778 -0.04469538051635027 -43.56679961960759 -0.04456044528633356 -43.510763903148515
779 -0.04472315236926079 -43.61152277197685 -0.04591018054634333 -43.55667408369486
780 -0.044693404249846934 -43.6562161762267 -0.04296587184071541 -43.59963995553557
781 -0.04482832159847021 -43.70104449782517 -0.04684248510748148 -43.646482440643055
782 -0.0447106359526515 -43.74575513377783 -0.044194520264863965 -43.69067696090792
783 -0.044759055227041246 -43.79051418900487 -0.043893790990114215 -43.73457075189803
784 -0.044767444394528864 -43.8352816333994 -0.038925740867853165 -43.77349649276589
785 -0.045012474060058594 -43.880294107459456 -0.04613356199115515 -43.81963005475704
786 -0.04493592623621225 -43.92523003369567 -0.044265589118003844 -43.86389564387505
787 -0.04503452535718679 -43.97026455905286 -0.04504882097244263 -43.90894446484749
788 -0.044969549588859084 -44.015234108641714 -0.04511132296174765 -43.95405578780923
789 -0.04498595092445612 -44.06022005956617 -0.04533797204494476 -43.99939375985418
790 -0.04491905774921179 -44.10513911731538 -0.04486103355884552 -44.044254793413025
791 -0.044976658374071124 -44.15011577568945 -0.0434827521443367 -44.08773754555736
792 -0.04513919912278652 -44.19525497481224 -0.04581266324967146 -44.13355020880703
793 -0.0449671508744359 -44.24022212568667 -0.04400774352252483 -44.17755795232956
794 -0.045000819861888884 -44.28522294554856 -0.04514207039028406 -44.22270002271984
795 -0.045023664459586145 -44.330246610008146 -0.04570129420608282 -44.268401316925925
796 -0.04492474943399429 -44.37517135944214 -0.04366684779524803 -44.312068164721175
797 -0.045092799700796604 -44.42026415914294 -0.044312058761715886 -44.356380223482894
798 -0.04504411797970533 -44.465308277122645 -0.04357424341142178 -44.399954466894314
799 -0.04512169063091278 -44.51042996775356 -0.042071714624762536 -44.442026181519076
800 -0.045249348133802415 -44.55567931588736 -0.04483298063278198 -44.48685916215186
801 -0.04526819046586752 -44.60094750635323 -0.045611579716205594 -44.53247074186807
802 -0.04522280935198068 -44.64617031570521 -0.04482246302068234 -44.57729320488875
803 -0.04531867746263742 -44.69148899316785 -0.04650591108947992 -44.62379911597823
804 -0.045209146291017535 -44.736698139458866 -0.04479602500796318 -44.66859514098619
805 -0.04520721025764942 -44.78190534971652 -0.0436991149559617 -44.712294255942155
806 -0.04524178877472877 -44.82714713849125 -0.0464790703728795 -44.75877332631504
807 -0.04511495027691126 -44.87226208876816 -0.046900689415633676 -44.80567401573067
808 -0.04534825775772333 -44.91761034652588 -0.04446282833814621 -44.85013684406882
809 -0.04512342885136604 -44.96273377537725 -0.0444295808672905 -44.89456642493611
810 -0.045130550675094125 -45.00786432605235 -0.0448835376650095 -44.93944996260112
811 -0.045087707601487635 -45.05295203365384 -0.04375910349190235 -44.98320906609302
812 -0.045142528228461744 -45.0980945618823 -0.045655541121959686 -45.02886460721498
813 -0.04504899736493826 -45.143143559247235 -0.04537498261779547 -45.07423958983277
814 -0.04507140889763832 -45.18821496814488 -0.045245832204818724 -45.11948542203759
815 -0.045045511052012446 -45.233260479196886 -0.04528098702430725 -45.1647664090619
816 -0.0450660502538085 -45.278326529450695 -0.04546592459082603 -45.210232333652726
817 -0.045043200440704825 -45.3233697298914 -0.04362566266208887 -45.253857996314814
818 -0.0450128948315978 -45.368382624723 -0.04466188549995422 -45.29851988181477
819 -0.04506251849234104 -45.41344514321534 -0.04377322271466255 -45.34229310452943
820 -0.045101568847894666 -45.45854671206324 -0.04671634994447231 -45.38900945447391
821 -0.04509735032916069 -45.5036440623924 -0.04469550158828497 -45.43370495606219
822 -0.045137756317853925 -45.54878181871025 -0.043005513958632946 -45.47671047002083
823 -0.04505859315395355 -45.59384041186421 -0.046214895136654374 -45.522925365157484
824 -0.04508744701743126 -45.63892785888164 -0.044109840877354145 -45.56703520603484
825 -0.04516270030289889 -45.68409055918453 -0.04609357938170433 -45.61312878541654
826 -0.04505430087447167 -45.729144860059 -0.045573876425623897 -45.65870266184216
827 -0.045053884573280814 -45.77419874463228 -0.04442341718822718 -45.70312607903039
828 -0.04503188766539097 -45.81923063229767 -0.044246457144618036 -45.74737253617501
829 -0.04498796407133341 -45.864218596369 -0.043322980403900146 -45.79069551657891
830 -0.045137946121394636 -45.90935654249039 -0.045054353028535846 -45.83574986960744
831 -0.045162111334502694 -45.9545186538249 -0.046948254480957984 -45.8826981240884
832 -0.045003116689622404 -45.99952177051452 -0.04518339969217777 -45.92788152378058
833 -0.04503888189792633 -46.04456065241244 -0.044725002534687516 -45.97260652631527
834 -0.045067332312464715 -46.089627984724906 -0.04734114352613687 -46.01994766984141
835 -0.044951478391885756 -46.13457946311679 -0.046446288377046584 -46.066393958218455
836 -0.044947176426649096 -46.17952663954344 -0.04630364999175072 -46.112697608210205
837 -0.04478967767208815 -46.224316317215525 -0.043797905743122104 -46.156495513953324
838 -0.04483322259038687 -46.26914953980591 -0.045770729333162306 -46.20226624328649
839 -0.04489704165607691 -46.31404658146199 -0.04486714750528335 -46.247133390791774
840 -0.04486110974103212 -46.35890769120302 -0.04236400704830885 -46.28949739784008
841 -0.04495814498513937 -46.40386583618816 -0.044454145804047586 -46.333951543644126
842 -0.04495700355619192 -46.44882283974435 -0.04486247301101685 -46.37881401665514
843 -0.04501113034784794 -46.4938339700922 -0.04523381590843201 -46.42404783256357
844 -0.04498873446136713 -46.53882270455357 -0.04544016197323799 -46.46948799453681
845 -0.044882758520543575 -46.58370546307411 -0.044213800504803655 -46.51370179504162
846 -0.04498757887631655 -46.62869304195043 -0.045432169921696186 -46.559133964963316
847 -0.04483026582747698 -46.673523307777906 -0.04336125142872334 -46.602495216392036
848 -0.04501124992966652 -46.71853455770757 -0.04589118007570505 -46.64838639646774
849 -0.044975034706294534 -46.76350959241387 -0.0438218342140317 -46.69220823068177
850 -0.04501074906438589 -46.80852034147826 -0.04361736830323935 -46.73582559898501
851 -0.04502192325890064 -46.85354226473716 -0.04624489918351173 -46.78207049816852
852 -0.04512820895761251 -46.89867047369477 -0.0440461877733469 -46.82611668594187
853 -0.04502305816859007 -46.94369353186336 -0.04518445637077093 -46.87130114231264
854 -0.04508722629398108 -46.98878075815734 -0.043034046143293384 -46.91433518845593
855 -0.04522962402552366 -47.03401038218286 -0.04501125495880842 -46.95934644341474
856 -0.045130021311342715 -47.07914040349421 -0.04643552713096142 -47.0057819705457
857 -0.04507802911102772 -47.12421843260523 -0.04551107995212078 -47.05129305049782
858 -0.04508492052555084 -47.169303353130786 -0.046465173922479154 -47.097758224420296
859 -0.04501956775784492 -47.214322920888634 -0.04568751845508814 -47.143445742875386
860 -0.04498221296817064 -47.259305133856806 -0.04449714925140143 -47.187942892126784
861 -0.04492880869656801 -47.304233942553374 -0.04588053766638041 -47.23382342979316
862 -0.044905404560267925 -47.34913934711364 -0.04474328272044659 -47.27856671251361
863 -0.04496748857200146 -47.39410683568564 -0.04642490856349468 -47.3249916210771
864 -0.04480348359793425 -47.43891031928357 -0.04760116189718246 -47.37259278297429
865 -0.04475119300186634 -47.48366151228544 -0.04394054263830185 -47.41653332561259
866 -0.04472705293446779 -47.528388565219906 -0.0441210413351655 -47.46065436694776
867 -0.04480057246983051 -47.57318913768974 -0.04577276632189751 -47.50642713326965
868 -0.044775209948420526 -47.61796434763816 -0.043349364772439 -47.54977649804209
869 -0.044851194694638254 -47.662815542332794 -0.044422519765794276 -47.59419901780789
870 -0.04485227689146996 -47.70766781922426 -0.04513595998287201 -47.63933497779076
871 -0.044998515583574775 -47.752666334807834 -0.047258765622973445 -47.68659374341373
872 -0.044754714146256445 -47.79742104895409 -0.045837441459298134 -47.73243118487303
873 -0.04460261128842831 -47.84202366024252 -0.04164413213729858 -47.77407531701033
874 -0.04493923913687468 -47.88696289937939 -0.04697202742099762 -47.82104734443133
875 -0.044757235795259476 -47.93172013517465 -0.04386020731180906 -47.86490755174314
876 -0.04476170279085636 -47.97648183796551 -0.04511876553297043 -47.910026317276106
877 -0.04483051970601082 -48.02131235767152 -0.0446586761623621 -47.95468499343847
878 -0.04478755388408899 -48.06609991155561 -0.04412239231169224 -47.99880738575016
879 -0.044805323146283625 -48.110905234701896 -0.04570033550262451 -48.044507721252785
880 -0.04481156971305609 -48.15571680441495 -0.046139591559767726 -48.09064731281255
881 -0.044619065895676616 -48.200335870310624 -0.04526052288711071 -48.13590783569966
882 -0.04482667781412601 -48.24516254812475 -0.042660045064985753 -48.178567880764646
883 -0.04470969624817371 -48.28987224437293 -0.04448202699422836 -48.22304990775888
884 -0.04504705499857664 -48.334919299371506 -0.04821442645043135 -48.271264334209306
885 -0.04470198079943657 -48.379621280170944 -0.043925949931144716 -48.31519028414045
886 -0.044714211113750936 -48.424335491284694 -0.04520267676562071 -48.36039296090607
887 -0.04467306770384312 -48.469008558988534 -0.04349444955587387 -48.40388741046194
888 -0.044712521322071555 -48.5137210803106 -0.044321820326149466 -48.44820923078809
889 -0.04471655432134867 -48.55843763463195 -0.04416323360055685 -48.492372464388644
890 -0.04481803458184004 -48.60325566921379 -0.04408153481781483 -48.53645399920646
891 -0.04480065144598484 -48.64805632065977 -0.04459083992987871 -48.58104483913634
892 -0.04484667871147394 -48.69290299937124 -0.04512723777443171 -48.62617207691077
893 -0.04490598533302546 -48.737808984704266 -0.04344812948256731 -48.66962020639334
894 -0.04493640046566725 -48.78274538516993 -0.04127785041928291 -48.710898056812624
895 -0.045145984180271624 -48.827891369350205 -0.04323805794119835 -48.75413611475382
896 -0.04518920630216598 -48.873080575652374 -0.04640082903206348 -48.800536943785886
897 -0.04511876758188009 -48.91819934323426 -0.044576076418161394 -48.845113020204046
898 -0.045082660391926765 -48.96328200362618 -0.04538903161883354 -48.89050205182288
899 -0.04505262654274702 -49.00833463016893 -0.045310400612652305 -48.93581245243553
900 -0.04505661092698574 -49.053391241095916 -0.04443570785224438 -48.98024816028777
901 -0.04509209841489792 -49.098483339510814 -0.04579842500388622 -49.02604658529166
902 -0.0450842147693038 -49.14356755428012 -0.04564453363418579 -49.07169111892585
903 -0.04498684220016003 -49.18855439648028 -0.04482833780348301 -49.11651945672933
904 -0.045027452148497106 -49.23358184862877 -0.04662855882197618 -49.16314801555131
905 -0.04489781800657511 -49.27847966663535 -0.044210377149283886 -49.20735839270059
906 -0.04489045608788729 -49.32337012272323 -0.0461477342993021 -49.253506126999895
907 -0.04488023985177279 -49.368250362575004 -0.046909656189382073 -49.30041578318928
908 -0.04477697480469942 -49.4130273373797 -0.045787984132766725 -49.346203767322045
909 -0.044704935513436794 -49.45773227289314 -0.043873493745923045 -49.390077261067965
910 -0.044772243872284886 -49.50250451676543 -0.04567299745976925 -49.43575025852773
911 -0.04469224773347378 -49.5471967644989 -0.04448118973523378 -49.48023144826297
912 -0.044738654419779776 -49.59193541891868 -0.04583020582795143 -49.526061654090924
913 -0.04479487109929323 -49.63673029001797 -0.04549970775842667 -49.57156136184935
914 -0.04468523766845465 -49.681415527686426 -0.04420663230121136 -49.61576799415056
915 -0.04473449215292931 -49.72615001983935 -0.04440218824893236 -49.66017018239949
916 -0.04485070053488016 -49.77100072037423 -0.04481878355145454 -49.704988965950946
917 -0.044763457216322425 -49.81576417759055 -0.04525779299438 -49.75024675894532
918 -0.044698669388890264 -49.860462846979445 -0.043897937424480914 -49.794144696369806
919 -0.04477924667298794 -49.90524209365243 -0.045409338735044005 -49.83955403510485
920 -0.04474445469677448 -49.94998654834921 -0.0413500590249896 -49.88090409412984
921 -0.04489794634282589 -49.99488449469204 -0.043509263172745706 -49.92441335730258
922 -0.04498184286057949 -50.03986633755262 -0.04483536593616009 -49.96924872323874
923 -0.045025756023824214 -50.08489209357644 -0.04439101032912731 -50.01363973356787
924 -0.04501037895679474 -50.12990247253324 -0.04352938868105412 -50.05716912224892
925 -0.04503441397100687 -50.17493688650425 -0.04598794002085924 -50.10315706226978
926 -0.044971589371562 -50.21990847587581 -0.04495020806789398 -50.148107270337675
927 -0.04511071648448706 -50.2650191923603 -0.0431373443454504 -50.19124461468313
928 -0.04513186477124691 -50.31015105713155 -0.04042457863688469 -50.231669193320016
929 -0.04540970623493194 -50.35556076336648 -0.04639638420194388 -50.27806557752196
930 -0.0452596165239811 -50.40082037989046 -0.04567174017429352 -50.32373731769625
931 -0.04525716658681631 -50.44607754647728 -0.044891738519072535 -50.36862905621532
932 -0.04521889518946409 -50.49129644166674 -0.04581338930875063 -50.41444244552407
933 -0.04520024787634611 -50.536496689543085 -0.04689671341329813 -50.46133915893736
934 -0.045076666958630086 -50.581573356501714 -0.04573369193822145 -50.50707285087559
935 -0.04508610349148512 -50.6266594599932 -0.04584282841533423 -50.55291567929092
936 -0.0450603598728776 -50.67171981986608 -0.045997700095176695 -50.5989133793861
937 -0.044974775053560734 -50.71669459491964 -0.045079649239778516 -50.64399302862588
938 -0.044945824705064294 -50.761640419624705 -0.04776705987751484 -50.69176008850339
939 -0.04489704240113497 -50.80653746202584 -0.0459668718278408 -50.73772696033124
940 -0.0447864081710577 -50.85132387019689 -0.044632657431066036 -50.7823596177623
941 -0.04487225841730833 -50.8961961286142 -0.04349077120423317 -50.825850388966536
942 -0.04484891220927238 -50.941045040823475 -0.0443778520449996 -50.87022824101154
943 -0.04487088564783335 -50.98591592647131 -0.043871878460049626 -50.91410011947159
944 -0.04498331286013126 -51.03089923933144 -0.04660771861672401 -50.96070783808832
945 -0.044797513633966446 -51.075696752965406 -0.045745496079325675 -51.006453334167645
946 -0.04482048917561769 -51.12051724214103 -0.045581082440912725 -51.05203441660856
947 -0.044857862405478954 -51.165375104546506 -0.045598644949495795 -51.09763306155805
948 -0.04474667590111494 -51.21012178044762 -0.04475080259144306 -51.142383864149494
949 -0.04479576088488102 -51.2549175413325 -0.04561879672110081 -51.188002660870595
950 -0.04467720575630665 -51.29959474708881 -0.045738577283918856 -51.233741238154515
951 -0.04467930309474468 -51.34427405018356 -0.04480701368302107 -51.278548251837535
952 -0.04469024352729321 -51.38896429371085 -0.044235171750187874 -51.32278342358772
953 -0.044701607711613175 -51.433665901422465 -0.04401418063789606 -51.36679760422562
954 -0.04481303356587887 -51.478478934988345 -0.043583005852997306 -51.41038061007861
955 -0.04481741189956665 -51.52329634688791 -0.045653740875422955 -51.456034350954035
956 -0.04484528061002493 -51.56814162749794 -0.047210585325956345 -51.50324493627999
957 -0.04474072679877281 -51.61288235429671 -0.04273940399289131 -51.54598434027288
958 -0.04479657951742411 -51.65767893381413 -0.044334006123244764 -51.590318346396124
959 -0.04480240624397993 -51.702481340058114 -0.04453464187681675 -51.63485298827294
960 -0.044818046316504476 -51.74729938637462 -0.044394098408520224 -51.67924708668146
961 -0.044807378016412255 -51.792106764391036 -0.044293631054461005 -51.723540717735915
962 -0.04487119186669588 -51.83697795625773 -0.0449651537463069 -51.76850587148222
963 -0.04490805044770241 -51.881886006705436 -0.04788834154605866 -51.816394213028275
964 -0.04493571948260069 -51.92682172618804 -0.04068880658596754 -51.857083019614244
965 -0.04495333824306726 -51.97177506443111 -0.045143566094338894 -51.90222658570858
966 -0.044922113232314584 -52.016697177663424 -0.04467577189207077 -51.946902357600656
967 -0.04491274505853653 -52.06160992272196 -0.045073244534432885 -51.99197560213509
968 -0.04489930048584938 -52.106509223207816 -0.04376861322671175 -52.0357442153618
969 -0.044995390251278876 -52.151504613459096 -0.045146250165998936 -52.0808904655278
970 -0.04497344121336937 -52.19647805467247 -0.04511984772980213 -52.1260103132576
971 -0.04495222195982933 -52.2414302766323 -0.044758019410073756 -52.17076833266768
972 -0.044924606941640376 -52.28635488357394 -0.04438960365951061 -52.21515793632719
973 -0.04496814925223589 -52.33132303282618 -0.04434080757200718 -52.259498743899194
974 -0.04498096834868193 -52.37630400117486 -0.04553513024002313 -52.30503387413922
975 -0.04495592415332794 -52.42125992532819 -0.04490225166082382 -52.34993612580004
976 -0.04498437587171793 -52.46624430119991 -0.04544188808649778 -52.39537801388654
977 -0.04492529947310686 -52.511169600673014 -0.04566774275153875 -52.44104575663808
978 -0.04491543769836426 -52.55608503837138 -0.04508364405483008 -52.48612940069291
979 -0.044925892539322373 -52.601010930910704 -0.044507018849253656 -52.53063641954216
980 -0.044918468408286574 -52.64592939931899 -0.04359645023941994 -52.57423286978158
981 -0.045034505613148215 -52.69096390493213 -0.044441365823149684 -52.61867423560473
982 -0.04504265300929546 -52.73600655794143 -0.04495629984885454 -52.663630535453585
983 -0.045058402232825756 -52.781064960174255 -0.0452126806601882 -52.70884321611377
984 -0.044988263957202436 -52.826053224131456 -0.04525098372250795 -52.75409419983628
985 -0.04503881689161062 -52.87109204102307 -0.04563324153423309 -52.799727441370514
986 -0.04499132502824068 -52.91608336605131 -0.045321838930249214 -52.84504928030076
987 -0.044839382730424406 -52.960922748781734 -0.045404154993593696 -52.890453435294354
988 -0.04484303165227175 -53.005765780434004 -0.04567233286798 -52.936125768162334
989 -0.044851761870086194 -53.05061754230409 -0.04598138891160488 -52.98210715707394
990 -0.04489445760846138 -53.09551199991255 -0.04369782358407974 -53.02580498065802
991 -0.04490223042666912 -53.140414230339225 -0.04424940589815378 -53.07005438655618
992 -0.044898224622011186 -53.185312454961235 -0.04482111148536205 -53.11487549804154
993 -0.04490188118070364 -53.23021433614194 -0.045405155047774315 -53.160280653089316
994 -0.04489561878144741 -53.27510995492339 -0.04558314550668001 -53.205863798596
995 -0.04483328349888325 -53.31994323842227 -0.045477773621678354 -53.251341572217676
996 -0.044796589948236945 -53.3647398283705 -0.04437754545360804 -53.29571911767128
997 -0.04482674337923527 -53.409566571749735 -0.045674179866909984 -53.34139329753819
998 -0.04488328490406275 -53.454449856653795 -0.04520054925233126 -53.38659384679052
999 -0.044687050580978396 -53.49913690723477 -0.045281901769340036 -53.43187574855986
1000 -0.04477090630680323 -53.54390781354157 -0.04500388074666262 -53.476879629306524
1001 -0.04476214665919542 -53.58866996020077 -0.04433863200247288 -53.521218261308995
1002 -0.04477191586047411 -53.63344187606124 -0.042719704657793046 -53.56393796596679
1003 -0.04487667661160231 -53.67831855267284 -0.04458357505500317 -53.60852154102179
1004 -0.04484325293451548 -53.723161805607354 -0.04598660673946142 -53.65450814776125
1005 -0.044848250970244405 -53.7680100565776 -0.04444476701319218 -53.69895291477444
1006 -0.04485263992100954 -53.81286269649861 -0.04329191166907549 -53.74224482644351
1007 -0.04491373579949141 -53.8577764322981 -0.04424561224877834 -53.78649043869229
1008 -0.04497529100626707 -53.90275172330437 -0.04519720710813999 -53.83168764580043
1009 -0.04502709172666073 -53.94777881503103 -0.04281067103147507 -53.874498316831904
1010 -0.04509052615612745 -53.99286934118716 -0.04576001800596714 -53.92025833483787
1011 -0.04493056833744049 -54.0377999095246 -0.04493909496814012 -53.96519742980601
1012 -0.04492348395287991 -54.08272339347748 -0.04535511825233698 -54.01055254805835
1013 -0.044933571480214596 -54.127656964957694 -0.04518379252403974 -54.05573634058239
1014 -0.04495223872363567 -54.17260920368133 -0.04453326892107725 -54.10026960950347
1015 -0.04503373373299837 -54.21764293741433 -0.04277088679373264 -54.1430404962972
1016 -0.04502448160201311 -54.262667419016346 -0.04433735013008118 -54.18737784642728
1017 -0.045117199420928955 -54.307784618437275 -0.047314003109931946 -54.234691849537214
1018 -0.04496026262640953 -54.352744881063686 -0.04332464337348938 -54.2780164929107
1019 -0.04507462866604328 -54.39781950972973 -0.046184536255896094 -54.324201029166595
1020 -0.04504051562398672 -54.44286002535372 -0.04389812108129263 -54.368099150247886
1021 -0.045118671469390394 -54.487978696823106 -0.04686536081135273 -54.41496451105924
1022 -0.04496476966887712 -54.532943466491986 -0.04565082043409348 -54.46061533149333
1023 -0.044898811355233194 -54.57784227784722 -0.04477875847369432 -54.50539408996703
1024 -0.04494871869683266 -54.62279099654405 -0.045283759199082854 -54.55067784916611
1025 -0.04484832715243101 -54.66763932369648 -0.04528286121785641 -54.59596071038396
1026 -0.04483602177351713 -54.71247534547 -0.043091698363423345 -54.63905240874739
1027 -0.04499288816004991 -54.75746823363005 -0.04600740075111389 -54.685059809498505
1028 -0.04490263219922781 -54.802370865829275 -0.04503461979329586 -54.7300944292918
1029 -0.04491896629333496 -54.84728983212261 -0.04482445251196623 -54.77491888180377
1030 -0.044856615364551544 -54.892146447487164 -0.0443926764652133 -54.819311558268986
1031 -0.04502359926700592 -54.93717004675417 -0.04717723298817873 -54.86648879125716
1032 -0.04481743648648262 -54.98198748324065 -0.04526040032505989 -54.911749191582224
1033 -0.04492191877216101 -55.02690940201281 -0.045794598013162616 -54.957543789595384
1034 -0.044815543852746484 -55.07172494586556 -0.04423426613211632 -55.0017780557275
1035 -0.04477640874683857 -55.1165013546124 -0.045137198828160766 -55.04691525455566
1036 -0.04476220458745957 -55.16126355919986 -0.044596709124743936 -55.091511963680404
1037 -0.04484224691987038 -55.20610580611973 -0.04527746140956879 -55.13678942508997
1038 -0.0448429124429822 -55.25094871856271 -0.043870689906179906 -55.18066011499615
1039 -0.0447974955663085 -55.29574621412902 -0.04373519849032163 -55.224395313486475
1040 -0.04480784088373184 -55.34055405501275 -0.04687962885946036 -55.27127494234593
1041 -0.04480846654623747 -55.38536252155899 -0.04460100941359997 -55.31587595175953
1042 -0.044752811826765534 -55.43011533338576 -0.04640641026198864 -55.36228236202152
1043 -0.04479237627238035 -55.47490770965814 -0.0440438773483038 -55.40632623936982
1044 -0.044905553385615346 -55.51981326304376 -0.04502890091389418 -55.45135514028371
1045 -0.04489930849522352 -55.56471257153898 -0.04480412546545267 -55.496159265749164
1046 -0.0448088850826025 -55.609521456621586 -0.04439709708094597 -55.54055636283011
1047 -0.044872768595814704 -55.6543942252174 -0.04536919668316841 -55.58592555951328
1048 -0.04484371356666088 -55.699237938784066 -0.04367774911224842 -55.629603308625526
1049 -0.044831571914255616 -55.744069510698324 -0.04415833316743374 -55.67376164179296
1050 -0.04488478451967239 -55.788954295218 -0.044185448251664636 -55.717947090044625
1051 -0.04500716235488653 -55.83396145757288 -0.044958215579390524 -55.76290530562402
1052 -0.044939929619431496 -55.878901387192315 -0.04533430561423302 -55.80823961123825
1053 -0.04493467453867197 -55.92383606173099 -0.04557745661586523 -55.853817067854116
1054 -0.044916528090834615 -55.968752589821825 -0.04392713028937578 -55.89774419814349
1055 -0.04494127444922924 -56.013693864271055 -0.04500749837607145 -55.942751696519565
1056 -0.045001450926065445 -56.05869531519712 -0.045781688578426835 -55.988533385097995
1057 -0.044879134744405746 -56.103574449941526 -0.04616908840835095 -56.03470247350634
1058 -0.04487253166735172 -56.14844698160888 -0.04501433782279492 -56.079716811329135
1059 -0.04491957444697618 -56.19336655605586 -0.04479365907609463 -56.12451047040523
1060 -0.0448572002351284 -56.238223756290985 -0.043886318989098075 -56.16839678939432
1061 -0.044867053627967834 -56.28309080991895 -0.04407497253268957 -56.21247176192701
1062 -0.045024771615862845 -56.32811558153482 -0.0418747641146183 -56.25434652604163
1063 -0.04508549403399229 -56.37320107556881 -0.047169466689229014 -56.301515992730856
1064 -0.0449279423803091 -56.41812901794912 -0.04731220155954361 -56.3488281942904
1065 -0.0448831906542182 -56.46301220860334 -0.04437498897314072 -56.39320318326354
1066 -0.044869447126984596 -56.50788165573032 -0.0453245984390378 -56.438527781702575
1067 -0.04492645636200905 -56.55280811209233 -0.04471617303788662 -56.48324395474046
1068 -0.044921073131263256 -56.59772918522359 -0.047647084668278696 -56.530891039408736
1069 -0.04474105462431908 -56.64247023984791 -0.04245620016008615 -56.573347239568825
1070 -0.044807940162718295 -56.68727818001063 -0.0435326524078846 -56.61687989197671
1071 -0.04488119725137949 -56.73215937726201 -0.04418687429279089 -56.6610667662695
1072 -0.0449316231533885 -56.777091000415396 -0.04595701489597559 -56.707023781165475
1073 -0.044881930202245714 -56.82197293061764 -0.044785292260348795 -56.751809073425825
1074 -0.04486925937235355 -56.866842189989995 -0.044256971776485445 -56.79606604520231
1075 -0.04495309498161078 -56.9117952849716 -0.04495684765279293 -56.8410228928551
1076 -0.04482538197189569 -56.9566206669435 -0.04559130221605301 -56.886614195071154
1077 -0.0448942556977272 -57.00151492264123 -0.043650501780211924 -56.93026469685137
1078 -0.044838379137218 -57.046353301778446 -0.04381050635129213 -56.97407520320266
1079 -0.04498094469308853 -57.09133424647153 -0.044985804706811905 -57.01906100790947
1080 -0.04498068764805794 -57.13631493411959 -0.04486376810818911 -57.06392477601766
1081 -0.04497307799756527 -57.18128801211716 -0.045566987991333005 -57.10949176400899
1082 -0.04494771584868431 -57.22623572796584 -0.04361833855509758 -57.15311010256409
1083 -0.04502046015113592 -57.27125618811698 -0.04293429348617792 -57.19604439605027
1084 -0.045031720958650115 -57.316287909075626 -0.04468757789582014 -57.24073197394609
1085 -0.04503151830285788 -57.36131942737848 -0.0438378281891346 -57.28456980213522
1086 -0.045255275629460814 -57.40657470300794 -0.04215807393193245 -57.32672787606715
1087 -0.045283461548388006 -57.45185816455633 -0.0451945960521698 -57.37192247211932
1088 -0.045257168263196944 -57.497115332819526 -0.045073510706424715 -57.416995982825746
1089 -0.04524830244481563 -57.542363635264344 -0.045761707983911035 -57.46275769080966
1090 -0.04521655682474375 -57.587580192089085 -0.04512303974479437 -57.507880730554454
1091 -0.04517799317836761 -57.632758185267456 -0.04528994541615248 -57.553170675970605
1092 -0.04516472350805998 -57.677922908775514 -0.045688906125724314 -57.59885958209633
1093 -0.04513411615043879 -57.72305702492595 -0.045925256237387656 -57.64478483833372
1094 -0.04503413513302803 -57.76809116005898 -0.044613260217010973 -57.68939809855073
1095 -0.04504594467580318 -57.813137104734786 -0.04445443358272314 -57.733852532133454
1096 -0.045060950331389904 -57.858198055066175 -0.04589091893285513 -57.77974345106631
1097 -0.04501264076679945 -57.903210695832975 -0.04420400429517031 -57.82394745536148
1098 -0.04521976001560688 -57.94843045584858 -0.04735026303678751 -57.87129771839827
1099 -0.044996247813105586 -57.99342670366168 -0.04569416679441929 -57.91699188519269
1100 -0.04493455160409212 -58.03836125526578 -0.04587989691644907 -57.96287178210913
1101 -0.04487723708152771 -58.083238492347306 -0.04584123212844134 -58.00871301423757
1102 -0.04484093673527241 -58.128079429082575 -0.046008845418691637 -58.05472185965626
1103 -0.04480067677795887 -58.172880105860536 -0.04607483744621277 -58.100796697102474
1104 -0.04472858682274818 -58.217608692683285 -0.043043554201722144 -58.1438402513042
1105 -0.044712218642234805 -58.26232091132552 -0.043163306452333926 -58.18700355775653
1106 -0.044914943538606165 -58.307235854864125 -0.046486500278115274 -58.23349005803465
1107 -0.044781825691461566 -58.35201768055558 -0.044613469019532205 -58.27810352705418
1108 -0.044831269420683384 -58.39684894997627 -0.045602834038436416 -58.32370636109261
1109 -0.044806642644107345 -58.44165559262037 -0.04380043223500252 -58.367506793327614
1110 -0.04484554249793291 -58.4865011351183 -0.045315613597631456 -58.412822406925244
1111 -0.04482383597642183 -58.531324971094726 -0.045828863978385925 -58.45865127090363
1112 -0.044769646041095255 -58.57609461713582 -0.0423296332359314 -58.50098090413956
1113 -0.04483281821012497 -58.62092743534595 -0.04630451630800962 -58.54728542044757
1114 -0.0448383579030633 -58.66576579324901 -0.044335977360606196 -58.591621397808176
1115 -0.04482093006372452 -58.71058672331273 -0.045536075904965403 -58.63715747371314
1116 -0.04486226346343756 -58.755448986776166 -0.045646285824477675 -58.68280375953761
1117 -0.04486887287348509 -58.80031785964965 -0.04435804691165686 -58.72716180644927
1118 -0.0448301550000906 -58.845148014649745 -0.04436611086130142 -58.77152791731057
1119 -0.04487438499927521 -58.89002239964902 -0.046351992338895795 -58.81787990964947
1120 -0.04501091632992029 -58.93503331597894 -0.04504148978739977 -58.86292139943687
1121 -0.04474061522632837 -58.97977393120527 -0.04344611577689648 -58.906367515213766
1122 -0.0448814082890749 -59.024655339494345 -0.04361995588988066 -58.94998747110365
1123 -0.04483645353466272 -59.06949179302901 -0.04481581076979637 -58.994803281873445
1124 -0.044870189018547536 -59.114361982047555 -0.047314453311264514 -59.04211773518471
1125 -0.04479274600744247 -59.159154728055 -0.04671973325312138 -59.08883746843783
1126 -0.044705968163907525 -59.20386069621891 -0.04428058378398418 -59.13311805222182
1127 -0.0448467668145895 -59.2487074630335 -0.04569234866648912 -59.17881040088831
1128 -0.04469610620290041 -59.293403569236396 -0.044259903393685816 -59.223070304282
1129 -0.04483414310961962 -59.338237712346015 -0.04321906734257937 -59.26628937162457
1130 -0.04475306700915098 -59.38299077935517 -0.045367350056767466 -59.31165672168134
1131 -0.04478559903800487 -59.427776378393176 -0.0444477716460824 -59.35610449332742
1132 -0.04480036329478025 -59.47257674168796 -0.04498316403478384 -59.401087657362204
1133 -0.04478652831166983 -59.51736326999963 -0.044899342209100725 -59.4459869995713
1134 -0.04478423986583948 -59.56214750986547 -0.044843647815287116 -59.49083064738659
1135 -0.04480054192245007 -59.60694805178792 -0.04588762558996677 -59.53671827297656
1136 -0.04474177323281765 -59.65168982502073 -0.0454602399840951 -59.58217851296065
1137 -0.04469587970525026 -59.696385704725984 -0.04423379022628069 -59.62641230318693
1138 -0.04473973922431469 -59.741125443950295 -0.044874212704598904 -59.67128651589153
1139 -0.044767434149980544 -59.78589287810028 -0.0445051534101367 -59.715791669301666
1140 -0.044756939820945266 -59.83064981792122 -0.044024917483329776 -59.75981658678499
1141 -0.04480495173484087 -59.87545476965606 -0.04508177284151316 -59.804898359626506
1142 -0.04481769409030676 -59.920272463746365 -0.044137340225279334 -59.84903569985178
1143 -0.04485953245311976 -59.96513199619948 -0.04474388919770718 -59.89377958904949
1144 -0.04485860168933868 -60.00999059788882 -0.04465491846203804 -59.93843450751152
1145 -0.04500452671200037 -60.05499512460082 -0.045382683910429475 -59.983817191421956
1146 -0.04486045073717833 -60.099855575338 -0.04508972875773907 -60.02890692017969
1147 -0.044843606650829315 -60.14469918198883 -0.04549076929688454 -60.07439768947658
1148 -0.0448561392724514 -60.18955532126128 -0.04618693459779024 -60.12058462407437
1149 -0.044735916703939435 -60.23429123796522 -0.0447619117796421 -60.16534653585401
1150 -0.04480881784111261 -60.27910005580634 -0.044183690845966336 -60.20953022669998
1151 -0.044758570939302446 -60.32385862674564 -0.046491777151823045 -60.256022003851804
1152 -0.04470813982188702 -60.368566766567525 -0.04501160867512226 -60.30103361252693
1153 -0.04474168960005045 -60.41330845616758 -0.04504434112459421 -60.34607795365152
1154 -0.04467390477657318 -60.45798236094415 -0.04688615910708904 -60.39296411275861
1155 -0.04464163910597563 -60.502624000050126 -0.04538502413779497 -60.438349136896406
1156 -0.04456856306642294 -60.547192563116546 -0.044472675397992135 -60.4828218122944
1157 -0.04459541440010071 -60.591787977516645 -0.045104011334478854 -60.52792582362888
1158 -0.044711613468825816 -60.63649959098547 -0.04479959513992071 -60.5727254187688
1159 -0.044582795538008216 -60.68108238652348 -0.04411833751946688 -60.61684375628826
1160 -0.04465628992766142 -60.72573867645114 -0.04574173483997583 -60.66258549112824
1161 -0.04462596774101257 -60.77036464419215 -0.04600316826254129 -60.708588659390784
1162 -0.044621919840574266 -60.81498656403272 -0.045408991351723674 -60.753997650742505
1163 -0.04456983283162117 -60.85955639686434 -0.044997424073517325 -60.79899507481602
1164 -0.04460081495344639 -60.90415721181779 -0.04404696747660637 -60.84304204229262
1165 -0.04463902860879898 -60.94879624042659 -0.04208061769604683 -60.88512265998867
1166 -0.04472657237201929 -60.99352281279861 -0.04397398959845304 -60.92909664958712
1167 -0.044865618087351324 -61.03838843088596 -0.04694906659424305 -60.97604571618137
1168 -0.04475310798734426 -61.083141538873306 -0.04355802722275257 -61.01960374340412
1169 -0.04477327074855566 -61.12791480962186 -0.04560371097177267 -61.065207454375894
1170 -0.04471710007637739 -61.17263190969824 -0.04472063947468996 -61.109928093850584
1171 -0.04474487341940403 -61.21737678311764 -0.04729004874825478 -61.157218142598836
1172 -0.04457796234637499 -61.26195474546402 -0.04590581767261028 -61.20312396027145
1173 -0.04458693005144596 -61.30654167551546 -0.044823060370981695 -61.24794702064243
1174 -0.044567853584885596 -61.35110952910035 -0.045436758920550345 -61.29338377956298
1175 -0.044549339637160304 -61.395658868737506 -0.044557143934071064 -61.33794092349705
1176 -0.04461140781641006 -61.44027027655392 -0.045179030112922194 -61.38311995360997
1177 -0.044559988752007486 -61.48483026530592 -0.0436728423461318 -61.4267927959561
1178 -0.04458896089345217 -61.52941922619937 -0.04514329489320516 -61.47193609084931
1179 -0.0445708516985178 -61.57399007789789 -0.045267760567367074 -61.51720385141668
1180 -0.044506892748177054 -61.61849697064606 -0.043941708840429784 -61.56114556025711
1181 -0.04468664545565844 -61.66318361610172 -0.04625208750367164 -61.607397647760784
1182 -0.04459380451589823 -61.70777742061762 -0.044142208993434906 -61.65153985675422
1183 -0.04459870234131813 -61.752376122958935 -0.04574242867529392 -61.697282285429516
1184 -0.04453115910291672 -61.79690728206185 -0.043904921226203444 -61.74118720665572
1185 -0.04458159860223532 -61.84148888066409 -0.04541097842156887 -61.78659818507729
1186 -0.04452337510883808 -61.886012255772926 -0.04514712262898683 -61.83174530770628
1187 -0.044688418693840506 -61.93070067446676 -0.042036297358572484 -61.87378160506485
1188 -0.04469362571835518 -61.975394300185116 -0.045376230217516425 -61.91915783528236
1189 -0.04468137305229902 -62.020075673237415 -0.044721409864723685 -61.96387924514708
1190 -0.04468290265649557 -62.06475857589391 -0.04326507579535246 -62.00714432094244
1191 -0.04475122615695 -62.10950980205086 -0.044541853852570056 -62.05168617479501
1192 -0.04474708065390587 -62.154256882704765 -0.04474142827093601 -62.09642760306595
1193 -0.04472368713468313 -62.19898056983945 -0.044746026024222375 -62.14117362909017
1194 -0.044762026891112326 -62.24374259673056 -0.04506691489368677 -62.18624054398386
1195 -0.044775293208658695 -62.28851788993922 -0.04487734567373991 -62.2311178896576
1196 -0.04477889463305473 -62.333296784572276 -0.04435903802514076 -62.27547692768274
1197 -0.04487502798438072 -62.37817181255666 -0.044843371398746966 -62.32032029908149
1198 -0.044849098473787305 -62.42302091103045 -0.04507034756243229 -62.36539064664392
1199 -0.04487122111022472 -62.467892132140676 -0.04434945788234472 -62.409740104526264
1200 -0.04481104407459498 -62.51270317621527 -0.04665517453104258 -62.456395279057304
1201 -0.044741243869066236 -62.55744442008434 -0.04578575398772955 -62.502181033045034
1202 -0.04475984368473292 -62.60220426376907 -0.04629732463508844 -62.548478357680125
1203 -0.04462023302912712 -62.646824496798196 -0.04431558083742857 -62.59279393851755
1204 -0.044689626432955265 -62.69151412323115 -0.044285014644265173 -62.63707895316182
1205 -0.044699369743466374 -62.73621349297462 -0.04454775080084801 -62.681626703962664
1206 -0.04466827306896448 -62.780881766043585 -0.04813388325273991 -62.7297605872154
1207 -0.04458004552870989 -62.825461811572296 -0.04598331581801176 -62.775743903033415
1208 -0.04451167732477188 -62.86997348889707 -0.04474636036902666 -62.82049026340244
1209 -0.044572187960147856 -62.914545676857216 -0.043600257858633994 -62.864090521261076
1210 -0.04457215573638677 -62.959117832593606 -0.04562380500137806 -62.90971432626245
1211 -0.04455712158232927 -63.003674954175935 -0.04363985620439052 -62.953354182466846
1212 -0.04461800865828991 -63.048292962834225 -0.04562128838151693 -62.998975470848364
1213 -0.044596755690872666 -63.0928897185251 -0.044832931086421016 -63.04380840193478
1214 -0.044574104249477386 -63.13746382277458 -0.045288574136793616 -63.08909697607157
1215 -0.04469678271561861 -63.182160605490196 -0.03823392614722252 -63.127330902218795
1216 -0.04491490945219993 -63.2270755149424 -0.044382750242948535 -63.17171365246174
1217 -0.04495097938925028 -63.27202649433165 -0.04538666382431984 -63.21710031628606
1218 -0.04491966273635626 -63.316946157068 -0.04461675770580768 -63.26171707399187
1219 -0.04490293767303229 -63.36184909474103 -0.04489516206085682 -63.30661223605272
1220 -0.04490487296134234 -63.40675396770237 -0.04419547226279974 -63.35080770831552
1221 -0.04494967013597488 -63.45170363783835 -0.044839744456112385 -63.395647452771634
1222 -0.04495203010737896 -63.49665566794573 -0.04313051700592041 -63.438777969777554
1223 -0.044991758465766904 -63.5416474264115 -0.04477888960391283 -63.483556859381466
1224 -0.045016657933592795 -63.586664084345095 -0.04504165388643742 -63.5285985132679
1225 -0.04496470242738724 -63.63162878677248 -0.04499118626117706 -63.57358969952908
1226 -0.04505018051713705 -63.67667896728962 -0.044958940148353575 -63.618548639677435
1227 -0.044952659495174886 -63.72163162678479 -0.04445868916809559 -63.66300732884553
1228 -0.04501153491437435 -63.766643161699164 -0.04466361068189144 -63.707670939527425
1229 -0.04503922909498215 -63.81168239079415 -0.044573858752846716 -63.75224479828027
1230 -0.04501577485352755 -63.85669816564767 -0.04659459795802832 -63.7988393962383
1231 -0.044911884143948554 -63.90161004979162 -0.0445860730484128 -63.843425469286714
1232 -0.045015038922429085 -63.94662508871405 -0.045452243834733966 -63.888877713121445
1233 -0.04489782378077507 -63.99152291249482 -0.0460353946313262 -63.93491310775277
1234 -0.04490308631211519 -64.03642599880693 -0.04552465435117483 -63.980437762103946
1235 -0.044894682429730895 -64.08132068123666 -0.04337389450520277 -64.02381165660915
1236 -0.04494589231908321 -64.12626657355574 -0.046334310248494145 -64.07014596685765
1237 -0.04496035389602184 -64.17122692745176 -0.04227897357195616 -64.1124249404296
1238 -0.045017740689218044 -64.21624466814097 -0.045069122686982155 -64.15749406311659
1239 -0.0452627906575799 -64.26150745879855 -0.04559002835303545 -64.20308409146962
1240 -0.044957167282700536 -64.30646462608125 -0.04318700004369021 -64.24627109151331
1241 -0.04510034173727036 -64.35156496781852 -0.045743323676288125 -64.2920144151896
1242 -0.045114565268158914 -64.39667953308668 -0.04422316625714302 -64.33623758144674
1243 -0.04505570717155934 -64.44173524025824 -0.04539371654391289 -64.38163129799065
1244 -0.04500072710216045 -64.4867359673604 -0.04368391707539558 -64.42531521506605
1245 -0.04508068300783634 -64.53181665036824 -0.044399033114314077 -64.46971424818037
1246 -0.04512916039675474 -64.576945810765 -0.04327497836202383 -64.51298922654239
1247 -0.045243861898779866 -64.62218967266378 -0.04325972180813551 -64.55624894835053
1248 -0.04532736372202635 -64.6675170363858 -0.04463510233908892 -64.60088405068961
1249 -0.04526479281485081 -64.71278182920065 -0.04462274238467216 -64.64550679307429
1250 -0.04524409994482994 -64.75802592914548 -0.044474726915359496 -64.68998151998964
1251 -0.04530891440808773 -64.80333484355356 -0.04496730864048004 -64.73494882863012
1252 -0.04525072276592255 -64.84858556631949 -0.04538190476596356 -64.78033073339608
1253 -0.045148770697414874 -64.8937343370169 -0.04664547294378281 -64.82697620633986
1254 -0.04515462219715118 -64.93888895921404 -0.04524066615849733 -64.87221687249836
1255 -0.04510730300098657 -64.98399626221503 -0.04444997105747461 -64.91666684355583
1256 -0.04535409528762102 -65.02935035750265 -0.04727484695613384 -64.96394169051196
1257 -0.045046248286962506 -65.07439660578962 -0.04422598499804735 -65.00816767551001
1258 -0.045048422366380694 -65.119445028156 -0.04556206688284874 -65.05372974239286
1259 -0.045015837624669076 -65.16446086578067 -0.04534041099250317 -65.09907015338537
1260 -0.045002223923802376 -65.20946308970447 -0.044792209193110465 -65.14386236257847
1261 -0.0450365349650383 -65.2544996246695 -0.04659009948372841 -65.1904524620622
1262 -0.04489959869533777 -65.29939922336484 -0.04481748715043068 -65.23526994921262
1263 -0.04489049464464188 -65.34428971800949 -0.0453920416533947 -65.28066199086602
1264 -0.04492942485958338 -65.38921914286908 -0.04526105690747499 -65.3259230477735
1265 -0.04488416574895382 -65.43410330861803 -0.04521976243704558 -65.37114281021054
1266 -0.044802079908549786 -65.47890538852658 -0.04292292036116123 -65.4140657305717
1267 -0.044984441623091696 -65.52388983014967 -0.04486836325377226 -65.45893409382548
1268 -0.044960977509617805 -65.56885080765929 -0.04453451819717884 -65.50346861202266
1269 -0.04498334135860205 -65.61383414901789 -0.04554048255085945 -65.54900909457352
1270 -0.0449165927246213 -65.65875074174251 -0.04557759128510952 -65.59458668585863
1271 -0.04495914559811354 -65.70370988734062 -0.04270983263850212 -65.63729651849714
1272 -0.04498947449028492 -65.7486993618309 -0.04509139209985733 -65.682387910597
1273 -0.04498065449297428 -65.79368001632388 -0.04496713392436504 -65.72735504452136
1274 -0.04494629949331284 -65.8386263158172 -0.04643043354153633 -65.77378547806289
1275 -0.044924843683838846 -65.88355115950104 -0.0459467077627778 -65.81973218582567
1276 -0.044776809960603715 -65.92832796946165 -0.04407574348151684 -65.86380792930719
1277 -0.045077340491116044 -65.97340530995277 -0.045351770147681235 -65.90915969945486
1278 -0.044834798015654084 -66.01824010796842 -0.04471467435359955 -65.95387437380846
1279 -0.04494129195809364 -66.06318139992652 -0.04705040324479341 -66.00092477705326
1280 -0.044820000603795054 -66.10800140053031 -0.04437704887241125 -66.04530182592566
1281 -0.04485051054507494 -66.15285191107539 -0.0451221352443099 -66.09042396116998
1282 -0.04482826385647058 -66.19768017493186 -0.04496707059442997 -66.1353910317644
1283 -0.04486038349568844 -66.24254055842755 -0.045394612662494185 -66.18078564442689
1284 -0.044764185324311256 -66.28730474375186 -0.044352269545197484 -66.22513791397209
1285 -0.04482356570661068 -66.33212830945847 -0.04550308119505644 -66.27064099516714
1286 -0.04481682367622852 -66.3769451331347 -0.044169853813946246 -66.31481084898108
1287 -0.044812674447894094 -66.4217578075826 -0.045747963897883895 -66.36055881287896
1288 -0.044769111834466455 -66.46652691941706 -0.04442233629524708 -66.4049811491742
1289 -0.04482284337282181 -66.51134976278989 -0.04559940062463284 -66.45058054979884
1290 -0.044747159257531165 -66.55609692204742 -0.04571308381855488 -66.4962936336174
1291 -0.044775206781923774 -66.60087212882934 -0.0443853797391057 -66.54067901335651
1292 -0.044774959050118926 -66.64564708787945 -0.0447140185162425 -66.58539303187275
1293 -0.04478588309139013 -66.69043297097085 -0.04506435375660658 -66.63045738562936
1294 -0.044713922590017316 -66.73514689356087 -0.04554326348006725 -66.67600064910943
1295 -0.04471672847867012 -66.77986362203954 -0.04483743794262409 -66.72083808705204
1296 -0.04468875490128994 -66.82455237694083 -0.0450696337968111 -66.76590772084886
1297 -0.04475715570151806 -66.86930953264235 -0.04417051244527102 -66.81007823329413
1298 -0.04493779242038727 -66.91424732506273 -0.04227237869054079 -66.85235061198468
1299 -0.04482960421591997 -66.95907692927865 -0.044889048859477046 -66.89723966084415
1300 -0.044918366335332395 -67.00399529561399 -0.04224300608038902 -66.93948266692453
1301 -0.04502523727715015 -67.04902053289113 -0.044708730280399324 -66.98419139720494
1302 -0.04498106576502323 -67.09400159865616 -0.045785040594637394 -67.02997643779958
1303 -0.044969649985432625 -67.1389712486416 -0.044562712870538236 -67.07453915067012
1304 -0.045084236189723015 -67.18405548483132 -0.045834160037338735 -67.12037331070746
1305 -0.044927391409873965 -67.22898287624119 -0.044666629657149313 -67.16503994036461
1306 -0.04500401504337788 -67.27398689128457 -0.04594074711203575 -67.21098068747665
1307 -0.04491661842912435 -67.31890350971369 -0.04549758080393076 -67.25647826828057
1308 -0.04488098882138729 -67.36378449853508 -0.04439717475324869 -67.30087544303382
1309 -0.0448881134390831 -67.40867261197417 -0.04463472943753004 -67.34551017247135
1310 -0.04493353720754385 -67.45360614918171 -0.04530520960688591 -67.39081538207823
1311 -0.04492471478879452 -67.4985308639705 -0.04594705104827881 -67.4367624331265
1312 -0.044857471436262134 -67.54338833540676 -0.04491963386535645 -67.48168206699187
1313 -0.044863846711814405 -67.58825218211858 -0.04484667982906103 -67.52652874682093
1314 -0.04486642200499773 -67.63311860412358 -0.04526799451559782 -67.57179674133653
1315 -0.04479788634926081 -67.67791649047284 -0.04652310870587826 -67.61831985004241
1316 -0.044806931912899015 -67.72272342238574 -0.043922745250165464 -67.66224259529258
1317 -0.044876822270452976 -67.7676002446562 -0.04333613999187946 -67.70557873528446
1318 -0.044879069179296495 -67.8124793138355 -0.04425169173628092 -67.74983042702074
1319 -0.04499002918601036 -67.8574693430215 -0.04300209656357765 -67.79283252358432
1320 -0.0450024776160717 -67.90247182063757 -0.04295483212918043 -67.8357873557135
1321 -0.04505723807960749 -67.94752905871718 -0.045950951240956786 -67.88173830695446
1322 -0.04507496729493141 -67.99260402601212 -0.0453286349773407 -67.9270669419318
1323 -0.04503562171012163 -68.03763964772224 -0.04476033393293619 -67.97182727586474
1324 -0.04512135814875364 -68.08276100587099 -0.043347723223268984 -68.015174999088
1325 -0.0451277045533061 -68.1278887104243 -0.04318279512226582 -68.05835779421027
1326 -0.0451401786878705 -68.17302888911217 -0.04474142286926508 -68.10309921707953
1327 -0.04517607986927032 -68.21820496898144 -0.04522863905876875 -68.1483278561383
1328 -0.04513300582766533 -68.2633379748091 -0.04517818931490183 -68.19350604545319
1329 -0.04511281084269285 -68.3084507856518 -0.045406167209148404 -68.23891221266234
1330 -0.045123816654086116 -68.35357460230588 -0.04555511642247438 -68.28446732908482
1331 -0.04509414155036211 -68.39866874385625 -0.04493744447827339 -68.3294047735631
1332 -0.0452302535995841 -68.44389899745583 -0.04399669617414474 -68.37340146973725
1333 -0.04508234839886427 -68.4889813458547 -0.04423394538462162 -68.41763541512186
1334 -0.045124730467796324 -68.53410607632249 -0.04521574955433607 -68.4628511646762
1335 -0.04513029139488935 -68.57923636771737 -0.04587700944393873 -68.50872817412014
1336 -0.04516189601272345 -68.6243982637301 -0.04716060422360897 -68.55588877834374
1337 -0.04491716641932726 -68.66931543014942 -0.04493689686059952 -68.60082567520435
1338 -0.0449940700083971 -68.71430950015782 -0.0450289860367775 -68.64585466124113
1339 -0.044976582378149034 -68.75928608253598 -0.04577312599867582 -68.69162778723981
1340 -0.04490211550146341 -68.80418819803744 -0.04501067083328962 -68.7366384580731
1341 -0.04493404477834702 -68.84912224281578 -0.045714081078767774 -68.78235253915187
1342 -0.044852066598832604 -68.89397430941462 -0.04471853133291006 -68.82707107048478
1343 -0.04485349729657173 -68.93882780671119 -0.04407163057476282 -68.87114270105954
1344 -0.04491186514496803 -68.98373967185616 -0.045807923376560214 -68.9169506244361
1345 -0.044830222800374034 -69.02856989465653 -0.04468978103250265 -68.9616404054686
1346 -0.04497055932879448 -69.07354045398532 -0.043675665929913524 -69.00531607139851
1347 -0.04503445494920015 -69.11857490893452 -0.04410991817712784 -69.04942598957564
1348 -0.045055346377193925 -69.16363025531172 -0.043068190850317475 -69.09249418042596
1349 -0.04504774734377861 -69.20867800265549 -0.04636680707335472 -69.13886098749931
1350 -0.04500238299369812 -69.25368038564919 -0.04466795716434717 -69.18352894466366
1351 -0.04501500464975834 -69.29869539029895 -0.04365098662674427 -69.22717993129041
1352 -0.04508144184947014 -69.34377683214842 -0.04454084523022175 -69.27172077652062
1353 -0.04512643255293369 -69.38890326470136 -0.04290420394390822 -69.31462498046453
1354 -0.04521138705313206 -69.43411465175448 -0.04545123856514692 -69.36007621902968
1355 -0.04516280349344015 -69.47927745524792 -0.044906353764235976 -69.40498257279391
1356 -0.04521947298198938 -69.52449692822991 -0.044000313617289066 -69.4489828864112
1357 -0.045195804350078105 -69.56969273257998 -0.04505962803959847 -69.4940425144508
1358 -0.045157971791923046 -69.6148507043719 -0.04484821017831564 -69.53889072462911
1359 -0.04538711439818144 -69.66023781877009 -0.04411110635846853 -69.58300183098758
1360 -0.045281120017170905 -69.70551893878725 -0.04646237976849079 -69.62946421075607
1361 -0.04517693445086479 -69.75069587323812 -0.04513443037867546 -69.67459864113475
1362 -0.045093957148492333 -69.79578983038661 -0.04375523701310158 -69.71835387814785
1363 -0.04520662762224674 -69.84099645800886 -0.04555774871259928 -69.76391162686045
1364 -0.04513929635286331 -69.88613575436172 -0.04617160838097334 -69.81008323524142
1365 -0.04515938088297844 -69.9312951352447 -0.04399920664727688 -69.85408244188869
1366 -0.04514484293758869 -69.97643997818228 -0.043575618602335456 -69.89765806049103
1367 -0.045208701863884926 -70.02164868004617 -0.044229645654559134 -69.94188770614558
1368 -0.045211481675505635 -70.06686016172168 -0.047733590565621854 -69.9896212967112
1369 -0.04513944610953331 -70.11199960783121 -0.044193532504141333 -70.03381482921534
1370 -0.04515459667891264 -70.15715420451012 -0.04571230635046959 -70.07952713556581
1371 -0.04507663734257221 -70.2022308418527 -0.044764836132526395 -70.12429197169834
1372 -0.04512903317809105 -70.24735987503078 -0.046091680973768236 -70.17038365267211
1373 -0.04507983364164829 -70.29243970867243 -0.0453296672552824 -70.2157133199274
1374 -0.04507600050419569 -70.33751570917663 -0.04526786115020513 -70.26098118107761
1375 -0.04507979564368725 -70.38259550482032 -0.046392552368342874 -70.30737373344596
1376 -0.0450299546122551 -70.42762545943258 -0.04553276430815458 -70.3529064977541
1377 -0.04498066827654838 -70.47260612770913 -0.04505673572421074 -70.39796323347832
1378 -0.044935929030179976 -70.5175420567393 -0.0446701604872942 -70.44263339396562
1379 -0.045114134810864924 -70.56265619155016 -0.045557490363717076 -70.48819088432934
1380 -0.045033467933535576 -70.6076896594837 -0.045697313733398914 -70.53388819806274
1381 -0.04489387348294258 -70.65258353296664 -0.04351621922105551 -70.5774044172838
1382 -0.044972704537212846 -70.69755623750386 -0.04585161190479994 -70.6232560291886
1383 -0.04489900190383196 -70.74245523940769 -0.04484358113259077 -70.66809961032119
1384 -0.04488324448466301 -70.78733848389236 -0.044660242088139054 -70.71275985240933
1385 -0.04487550240010023 -70.83221398629246 -0.044686186499893664 -70.75744603890922
1386 -0.04488980583846569 -70.87710379213092 -0.044627821259200576 -70.80207386016842
1387 -0.0449153121560812 -70.922019104287 -0.04494563527405262 -70.84701949544247
1388 -0.04488538149744272 -70.96690448578444 -0.044383687898516655 -70.89140318334098
1389 -0.044918025843799114 -71.01182251162824 -0.044299387745559214 -70.93570257108654
1390 -0.044940610975027086 -71.05676312260327 -0.045376214757561685 -70.9810787858441
1391 -0.04494371060281992 -71.1017068332061 -0.04738239720463753 -71.02846118304875
1392 -0.04481335133314133 -71.14652018453924 -0.044627394340932366 -71.07308857738968
1393 -0.044822486490011214 -71.19134267102925 -0.04428609497845173 -71.11737467236813
1394 -0.04494829475879669 -71.23629096578804 -0.047535673901438716 -71.16491034626956
1395 -0.04477106481790542 -71.28106203060595 -0.043866673670709136 -71.20877701994027
1396 -0.04477881174534559 -71.3258408423513 -0.045039641484618184 -71.25381666142489
1397 -0.04480299912393093 -71.37064384147523 -0.044479814171791074 -71.29829647559669
1398 -0.04478460289537907 -71.4154284443706 -0.04414441864937544 -71.34244089424607
1399 -0.04484704975038767 -71.46027549412099 -0.04406388215720654 -71.38650477640327
1400 -0.04488286878913641 -71.50515836291012 -0.045763532444834706 -71.43226830884811
1401 -0.04477797206491232 -71.54993633497503 -0.04573273230344057 -71.47800104115154
1402 -0.044858801364898684 -71.59479513633993 -0.045318627171218394 -71.52331966832276
1403 -0.04478432834148407 -71.6395794646814 -0.04657384101301432 -71.56989350933577
1404 -0.04473527278751135 -71.68431473746891 -0.045577561110258104 -71.61547107044603
1405 -0.04459797404706478 -71.72891271151597 -0.04479331448674202 -71.66026438493277
1406 -0.04462967328727245 -71.77354238480325 -0.042974173463881014 -71.70323855839665
1407 -0.044671079888939855 -71.81821346469219 -0.04423281867057085 -71.74747137706721
1408 -0.04483964629471302 -71.86305311098691 -0.043476028554141524 -71.79094740562135
1409 -0.04489333741366863 -71.90794644840058 -0.04315521568059921 -71.83410262130195
1410 -0.04495336133986712 -71.95289980974044 -0.04625129904597998 -71.88035392034793
1411 -0.04491175506263971 -71.99781156480309 -0.043925959058105944 -71.92427987940603
1412 -0.04494273457676172 -72.04275429937985 -0.04378899782896042 -71.96806887723498
1413 -0.04493888206779957 -72.08769318144765 -0.04542735256254673 -72.01349622979752
1414 -0.0449900021776557 -72.1326831836253 -0.04433183614164591 -72.05782806593918
1415 -0.04502389710396528 -72.17770708072926 -0.04776534531265497 -72.10559341125183
1416 -0.04495076946914196 -72.2226578501984 -0.04264337047934532 -72.14823678173117
1417 -0.044999349303543566 -72.26765719950194 -0.04411339610815048 -72.19235017783932
1418 -0.045078232511878015 -72.31273543201382 -0.046463434025645255 -72.23881361186496
1419 -0.04491162560880184 -72.35764705762263 -0.04464393258094788 -72.28345754444591
1420 -0.044933061301708224 -72.40258011892433 -0.04421656969934702 -72.32767411414525
1421 -0.044972839578986165 -72.44755295850332 -0.04582986179739237 -72.37350397594264
1422 -0.04493087381124496 -72.49248383231456 -0.045271774753928185 -72.41877575069657
1423 -0.0449164105579257 -72.5374002428725 -0.044544856809079644 -72.46332060750565
1424 -0.04498910531401634 -72.58238934818651 -0.04310910515487194 -72.50642971266052
1425 -0.04498940296471119 -72.62737875115123 -0.04017074964940548 -72.54660046230993
1426 -0.04515835028141737 -72.67253710143264 -0.04547005500644445 -72.59207051731637
1427 -0.04518900029361248 -72.71772610172626 -0.044513344019651416 -72.63658386133602
1428 -0.04516954943537712 -72.76289565116163 -0.04541958998888731 -72.6820034513249
1429 -0.0451655849814415 -72.80806123614308 -0.04639953523874283 -72.72840298656365
1430 -0.04511005710810423 -72.85317129325118 -0.043469291366636756 -72.77187227793029
1431 -0.04514297414571047 -72.89831426739688 -0.045340625941753386 -72.81721290387203
1432 -0.045140056498348714 -72.94345432389524 -0.04568710494786501 -72.86290000881989
1433 -0.04510840121656656 -72.9885627251118 -0.044830807112157346 -72.90773081593206
1434 -0.04508647527545691 -73.03364920038726 -0.04633747506886721 -72.95406829100092
1435 -0.04495985992252827 -73.07860906030979 -0.042949976213276383 -72.9970182672142
1436 -0.04514053855091334 -73.1237495988607 -0.04585583005100489 -73.04287409726521
1437 -0.04513046834617853 -73.16888006720687 -0.043679925985634326 -73.08655402325084
1438 -0.045178208500146866 -73.21405827570702 -0.04592895582318306 -73.13248297907403
1439 -0.04511021766811609 -73.25916849337513 -0.04524129275232554 -73.17772427182635
1440 -0.04509630501270294 -73.30426479838783 -0.04608456324785948 -73.22380883507421
1441 -0.045060992054641244 -73.34932579044248 -0.04310439638793469 -73.26691323146214
1442 -0.04522147625684738 -73.39454726669932 -0.0430491428822279 -73.30996237434437
1443 -0.04525239467620849 -73.43979966137553 -0.04821954183280468 -73.35818191617717
1444 -0.04509626179933548 -73.48489592317486 -0.045930707827210426 -73.40411262400438
1445 -0.0449651712551713 -73.52986109443003 -0.04415074437856674 -73.44826336838295
1446 -0.04505048468708992 -73.57491157911713 -0.04457158222794533 -73.4928349506109
1447 -0.04504646174609661 -73.61995804086322 -0.04532990623265505 -73.53816485684355
1448 -0.04500632062554359 -73.66496436148877 -0.042854403518140315 -73.58101926036169
1449 -0.045110170170664786 -73.71007453165943 -0.04409393779933453 -73.62511319816102
1450 -0.0451509227976203 -73.75522545445705 -0.04456329308450222 -73.66967649124553
1451 -0.04512322247028351 -73.80034867692733 -0.04405024871230125 -73.71372673995782
1452 -0.04530937597155571 -73.84565805289888 -0.04387122504413128 -73.75759796500195
1453 -0.04523276705294847 -73.89089081995184 -0.04427189044654369 -73.80186985544849
1454 -0.04520712029188871 -73.93609794024373 -0.04661901611834764 -73.84848887156683
1455 -0.04515953119844198 -73.98125747144216 -0.04654590580612421 -73.89503477737296
1456 -0.04516490306705236 -74.02642237450921 -0.044133344665169716 -73.93916812203813
1457 -0.04512144289910793 -74.07154381740831 -0.046338374726474285 -73.9855064967646
1458 -0.04504835233092308 -74.11659216973923 -0.04462532699108124 -74.03013182375568
1459 -0.04507215395569801 -74.16166432369494 -0.04444458056241274 -74.0745764043181
1460 -0.0450734980404377 -74.20673782173537 -0.04565670788288116 -74.12023311220098
1461 -0.045065763220191 -74.25180358495557 -0.04512221962213516 -74.16535533182311
1462 -0.045010190643370154 -74.29681377559893 -0.04651732128113508 -74.21187265310424
1463 -0.04487442895770073 -74.34168820455663 -0.04328143000602722 -74.25515408311027
1464 -0.044996833242475984 -74.38668503779911 -0.04297448843717575 -74.29812857154745
1465 -0.045164613611996175 -74.43184965141111 -0.04322370905429125 -74.34135228060174
1466 -0.04521726127713919 -74.47706691268826 -0.04373643025755882 -74.38508871085929
1467 -0.04530314784497023 -74.52237006053323 -0.04564938247203827 -74.43073809333133
1468 -0.04524167347699404 -74.56761173401023 -0.04491981901228428 -74.4756579123436
1469 -0.04528305251151323 -74.61289478652174 -0.04524070229381323 -74.52089861463742
1470 -0.04522886723279953 -74.65812365375453 -0.044970481656491756 -74.56586909629391
1471 -0.04524542130529881 -74.70336907505983 -0.04602042175829411 -74.61188951805221
1472 -0.04517694469541311 -74.74854601975524 -0.044509850442409515 -74.65639936849462
1473 -0.04518972337245941 -74.7937357431277 -0.04497966840863228 -74.70137903690325
1474 -0.04528393968939781 -74.8390196828171 -0.04251918494701386 -74.74389822185026
1475 -0.04531226996332407 -74.88433195278041 -0.044434763677418235 -74.78833298552767
1476 -0.04530409574508667 -74.9296360485255 -0.04514696858823299 -74.8334799541159
1477 -0.0453016446903348 -74.97493769321584 -0.04650625381618738 -74.87998620793209
1478 -0.0452240725979209 -75.02016176581375 -0.044631006009876725 -74.92461721394197
1479 -0.045240463316440584 -75.0654022291302 -0.04432135652750731 -74.96893857046948
1480 -0.04530968200415373 -75.11071191113436 -0.046834505163133144 -75.01577307563261
1481 -0.04513620138168335 -75.15584811251604 -0.044163734465837476 -75.05993681009845
1482 -0.045230064913630484 -75.20107817742966 -0.04557045139372349 -75.10550726149218
1483 -0.04523555207997561 -75.24631372950964 -0.043156385980546476 -75.14866364747273
1484 -0.045243586972355844 -75.291557316482 -0.04482699763029814 -75.19349064510303
1485 -0.04524177126586437 -75.33679908774786 -0.04456523526459932 -75.23805588036763
1486 -0.04525281395763159 -75.3820519017055 -0.044401537626981735 -75.2824574179946
1487 -0.04530685115605593 -75.42735875286155 -0.04541555233299732 -75.3278729703276
1488 -0.04525125063955784 -75.4726100035011 -0.04541261252015829 -75.37328558284776
1489 -0.04526192918419838 -75.5178719326853 -0.04547950215637684 -75.41876508500414
1490 -0.0452220456674695 -75.56309397835277 -0.04543316010385752 -75.464198245108
1491 -0.04522037263959646 -75.60831435099236 -0.045856055431067945 -75.51005430053907
1492 -0.045155159942805764 -75.65346951093517 -0.04446142688393593 -75.55451572742301
1493 -0.04529753141105175 -75.69876704234622 -0.0442092627286911 -75.5987249901517
1494 -0.0452629130333662 -75.74402995537959 -0.04723375122994185 -75.64595874138163
1495 -0.04515673592686653 -75.78918669130645 -0.04335162546485662 -75.68931036684648
1496 -0.0452045613899827 -75.83439125269643 -0.04524187725037336 -75.73455224409686
1497 -0.045226421765983106 -75.87961767446242 -0.04487470928579569 -75.77942695338265
1498 -0.0452196067199111 -75.92483728118233 -0.044294347427785395 -75.82372130081043
1499 -0.0452167522162199 -75.97005403339855 -0.045738386921584606 -75.86945968773202
1500 -0.04517141934484244 -76.0152254527434 -0.044660203903913495 -75.91411989163593
1501 -0.045179358497262 -76.06040481124066 -0.04535407330840826 -75.95947396494434
1502 -0.04511833619326353 -76.10552314743393 -0.04565789066255092 -76.00513185560689
1503 -0.04514675159007311 -76.150669899024 -0.04578702468425035 -76.05091888029114
1504 -0.04507815018296242 -76.19574804920695 -0.04511661566793919 -76.09603549595907
1505 -0.04510686937719584 -76.24085491858415 -0.04486402589827776 -76.14089952185735
1506 -0.045064770989120005 -76.28591968957326 -0.04386428445577621 -76.18476380631313
1507 -0.04513170775026083 -76.33105139732352 -0.04555687829852104 -76.23032068461166
1508 -0.04512598142027855 -76.3761773787438 -0.045981040224432945 -76.27630172483609
1509 -0.04499320667237043 -76.42117058541618 -0.04361859615892172 -76.31992032099501
1510 -0.04506249204277992 -76.46623307745895 -0.046124044619500634 -76.36604436561451
1511 -0.045068814791738986 -76.51130189225069 -0.04555507972836494 -76.41159944534287
1512 -0.04493387807160616 -76.55623577032229 -0.04375625718384981 -76.45535570252672
1513 -0.045101615600287914 -76.60133738592258 -0.045848706550896165 -76.50120440907762
1514 -0.04494750797748566 -76.64628489390006 -0.04505409374833107 -76.54625850282595
1515 -0.045020639710128305 -76.69130553361019 -0.04498825632035732 -76.5912467591463
1516 -0.04507831018418074 -76.73638384379437 -0.04372422881424427 -76.63497098796054
1517 -0.04503149427473545 -76.78141533806911 -0.046999797224998474 -76.68197078518554
1518 -0.04514958262443543 -76.82656492069354 -0.04052305519580841 -76.72249384038135
1519 -0.045141002535820006 -76.87170592322936 -0.045177766121923923 -76.76767160650327
1520 -0.04515284094959497 -76.91685876417895 -0.044769295305013654 -76.81244090180829
1521 -0.04511798173189163 -76.96197674591085 -0.04473558068275452 -76.85717648249104
1522 -0.045072904974222186 -77.00704965088507 -0.04694560337811708 -76.90412208586916
1523 -0.04499581716954708 -77.05204546805462 -0.04491232056170702 -76.94903440643087
1524 -0.04502881821244955 -77.09707428626706 -0.04527845997363329 -76.9943128664045
1525 -0.045060261897742745 -77.1421345481648 -0.04425283037126064 -77.03856569677576
1526 -0.045109417848289014 -77.1872439660131 -0.04423525203019381 -77.08280094880595
1527 -0.045108917728066446 -77.23235288374117 -0.04484922550618649 -77.12765017431214
1528 -0.04504649806767702 -77.27739938180885 -0.04453199449926615 -77.1721821688114
1529 -0.04510350469499826 -77.32250288650384 -0.04504486192017794 -77.21722703073158
1530 -0.04510854370892048 -77.36761143021276 -0.04484405759721995 -77.2620710883288
1531 -0.04509015642106533 -77.41270158663383 -0.044989239610731604 -77.30706032793952
1532 -0.045104067958891395 -77.45780565459272 -0.045026340335607526 -77.35208666827513
1533 -0.045139717683196065 -77.50294537227592 -0.04568898435682058 -77.39777565263195
1534 -0.04506948087364435 -77.54801485314957 -0.04615090992301703 -77.44392656255496
1535 -0.04505300167948008 -77.59306785482904 -0.04395745787769556 -77.48788402043266
1536 -0.045079356618225576 -77.63814721144728 -0.044439859502017495 -77.53232387993468
1537 -0.04516607783734798 -77.68331328928463 -0.04615137130022049 -77.5784752512349
1538 -0.0450667854398489 -77.72838007472447 -0.045423898845911026 -77.62389915008082
1539 -0.04503985922783613 -77.77341993395231 -0.046246667951345445 -77.67014581803217
1540 -0.04497138597071171 -77.81839131992302 -0.046839605271816256 -77.71698542330398
1541 -0.044813668727874754 -77.86320498865089 -0.043550502881407736 -77.76053592618538
1542 -0.044965507462620735 -77.90817049611351 -0.04689111094921827 -77.8074270371346
1543 -0.045026706904172896 -77.95319720301768 -0.04713718928396702 -77.85456422641857
1544 -0.04474511258304119 -77.99794231560072 -0.04443453643471003 -77.89899876285328
1545 -0.044759801402688024 -78.04270211700342 -0.04461246002465487 -77.94361122287793
1546 -0.04479124527424574 -78.08749336227766 -0.045074669271707536 -77.98868589214965
1547 -0.044786191917955874 -78.1322795541956 -0.04538073968142271 -78.03406663183107
1548 -0.044791306182742116 -78.17707086037835 -0.045394028164446355 -78.07946065999552
1549 -0.044706358760595324 -78.22177721913894 -0.044286237470805644 -78.12374689746632
1550 -0.044756889529526236 -78.26653410866847 -0.044868629239499566 -78.16861552670582
1551 -0.04479410219937563 -78.31132821086784 -0.04427359122782946 -78.21288911793366
1552 -0.04480569865554571 -78.3561339095234 -0.04359469972550869 -78.25648381765916
1553 -0.0449420228600502 -78.40107593238345 -0.04389534704387188 -78.30037916470303
1554 -0.044892959482967856 -78.44596889186641 -0.044075732864439485 -78.34445489756747
1555 -0.04499224666506052 -78.49096113853147 -0.045110876113176344 -78.38956577368064
1556 -0.044935897924005985 -78.53589703645548 -0.04539057668298483 -78.43495635036363
1557 -0.04487303383648396 -78.58077007029196 -0.04531245771795511 -78.48026880808159
1558 -0.0448633823543787 -78.62563345264634 -0.04506777469068766 -78.52533658277228
1559 -0.044894254952669146 -78.670527707599 -0.044093122519552705 -78.56942970529184
1560 -0.04489699248224497 -78.71542470008126 -0.043910608254373075 -78.61334031354622
1561 -0.04496004804968834 -78.76038474813095 -0.044299989379942416 -78.65764030292615
1562 -0.04496513493359089 -78.80534988306454 -0.04462714623659849 -78.70226744916275
1563 -0.04498367272317409 -78.85033355578771 -0.04480280745774508 -78.74707025662049
1564 -0.04497173149138689 -78.8953052872791 -0.04603110030293465 -78.79310135692343
1565 -0.04491251315921545 -78.94021780043832 -0.04544463772326708 -78.8385459946467
1566 -0.04487009048461914 -78.98508789092294 -0.04395798146724701 -78.88250397611394
1567 -0.04490538537502289 -79.02999327629796 -0.04516256731003523 -78.92766654342397
1568 -0.044932631962001326 -79.07492590825996 -0.04671054556965828 -78.97437708899362
1569 -0.04483874067664147 -79.1197646489366 -0.0452341528609395 -79.01961124185456
1570 -0.04480689633637667 -79.16457154527298 -0.04496192317456007 -79.06457316502912
1571 -0.044795182161033155 -79.20936672743402 -0.04543131794780493 -79.11000448297692
1572 -0.044802377559244634 -79.25416910499327 -0.04468939956277609 -79.15469388253969
1573 -0.044797966815531255 -79.2989670718088 -0.04534974228590727 -79.2000436248256
1574 -0.0448063001036644 -79.34377337191246 -0.043686939775943755 -79.24373056460153
1575 -0.044875617139041424 -79.3886489890515 -0.04239001218229532 -79.28612057678383
1576 -0.04496642369776964 -79.43361541274928 -0.044748876430094245 -79.33086945321392
1577 -0.04494368098676205 -79.47855909373604 -0.045064542815089224 -79.375933996029
1578 -0.04497310873121023 -79.52353220246725 -0.045051749981939795 -79.42098574601094
1579 -0.04492826275527477 -79.56846046522253 -0.04532348271459341 -79.46630922872554
1580 -0.044957871176302434 -79.61341833639884 -0.04431736208498478 -79.51062659081052
1581 -0.04501419756561518 -79.65843253396446 -0.04445087965577841 -79.5550774704663
1582 -0.04497852753847838 -79.70341106150293 -0.042945162393152714 -79.59802263285945
1583 -0.04529022369533777 -79.74870128519827 -0.03994282744824886 -79.6379654603077
1584 -0.045289821177721026 -79.79399110637598 -0.04295148272067308 -79.68091694302836
1585 -0.045378539711236954 -79.83936964608722 -0.04521094281226397 -79.72612788584063
1586 -0.04536198917776346 -79.88473163526498 -0.0452563090249896 -79.77138419486562
1587 -0.045457545295357706 -79.93018918056035 -0.04363081082701683 -79.81501500569263
1588 -0.04538247007876635 -79.97557165063911 -0.045185713842511174 -79.86020071953514
1589 -0.045383593253791335 -80.0209552438929 -0.0441555593162775 -79.90435627885142
1590 -0.04541020635515451 -80.06636545024806 -0.04584485739469528 -79.95020113624612
1591 -0.04540136940777302 -80.11176681965583 -0.0455058503895998 -79.99570698663572
1592 -0.04534834809601307 -80.15711516775184 -0.04520608950406313 -80.04091307613979
1593 -0.04533709175884724 -80.2024522595107 -0.04577703382819891 -80.08669010996799
1594 -0.0453837089240551 -80.24783596843474 -0.04620385393500328 -80.13289396390299
1595 -0.045220200717449185 -80.2930561691522 -0.04403589777648449 -80.17692986167947
1596 -0.04524564445018768 -80.33830181360238 -0.045033096335828304 -80.2219629580153
1597 -0.04523363672196865 -80.38353545032436 -0.04541012011468411 -80.26737307812998
1598 -0.04535049255937338 -80.42888594288374 -0.04058435633778572 -80.30795743446777
1599 -0.045451854541897777 -80.47433779742563 -0.04510474521666765 -80.35306217968443
1600 -0.045407102815806864 -80.51974490024143 -0.04598022345453501 -80.39904240313896
1601 -0.04535034168511629 -80.56509524192656 -0.04379522372037172 -80.44283762685933
1602 -0.045439218543469904 -80.61053446047002 -0.0467132592573762 -80.4895508861167
1603 -0.0452341141179204 -80.65576857458794 -0.04529143273830414 -80.53484231885501
1604 -0.04522834159433842 -80.70099691618228 -0.04544599764049053 -80.5802883164955
1605 -0.045219097286462784 -80.74621601346874 -0.043835623934864995 -80.62412394043037
1606 -0.045301187224686144 -80.79151720069342 -0.04495030101388693 -80.66907424144425
1607 -0.04529067166149616 -80.83680787235491 -0.044576109014451505 -80.7136503504587
1608 -0.045336152985692026 -80.88214402534061 -0.04572643432766199 -80.75937678478637
1609 -0.045294588431715965 -80.92743861377232 -0.04591166395694017 -80.80528844874331
1610 -0.0452481921762228 -80.97268680594854 -0.04535800460726023 -80.85064645335058
1611 -0.04522021375596523 -81.01790701970451 -0.044435888156294824 -80.89508234150688
1612 -0.04525688737630844 -81.06316390708082 -0.04433185365051031 -80.93941419515738
1613 -0.045225159637629984 -81.10838906671844 -0.04522898811846972 -80.98464318327585
1614 -0.04523974396288395 -81.15362881068133 -0.04607006516307592 -81.03071324843893
1615 -0.04520134646445513 -81.19883015714578 -0.045100750587880614 -81.0758139990268
1616 -0.0451925465837121 -81.24402270372948 -0.045649439096450806 -81.12146343812326
1617 -0.045182458497583865 -81.28920516222706 -0.04494358468800783 -81.16640702281127
1618 -0.04517139680683613 -81.3343765590339 -0.045192579925060275 -81.21159960273633
1619 -0.045218694396317004 -81.37959525343021 -0.044423560798168185 -81.2560231635345
1620 -0.0452137166634202 -81.42480897009364 -0.0457850044593215 -81.30180816799381
1621 -0.04512899778783321 -81.46993796788146 -0.04362089987844229 -81.34542906787226
1622 -0.04529386516660452 -81.51523183304806 -0.04741761181503534 -81.3928466796873
1623 -0.04519642274826765 -81.56042825579632 -0.04215027745813131 -81.43499695714543
1624 -0.045158490724861625 -81.60558674652118 -0.044090209901332854 -81.47908716704676
1625 -0.04517548065632582 -81.65076222717751 -0.045038997940719125 -81.52412616498748
1626 -0.045205425657331946 -81.69596765283484 -0.04468290489166975 -81.56880906987915
1627 -0.04520333595573902 -81.74117098879057 -0.04614414535462856 -81.61495321523378
1628 -0.045148308575153354 -81.78631929736572 -0.04475763514637947 -81.65971085038016
1629 -0.04523024335503578 -81.83154954072076 -0.04516707304865122 -81.70487792342881
1630 -0.045140092447400096 -81.87668963316816 -0.044716726429760455 -81.74959464985857
1631 -0.0451809611171484 -81.92187059428531 -0.045309167355298996 -81.79490381721386
1632 -0.04513753075152636 -81.96700812503684 -0.04430011101067066 -81.83920392822453
1633 -0.0451659495010972 -82.01217407453794 -0.045079343393445014 -81.88428327161797
1634 -0.04515981525182724 -82.05733388978976 -0.04569314531981945 -81.92997641693779
1635 -0.04516011625528336 -82.10249400604505 -0.045363532938063146 -81.97533994987586
1636 -0.04515661727637053 -82.14765062332143 -0.04354566466063261 -82.01888561453649
1637 -0.04517275020480156 -82.19282337352622 -0.04626737963408232 -82.06515299417057
1638 -0.04503651279956102 -82.23785988632578 -0.048040215484797956 -82.11319320965538
1639 -0.044988914579153064 -82.28284880090493 -0.046458140946924686 -82.1596513506023
1640 -0.04488270748406649 -82.327731508389 -0.04414697736501694 -82.20379832796732
1641 -0.04490227531641722 -82.37263378370541 -0.0451929634436965 -82.24899129141102
1642 -0.044906514883041385 -82.41754029858845 -0.045684036798775196 -82.29467532820979
1643 -0.04500195905566216 -82.46254225764412 -0.04586802050471306 -82.3405433487145
1644 -0.044786224514245986 -82.50732848215836 -0.04429551195353269 -82.38483886066804
1645 -0.04485433530062437 -82.55218281745898 -0.04378215428441763 -82.42862101495245
1646 -0.044885520823299885 -82.59706833828228 -0.044709131494164465 -82.47333014644661
1647 -0.044907454028725625 -82.64197579231102 -0.045307830721139905 -82.51863797716776
1648 -0.04492438100278377 -82.6869001733138 -0.04390154182910919 -82.56253951899687
1649 -0.044999491982162 -82.73189966529597 -0.0431950818747282 -82.6057346008716
1650 -0.04507691077888012 -82.77697657607484 -0.044953906908631325 -82.65068850778023
1651 -0.045046739280223846 -82.82202331535507 -0.04517967160791159 -82.69586817938814
1652 -0.045005178451538085 -82.8670284938066 -0.04530746825039387 -82.74117564763854
1653 -0.04503761660307646 -82.91206611040968 -0.045090533792972565 -82.78626618143151
1654 -0.04496302790939808 -82.95702913831909 -0.04444024097174406 -82.83070642240325
1655 -0.045001838542521 -83.0020309768616 -0.04506964422762394 -82.87577606663088
1656 -0.04501287620514631 -83.04704385306675 -0.044117307476699355 -82.91989337410757
1657 -0.045069723203778264 -83.09211357627053 -0.04491190183907747 -82.96480527594665
1658 -0.045031378790736196 -83.13714495506127 -0.04528601542115211 -83.0100912913678
1659 -0.04496499132364988 -83.18210994638493 -0.045192766934633255 -83.05528405830243
1660 -0.04499941803514958 -83.22710936442007 -0.04491227585822344 -83.10019633416066
1661 -0.0450254188850522 -83.27213478330512 -0.04561870582401752 -83.14581503998467
1662 -0.04497254937887192 -83.31710733268399 -0.045939548313617705 -83.19175458829828
1663 -0.04495151601731777 -83.36205884870131 -0.04279471430927515 -83.23454930260756
1664 -0.04506842456758022 -83.40712727326888 -0.04783159736543894 -83.282380899973
1665 -0.044921051152050494 -83.45204832442093 -0.045130472257733346 -83.32751137223075
1666 -0.04497878961265087 -83.49702711403359 -0.04879470150917768 -83.37630607373993
1667 -0.044660914316773416 -83.54168802835036 -0.044152538292109966 -83.42045861203204
1668 -0.04482686314731836 -83.58651489149769 -0.046298669464886186 -83.46675728149692
1669 -0.04467700626701117 -83.6311918977647 -0.04398690983653068 -83.51074419133346
1670 -0.04471923131495714 -83.67591112907965 -0.044960125163197515 -83.55570431649666
1671 -0.044685374945402145 -83.72059650402505 -0.044806232675909996 -83.60051054917257
1672 -0.04467061124742031 -83.76526711527248 -0.04404129274189472 -83.64455184191446
1673 -0.044748594239354136 -83.81001570951183 -0.0448495103046298 -83.6894013522191
1674 -0.04476662650704384 -83.85478233601887 -0.04493437800556421 -83.73433573022466
1675 -0.04479191247373819 -83.89957424849261 -0.045127738267183304 -83.77946346849184
1676 -0.04467245601117611 -83.94424670450378 -0.0418970750644803 -83.82136054355632
1677 -0.04489272367209196 -83.98913942817587 -0.04516123477369547 -83.86652177833002
1678 -0.04491098672151565 -84.0340504148974 -0.04510854724794626 -83.91163032557797
1679 -0.04489028491079807 -84.07894069980819 -0.044292991794645784 -83.95592331737262
1680 -0.04491606540977955 -84.12385676521797 -0.045084372907876966 -84.0010076902805
1681 -0.04494564328342676 -84.16880240850139 -0.04467281848192215 -84.04568050876243
1682 -0.044871235825121404 -84.21367364432652 -0.04516147579997778 -84.0908419845624
1683 -0.04492425657808781 -84.2585979009046 -0.04673708137124777 -84.13757906593365
1684 -0.04476808533072472 -84.30336598623533 -0.04416802246123552 -84.18174708839489
1685 -0.04489311221987009 -84.3482590984552 -0.04856225736439228 -84.23030934575928
1686 -0.04463930539786816 -84.39289840385307 -0.04348467867821455 -84.27379402443749
1687 -0.044713808223605156 -84.43761221207667 -0.044032150879502296 -84.317826175317
1688 -0.044844352453947064 -84.48245656453062 -0.04360736384987831 -84.36143353916687
1689 -0.04483141042292118 -84.52728797495354 -0.04497106671333313 -84.4064046058802
1690 -0.04478267766535282 -84.57207065261889 -0.045150048844516275 -84.45155465472472
1691 -0.0448459392413497 -84.61691659186025 -0.04496074710041285 -84.49651540182514
1692 -0.04482476990669966 -84.66174136176694 -0.04582200199365616 -84.54233740381879
1693 -0.04476877059787512 -84.70651013236481 -0.045677111856639384 -84.58801451567543
1694 -0.04478585720062256 -84.75129598956543 -0.045239795744419095 -84.63325431141985
1695 -0.04485323801636696 -84.79614922758181 -0.04040968343615532 -84.673663994856
1696 -0.0449967622756958 -84.84114598985751 -0.04614596012979746 -84.71980995498579
1697 -0.04500995799899101 -84.8861559478565 -0.04710944313555956 -84.76691939812135
1698 -0.04482337832450867 -84.930979326181 -0.04434971418231726 -84.81126911230366
1699 -0.04478964414447546 -84.97576897032548 -0.044588045589625834 -84.85585715789328
1700 -0.04480470512062311 -85.0205736754461 -0.04505383390933275 -84.90091099180262
1701 -0.04481520410627127 -85.06538887955237 -0.04484441168606281 -84.94575540348868
1702 -0.04487024731934071 -85.11025912687171 -0.046102249994874 -84.99185765348355
1703 -0.04475865885615349 -85.15501778572786 -0.044580725394189356 -85.03643837887773
1704 -0.044774570129811765 -85.19979235585768 -0.04476257283240557 -85.08120095171014
1705 -0.044771548360586166 -85.24456390421827 -0.04526665061712265 -85.12646760232727
1706 -0.04479699581861496 -85.28936090003688 -0.04505388848483562 -85.1715214908121
1707 -0.04472044073045254 -85.33408134076734 -0.04488178864121437 -85.21640327945332
1708 -0.04473860412836075 -85.3788199448957 -0.044160373881459235 -85.26056365333477
1709 -0.04475978761911392 -85.42357973251481 -0.04353392533957958 -85.30409757867434
1710 -0.04482219871133566 -85.46840193122614 -0.044600378908216956 -85.34869795758256
1711 -0.0447759872302413 -85.51317791845638 -0.043673707731068136 -85.39237166531363
1712 -0.04490708317607641 -85.55808500163245 -0.04472432713955641 -85.4370959924532
1713 -0.04502886589616537 -85.60311386752862 -0.04526338186115027 -85.48235937431434
1714 -0.04492072612047195 -85.64803459364909 -0.04413356650620699 -85.52649294082055
1715 -0.04489410556852817 -85.69292869921762 -0.045171471685171126 -85.57166441250571
1716 -0.044896306656301024 -85.73782500587392 -0.04449027758091688 -85.61615469008663
1717 -0.04497960694134236 -85.78280461281526 -0.04417911376804114 -85.66033380385467
1718 -0.04497872721403837 -85.8277833400293 -0.04419334251433611 -85.704527146369
1719 -0.044943990930914876 -85.87272733096022 -0.044903695769608024 -85.74943084213861
1720 -0.0449584424495697 -85.91768577340979 -0.04512115865945816 -85.79455200079806
1721 -0.04498310163617134 -85.96266887504596 -0.04492188207805157 -85.83947388287612
1722 -0.04496804215013981 -86.00763691719611 -0.04473883081227541 -85.8842127136884
1723 -0.04496362768113613 -86.05260054487725 -0.044005013443529604 -85.92821772713192
1724 -0.044962310791015626 -86.09756285566827 -0.04559678677469492 -85.97381451390662
1725 -0.04501260817050934 -86.14257546383878 -0.045216594450175764 -86.0190311083568
1726 -0.04498299416154623 -86.18755845800032 -0.04464815221726894 -86.06367926057406
1727 -0.044998672977089885 -86.23255713097741 -0.04392498359084129 -86.1076042441649
1728 -0.04501727111637592 -86.27757440209379 -0.0450779490172863 -86.15268219318219
1729 -0.04502457194030285 -86.3225989740341 -0.04614221323281527 -86.198824406415
1730 -0.044978787563741206 -86.36757776159783 -0.04509307499974966 -86.24391748141475
1731 -0.044861077703535555 -86.41243883930136 -0.04510336108505726 -86.28902084249981
1732 -0.04501601215451956 -86.45745485145588 -0.03741080407053232 -86.32643164657034
1733 -0.04528611321002245 -86.5027409646659 -0.044035139866173266 -86.37046678643651
1734 -0.045290523953735826 -86.54803148861964 -0.04499143660068512 -86.41545822303719
1735 -0.04527511689811945 -86.59330660551777 -0.04497404936701059 -86.4604322724042
1736 -0.0452486677095294 -86.6385552732273 -0.04325628690421581 -86.50368855930842
1737 -0.04534124620258808 -86.68389651942988 -0.04532174970954657 -86.54901030901796
1738 -0.04530906621366739 -86.72920558564354 -0.045264108665287496 -86.59427441768325
1739 -0.045307590253651144 -86.7745131758972 -0.04598641898483038 -86.64026083666808
1740 -0.045241694524884225 -86.81975487042209 -0.044793585874140264 -86.68505442254222
1741 -0.04522970914840698 -86.86498457957049 -0.045001558028161526 -86.73005598057038
1742 -0.0452190101146698 -86.91020358968515 -0.04548267479985953 -86.77553865537024
1743 -0.0451991867274046 -86.95540277641255 -0.04554172921925783 -86.8210803845895
1744 -0.04521376378834248 -87.0006165402009 -0.043985568918287754 -86.86506595350778
1745 -0.04521457012742758 -87.04583111032832 -0.04443700071424246 -86.90950295422202
1746 -0.045230562798678875 -87.091061673127 -0.04465391542762518 -86.95415686964965
1747 -0.04523580316454172 -87.13629747629155 -0.04609298445284367 -87.00024985410249
1748 -0.04518796056509018 -87.18148543685663 -0.04474570378661156 -87.04499555788911
1749 -0.0451795045286417 -87.22666494138528 -0.04525573551654816 -87.09025129340566
1750 -0.04517721887677908 -87.27184216026205 -0.04512124098837376 -87.13537253439404
1751 -0.04541311580687761 -87.31725527606893 -0.04086790308356285 -87.1762404374776
1752 -0.04538425486534834 -87.36263953093429 -0.046259036660194396 -87.22249947413779
1753 -0.04528054352849722 -87.40792007446278 -0.046054165065288546 -87.26855363920308
1754 -0.04523977842181921 -87.4531598528846 -0.04504398386925459 -87.31359762307233
1755 -0.045249785482883456 -87.49840963836748 -0.045023839175701144 -87.35862146224802
1756 -0.04521751217544079 -87.54362715054292 -0.04637394063174725 -87.40499540287978
1757 -0.04514690954238176 -87.5887740600853 -0.04484155736863613 -87.44983696024842
1758 -0.0452051455155015 -87.6339792056008 -0.04484556764364243 -87.49468252789207
1759 -0.0451471958309412 -87.67912640143173 -0.04562248606234789 -87.54030501395441
1760 -0.04514617342501879 -87.72427257485676 -0.04509697444736958 -87.58540198840178
1761 -0.04521374851465225 -87.76948632337141 -0.042709078267216684 -87.628111066669
1762 -0.04523598849773407 -87.81472231186915 -0.04537751991301775 -87.67348858658202
1763 -0.04514984991401434 -87.85987216178316 -0.04497100468724966 -87.71845959126928
1764 -0.04524495303630829 -87.90511711481946 -0.04337804913520813 -87.7618376404045
1765 -0.045234226062893866 -87.95035134088235 -0.04556056503206492 -87.80739820543656
1766 -0.045221568271517756 -87.99557290915386 -0.04341684319078922 -87.85081504862734
1767 -0.045273815654218195 -88.04084672480808 -0.04471314512193203 -87.89552819374927
1768 -0.04525016099214554 -88.08609688580022 -0.046475147269666194 -87.94200334101893
1769 -0.04518248215317726 -88.1312793679534 -0.04666289519518614 -87.98866623621412
1770 -0.04512260891497135 -88.17640197686836 -0.04474618602544069 -88.03341242223955
1771 -0.04509721901267767 -88.22149919588104 -0.044646366871893405 -88.07805878911144
1772 -0.04519877005368471 -88.26669796593472 -0.04477446731179953 -88.12283325642323
1773 -0.045134404115378855 -88.3118323700501 -0.04393489342182875 -88.16676814984507
1774 -0.045177210681140424 -88.35700958073124 -0.04425447136163711 -88.21102262120671
1775 -0.04518517293035984 -88.4021947536616 -0.04623161070048809 -88.2572542319072
1776 -0.04530818592756987 -88.44750293958917 -0.04240801129490137 -88.29966224320209
1777 -0.04530971702188254 -88.49281265661105 -0.04579424578696489 -88.34545648898906
1778 -0.04518459048122168 -88.53799724709228 -0.04501908570528031 -88.39047557469434
1779 -0.04526557475328445 -88.58326282184557 -0.046309478022158145 -88.43678505271649
1780 -0.04512676019221544 -88.62838958203778 -0.045306849665939807 -88.48209190238242
1781 -0.04510178584605455 -88.67349136788384 -0.04589066430926323 -88.52798256669169
1782 -0.04513099305331707 -88.71862236093716 -0.04741945620626211 -88.57540202289795
1783 -0.04498847294598818 -88.76361083388315 -0.044707410782575605 -88.62010943368053
1784 -0.04498860035091638 -88.80859943423407 -0.04566399324685335 -88.66577342692737
1785 -0.04496114458888769 -88.85356057882295 -0.04474539235234261 -88.71051881927971
1786 -0.04498599767684937 -88.8985465764998 -0.043244372867047784 -88.75376319214676
1787 -0.04511337298899889 -88.94365994948879 -0.042409947514533995 -88.79617313966129
1788 -0.0451788030564785 -88.98883875254526 -0.04582064915448427 -88.84199378881577
1789 -0.045151415094733235 -89.03399016764 -0.04534843135625124 -88.88734222017202
1790 -0.04510868489742279 -89.07909885253743 -0.0456421785056591 -88.93298439867768
1791 -0.045121897384524344 -89.12422074992195 -0.0433900061994791 -88.97637440487715
1792 -0.04512445237487554 -89.16934520229682 -0.045814329758286476 -89.02218873463544
1793 -0.045062291994690896 -89.21440749429152 -0.044231589511036874 -89.06642032414648
1794 -0.04514551460742951 -89.25955300889895 -0.04513746090233326 -89.11155778504882
1795 -0.04513339642435312 -89.3046864053233 -0.04646946471184492 -89.15802724976066
1796 -0.045071772672235964 -89.34975817799553 -0.04494258798658848 -89.20296983774725
1797 -0.045226093381643295 -89.39498427137717 -0.03973785825073719 -89.24270769599798
1798 -0.045237368531525136 -89.4402216399087 -0.04503392241895199 -89.28774161841693
1799 -0.045256845839321616 -89.48547848574802 -0.04437472280114889 -89.33211634121808
1800 -0.04526672549545765 -89.53074521124347 -0.04580272864550352 -89.37791906986358
1801 -0.045259945280849936 -89.57600515652432 -0.04466510824859142 -89.42258417811217
1802 -0.04528849925845861 -89.62129365578278 -0.04549398571252823 -89.4680781638247
1803 -0.0452406594529748 -89.66653431523575 -0.04663990419358015 -89.51471806801828
1804 -0.04520331099629402 -89.71173762623205 -0.04522441364824772 -89.55994248166652
1805 -0.045148220472037794 -89.7568858467041 -0.04498237539082765 -89.60492485705736
1806 -0.04513913504779339 -89.80202498175188 -0.04480478428304195 -89.6497296413404
1807 -0.045122571475803855 -89.84714755322769 -0.044653036072850226 -89.69438267741324
1808 -0.04513715300709009 -89.89228470623478 -0.04468736443668604 -89.73907004184993
1809 -0.045177734643220904 -89.937462440878 -0.04408995285630226 -89.78315999470622
1810 -0.04520364906638861 -89.98266608994439 -0.044724241457879545 -89.82788423616411
1811 -0.04522055238485336 -90.02788664232924 -0.045895240642130374 -89.87377947680623
1812 -0.045129130221903326 -90.07301577255114 -0.04574729353189468 -89.91952677033812
1813 -0.04510079603642225 -90.11811656858757 -0.045262004062533376 -89.96478877440066
1814 -0.0451463608071208 -90.16326292939469 -0.04653384778648615 -90.01132262218715
1815 -0.04507265351712704 -90.20833558291181 -0.04466097354888916 -90.05598359573604
1816 -0.04506719317287207 -90.25340277608468 -0.0440390583127737 -90.10002265404881
1817 -0.045034142583608626 -90.29843691866829 -0.04563795831054449 -90.14566061235936
1818 -0.04505411311984062 -90.34349103178813 -0.0454096857458353 -90.1910702981052
1819 -0.045052841491997245 -90.38854387328013 -0.04389125499874354 -90.23496155310394
1820 -0.04507180619984865 -90.43361567947997 -0.04483502302318811 -90.27979657612713
1821 -0.04510508570820093 -90.47872076518817 -0.04566874857991934 -90.32546532470704
1822 -0.04498239103704691 -90.52370315622522 -0.043362779542803764 -90.36882810424984
1823 -0.04510943815112114 -90.56881259437634 -0.04607988987118006 -90.41490799412102
1824 -0.045057248696684836 -90.61386984307302 -0.04596225917339325 -90.46087025329442
1825 -0.04506875853985548 -90.65893860161287 -0.04413655065000057 -90.50500680394441
1826 -0.04499169513583183 -90.70393029674871 -0.04495330471545458 -90.54996010865986
1827 -0.04516382403671741 -90.74909412078543 -0.04543795865029097 -90.59539806731016
1828 -0.045049859769642354 -90.79414398055508 -0.043413167260587214 -90.63881123457074
1829 -0.0450906865298748 -90.83923466708495 -0.045322622358798983 -90.68413385692953
1830 -0.04509089756757021 -90.88432556465253 -0.0456655103713274 -90.72979936730086
1831 -0.04505333732813597 -90.92937890198067 -0.045004012249410155 -90.77480337955026
1832 -0.045016390085220334 -90.97439529206589 -0.0453235836699605 -90.82012696322022
1833 -0.04497641958296299 -91.01937171164886 -0.04448450356721878 -90.86461146678744
1834 -0.04507387075573206 -91.06444558240459 -0.045423238351941106 -90.91003470513938
1835 -0.04509377926588058 -91.10953936167047 -0.04644922222942114 -90.95648392736881
1836 -0.04492894019931555 -91.15446830186978 -0.045073958672583105 -91.0015578860414
1837 -0.04495625160634518 -91.19942455347613 -0.045213242247700694 -91.0467711282891
1838 -0.044912075996398924 -91.24433662947253 -0.04603298418223858 -91.09280411247133
1839 -0.04487515222281217 -91.28921178169534 -0.044020913727581504 -91.1368250261989
1840 -0.04491164665669203 -91.33412342835203 -0.04470986910164356 -91.18153489530054
1841 -0.04488378167152405 -91.37900721002356 -0.045954969711601734 -91.22748986501215
1842 -0.044891226850450036 -91.42389843687401 -0.044512004032731055 -91.27200186904487
1843 -0.044887746870517733 -91.46878618374453 -0.04413280580192804 -91.3161346748468
1844 -0.04490148648619652 -91.51368767023072 -0.04355130102485418 -91.35968597587164
1845 -0.04497205298393965 -91.55865972321466 -0.04549160283058882 -91.40517757870224
1846 -0.04494319967925549 -91.60360292289391 -0.04647256340831518 -91.45165014211055
1847 -0.044897294230759145 -91.64850021712468 -0.04550075326114893 -91.4971508953717
1848 -0.04486096408218145 -91.69336118120685 -0.04561501741409302 -91.5427659127858
1849 -0.04487208407372236 -91.73823326528057 -0.04326881654560566 -91.5860347293314
1850 -0.04491197615861893 -91.78314524143919 -0.04595067221671343 -91.63198540154812
1851 -0.04483150374144316 -91.82797674518064 -0.043809440732002256 -91.67579484228013
1852 -0.044927900284528734 -91.87290464546517 -0.044592609815299514 -91.72038745209542
1853 -0.04491270259022713 -91.9178173480554 -0.04583456460386515 -91.76622201669929
1854 -0.044871114939451215 -91.96268846299485 -0.044685030728578566 -91.81090704742786
1855 -0.0448675524443388 -92.00755601543919 -0.045016524381935596 -91.8559235718098
1856 -0.04487249813973904 -92.05242851357893 -0.04557283241301775 -91.90149640422281
1857 -0.044866907969117166 -92.09729542154805 -0.04554747473448515 -91.9470438789573
1858 -0.044730466417968275 -92.14202588796603 -0.04431506190448999 -91.99135894086179
1859 -0.04481832105666399 -92.1868442090227 -0.0463658919557929 -92.03772483281757
1860 -0.04483878836035728 -92.23168299738305 -0.04639587718993425 -92.08412071000751
1861 -0.04468098916113376 -92.27636398654418 -0.04481386132538319 -92.12893457133289
1862 -0.04468805082142353 -92.3210520373656 -0.04494553785771131 -92.1738801091906
1863 -0.044689423404634 -92.36574146077024 -0.04495770297944546 -92.21883781217005
1864 -0.04471284616738558 -92.41045430693762 -0.04471758380532265 -92.26355539597537
1865 -0.04475204814225435 -92.45520635507988 -0.04562095515429974 -92.30917635112968
1866 -0.04468394182622433 -92.4998902969061 -0.0428607452660799 -92.35203709639576
1867 -0.044814512878656385 -92.54470480978476 -0.046032654121518135 -92.39806975051728
1868 -0.0447410149499774 -92.58944582473474 -0.04560583438724279 -92.44367558490453
1869 -0.044688645377755166 -92.6341344701125 -0.0444421399384737 -92.488117724843
1870 -0.04469428155571222 -92.6788287516682 -0.04546784441918135 -92.53358556926217
1871 -0.04462513327598572 -92.72345388494419 -0.04311983622610569 -92.57670540548828
1872 -0.04480806495994329 -92.76826194990413 -0.04494501519948244 -92.62165042068777
1873 -0.04476025179028511 -92.81302220169441 -0.04497799314558506 -92.66662841383335
1874 -0.04475462678819895 -92.85777682848261 -0.04477764666080475 -92.71140606049416
1875 -0.04477368388324976 -92.90255051236586 -0.04492655023932457 -92.75633261073348
1876 -0.04478087387979031 -92.94733138624565 -0.04567351117730141 -92.80200612191078
1877 -0.04474501498043537 -92.99207640122609 -0.04484382700175047 -92.84684994891253
1878 -0.04466601833701134 -93.0367424195631 -0.04199282359331846 -92.88884277250585
1879 -0.04493002034723759 -93.08167243991034 -0.0463502598926425 -92.9351930323985
1880 -0.04483778290450573 -93.12651022281484 -0.04533674586564303 -92.98052977826414
1881 -0.04476154670119285 -93.17127176951604 -0.044688635319471356 -93.02521841358362
1882 -0.044761023670434955 -93.21603279318647 -0.04266463480889797 -93.06788304839252
1883 -0.04489083550870419 -93.26092362869518 -0.04441298842430115 -93.11229603681682
1884 -0.04487335346639156 -93.30579698216157 -0.04596656206995249 -93.15826259888676
1885 -0.04490723330527544 -93.35070421546685 -0.040492009557783606 -93.19875460844455
1886 -0.04504611752927303 -93.39575033299612 -0.044673148356378076 -93.24342775680093
1887 -0.045131705887615683 -93.44088203888373 -0.04626250863075256 -93.28969026543167
1888 -0.044994718953967096 -93.4858767578377 -0.04572610910981893 -93.3354163745415
1889 -0.044955878891050814 -93.53083263672875 -0.04699506163597107 -93.38241143617746
1890 -0.044903241097927094 -93.57573587782667 -0.044622020609676835 -93.42703345678714
1891 -0.04490727912634611 -93.62064315695302 -0.045076200366020204 -93.47210965715317
1892 -0.04489244595170021 -93.66553560290473 -0.04434771407395601 -93.51645737122712
1893 -0.044913960993289946 -93.71044956389801 -0.04448704924434423 -93.56094442047146
1894 -0.04494456462562084 -93.75539412852363 -0.0451186791062355 -93.6060630995777
1895 -0.04497003480792046 -93.80036416333155 -0.04711507558822632 -93.65317817516592
1896 -0.04483384545892477 -93.84519800879048 -0.046500768326222894 -93.69967894349215
1897 -0.044822638295590876 -93.89002064708606 -0.046479512192308906 -93.74615845568445
1898 -0.04465787969529629 -93.93467852678135 -0.045987891778349874 -93.7921463474628
1899 -0.04463677816092968 -93.97931530494229 -0.04551318679004908 -93.83765953425285
1900 -0.044563053734600545 -94.0238783586769 -0.04320577438920736 -93.88086530864206
1901 -0.044691108912229535 -94.06856946758913 -0.04506410211324692 -93.9259294107553
1902 -0.0446359982714057 -94.11320546586053 -0.04581207316368818 -93.97174148391899
1903 -0.04461821299046278 -94.15782367885099 -0.04275532811880112 -94.01449681203779
1904 -0.04470231868326664 -94.20252599753425 -0.04485138766467571 -94.05934819970247
1905 -0.04473968893289566 -94.24726568646714 -0.04553249124437571 -94.10488069094684
1906 -0.044656298495829104 -94.29192198496297 -0.04488092269748449 -94.14976161364433
1907 -0.04466664399951696 -94.33658862896249 -0.044078593142330647 -94.19384020678666
1908 -0.04470718242228031 -94.38129581138477 -0.045192310214042665 -94.23903251700071
1909 -0.044720467552542685 -94.42601627893731 -0.04547186736017465 -94.28450438436089
1910 -0.04470261503010988 -94.47071889396742 -0.045434530824422836 -94.32993891518531
1911 -0.04456769023090601 -94.51528658419832 -0.04417624548077583 -94.37411516066608
1912 -0.044629980251193045 -94.55991656444951 -0.04514964763075113 -94.41926480829683
1913 -0.044698194786906245 -94.60461475923641 -0.04431822746992111 -94.46358303576675
1914 -0.044650319032371044 -94.64926507826878 -0.045565951615571976 -94.50914898738232
1915 -0.04475563745945692 -94.69402071572824 -0.0429413627833128 -94.55209035016563
1916 -0.04485647734254598 -94.73887719307079 -0.04479722958058119 -94.59688757974621
1917 -0.0447456018999219 -94.78362279497071 -0.044946773909032345 -94.64183435365524
1918 -0.0447271415963769 -94.8283499365671 -0.044597276486456394 -94.6864316301417
1919 -0.04475765489041805 -94.87310759145751 -0.04435374923050404 -94.73078537937221
1920 -0.04477856960147619 -94.91788616105899 -0.0450041264295578 -94.77578950580177
1921 -0.04472428876906633 -94.96261044982805 -0.045121691189706326 -94.82091119699147
1922 -0.0448117570951581 -95.00742220692321 -0.045985760539770125 -94.86689695753124
1923 -0.0446964580565691 -95.05211866497977 -0.044645526260137555 -94.91154248379138
1924 -0.04473810382187367 -95.09685676880164 -0.04498027060180902 -94.95652275439319
1925 -0.04473803974688053 -95.14159480854852 -0.04532530065625906 -95.00184805504945
1926 -0.04465058632194996 -95.18624539487047 -0.045807219296693805 -95.04765527434614
1927 -0.04467238243669271 -95.23091777730716 -0.04429854732006788 -95.09195382166621
1928 -0.04467593170702457 -95.27559370901417 -0.04474718272686005 -95.13670100439307
1929 -0.04470544140785933 -95.32029915042203 -0.04559689946472645 -95.1822979038578
1930 -0.04469366129487753 -95.3649928117169 -0.04199868924915791 -95.22429659310696
1931 -0.044746084697544576 -95.40973889641445 -0.045534917153418064 -95.26983151026037
1932 -0.04476665612310171 -95.45450555253755 -0.04431908689439297 -95.31415059715476
1933 -0.04479361604899168 -95.49929916858655 -0.044795074686408046 -95.35894567184117
1934 -0.04476543013006449 -95.54406459871662 -0.04471448250114918 -95.40366015434232
1935 -0.04477403908967972 -95.58883863780629 -0.04515505116432905 -95.44881520550665
1936 -0.04477103613317013 -95.63360967393946 -0.04383031819015741 -95.49264552369681
1937 -0.0447786821052432 -95.6783883560447 -0.046220496855676176 -95.53886602055249
1938 -0.04481520410627127 -95.72320356015098 -0.04666527714580297 -95.5855312976983
1939 -0.044655637443065645 -95.76785919759405 -0.04428491815924644 -95.62981621585755
1940 -0.04473290964961052 -95.81259210724366 -0.04455225113779306 -95.67436846699533
1941 -0.04476927351206541 -95.85736138075572 -0.04488699324429035 -95.71925546023962
1942 -0.04476565662771463 -95.90212703738344 -0.04322230629622936 -95.76247776653585
1943 -0.044816177897155286 -95.9469432152806 -0.04413434527814388 -95.80661211181399
1944 -0.04487460963428021 -95.99181782491488 -0.042851927876472476 -95.84946403969046
1945 -0.044894967786967756 -96.03671279270185 -0.045053521171212196 -95.89451756086167
1946 -0.044931259378790854 -96.08164405208063 -0.04489565920084715 -95.93941322006252
1947 -0.04491903483867645 -96.1265630869193 -0.045462825894355775 -95.98487604595688
1948 -0.04488753341138363 -96.17145062033069 -0.04581040125340223 -96.03068644721029
1949 -0.04481383860111236 -96.2162644589318 -0.04416370745748281 -96.07485015466777
1950 -0.044978874176740645 -96.26124333310854 -0.043444919399917126 -96.11829507406769
1951 -0.04504778366535902 -96.30629111677389 -0.046218829788267614 -96.16451390385596
1952 -0.04480471182614565 -96.35109582860004 -0.04559000562876463 -96.21010390948473
1953 -0.04485335256904364 -96.39594918116909 -0.04419355466961861 -96.25429746415435
1954 -0.04490820597857237 -96.44085738714766 -0.04578479193150997 -96.30008225608586
1955 -0.0448140187188983 -96.48567140586655 -0.044726735539734365 -96.3448089916256
1956 -0.04481313358992338 -96.53048453945648 -0.04474447015672922 -96.38955346178233
1957 -0.04489322174340486 -96.57537776119989 -0.04488752093166113 -96.434440982714
1958 -0.0448553953319788 -96.62023315653187 -0.045262659154832366 -96.47970364186882
1959 -0.044844640977680685 -96.66507779750955 -0.046234775334596634 -96.52593841720342
1960 -0.04477306380867958 -96.70985086131823 -0.044771691970527175 -96.57071010917394
1961 -0.044839267432689664 -96.75469012875092 -0.04602454695850611 -96.61673465613245
1962 -0.04474157374352217 -96.79943170249445 -0.044928965345025065 -96.66166362147747
1963 -0.04472308922559023 -96.84415479172003 -0.04562058411538601 -96.70728420559286
1964 -0.04472929611802101 -96.88888408783805 -0.04441634956747294 -96.75170055516033
1965 -0.044730909541249274 -96.9336149973793 -0.04513486046344042 -96.79683541562376
1966 -0.04474668465554714 -96.97836168203484 -0.043208816461265086 -96.84004423208502
1967 -0.04482020623981953 -97.02318188827466 -0.04455621391534805 -96.88460044600036
1968 -0.044790749065577985 -97.06797263734025 -0.04486743453890085 -96.92946788053926
1969 -0.044962525367736816 -97.11293516270798 -0.044956554844975474 -96.97442443538424
1970 -0.044802436232566835 -97.15773759894056 -0.04625570811331272 -97.02068014349754
1971 -0.04473859667778015 -97.20247619561833 -0.04450702052563429 -97.06518716402317
1972 -0.0447671540081501 -97.24724334962649 -0.04408758673816919 -97.10927475076134
1973 -0.04483589176088572 -97.29207924138737 -0.04452984780073166 -97.15380459856208
1974 -0.04480510968714953 -97.33688435107452 -0.04616938065737486 -97.19997397921945
1975 -0.044782128371298316 -97.38166647944581 -0.04410017766058445 -97.24407415688003
1976 -0.04484065026044846 -97.42650712970627 -0.04408375080674887 -97.28815790768678
1977 -0.0448102068156004 -97.47131733652186 -0.04522451963275671 -97.33338242731953
1978 -0.04482963718473911 -97.5161469737066 -0.044084911793470384 -97.37746733911301
1979 -0.044917611964046956 -97.56106458567065 -0.04553330391645431 -97.42300064302947
1980 -0.044827386550605294 -97.60589197222126 -0.045390428602695466 -97.46839107163217
1981 -0.04479813873767853 -97.65069011095893 -0.04516748283058405 -97.51355855446275
1982 -0.04480412509292364 -97.69549423605186 -0.04382222313433885 -97.55738077759709
1983 -0.04489648398011923 -97.74039072003198 -0.04516359381377697 -97.60254437141087
1984 -0.04491203520447016 -97.78530275523646 -0.04457365740090609 -97.64711802881178
1985 -0.04487789161503315 -97.83018064685149 -0.0447564983740449 -97.69187452718582
1986 -0.044917726330459117 -97.87509837318194 -0.044521080888807775 -97.73639560807463
1987 -0.04497316423803568 -97.92007153741997 -0.04328412692993879 -97.77967973500456
1988 -0.0449733866378665 -97.96504492405784 -0.04419099390506744 -97.82387072890963
1989 -0.045025809295475484 -98.01007073335332 -0.04487612284719944 -97.86874685175682
1990 -0.045052732527256015 -98.05512346588057 -0.043007961474359035 -97.91175481323118
1991 -0.04510651789605617 -98.10022998377663 -0.04615221042186022 -97.95790702365305
1992 -0.0450082728639245 -98.14523825664055 -0.045230749621987344 -98.00313777327504
1993 -0.0450339725241065 -98.19027222916466 -0.04441554564982653 -98.04755331892487
1994 -0.04503847640007734 -98.23531070556474 -0.045884307287633416 -98.0934376262125
1995 -0.044979344308376315 -98.28029004987312 -0.04508297443389893 -98.1385206006464
1996 -0.04497909974306822 -98.32526914961619 -0.04412475824356079 -98.18264535888996
1997 -0.04501074869185686 -98.37027989830804 -0.04373154435306788 -98.22637690324302
1998 -0.0450681459158659 -98.4153480442239 -0.04415464401245117 -98.27053154725547
1999 -0.04508707039058209 -98.46043511461448 -0.04377172626554966 -98.31430327352102
2000 -0.0452047698199749 -98.50563988443446 -0.04484433513134718 -98.35914760865236
