# Supplementary material for: Learning nonequilibrium statistical mechanics and dynamical phase transitions
Source: Nat Commun. 2024 Feb 6;15:1117. doi: 10.1038/s41467-024-45172-8 (PMC10847122; doi:10.1038/s41467-024-45172-8)
Supplement: Supplementary file 4 — Supplementary Data 1 [file 41467_2024_45172_MOESM4_ESM.zip › DPT-main/PlotTemplate/plot_KL_divergence/out/finite_time/SE/L4_D2W32K5_E100BS1k/logs-0.20/log.txt]

1 -0.16496583968400955 -0.16496583968400955 -0.16496022492647172 -0.16496022492647172
2 -0.163169327378273 -0.3281351670622825 -0.16318591311573982 -0.32814613804221154
3 -0.16141015216708182 -0.48954531922936434 -0.16142932176589966 -0.48957545980811124
4 -0.1597042962908745 -0.6492496155202389 -0.15968655198812484 -0.6492620117962361
5 -0.1580590069293976 -0.8073086224496364 -0.1580140009522438 -0.8072760127484799
6 -0.1564847081899643 -0.9637933306396007 -0.15644023939967155 -0.9637162521481515
7 -0.15493810400366784 -1.1187314346432686 -0.1549270860850811 -1.1186433382332326
8 -0.15342778116464614 -1.2721592158079147 -0.15340938940644264 -1.2720527276396751
9 -0.15195282846689223 -1.424112044274807 -0.15196326225996018 -1.4240159898996354
10 -0.1504983589053154 -1.5746104031801225 -0.15048206076025963 -1.5744980506598951
11 -0.14909141212701799 -1.7237018153071404 -0.14905802607536317 -1.7235560767352582
12 -0.1477334715425968 -1.8714352868497373 -0.14777686297893525 -1.8713329397141936
13 -0.14637304544448854 -2.017808332294226 -0.14646544456481933 -2.017798384279013
14 -0.14504319205880165 -2.1628515243530275 -0.14509012103080748 -2.1628885053098204
15 -0.1437399245798588 -2.3065914489328865 -0.14365369454026222 -2.3065421998500826
16 -0.14247326031327248 -2.449064709246159 -0.14250840321183206 -2.449050603061915
17 -0.14121892675757408 -2.590283636003733 -0.14132684096693993 -2.5903774440288547
18 -0.13997506350278854 -2.7302586995065217 -0.13988325372338295 -2.7302606977522377
19 -0.13876199945807458 -2.8690206989645963 -0.13871933966875077 -2.8689800374209886
20 -0.1375793218612671 -3.0066000208258634 -0.13759905248880386 -3.0065790899097924
21 -0.13640066236257553 -3.143000683188439 -0.13645651191473007 -3.1430356018245225
22 -0.13524726927280425 -3.278247952461243 -0.1352480508387089 -3.2782836526632315
23 -0.13409822285175324 -3.4123461753129964 -0.1340886451303959 -3.4123722977936275
24 -0.13296863585710525 -3.5453148111701016 -0.1327677361667156 -3.545140033960343
25 -0.1318591371178627 -3.6771739482879644 -0.1319740116596222 -3.677114045619965
26 -0.13076524809002876 -3.807939196377993 -0.13064861223101615 -3.807762657850981
27 -0.12967828139662743 -3.9376174777746207 -0.12965863347053527 -3.9374212913215163
28 -0.1286007955670357 -4.066218273341656 -0.12852864265441893 -4.0659499339759355
29 -0.12753300443291665 -4.193751277774573 -0.12742600217461586 -4.193375936150551
30 -0.12649319767951966 -4.320244475454093 -0.12637685611844063 -4.319752792268992
31 -0.12546442598104476 -4.445708901435138 -0.12543191611766816 -4.44518470838666
32 -0.12442311011254788 -4.570132011547686 -0.12452221438288688 -4.569706922769547
33 -0.12340889424085617 -4.6935409057885416 -0.1236751701682806 -4.693382092937828
34 -0.12238523140549659 -4.8159261371940385 -0.12226194813847542 -4.815644041076303
35 -0.12138008922338486 -4.937306226417423 -0.12130856513977051 -4.936952606216074
36 -0.12040382213890552 -5.057710048556329 -0.12037968449294567 -5.057332290709019
37 -0.11940910927951336 -5.177119157835842 -0.11955929957330227 -5.176891590282321
38 -0.11842625550925731 -5.2955454133451 -0.11840144656598568 -5.295293036848307
39 -0.11745844967663288 -5.413003863021733 -0.11742083095014096 -5.412713867798447
40 -0.1164981883019209 -5.529502051323654 -0.11621295474469662 -5.528926822543144
41 -0.1155590683221817 -5.645061119645836 -0.11591926999390126 -5.644846092537045
42 -0.114601606503129 -5.759662726148965 -0.11476874239742756 -5.759614834934473
43 -0.11366990804672242 -5.873332634195687 -0.113817098736763 -5.8734319336712355
44 -0.11273220591247082 -5.986064840108157 -0.11281915009021759 -5.986251083761453
45 -0.11180035173892974 -6.097865191847087 -0.11183570586144924 -6.0980867896229025
46 -0.11089230217039585 -6.208757494017483 -0.11085486449301243 -6.208941654115915
47 -0.1099756546318531 -6.318733148649336 -0.10983685702085495 -6.318778511136769
48 -0.1090904276818037 -6.42782357633114 -0.10932492800056934 -6.428103439137339
49 -0.10818277075886726 -6.536006347090008 -0.10821737945079804 -6.536320818588137
50 -0.10730425082147121 -6.643310597911479 -0.10780264288187028 -6.644123461470007
51 -0.10641508363187313 -6.749725681543352 -0.1060148324817419 -6.750138293951749
52 -0.10555220618844033 -6.855277887731792 -0.10565527491271495 -6.855793568864464
53 -0.1046909250319004 -6.959968812763693 -0.10438775718212127 -6.960181326046586
54 -0.10384790860116482 -7.063816721364858 -0.10390230938792229 -7.064083635434508
55 -0.10298608765006065 -7.166802809014919 -0.10297146178781987 -7.1670550972223275
56 -0.10214848667383195 -7.26895129568875 -0.10206002295017243 -7.2691151201725
57 -0.10130167603492737 -7.370252971723677 -0.10134400427341461 -7.370459124445914
58 -0.10048738569021225 -7.47074035741389 -0.09999904409050941 -7.470458168536424
59 -0.0996745090931654 -7.570414866507055 -0.0996278140693903 -7.570085982605814
60 -0.09885411635041237 -7.669268982857467 -0.09846579022705555 -7.66855177283287
61 -0.09805455729365349 -7.7673235401511205 -0.09819836653769017 -7.76675013937056
62 -0.09726607240736485 -7.864589612558485 -0.09715957343578338 -7.863909712806343
63 -0.09646199233829975 -7.961051604896785 -0.09683993235230445 -7.960749645158648
64 -0.09567913860082626 -8.056730743497612 -0.09570606052875519 -8.056455705687403
65 -0.0948946587741375 -8.15162540227175 -0.09499165564775466 -8.151447361335158
66 -0.0941195908933878 -8.245744993165138 -0.09424020946025849 -8.245687570795416
67 -0.09334850758314132 -8.339093500748278 -0.09395515136420726 -8.339642722159624
68 -0.09259285405278206 -8.43168635480106 -0.09245318807661533 -8.432095910236239
69 -0.09185447320342063 -8.523540828004482 -0.09172892458736896 -8.523824834823607
70 -0.09110618457198143 -8.614647012576462 -0.09111109524965286 -8.61493593007326
71 -0.09037330858409405 -8.705020321160557 -0.09019377082586288 -8.705129700899123
72 -0.08964691497385502 -8.794667236134412 -0.08990019895136356 -8.795029899850487
73 -0.08894712999463081 -8.883614366129043 -0.0892741609364748 -8.884304060786961
74 -0.08820996172726155 -8.971824327856305 -0.08832291886210442 -8.972626979649066
75 -0.0875129323452711 -9.059337260201577 -0.08755427338182926 -9.060181253030896
76 -0.08680920898914338 -9.14614646919072 -0.08652504719793797 -9.146706300228834
77 -0.08613348379731178 -9.232279952988032 -0.08611261919140815 -9.232818919420241
78 -0.08547041676938534 -9.317750369757418 -0.08553441949188709 -9.318353338912129
79 -0.08479603789746762 -9.402546407654885 -0.08457755409181118 -9.40293089300394
80 -0.08415005654096604 -9.486696464195852 -0.0840685587376356 -9.486999451741577
81 -0.08351068794727326 -9.570207152143125 -0.0829781074076891 -9.569977559149265
82 -0.0828747007995844 -9.653081852942709 -0.0828429102897644 -9.65282046943903
83 -0.08223563209176063 -9.73531748503447 -0.08309523575007915 -9.73591570518911
84 -0.08159797862172127 -9.81691546365619 -0.08141930177807807 -9.817335006967188
85 -0.08097455948591233 -9.897890023142104 -0.0812003418803215 -9.89853534884751
86 -0.08036945760250092 -9.978259480744605 -0.08054784648120403 -9.979083195328714
87 -0.07976504638791085 -10.058024527132515 -0.07979203499853611 -10.058875230327251
88 -0.07915848940610885 -10.137183016538623 -0.07926273122429847 -10.13813796155155
89 -0.07859367057681084 -10.215776687115435 -0.07834153324365616 -10.216479494795205
90 -0.07802439518272877 -10.293801082298163 -0.07776272073388099 -10.294242215529087
91 -0.07745101973414421 -10.371252102032308 -0.07788272835314274 -10.372124943882229
92 -0.07689713649451732 -10.448149238526826 -0.07654192671179771 -10.448666870594026
93 -0.0763481542468071 -10.524497392773632 -0.07620660774409771 -10.524873478338124
94 -0.07579504810273648 -10.60029244087637 -0.07613549642264843 -10.601008974760772
95 -0.07526428513228893 -10.675556726008658 -0.07532813847064972 -10.67633711323142
96 -0.07471773587167263 -10.75027446188033 -0.07479958049952984 -10.75113669373095
97 -0.07421206310391426 -10.824486524984245 -0.0747273713350296 -10.82586406506598
98 -0.07368482500314713 -10.898171349987392 -0.07325739935040473 -10.899121464416385
99 -0.07318836636841297 -10.971359716355805 -0.07332026660442352 -10.972441731020808
100 -0.07272472940385341 -11.044084445759658 -0.07173957228660584 -11.044181303307415
101 -0.0722590047866106 -11.11634345054627 -0.07280327901244163 -11.116984582319857
102 -0.07176411338150501 -11.188107563927774 -0.07162557505071163 -11.188610157370569
103 -0.0712972965091467 -11.259404860436922 -0.07065490595996379 -11.259265063330533
104 -0.07086591832339764 -11.330270778760319 -0.07134291790425777 -11.33060798123479
105 -0.07040633261203766 -11.400677111372357 -0.07011554464697838 -11.400723525881768
106 -0.06997325420379638 -11.470650365576153 -0.06973727159202099 -11.47046079747379
107 -0.06952736638486386 -11.540177731961018 -0.06873781830072404 -11.539198615774513
108 -0.06910060718655586 -11.609278339147574 -0.06971766725182534 -11.608916283026339
109 -0.0686823021620512 -11.677960641309625 -0.06867226660251617 -11.677588549628855
110 -0.06823860555887222 -11.746199246868496 -0.067912782356143 -11.745501331984997
111 -0.06785806566476822 -11.814057312533265 -0.06780889965593814 -11.813310231640935
112 -0.06745077893137932 -11.881508091464644 -0.06685809940099716 -11.880168331041933
113 -0.06709851957857609 -11.94860661104322 -0.06683602333068847 -11.947004354372622
114 -0.06669987589120865 -12.015306486934428 -0.06746636293828487 -12.014470717310907
115 -0.06629097908735275 -12.08159746602178 -0.06582487821578979 -12.080295595526696
116 -0.06592488549649715 -12.147522351518276 -0.06512955240905285 -12.145425147935748
117 -0.06554728783667088 -12.213069639354947 -0.06544645801186562 -12.210871605947615
118 -0.06521790325641633 -12.278287542611363 -0.06439756043255329 -12.275269166380168
119 -0.06485537961125373 -12.343142922222617 -0.06485913284122943 -12.340128299221398
120 -0.06450020633637905 -12.407643128558997 -0.06353638246655464 -12.403664681687953
121 -0.06419136337935924 -12.471834491938356 -0.06406392753124238 -12.467728609219195
122 -0.06383409276604653 -12.535668584704403 -0.0637193888425827 -12.531447998061777
123 -0.06349880322813987 -12.599167387932543 -0.06363844498991966 -12.595086443051697
124 -0.06317689418792724 -12.66234428212047 -0.06273339875042439 -12.657819841802121
125 -0.06287259720265866 -12.72521687932313 -0.0624158289283514 -12.720235670730473
126 -0.06255698595196009 -12.78777386527509 -0.06186064276844263 -12.782096313498915
127 -0.062289280071854594 -12.850063145346946 -0.06218682788312435 -12.84428314138204
128 -0.06198657061904669 -12.912049715965992 -0.06185589656233788 -12.906139037944378
129 -0.061704378575086594 -12.973754094541079 -0.06098196189850569 -12.967120999842884
130 -0.06141858529299497 -13.035172679834073 -0.06084183845669031 -13.027962838299574
131 -0.0611221568658948 -13.096294836699968 -0.06080079656094313 -13.088763634860518
132 -0.060859677754342555 -13.15715451445431 -0.06186696793884039 -13.150630602799358
133 -0.06054906863719225 -13.217703583091502 -0.06138204950839281 -13.21201265230775
134 -0.060280947014689445 -13.277984530106192 -0.060689494013786316 -13.272702146321537
135 -0.059981460496783254 -13.337965990602974 -0.0608872415497899 -13.333589387871326
136 -0.05971287488937378 -13.397678865492349 -0.05943557769060135 -13.393024965561928
137 -0.05946462135761976 -13.457143486849969 -0.05834736786782742 -13.451372333429756
138 -0.05921315811574459 -13.516356644965713 -0.05997628476470709 -13.511348618194463
139 -0.058956685662269595 -13.575313330627983 -0.05845275074243546 -13.569801368936899
140 -0.05871593654155731 -13.63402926716954 -0.057088314555585384 -13.626889683492484
141 -0.058514590933918954 -13.692543858103459 -0.05889350064098835 -13.685783184133472
142 -0.05825993455946445 -13.750803792662923 -0.05912846848368645 -13.744911652617159
143 -0.057999294996261594 -13.808803087659184 -0.0571382325142622 -13.80204988513142
144 -0.05778657887130976 -13.866589666530494 -0.05822159256786108 -13.860271477699282
145 -0.0575372613966465 -13.92412692792714 -0.05814412385225296 -13.918415601551535
146 -0.057283734902739525 -13.98141066282988 -0.05842008832842112 -13.976835689879957
147 -0.05707414429634809 -14.038484807126228 -0.05678450241684914 -14.033620192296807
148 -0.05684968195855618 -14.095334489084784 -0.05626060403883457 -14.089880796335642
149 -0.05666996091604233 -14.152004450000828 -0.05737623143941164 -14.147257027775053
150 -0.05639855358749628 -14.208403003588323 -0.05588824637234211 -14.203145274147396
151 -0.056259062327444556 -14.264662065915768 -0.05641881749033928 -14.259564091637735
152 -0.05602272711694241 -14.320684793032711 -0.05629701539874077 -14.315861107036476
153 -0.05584404449909926 -14.376528837531811 -0.05534271113574505 -14.371203818172221
154 -0.05566801615059376 -14.432196853682406 -0.05508196782320738 -14.426285785995429
155 -0.055507474951446055 -14.487704328633852 -0.05550295058637857 -14.481788736581807
156 -0.055297409743070604 -14.543001738376923 -0.05533317942172289 -14.53712191600353
157 -0.055088115856051445 -14.598089854232974 -0.05579959414899349 -14.592921510152523
158 -0.054970036074519155 -14.653059890307492 -0.05512701794505119 -14.648048528097574
159 -0.05476733949035406 -14.707827229797847 -0.05480238366872072 -14.702850911766294
160 -0.054536312632262704 -14.762363542430109 -0.05472785737365484 -14.757578769139949
161 -0.05438248310238123 -14.81674602553249 -0.054381553269922736 -14.811960322409872
162 -0.054263506270945075 -14.871009531803436 -0.05330718327313662 -14.86526750568301
163 -0.054111094959080216 -14.925120626762515 -0.05482072997838259 -14.920088235661392
164 -0.05391989964991808 -14.979040526412433 -0.05530480816960335 -14.975393043830996
165 -0.053785734064877036 -15.03282626047731 -0.05298301391303539 -15.028376057744032
166 -0.05355702470988035 -15.08638328518719 -0.05482330024242401 -15.083199357986455
167 -0.05336078591644764 -15.139744071103639 -0.054066365212202074 -15.137265723198658
168 -0.0532349094748497 -15.192978980578488 -0.05242084823548794 -15.189686571434146
169 -0.05311610400676727 -15.246095084585255 -0.05361234154552221 -15.243298912979668
170 -0.05300381872802973 -15.299098903313284 -0.05320005752146244 -15.29649897050113
171 -0.05284902360290289 -15.351947926916187 -0.05245140958577395 -15.348950380086904
172 -0.05270619634538889 -15.404654123261576 -0.05325127653777599 -15.40220165662468
173 -0.05253777876496315 -15.457191902026539 -0.051724918000400064 -15.45392657462508
174 -0.05245616622269154 -15.50964806824923 -0.053375552967190744 -15.50730212759227
175 -0.05229982975870371 -15.561947898007935 -0.051318833231925966 -15.558620960824197
176 -0.05217474177479744 -15.614122639782732 -0.05229649469256401 -15.610917455516761
177 -0.05205124355852604 -15.666173883341258 -0.05329301245510578 -15.664210467971866
178 -0.05189131423830986 -15.718065197579568 -0.05280659906566143 -15.717017067037528
179 -0.051780444011092185 -15.76984564159066 -0.05224171914160251 -15.76925878617913
180 -0.05163699947297573 -15.821482641063636 -0.05207511428743601 -15.821333900466566
181 -0.051481297425925734 -15.872963938489562 -0.05153905898332596 -15.872872959449893
182 -0.051340739242732525 -15.924304677732295 -0.05341038499027491 -15.926283344440169
183 -0.05116709265857935 -15.975471770390874 -0.05132931936532259 -15.977612663805491
184 -0.05107258521020412 -16.02654435560108 -0.052151774801313874 -16.029764438606804
185 -0.05094202756881714 -16.077486383169894 -0.05097173135727644 -16.08073616996408
186 -0.05087011009454727 -16.12835649326444 -0.04981855750083923 -16.13055472746492
187 -0.05074917562305927 -16.1791056688875 -0.050357604213058946 -16.180912331677977
188 -0.0506656089797616 -16.229771277867265 -0.04868303686380386 -16.22959536854178
189 -0.05057747904211283 -16.280348756909376 -0.05219995435327292 -16.281795322895054
190 -0.050411395356059076 -16.330760152265434 -0.05095623638480902 -16.332751559279863
191 -0.05036450773477554 -16.38112466000021 -0.050719260796904565 -16.383470820076766
192 -0.05021261218935251 -16.431337272189563 -0.05210586301982403 -16.435576683096592
193 -0.05003899745643139 -16.481376269645995 -0.05074904877692461 -16.486325731873517
194 -0.04997278768569231 -16.53134905733169 -0.050862489826977254 -16.537188221700493
195 -0.04985381923615932 -16.581202876567847 -0.049567839689552785 -16.586756061390044
196 -0.04976864792406559 -16.630971524491912 -0.04890250749886036 -16.635658568888903
197 -0.04970934707671404 -16.680680871568626 -0.05025623869150877 -16.685914807580414
198 -0.049606881104409695 -16.730287752673036 -0.04927546251565218 -16.735190270096066
199 -0.04948632661253214 -16.779774079285566 -0.051431034319102766 -16.786621304415167
200 -0.049447335116565225 -16.82922141440213 -0.04778484683483839 -16.834406151250004
201 -0.049326845444738865 -16.87854825984687 -0.05185915101319551 -16.8862653022632
202 -0.049229088984429833 -16.9277773488313 -0.04866789188235998 -16.93493319414556
203 -0.04910418074578047 -16.976881529577078 -0.048612534813582894 -16.983545728959143
204 -0.049073169380426405 -17.025954698957506 -0.04973819516599178 -17.033283924125136
205 -0.04892821479588747 -17.07488291375339 -0.04992904756218195 -17.083212971687317
206 -0.048855723813176155 -17.123738637566568 -0.04903264287859201 -17.13224561456591
207 -0.04880321640521288 -17.17254185397178 -0.04817445296794176 -17.180420067533852
208 -0.04873471297323704 -17.221276566945015 -0.04936330188065767 -17.22978336941451
209 -0.04864432923495769 -17.269920896179972 -0.047768055275082585 -17.27755142468959
210 -0.04864054936915636 -17.31856144554913 -0.048971999995410444 -17.326523424685
211 -0.04857738893479109 -17.36713883448392 -0.049884133227169516 -17.37640755791217
212 -0.048438749834895135 -17.415577584318815 -0.04810266178101301 -17.424510219693182
213 -0.04837007410824299 -17.463947658427056 -0.04784992802888155 -17.472360147722064
214 -0.048361043259501454 -17.512308701686557 -0.04807690382003784 -17.520437051542103
215 -0.04827795084565878 -17.560586652532216 -0.048855852149426934 -17.56929290369153
216 -0.04827647563070059 -17.608863128162916 -0.047388055548071864 -17.616680959239602
217 -0.04812909513711929 -17.656992223300037 -0.048262070119380954 -17.664943029358984
218 -0.04809928815811872 -17.705091511458157 -0.04815958514809608 -17.71310261450708
219 -0.048056277073919774 -17.753147788532075 -0.04747267086058855 -17.76057528536767
220 -0.048030008748173716 -17.80117779728025 -0.049596781469881536 -17.81017206683755
221 -0.047829394973814485 -17.849007192254064 -0.048034746758639814 -17.858206813596187
222 -0.04779380541294813 -17.89680099766701 -0.04896129071712494 -17.90716810431331
223 -0.047694377973675726 -17.944495375640688 -0.04906469658017158 -17.95623280089348
224 -0.04763015396893024 -17.99212552960962 -0.04727815389633179 -18.003510954789814
225 -0.047604200430214405 -18.039729730039834 -0.04802209343761206 -18.051533048227427
226 -0.047515406273305416 -18.08724513631314 -0.04927244707942009 -18.100805495306847
227 -0.04748679213225841 -18.134731928445397 -0.04710819721221924 -18.147913692519065
228 -0.047471899166703226 -18.1822038276121 -0.048078085295856 -18.19599177781492
229 -0.04739230126142502 -18.229596128873524 -0.04681524131447077 -18.24280701912939
230 -0.047236840799450876 -18.276832969672974 -0.046898046135902406 -18.28970506526529
231 -0.04725933875888586 -18.324092308431858 -0.046892599761486055 -18.336597665026776
232 -0.04721931908279657 -18.371311627514654 -0.047730781510472296 -18.38432844653725
233 -0.04713940024375916 -18.41845102775841 -0.04850180577486753 -18.43283025231212
234 -0.04716021828353405 -18.465611246041945 -0.048447058722376826 -18.481277311034496
235 -0.047070957720279694 -18.512682203762225 -0.04597002845257521 -18.527247339487072
236 -0.046942523680627346 -18.559624727442852 -0.047203031554818156 -18.57445037104189
237 -0.046899840235710144 -18.606524567678562 -0.04800944980233908 -18.62245982084423
238 -0.04690147023648024 -18.653426037915043 -0.04514950774610042 -18.66760932859033
239 -0.046923574060201645 -18.700349611975245 -0.04653629120439291 -18.714145619794724
240 -0.046848054975271225 -18.747197666950516 -0.04778789021074772 -18.761933510005473
241 -0.04682720154523849 -18.794024868495754 -0.04871862269937992 -18.810652132704853
242 -0.04663570430129767 -18.840660572797052 -0.04465005062520504 -18.855302183330057
243 -0.04675908554345369 -18.887419658340505 -0.043780526146292686 -18.89908270947635
244 -0.046784964576363566 -18.93420462291687 -0.04855341631919145 -18.94763612579554
245 -0.046672199852764606 -18.980876822769634 -0.044930893927812576 -18.992567019723353
246 -0.046665912866592406 -19.027542735636228 -0.0480973256751895 -19.040664345398543
247 -0.04657204523682594 -19.074114780873053 -0.0467053472995758 -19.08736969269812
248 -0.04659819919615984 -19.120712980069214 -0.044780459441244605 -19.132150152139364
249 -0.046579732373356816 -19.16729271244257 -0.04786972030997276 -19.180019872449336
250 -0.04647091217339039 -19.21376362461596 -0.04850575346499682 -19.228525625914333
251 -0.0464396845549345 -19.260203309170894 -0.04966356810182333 -19.278189194016157
252 -0.04622155968099832 -19.30642486885189 -0.04512290172278881 -19.323312095738945
253 -0.04621211364865303 -19.352636982500545 -0.0486041072756052 -19.37191620301455
254 -0.04612150117754936 -19.398758483678094 -0.045767442882061006 -19.41768364589661
255 -0.04602983295917511 -19.44478831663727 -0.04632655698806047 -19.46401020288467
256 -0.04600956179201603 -19.490797878429284 -0.04440364390611649 -19.508413846790784
257 -0.04609261564910412 -19.53689049407839 -0.04848960228264332 -19.556903449073427
258 -0.04601077847182751 -19.582901272550217 -0.04839415233582258 -19.60529760140925
259 -0.045881078392267224 -19.628782350942483 -0.04347236305475235 -19.648769964464005
260 -0.04597946684807539 -19.674761817790557 -0.04418160710483789 -19.692951571568845
261 -0.045935357362031935 -19.72069717515259 -0.044724134169518946 -19.737675705738365
262 -0.04595664273947477 -19.766653817892067 -0.04718512296676636 -19.78486082870513
263 -0.045927536115050314 -19.81258135400712 -0.047527389414608476 -19.83238821811974
264 -0.04581135828047991 -19.8583927122876 -0.046016206964850426 -19.87840442508459
265 -0.04587651938199997 -19.9042692316696 -0.0460284186527133 -19.924432843737304
266 -0.04586540702730417 -19.950134638696902 -0.04443181250244379 -19.96886465623975
267 -0.04577394109219313 -19.995908579789095 -0.04538343288004398 -20.014248089119793
268 -0.04584938883781433 -20.04175796862691 -0.045943386107683185 -20.060191475227477
269 -0.04582852125167847 -20.08758648987859 -0.04534037671983242 -20.10553185194731
270 -0.04572437424212694 -20.133310864120716 -0.04320691786706447 -20.148738769814372
271 -0.045820970088243484 -20.17913183420896 -0.045722042210400105 -20.194460812024772
272 -0.045807656832039356 -20.224939491041 -0.046270989999175074 -20.240731802023948
273 -0.04578163735568523 -20.270721128396683 -0.04585333056747913 -20.286585132591426
274 -0.04573372825980186 -20.316454856656485 -0.04544798918068409 -20.33203312177211
275 -0.04571843482553959 -20.362173291482023 -0.04420001618564129 -20.37623313795775
276 -0.045839044451713565 -20.408012335933737 -0.041240902803838256 -20.41747404076159
277 -0.04586205668747425 -20.453874392621213 -0.04699146430939436 -20.464465505070983
278 -0.045809818990528585 -20.49968421161174 -0.04414222463965416 -20.508607729710636
279 -0.045821170695126055 -20.545505382306867 -0.04675146955996752 -20.555359199270605
280 -0.04581526461988687 -20.591320646926754 -0.041960973851382734 -20.597320173121986
281 -0.04582274183630943 -20.637143388763064 -0.04544971082359552 -20.642769883945583
282 -0.04584322813898325 -20.68298661690205 -0.0453305134549737 -20.688100397400557
283 -0.0457680843770504 -20.7287547012791 -0.047254701144993305 -20.73535509854555
284 -0.04572552088648081 -20.774480222165582 -0.04617810323834419 -20.781533201783894
285 -0.04570695087313652 -20.82018717303872 -0.0460850678384304 -20.827618269622324
286 -0.0457806222140789 -20.865967795252796 -0.041813619807362555 -20.869431889429688
287 -0.04571719132363796 -20.911684986576436 -0.043962037935853 -20.91339392736554
288 -0.04574636034667492 -20.957431346923112 -0.047693964652717115 -20.961087892018256
289 -0.04562743380665779 -21.00305878072977 -0.04603658579289913 -21.007124477811153
290 -0.04557574242353439 -21.048634523153304 -0.04673963971436024 -21.053864117525514
291 -0.04553070906549692 -21.0941652322188 -0.045937742292881015 -21.099801859818395
292 -0.0454920781776309 -21.13965731039643 -0.0454282546415925 -21.145230114459988
293 -0.04541450683027506 -21.185071817226707 -0.04603835456073284 -21.19126846902072
294 -0.045340434461832044 -21.230412251688538 -0.045416871830821035 -21.23668534085154
295 -0.04540659170597792 -21.275818843394514 -0.044805786572396755 -21.281491127423937
296 -0.04525843653827906 -21.321077279932794 -0.04920183699578047 -21.33069296441972
297 -0.04517680816352367 -21.36625408809632 -0.04449799675494433 -21.375190961174663
298 -0.04522213637828827 -21.411476224474608 -0.0456731865182519 -21.420864147692914
299 -0.04513333886861801 -21.456609563343225 -0.0433390649035573 -21.46420321259647
300 -0.04520728215575218 -21.501816845498976 -0.045364564284682274 -21.509567776881152
301 -0.045186886377632615 -21.547003731876607 -0.04160803034901619 -21.55117580723017
302 -0.04542572814971209 -21.59242946002632 -0.043643889389932154 -21.594819696620103
303 -0.04526118468493223 -21.637690644711252 -0.04648439083248377 -21.641304087452585
304 -0.04525356702506542 -21.682944211736316 -0.04409750644117594 -21.68540159389376
305 -0.04524613581597805 -21.728190347552296 -0.04510104302316904 -21.73050263691693
306 -0.04517952091991902 -21.773369868472216 -0.045518244989216326 -21.77602088190615
307 -0.04516253732144833 -21.818532405793665 -0.045558607578277587 -21.821579489484428
308 -0.045085811801254747 -21.86361821759492 -0.04564000889658928 -21.86721949838102
309 -0.045141910389065745 -21.908760127983985 -0.04746194481849671 -21.914681443199516
310 -0.04498966988176108 -21.953749797865747 -0.045179250091314314 -21.959860693290832
311 -0.04495961833745241 -21.998709416203198 -0.04357876051217317 -22.003439453803004
312 -0.04505900554358959 -22.043768421746787 -0.044965247809886935 -22.048404701612892
313 -0.04515238590538502 -22.088920807652173 -0.047196016646921635 -22.095600718259814
314 -0.044891272112727164 -22.1338120797649 -0.04465319644659758 -22.14025391470641
315 -0.0448710547760129 -22.178683134540915 -0.043188664503395556 -22.183442579209807
316 -0.04491012897342443 -22.22359326351434 -0.04370187949389219 -22.227144458703698
317 -0.044882852397859094 -22.268476115912197 -0.0438930481672287 -22.271037506870925
318 -0.04480656944215298 -22.31328268535435 -0.04165318589657545 -22.3126906927675
319 -0.045121332816779616 -22.35840401817113 -0.0416530990973115 -22.35434379186481
320 -0.0451223649084568 -22.403526383079587 -0.04538813829421997 -22.39973193015903
321 -0.04508974887430668 -22.448616131953894 -0.04498072620481253 -22.444712656363844
322 -0.0450724208727479 -22.493688552826644 -0.04544575661420822 -22.49015841297805
323 -0.04509372413158417 -22.538782276958226 -0.04776614625006914 -22.53792455922812
324 -0.04502903465181589 -22.58381131161004 -0.043068462237715724 -22.580993021465837
325 -0.04496412463486195 -22.628775436244904 -0.04500794690102339 -22.62600096836686
326 -0.04499528557062149 -22.673770721815526 -0.04320315420627594 -22.669204122573134
327 -0.04498830270022154 -22.718759024515748 -0.0445961793884635 -22.713800301961598
328 -0.045072858966886994 -22.763831883482634 -0.04451603665947914 -22.75831633862108
329 -0.04493888579308987 -22.808770769275725 -0.04298811387270689 -22.801304452493785
330 -0.044954204186797145 -22.853724973462523 -0.044190977700054646 -22.84549543019384
331 -0.04500073231756687 -22.89872570578009 -0.0439377536997199 -22.88943318389356
332 -0.04509468376636505 -22.943820389546456 -0.04691189303994179 -22.9363450769335
333 -0.044890790991485116 -22.98871118053794 -0.046031554229557514 -22.982376631163056
334 -0.04485331457108259 -23.033564495109022 -0.04514712691307068 -23.02752375807613
335 -0.044794495403766635 -23.07835899051279 -0.04466668963432312 -23.07219044771045
336 -0.044863687641918656 -23.123222678154708 -0.045701131038367745 -23.117891578748818
337 -0.044776426628232 -23.16799910478294 -0.04473862275481224 -23.16263020150363
338 -0.0447246378287673 -23.212723742611708 -0.04480782449245453 -23.207438025996087
339 -0.04470775928348303 -23.25743150189519 -0.04648337382823229 -23.253921399824318
340 -0.04460569750517607 -23.302037199400367 -0.04566332716494799 -23.299584726989266
341 -0.044600675255060195 -23.34663787465543 -0.04376366138458252 -23.343348388373848
342 -0.04458550568670035 -23.39122338034213 -0.046091848984360695 -23.389440237358208
343 -0.04474745001643896 -23.435970830358567 -0.04897068794816732 -23.438410925306375
344 -0.04431819468736649 -23.480289025045934 -0.04335628524422645 -23.4817672105506
345 -0.044371357373893264 -23.524660382419828 -0.04417161531746387 -23.525938825868064
346 -0.044558307901024816 -23.569218690320852 -0.044494683481752874 -23.570433509349815
347 -0.04430778976529837 -23.61352648008615 -0.04651768617331982 -23.616951195523136
348 -0.04416381828486919 -23.65769029837102 -0.0407917158678174 -23.657742911390955
349 -0.04437423162162304 -23.702064529992644 -0.04288796726614237 -23.700630878657098
350 -0.04441769458353519 -23.74648222457618 -0.043387888744473455 -23.74401876740157
351 -0.04440728630870581 -23.790889510884885 -0.044429685547947885 -23.788448452949517
352 -0.044488102197647095 -23.83537761308253 -0.045104744099080565 -23.833553197048598
353 -0.04441936574876308 -23.879796978831294 -0.04467167742550373 -23.878224874474103
354 -0.044376741722226144 -23.92417372055352 -0.0455935699865222 -23.923818444460625
355 -0.04433752801269293 -23.968511248566212 -0.04417348876595497 -23.967991933226582
356 -0.04430633317679167 -24.012817581743004 -0.04302292335778475 -24.011014856584367
357 -0.044548442400991914 -24.057366024143995 -0.045194751024246214 -24.056209607608615
358 -0.04444315917789936 -24.101809183321894 -0.04500525668263435 -24.10121486429125
359 -0.044313575886189935 -24.146122759208083 -0.04554101824760437 -24.146755882538855
360 -0.04430649876594543 -24.190429257974028 -0.04593308866024017 -24.192688971199097
361 -0.04419278372079134 -24.23462204169482 -0.04296180233359337 -24.23565077353269
362 -0.04437982346862555 -24.279001865163444 -0.043604079820215705 -24.279254853352906
363 -0.04426441006362438 -24.32326627522707 -0.04516916461288929 -24.324424017965796
364 -0.04420664235949516 -24.367472917586564 -0.04430356752127409 -24.368727585487072
365 -0.04413401186466217 -24.411606929451228 -0.04661537278443575 -24.41534295827151
366 -0.044188196584582326 -24.45579512603581 -0.04256269745528698 -24.457905655726798
367 -0.04419710673391819 -24.499992232769728 -0.043227958120405675 -24.501133613847202
368 -0.044234064593911174 -24.54422629736364 -0.042770635709166525 -24.54390424955637
369 -0.044284536689519885 -24.58851083405316 -0.04454415198415518 -24.588448401540525
370 -0.044222749583423135 -24.632733583636583 -0.043772082030773166 -24.6322204835713
371 -0.04431840758770704 -24.67705199122429 -0.0417914429679513 -24.67401192653925
372 -0.04436865784227848 -24.721420649066566 -0.045698418840765954 -24.719710345380015
373 -0.04430647492408753 -24.765727123990654 -0.042706480249762535 -24.762416825629778
374 -0.04446072150021792 -24.810187845490873 -0.04596970658749342 -24.80838653221727
375 -0.04427893776446581 -24.85446678325534 -0.04302965570241213 -24.851416187919682
376 -0.044213644415140155 -24.89868042767048 -0.04422970563173294 -24.895645893551414
377 -0.04427643790841103 -24.942956865578893 -0.04238902870565653 -24.93803492225707
378 -0.04429902471601963 -24.98725589029491 -0.04390760008245707 -24.981942522339526
379 -0.0443529924377799 -25.03160888273269 -0.04595218077301979 -25.027894703112548
380 -0.044285403564572334 -25.075894286297263 -0.04615415669977665 -25.074048859812326
381 -0.04423198644071817 -25.12012627273798 -0.04278780184686184 -25.11683666165919
382 -0.044334858655929565 -25.16446113139391 -0.045087752491235734 -25.161924414150423
383 -0.04424974899739027 -25.2087108803913 -0.04621922634541988 -25.208143640495845
384 -0.04421333782374859 -25.25292421821505 -0.04526150487363338 -25.253405145369477
385 -0.04402435552328825 -25.296948573738337 -0.04203017558902502 -25.295435320958504
386 -0.04413240645080805 -25.341080980189144 -0.04161958936601877 -25.33705491032452
387 -0.044186703860759735 -25.385267684049904 -0.04581127930432558 -25.382866189628846
388 -0.04417328741401434 -25.42944097146392 -0.04545304588973522 -25.428319235518583
389 -0.04418626185506582 -25.473627233318986 -0.04555294625461102 -25.473872181773192
390 -0.04410425368696451 -25.51773148700595 -0.04383659977465868 -25.51770878154785
391 -0.04407686945050955 -25.56180835645646 -0.04433892983943224 -25.562047711387283
392 -0.04404557403177023 -25.60585393048823 -0.04425460770726204 -25.606302319094546
393 -0.044078738801181315 -25.649932669289413 -0.04218052830547094 -25.648482847400018
394 -0.04418928828090429 -25.694121957570317 -0.04424661714583635 -25.692729464545856
395 -0.0441463390365243 -25.73826829660684 -0.04436300210654735 -25.737092466652403
396 -0.044141809642314914 -25.782410106249156 -0.04332859050482511 -25.780421057157227
397 -0.04419103004038334 -25.82660113628954 -0.04735808335244655 -25.827779140509673
398 -0.0439837034791708 -25.87058483976871 -0.04323640037328005 -25.871015540882954
399 -0.04420448318123817 -25.91478932294995 -0.045906960032880306 -25.916922500915835
400 -0.043906858377158645 -25.95869618132711 -0.046294397488236425 -25.96321689840407
401 -0.04384640138596296 -26.002542582713073 -0.04166193138808012 -26.00487882979215
402 -0.044067558646202085 -26.046610141359274 -0.045025767758488655 -26.04990459755064
403 -0.04389972444623709 -26.09050986580551 -0.044364840164780615 -26.094269437715422
404 -0.04385246559977531 -26.13436233140529 -0.04679019618779421 -26.141059633903215
405 -0.04380833618342876 -26.178170667588716 -0.04368666708469391 -26.184746300987907
406 -0.04383241627365351 -26.22200308386237 -0.043128189817070964 -26.22787449080498
407 -0.043852830119431016 -26.2658559139818 -0.04426111280918121 -26.27213560361416
408 -0.0438478397205472 -26.309703753702347 -0.043918637372553346 -26.316054240986713
409 -0.04380530398339033 -26.353509057685738 -0.04433887265622616 -26.36039311364294
410 -0.043900246545672414 -26.39740930423141 -0.04193068332970142 -26.40232379697264
411 -0.043875178508460524 -26.44128448273987 -0.044546667486429214 -26.44687046445907
412 -0.04394244272261858 -26.485226925462488 -0.047188888490200046 -26.49405935294927
413 -0.04378397837281227 -26.5290109038353 -0.04428058918565512 -26.538339942134925
414 -0.04373708441853523 -26.572747988253834 -0.04487532339990139 -26.583215265534825
415 -0.043680091574788096 -26.616428079828623 -0.04368522278964519 -26.62690048832447
416 -0.0437204958871007 -26.660148575715723 -0.04249206632375717 -26.669392554648226
417 -0.04372577909380197 -26.703874354809525 -0.04375387765467167 -26.7131464323029
418 -0.043762035109102725 -26.74763638991863 -0.045296248979866505 -26.758442681282766
419 -0.043807022459805015 -26.791443412378435 -0.041772521659731866 -26.800215202942496
420 -0.04382572900503874 -26.835269141383474 -0.044732213765382764 -26.84494741670788
421 -0.04377487692981959 -26.879044018313294 -0.04533234555274248 -26.890279762260622
422 -0.04376782514154911 -26.922811843454845 -0.04399615805596113 -26.934275920316583
423 -0.04376399330794811 -26.966575836762793 -0.042177300341427325 -26.976453220658012
424 -0.044002162665128706 -27.010577999427923 -0.04287794828414917 -27.019331168942163
425 -0.043915881961584094 -27.054493881389508 -0.04404026605188847 -27.06337143499405
426 -0.04382461216300726 -27.098318493552515 -0.0406365280970931 -27.104007963091142
427 -0.044033020921051505 -27.142351514473567 -0.04401018861681223 -27.148018151707955
428 -0.04406533520668745 -27.186416849680256 -0.0440360939130187 -27.192054245620973
429 -0.044149587862193584 -27.23056643754245 -0.045606838166713716 -27.237661083787685
430 -0.04386722501367331 -27.274433662556124 -0.040837100520730016 -27.278498184308415
431 -0.0441444693133235 -27.318578131869447 -0.04377570617944002 -27.322273890487853
432 -0.044122769683599475 -27.362700901553048 -0.04439092911779881 -27.366664819605653
433 -0.04408292714506388 -27.40678382869811 -0.04323934502899647 -27.40990416463465
434 -0.04412890039384365 -27.450912729091954 -0.04379894081503153 -27.45370310544968
435 -0.044221709668636325 -27.49513443876059 -0.045875212922692296 -27.49957831837237
436 -0.044048098288476466 -27.53918253704907 -0.04684286918491125 -27.546421187557282
437 -0.04399836547672749 -27.583180902525797 -0.041360221430659296 -27.58778140898794
438 -0.04400472361594439 -27.627185626141742 -0.042656699940562245 -27.6304381089285
439 -0.04402241092175245 -27.671208037063494 -0.04420957025140524 -27.674647679179905
440 -0.044060824997723104 -27.715268862061215 -0.043546674959361556 -27.718194354139268
441 -0.04406819324940443 -27.75933705531062 -0.04300211351364851 -27.761196467652915
442 -0.04414282217621803 -27.80347987748684 -0.04593173824250698 -27.807128205895424
443 -0.04404024835675955 -27.847520125843598 -0.04813849795609713 -27.85526670385152
444 -0.0437967449426651 -27.891316870786262 -0.045624417066574094 -27.900891120918093
445 -0.04380316641181707 -27.93512003719808 -0.043960288353264335 -27.944851409271358
446 -0.04378831796348095 -27.97890835516156 -0.04554540645331144 -27.99039681572467
447 -0.04385991673916578 -28.022768271900727 -0.04069263078272343 -28.03108944650739
448 -0.043884013779461384 -28.06665228568019 -0.04442395623773336 -28.075513402745123
449 -0.04380089566111565 -28.110453181341303 -0.04197808876633644 -28.11749149151146
450 -0.043875822238624095 -28.154329003579928 -0.04404367692768574 -28.161535168439144
451 -0.04387319590896368 -28.198202199488893 -0.04627384766936302 -28.207809016108506
452 -0.04377201236784458 -28.24197421185674 -0.04607569128274917 -28.253884707391254
453 -0.04371090494096279 -28.2856851167977 -0.0422922259196639 -28.296176933310917
454 -0.04373711999505758 -28.32942223679276 -0.0440557474270463 -28.340232680737962
455 -0.0436414759606123 -28.37306371275337 -0.044306260719895366 -28.38453894145786
456 -0.0437353678047657 -28.416799080558135 -0.042689491994678974 -28.427228433452537
457 -0.04375585541129112 -28.460554935969427 -0.04417690597474575 -28.47140533942728
458 -0.04374294020235538 -28.504297876171783 -0.0429337564855814 -28.514339095912863
459 -0.043842712230980393 -28.548140588402763 -0.044995269365608694 -28.55933436527847
460 -0.04376505147665739 -28.59190563987942 -0.0440705681219697 -28.60340493340044
461 -0.04373321086168289 -28.635638850741103 -0.045003199204802516 -28.648408132605244
462 -0.043699743784964086 -28.679338594526065 -0.04575786739587784 -28.694166000001122
463 -0.04373738672584295 -28.72307598125191 -0.04352064169943333 -28.737686641700556
464 -0.04372524619102478 -28.766801227442933 -0.047259957529604435 -28.78494659923016
465 -0.04347956795245409 -28.810280795395386 -0.04548427816480398 -28.830430877394964
466 -0.043457382917404176 -28.85373817831279 -0.04525239635258913 -28.87568327374755
467 -0.04355973675847054 -28.89729791507126 -0.043299244716763496 -28.918982518464315
468 -0.04358654785901308 -28.940884462930274 -0.04258998688310385 -28.96157250534742
469 -0.04354283586144447 -28.98442729879172 -0.04357656929641962 -29.00514907464384
470 -0.04352335762232542 -29.027950656414045 -0.04269494153559208 -29.047844016179432
471 -0.04356319978833199 -29.071513856202376 -0.04307932667434215 -29.090923342853774
472 -0.04360756501555443 -29.115121421217932 -0.04498844183981419 -29.135911784693587
473 -0.04358824752271175 -29.158709668740645 -0.0429029293358326 -29.178814714029418
474 -0.04363758396357298 -29.202347252704218 -0.04220510758459568 -29.221019821614014
475 -0.04368222504854202 -29.24602947775276 -0.04647100418806076 -29.267490825802074
476 -0.0436463201418519 -29.289675797894613 -0.043527014553546906 -29.31101784035562
477 -0.043597405217587946 -29.333273203112203 -0.04498416259884834 -29.35600200295447
478 -0.043524730019271374 -29.376797933131474 -0.0428498825058341 -29.398851885460303
479 -0.04354411922395229 -29.420342052355426 -0.041735189221799376 -29.440587074682103
480 -0.04371210634708404 -29.46405415870251 -0.044946763291954996 -29.485533837974057
481 -0.043633011914789674 -29.5076871706173 -0.04347498435527086 -29.529008822329327
482 -0.04361180569976568 -29.551298976317064 -0.0446425499394536 -29.57365137226878
483 -0.043598787114024165 -29.59489776343109 -0.04398971553891897 -29.6176410878077
484 -0.04358798712491989 -29.638485750556008 -0.04320868905633688 -29.660849776864037
485 -0.043587740324437615 -29.682073490880445 -0.042850119061768055 -29.703699895925805
486 -0.043625323474407195 -29.725698814354853 -0.04350557290017605 -29.74720546882598
487 -0.04385059867054224 -29.769549413025395 -0.045066284202039245 -29.79227175302802
488 -0.0436538940295577 -29.813203307054952 -0.04333950225263834 -29.83561125528066
489 -0.043672663159668446 -29.85687597021462 -0.044172740913927554 -29.87978399619459
490 -0.043616227619349954 -29.90049219783397 -0.04221310932189226 -29.921997105516482
491 -0.04387091249227524 -29.944363110326243 -0.042713236063718796 -29.9647103415802
492 -0.04378873240202665 -29.98815184272827 -0.042546690255403516 -30.007257031835604
493 -0.04383350294083357 -30.031985345669106 -0.04340184610337019 -30.050658877938975
494 -0.043834447674453256 -30.07581979334356 -0.04325459040701389 -30.09391346834599
495 -0.043873087503015995 -30.119692880846575 -0.04304164852946997 -30.13695511687546
496 -0.04387363027781248 -30.163566511124387 -0.0442460497841239 -30.181201166659584
497 -0.04390435367822647 -30.207470864802612 -0.04207390658557415 -30.22327507324516
498 -0.04395039528608322 -30.251421260088694 -0.0443940406665206 -30.26766911391168
499 -0.04392556212842465 -30.29534682221712 -0.04399540014564991 -30.31166451405733
500 -0.043981824442744254 -30.339328646659865 -0.044175141490995884 -30.355839655548326
501 -0.04393332190811634 -30.383261968567982 -0.042074300535023215 -30.39791395608335
502 -0.043965579569339754 -30.42722754813732 -0.044249696843326095 -30.442163652926677
503 -0.04399727284908295 -30.471224820986404 -0.040330246463418006 -30.482493899390096
504 -0.04415169395506382 -30.51537651494147 -0.044626391120254995 -30.52712029051035
505 -0.04407897684723139 -30.5594554917887 -0.043192403577268126 -30.57031269408762
506 -0.04413389340043068 -30.60358938518913 -0.04376423954963684 -30.614076933637257
507 -0.04405445903539658 -30.64764384422453 -0.0443935664370656 -30.658470500074323
508 -0.0441521005704999 -30.69179594479503 -0.04535243287682533 -30.703822932951148
509 -0.04413343407213688 -30.735929378867166 -0.04048142768442631 -30.744304360635574
510 -0.04424568898975849 -30.780175067856923 -0.04445763919502497 -30.788761999830598
511 -0.044133535400032994 -30.824308603256956 -0.0421071233227849 -30.830869123153384
512 -0.04431640077382326 -30.86862500403078 -0.043063280172646046 -30.87393240332603
513 -0.04434532728046179 -30.91297033131124 -0.04443638511002064 -30.91836878843605
514 -0.04432473573833704 -30.957295067049575 -0.04553937390446663 -30.96390816234052
515 -0.044295668974518775 -31.001590736024095 -0.044240014627575874 -31.008148176968096
516 -0.044241839088499546 -31.045832575112595 -0.04136250726878643 -31.049510684236882
517 -0.04441322255879641 -31.09024579767139 -0.045399360731244086 -31.094910044968127
518 -0.044281498342752454 -31.13452729601414 -0.043767981231212616 -31.13867802619934
519 -0.04423212315887213 -31.178759419173012 -0.041434498690068725 -31.18011252488941
520 -0.04438073839992285 -31.223140157572935 -0.04380653370171785 -31.22391905859113
521 -0.0442995235323906 -31.267439681105326 -0.042978163063526156 -31.266897221654656
522 -0.044639498740434644 -31.31207917984576 -0.047772142291069034 -31.314669363945725
523 -0.044280785322189334 -31.35635996516795 -0.04633915610611439 -31.36100852005184
524 -0.044213222712278365 -31.40057318788023 -0.04556189123541117 -31.40657041128725
525 -0.04413312282413244 -31.444706310704362 -0.04337633047252894 -31.44994674175978
526 -0.044081302173435685 -31.488787612877797 -0.04426255729049444 -31.494209299050276
527 -0.044103769958019255 -31.532891382835817 -0.04483766853809357 -31.53904696758837
528 -0.0440258102491498 -31.576917193084967 -0.044992779940366746 -31.584039747528735
529 -0.0440274266526103 -31.62094461973758 -0.043000589683651926 -31.627040337212385
530 -0.04419203493744135 -31.66513665467502 -0.04079981055110693 -31.667840147763492
531 -0.044098814390599726 -31.70923546906562 -0.044822829961776736 -31.71266297772527
532 -0.044107483513653276 -31.753342952579274 -0.04364950750023126 -31.7563124852255
533 -0.044105099700391295 -31.797448052279666 -0.04212227426469326 -31.798434759490192
534 -0.04414793010801077 -31.841595982387677 -0.04433750994503498 -31.842772269435226
535 -0.0441671235486865 -31.885763105936363 -0.043284866213798526 -31.886057135649025
536 -0.044454881176352504 -31.930217987112716 -0.043999589048326015 -31.93005672469735
537 -0.04408605452626944 -31.974304041638984 -0.04510311298072338 -31.975159837678074
538 -0.044187331572175026 -32.01849137321116 -0.04244974609464407 -32.01760958377272
539 -0.04414514303207397 -32.06263651624324 -0.04487837608903646 -32.062487959861755
540 -0.04407083857804537 -32.10670735482128 -0.04356211684644222 -32.1060500767082
541 -0.044139225222170356 -32.15084658004345 -0.043644700199365616 -32.149694776907566
542 -0.04411850832402706 -32.194965088367475 -0.043575919978320596 -32.19327069688589
543 -0.044196045212447646 -32.23916113357992 -0.04246443882584572 -32.235735135711735
544 -0.04411041047424078 -32.28327154405416 -0.04431012962013483 -32.28004526533187
545 -0.04419797975569963 -32.32746952380986 -0.04397015366703272 -32.324015418998904
546 -0.04418436829000712 -32.371653892099864 -0.04428032301366329 -32.36829574201257
547 -0.044194094464182855 -32.415847986564046 -0.04372936636209488 -32.412025108374664
548 -0.044269736111164096 -32.46011772267521 -0.0434721851721406 -32.455497293546806
549 -0.04424675945192576 -32.50436448212713 -0.04450867623090744 -32.50000596977771
550 -0.0441880801692605 -32.54855256229639 -0.04443313516676426 -32.54443910494447
551 -0.04419845435768366 -32.59275101665408 -0.04455302320420742 -32.58899212814868
552 -0.04414159450680018 -32.636892611160874 -0.04504035022109747 -32.63403247836978
553 -0.044038799591362476 -32.68093141075224 -0.046299809403717515 -32.6803322877735
554 -0.04397425279021263 -32.72490566354245 -0.042787872441113 -32.72312016021461
555 -0.043997340463101865 -32.76890300400555 -0.04238521680235863 -32.76550537701697
556 -0.04406414832919836 -32.81296715233475 -0.04213584400713444 -32.807641221024106
557 -0.04423196576535702 -32.857199118100105 -0.04329268876463175 -32.850933909788736
558 -0.044106461480259894 -32.90130557958037 -0.04366993457078934 -32.89460384435952
559 -0.04417927749454975 -32.945484857074916 -0.04338181111961603 -32.93798565547914
560 -0.0441571120172739 -32.98964196909219 -0.045354174263775346 -32.98333982974292
561 -0.044098172523081305 -33.03374014161527 -0.041916676051914695 -33.02525650579483
562 -0.04414450228214264 -33.07788464389741 -0.04467292372137308 -33.0699294295162
563 -0.04406240172684193 -33.12194704562425 -0.04192217588424683 -33.111851605400446
564 -0.044185970723628995 -33.166133016347885 -0.04346546046435833 -33.15531706586481
565 -0.04418587610125542 -33.21031889244914 -0.0448974896222353 -33.200214555487044
566 -0.044150836579501626 -33.25446972902864 -0.043846200220286846 -33.24406075570733
567 -0.044158702716231346 -33.29862843174487 -0.04622335433959961 -33.29028411004693
568 -0.04406405705958605 -33.34269248880446 -0.04353194423019886 -33.33381605427713
569 -0.04408972691744566 -33.38678221572191 -0.04456810355186462 -33.378384157829
570 -0.04410104807466268 -33.430883263796574 -0.045865006372332574 -33.42424916420133
571 -0.044025827758014204 -33.474909091554586 -0.04446822050958872 -33.468717384710914
572 -0.04400244504213333 -33.51891153659672 -0.0413561737164855 -33.5100735584274
573 -0.044131632521748544 -33.563043169118465 -0.04465580303221941 -33.55472936145962
574 -0.04404450301080942 -33.607087672129275 -0.044631320610642435 -33.59936068207026
575 -0.044038711301982406 -33.651126383431254 -0.04217392336577177 -33.641534605436036
576 -0.04405989944934845 -33.695186282880606 -0.044543384201824666 -33.68607798963786
577 -0.04395357612520456 -33.73913985900581 -0.04534391239285469 -33.73142190203071
578 -0.044038153067231176 -33.783178012073044 -0.04498764518648386 -33.77640954721719
579 -0.04387448616325855 -33.827052498236306 -0.042588152922689915 -33.81899770013988
580 -0.04398589674383402 -33.87103839498014 -0.042730680853128436 -33.86172838099301
581 -0.04398451838642359 -33.91502291336656 -0.042297805473208425 -33.90402618646622
582 -0.044174086302518845 -33.95919699966908 -0.04462597370147705 -33.9486521601677
583 -0.04404146410524845 -34.00323846377433 -0.04367470480501652 -33.99232686497271
584 -0.044134198874235156 -34.04737266264856 -0.04169989414513111 -34.03402675911784
585 -0.04417358376085758 -34.09154624640942 -0.043100631423294546 -34.077127390541136
586 -0.0442117802798748 -34.135758026689295 -0.04632572997361421 -34.12345312051475
587 -0.044170857220888135 -34.179928883910186 -0.04438570775091648 -34.16783882826567
588 -0.0440974410623312 -34.22402632497252 -0.044135217741131785 -34.2119740460068
589 -0.04410967696458101 -34.2681360019371 -0.043982251547276974 -34.25595629755408
590 -0.04404172170907259 -34.31217772364617 -0.04593688938766718 -34.30189318694175
591 -0.04405192174017429 -34.35622964538635 -0.04302115570753813 -34.34491434264928
592 -0.04401654861867428 -34.40024619400502 -0.045420052297413346 -34.3903343949467
593 -0.043923217430710794 -34.44416941143573 -0.0442116653546691 -34.434546060301365
594 -0.043939929082989694 -34.48810934051872 -0.043134831823408604 -34.47768089212477
595 -0.04393670316785574 -34.53204604368658 -0.0434929920360446 -34.52117388416082
596 -0.04380452986806631 -34.575850573554646 -0.04653475787490606 -34.567708642035726
597 -0.0438316747546196 -34.61968224830927 -0.043205675669014454 -34.61091431770474
598 -0.04409653265029192 -34.66377878095956 -0.046557314321398736 -34.65747163202614
599 -0.04380497392266989 -34.70758375488223 -0.04262065216898918 -34.70009228419513
600 -0.04384743925184011 -34.75143119413407 -0.04280536808073521 -34.742897652275865
601 -0.04385968185961246 -34.795290875993686 -0.04197809752076864 -34.78487574979663
602 -0.04397543091326952 -34.83926630690696 -0.04756044670939445 -34.83243619650603
603 -0.04382663089782 -34.883092937804776 -0.04252156317234039 -34.874957759678374
604 -0.04390200190246105 -34.926994939707235 -0.04364226907491684 -34.91860002875329
605 -0.043887893110513686 -34.97088283281775 -0.044703539833426474 -34.96330356858672
606 -0.043857958912849423 -35.0147407917306 -0.04247277341783047 -35.005776342004545
607 -0.043849948421120645 -35.05859074015172 -0.043912208452820775 -35.04968855045737
608 -0.043914695084095 -35.10250543523582 -0.045540683716535565 -35.09522923417391
609 -0.04384128451347351 -35.146346719749296 -0.044947507604956624 -35.140176741778866
610 -0.043768237344920635 -35.19011495709422 -0.04412352479994297 -35.18430026657881
611 -0.0437468271702528 -35.23386178426447 -0.04248643442988396 -35.22678670100869
612 -0.04384674225002527 -35.277708526514495 -0.04533809870481491 -35.27212479971351
613 -0.043814256228506564 -35.321522782743 -0.04437806010246277 -35.31650285981597
614 -0.04370906241238117 -35.365231845155385 -0.04376024231314659 -35.36026310212912
615 -0.04361847974359989 -35.408850324898985 -0.044416217133402824 -35.40467931926252
616 -0.04366435687988997 -35.45251468177887 -0.043655313365161416 -35.448334632627684
617 -0.04365766253322363 -35.49617234431209 -0.04378767237067223 -35.492122304998354
618 -0.04365728609263897 -35.53982963040473 -0.0437930891290307 -35.535915394127386
619 -0.04364238977432251 -35.58347202017905 -0.04383924417197704 -35.57975463829936
620 -0.043699749000370505 -35.62717176917942 -0.04430253133177757 -35.62405716963114
621 -0.04381208810955286 -35.670983857288974 -0.044764778949320315 -35.668821948580465
622 -0.043744961731135845 -35.71472881902011 -0.045485839061439035 -35.71430778764191
623 -0.04364398028701544 -35.758372799307125 -0.04602935872972012 -35.760337146371626
624 -0.0434851948171854 -35.80185799412431 -0.043645126186311244 -35.80398227255794
625 -0.04349135011434555 -35.845349344238656 -0.04490697272121906 -35.84888924527916
626 -0.04349561631679535 -35.88884496055545 -0.043679516203701495 -35.89256876148286
627 -0.04340075254440308 -35.93224571309985 -0.04273079261183739 -35.9352995540947
628 -0.04348880965262651 -35.97573452275248 -0.042902476899325845 -35.97820203099403
629 -0.04356777481734753 -36.01930229756983 -0.04498070161789656 -36.02318273261192
630 -0.043500191532075405 -36.062802489101905 -0.040901048481464385 -36.06408378109339
631 -0.043600243702530864 -36.10640273280443 -0.04192176274955273 -36.10600554384294
632 -0.04366461839526892 -36.1500673511997 -0.044695275649428365 -36.15070081949237
633 -0.043654253147542475 -36.193721604347246 -0.04252949450165033 -36.19323031399402
634 -0.04369858056306839 -36.23742018491031 -0.03911933768540621 -36.23234965167943
635 -0.04389288071542978 -36.281313065625746 -0.04349098075181246 -36.27584063243124
636 -0.04414819795638323 -36.32546126358213 -0.041851208172738553 -36.31769184060398
637 -0.043957206048071386 -36.3694184696302 -0.043278907611966136 -36.36097074821594
638 -0.04404235128313303 -36.41346082091333 -0.04197266511619091 -36.40294341333213
639 -0.04400911666452885 -36.457469937577855 -0.0444208674132824 -36.44736428074541
640 -0.04399221409112215 -36.501462151668974 -0.042842908017337325 -36.490207188762746
641 -0.044004409573972225 -36.54546656124295 -0.04408294446766377 -36.53429013323041
642 -0.0440838597714901 -36.58955042101444 -0.0444978853687644 -36.57878801859917
643 -0.044068210572004315 -36.633618631586444 -0.044814763404428956 -36.6236027820036
644 -0.04406833928078413 -36.67768697086723 -0.04094446431845426 -36.66454724632206
645 -0.044169926829636094 -36.72185689769687 -0.04308903533965349 -36.70763628166171
646 -0.044112283550202844 -36.76596918124707 -0.04365079272538423 -36.7512870743871
647 -0.044109947979450226 -36.81007912922652 -0.04146729819476604 -36.79275437258187
648 -0.04423458818346262 -36.85431371740999 -0.040454019978642466 -36.83320839256051
649 -0.04438177943229675 -36.898695496842286 -0.046378047578036784 -36.879586440138546
650 -0.044280275516211984 -36.9429757723585 -0.04323800876736641 -36.922824448905914
651 -0.04430767502635717 -36.98728344738486 -0.044940818659961225 -36.96776526756587
652 -0.044322479702532294 -37.03160592708739 -0.044397596083581445 -37.01216286364946
653 -0.044225234910845755 -37.07583116199824 -0.043964420817792414 -37.05612728446725
654 -0.04427296165376902 -37.120104123652006 -0.04487394895404577 -37.1010012334213
655 -0.044380934350192545 -37.1644850580022 -0.04548300839960575 -37.14648424182091
656 -0.044229771569371225 -37.20871482957157 -0.04414841998368502 -37.19063266180459
657 -0.04421271812170744 -37.252927547693275 -0.04263684414327144 -37.23326950594787
658 -0.044235996156930926 -37.2971635438502 -0.04517106600105762 -37.27844057194893
659 -0.04417904950678349 -37.341342593356984 -0.04705882482230663 -37.325499396771235
660 -0.04401328004896641 -37.38535587340595 -0.04239589087665081 -37.36789528764788
661 -0.04405065719038248 -37.42940653059633 -0.04463802874088287 -37.41253331638877
662 -0.04401573147624731 -37.47342226207258 -0.04496107213199139 -37.45749438852076
663 -0.04398500248789787 -37.51740726456048 -0.04540663659572601 -37.502901025116486
664 -0.043926304765045644 -37.56133356932553 -0.04294227343052626 -37.54584329854701
665 -0.04395191986113787 -37.60528548918666 -0.04462367799133062 -37.590466976538345
666 -0.04398350454866886 -37.64926899373533 -0.04437192715704441 -37.63483890369539
667 -0.04385635759681463 -37.69312535133215 -0.04357165787369013 -37.67841056156908
668 -0.04387976992875338 -37.7370051212609 -0.04508347902446985 -37.72349404059355
669 -0.04385014716535807 -37.78085526842626 -0.04231090657413006 -37.76580494716768
670 -0.04395219124853611 -37.824807459674794 -0.045378297381103036 -37.811183244548786
671 -0.04386492259800434 -37.8686723822728 -0.043983396328985694 -37.85516664087777
672 -0.04379609078168869 -37.91246847305449 -0.044918966479599476 -37.90008560735737
673 -0.043859212286770345 -37.95632768534126 -0.04602016732096672 -37.94610577467834
674 -0.04373240694403648 -38.000060092285295 -0.04456950221210718 -37.99067527689044
675 -0.043653468042612074 -38.04371356032791 -0.043766331300139426 -38.03444160819058
676 -0.043614245392382144 -38.08732780572029 -0.04499252587556839 -38.079434134066155
677 -0.043630880489945414 -38.130958686210235 -0.04449658486992121 -38.12393071893607
678 -0.04365079440176487 -38.174609480612 -0.04368437025696039 -38.167615089193035
679 -0.04359723515808582 -38.21820671577009 -0.043506172858178614 -38.211121262051215
680 -0.04355993065983057 -38.26176664642992 -0.04029267784208059 -38.2514139398933
681 -0.04372483026236296 -38.30549147669228 -0.04217178504914045 -38.29358572494244
682 -0.04383531678467989 -38.34932679347696 -0.04451749585568905 -38.338103220798125
683 -0.043825194053351876 -38.39315198753032 -0.04287770874798298 -38.380980929546105
684 -0.04369545374065638 -38.43684744127097 -0.043328740261495115 -38.4243096698076
685 -0.04388243742287159 -38.48072987869384 -0.04518771227449179 -38.46949738208209
686 -0.04381396751850843 -38.52454384621235 -0.04536813292652368 -38.514865515008616
687 -0.043681600503623484 -38.56822544671598 -0.04304864201694727 -38.557914157025564
688 -0.04377411752939224 -38.61199956424537 -0.04092669878154993 -38.59884085580711
689 -0.043813225068151954 -38.65581278931352 -0.043172800540924074 -38.642013656348034
690 -0.04385724160820246 -38.69967003092172 -0.04265590980648994 -38.684669566154525
691 -0.044000502303242685 -38.743670533224964 -0.04397559128701687 -38.72864515744154
692 -0.04390102196484804 -38.787571555189814 -0.04653771184384823 -38.77518286928539
693 -0.04395250827074051 -38.831524063460556 -0.044399735517799854 -38.81958260480319
694 -0.04371148217469454 -38.87523554563525 -0.045689029060304163 -38.86527163386349
695 -0.04367172494530678 -38.918907270580554 -0.04361648075282574 -38.90888811461632
696 -0.04373974613845348 -38.96264701671901 -0.04340235739946365 -38.95229047201578
697 -0.043731098994612694 -39.00637811571362 -0.04445677064359188 -38.996747242659374
698 -0.04367526192218065 -39.050053377635805 -0.04405168406665325 -39.040798926726026
699 -0.043651833385229113 -39.09370521102103 -0.04291894380003214 -39.08371787052606
700 -0.04372178539633751 -39.13742699641737 -0.04312544260174036 -39.1268433131278
701 -0.04385276883840561 -39.18127976525577 -0.04183055739849806 -39.1686738705263
702 -0.043870560079813006 -39.22515032533558 -0.04510916341096163 -39.21378303393726
703 -0.043763108924031256 -39.268913434259616 -0.045818664319813254 -39.25960169825707
704 -0.04375276379287243 -39.31266619805249 -0.043549906089901926 -39.30315160434697
705 -0.043784601241350175 -39.35645079929384 -0.044764242321252826 -39.34791584666822
706 -0.04368819408118725 -39.40013899337502 -0.04398793689906597 -39.39190378356729
707 -0.043750923871994016 -39.44388991724702 -0.0437449112534523 -39.43564869482074
708 -0.04371838197112084 -39.48760829921814 -0.04241880290210247 -39.47806749772285
709 -0.04379731006920338 -39.53140560928734 -0.04665689412504435 -39.52472439184789
710 -0.04361604619771242 -39.57502165548505 -0.04523931015282869 -39.56996370200072
711 -0.043659917823970315 -39.618681573309026 -0.04534268286079168 -39.61530638486151
712 -0.043587928637862206 -39.66226950194689 -0.04453244972974062 -39.659838834591255
713 -0.04350202977657318 -39.705771531723464 -0.04384417217224836 -39.703683006763505
714 -0.043650740198791026 -39.749422271922256 -0.04415032528340816 -39.747833332046916
715 -0.043543432280421256 -39.79296570420268 -0.04347841460257769 -39.79131174664949
716 -0.04350200518965721 -39.83646770939234 -0.043040506355464456 -39.83435225300496
717 -0.04351067692041397 -39.87997838631275 -0.044107808358967306 -39.878460061363924
718 -0.043505970388650894 -39.9234843567014 -0.04322778321802616 -39.92168784458195
719 -0.043534303270280364 -39.96701865997168 -0.04451403357088566 -39.96620187815284
720 -0.043530413694679734 -40.01054907366636 -0.04232353735715151 -40.008525415509986
721 -0.04353076536208391 -40.05407983902845 -0.043284010514616965 -40.051809426024604
722 -0.043602997437119484 -40.097682836465566 -0.043689701706171036 -40.095499127730776
723 -0.043562523648142816 -40.14124536011371 -0.044630032405257224 -40.140129160136034
724 -0.04357984028756619 -40.18482520040127 -0.043687888979911806 -40.183817049115945
725 -0.04355547334998846 -40.22838067375126 -0.04473509266972542 -40.22855214178567
726 -0.04353037662804127 -40.2719110503793 -0.04370800722390413 -40.272260149009576
727 -0.04354368541389704 -40.315454735793196 -0.042999049089848994 -40.315259198099426
728 -0.04357382096350193 -40.3590285567567 -0.04380784872919321 -40.35906704682862
729 -0.0435992730781436 -40.40262782983484 -0.044937343895435335 -40.404004390724054
730 -0.04359334707260132 -40.44622117690744 -0.044419508241117 -40.448423898965174
731 -0.043502592481672764 -40.489723769389116 -0.04267769530415535 -40.49110159426933
732 -0.043573401495814325 -40.53329717088493 -0.04271025750786066 -40.533811851777195
733 -0.04358492009341717 -40.576882090978344 -0.04383066557347774 -40.577642517350675
734 -0.04369572978466749 -40.62057782076301 -0.043016750179231164 -40.62065926752991
735 -0.043571662530303 -40.664149483293315 -0.042425704561173914 -40.663084972091085
736 -0.04374174065887928 -40.707891223952196 -0.044306688196957114 -40.70739166028804
737 -0.04371875151991844 -40.751609975472114 -0.04531791191548109 -40.75270957220352
738 -0.04360835626721382 -40.79521833173933 -0.04504201114177704 -40.797751583345296
739 -0.043543176352977754 -40.838761508092304 -0.04455499816685915 -40.842306581512155
740 -0.04358531460165978 -40.88234682269396 -0.04249803517013788 -40.884804616682295
741 -0.04357222784310579 -40.92591905053707 -0.04342705979943275 -40.92823167648173
742 -0.04361723754554987 -40.969536288082615 -0.04311549663543701 -40.97134717311717
743 -0.0436190091073513 -41.01315529718997 -0.04364322386682033 -41.01499039698399
744 -0.04365227371454239 -41.05680757090451 -0.04382552858442068 -41.05881592556841
745 -0.04361476972699165 -41.1004223406315 -0.043657174333930016 -41.10247309990234
746 -0.043640957586467265 -41.14406329821797 -0.04391966518014669 -41.14639276508249
747 -0.04368019849061966 -41.18774349670859 -0.042472558282315734 -41.1888653233648
748 -0.04372572600841522 -41.23146922271701 -0.04365046117454767 -41.23251578453935
749 -0.04373200442641974 -41.27520122714343 -0.04327252022922039 -41.275788304768575
750 -0.04371573906391859 -41.31891696620735 -0.042805385403335096 -41.31859369017191
751 -0.04389009606093168 -41.36280706226828 -0.04631994366645813 -41.36491363383837
752 -0.043714278005063535 -41.40652134027334 -0.042286981642246244 -41.40720061548062
753 -0.04375191256403923 -41.450273252837384 -0.04733312502503395 -41.45453374050565
754 -0.043675418570637704 -41.49394867140802 -0.041249155253171924 -41.49578289575882
755 -0.04371074587106705 -41.53765941727909 -0.04370928667485714 -41.539492182433676
756 -0.04364204481244087 -41.58130146209153 -0.042745096050202845 -41.58223727848388
757 -0.04370670188218355 -41.62500816397372 -0.04308468122035265 -41.62532195970423
758 -0.0437182305380702 -41.668726394511786 -0.04328061398118734 -41.66860257368542
759 -0.043856367282569406 -41.71258276179436 -0.04460131973028183 -41.7132038934157
760 -0.043725612573325634 -41.756308374367684 -0.044400558434426786 -41.75760445185013
761 -0.04369253236800432 -41.80000090673569 -0.04486330971121788 -41.802467761561346
762 -0.04365791510790586 -41.8436588218436 -0.0421323062852025 -41.84460006784655
763 -0.04383739624172449 -41.887496218085325 -0.04424041360616684 -41.88884048145272
764 -0.04367951732128859 -41.93117573540661 -0.04445066191256046 -41.93329114336528
765 -0.043763849139213565 -41.97493958454582 -0.044231554679572585 -41.97752269804485
766 -0.04373532496392727 -42.01867490950975 -0.04464207049459219 -42.02216476853944
767 -0.04362285137176514 -42.06229776088151 -0.04366825576871634 -42.065833024308155
768 -0.04366641510277987 -42.10596417598429 -0.0442106893286109 -42.11004371363676
769 -0.0435886749997735 -42.149552850984065 -0.044144047796726225 -42.15418776143349
770 -0.0436132350936532 -42.19316608607772 -0.04365114104002714 -42.19783890247352
771 -0.04361987374722957 -42.23678595982495 -0.04215713012963533 -42.23999603260316
772 -0.043645442090928556 -42.28043140191588 -0.045107363164424895 -42.285103395767585
773 -0.04366448912769556 -42.32409589104357 -0.04434257782995701 -42.329445973597544
774 -0.0436639903113246 -42.36775988135489 -0.04333563856780529 -42.37278161216535
775 -0.043651987612247464 -42.41141186896714 -0.043286853842437266 -42.416068466007786
776 -0.043701954931020734 -42.45511382389817 -0.04393840730190277 -42.46000687330969
777 -0.04365521389991045 -42.49876903779808 -0.044094287976622584 -42.50410116128631
778 -0.04366066195070743 -42.54242969974879 -0.04323848783969879 -42.54733964912601
779 -0.04371140450239182 -42.586141104251176 -0.04388720616698265 -42.591226855292994
780 -0.04370834622532129 -42.6298494504765 -0.04373244810849428 -42.63495930340149
781 -0.04375508446246386 -42.67360453493896 -0.04453466143459082 -42.67949396483608
782 -0.043688572198152545 -42.71729310713711 -0.04078067727386951 -42.72027464210995
783 -0.0438228216022253 -42.761115928739336 -0.0422484977170825 -42.76252313982703
784 -0.043827290460467336 -42.80494321919981 -0.044190235622227195 -42.806713375449256
785 -0.043822443671524526 -42.84876566287133 -0.044051806814968585 -42.850765182264226
786 -0.04380437172949314 -42.89257003460082 -0.04555673021823168 -42.896321912482456
787 -0.04374480508267879 -42.936314839683504 -0.0431146340444684 -42.93943654652693
788 -0.04374387413263321 -42.980058713816135 -0.042910323850810526 -42.98234687037774
789 -0.04381197709590197 -43.023870690912034 -0.04499475676566363 -43.0273416271434
790 -0.04382494743913412 -43.06769563835117 -0.042356652580201624 -43.0696982797236
791 -0.043801140040159225 -43.11149677839133 -0.04413566719740629 -43.11383394692101
792 -0.043884302303195 -43.155381080694525 -0.0445544071495533 -43.15838835407057
793 -0.04380034040659666 -43.19918142110112 -0.04332708902657032 -43.201715443097136
794 -0.043841378204524516 -43.24302279930565 -0.043564020097255705 -43.24527946319439
795 -0.04383811037987471 -43.28686090968552 -0.04275006409734487 -43.28802952729174
796 -0.04397763404995203 -43.330838543735474 -0.044850461184978485 -43.33287998847672
797 -0.04383234940469265 -43.37467089314017 -0.043210075609385966 -43.37609006408611
798 -0.04388956520706415 -43.41856045834724 -0.04485232513397932 -43.42094238922009
799 -0.04382927473634481 -43.46238973308358 -0.04449758715927601 -43.465439976379365
800 -0.043817473016679286 -43.506207206100264 -0.04444048423320055 -43.509880460612564
801 -0.0437739472836256 -43.54998115338389 -0.0453867819160223 -43.555267242528586
802 -0.04379246663302183 -43.59377362001691 -0.04386113155633211 -43.59912837408492
803 -0.04371613208204508 -43.63748975209896 -0.04297075904905796 -43.642099133133975
804 -0.04376210011541844 -43.68125185221437 -0.04373077433556318 -43.68582990746954
805 -0.04373444244265556 -43.72498629465703 -0.0431950643658638 -43.7290249718354
806 -0.04374567158520222 -43.76873196624223 -0.04386747982352972 -43.77289245165893
807 -0.04373878464102745 -43.81247075088326 -0.04277335312217474 -43.815665804781105
808 -0.0438399076461792 -43.85631065852944 -0.04326408002525568 -43.85892988480636
809 -0.043785106390714645 -43.90009576492015 -0.044484504498541355 -43.9034143893049
810 -0.04380289725959301 -43.94389866217975 -0.04443027470260859 -43.947844664007505
811 -0.043795082718133926 -43.98769374489788 -0.04507452715188265 -43.99291919115939
812 -0.043687932193279266 -44.03138167709116 -0.043325168639421464 -44.03624435979881
813 -0.043746314197778705 -44.07512799128894 -0.04273812845349312 -44.0789824882523
814 -0.04385777469724417 -44.11898576598618 -0.04615686945617199 -44.12513935770847
815 -0.04366532862186432 -44.162651094608044 -0.04219211656600237 -44.16733147427447
816 -0.04373569525778294 -44.206386789865824 -0.04609351325780153 -44.21342498753227
817 -0.04364041145890951 -44.250027201324734 -0.04451835434883833 -44.25794334188111
818 -0.04366079196333885 -44.293687993288074 -0.042295335046947005 -44.30023867692805
819 -0.04376050643622875 -44.3374484997243 -0.04584895465523005 -44.34608763158328
820 -0.04369842018932104 -44.381146919913625 -0.04203633144497872 -44.38812396302826
821 -0.04370001293718815 -44.42484693285081 -0.04437847938388586 -44.432502442412144
822 -0.04363073166459799 -44.46847766451541 -0.041956224292516706 -44.47445866670466
823 -0.04376909583806991 -44.512246760353484 -0.043787662498652936 -44.518246329203315
824 -0.043757449649274346 -44.55600421000276 -0.04397585894912481 -44.56222218815244
825 -0.043856370635330676 -44.599860580638094 -0.044463563896715644 -44.60668575204915
826 -0.04378446638584137 -44.64364504702394 -0.0439763106405735 -44.650662062689726
827 -0.043672838062047956 -44.68731788508599 -0.04196235500276089 -44.692624417692485
828 -0.04389683753252029 -44.73121472261851 -0.043370820209383966 -44.73599523790187
829 -0.043862329050898555 -44.775077051669406 -0.04637407977133989 -44.78236931767321
830 -0.04373380113393068 -44.81881085280334 -0.04566463753581047 -44.828033955209015
831 -0.043672898598015306 -44.862483751401356 -0.044888518005609515 -44.87292247321462
832 -0.0435334587469697 -44.90601721014833 -0.043809115700423715 -44.91673158891505
833 -0.04360851254314184 -44.94962572269147 -0.04334983881562948 -44.96008142773068
834 -0.043625132739543916 -44.993250855431015 -0.044310177117586134 -45.004391604848266
835 -0.0436524135991931 -45.036903269030205 -0.04447538908571005 -45.04886699393398
836 -0.043568941578269 -45.08047221060848 -0.043172601610422134 -45.0920395955444
837 -0.0436320461332798 -45.12410425674176 -0.04453569371253252 -45.13657528925693
838 -0.04362300969660282 -45.16772726643836 -0.0448475057259202 -45.18142279498285
839 -0.04357707109302282 -45.21130433753139 -0.04336905721575022 -45.2247918521986
840 -0.043728308938443664 -45.25503264646983 -0.046381494775414464 -45.27117334697402
841 -0.043441729992628096 -45.29847437646246 -0.044266261719167234 -45.31543960869318
842 -0.04335068874061108 -45.34182506520307 -0.04472587052732706 -45.36016547922051
843 -0.04341827854514122 -45.38524334374821 -0.04294423274695873 -45.403109711967474
844 -0.04338600728660822 -45.428629351034814 -0.04451257064938545 -45.44762228261686
845 -0.04336799904704094 -45.47199735008186 -0.04463040959089994 -45.492252692207764
846 -0.043372979015111925 -45.51537032909697 -0.04385958444327116 -45.53611227665103
847 -0.04329945798963308 -45.5586697870866 -0.04432320911437273 -45.580435485765406
848 -0.043271176889538764 -45.60194096397614 -0.043052601628005505 -45.62348808739341
849 -0.04333123415708542 -45.64527219813323 -0.04359935913234949 -45.66708744652576
850 -0.04338821731507778 -45.688660415448304 -0.04493296220898628 -45.71202040873475
851 -0.04335268083959818 -45.7320130962879 -0.043966417014598844 -45.75598682574935
852 -0.043412596732378 -45.77542569302028 -0.038145074434578416 -45.794131900183935
853 -0.04346951097249985 -45.81889520399278 -0.04448999222368002 -45.838621892407616
854 -0.0435333738103509 -45.86242857780313 -0.047314713895320895 -45.885936606302934
855 -0.04327218104153872 -45.90570075884467 -0.04278793800622225 -45.928724544309155
856 -0.04328476171940565 -45.94898552056407 -0.04295789208263159 -45.97168243639179
857 -0.04340480528771877 -45.992390325851794 -0.043761116825044154 -46.01544355321683
858 -0.04337802194058895 -46.035768347792384 -0.04202266987413168 -46.05746622309096
859 -0.04353660605847835 -46.079304953850865 -0.042152256891131404 -46.09961847998209
860 -0.04354490712285042 -46.122849860973716 -0.04531135503202677 -46.14492983501412
861 -0.043501089327037334 -46.16635095030075 -0.041592886298894884 -46.18652272131301
862 -0.043595002964138985 -46.20994595326489 -0.04283019285649061 -46.2293529141695
863 -0.04360173959285021 -46.253547692857744 -0.04172167293727398 -46.271074587106774
864 -0.04372704569250345 -46.29727473855025 -0.042811680026352404 -46.31388626713313
865 -0.04374426901340485 -46.34101900756365 -0.045041485130786894 -46.35892775226392
866 -0.043948101066052916 -46.3849671086297 -0.04724947828799486 -46.40617723055191
867 -0.04353665318340063 -46.428503761813104 -0.04114052355289459 -46.44731775410481
868 -0.043693511933088305 -46.47219727374619 -0.04341098964214325 -46.49072874374695
869 -0.04384577460587025 -46.51604304835206 -0.04309921562671661 -46.53382795937367
870 -0.04374794755131006 -46.55979099590337 -0.04331796579062939 -46.577145925164295
871 -0.04376981928944588 -46.603560815192814 -0.04317457284778357 -46.62032049801208
872 -0.043879250437021254 -46.64744006562984 -0.04590177070349455 -46.66622226871557
873 -0.04362940806895495 -46.69106947369879 -0.042059484869241714 -46.708281753584814
874 -0.04369262252002955 -46.734762096218816 -0.04317948091775179 -46.751461234502564
875 -0.043790862895548344 -46.778552959114364 -0.043537862785160544 -46.79499909728772
876 -0.043808885477483274 -46.822361844591846 -0.04414103366434574 -46.83914013095207
877 -0.04382449667900801 -46.866186341270854 -0.04355134256184101 -46.88269147351391
878 -0.04381051529198885 -46.90999685656284 -0.042792747542262075 -46.92548422105617
879 -0.04380682967603207 -46.95380368623887 -0.04195613171905279 -46.96744035277523
880 -0.043987177312374115 -46.997790863551245 -0.04260072968900204 -47.01004108246423
881 -0.04395057763904333 -47.04174144119029 -0.043875431083142756 -47.05391651354737
882 -0.04394094794988632 -47.085682389140175 -0.043823191151022914 -47.09773970469839
883 -0.04392385631799698 -47.12960624545817 -0.04445973914116621 -47.14219944383956
884 -0.04397844448685646 -47.173584689945024 -0.04565549865365028 -47.18785494249321
885 -0.04378217216581106 -47.217366862110836 -0.04342418722808361 -47.231279129721294
886 -0.04388818498700857 -47.26125504709785 -0.04373712372034788 -47.27501625344164
887 -0.04397830367088318 -47.30523335076873 -0.04042851682752371 -47.31544477026917
888 -0.044001984596252444 -47.34923533536498 -0.044042591191828254 -47.35948736146099
889 -0.04399516526609659 -47.39323050063108 -0.04323366899043322 -47.402721030451424
890 -0.04395022243261337 -47.43718072306369 -0.043843531608581544 -47.446564562060004
891 -0.04410559106618166 -47.481286314129875 -0.043692154623568055 -47.490256716683575
892 -0.04408298432826996 -47.525369298458145 -0.0426220228895545 -47.53287873957313
893 -0.0441118186339736 -47.56948111709212 -0.04471994582563639 -47.57759868539876
894 -0.04404609147459269 -47.61352720856671 -0.043581020273268226 -47.62117970567203
895 -0.04415649641305208 -47.65768370497976 -0.04908922631293535 -47.670268931984964
896 -0.04388519190251827 -47.70156889688228 -0.04561246428638697 -47.71588139627135
897 -0.04369734283536673 -47.745266239717644 -0.04240797869861126 -47.75828937496996
898 -0.04378858171403408 -47.78905482143168 -0.04313691612333059 -47.80142629109329
899 -0.04383450523018837 -47.83288932666186 -0.04422462973743677 -47.84565092083073
900 -0.0438113696873188 -47.87670069634918 -0.044032229110598564 -47.88968314994133
901 -0.04381593838334084 -47.92051663473252 -0.047838918305933474 -47.93752206824726
902 -0.04364715237170458 -47.964163787104226 -0.04358240682631731 -47.98110447507358
903 -0.043678250163793564 -48.00784203726802 -0.04569237772375345 -48.02679685279733
904 -0.043693223781883714 -48.05153526104991 -0.04492805562913418 -48.07172490842647
905 -0.04351854845881462 -48.09505380950872 -0.043673290871083736 -48.11539819929755
906 -0.043568415194749834 -48.13862222470347 -0.04238001182675362 -48.1577782111243
907 -0.04364761766046286 -48.18226984236393 -0.043312993273139 -48.20109120439744
908 -0.043688380345702174 -48.22595822270963 -0.044218304194509984 -48.24530950859195
909 -0.04363256804645062 -48.26959079075608 -0.04206568636000156 -48.287375194951956
910 -0.04372167605906725 -48.31331246681514 -0.04370152279734611 -48.331076717749305
911 -0.04376105219125748 -48.3570735190064 -0.045687686651945114 -48.37676440440125
912 -0.04360879249870777 -48.40068231150511 -0.04398147612810135 -48.42074588052935
913 -0.04363862220197916 -48.44432093370709 -0.04431565422564745 -48.465061534755
914 -0.04359139297157526 -48.48791232667867 -0.04454096015542745 -48.50960249491043
915 -0.04360012691468 -48.53151245359335 -0.04284207690507173 -48.552444571815506
916 -0.043774504028260705 -48.575286957621614 -0.04376797750592232 -48.59621254932143
917 -0.04369188603013754 -48.61897884365175 -0.04554961323738098 -48.64176216255881
918 -0.0435666287317872 -48.66254547238354 -0.04514034278690815 -48.68690250534572
919 -0.0433685302734375 -48.70591400265698 -0.04153834171593189 -48.728440847061655
920 -0.0435316052287817 -48.74944560788576 -0.04279149584472179 -48.77123234290638
921 -0.04361455533653498 -48.79306016322229 -0.04374843221157789 -48.81498077511796
922 -0.04359527695924044 -48.83665544018153 -0.04405653290450573 -48.859037308022465
923 -0.043577549234032634 -48.88023298941556 -0.042770788073539734 -48.901808096096005
924 -0.04369105715304613 -48.92392404656861 -0.044570468738675116 -48.94637856483468
925 -0.043651340343058107 -48.96757538691167 -0.04266244899481535 -48.9890410138295
926 -0.04366699997335673 -49.01124238688502 -0.04291253536939621 -49.031953549198896
927 -0.04372464325278998 -49.05496703013781 -0.045489600487053396 -49.07744314968595
928 -0.043711903318762776 -49.098678933456576 -0.04643135238438845 -49.123874502070336
929 -0.04364550337195396 -49.14232443682853 -0.04673796892166138 -49.170612470992
930 -0.04340282659977675 -49.185727263428305 -0.043365674652159215 -49.213978145644155
931 -0.04340857844799757 -49.2291358418763 -0.0436561768874526 -49.25763432253161
932 -0.043408291228115556 -49.27254413310442 -0.04420368149876595 -49.30183800403037
933 -0.043402960896492 -49.31594709400091 -0.043188785947859284 -49.345026789978235
934 -0.043441122584044936 -49.359388216584954 -0.04197757113724947 -49.38700436111549
935 -0.04348285999149084 -49.402871076576446 -0.04315924979746342 -49.43016361091295
936 -0.0436237333342433 -49.44649480991069 -0.044963705353438854 -49.47512731626639
937 -0.04347198717296123 -49.48996679708365 -0.046146558970212935 -49.5212738752366
938 -0.0433645099401474 -49.5333313070238 -0.043453358486294745 -49.5647272337229
939 -0.04341250602155924 -49.57674381304536 -0.043227425403892995 -49.60795465912679
940 -0.04343379698693752 -49.6201776100323 -0.044021623022854325 -49.65197628214965
941 -0.04345593601465225 -49.66363354604695 -0.04197855796664953 -49.6939548401163
942 -0.04348625149577856 -49.70711979754273 -0.044270200096070765 -49.73822504021237
943 -0.043449992313981056 -49.75056978985671 -0.04289090447127819 -49.78111594468365
944 -0.043501974828541276 -49.794071764685256 -0.04275791849941015 -49.82387386318306
945 -0.04357368089258671 -49.83764544557784 -0.04220635518431663 -49.86608021836738
946 -0.043618547916412356 -49.88126399349425 -0.043926642090082166 -49.910006860457464
947 -0.043650587648153306 -49.9249145811424 -0.043673283979296686 -49.95368014443676
948 -0.0436278959736228 -49.968542477116024 -0.04399795383214951 -49.997678098268906
949 -0.043655181489884856 -50.012197658605906 -0.0428205382078886 -50.0404986364768
950 -0.0436518182978034 -50.05584947690371 -0.04194707348942757 -50.08244570996622
951 -0.043752950988709925 -50.09960242789242 -0.042910251207649706 -50.125355961173874
952 -0.04385213572531939 -50.14345456361774 -0.041834479011595246 -50.16719044018547
953 -0.04387774560600519 -50.18733230922374 -0.0437567450106144 -50.21094718519608
954 -0.04385087508708239 -50.23118318431082 -0.04405803233385086 -50.255005217529934
955 -0.04385866466909647 -50.27504184897992 -0.04470717571675777 -50.29971239324669
956 -0.04390025362372398 -50.31894210260364 -0.04133512191474438 -50.341047515161435
957 -0.04390842597931623 -50.36285052858296 -0.04170445669442415 -50.38275197185586
958 -0.044056357257068156 -50.40690688584003 -0.04435520209372044 -50.42710717394958
959 -0.04401869550347328 -50.450925581343505 -0.04400733970105648 -50.47111451365063
960 -0.04402202554047108 -50.494947606883976 -0.042066306620836255 -50.51318082027147
961 -0.044070548564195636 -50.53901815544817 -0.04562032166868448 -50.55880114194016
962 -0.04398618396371603 -50.583004339411886 -0.04331954289227724 -50.602120684832435
963 -0.043997346237301824 -50.62700168564919 -0.045377129688858986 -50.647497814521294
964 -0.04393142182379961 -50.67093310747299 -0.04317841865122318 -50.69067623317252
965 -0.04393867943435907 -50.71487178690735 -0.044389663822948934 -50.735065896995465
966 -0.04388367347419262 -50.75875546038154 -0.044252180494368076 -50.77931807748983
967 -0.04392238259315491 -50.802677842974695 -0.04351550471037626 -50.82283358220021
968 -0.04392668753862381 -50.84660453051332 -0.044570726715028285 -50.86740430891524
969 -0.043913185596466064 -50.890517716109784 -0.044128948077559474 -50.9115332569928
970 -0.0439234483987093 -50.93444116450849 -0.043798313662409785 -50.955331570655204
971 -0.04400285203009844 -50.97844401653859 -0.04447578843683005 -50.99980735909203
972 -0.043965076096355915 -51.022409092634945 -0.04541863445192575 -51.04522599354396
973 -0.043935535661876204 -51.06634462829682 -0.04084485899657011 -51.08607085254053
974 -0.04388778042048216 -51.1102324087173 -0.0435715900734067 -51.129642442613935
975 -0.043942149728536606 -51.15417455844584 -0.04467006828635931 -51.17431251090029
976 -0.04391573183238506 -51.19809029027822 -0.04314560331404209 -51.21745811421434
977 -0.04397719316184521 -51.24206748344007 -0.04211332574486733 -51.2595714399592
978 -0.04406295530498028 -51.28613043874505 -0.042894653789699075 -51.302466093748905
979 -0.044109400175511834 -51.33023983892056 -0.04489540327340365 -51.347361497022305
980 -0.044047363102436066 -51.374287202023 -0.04445596821606159 -51.39181746523837
981 -0.044071981124579905 -51.41835918314758 -0.0438796604052186 -51.435697125643586
982 -0.04399159904569387 -51.462350782193276 -0.04460654966533184 -51.48030367530892
983 -0.043987937271595 -51.50633871946487 -0.04425830263644457 -51.52456197794536
984 -0.04397489968687296 -51.550313619151744 -0.04488492347300053 -51.56944690141836
985 -0.044095460511744025 -51.594409079663485 -0.04400523528456688 -51.613452136702925
986 -0.043878738582134244 -51.63828781824562 -0.04466582015156746 -51.65811795685449
987 -0.043862534314394 -51.682150352560015 -0.04464678782969713 -51.70276474468419
988 -0.043890025839209555 -51.726040378399226 -0.04227129984647036 -51.74503604453066
989 -0.04385157376527786 -51.76989195216451 -0.04334516953676939 -51.78838121406743
990 -0.04407245200127363 -51.81396440416578 -0.040913702175021174 -51.829294916242446
991 -0.04413973093032837 -51.858104135096106 -0.044539829902350905 -51.873834746144794
992 -0.04395882412791252 -51.90206295922402 -0.045325116440653804 -51.919159862585445
993 -0.04393981732428074 -51.9460027765483 -0.04297432862222195 -51.96213419120767
994 -0.04389430023729801 -51.989897076785596 -0.04455883298069239 -52.00669302418836
995 -0.04393808916211128 -52.03383516594771 -0.04424949083477259 -52.05094251502313
996 -0.04382704440504313 -52.07766221035275 -0.04328292794525623 -52.09422544296839
997 -0.043955542333424094 -52.12161775268617 -0.04382274225354195 -52.138048185221926
998 -0.043928625620901586 -52.16554637830707 -0.04508952628821135 -52.183137711510135
999 -0.04390272404998541 -52.209449102357055 -0.04399597123265266 -52.22713368274279
1000 -0.04388692732900381 -52.25333602968606 -0.043271506763994695 -52.27040518950678
1001 -0.043937225826084614 -52.297273255512145 -0.04382847305387259 -52.31423366256065
1002 -0.04391493983566761 -52.34118819534781 -0.04238403998315334 -52.35661770254381
1003 -0.04407755583524704 -52.385265751183056 -0.040470993518829344 -52.39708869606264
1004 -0.04413896184414625 -52.4294047130272 -0.04748189374804497 -52.44457058981068
1005 -0.04395578727126122 -52.47336050029846 -0.04646185506135225 -52.49103244487203
1006 -0.04386675525456667 -52.51722725555303 -0.04023951664566994 -52.5312719615177
1007 -0.04396005533635616 -52.56118731088939 -0.04345022980123758 -52.57472219131894
1008 -0.04399375282227993 -52.60518106371167 -0.04430198669433594 -52.61902417801328
1009 -0.04394284766167402 -52.649123911373344 -0.0444672379642725 -52.663491415977546
1010 -0.04395260848104954 -52.693076519854394 -0.04568381477147341 -52.70917523074902
1011 -0.043805074878036976 -52.73688159473243 -0.04475919529795647 -52.753934426046975
1012 -0.04377938341349363 -52.780660978145924 -0.04235688615590334 -52.796291312202875
1013 -0.04400070160627365 -52.8246616797522 -0.048456499353051186 -52.844747811555926
1014 -0.043751231580972674 -52.86841291133317 -0.04308625217527151 -52.8878340637312
1015 -0.0438305152580142 -52.91224342659118 -0.04327729269862175 -52.93111135642982
1016 -0.043711092323064804 -52.95595451891425 -0.041750075109302995 -52.97286143153912
1017 -0.04383995272219181 -52.99979447163644 -0.04397269394248724 -53.01683412548161
1018 -0.04384940303862095 -53.04364387467506 -0.04439498297870159 -53.06122910846031
1019 -0.043780138716101646 -53.087424013391164 -0.04494672305881977 -53.10617583151913
1020 -0.04374539535492659 -53.13116940874609 -0.043498468957841395 -53.149674300476974
1021 -0.0438674446195364 -53.175036853365626 -0.04096153136342764 -53.1906358318404
1022 -0.04393497332930565 -53.21897182669493 -0.04647595006972551 -53.23711178191013
1023 -0.04381113592535257 -53.262782962620285 -0.043107866682112216 -53.280219648592244
1024 -0.04383118338882923 -53.30661414600912 -0.044050881452858445 -53.324270530045105
1025 -0.04390885885804892 -53.35052300486716 -0.04000807087868452 -53.36427860092379
1026 -0.04406560342758894 -53.394588608294754 -0.04165874943137169 -53.40593735035516
1027 -0.04400813784450293 -53.438596746139254 -0.04368156511336565 -53.44961891546853
1028 -0.04404392726719379 -53.48264067340645 -0.04328252747654915 -53.492901442945076
1029 -0.04411563575267792 -53.526756309159126 -0.04458204116672278 -53.537483484111796
1030 -0.043975455313920976 -53.570731764473045 -0.04365270659327507 -53.581136190705074
1031 -0.04399228896945715 -53.6147240534425 -0.04341305159032345 -53.624549242295394
1032 -0.0440119631588459 -53.658736016601345 -0.043432002887129784 -53.667981245182524
1033 -0.04414234384894371 -53.70287836045029 -0.0441053481772542 -53.71208659335978
1034 -0.04405262935906649 -53.74693098980936 -0.04235416930168867 -53.75444076266147
1035 -0.044108258187770845 -53.791039247997126 -0.044585201516747476 -53.79902596417821
1036 -0.04408759362995625 -53.83512684162708 -0.044728074595332144 -53.84375403877355
1037 -0.04391555208712816 -53.87904239371421 -0.04246956128627062 -53.886223600059814
1038 -0.0440832456573844 -53.92312563937159 -0.04376295208930969 -53.929986552149124
1039 -0.04416230097413063 -53.96728794034572 -0.04505265932530165 -53.975039211474424
1040 -0.04396034870296717 -54.01124828904869 -0.044415066950023174 -54.01945427842445
1041 -0.04396617468446493 -54.05521446373315 -0.04520270675420761 -54.06465698517866
1042 -0.04401538483798504 -54.099229848571134 -0.04361003544181585 -54.108267020620474
1043 -0.0439462311565876 -54.14317607972772 -0.044857125729322433 -54.153124146349796
1044 -0.043888108991086486 -54.18706418871881 -0.04415406845510006 -54.197278214804896
1045 -0.043895529210567476 -54.23095971792937 -0.0443366676568985 -54.241614882461796
1046 -0.04387407060712576 -54.2748337885365 -0.044404111243784426 -54.28601899370558
1047 -0.04385638628154993 -54.318690174818045 -0.0451276121661067 -54.33114660587169
1048 -0.04376593623310328 -54.362456111051145 -0.04417712781578302 -54.37532373368747
1049 -0.04387847632169724 -54.40633458737284 -0.04312579222023487 -54.41844952590771
1050 -0.04400009643286466 -54.45033468380571 -0.04429094046354294 -54.46274046637125
1051 -0.043753118626773356 -54.49408780243248 -0.04210499860346317 -54.504845464974714
1052 -0.0439047547057271 -54.53799255713821 -0.041252811439335346 -54.54609827641405
1053 -0.044091049768030646 -54.58208360690624 -0.04562839027494192 -54.59172666668899
1054 -0.04393081329762936 -54.626014420203866 -0.04926483705639839 -54.64099150374539
1055 -0.04365811608731747 -54.66967253629118 -0.04342767726629972 -54.68441918101169
1056 -0.04369212221354246 -54.71336465850472 -0.044589807838201524 -54.72900898884989
1057 -0.04368495661765337 -54.75704961512238 -0.04306771457195282 -54.772076703421845
1058 -0.04368517640978098 -54.80073479153216 -0.04471083749085665 -54.8167875409127
1059 -0.04363271109759807 -54.84436750262976 -0.04340127874165774 -54.860188819654354
1060 -0.0436852315440774 -54.88805273417383 -0.043999794870615005 -54.90418861452497
1061 -0.04363636933267116 -54.93168910350651 -0.043301991559565066 -54.947490606084536
1062 -0.04369181338697672 -54.975380916893485 -0.044472092390060426 -54.991962698474595
1063 -0.04364968072623014 -55.01903059761972 -0.043540149368345736 -55.03550284784294
1064 -0.04372000079602003 -55.06275059841574 -0.04411700647324324 -55.079619854316185
1065 -0.04369677659124136 -55.10644737500698 -0.04268697779625654 -55.12230683211244
1066 -0.043704213388264176 -55.15015158839525 -0.04276519287377596 -55.165072024986216
1067 -0.04380741138011217 -55.19395899977536 -0.041228676214814186 -55.20630070120103
1068 -0.04394887089729309 -55.23790787067266 -0.047649258933961394 -55.25394996013499
1069 -0.044227313809096815 -55.28213518448175 -0.050181641988456246 -55.30413160212345
1070 -0.0436442518606782 -55.32577943634243 -0.04844424054026604 -55.35257584266371
1071 -0.04331477805972099 -55.36909421440215 -0.04216952808201313 -55.394745370745724
1072 -0.0433424299582839 -55.41243664436044 -0.04311318043619394 -55.43785855118192
1073 -0.04334852360188961 -55.45578516796233 -0.04334653206169605 -55.481205083243616
1074 -0.04333673715591431 -55.499121905118244 -0.04183204118162394 -55.52303712442524
1075 -0.04345113448798656 -55.54257303960623 -0.043073421344161034 -55.5661105457694
1076 -0.04353721868246794 -55.5861102582887 -0.042089061625301835 -55.6081996073947
1077 -0.04352522399276495 -55.629635482281465 -0.04298085737973452 -55.651180464774434
1078 -0.043581416830420494 -55.673216899111885 -0.04214083794504404 -55.693321302719475
1079 -0.04372985400259495 -55.71694675311448 -0.042926986515522 -55.736248289235
1080 -0.04383498970419168 -55.76078174281867 -0.045404760725796224 -55.781653049960795
1081 -0.04363163430243731 -55.80441337712111 -0.04338928554207087 -55.825042335502864
1082 -0.043652218952775004 -55.84806559607388 -0.0429318742826581 -55.86797420978552
1083 -0.04366426467895508 -55.89172986075283 -0.043571987003087995 -55.91154619678861
1084 -0.04381116945296526 -55.9355410302058 -0.04260115027427673 -55.95414734706289
1085 -0.04375037960708141 -55.97929140981288 -0.043566863611340524 -55.99771421067423
1086 -0.043757220916450026 -56.02304863072933 -0.04234978873282671 -56.04006399940706
1087 -0.043859563395380975 -56.06690819412471 -0.04559029676020145 -56.08565429616726
1088 -0.043731176666915415 -56.110639370791624 -0.04279921669512987 -56.12845351286239
1089 -0.04380100667476654 -56.15444037746639 -0.04527462441474199 -56.17372813727714
1090 -0.04377685748040676 -56.1982172349468 -0.04437287338078022 -56.21810101065792
1091 -0.04367655906826258 -56.24189379401506 -0.04213293083012104 -56.26023394148804
1092 -0.04379981607198715 -56.28569361008705 -0.043039399571716784 -56.30327334105976
1093 -0.043808089941740035 -56.32950170002879 -0.04261185452342033 -56.34588519558318
1094 -0.04384524244815111 -56.37334694247694 -0.04321706630289555 -56.38910226188607
1095 -0.04395690597593784 -56.41730384845288 -0.04358605854213238 -56.432688320428205
1096 -0.043869851157069206 -56.46117369960995 -0.045427175052464006 -56.47811549548067
1097 -0.04393016677349806 -56.50510386638345 -0.04381984230130911 -56.52193533778198
1098 -0.04373444076627493 -56.54883830714972 -0.04263482950627804 -56.56457016728826
1099 -0.04386442769318819 -56.59270273484291 -0.04393389914184809 -56.60850406643011
1100 -0.04388392735272646 -56.63658666219563 -0.04480952527374029 -56.65331359170385
1101 -0.0438202727586031 -56.680406934954235 -0.04485322143882513 -56.69816681314268
1102 -0.0437463641166687 -56.724153299070906 -0.04381532743573189 -56.74198214057841
1103 -0.04376103971153498 -56.76791433878244 -0.04435311909765005 -56.78633525967606
1104 -0.04376567676663399 -56.81168001554907 -0.04405271653085947 -56.830387976206914
1105 -0.04376169834285974 -56.855441713891935 -0.044459241442382336 -56.8748472176493
1106 -0.04370338078588247 -56.89914509467782 -0.04470920767635107 -56.919556425325645
1107 -0.0436671532690525 -56.942812247946875 -0.044970355741679666 -56.96452678106733
1108 -0.04358563646674156 -56.98639788441362 -0.04126526527106762 -57.00579204633839
1109 -0.04386540874838829 -57.03026329316201 -0.042590093053877356 -57.04838213939227
1110 -0.043811010755598546 -57.074074303917605 -0.04389934651553631 -57.092281485907804
1111 -0.04387769754976034 -57.117952001467366 -0.045270584709942344 -57.137552070617744
1112 -0.04374839011579752 -57.16170039158316 -0.044289888069033626 -57.181841958686775
1113 -0.043757713958621026 -57.20545810554178 -0.04334138762205839 -57.22518334630883
1114 -0.043869399651885035 -57.24932750519366 -0.04501571599394083 -57.27019906230277
1115 -0.04375854730606079 -57.293086052499724 -0.04483769945800305 -57.31503676176077
1116 -0.04370175115764141 -57.336787803657366 -0.04294418375939131 -57.35798094552016
1117 -0.04372266456484795 -57.38051046822221 -0.04508758783340454 -57.40306853335357
1118 -0.04363678954541683 -57.42414725776763 -0.04348750542849302 -57.44655603878206
1119 -0.04369800705462694 -57.46784526482226 -0.04509323071688413 -57.49164926949895
1120 -0.043566752783954145 -57.51141201760621 -0.04202579073607922 -57.533675060235026
1121 -0.043677890300750734 -57.55508990790696 -0.04381729494780302 -57.57749235518283
1122 -0.04370437730103731 -57.598794285208 -0.04243489783257246 -57.6199272530154
1123 -0.04371113330125809 -57.64250541850926 -0.043299520201981065 -57.66322677321738
1124 -0.04382343888282776 -57.686328857392084 -0.04521557949483394 -57.70844235271222
1125 -0.04371944665908813 -57.730048304051174 -0.045668607018887995 -57.75411095973111
1126 -0.043693578243255614 -57.77374188229443 -0.0432994119822979 -57.797410371713404
1127 -0.0436748405918479 -57.81741672288628 -0.044507373310625556 -57.84191774502403
1128 -0.043679607659578325 -57.861096330545855 -0.04370883759111166 -57.88562658261514
1129 -0.043646649830043314 -57.9047429803759 -0.04420818202197552 -57.929834764637114
1130 -0.043607179448008536 -57.94835015982391 -0.04566860031336546 -57.97550336495048
1131 -0.04356140922755003 -57.99191156905146 -0.04211471863090992 -58.01761808358139
1132 -0.04349925275892019 -58.03541082181038 -0.044896185770630835 -58.06251426935202
1133 -0.043586274795234206 -58.07899709660561 -0.043230332620441916 -58.10574460197246
1134 -0.04363864921033382 -58.12263574581595 -0.04525083024054766 -58.15099543221301
1135 -0.0436074499040842 -58.166243195720035 -0.04319503959268332 -58.19419047180569
1136 -0.04358963444828987 -58.209832830168324 -0.043806220032274724 -58.237996691837964
1137 -0.043566401302814486 -58.253399231471136 -0.04295392483472824 -58.28095061667269
1138 -0.04361131824553013 -58.29701054971667 -0.04325359426438809 -58.324204210937076
1139 -0.0436704222112894 -58.34068097192796 -0.04207166153937578 -58.36627587247645
1140 -0.0437247833237052 -58.38440575525166 -0.04479781780391932 -58.41107369028037
1141 -0.04364353995770216 -58.42804929520936 -0.04308235086500645 -58.454156041145374
1142 -0.043652687408030036 -58.47170198261739 -0.04213192034512758 -58.4962879614905
1143 -0.043727253749966624 -58.51542923636735 -0.04317234084010124 -58.5394603023306
1144 -0.04368415251374245 -58.559113388881094 -0.044845879822969434 -58.584306182153576
1145 -0.04377729147672653 -58.602890680357824 -0.04074838329106569 -58.62505456544464
1146 -0.0438097370788455 -58.64670041743667 -0.04387714564800262 -58.66893171109265
1147 -0.0439131723716855 -58.69061358980836 -0.045295171067118646 -58.714226882159764
1148 -0.043801029585301875 -58.73441461939366 -0.04299001283943653 -58.7572168949992
1149 -0.04391063340008259 -58.77832525279374 -0.04395105801522732 -58.80116795301443
1150 -0.04385024346411228 -58.822175496257856 -0.04579693432897329 -58.846964887343404
1151 -0.04380266815423965 -58.8659781644121 -0.0424220347777009 -58.889386922121105
1152 -0.043802693486213684 -58.90978085789831 -0.044206606782972814 -58.933593528904076
1153 -0.04376229662448168 -58.95354315452279 -0.044420349225401876 -58.97801387812948
1154 -0.04389284048229456 -58.997435995005084 -0.04438495840877295 -59.02239883653825
1155 -0.043881199508905414 -59.04131719451399 -0.044896792992949484 -59.0672956295312
1156 -0.04371083043515682 -59.085028024949146 -0.042924315109848975 -59.11021994464105
1157 -0.043798263743519784 -59.128826288692665 -0.04408393353223801 -59.15430387817329
1158 -0.04370677582919598 -59.17253306452186 -0.04491243828088045 -59.19921631645417
1159 -0.043764297291636466 -59.216297361813496 -0.042364920116961004 -59.24158123657113
1160 -0.043729028292000295 -59.260026390105494 -0.044983841478824615 -59.286565078049954
1161 -0.043678103014826775 -59.30370449312032 -0.04143512565642595 -59.32800020370638
1162 -0.04388492237776518 -59.347589415498085 -0.044462356343865396 -59.372462560050245
1163 -0.043817628547549246 -59.391407044045636 -0.04431549981236458 -59.41677805986261
1164 -0.043784404546022414 -59.43519144859166 -0.0426779605448246 -59.45945602040743
1165 -0.04380071312189102 -59.47899216171355 -0.04483510311692953 -59.50429112352436
1166 -0.04374333657324314 -59.52273549828679 -0.04370551481842995 -59.54799663834279
1167 -0.043713351525366304 -59.56644884981216 -0.04217147901654243 -59.59016811735933
1168 -0.04378269482403994 -59.6102315446362 -0.04430639874190092 -59.634474516101236
1169 -0.043834438733756545 -59.654065983369954 -0.044956693425774574 -59.67943120952701
1170 -0.043806642293930054 -59.697872625663884 -0.04317746926099062 -59.722608678788
1171 -0.0439032131806016 -59.74177583884448 -0.04378288183361292 -59.766391560621614
1172 -0.04376957882195711 -59.78554541766644 -0.04442202281206846 -59.810813583433685
1173 -0.043706280179321766 -59.82925169784576 -0.04296969920396805 -59.85378328263765
1174 -0.04371450860053301 -59.87296620644629 -0.04503605850040913 -59.89881934113806
1175 -0.04368027038872242 -59.91664647683501 -0.04273857977241278 -59.94155792091047
1176 -0.043764204159379004 -59.96041068099439 -0.045025390759110454 -59.98658331166958
1177 -0.04369077868759632 -60.00410145968199 -0.043526597507297995 -60.03010990917687
1178 -0.04390215650200844 -60.048003616184 -0.04293468631803989 -60.07304459549491
1179 -0.04372044671326876 -60.09172406289726 -0.044331728294491765 -60.11737632378941
1180 -0.04371799230575561 -60.13544205520302 -0.041664735227823255 -60.159041059017234
1181 -0.043898206762969495 -60.17934026196599 -0.041936036199331284 -60.200977095216565
1182 -0.04394962936639786 -60.223289891332385 -0.04291167743504047 -60.24388877265161
1183 -0.043961893767118454 -60.2672517850995 -0.04537057019770145 -60.28925934284931
1184 -0.04385013114660978 -60.311101916246116 -0.0436565887182951 -60.332915931567605
1185 -0.04390579368919134 -60.35500770993531 -0.04262502733618021 -60.375540958903784
1186 -0.04389794319868088 -60.39890565313399 -0.04516406785696745 -60.42070502676075
1187 -0.043811905384063723 -60.44271755851805 -0.04347538743168115 -60.464180414192434
1188 -0.04388746023178101 -60.48660501874983 -0.043580669350922106 -60.50776108354336
1189 -0.04389199148863554 -60.53049701023846 -0.041430307924747466 -60.549191391468106
1190 -0.0438496258109808 -60.57434663604944 -0.03988537453114986 -60.58907676599926
1191 -0.044087706878781316 -60.618434342928225 -0.04207244273275137 -60.63114920873201
1192 -0.044175118952989575 -60.66260946188122 -0.04362406376749277 -60.67477327249951
1193 -0.044175670482218266 -60.706785132363436 -0.04394469503313303 -60.71871796753264
1194 -0.04422172326594591 -60.751006855629385 -0.04330903720110655 -60.762027004733746
1195 -0.04421129208058119 -60.79521814770997 -0.04684128239750862 -60.808868287131254
1196 -0.044084685295820235 -60.83930283300579 -0.044538176618516445 -60.85340646374977
1197 -0.0440705344080925 -60.88337336741388 -0.045375939831137656 -60.89878240358091
1198 -0.04400423932820559 -60.927377606742084 -0.04529086649417877 -60.94407327007509
1199 -0.04396418984979391 -60.97134179659188 -0.043798521906137464 -60.98787179198123
1200 -0.04400877375155687 -61.015350570343436 -0.043371508829295635 -61.03124330081052
1201 -0.04397838432341814 -61.05932895466685 -0.043975201062858106 -61.07521850187338
1202 -0.04395849537104368 -61.1032874500379 -0.04382456261664629 -61.11904306449003
1203 -0.043941544555127623 -61.14722899459302 -0.044213860668241976 -61.16325692515827
1204 -0.04394099842756986 -61.191169993020594 -0.04492788668721914 -61.20818481184549
1205 -0.043916070461273195 -61.235086063481866 -0.04402074217796326 -61.252205554023455
1206 -0.04396866392344236 -61.27905472740531 -0.047468466125428675 -61.299674020148885
1207 -0.043683915957808496 -61.32273864336312 -0.046762562915682794 -61.346436583064566
1208 -0.043586029671132565 -61.36632467303425 -0.042819072306156156 -61.389255655370725
1209 -0.04361241478472948 -61.40993708781898 -0.04369750842452049 -61.43295316379525
1210 -0.043658677116036416 -61.45359576493502 -0.04387751817703247 -61.47683068197228
1211 -0.043658916093409064 -61.49725468102842 -0.044986181706190106 -61.521816863678474
1212 -0.04360608384013176 -61.540860764868555 -0.04372782576829195 -61.56554468944677
1213 -0.04360870886594057 -61.584469473734494 -0.04211029354482889 -61.6076549829916
1214 -0.043689573742449285 -61.62815904747694 -0.043898888491094114 -61.65155387148269
1215 -0.04371589571237564 -61.671874943189316 -0.04301806297153234 -61.694571934454224
1216 -0.04372813310474157 -61.71560307629406 -0.0427346009761095 -61.737306535430335
1217 -0.04376293681561947 -61.75936601310968 -0.04469655118882656 -61.78200308661916
1218 -0.04366892315447331 -61.80303493626415 -0.04511183314025402 -61.82711491975942
1219 -0.043745155818760394 -61.84678009208291 -0.04627815186977387 -61.87339307162919
1220 -0.0439826799556613 -61.89076277203857 -0.04870781507343054 -61.922100886702616
1221 -0.04329656809568405 -61.934059340134255 -0.04302905388176441 -61.96512994058438
1222 -0.043432417698204516 -61.97749175783246 -0.04429621156305075 -62.009426152147434
1223 -0.04334579072892666 -62.02083754856139 -0.044283945485949515 -62.053710097633385
1224 -0.04337058886885643 -62.06420813743024 -0.04257713779807091 -62.096287235431454
1225 -0.043432514555752276 -62.107640651985996 -0.043990012258291245 -62.140277247689745
1226 -0.04335663467645645 -62.15099728666245 -0.043521604500710964 -62.183798852190456
1227 -0.04336457755416632 -62.19436186421662 -0.04317796491086483 -62.226976817101324
1228 -0.04340029247105122 -62.237762156687666 -0.04286448825150728 -62.269841305352834
1229 -0.04345354363322258 -62.281215700320885 -0.04288529548794031 -62.312726600840776
1230 -0.04344460405409336 -62.32466030437498 -0.045187545381486414 -62.357914146222264
1231 -0.04339177738875151 -62.36805208176373 -0.04408413432538509 -62.40199828054765
1232 -0.04340562988072634 -62.41145771164445 -0.044474481232464315 -62.446472761780115
1233 -0.04337713290005922 -62.454834844544514 -0.0422955023124814 -62.4887682640926
1234 -0.04350425358861685 -62.49833909813313 -0.041424921713769436 -62.53019318580637
1235 -0.04355425201356411 -62.541893350146694 -0.04417090453207493 -62.57436409033844
1236 -0.04347944874316454 -62.58537279888986 -0.04280404560267925 -62.61716813594112
1237 -0.043598635122179985 -62.62897143401204 -0.04421700481325388 -62.661385140754376
1238 -0.043623867072165014 -62.6725953010842 -0.04433924071490765 -62.70572438146928
1239 -0.043549748696386816 -62.716145049780586 -0.04274643566459417 -62.74847081713388
1240 -0.04360415581613779 -62.75974920559673 -0.0424950759857893 -62.79096589311967
1241 -0.043664641119539736 -62.80341384671627 -0.042275849543511865 -62.83324174266318
1242 -0.043730882741510865 -62.84714472945778 -0.0443465955555439 -62.87758833821873
1243 -0.04368732441216707 -62.89083205386995 -0.04362989366054535 -62.92121823187927
1244 -0.04369637724012136 -62.934528431110074 -0.043521678820252416 -62.96473991069953
1245 -0.04379820581525564 -62.97832663692533 -0.042283426783978936 -63.00702333748351
1246 -0.043865961581468584 -63.0221925985068 -0.043940814398229125 -63.050964151881736
1247 -0.04386665876954794 -63.06605925727634 -0.04289284758269787 -63.093856999464435
1248 -0.04389645215123892 -63.10995570942758 -0.04421437047421932 -63.13807136993866
1249 -0.043873609974980354 -63.15382931940256 -0.04363007266074419 -63.181701442599405
1250 -0.04388850349932909 -63.19771782290189 -0.04405495505779981 -63.22575639765721
1251 -0.04382793288677931 -63.24154575578867 -0.04090761113911867 -63.266664008796326
1252 -0.04399093948304653 -63.285536695271716 -0.04315651189535856 -63.30982052069169
1253 -0.04396023452281952 -63.32949692979454 -0.044235334545373914 -63.354055855237064
1254 -0.044003278762102124 -63.37350020855664 -0.04419402685016394 -63.39824988208723
1255 -0.04396895784884691 -63.41746916640549 -0.043930472992360595 -63.442180355079586
1256 -0.04403491728007793 -63.46150408368557 -0.043817372806370256 -63.48599772788596
1257 -0.04405760318040848 -63.505561686865974 -0.041372520849108696 -63.52737024873507
1258 -0.04403549637645483 -63.549597183242426 -0.043703028187155726 -63.57107327692222
1259 -0.044038319401443 -63.59363550264387 -0.04244912434369326 -63.61352240126591
1260 -0.04409326873719692 -63.63772877138107 -0.044119507819414136 -63.65764190908533
1261 -0.04402813743799925 -63.68175690881907 -0.045453441329300404 -63.70309535041463
1262 -0.04399440940469503 -63.725751318223764 -0.042245883122086526 -63.74534123353671
1263 -0.04410081095993519 -63.7698521291837 -0.04392635580152273 -63.78926758933824
1264 -0.044084465503692626 -63.81393659468739 -0.04342649355530739 -63.832694082893546
1265 -0.04413109067827463 -63.85806768536567 -0.041850068420171735 -63.87454415131372
1266 -0.04423685371875763 -63.902304539084426 -0.043721674010157585 -63.91826582532388
1267 -0.04411156829446554 -63.946416107378894 -0.045445790886878966 -63.96371161621076
1268 -0.04412933923304081 -63.99054544661193 -0.04417240973562002 -64.00788402594638
1269 -0.04411511588841677 -64.03466056250035 -0.04379194658249617 -64.05167597252888
1270 -0.044068296626210215 -64.07872885912656 -0.044314132817089555 -64.09599010534598
1271 -0.04410364851355553 -64.12283250764011 -0.04344570878893137 -64.13943581413491
1272 -0.04410655554383993 -64.16693906318395 -0.0425889678299427 -64.18202478196486
1273 -0.04409508854150772 -64.21103415172546 -0.04407055694609881 -64.22609533891095
1274 -0.04409328568726778 -64.25512743741272 -0.04460819512605667 -64.27070353403701
1275 -0.04415953438729048 -64.29928697180002 -0.04358628410845995 -64.31428981814547
1276 -0.044059345684945586 -64.34334631748496 -0.04527637530118227 -64.35956619344665
1277 -0.04412717819213867 -64.3874734956771 -0.04560280703008175 -64.40516900047673
1278 -0.04417272433638573 -64.43164622001349 -0.04806312713772058 -64.45323212761446
1279 -0.04382151570171118 -64.4754677357152 -0.04450368545949459 -64.49773581307394
1280 -0.043733663856983185 -64.51920139957218 -0.04434857331216335 -64.54208438638611
1281 -0.04369521103799343 -64.56289661061018 -0.0438386308029294 -64.58592301718903
1282 -0.04372054822742939 -64.60661715883761 -0.04375073965638876 -64.62967375684542
1283 -0.04372591022402048 -64.65034306906163 -0.0442649370059371 -64.67393869385135
1284 -0.043698250129818914 -64.69404131919146 -0.04378929175436497 -64.71772798560572
1285 -0.04373407568782568 -64.73777539487928 -0.04394715465605259 -64.76167514026177
1286 -0.04375984203070402 -64.78153523690999 -0.045560638420283794 -64.80723577868206
1287 -0.04359702598303557 -64.82513226289302 -0.0422657722607255 -64.84950155094278
1288 -0.04367466568946839 -64.86880692858249 -0.04254697076976299 -64.89204852171254
1289 -0.043706754595041274 -64.91251368317752 -0.04472713302820921 -64.93677565474074
1290 -0.043711419217288494 -64.95622510239481 -0.04384374395012856 -64.98061939869088
1291 -0.04371827933937311 -64.99994338173418 -0.043111542239785194 -65.02373094093066
1292 -0.043706365302205084 -65.04364974703638 -0.04508341904729605 -65.06881435997796
1293 -0.04368594922125339 -65.08733569625764 -0.043026726506650445 -65.11184108648462
1294 -0.04361396059393883 -65.13094965685158 -0.04397660084068775 -65.15581768732531
1295 -0.04363900702446699 -65.17458866387605 -0.04240498598664999 -65.19822267331196
1296 -0.04386087208986282 -65.21844953596592 -0.044842873327434064 -65.2430655466394
1297 -0.04377168044447899 -65.2622212164104 -0.04213980156928301 -65.28520534820868
1298 -0.043787861987948415 -65.30600907839835 -0.04377959109842777 -65.3289849393071
1299 -0.04373684581369162 -65.34974592421204 -0.04499091804027557 -65.37397585734738
1300 -0.04370595291256905 -65.39345187712462 -0.04248644858598709 -65.41646230593336
1301 -0.04381027463823557 -65.43726215176285 -0.04377819001674652 -65.46024049595012
1302 -0.04384348783642054 -65.48110563959928 -0.04255365766584873 -65.50279415361597
1303 -0.04385074637830257 -65.52495638597757 -0.04297190476208925 -65.54576605837805
1304 -0.04389994461089373 -65.56885633058847 -0.04366064295172691 -65.58942670132977
1305 -0.04392114095389843 -65.61277747154237 -0.043527774326503274 -65.63295447565628
1306 -0.04394870772957802 -65.65672617927196 -0.04553095940500498 -65.67848543506128
1307 -0.04389037285000086 -65.70061655212196 -0.04369008839130402 -65.72217552345258
1308 -0.04386352319270372 -65.74448007531466 -0.043774910643696784 -65.76595043409627
1309 -0.043900507315993306 -65.78838058263065 -0.043911189772188663 -65.80986162386846
1310 -0.04386832732707262 -65.83224890995773 -0.04273294825106859 -65.85259457211953
1311 -0.04388953149318695 -65.87613844145092 -0.04510905109345913 -65.89770362321299
1312 -0.043881662376225 -65.92002010382714 -0.04410806316882372 -65.94181168638181
1313 -0.043912017904222014 -65.96393212173136 -0.042133024893701077 -65.98394471127551
1314 -0.04392384998500347 -66.00785597171637 -0.04367864672094583 -66.02762335799646
1315 -0.043940907530486586 -66.05179687924685 -0.04386075604707003 -66.07148411404353
1316 -0.04396063163876533 -66.09575751088562 -0.04299503192305565 -66.11447914596658
1317 -0.04412292968481779 -66.13988044057044 -0.04534794017672539 -66.15982708614331
1318 -0.04389054756611586 -66.18377098813656 -0.04452888835221529 -66.20435597449553
1319 -0.04391699004918337 -66.22768797818574 -0.04277257826179266 -66.24712855275732
1320 -0.04399763401597738 -66.27168561220172 -0.044016332924366 -66.29114488568169
1321 -0.04396279249340296 -66.31564840469512 -0.0430200269445777 -66.33416491262626
1322 -0.043943871185183524 -66.3595922758803 -0.04263771660625935 -66.37680262923253
1323 -0.0439627954736352 -66.40355507135394 -0.044775858893990515 -66.42157848812651
1324 -0.04396347030997276 -66.44751854166391 -0.04365011267364025 -66.46522860080016
1325 -0.04396757800132036 -66.49148611966523 -0.04395413566380739 -66.50918273646397
1326 -0.04396953266113997 -66.53545565232636 -0.04260538909584284 -66.55178812555981
1327 -0.043961712159216404 -66.57941736448558 -0.04451919514685869 -66.59630732070667
1328 -0.04399928543716669 -66.62341664992275 -0.04488072339445352 -66.64118804410113
1329 -0.043934181332588196 -66.66735083125533 -0.04367814399302006 -66.68486618809415
1330 -0.04395921342074871 -66.71131004467608 -0.04353404678404331 -66.7284002348782
1331 -0.043990833684802055 -66.75530087836088 -0.043749657645821574 -66.77214989252401
1332 -0.043903881683945656 -66.79920476004483 -0.0410832654684782 -66.81323315799249
1333 -0.04399094395339489 -66.84319570399822 -0.03993370793759823 -66.85316686593008
1334 -0.0441386504098773 -66.8873343544081 -0.04463232960551977 -66.8977991955356
1335 -0.04412883874028921 -66.93146319314839 -0.04497672636061907 -66.94277592189621
1336 -0.044100561179220676 -66.97556375432761 -0.04408857617527247 -66.98686449807148
1337 -0.04409537110477686 -67.01965912543238 -0.0451024305075407 -67.03196692857902
1338 -0.044047490879893306 -67.06370661631227 -0.043930331617593764 -67.07589726019661
1339 -0.04409911781549454 -67.10780573412777 -0.040516703948378564 -67.116413964145
1340 -0.04421035591512919 -67.15201609004289 -0.04433111883699894 -67.16074508298199
1341 -0.04412673972547054 -67.19614282976836 -0.04294646698981523 -67.20369154997181
1342 -0.04415233414620161 -67.24029516391457 -0.04351446926593781 -67.24720601923775
1343 -0.044185576029121876 -67.28448073994369 -0.04346286319196224 -67.29066888242971
1344 -0.04412773679941893 -67.32860847674311 -0.04346875138580799 -67.33413763381552
1345 -0.04428117051720619 -67.37288964726032 -0.03947936035692692 -67.37361699417244
1346 -0.04434687215834856 -67.41723651941867 -0.04493612870573997 -67.41855312287818
1347 -0.04443502202630043 -67.46167154144497 -0.043346207775175574 -67.46189933065335
1348 -0.0443560479208827 -67.50602758936586 -0.04483691528439522 -67.50673624593774
1349 -0.044281357899308205 -67.55030894726517 -0.045002351701259616 -67.551738597639
1350 -0.04438319355249405 -67.59469214081766 -0.04236295111477375 -67.59410154875377
1351 -0.04434839747846127 -67.63904053829611 -0.045485003292560576 -67.63958655204632
1352 -0.04430147428065538 -67.68334201257677 -0.04506729207932949 -67.68465384412565
1353 -0.044246085733175275 -67.72758809830995 -0.04389285072684288 -67.7285466948525
1354 -0.04418872185051441 -67.77177682016047 -0.04473971277475357 -67.77328640762725
1355 -0.04420659560710192 -67.81598341576758 -0.04396204762160778 -67.81724845524886
1356 -0.04424587860703468 -67.8602292943746 -0.04358660243451595 -67.86083505768337
1357 -0.04420006964355707 -67.90442936401816 -0.04555275402963162 -67.906387811713
1358 -0.044115650840103625 -67.94854501485825 -0.04300638865679503 -67.9493942003698
1359 -0.04416032060980797 -67.99270533546806 -0.044231238402426244 -67.99362543877223
1360 -0.04416075199842453 -68.03686608746648 -0.043658258765935896 -68.03728369753816
1361 -0.04412880521267652 -68.08099489267916 -0.04362934771925211 -68.0809130452574
1362 -0.044147345796227457 -68.12514223847539 -0.04503051843494177 -68.12594356369235
1363 -0.044035574048757554 -68.16917781252415 -0.04288605153560639 -68.16882961522795
1364 -0.04408835992217064 -68.21326617244632 -0.04366635903716087 -68.21249597426511
1365 -0.04406441133469343 -68.25733058378101 -0.043151159025728705 -68.25564713329084
1366 -0.04410448390990496 -68.30143506769092 -0.04376077856868506 -68.29940791185952
1367 -0.04416344445198774 -68.3455985121429 -0.04519937988370657 -68.34460729174323
1368 -0.044044504314661025 -68.38964301645755 -0.0441564766690135 -68.38876376841225
1369 -0.04406112842261791 -68.43370414488017 -0.043071040883660316 -68.4318348092959
1370 -0.04407660961151123 -68.47778075449168 -0.04540251679718495 -68.47723732609309
1371 -0.04404645562171936 -68.5218272101134 -0.04266681969165802 -68.51990414578475
1372 -0.04405269678682089 -68.56587990690022 -0.044342055544257165 -68.56424620132901
1373 -0.04407091289758682 -68.6099508197978 -0.04651329107582569 -68.61075949240484
1374 -0.043922939151525495 -68.65387375894933 -0.04246869813650846 -68.65322819054134
1375 -0.04401494581252337 -68.69788870476185 -0.04478362705558538 -68.69801181759692
1376 -0.043929440155625346 -68.74181814491747 -0.04376754481345415 -68.74177936241037
1377 -0.04395432751625776 -68.78577247243373 -0.043814702145755294 -68.78559406455612
1378 -0.04401605650782585 -68.82978852894156 -0.04723283834755421 -68.83282690290368
1379 -0.04402863401919603 -68.87381716296076 -0.04493523966521025 -68.87776214256888
1380 -0.04388836044818163 -68.91770552340894 -0.041007607243955135 -68.91876974981284
1381 -0.043867672234773634 -68.96157319564371 -0.04375075530260801 -68.96252050511545
1382 -0.04391019884496927 -69.00548339448868 -0.044206606782972814 -69.00672711189843
1383 -0.04388522487133741 -69.04936861936001 -0.043072310648858546 -69.04979942254728
1384 -0.04391366057097912 -69.09328227993099 -0.0435422359034419 -69.09334165845073
1385 -0.043955886363983156 -69.13723816629498 -0.045216014795005324 -69.13855767324573
1386 -0.043880808539688586 -69.18111897483466 -0.04409164115786553 -69.18264931440359
1387 -0.043865281902253625 -69.22498425673692 -0.04427869133651256 -69.2269280057401
1388 -0.04384842924773693 -69.26883268598465 -0.0426712017506361 -69.26959920749074
1389 -0.04407745767384767 -69.3129101436585 -0.0451394597068429 -69.31473866719759
1390 -0.04383961949497461 -69.35674976315347 -0.045741293020546435 -69.36047996021813
1391 -0.0438192980363965 -69.40056906118987 -0.04380628820508718 -69.40428624842322
1392 -0.0438034949824214 -69.4443725561723 -0.04344192110002041 -69.44772816952324
1393 -0.0437885545194149 -69.4881611106917 -0.04308780673891306 -69.49081597626216
1394 -0.043805931322276594 -69.53196704201399 -0.04415913224220276 -69.53497510850436
1395 -0.043785272911190984 -69.57575231492518 -0.0442083366215229 -69.57918344512588
1396 -0.04382702950388193 -69.61957934442907 -0.04378440547734499 -69.62296785060322
1397 -0.04381680823862553 -69.6633961526677 -0.043145176768302915 -69.66611302737152
1398 -0.043799965642392635 -69.7071961183101 -0.04342403374612332 -69.70953706111764
1399 -0.043788828514516355 -69.75098494682462 -0.04273099508136511 -69.75226805619901
1400 -0.043902378901839255 -69.79488732572645 -0.04471964482218027 -69.7969877010212
1401 -0.043919925950467585 -69.83880725167691 -0.04265751224011183 -69.8396452132613
1402 -0.04392452016472816 -69.88273177184163 -0.04321686867624521 -69.88286208193755
1403 -0.04383363202214241 -69.92656540386378 -0.04306929893791676 -69.92593138087547
1404 -0.04396352544426918 -69.97052892930805 -0.04408903904259205 -69.97002041991806
1405 -0.043929108791053294 -70.0144580380991 -0.04391544703394175 -70.013935866952
1406 -0.04389347229152918 -70.05835151039062 -0.04235330075025558 -70.05628916770225
1407 -0.04399613048881292 -70.10234764087943 -0.042941178940236566 -70.09923034664249
1408 -0.04405128508806229 -70.14639892596749 -0.04385490696877241 -70.14308525361126
1409 -0.04404159728437662 -70.19044052325187 -0.04346033539623022 -70.1865455890075
1410 -0.04409369602799416 -70.23453421927987 -0.042834234051406385 -70.2293798230589
1411 -0.04405009653419256 -70.27858431581406 -0.04568255450576544 -70.27506237756467
1412 -0.04402348473668098 -70.32260780055074 -0.04310834519565106 -70.31817072276031
1413 -0.04401297066360712 -70.36662077121434 -0.044322251342236996 -70.36249297410255
1414 -0.04419145919382572 -70.41081223040817 -0.04013703372329473 -70.40263000782585
1415 -0.04417566582560539 -70.45498789623377 -0.044373925775289536 -70.44700393360114
1416 -0.04420520141720772 -70.49919309765099 -0.043079115077853204 -70.490083048679
1417 -0.044236648641526696 -70.54342974629252 -0.043910281546413896 -70.53399333022541
1418 -0.04419222604483366 -70.58762197233735 -0.04404493346810341 -70.57803826369351
1419 -0.04419572465121746 -70.63181769698856 -0.0439624983817339 -70.62200076207525
1420 -0.04419886916875839 -70.67601656615732 -0.044796752743422985 -70.66679751481867
1421 -0.04414926301687956 -70.72016582917419 -0.0458898538723588 -70.71268736869102
1422 -0.04405830018222332 -70.76422412935642 -0.0434701856225729 -70.75615755431359
1423 -0.04407687112689018 -70.80830100048331 -0.04520934168249369 -70.80136689599608
1424 -0.04400694407522678 -70.85230794455853 -0.044363316521048544 -70.84573021251713
1425 -0.04398587010800838 -70.89629381466654 -0.04510340690612793 -70.89083361942325
1426 -0.04396370574831963 -70.94025752041486 -0.04448041636496782 -70.93531403578821
1427 -0.04391903653740883 -70.98417655695226 -0.04449157752096653 -70.97980561330918
1428 -0.04392119236290455 -71.02809774931517 -0.04479029830545187 -71.02459591161464
1429 -0.043851958587765694 -71.07194970790293 -0.04301651306450367 -71.06761242467914
1430 -0.04390255939215422 -71.11585226729508 -0.044097236916422845 -71.11170966159557
1431 -0.0439131136983633 -71.15976538099345 -0.04176250658929348 -71.15347216818486
1432 -0.04396455865353346 -71.20372993964698 -0.04378792271018028 -71.19726009089504
1433 -0.043980986997485164 -71.24771092664446 -0.044443000294268134 -71.24170309118931
1434 -0.04389853272587061 -71.29160945937033 -0.0450848339125514 -71.28678792510186
1435 -0.0438493013381958 -71.33545876070853 -0.04390712548047304 -71.33069505058234
1436 -0.043883268535137174 -71.37934202924367 -0.0455049904063344 -71.37620004098866
1437 -0.04383577611297369 -71.42317780535664 -0.04276423696428537 -71.41896427795295
1438 -0.043856917694211 -71.46703472305086 -0.04419328738003969 -71.46315756533299
1439 -0.04403344430029392 -71.51106816735116 -0.03884735144674778 -71.50200491677974
1440 -0.04403898548334837 -71.55510715283451 -0.0435071524232626 -71.545512069203
1441 -0.0440518144518137 -71.59915896728633 -0.04467938300222159 -71.59019145220522
1442 -0.044031151384115216 -71.64319011867045 -0.04357432071119547 -71.63376577291642
1443 -0.04397992882877588 -71.68717004749922 -0.04479609001427889 -71.67856186293069
1444 -0.04396672025322914 -71.73113676775245 -0.043190340884029864 -71.72175220381472
1445 -0.04398508407175541 -71.7751218518242 -0.04429301824420691 -71.76604522205892
1446 -0.04398127011954785 -71.81910312194374 -0.04361454397439957 -71.80965976603332
1447 -0.043934945948421955 -71.86303806789216 -0.044038179144263265 -71.85369794517759
1448 -0.04398830011487007 -71.90702636800704 -0.04472880642861128 -71.8984267516062
1449 -0.043934538029134274 -71.95096090603617 -0.04517089780420065 -71.94359764941039
1450 -0.04392048735171557 -71.99488139338789 -0.04542189110070467 -71.9890195405111
1451 -0.04385413434356451 -72.03873552773145 -0.04262044858187437 -72.03163998909297
1452 -0.04398432765156031 -72.082719855383 -0.041362637840211394 -72.07300262693317
1453 -0.04392387717962265 -72.12664373256263 -0.04290026891976595 -72.11590289585294
1454 -0.04398764912039042 -72.17063138168302 -0.044102789275348185 -72.16000568512828
1455 -0.04395670741796494 -72.21458808910099 -0.04401499256491661 -72.2040206776932
1456 -0.04395330585539341 -72.25854139495638 -0.04369606226682663 -72.24771673996003
1457 -0.04399274010211229 -72.3025341350585 -0.04450844544917345 -72.2922251854092
1458 -0.04404716994613409 -72.34658130500463 -0.042125951126217843 -72.33435113653542
1459 -0.04402971025556326 -72.39061101526019 -0.043407275713980197 -72.37775841224939
1460 -0.04403907954692841 -72.43465009480713 -0.0417614808306098 -72.41951989308001
1461 -0.04416730348020792 -72.47881739828733 -0.04418295174837113 -72.46370284482838
1462 -0.044113639742136 -72.52293103802947 -0.043660149164497855 -72.50736299399287
1463 -0.04412214756011963 -72.56705318558959 -0.04438437577337027 -72.55174736976625
1464 -0.04411743897944689 -72.61117062456903 -0.0444247106090188 -72.59617208037527
1465 -0.04418177399784327 -72.65535239856688 -0.040114457719027996 -72.6362865380943
1466 -0.04417820330709219 -72.69953060187397 -0.0432710874825716 -72.67955762557686
1467 -0.044237283803522584 -72.7437678856775 -0.04434013180434704 -72.72389775738121
1468 -0.044174504652619365 -72.78794239033012 -0.04483026545494795 -72.76872802283616
1469 -0.04416873082518578 -72.83211112115531 -0.04418135266751051 -72.81290937550366
1470 -0.044161439128220084 -72.87627256028352 -0.044142914563417436 -72.85705229006709
1471 -0.04410118851810694 -72.92037374880164 -0.04412462282925844 -72.90117691289635
1472 -0.04416098687797785 -72.96453473567962 -0.04482629876583814 -72.94600321166219
1473 -0.0441437840461731 -73.00867851972579 -0.04448331370949745 -72.99048652537168
1474 -0.0440325828269124 -73.0527111025527 -0.04352058172225952 -73.03400710709394
1475 -0.04408882614225149 -73.09679992869496 -0.044137649424374106 -73.07814475651831
1476 -0.044110354781150815 -73.14091028347612 -0.0440946239978075 -73.12223938051612
1477 -0.04409240745007992 -73.1850026909262 -0.0452348792925477 -73.16747425980867
1478 -0.04404221922159195 -73.22904491014779 -0.041174182668328285 -73.208648442477
1479 -0.04412225186824799 -73.27316716201604 -0.04494293574243784 -73.25359137821944
1480 -0.04405466429889202 -73.31722182631493 -0.04462886359542608 -73.29822024181486
1481 -0.04401034153997898 -73.36123216785491 -0.04397579059004784 -73.34219603240491
1482 -0.044011121802032 -73.40524328965694 -0.04504823014140129 -73.38724426254632
1483 -0.04394766837358475 -73.44919095803053 -0.0441780511289835 -73.4314223136753
1484 -0.043941589444875716 -73.4931325474754 -0.04390094242990017 -73.4753232561052
1485 -0.043950417265295985 -73.53708296474069 -0.043436764553189275 -73.51876002065839
1486 -0.04394164513796568 -73.58102460987865 -0.04200447853654623 -73.56076449919493
1487 -0.04399640038609505 -73.62502101026475 -0.04538223333656788 -73.6061467325315
1488 -0.04399444423615932 -73.66901545450091 -0.04472248312085867 -73.65086921565236
1489 -0.04390406422317028 -73.71291951872408 -0.04518386535346508 -73.69605308100583
1490 -0.04386801663786173 -73.75678753536194 -0.04326271638274193 -73.73931579738857
1491 -0.04386490359902382 -73.80065243896097 -0.04394099377095699 -73.78325679115953
1492 -0.04385056905448437 -73.84450300801545 -0.04396264087408781 -73.82721943203362
1493 -0.04378173649311066 -73.88828474450857 -0.04506478272378445 -73.8722842147574
1494 -0.04381302110850811 -73.93209776561707 -0.045331204682588576 -73.91761541943998
1495 -0.04379102755337953 -73.97588879317045 -0.04117879159748554 -73.95879421103747
1496 -0.043837638571858406 -74.01972643174231 -0.04367708917707205 -74.00247130021454
1497 -0.04386312756687403 -74.0635895593092 -0.04359265677630901 -74.04606395699085
1498 -0.04389817360788584 -74.10748773291708 -0.043926691822707656 -74.08999064881355
1499 -0.04383447784930468 -74.15132221076638 -0.043870157189667226 -74.13386080600323
1500 -0.04386087339371443 -74.19518308416009 -0.04373188875615597 -74.17759269475938
1501 -0.04384305868297815 -74.23902614284307 -0.0439730916172266 -74.22156578637662
1502 -0.04386949818581343 -74.28289564102889 -0.04437239747494459 -74.26593818385156
1503 -0.043816160410642624 -74.32671180143953 -0.0437642702832818 -74.30970245413484
1504 -0.04381014220416546 -74.3705219436437 -0.04382569193840027 -74.35352814607323
1505 -0.043787342868745326 -74.41430928651243 -0.04451372902840376 -74.39804187510164
1506 -0.043749808333814144 -74.45805909484625 -0.045087031275033954 -74.44312890637667
1507 -0.04373256955295801 -74.5017916643992 -0.04333332125097513 -74.48646222762764
1508 -0.04380289446562528 -74.54559455886483 -0.04279265236109495 -74.52925487998874
1509 -0.043795030936598776 -74.58938958980143 -0.04328789040446281 -74.5725427703932
1510 -0.043863151036202905 -74.63325274083763 -0.044200070388615134 -74.61674284078181
1511 -0.043895613960921766 -74.67714835479856 -0.04197148866951465 -74.65871432945133
1512 -0.04386766050010919 -74.72101601529867 -0.044304768182337285 -74.70301909763367
1513 -0.04386296477168798 -74.76487898007036 -0.04399527180939913 -74.74701436944306
1514 -0.043910285271704194 -74.80878926534207 -0.04468143116682768 -74.79169580060989
1515 -0.04389008898288012 -74.85267935432495 -0.04242752175778151 -74.83412332236767
1516 -0.0439189326018095 -74.89659828692676 -0.04409115854650736 -74.87821448091418
1517 -0.04389627743512392 -74.94049456436188 -0.04383369982242584 -74.92204818073661
1518 -0.043927956558763984 -74.98442252092065 -0.04233079887926579 -74.96437897961587
1519 -0.043950922973454 -75.0283734438941 -0.04298961069434881 -75.00736859031022
1520 -0.043990814313292506 -75.07236425820739 -0.04250673111528158 -75.0498753214255
1521 -0.0440172303467989 -75.11638148855418 -0.04447777047753334 -75.09435309190303
1522 -0.04402866847813129 -75.16041015703232 -0.04182089753448963 -75.13617398943752
1523 -0.04409483652561903 -75.20450499355793 -0.04408122375607491 -75.1802552131936
1524 -0.04409088343381882 -75.24859587699176 -0.044420267827808856 -75.22467548102141
1525 -0.04402343798428774 -75.29261931497605 -0.04363443981856108 -75.26830992083997
1526 -0.0440582949668169 -75.33667760994287 -0.04233557749539614 -75.31064549833536
1527 -0.044095512479543686 -75.38077312242241 -0.04513641148805618 -75.35578190982342
1528 -0.044197894260287286 -75.4249710166827 -0.041000488214194775 -75.39678239803762
1529 -0.04420741144567728 -75.46917842812839 -0.044567263685166836 -75.44134966172278
1530 -0.044121412187814714 -75.51329984031621 -0.04430632684379816 -75.48565598856658
1531 -0.044139609485864637 -75.55743944980208 -0.043889337405562404 -75.52954532597214
1532 -0.044101469591259955 -75.60154091939333 -0.04404288586229086 -75.57358821183443
1533 -0.04409133475273848 -75.64563225414607 -0.04481112603098154 -75.61839933786541
1534 -0.04411129597574472 -75.6897435501218 -0.04202389288693666 -75.66042323075234
1535 -0.04416710827499628 -75.7339106583968 -0.043759983219206336 -75.70418321397155
1536 -0.04420119859278202 -75.77811185698958 -0.04532093815505504 -75.7495041521266
1537 -0.0441065089777112 -75.82221836596729 -0.044282954186201096 -75.7937871063128
1538 -0.044060013443231585 -75.86627837941052 -0.04336768668144941 -75.83715479299426
1539 -0.04406888596713543 -75.91034726537765 -0.04431782625615597 -75.88147261925042
1540 -0.04409476611763239 -75.95444203149529 -0.0455286355689168 -75.92700125481933
1541 -0.0439888134598732 -75.99843084495517 -0.04416920617222786 -75.97117046099156
1542 -0.04396690744906664 -76.04239775240423 -0.044152690283954146 -76.01532315127551
1543 -0.043902795761823654 -76.08630054816605 -0.04391388390213251 -76.05923703517765
1544 -0.04391200952231884 -76.13021255768837 -0.04413742236793041 -76.10337445754557
1545 -0.043935274332761766 -76.17414783202113 -0.044543920643627645 -76.1479183781892
1546 -0.04390828497707844 -76.21805611699821 -0.0448319710791111 -76.19275034926831
1547 -0.04385875854641199 -76.26191487554462 -0.04362556990236044 -76.23637591917067
1548 -0.04388108476996422 -76.30579596031458 -0.04309788476675749 -76.27947380393742
1549 -0.04385611172765493 -76.34965207204223 -0.044615908339619634 -76.32408971227704
1550 -0.04382515549659729 -76.39347722753882 -0.04386394247412682 -76.36795365475118
1551 -0.043906052596867085 -76.43738328013569 -0.04267115704715252 -76.41062481179833
1552 -0.0438949866220355 -76.48127826675773 -0.04356070552021265 -76.45418551731854
1553 -0.04387387577444315 -76.52515214253216 -0.04525338783860207 -76.49943890515713
1554 -0.043866366147994995 -76.56901850868016 -0.04370161090046167 -76.54314051605759
1555 -0.04385202843695879 -76.61287053711712 -0.04358211252838373 -76.58672262858597
1556 -0.04380961284041405 -76.65668014995754 -0.0447928873822093 -76.63151551596819
1557 -0.04381268471479416 -76.70049283467233 -0.04312405195087195 -76.67463956791906
1558 -0.043831866793334485 -76.74432470146567 -0.04208690039813519 -76.71672646831719
1559 -0.043960193358361724 -76.78828489482403 -0.04300750251859427 -76.75973397083578
1560 -0.04397498480975628 -76.83225987963378 -0.043578054383397104 -76.80331202521918
1561 -0.04397882390767336 -76.87623870354146 -0.04453102927654982 -76.84784305449574
1562 -0.043945140577852725 -76.92018384411931 -0.04628505539149046 -76.89412810988723
1563 -0.043770427070558074 -76.96395427118986 -0.04355895072221756 -76.93768706060945
1564 -0.043840912915766236 -77.00779518410563 -0.04482046160846949 -76.98250752221792
1565 -0.04370912313461304 -77.05150430724025 -0.04319817367941141 -77.02570569589733
1566 -0.043753836676478385 -77.09525814391672 -0.04424655809998512 -77.06995225399731
1567 -0.043754352070391175 -77.13901249598712 -0.044378073513507844 -77.11433032751083
1568 -0.04373687673360109 -77.18274937272072 -0.04358991533517838 -77.157920242846
1569 -0.04374653659760952 -77.22649590931833 -0.04311054684221745 -77.20103078968822
1570 -0.04380661733448506 -77.27030252665281 -0.04384884648025036 -77.24487963616846
1571 -0.0438061460852623 -77.31410867273807 -0.04370207283645868 -77.28858170900492
1572 -0.0437800845131278 -77.3578887572512 -0.04494558237493038 -77.33352729137985
1573 -0.04370811432600021 -77.4015968715772 -0.0445418044924736 -77.37806909587232
1574 -0.04371051900088787 -77.44530739057808 -0.04555984176695347 -77.42362893763928
1575 -0.04364514052867889 -77.48895253110676 -0.043327954784035685 -77.46695689242331
1576 -0.0436786413192749 -77.53263117242604 -0.044561328180134294 -77.51151822060345
1577 -0.04359325636178255 -77.57622442878782 -0.04414820894598961 -77.55566642954943
1578 -0.043665345013141635 -77.61988977380096 -0.0418507419526577 -77.59751717150209
1579 -0.043752316012978555 -77.66364208981395 -0.04562783725559712 -77.64314500875768
1580 -0.0435669494792819 -77.70720903929323 -0.043600534461438654 -77.68674554321912
1581 -0.04364350102841854 -77.75085254032165 -0.042543465830385686 -77.72928900904951
1582 -0.04366824813187122 -77.79452078845351 -0.04308855850249529 -77.772377567552
1583 -0.04371795654296875 -77.83823874499647 -0.04416890535503626 -77.81654647290704
1584 -0.04363719280809164 -77.88187593780457 -0.043204338476061824 -77.8597508113831
1585 -0.043711291439831254 -77.9255872292444 -0.041222375445067884 -77.90097318682817
1586 -0.04381280466914177 -77.96940003391354 -0.04389450680464506 -77.94486769363282
1587 -0.04372208956629038 -78.01312212347983 -0.046482513472437856 -77.99135020710526
1588 -0.04372880272567272 -78.0568509262055 -0.04326652605086565 -78.03461673315613
1589 -0.043724948167800905 -78.1005758743733 -0.04517225436866283 -78.0797889875248
1590 -0.04373613633215427 -78.14431201070546 -0.044580495171248916 -78.12436948269604
1591 -0.04369391575455665 -78.18800592646002 -0.044164697639644146 -78.16853418033568
1592 -0.04360465165227652 -78.2316105781123 -0.04508703052997589 -78.21362121086565
1593 -0.043661846034228805 -78.27527242414652 -0.04276845082640648 -78.25638966169205
1594 -0.043644328601658344 -78.31891675274818 -0.04452057499438524 -78.30091023668643
1595 -0.0436169421300292 -78.36253369487821 -0.0435905346646905 -78.34450077135112
1596 -0.043614158779382704 -78.40614785365759 -0.0436358530074358 -78.38813662435855
1597 -0.043600890412926675 -78.44974874407052 -0.04330020360648632 -78.43143682796504
1598 -0.04363091122359038 -78.4933796552941 -0.042664305120706555 -78.47410113308575
1599 -0.04370874278247357 -78.53708839807658 -0.04359441231936216 -78.51769554540512
1600 -0.043711666762828824 -78.58080006483941 -0.04347017463296652 -78.56116572003809
1601 -0.04367663338780403 -78.62447669822721 -0.04338697474449873 -78.60455269478258
1602 -0.043810813874006274 -78.66828751210122 -0.04614777080714703 -78.65070046558974
1603 -0.0436680568382144 -78.71195556893943 -0.04346994161605835 -78.69417040720579
1604 -0.043685777485370635 -78.7556413464248 -0.0433975325897336 -78.73756793979553
1605 -0.04368596505373716 -78.79932731147854 -0.04347485881298781 -78.78104279860851
1606 -0.04372789766639471 -78.84305520914494 -0.04701847825199366 -78.82806127686051
1607 -0.04359037447720766 -78.88664558362214 -0.04608319271355867 -78.87414446957406
1608 -0.043417219817638394 -78.93006280343978 -0.04414102882146835 -78.91828549839553
1609 -0.04344888832420111 -78.97351169176399 -0.04360668379813433 -78.96189218219367
1610 -0.04346312526613474 -79.01697481703012 -0.04318783394992352 -79.0050800161436
1611 -0.04349674917757511 -79.0604715662077 -0.04391998779028654 -79.04900000393388
1612 -0.04351137969642878 -79.10398294590412 -0.04275019615888596 -79.09175020009278
1613 -0.04353490807116032 -79.14751785397529 -0.044080635719001296 -79.13583083581177
1614 -0.043606354109942916 -79.19112420808523 -0.04346158541738987 -79.17929242122916
1615 -0.04351992625743151 -79.23464413434266 -0.04359618108719587 -79.22288860231636
1616 -0.04354837890714407 -79.2781925132498 -0.04353057723492384 -79.26641917955128
1617 -0.043531886860728265 -79.32172440011054 -0.04249151777476072 -79.30891069732604
1618 -0.04363822340965271 -79.3653626235202 -0.042521288618445396 -79.35143198594449
1619 -0.043699394725263116 -79.40906201824546 -0.04351067431271076 -79.3949426602572
1620 -0.04365738332271576 -79.45271940156817 -0.04326119422912598 -79.43820385448633
1621 -0.04365527983754873 -79.49637468140573 -0.044368842616677284 -79.48257269710301
1622 -0.04364868812263012 -79.54002336952836 -0.04322073291987181 -79.52579343002289
1623 -0.043663902953267095 -79.58368727248163 -0.043467441387474534 -79.56926087141036
1624 -0.04365856349468231 -79.62734583597631 -0.04666088204830885 -79.61592175345868
1625 -0.04358161780983209 -79.67092745378615 -0.04304303415119648 -79.65896478760988
1626 -0.04352720938622952 -79.71445466317238 -0.045116925798356536 -79.70408171340823
1627 -0.04348484911024571 -79.75793951228262 -0.04374538604170084 -79.74782709944994
1628 -0.04356992915272713 -79.80150944143534 -0.045243972726166246 -79.7930710721761
1629 -0.04346622712910175 -79.84497566856444 -0.044327063485980034 -79.83739813566208
1630 -0.04347310084849596 -79.88844876941295 -0.04276998117566109 -79.88016811683775
1631 -0.04350803811103106 -79.93195680752397 -0.044464962743222716 -79.92463307958097
1632 -0.043514701537787914 -79.97547150906176 -0.04306511133909226 -79.96769819092006
1633 -0.043553628586232664 -80.019025137648 -0.04200329538434744 -80.00970148630441
1634 -0.0436036916449666 -80.06262882929296 -0.04246055521070957 -80.05216204151512
1635 -0.04368915595114231 -80.1063179852441 -0.04391081016510725 -80.09607285168022
1636 -0.043673250451684 -80.1499912356958 -0.04380670748651028 -80.13987955916673
1637 -0.043790214508771894 -80.19378145020457 -0.04167834464460611 -80.18155790381134
1638 -0.04402154553681612 -80.23780299574139 -0.039920059591531755 -80.22147796340288
1639 -0.0439691012725234 -80.28177209701391 -0.04695993699133396 -80.2684379003942
1640 -0.04384360536932945 -80.32561570238325 -0.04278053659945726 -80.31121843699366
1641 -0.04384602643549442 -80.36946172881873 -0.04308495204895735 -80.35430338904261
1642 -0.043813408352434635 -80.41327513717117 -0.04398228581994772 -80.39828567486256
1643 -0.043850673362612724 -80.45712581053378 -0.04420156925916672 -80.44248724412174
1644 -0.0438077162951231 -80.5009335268289 -0.043926010653376577 -80.48641325477512
1645 -0.043819652311503886 -80.5447531791404 -0.04442159254103899 -80.53083484731616
1646 -0.04379101395606995 -80.58854419309647 -0.04277759697288275 -80.57361244428904
1647 -0.043811101280152795 -80.63235529437662 -0.04340961370617151 -80.61702205799521
1648 -0.04382327627390623 -80.67617857065053 -0.04429400712251663 -80.66131606511773
1649 -0.043833641521632674 -80.72001221217216 -0.04193204268813133 -80.70324810780586
1650 -0.043838355131447314 -80.7638505673036 -0.041920363530516626 -80.74516847133638
1651 -0.043978971801698206 -80.8078295391053 -0.044080272503197196 -80.78924874383958
1652 -0.04393648263067007 -80.85176602173597 -0.04330029413104057 -80.83254903797062
1653 -0.04403381589800119 -80.89579983763397 -0.04487179461866617 -80.8774208325893
1654 -0.043922589905560014 -80.93972242753954 -0.0445407684892416 -80.92196160107854
1655 -0.043880777433514595 -80.98360320497305 -0.04357404094189406 -80.96553564202043
1656 -0.043883963115513326 -81.02748716808857 -0.04320892300456762 -81.008744565025
1657 -0.043891474790871146 -81.07137864287944 -0.04505883976817131 -81.05380340479317
1658 -0.04385215025395155 -81.11523079313339 -0.04454204328358173 -81.09834544807676
1659 -0.04387309141457081 -81.15910388454796 -0.04586189370602369 -81.14420734178277
1660 -0.04372504446655512 -81.20282892901452 -0.042467056028544906 -81.18667439781132
1661 -0.0438367897644639 -81.24666571877898 -0.040903040766716005 -81.22757743857804
1662 -0.04400356318801642 -81.290669281967 -0.042235594056546685 -81.26981303263459
1663 -0.04401495959609747 -81.3346842415631 -0.04450227953493595 -81.31431531216953
1664 -0.04398849681019783 -81.3786727383733 -0.0442277854308486 -81.35854309760037
1665 -0.0439659122377634 -81.42263865061106 -0.04316849447786808 -81.40171159207824
1666 -0.04406022597104311 -81.4666988765821 -0.045517591014504435 -81.44722918309274
1667 -0.04401456117630005 -81.5107134377584 -0.04285194333642721 -81.49008112642917
1668 -0.043988090567290784 -81.5547015283257 -0.044050031900405885 -81.53413115832959
1669 -0.043934665992856024 -81.59863619431854 -0.04371463563293219 -81.57784579396252
1670 -0.0439630763605237 -81.64259927067907 -0.04529969934374094 -81.62314549330627
1671 -0.043920998461544514 -81.68652026914062 -0.043809582479298115 -81.66695507578557
1672 -0.043956436403095725 -81.73047670554371 -0.045074605382978916 -81.71202968116854
1673 -0.04386769402772188 -81.77434439957143 -0.045127657055854795 -81.7571573382244
1674 -0.04380458649247885 -81.81814898606392 -0.044810700230300426 -81.8019680384547
1675 -0.043845755606889726 -81.86199474167081 -0.04680750984698534 -81.84877554830169
1676 -0.04376185238361359 -81.90575659405442 -0.04572395198047161 -81.89449950028217
1677 -0.04362784549593925 -81.94938443955036 -0.04273987896740437 -81.93723937924958
1678 -0.043684443645179274 -81.99306888319553 -0.042841463908553125 -81.98008084315813
1679 -0.04370537865906954 -82.0367742618546 -0.0442777955904603 -82.0243586387486
1680 -0.043694588169455525 -82.08046885002406 -0.04352268911898136 -82.06788132786758
1681 -0.043721551261842254 -82.1241904012859 -0.04390564374625683 -82.11178697161384
1682 -0.04368024133145809 -82.16787064261736 -0.044770179502666 -82.1565571511165
1683 -0.04369466919451952 -82.21156531181188 -0.043110019713640216 -82.19966717083014
1684 -0.04372789952903986 -82.25529321134093 -0.044540193676948545 -82.24420736450709
1685 -0.04368993248790502 -82.29898314382883 -0.04120106603950262 -82.2854084305466
1686 -0.04379715956747532 -82.34278030339631 -0.043551160022616386 -82.32895959056921
1687 -0.04379180520772934 -82.38657210860404 -0.043696212209761144 -82.37265580277898
1688 -0.04383889511227608 -82.43041100371632 -0.043342822976410386 -82.41599862575539
1689 -0.0438521895557642 -82.47426319327208 -0.04179463908076286 -82.45779326483616
1690 -0.04394824113696814 -82.51821143440905 -0.04518782626837492 -82.50298109110453
1691 -0.04382294956594705 -82.562034383975 -0.04336294829845429 -82.54634403940298
1692 -0.043840138055384156 -82.60587452203039 -0.04354586880654097 -82.58988990820953
1693 -0.04383471943438053 -82.64970924146478 -0.04282728862017393 -82.6327171968297
1694 -0.043887780793011186 -82.69359702225779 -0.04395694434642792 -82.67667414117614
1695 -0.043835726007819174 -82.7374327482656 -0.04348211921751499 -82.72015626039365
1696 -0.04389330130070448 -82.7813260495663 -0.042761696875095366 -82.76291795726874
1697 -0.043975770473480225 -82.82530182003978 -0.04482287764549255 -82.80774083491423
1698 -0.043877183087170125 -82.86917900312696 -0.044622143171727656 -82.85236297808595
1699 -0.04385840725153685 -82.9130374103785 -0.04414639547467232 -82.89650937356062
1700 -0.04384952206164598 -82.95688693244014 -0.04436060134321451 -82.94086997490383
1701 -0.04383363388478756 -83.00072056632493 -0.04360925424844027 -82.98447922915227
1702 -0.0437932550907135 -83.04451382141565 -0.0433034285902977 -83.02778265774256
1703 -0.0438686691224575 -83.08838249053811 -0.044518130272626875 -83.07230078801518
1704 -0.04383955094963312 -83.13222204148774 -0.04272333793342113 -83.11502412594861
1705 -0.0438888093456626 -83.1761108508334 -0.04298086613416672 -83.15800499208278
1706 -0.04388582855463028 -83.21999667938803 -0.042322495020926 -83.2003274871037
1707 -0.04398110527545214 -83.26397778466348 -0.044326077587902545 -83.2446535646916
1708 -0.04391097705811262 -83.3078887617216 -0.04542302321642637 -83.29007658790803
1709 -0.043872300535440445 -83.35176106225704 -0.04412595275789499 -83.33420254066593
1710 -0.04387322627007961 -83.39563428852712 -0.04298442546278238 -83.3771869661287
1711 -0.043897347524762154 -83.43953163605188 -0.045370524004101756 -83.4225574901328
1712 -0.043806139193475244 -83.48333777524536 -0.04440939910709858 -83.4669668892399
1713 -0.04381037745624781 -83.52714815270161 -0.042596768215298654 -83.5095636574552
1714 -0.04390643239021301 -83.57105458509183 -0.04253059513866901 -83.55209425259388
1715 -0.04386533331125975 -83.61491991840309 -0.04371080789715052 -83.59580506049103
1716 -0.04388362038880587 -83.6588035387919 -0.043791068717837334 -83.63959612920887
1717 -0.043878243491053584 -83.70268178228295 -0.04312604609876871 -83.68272217530763
1718 -0.043922684341669085 -83.74660446662462 -0.04597776737064123 -83.72869994267828
1719 -0.043747974745929244 -83.79035244137054 -0.04294417034834623 -83.77164411302662
1720 -0.04390142373740673 -83.83425386510795 -0.04184856824576855 -83.8134926812724
1721 -0.043882321752607825 -83.87813618686056 -0.04578701667487621 -83.85927969794727
1722 -0.0439040333032608 -83.92204022016382 -0.044566820934414865 -83.90384651888169
1723 -0.04385057222098112 -83.9658907923848 -0.04324726853519678 -83.94709378741689
1724 -0.0438428184017539 -84.00973361078655 -0.04390600454062223 -83.9909997919575
1725 -0.043873042799532413 -84.05360665358609 -0.04382549747824669 -84.03482528943576
1726 -0.043810798600316045 -84.0974174521864 -0.04284205157309771 -84.07766734100886
1727 -0.04388323482125998 -84.14130068700767 -0.0438809497281909 -84.12154829073705
1728 -0.04389770869165659 -84.18519839569933 -0.046709528937935826 -84.16825781967499
1729 -0.04374940581619739 -84.22894780151553 -0.042334935069084166 -84.21059275474407
1730 -0.04379232879728079 -84.27274013031281 -0.04365524370223284 -84.2542479984463
1731 -0.043849874287843704 -84.31659000460066 -0.044232437200844285 -84.29848043564715
1732 -0.04382405485957861 -84.36041405946024 -0.04330353066325188 -84.3417839663104
1733 -0.04380350261926651 -84.40421756207951 -0.043372261337935925 -84.38515622764834
1734 -0.04391087740659714 -84.44812843948611 -0.043693339638412 -84.42884956728675
1735 -0.0438384922221303 -84.49196693170825 -0.04472259543836117 -84.4735721627251
1736 -0.043857022933661935 -84.53582395464191 -0.04464970622211695 -84.51822186894722
1737 -0.04387952536344528 -84.57970348000536 -0.04218072611838579 -84.56040259506561
1738 -0.0438582357019186 -84.62356171570728 -0.04274560548365116 -84.60314820054926
1739 -0.04395253024995327 -84.66751424595724 -0.04663094487041235 -84.64977914541967
1740 -0.04381201174110174 -84.71132625769833 -0.044068191573023795 -84.69384733699269
1741 -0.043802127987146375 -84.75512838568548 -0.04357846472412348 -84.73742580171681
1742 -0.043817348405718805 -84.7989457340912 -0.04359913021326065 -84.78102493193008
1743 -0.04381274115294218 -84.84275847524415 -0.04397747199982405 -84.8250024039299
1744 -0.04379063490778208 -84.88654911015193 -0.043063060753047465 -84.86806546468294
1745 -0.04385735020041466 -84.93040646035234 -0.044422109983861445 -84.9124875746668
1746 -0.04386375676840544 -84.97427021712075 -0.04442769214510918 -84.9569152668119
1747 -0.043821378611028194 -85.01809159573178 -0.04393326062709093 -85.00084852743899
1748 -0.04382597617805004 -85.06191757190983 -0.04155737292021513 -85.0424059003592
1749 -0.04387320652604103 -85.10579077843587 -0.04267359338700771 -85.0850794937462
1750 -0.04397073425352573 -85.1497615126894 -0.044939438067376616 -85.13001893181358
1751 -0.04394145645201206 -85.19370296914141 -0.042184367403388025 -85.17220329921697
1752 -0.04395695477724075 -85.23765992391866 -0.04185169469565153 -85.21405499391263
1753 -0.044036485999822614 -85.28169640991848 -0.04473429303616285 -85.25878928694878
1754 -0.04400455094873905 -85.32570096086722 -0.044109688326716426 -85.3028989752755
1755 -0.04399679806083441 -85.36969775892806 -0.04148845877498388 -85.34438743405047
1756 -0.04407359771430493 -85.41377135664236 -0.04414902441203594 -85.38853645846251
1757 -0.044030466489493846 -85.45780182313185 -0.04218731801956892 -85.43072377648208
1758 -0.044263963028788565 -85.50206578616063 -0.04573470260947943 -85.47645847909156
1759 -0.04397675357758999 -85.54604253973822 -0.04436432719230652 -85.52082280628387
1760 -0.04404391869902611 -85.59008645843726 -0.042809406854212285 -85.56363221313809
1761 -0.04399702306836843 -85.63408348150563 -0.04510814268141985 -85.6087403558195
1762 -0.044019235856831075 -85.67810271736246 -0.043991300836205484 -85.65273165665572
1763 -0.04396188985556364 -85.72206460721803 -0.04322647154331207 -85.69595812819902
1764 -0.04407420512288809 -85.76613881234091 -0.044157286174595356 -85.74011541437362
1765 -0.043978708796203136 -85.81011752113712 -0.04303918946534395 -85.78315460383897
1766 -0.04398357514292002 -85.85410109628003 -0.04416330121457577 -85.82731790505355
1767 -0.044014628231525424 -85.89811572451156 -0.040796883031725885 -85.86811478808528
1768 -0.044089599139988424 -85.94220532365155 -0.04262333922088146 -85.91073812730616
1769 -0.04417083170264959 -85.9863761553542 -0.042060070857405665 -85.95279819816356
1770 -0.0443144753575325 -86.03069063071173 -0.04230257011950016 -85.99510076828307
1771 -0.04428023621439934 -86.07497086692614 -0.044306340627372265 -86.03940710891044
1772 -0.044256510026752946 -86.11922737695289 -0.04484497364610433 -86.08425208255655
1773 -0.04422891326248646 -86.16345629021538 -0.04399403929710388 -86.12824612185365
1774 -0.04416339434683323 -86.20761968456222 -0.043552819080650805 -86.1717989409343
1775 -0.04423991367220879 -86.25185959823443 -0.043783642910420896 -86.21558258384472
1776 -0.04423791207373142 -86.29609751030816 -0.045049383863806726 -86.26063196770853
1777 -0.04415538851171732 -86.34025289881987 -0.04389489684253931 -86.30452686455108
1778 -0.044175047613680365 -86.38442794643355 -0.04442152082920074 -86.34894838538028
1779 -0.04409618247300386 -86.42852412890655 -0.044023824855685234 -86.39297221023597
1780 -0.0441049125045538 -86.4726290414111 -0.0433684054762125 -86.43634061571218
1781 -0.04414141103625298 -86.51677045244735 -0.04443372618407011 -86.48077434189625
1782 -0.04411294274032116 -86.56088339518767 -0.044926665350794794 -86.52570100724705
1783 -0.04403905980288982 -86.60492245499056 -0.04342436362057924 -86.56912537086762
1784 -0.04410738684237003 -86.64902984183293 -0.04416100364178419 -86.61328637450941
1785 -0.04404114447534084 -86.69307098630827 -0.04152553454041481 -86.65481190904983
1786 -0.04418070483952761 -86.7372516911478 -0.045161931216716765 -86.69997384026654
1787 -0.044100800156593324 -86.7813524913044 -0.04344936572015286 -86.74342320598669
1788 -0.044133063219487664 -86.8254855545239 -0.043398600071668625 -86.78682180605836
1789 -0.04419730454683304 -86.86968285907072 -0.04611839074641466 -86.83294019680477
1790 -0.04466491397470236 -86.91434777304542 -0.03960038367658854 -86.87254058048136
1791 -0.04425728768110275 -86.95860506072653 -0.044059785827994344 -86.91660036630935
1792 -0.044254897721111776 -87.00285995844764 -0.044564413465559484 -86.96116477977492
1793 -0.04419419951736927 -87.04705415796501 -0.04463952220976353 -87.00580430198468
1794 -0.04415093380957842 -87.09120509177458 -0.04512468483299017 -87.05092898681767
1795 -0.044108659401535986 -87.13531375117611 -0.043522745929658414 -87.09445173274733
1796 -0.044130215980112554 -87.17944396715623 -0.044581483118236065 -87.13903321586557
1797 -0.044102975726127626 -87.22354694288236 -0.04392080083489418 -87.18295401670046
1798 -0.04409541189670563 -87.26764235477907 -0.043856028281152246 -87.22681004498162
1799 -0.044095464423298834 -87.31173781920236 -0.04343186821788549 -87.2702419131995
1800 -0.04426272362470627 -87.35600054282708 -0.048318611830472945 -87.31856052502997
1801 -0.044017540849745275 -87.40001808367683 -0.045729706436395644 -87.36429023146636
1802 -0.0438907602801919 -87.44390884395702 -0.044006748124957085 -87.40829697959131
1803 -0.04382163602858782 -87.4877304799856 -0.042997611500322816 -87.45129459109164
1804 -0.043850785680115224 -87.53158126566572 -0.04346092659980059 -87.49475551769144
1805 -0.04389823228120804 -87.57547949794693 -0.04304837174713612 -87.53780388943858
1806 -0.04394150339066982 -87.6194210013376 -0.04357230290770531 -87.58137619234628
1807 -0.043897342309355734 -87.66331834364695 -0.04385571647435427 -87.62523190882064
1808 -0.04396181181073189 -87.70728015545768 -0.04294955488294363 -87.66818146370358
1809 -0.04391778185963631 -87.75119793731731 -0.04450746066868305 -87.71268892437226
1810 -0.04393297042697668 -87.7951309077443 -0.042783222533762454 -87.75547214690602
1811 -0.043976116366684435 -87.83910702411097 -0.043388125114142896 -87.79886027202016
1812 -0.04397649299353361 -87.88308351710451 -0.046238474920392035 -87.84509874694055
1813 -0.043898349069058894 -87.92698186617356 -0.04534833710640669 -87.89044708404695
1814 -0.043837718293070795 -87.97081958446664 -0.044002392888069154 -87.93444947693503
1815 -0.04382079187780619 -88.01464037634445 -0.04360762555152178 -87.97805710248655
1816 -0.04388562105596065 -88.05852599740041 -0.04436661340296268 -88.0224237158895
1817 -0.04381758477538824 -88.10234358217579 -0.044088306836783886 -88.06651202272629
1818 -0.0438239149749279 -88.14616749715071 -0.04076559636741876 -88.10727761909371
1819 -0.04391273204237223 -88.19008022919309 -0.043701013550162315 -88.15097863264387
1820 -0.043890432454645634 -88.23397066164773 -0.04379649553447962 -88.19477512817835
1821 -0.04391783010214567 -88.27788849174988 -0.04353292919695377 -88.2383080573753
1822 -0.043949169293046 -88.32183766104292 -0.04336051475256682 -88.28166857212787
1823 -0.04395087044686079 -88.36578853148978 -0.04257167372852564 -88.3242402458564
1824 -0.04397332463413477 -88.40976185612392 -0.044038410484790805 -88.36827865634119
1825 -0.0439538948237896 -88.45371575094771 -0.04277216847985983 -88.41105082482105
1826 -0.04402289632707834 -88.49773864727479 -0.04437444619834423 -88.4554252710194
1827 -0.04397290181368589 -88.54171154908848 -0.04269854892045259 -88.49812381993985
1828 -0.04404545817524195 -88.58575700726372 -0.04394842516630888 -88.54207224510616
1829 -0.04408251978456974 -88.62983952704829 -0.043840672448277475 -88.58591291755444
1830 -0.044033918716013434 -88.6738734457643 -0.04431336056441069 -88.63022627811885
1831 -0.04398378990590572 -88.71785723567021 -0.04427216872572899 -88.67449844684458
1832 -0.04399738647043705 -88.76185462214065 -0.04314385801553726 -88.71764230486012
1833 -0.04399148039519787 -88.80584610253584 -0.043183045275509355 -88.76082535013563
1834 -0.0440247617661953 -88.84987086430203 -0.045077924989163874 -88.80590327512479
1835 -0.04401358217000961 -88.89388444647204 -0.04462291710078716 -88.85052619222557
1836 -0.043931910395622255 -88.93781635686767 -0.043688629567623136 -88.8942148217932
1837 -0.043973321281373504 -88.98178967814904 -0.04341939482837916 -88.93763421662157
1838 -0.043969408981502055 -89.02575908713054 -0.04463604744523764 -88.98227026406681
1839 -0.043960880115628244 -89.06971996724617 -0.04327644743025303 -89.02554671149707
1840 -0.04396111909300089 -89.11368108633917 -0.042749501019716266 -89.06829621251678
1841 -0.04398287869989872 -89.15766396503906 -0.044298479333519936 -89.1125946918503
1842 -0.04403541646897793 -89.20169938150804 -0.04397235494107008 -89.15656704679138
1843 -0.04404976461082697 -89.24574914611887 -0.041838839277625085 -89.19840588606901
1844 -0.04398681186139584 -89.28973595798027 -0.04293307811021805 -89.24133896417923
1845 -0.0441330099478364 -89.33386896792811 -0.043261960707604886 -89.28460092488685
1846 -0.04409807734191418 -89.37796704527003 -0.04490188043564558 -89.32950280532249
1847 -0.04422693643718958 -89.42219398170721 -0.0426140982657671 -89.37211690358826
1848 -0.044082185998558995 -89.46627616770577 -0.043615849874913695 -89.41573275346317
1849 -0.04411749057471752 -89.51039365828049 -0.04506562147289515 -89.46079837493608
1850 -0.044051700830459596 -89.55444535911096 -0.04328848756849766 -89.50408686250458
1851 -0.04405048936605453 -89.59849584847701 -0.04310305416584015 -89.54718991667042
1852 -0.04416821897029877 -89.64266406744731 -0.04289331380277872 -89.5900832304732
1853 -0.044178088568150996 -89.68684215601546 -0.04413293041288853 -89.63421616088608
1854 -0.04418593123555183 -89.731028087251 -0.043765277974307536 -89.67798143886039
1855 -0.04416028168052435 -89.77518836893152 -0.046198115311563016 -89.72417955417195
1856 -0.04410137049853802 -89.81928973943006 -0.046900967322289946 -89.77108052149424
1857 -0.04395841918885708 -89.86324815861892 -0.04391421414911747 -89.81499473564335
1858 -0.04394103456288576 -89.90718919318181 -0.04475267250090838 -89.85974740814426
1859 -0.04394807107746601 -89.95113726425927 -0.0416960783302784 -89.90144348647453
1860 -0.044048982113599776 -89.99518624637287 -0.04574146457016468 -89.9471849510447
1861 -0.04394004922360182 -90.03912629559647 -0.043187689408659934 -89.99037264045336
1862 -0.04399408623576164 -90.08312038183223 -0.044815280847251414 -90.0351879213006
1863 -0.043985677696764466 -90.127106059529 -0.04346225876361132 -90.07865018006422
1864 -0.043982588686048985 -90.17108864821505 -0.043511911667883395 -90.1221620917321
1865 -0.04398703910410404 -90.21507568731916 -0.04450445994734764 -90.16666655167944
1866 -0.043939925543963906 -90.25901561286312 -0.04304372612386942 -90.20971027780331
1867 -0.04391925632953644 -90.30293486919265 -0.043469758704304695 -90.25318003650762
1868 -0.04390301983803511 -90.3468378890307 -0.043945572897791864 -90.29712560940541
1869 -0.04396602939814329 -90.39080391842884 -0.04378900285810232 -90.34091461226352
1870 -0.04392116442322731 -90.43472508285207 -0.04381517544388771 -90.3847297877074
1871 -0.04397858195006847 -90.47870366480214 -0.04419194739311934 -90.42892173510052
1872 -0.04394626878201961 -90.52264993358416 -0.04453537333756685 -90.47345710843808
1873 -0.04389425478875637 -90.56654418837292 -0.04357571862637997 -90.51703282706447
1874 -0.04389182608574629 -90.61043601445866 -0.04430980756878853 -90.56134263463326
1875 -0.04401437975466251 -90.65445039421331 -0.041913157887756826 -90.60325579252103
1876 -0.04395532831549644 -90.6984057225288 -0.042952310480177405 -90.6462081030012
1877 -0.04399808347225189 -90.74240380600105 -0.04334636479616165 -90.68955446779736
1878 -0.044013773836195466 -90.78641757983725 -0.043569627404212954 -90.73312409520157
1879 -0.044075770676136015 -90.83049335051338 -0.04399911090731621 -90.7771232061089
1880 -0.044057410769164564 -90.87455076128255 -0.04381043799221516 -90.82093364410112
1881 -0.04405230041593313 -90.91860306169848 -0.043258694000542164 -90.86419233810166
1882 -0.04403176978230476 -90.96263483148078 -0.04522290658205748 -90.90941524468371
1883 -0.04396522715687752 -91.00660005863766 -0.047492603026330474 -90.95690784771004
1884 -0.04385326001793146 -91.05045331865558 -0.04607382845133543 -91.00298167616138
1885 -0.04378527868539095 -91.09423859734098 -0.044394693337380886 -91.04737636949876
1886 -0.04373574648052454 -91.1379743438215 -0.043662171624600885 -91.09103854112337
1887 -0.04375099241733551 -91.18172533623883 -0.044831125810742375 -91.13586966693411
1888 -0.0437085822224617 -91.22543391846129 -0.04330580122768879 -91.1791754681618
1889 -0.043721335940063 -91.26915525440135 -0.04476604741066694 -91.22394151557246
1890 -0.043747063539922235 -91.31290231794128 -0.04415099155157805 -91.26809250712404
1891 -0.04370934311300516 -91.35661166105429 -0.04437877703458071 -91.31247128415862
1892 -0.043694728426635264 -91.40030638948092 -0.04398128911852837 -91.35645257327715
1893 -0.04370007682591677 -91.44400646630683 -0.04313864633440971 -91.39959121961157
1894 -0.043869894742965695 -91.4878763610498 -0.04022418837994337 -91.4398154079915
1895 -0.04384024403989315 -91.5317166050897 -0.041475169360637665 -91.48129057735214
1896 -0.04393838029354811 -91.57565498538325 -0.04521882273256779 -91.5265094000847
1897 -0.043856308422982694 -91.61951129380624 -0.04237784817814827 -91.56888724826285
1898 -0.04388925824314356 -91.66340055204938 -0.045188056863844396 -91.6140753051267
1899 -0.04384903497993946 -91.70724958702932 -0.04268149640411138 -91.65675680153082
1900 -0.04390260837972164 -91.75115219540905 -0.04411032814532519 -91.70086712967614
1901 -0.043873689323663714 -91.79502588473271 -0.04383253511041403 -91.74469966478655
1902 -0.043929902464151384 -91.83895578719687 -0.045103363879024985 -91.78980302866557
1903 -0.04380601719021797 -91.88276180438709 -0.04380514919757843 -91.83360817786316
1904 -0.04382783062756061 -91.92658963501465 -0.04369702860713005 -91.87730520647028
1905 -0.04389265738427639 -91.97048229239893 -0.04146460108458996 -91.91876980755487
1906 -0.04393840413540602 -92.01442069653433 -0.04105231799185276 -91.95982212554672
1907 -0.04397775735706091 -92.05839845389139 -0.043918632343411444 -92.00374075789013
1908 -0.04401064049452543 -92.1024090943859 -0.043747042305767536 -92.0474878001959
1909 -0.04408711399883032 -92.14649620838473 -0.043881912529468534 -92.09136971272537
1910 -0.044061396084725854 -92.19055760446946 -0.045080818235874176 -92.13645053096124
1911 -0.04399034716188908 -92.23454795163136 -0.043393350578844546 -92.17984388154008
1912 -0.04405474774539471 -92.27860269937675 -0.0435548109933734 -92.22339869253345
1913 -0.043992440961301324 -92.32259514033805 -0.04450616855174303 -92.2679048610852
1914 -0.04398595541715622 -92.36658109575521 -0.04411021936684847 -92.31201508045204
1915 -0.0440232016146183 -92.41060429736983 -0.04348341338336468 -92.35549849383541
1916 -0.043937870487570765 -92.4545421678574 -0.04399657882750034 -92.39949507266292
1917 -0.04400427378714085 -92.49854644164454 -0.043085092306137086 -92.44258016496906
1918 -0.04401195645332336 -92.54255839809785 -0.04434683881700039 -92.48692700378606
1919 -0.044019118510186674 -92.58657751660805 -0.04429710879921913 -92.53122411258528
1920 -0.04401025176048279 -92.63058776836853 -0.04441014751791954 -92.5756342601032
1921 -0.04395391773432493 -92.67454168610286 -0.043667945079505444 -92.6193022051827
1922 -0.043867601454257964 -92.71840928755711 -0.04161599539220333 -92.66091820057491
1923 -0.04407010991126299 -92.76247939746837 -0.04409970566630363 -92.70501790624121
1924 -0.04408767875283957 -92.80656707622121 -0.04694938976317644 -92.75196729600438
1925 -0.04400404691696167 -92.85057112313818 -0.04322751294821501 -92.7951948089526
1926 -0.04393748585134745 -92.89450860898953 -0.04256179109215737 -92.83775660004476
1927 -0.044000085815787314 -92.93850869480531 -0.045431763865053654 -92.88318836390981
1928 -0.04394419863820076 -92.98245289344351 -0.04285422954708338 -92.9260425934569
1929 -0.044009370543062684 -93.02646226398657 -0.045168212801218036 -92.97121080625811
1930 -0.043917485140264036 -93.07037974912684 -0.04340882487595081 -93.01461963113407
1931 -0.04388608448207378 -93.11426583360891 -0.045012566447258 -93.05963219758132
1932 -0.043860058300197124 -93.15812589190911 -0.043978655524551866 -93.10361085310588
1933 -0.04380346555262804 -93.20192935746174 -0.04327020384371281 -93.1468810569496
1934 -0.043944076634943485 -93.24587343409668 -0.042786646820604804 -93.1896677037702
1935 -0.043943035416305065 -93.28981646951299 -0.04393309913575649 -93.23360080290595
1936 -0.044040572643280027 -93.33385704215627 -0.044054520688951014 -93.2776553235949
1937 -0.04390932936221361 -93.37776637151848 -0.04503241330385208 -93.32268773689876
1938 -0.0438641095533967 -93.42163048107187 -0.04406191650778055 -93.36674965340654
1939 -0.043849540315568446 -93.46548002138744 -0.04377374406903982 -93.41052339747559
1940 -0.04392024576663971 -93.50940026715408 -0.0432659137994051 -93.45378931127499
1941 -0.043900621868669984 -93.55330088902275 -0.04399632178246975 -93.49778563305746
1942 -0.04387656524777413 -93.59717745427052 -0.04400928653776646 -93.54179491959523
1943 -0.0438644926995039 -93.64104194697002 -0.04568253811448812 -93.58747745770972
1944 -0.04379211626946926 -93.68483406323949 -0.042154017835855484 -93.62963147554558
1945 -0.043863337859511374 -93.728697401099 -0.0431062214076519 -93.67273769695323
1946 -0.043895226530730726 -93.77259262762973 -0.043315917067229745 -93.71605361402047
1947 -0.043912213295698166 -93.81650484092543 -0.04331935569643974 -93.7593729697169
1948 -0.04387468528002501 -93.86037952620546 -0.04066168460994959 -93.80003465432685
1949 -0.044033531285822394 -93.90441305749128 -0.04216016363352537 -93.84219481796038
1950 -0.0441095931455493 -93.94852265063683 -0.04600346516817808 -93.88819828312856
1951 -0.04403077680617571 -93.99255342744301 -0.044122971780598166 -93.93232125490916
1952 -0.04401099793612957 -94.03656442537914 -0.04432237409055233 -93.97664362899971
1953 -0.04402485825121403 -94.08058928363036 -0.04340343531221151 -94.02004706431192
1954 -0.04400409366935491 -94.12459337729972 -0.044649374485015866 -94.06469643879694
1955 -0.04408069215714931 -94.16867406945687 -0.038433109410107136 -94.10312954820705
1956 -0.04420421235263348 -94.21287828180951 -0.04419623464345932 -94.14732578285052
1957 -0.04416102841496468 -94.25703931022447 -0.04448110349476338 -94.19180688634528
1958 -0.04412814322859049 -94.30116745345306 -0.043839008919894694 -94.23564589526516
1959 -0.04414278250187635 -94.34531023595494 -0.04510472267866135 -94.28075061794382
1960 -0.0440491596236825 -94.38935939557862 -0.04414973389357328 -94.3249003518374
1961 -0.04404868185520172 -94.43340807743382 -0.045222377963364126 -94.37012272980077
1962 -0.043963751569390294 -94.47737182900322 -0.04598085209727287 -94.41610358189804
1963 -0.04393121264874935 -94.52130304165196 -0.04431354030966759 -94.46041712220772
1964 -0.043893614783883095 -94.56519665643584 -0.04327817857265472 -94.50369530078036
1965 -0.04394772313535213 -94.60914437957119 -0.04303542543202639 -94.54673072621239
1966 -0.043962480314075944 -94.65310685988527 -0.044783568009734154 -94.59151429422212
1967 -0.044022930599749086 -94.69712979048502 -0.04203467406332493 -94.63354896828545
1968 -0.04410704467445612 -94.74123683515948 -0.04512959159910679 -94.67867855988456
1969 -0.04397442918270826 -94.7852112643422 -0.044349797628819944 -94.72302835751339
1970 -0.04397401623427868 -94.82918528057647 -0.04428375922143459 -94.76731211673481
1971 -0.044015767984092236 -94.87320104856056 -0.04382000118494034 -94.81113211791975
1972 -0.043950054049491885 -94.91715110261005 -0.042887326516211036 -94.85401944443596
1973 -0.04397609625011682 -94.96112719886017 -0.043561245687305926 -94.89758069012326
1974 -0.043998812511563304 -95.00512601137173 -0.04292154461145401 -94.94050223473472
1975 -0.04403984360396862 -95.0491658549757 -0.04586898423731327 -94.98637121897204
1976 -0.043997293896973134 -95.09316314887268 -0.04445892553776502 -95.0308301445098
1977 -0.043896221369504926 -95.13705937024218 -0.04498502239584923 -95.07581516690566
1978 -0.043863045237958434 -95.18092241548014 -0.04386970903724432 -95.1196848759429
1979 -0.04387862831354141 -95.22480104379368 -0.044632109627127645 -95.16431698557003
1980 -0.043820249103009704 -95.26862129289668 -0.04276317302137613 -95.2070801585914
1981 -0.043825576268136504 -95.31244686916482 -0.04253062941133976 -95.24961078800274
1982 -0.04390283245593309 -95.35634970162074 -0.04399283193051815 -95.29360361993326
1983 -0.04389526229351759 -95.40024496391426 -0.043610460497438906 -95.3372140804307
1984 -0.04391649346798658 -95.44416145738225 -0.04286849107593298 -95.38008257150663
1985 -0.043951737321913244 -95.48811319470417 -0.043980186060070994 -95.4240627575667
1986 -0.04400694780051708 -95.53212014250468 -0.041818258352577686 -95.46588101591928
1987 -0.044043084420263764 -95.57616322692495 -0.0417179374024272 -95.5075989533217
1988 -0.044089607521891595 -95.62025283444684 -0.04459761288017035 -95.55219656620187
1989 -0.04404883962124586 -95.66430167406808 -0.043464004062116146 -95.59566057026399
1990 -0.044058590196073055 -95.70836026426416 -0.043706712499260905 -95.63936728276325
1991 -0.04405483119189739 -95.75241509545606 -0.04436103738844395 -95.68372832015169
1992 -0.04405298046767712 -95.79646807592374 -0.04343368969857693 -95.72716200985026
1993 -0.04407763034105301 -95.84054570626479 -0.04580552950501442 -95.77296753935528
1994 -0.044017103500664234 -95.88456280976546 -0.04424699582159519 -95.81721453517687
1995 -0.043997660651803015 -95.92856047041725 -0.0445009658113122 -95.86171550098818
1996 -0.04395597018301487 -95.97251644060027 -0.04227286651730537 -95.90398836750549
1997 -0.044023634307086466 -96.01654007490735 -0.04410023894160986 -95.9480886064471
1998 -0.04404330980032682 -96.06058338470768 -0.04481040351092815 -95.99289900995802
1999 -0.043945403397083284 -96.10452878810477 -0.04460718221962452 -96.03750619217764
2000 -0.04387241955846548 -96.14840120766324 -0.04482497442513704 -96.08233116660278
