# Supplementary material for: Learning nonequilibrium statistical mechanics and dynamical phase transitions
Source: Nat Commun. 2024 Feb 6;15:1117. doi: 10.1038/s41467-024-45172-8 (PMC10847122; doi:10.1038/s41467-024-45172-8)
Supplement: Supplementary file 4 — Supplementary Data 1 [file 41467_2024_45172_MOESM4_ESM.zip › DPT-main/PlotTemplate/plot_KL_divergence/out/finite_time/SE/L4_D2W32K5_E100BS1k/logs-0.25/log.txt]

1 -0.15058052018284798 -0.15058052018284798 -0.1505757361650467 -0.1505757361650467
2 -0.149104443192482 -0.29968496337533 -0.14912426471710205 -0.29970000088214876
3 -0.1476559557020664 -0.4473409190773964 -0.14764631763100625 -0.447346318513155
4 -0.14627111703157425 -0.5936120361089707 -0.14629319235682486 -0.5936395108699799
5 -0.1449197992682457 -0.7385318353772165 -0.14495142921805382 -0.7385909400880337
6 -0.1436082348227501 -0.8821400701999665 -0.14363772794604301 -0.8822286680340767
7 -0.1423308216035366 -1.024470891803503 -0.14236772879958154 -1.0245963968336582
8 -0.1410892575979233 -1.1655601494014263 -0.1410665363073349 -1.1656629331409931
9 -0.1398889862000942 -1.3054491356015205 -0.1398625537753105 -1.3055254869163035
10 -0.1387006886303425 -1.444149824231863 -0.138738501816988 -1.4442639887332915
11 -0.13755128681659698 -1.58170111104846 -0.13756190612912178 -1.5818258948624133
12 -0.13643349185585976 -1.7181346029043199 -0.1363622985780239 -1.7181881934404373
13 -0.13533811643719673 -1.8534727193415166 -0.13540371283888816 -1.8535919062793254
14 -0.13425011858344077 -1.9877228379249574 -0.1342565029859543 -1.9878484092652797
15 -0.13319254890084267 -2.1209153868258 -0.1331105001270771 -2.120958909392357
16 -0.13216021060943603 -2.253075597435236 -0.13216129690408707 -2.253120206296444
17 -0.13113467916846275 -2.3842102766036986 -0.1312079168856144 -2.3843281231820583
18 -0.1301222637295723 -2.514332540333271 -0.1301008217036724 -2.5144289448857307
19 -0.1291298232972622 -2.643462363630533 -0.129061821103096 -2.6434907659888265
20 -0.12817135006189345 -2.7716337136924265 -0.128180430829525 -2.7716711968183514
21 -0.12721230015158652 -2.898846013844013 -0.12725587859749793 -2.898927075415849
22 -0.12628095224499702 -3.02512696608901 -0.1263660728931427 -3.0252931483089918
23 -0.12532846257090569 -3.1504554286599156 -0.12536684721708297 -3.1506599955260746
24 -0.12440692372620106 -3.2748623523861164 -0.1242257073521614 -3.274885702878236
25 -0.12351419180631637 -3.3983765441924327 -0.123558085039258 -3.398443787917494
26 -0.12261268720030785 -3.5209892313927407 -0.12264010086655616 -3.52108388878405
27 -0.12172847278416157 -3.6427177041769023 -0.12176783755421638 -3.6428517263382663
28 -0.12084396444261074 -3.7635616686195132 -0.1209343533962965 -3.7637860797345626
29 -0.11997705213725567 -3.883538720756769 -0.12003893814980984 -3.8838250178843725
30 -0.1191081527620554 -4.002646873518825 -0.11910378970205784 -4.00292880758643
31 -0.1182681854814291 -4.120915059000254 -0.11816025674343109 -4.121089064329862
32 -0.11743068732321263 -4.238345746323466 -0.11747849434614181 -4.238567558676004
33 -0.11659891977906227 -4.354944666102528 -0.11677992679178714 -4.355347485467791
34 -0.11576808579266071 -4.4707127518951895 -0.11576582714915276 -4.471113312616944
35 -0.11494339369237423 -4.5856561455875635 -0.1150523453950882 -4.586165658012032
36 -0.11413507573306561 -4.699791221320629 -0.11394250690937043 -4.700108164921402
37 -0.1133381798863411 -4.81312940120697 -0.11321750320494176 -4.813325668126343
38 -0.11253361962735653 -4.925663020834326 -0.11250419057905674 -4.9258298587054
39 -0.11174867488443851 -5.037411695718765 -0.1119189903140068 -5.037748849019407
40 -0.11095235869288445 -5.148364054411649 -0.11102438680827617 -5.148773235827684
41 -0.11017581708729267 -5.258539871498942 -0.11041651777923107 -5.259189753606915
42 -0.10938646756112576 -5.367926339060068 -0.10936879068613052 -5.3685585442930455
43 -0.1086212981492281 -5.476547637209296 -0.10865889340639115 -5.477217437699436
44 -0.10785589851439 -5.584403535723686 -0.10794958472251892 -5.585167022421955
45 -0.10708732865750789 -5.691490864381194 -0.10686225853860379 -5.692029280960559
46 -0.10634929426014424 -5.797840158641338 -0.10607638582587242 -5.798105666786431
47 -0.10559924803674221 -5.90343940667808 -0.10552364066243172 -5.903629307448862
48 -0.10486947447061538 -6.008308881148696 -0.10514365956187248 -6.008772967010735
49 -0.10410809628665448 -6.11241697743535 -0.104147944226861 -6.112920911237596
50 -0.10337748751044273 -6.215794464945793 -0.10365445949137211 -6.216575370728968
51 -0.10263521112501621 -6.318429676070809 -0.10252782478928565 -6.319103195518254
52 -0.10191478095948696 -6.420344457030296 -0.1021701842546463 -6.4212733797729005
53 -0.10118974782526494 -6.521534204855561 -0.1010935552418232 -6.522366935014723
54 -0.10047765076160431 -6.622011855617165 -0.1005992092192173 -6.62296614423394
55 -0.09976125471293926 -6.721773110330105 -0.0994721494615078 -6.722438293695448
56 -0.09905383624136448 -6.8208269465714695 -0.09898573942482472 -6.821424033120272
57 -0.09835625663399697 -6.919183203205466 -0.09823747649788857 -6.919661509618161
58 -0.0976718444377184 -7.016855047643184 -0.09739102199673652 -7.0170525316148975
59 -0.09697152897715569 -7.1138265766203395 -0.09677052311599255 -7.11382305473089
60 -0.09629005156457424 -7.210116628184914 -0.09574688263237477 -7.2095699373632645
61 -0.09561029337346554 -7.30572692155838 -0.09516912326216698 -7.304739060625431
62 -0.09495700374245644 -7.400683925300836 -0.09474183954298496 -7.399480900168417
63 -0.09427796341478825 -7.494961888715624 -0.09443764984607697 -7.493918550014493
64 -0.09361501857638359 -7.5885769072920075 -0.0937033586204052 -7.587621908634898
65 -0.09294734001159669 -7.681524247303604 -0.09321130327880382 -7.680833211913702
66 -0.09228072986006737 -7.773804977163671 -0.09251539669930935 -7.773348608613012
67 -0.09160099737346172 -7.865405974537133 -0.09164687618613243 -7.864995484799144
68 -0.0909611064940691 -7.9563670810312015 -0.09077720195055008 -7.955772686749694
69 -0.09031550511717797 -8.04668258614838 -0.0907422997057438 -8.046514986455438
70 -0.08966675549745559 -8.136349341645836 -0.08995940834283829 -8.136474394798277
71 -0.08901157677173614 -8.225360918417572 -0.08879951797425747 -8.225273912772535
72 -0.08839122466742992 -8.313752143085 -0.08803296275436878 -8.313306875526903
73 -0.08777591958642006 -8.40152806267142 -0.0878515139222145 -8.401158389449117
74 -0.08713997080922127 -8.488668033480643 -0.08688473626971245 -8.48804312571883
75 -0.08652782067656517 -8.575195854157208 -0.08631886020302773 -8.574361985921858
76 -0.08592149578034877 -8.661117349937557 -0.08586244247853755 -8.660224428400396
77 -0.08531577214598655 -8.746433122083543 -0.08513372242450715 -8.745358150824902
78 -0.08472422026097774 -8.83115734234452 -0.0848935142159462 -8.830251665040848
79 -0.0841375708580017 -8.915294913202521 -0.08437844812870025 -8.914630113169547
80 -0.08352493681013584 -8.998819850012657 -0.08352566547691823 -8.998155778646465
81 -0.08296270109713078 -9.081782551109788 -0.08274926617741585 -9.080905044823881
82 -0.08238612934947014 -9.164168680459257 -0.08249123245477677 -9.163396277278657
83 -0.08181489035487174 -9.24598357081413 -0.0813276294618845 -9.244723906740543
84 -0.08126481622457504 -9.327248387038704 -0.0809152726083994 -9.325639179348942
85 -0.0807098213583231 -9.407958208397027 -0.08111780546605588 -9.406756984814997
86 -0.08014844134449958 -9.488106649741527 -0.08013185746967792 -9.486888842284674
87 -0.07959752269089222 -9.56770417243242 -0.07981639355421066 -9.566705235838885
88 -0.07904038429260254 -9.646744556725022 -0.07931241691112519 -9.646017652750011
89 -0.07852056734263897 -9.725265124067661 -0.07880218252539635 -9.724819835275408
90 -0.07798129022121429 -9.803246414288875 -0.07798127941787243 -9.802801114693281
91 -0.0774575836956501 -9.880703997984526 -0.07726912945508957 -9.88007024414837
92 -0.0769529815763235 -9.957656979560848 -0.07693363316357135 -9.957003877311942
93 -0.07644017785787582 -10.034097157418724 -0.07637495137751102 -10.033378828689454
94 -0.0759355928748846 -10.110032750293609 -0.07620450854301453 -10.109583337232468
95 -0.07541468814015388 -10.185447438433762 -0.07503420561552047 -10.184617542847988
96 -0.07493847087025643 -10.260385909304018 -0.07491672784090042 -10.259534270688889
97 -0.07445583380758762 -10.334841743111605 -0.07483478300273419 -10.334369053691622
98 -0.07396323010325431 -10.40880497321486 -0.07373086549341679 -10.40809991918504
99 -0.0734979297965765 -10.482302903011437 -0.07353654280304908 -10.481636461988089
100 -0.07302610985934735 -10.555329012870784 -0.07245152369141579 -10.554087985679505
101 -0.0725542489439249 -10.62788326181471 -0.07271662093698979 -10.626804606616496
102 -0.07212226428091525 -10.700005526095625 -0.07222693637013436 -10.69903154298663
103 -0.07166250310838222 -10.771668029204006 -0.07112935334444045 -10.77016089633107
104 -0.07125768549740315 -10.84292571470141 -0.0707804024219513 -10.840941298753021
105 -0.07081000469624996 -10.91373571939766 -0.07127632312476635 -10.912217621877788
106 -0.0703728288412094 -10.98410854823887 -0.07101698741316795 -10.983234609290957
107 -0.06994182504713535 -11.054050373286005 -0.07036439739167691 -11.053599006682633
108 -0.06952054910361767 -11.123570922389623 -0.06941249780356884 -11.123011504486202
109 -0.06907931342720985 -11.192650235816833 -0.0694927304983139 -11.192504234984517
110 -0.06867827884852887 -11.261328514665362 -0.06920868046581745 -11.261712915450333
111 -0.06828016825020314 -11.329608682915564 -0.06825344860553742 -11.32996636405587
112 -0.0678895078599453 -11.39749819077551 -0.06731118224561214 -11.397277546301483
113 -0.06751328967511654 -11.465011480450626 -0.06744154915213585 -11.464719095453619
114 -0.06712257415056229 -11.532134054601189 -0.06732051707804203 -11.53203961253166
115 -0.06674318499863148 -11.59887723959982 -0.06655360907316207 -11.598593221604823
116 -0.06638464964926243 -11.665261889249082 -0.06605436988174915 -11.664647591486572
117 -0.06601193808019161 -11.731273827329273 -0.06652123369276523 -11.731168825179337
118 -0.06567230857908726 -11.79694613590836 -0.06488530710339546 -11.796054132282732
119 -0.06528351120650769 -11.862229647114868 -0.06441537402570248 -11.860469506308435
120 -0.06498368047177791 -11.927213327586646 -0.06412894688546658 -11.924598453193902
121 -0.06463970504701137 -11.991853032633657 -0.06476992256939411 -11.989368375763295
122 -0.06430865190923214 -12.05616168454289 -0.06473257839679718 -12.054100954160091
123 -0.06396690681576729 -12.120128591358657 -0.06448839716613293 -12.118589351326225
124 -0.06361714377999306 -12.18374573513865 -0.0628793217241764 -12.181468673050402
125 -0.0633163008838892 -12.24706203602254 -0.0631494928151369 -12.244618165865539
126 -0.06300713121891022 -12.31006916724145 -0.06364940106868744 -12.308267566934227
127 -0.06268185526132583 -12.372751022502776 -0.06291534341871738 -12.371182910352944
128 -0.0623874394223094 -12.435138461925085 -0.06197250857949257 -12.433155418932436
129 -0.062086178176105025 -12.49722464010119 -0.061848784983158114 -12.495004203915595
130 -0.06181371044367552 -12.559038350544867 -0.061939751356840135 -12.556943955272436
131 -0.061495220847427846 -12.620533571392295 -0.062185284681618214 -12.619129239954054
132 -0.06119317300617695 -12.681726744398473 -0.06203918047249317 -12.681168420426546
133 -0.060878004506230356 -12.742604748904704 -0.06150981113314628 -12.742678231559692
134 -0.06061969064176083 -12.803224439546465 -0.06155611872673035 -12.804234350286423
135 -0.06032998524606228 -12.863554424792527 -0.0611224016174674 -12.86535675190389
136 -0.0600275743752718 -12.9235819991678 -0.06096739452332258 -12.926324146427213
137 -0.059734785184264186 -12.983316784352064 -0.05950131118297577 -12.985825457610188
138 -0.05948013961315155 -13.042796923965216 -0.059205209463834764 -13.045030667074023
139 -0.059221186116337775 -13.102018110081554 -0.059430858679115774 -13.10446152575314
140 -0.05898332241922617 -13.16100143250078 -0.058654631674289706 -13.16311615742743
141 -0.05876947958022356 -13.219770912081005 -0.059334778040647504 -13.222450935468077
142 -0.05848507042974234 -13.278255982510748 -0.058127866499125956 -13.280578801967202
143 -0.05825877208262682 -13.336514754593376 -0.058477030321955684 -13.339055832289159
144 -0.05799942128360271 -13.394514175876978 -0.058126204647123814 -13.397182036936282
145 -0.05780075993388891 -13.452314935810866 -0.058072847127914426 -13.455254884064196
146 -0.05754736140370369 -13.50986229721457 -0.058215567097067836 -13.513470451161265
147 -0.05730978418141604 -13.567172081395986 -0.05725600495934487 -13.57072645612061
148 -0.05709453336894512 -13.624266614764931 -0.05601509101688862 -13.626741547137499
149 -0.05692104008048773 -13.681187654845418 -0.057241570204496384 -13.683983117341995
150 -0.05665299762040377 -13.737840652465822 -0.057443001121282575 -13.741426118463277
151 -0.05644425991922617 -13.794284912385049 -0.056885999999940394 -13.798312118463217
152 -0.05622280575335026 -13.850507718138399 -0.056043471582233904 -13.85435559004545
153 -0.05601474288851023 -13.90652246102691 -0.055531610548496244 -13.909887200593946
154 -0.055854808911681174 -13.96237726993859 -0.056193215399980546 -13.966080415993927
155 -0.05562790520489216 -14.018005175143482 -0.055750280432403085 -14.02183069642633
156 -0.05546962432563305 -14.073474799469116 -0.05551556069403887 -14.077346257120368
157 -0.05524076670408249 -14.128715566173199 -0.05615163296461105 -14.133497890084978
158 -0.05502643063664436 -14.183741996809843 -0.05542871244251728 -14.188926602527495
159 -0.05484907329082489 -14.238591070100668 -0.05543281063437462 -14.24435941316187
160 -0.05465672463178635 -14.293247794732455 -0.0557611333206296 -14.3001205464825
161 -0.05444692056626081 -14.347694715298715 -0.05470234490931034 -14.35482289139181
162 -0.05429512970149517 -14.40198984500021 -0.053997591324150565 -14.408820482715962
163 -0.054133535176515576 -14.456123380176725 -0.053839624673128125 -14.46266010738909
164 -0.05398096181452274 -14.510104341991248 -0.05346564147621393 -14.516125748865303
165 -0.05382923875004053 -14.563933580741288 -0.05443346295505762 -14.57055921182036
166 -0.05362910833209753 -14.617562689073386 -0.05341134294867515 -14.623970554769034
167 -0.05351158399134874 -14.671074273064734 -0.05361313540488481 -14.677583690173918
168 -0.05332326199859381 -14.724397535063328 -0.05419952254742384 -14.731783212721343
169 -0.053176368959248065 -14.777573904022576 -0.05333006791770458 -14.785113280639047
170 -0.05301592573523521 -14.83058982975781 -0.053550110571086405 -14.838663391210133
171 -0.05286667700856924 -14.88345650676638 -0.052488751523196694 -14.891152142733329
172 -0.052697811275720596 -14.936154318042101 -0.051208112575113776 -14.942360255308444
173 -0.05262143537402153 -14.988775753416123 -0.052534030936658385 -14.994894286245103
174 -0.052480174228549004 -15.041255927644672 -0.053010767325758934 -15.047905053570862
175 -0.05232093967497349 -15.093576867319646 -0.05105390585958958 -15.098958959430451
176 -0.052206607162952424 -15.145783474482599 -0.05211958140134811 -15.151078540831799
177 -0.052065367437899114 -15.197848841920498 -0.05123058296740055 -15.2023091237992
178 -0.051952221989631654 -15.24980106391013 -0.0516281183809042 -15.253937242180104
179 -0.05179970785975456 -15.301600771769884 -0.051871950738132 -15.305809192918236
180 -0.051688375510275365 -15.35328914728016 -0.05032811276614666 -15.356137305684383
181 -0.05157623570412397 -15.404865382984283 -0.04991352744400501 -15.406050833128388
182 -0.05152890495955944 -15.456394287943843 -0.05032056719064713 -15.456371400319036
183 -0.05139303561300039 -15.507787323556842 -0.05207008272409439 -15.50844148304313
184 -0.051224109902977946 -15.55901143345982 -0.05145056266337633 -15.559892045706507
185 -0.05112344883382321 -15.610134882293645 -0.051617876067757605 -15.611509921774264
186 -0.05098809637129307 -15.661122978664938 -0.050656134448945525 -15.66216605622321
187 -0.050870261155068874 -15.711993239820007 -0.05163429342210293 -15.713800349645313
188 -0.05074165128171444 -15.762734891101722 -0.05037464238703251 -15.764174992032345
189 -0.05064111687242985 -15.813376007974153 -0.050227990932762624 -15.814402982965108
190 -0.050528277456760404 -15.863904285430912 -0.051829840429127215 -15.866232823394235
191 -0.050398217886686324 -15.914302503317598 -0.052563521824777124 -15.918796345219011
192 -0.050248678959906104 -15.964551182277505 -0.05119402315467596 -15.969990368373686
193 -0.05007630679756403 -16.014627489075068 -0.05096689835190773 -16.020957266725596
194 -0.04999417327344417 -16.06462166234851 -0.0507375443354249 -16.071694811061022
195 -0.04990242384374142 -16.11452408619225 -0.050701006688177584 -16.1223958177492
196 -0.049788910523056985 -16.164312996715307 -0.048559382744133475 -16.170955200493335
197 -0.04976381957530975 -16.214076816290618 -0.050444621965289115 -16.221399822458626
198 -0.049587414413690564 -16.263664230704308 -0.04965462349355221 -16.271054445952178
199 -0.049503198452293874 -16.3131674291566 -0.049727171286940576 -16.320781617239117
200 -0.04942018035799265 -16.36258760951459 -0.050318723544478416 -16.371100340783595
201 -0.049296954087913035 -16.411884563602506 -0.04965111594647169 -16.420751456730066
202 -0.0492270465940237 -16.46111161019653 -0.04899958278983831 -16.469751039519906
203 -0.04913889542222023 -16.51025050561875 -0.04920062180608511 -16.518951661325993
204 -0.049055190198123454 -16.559305695816875 -0.04921971336007118 -16.568171374686063
205 -0.04896025601774454 -16.608265951834618 -0.049896668456494805 -16.618068043142557
206 -0.048830086924135686 -16.657096038758752 -0.04928760249167681 -16.667355645634235
207 -0.04876007251441479 -16.705856111273167 -0.04747567716985941 -16.714831322804095
208 -0.048765499889850614 -16.754621611163017 -0.04709689579904079 -16.761928218603135
209 -0.048637977242469786 -16.80325958840549 -0.04825296476483345 -16.81018118336797
210 -0.048552158288657665 -16.851811746694146 -0.04733314048498869 -16.857514323852957
211 -0.04850791729986668 -16.90031966399401 -0.0475013418123126 -16.90501566566527
212 -0.048479112610220906 -16.94879877660423 -0.047116763144731524 -16.952132428810003
213 -0.04843760766088963 -16.997236384265122 -0.04780940618366003 -16.999941834993663
214 -0.0483816385269165 -17.045618022792038 -0.04702737480401993 -17.046969209797684
215 -0.04827611595392227 -17.09389413874596 -0.0488649632781744 -17.095834173075858
216 -0.04818747788667679 -17.142081616632638 -0.049423794448375705 -17.145257967524234
217 -0.04808071590960026 -17.190162332542236 -0.04919403437525034 -17.194452001899485
218 -0.04795615300536156 -17.2381184855476 -0.04805396068841219 -17.2425059625879
219 -0.047888544574379924 -17.28600703012198 -0.04765619058161974 -17.29016215316952
220 -0.047802749648690225 -17.333809779770668 -0.04676003195345402 -17.336922185122972
221 -0.04778888784348965 -17.381598667614156 -0.04878595545887947 -17.38570814058185
222 -0.04781682807952166 -17.42941549569368 -0.04434114992618561 -17.430049290508038
223 -0.04777532108128071 -17.47719081677496 -0.043721865862607956 -17.473771156370645
224 -0.04777250830084086 -17.524963325075802 -0.04785470142960548 -17.521625857800252
225 -0.04765659887343645 -17.57261992394924 -0.04587533846497536 -17.567501196265226
226 -0.04766458887606859 -17.620284512825307 -0.045623610354959966 -17.613124806620185
227 -0.047602019645273684 -17.667886532470582 -0.0483785530552268 -17.66150335967541
228 -0.04758058693259955 -17.715467119403183 -0.04984656739979983 -17.71134992707521
229 -0.04733531326055527 -17.762802432663737 -0.049600120075047015 -17.76095004715026
230 -0.04725224729627371 -17.81005467996001 -0.048859240114688875 -17.809809287264947
231 -0.04716813582926989 -17.85722281578928 -0.04596927613019943 -17.85577856339515
232 -0.04712461326271296 -17.904347429051995 -0.04540334213525057 -17.9011819055304
233 -0.047050994262099265 -17.951398423314096 -0.0481059392914176 -17.949287844821818
234 -0.047075063176453116 -17.99847348649055 -0.04979294054210186 -17.99908078536392
235 -0.04689440112560987 -18.04536788761616 -0.04602852929383516 -18.045109314657754
236 -0.046852605789899825 -18.09222049340606 -0.04676546473056078 -18.091874779388316
237 -0.04679050762206316 -18.139011001028123 -0.046784534119069576 -18.138659313507386
238 -0.04674595911055803 -18.185756960138683 -0.0466531777754426 -18.18531249128283
239 -0.04670221544802189 -18.232459175586705 -0.046165481954813 -18.23147797323764
240 -0.046684296987950805 -18.279143472574656 -0.04766632467508316 -18.279144297912726
241 -0.04656807277351618 -18.325711545348174 -0.04537542387843132 -18.32451972179116
242 -0.046568681672215465 -18.37228022702039 -0.05132673196494579 -18.375846453756104
243 -0.04642229191958904 -18.41870251893998 -0.04693354237824678 -18.422779996134352
244 -0.04628892056643963 -18.46499143950642 -0.04690133910626173 -18.469681335240615
245 -0.04622794948518276 -18.511219388991602 -0.048535308241844176 -18.51821664348246
246 -0.04616625364869833 -18.557385642640302 -0.04837261736392975 -18.566589260846392
247 -0.0460237855091691 -18.603409428149472 -0.047779996506869794 -18.61436925735326
248 -0.04599779434502125 -18.649407222494492 -0.04844838473945856 -18.66281764209272
249 -0.045850214548408985 -18.6952574370429 -0.04644105117768049 -18.7092586932704
250 -0.045718892477452755 -18.740976329520354 -0.045737290568649766 -18.75499598383905
251 -0.045686633326113224 -18.786662962846467 -0.046486709266901016 -18.80148269310595
252 -0.045606193132698536 -18.832269155979166 -0.046217267960309984 -18.847699961066258
253 -0.0456232488155365 -18.877892404794704 -0.04370699543505907 -18.891406956501317
254 -0.045531601272523405 -18.923424006067226 -0.04611178748309612 -18.937518743984413
255 -0.045506776496768 -18.968930782563994 -0.04645621012896299 -18.983974954113375
256 -0.04544250573962927 -19.014373288303624 -0.04616422783583403 -19.03013918194921
257 -0.0454158553853631 -19.059789143688988 -0.047117794305086134 -19.077256976254297
258 -0.045380511321127415 -19.105169655010116 -0.04660883396863937 -19.123865810222938
259 -0.04518551342189312 -19.150355168432007 -0.04602780193090439 -19.169893612153842
260 -0.04524513892829418 -19.1956003073603 -0.04546416718512773 -19.21535777933897
261 -0.04520124979317188 -19.240801557153475 -0.045342397131025794 -19.260700176469996
262 -0.04514609035104513 -19.28594764750452 -0.04331000577658415 -19.30401018224658
263 -0.04519049059599638 -19.331138138100517 -0.04529202226549387 -19.34930220451207
264 -0.045218035019934176 -19.376356173120453 -0.04232439193874597 -19.391626596450816
265 -0.04516891725361347 -19.421525090374065 -0.043770773150026795 -19.435397369600842
266 -0.04527064990252257 -19.466795740276588 -0.04172378536313772 -19.47712115496398
267 -0.045320522785186765 -19.512116263061774 -0.044597018882632254 -19.521718173846615
268 -0.04526141844689846 -19.557377681508672 -0.04768877048045397 -19.56940694432707
269 -0.045182949677109716 -19.60256063118578 -0.04879645612090826 -19.618203400447978
270 -0.04500581379979849 -19.64756644498558 -0.043559389933943746 -19.66176279038192
271 -0.04501434303820133 -19.69258078802378 -0.04500628672540188 -19.706769077107325
272 -0.04497926402837038 -19.73756005205215 -0.04512530378997326 -19.751894380897298
273 -0.04497034717351198 -19.78253039922566 -0.04426460228860378 -19.7961589831859
274 -0.04496128987520933 -19.82749168910087 -0.043133653700351715 -19.839292636886253
275 -0.045052706636488436 -19.87254439573736 -0.04326742365956306 -19.882560060545817
276 -0.04503694735467434 -19.917581343092035 -0.044441808201372626 -19.92700186874719
277 -0.045041564665734765 -19.96262290775777 -0.044517524912953375 -19.971519393660145
278 -0.045034500397741796 -20.00765740815551 -0.04385772179812193 -20.015377115458268
279 -0.04500866904854774 -20.05266607720406 -0.0423781456425786 -20.057755261100848
280 -0.04511910453438759 -20.097785181738445 -0.04485258292406798 -20.102607844024917
281 -0.04506986513733864 -20.142855046875784 -0.046387765742838385 -20.148995609767756
282 -0.04502387400716543 -20.187878920882948 -0.04603464230895042 -20.195030252076705
283 -0.044916090369224546 -20.232795011252172 -0.04535975512117148 -20.240390007197878
284 -0.044855051301419736 -20.27765006255359 -0.04449186343699694 -20.284881870634873
285 -0.044833837263286117 -20.322483899816877 -0.04356726948171854 -20.328449140116593
286 -0.04490609485656023 -20.367389994673438 -0.04406763017177582 -20.372516770288367
287 -0.044814660027623174 -20.41220465470106 -0.046165478974580766 -20.418682249262947
288 -0.04467153493314981 -20.45687618963421 -0.044856360740959646 -20.463538610003905
289 -0.04466752745211124 -20.501543717086324 -0.04336458947509527 -20.506903199479
290 -0.044750490225851536 -20.546294207312176 -0.04397136550396681 -20.55087456498297
291 -0.04468527548015118 -20.590979482792328 -0.044268816523253915 -20.595143381506222
292 -0.044756409153342246 -20.63573589194567 -0.043057455122470854 -20.638200836628695
293 -0.044777031615376474 -20.680512923561047 -0.04332341831177473 -20.68152425494047
294 -0.04479067418724299 -20.72530359774829 -0.04360229969024658 -20.725126554630716
295 -0.04476573057472706 -20.770069328323018 -0.04690980836749077 -20.772036362998207
296 -0.044645379111170766 -20.814714707434188 -0.044246566481888294 -20.816282929480096
297 -0.04466041177511215 -20.8593751192093 -0.045851478911936284 -20.86213440839203
298 -0.044632541574537755 -20.904007660783837 -0.05039310716092586 -20.912527515552956
299 -0.04434390179812908 -20.948351562581966 -0.04392874948680401 -20.95645626503976
300 -0.04435451328754425 -20.99270607586951 -0.04520298149436712 -21.001659246534125
301 -0.044260254688560964 -21.03696633055807 -0.04285605791956186 -21.044515304453686
302 -0.0442833861336112 -21.08124971669168 -0.04411684181541205 -21.0886321462691
303 -0.044256081245839594 -21.12550579793752 -0.04173298925161362 -21.130365135520712
304 -0.04433617945760489 -21.169841977395127 -0.0439663652330637 -21.174331500753777
305 -0.044318532943725585 -21.214160510338854 -0.04310783091932535 -21.217439331673102
306 -0.044323098845779896 -21.258483609184633 -0.043599354848265645 -21.261038686521367
307 -0.04429227411746979 -21.302775883302104 -0.043783707171678544 -21.304822393693044
308 -0.04428507164120674 -21.34706095494331 -0.04523467011749745 -21.350057063810542
309 -0.04427758473902941 -21.391338539682337 -0.04361170288175344 -21.393668766692297
310 -0.044313523545861246 -21.435652063228197 -0.045303456299006936 -21.438972222991303
311 -0.04428185224533081 -21.479933915473527 -0.04609555602073669 -21.48506777901204
312 -0.04418669771403074 -21.52412061318756 -0.04156433567404747 -21.526632114686088
313 -0.04421859234571457 -21.568339205533274 -0.04469374418258667 -21.571325858868676
314 -0.04418928492814302 -21.61252849046142 -0.04645426422357559 -21.617780123092253
315 -0.044119665399193764 -21.656648155860612 -0.042554377019405364 -21.66033450011166
316 -0.04412195235490799 -21.70077010821552 -0.04258470665663481 -21.702919206768293
317 -0.044077357091009614 -21.744847465306528 -0.04329749569296837 -21.74621670246126
318 -0.044096000492572784 -21.7889434657991 -0.04463523011654615 -21.79085193257781
319 -0.04403678588569164 -21.83298025168479 -0.044606436789035794 -21.835458369366844
320 -0.04402309972792864 -21.87700335141272 -0.04533010236918926 -21.880788471736032
321 -0.04400835633277893 -21.9210117077455 -0.04458023738116026 -21.925368709117194
322 -0.043958144076168534 -21.964969851821667 -0.043711642548441884 -21.969080351665635
323 -0.04392699133604765 -22.008896843157714 -0.043620637618005276 -22.01270098928364
324 -0.0439100319519639 -22.052806875109678 -0.042690924182534215 -22.055391913466174
325 -0.04398525487631559 -22.096792129985992 -0.042755193263292315 -22.098147106729467
326 -0.044078804366290567 -22.140870934352282 -0.045207557082176206 -22.143354663811643
327 -0.04389187917113304 -22.184762813523417 -0.04276258833706379 -22.186117252148705
328 -0.04394365586340428 -22.22870646938682 -0.04415127206593752 -22.230268524214644
329 -0.04390621613711119 -22.27261268552393 -0.04360948279500008 -22.273878007009642
330 -0.04393405951559544 -22.316546745039528 -0.042849349044263366 -22.316727356053907
331 -0.043967324495315555 -22.360514069534844 -0.04544766172766686 -22.362175017781574
332 -0.0438678327947855 -22.40438190232963 -0.04109995923936367 -22.40327497702094
333 -0.043935427069664 -22.44831732939929 -0.044218959845602514 -22.44749393686654
334 -0.043889193795621395 -22.492206523194913 -0.044170100800693037 -22.49166403766723
335 -0.04383616242557764 -22.53604268562049 -0.0431050144135952 -22.534769052080826
336 -0.04393760319799185 -22.579980288818483 -0.04531621430069208 -22.580085266381516
337 -0.04382990673184395 -22.623810195550327 -0.04310381039977074 -22.623189076781287
338 -0.04382177721709013 -22.667631972767417 -0.04672981165349484 -22.669918888434783
339 -0.0436466908082366 -22.711278663575655 -0.04288760144263506 -22.71280648987742
340 -0.0436805322766304 -22.754959195852287 -0.04368211440742016 -22.75648860428484
341 -0.043697037175297736 -22.798656233027586 -0.04630612786859274 -22.802794732153433
342 -0.043486212566494944 -22.84214244559408 -0.04021264798939228 -22.843007380142826
343 -0.043576770648360255 -22.885719216242443 -0.04422150123864412 -22.88722888138147
344 -0.04357068166136742 -22.92928989790381 -0.043700587935745716 -22.930929469317217
345 -0.04363023154437542 -22.972920129448188 -0.04412384945899248 -22.975053318776208
346 -0.04353920128196478 -23.016459330730154 -0.04404391832649708 -23.019097237102706
347 -0.0435401514172554 -23.059999482147408 -0.042512529902160166 -23.061609767004867
348 -0.0435613077133894 -23.103560789860797 -0.04352226741611957 -23.105132034420986
349 -0.043543842248618604 -23.147104632109414 -0.04213214367628097 -23.147264178097267
350 -0.043795971944928166 -23.19090060405434 -0.04407600127160549 -23.191340179368872
351 -0.043546655587852 -23.234447259642195 -0.042883345670998094 -23.23422352503987
352 -0.04360125102102756 -23.278048510663222 -0.04582775980234146 -23.280051284842212
353 -0.043478958681225775 -23.32152746934445 -0.04136656876653433 -23.321417853608747
354 -0.043459707871079445 -23.36498717721553 -0.048898813873529436 -23.370316667482275
355 -0.043335127644240856 -23.40832230485977 -0.046438221074640754 -23.416754888556916
356 -0.043203897401690484 -23.45152620226146 -0.04336754586547613 -23.46012243442239
357 -0.04316422175616026 -23.49469042401762 -0.04202822595834732 -23.50215066038074
358 -0.04322579372674227 -23.53791621774436 -0.04268001262098551 -23.544830673001723
359 -0.043304013274610045 -23.58122023101897 -0.04112296905368566 -23.585953642055408
360 -0.04337305389344692 -23.624593284912418 -0.0407587667927146 -23.62671240884812
361 -0.04345041736960411 -23.668043702282024 -0.04469569511711598 -23.671408103965238
362 -0.043358539789915086 -23.711402242071937 -0.041714121401309964 -23.713122225366547
363 -0.043442309647798535 -23.754844551719735 -0.04264312814921141 -23.75576535351576
364 -0.04350129719823599 -23.798345848917972 -0.04472817610949278 -23.800493529625253
365 -0.043294308334589006 -23.84164015725256 -0.046701531298458575 -23.847195060923713
366 -0.04320061504840851 -23.88484077230097 -0.04219210632145405 -23.889387167245168
367 -0.04323376044631004 -23.928074532747278 -0.04303999561816454 -23.932427162863334
368 -0.0432754922658205 -23.9713500250131 -0.0435406893491745 -23.97596785221251
369 -0.04325470775365829 -24.014604732766756 -0.042516288533806804 -24.018484140746317
370 -0.04329238589853048 -24.057897118665288 -0.047228915803134444 -24.065713056549452
371 -0.04308236893266439 -24.100979487597954 -0.04301312938332558 -24.108726185932777
372 -0.043165529146790504 -24.144145016744744 -0.042706072330474854 -24.151432258263252
373 -0.04322815667837858 -24.187373173423122 -0.040882930532097815 -24.19231518879535
374 -0.04336156062781811 -24.23073473405094 -0.043439974449574946 -24.235755163244928
375 -0.04326066952198744 -24.27399540357293 -0.04395423941314221 -24.27970940265807
376 -0.04329393897205591 -24.317289342544985 -0.04330263026058674 -24.32301203291866
377 -0.043250900506973264 -24.360540243051958 -0.04202849082648754 -24.365040523745147
378 -0.04323069602251053 -24.40377093907447 -0.04177590496838093 -24.40681642871353
379 -0.043351376056671144 -24.44712231513114 -0.044183545559644696 -24.450999974273174
380 -0.043261689320206645 -24.490384004451347 -0.04327560793608427 -24.49427558220926
381 -0.043274635635316375 -24.533658640086664 -0.04190886598080397 -24.536184448190063
382 -0.04335648845881224 -24.577015128545476 -0.04431035462766886 -24.580494802817732
383 -0.04332541655749082 -24.620340545102966 -0.04404216967523098 -24.62453697249296
384 -0.04324736744165421 -24.66358791254462 -0.04235449135303497 -24.666891463845996
385 -0.043190501257777215 -24.706778413802397 -0.041186836920678614 -24.708078300766676
386 -0.04333023186773062 -24.750108645670128 -0.043907304666936396 -24.751985605433614
387 -0.04322095960378647 -24.793329605273914 -0.03985676523298025 -24.791842370666593
388 -0.043430240266025065 -24.83675984553994 -0.04854112584143877 -24.840383496508032
389 -0.04323211442679167 -24.879991959966734 -0.04347916468977928 -24.88386266119781
390 -0.04328213967382908 -24.92327409964056 -0.04475263766944408 -24.928615298867253
391 -0.04315078686922789 -24.966424886509788 -0.044471205584704875 -24.97308650445196
392 -0.04303613137453795 -25.009461017884327 -0.043839219585061075 -25.01692572403702
393 -0.04301231093704701 -25.052473328821375 -0.04400217439979315 -25.060927898436812
394 -0.043019764311611655 -25.095493093132987 -0.042349448427557945 -25.10327734686437
395 -0.04300793688744307 -25.13850103002043 -0.04248186219483614 -25.145759209059207
396 -0.0430371105670929 -25.18153814058752 -0.044513392448425296 -25.190272601507633
397 -0.04295266661792994 -25.22449080720545 -0.04301231075078249 -25.233284912258416
398 -0.04290901739150286 -25.26739982459695 -0.04123743362724781 -25.274522345885664
399 -0.043104917369782926 -25.31050474196673 -0.04554609954357147 -25.320068445429236
400 -0.04292745925486088 -25.353432201221594 -0.04108839705586433 -25.3611568424851
401 -0.043076610378921035 -25.396508811600516 -0.046274386905133726 -25.407431229390234
402 -0.04287892188876867 -25.439387733489284 -0.041682831943035126 -25.44911406133327
403 -0.04296352136880159 -25.482351254858084 -0.04051264021545649 -25.489626701548726
404 -0.04301781095564365 -25.525369065813727 -0.044269487634301184 -25.53389618918303
405 -0.0430448554456234 -25.56841392125935 -0.04210077878087759 -25.575996967963906
406 -0.04306845478713513 -25.611482376046485 -0.04096762966364622 -25.616964597627554
407 -0.04316683225333691 -25.654649208299823 -0.04148674849420786 -25.658451346121762
408 -0.043293137848377225 -25.6979423461482 -0.041617917641997335 -25.70006926376376
409 -0.043206738866865636 -25.741149085015063 -0.04172567762434483 -25.741794941388104
410 -0.04324080850929022 -25.784389893524352 -0.0446959663182497 -25.786490907706355
411 -0.0432793639600277 -25.82766925748438 -0.04374862220138311 -25.83023952990774
412 -0.04321556780487299 -25.870884825289252 -0.04361190591007471 -25.873851435817816
413 -0.04318297728896141 -25.914067802578213 -0.04176239930093288 -25.915613835118748
414 -0.0432966411113739 -25.95736444368959 -0.04132339842617512 -25.956937233544924
415 -0.043367681466042994 -26.000732125155633 -0.04290014188736677 -25.99983737543229
416 -0.04339027777314186 -26.044122402928775 -0.04268102906644344 -26.042518404498733
417 -0.04325959030538797 -26.087381993234164 -0.04086962882429361 -26.083388033323025
418 -0.04335759449750185 -26.130739587731664 -0.04178746715188027 -26.125175500474906
419 -0.04343611821532249 -26.174175705946986 -0.04501958023756743 -26.170195080712475
420 -0.04332174491137266 -26.21749745085836 -0.0444586731493473 -26.21465375386182
421 -0.04326511677354574 -26.260762567631907 -0.044194191507995126 -26.258847945369816
422 -0.043184220977127555 -26.303946788609036 -0.04544513188302517 -26.30429307725284
423 -0.04309759922325611 -26.34704438783229 -0.04305849578231573 -26.347351573035155
424 -0.043029694072902205 -26.390074081905194 -0.043117753230035305 -26.39046932626519
425 -0.043058477155864236 -26.433132559061058 -0.043420658260583875 -26.433889984525774
426 -0.04307364691048861 -26.476206205971547 -0.04369389228522778 -26.477583876811
427 -0.04305153824388981 -26.519257744215437 -0.043386977165937424 -26.520970853976937
428 -0.04295987170189619 -26.562217615917334 -0.04131029155105352 -26.56228114552799
429 -0.04313096012920141 -26.605348576046534 -0.04499485902488232 -26.607276004552872
430 -0.04301737993955612 -26.64836595598609 -0.0419351976364851 -26.649211202189356
431 -0.0430804617702961 -26.691446417756385 -0.04233444277197122 -26.691545644961327
432 -0.04313687887042761 -26.734583296626813 -0.04179159440100193 -26.733337239362328
433 -0.043239911645650865 -26.777823208272462 -0.04422484040260315 -26.77756207976493
434 -0.04302442688494921 -26.82084763515741 -0.04179438129067421 -26.819356461055605
435 -0.043023263476788996 -26.8638708986342 -0.042464363388717175 -26.861820824444322
436 -0.04301104806363583 -26.906881946697837 -0.042042691819369794 -26.90386351626369
437 -0.04310966748744249 -26.94999161418528 -0.04297700766474009 -26.94684052392843
438 -0.043103092536330226 -26.99309470672161 -0.04345441926270723 -26.990294943191138
439 -0.04308566600084305 -27.036180372722452 -0.04310170654207468 -27.033396649733213
440 -0.04310584496706724 -27.079286217689518 -0.040690542012453076 -27.074087191745665
441 -0.04315872397273779 -27.122444941662256 -0.04510287567973137 -27.119190067425397
442 -0.043157666176557544 -27.165602607838814 -0.04301041811704635 -27.162200485542442
443 -0.04315435998141766 -27.208756967820232 -0.045648894645273684 -27.207849380187717
444 -0.043000185303390025 -27.251757153123624 -0.04591379109770059 -27.253763171285417
445 -0.04304039962589741 -27.29479755274952 -0.042460128851234916 -27.296223300136653
446 -0.04293768461793661 -27.337735237367458 -0.042210845090448854 -27.3384341452271
447 -0.04293815959244966 -27.380673396959907 -0.04434915278106928 -27.38278329800817
448 -0.04291836228221655 -27.42359175924212 -0.04508660975843668 -27.427869907766606
449 -0.0427949208766222 -27.466386680118745 -0.04273683931678533 -27.47060674708339
450 -0.04277866892516613 -27.50916534904391 -0.042637542076408866 -27.5132442891598
451 -0.042829332686960694 -27.55199468173087 -0.04014410432428121 -27.55338839348408
452 -0.0429648132994771 -27.59495949503035 -0.04149982761591673 -27.594888221099996
453 -0.04295287542045116 -27.6379123704508 -0.04292276278138161 -27.637810983881376
454 -0.0431050380691886 -27.68101740851999 -0.04265972878783941 -27.680470712669216
455 -0.04301085565239191 -27.72402826417238 -0.042002879455685614 -27.722473592124903
456 -0.04299416188150644 -27.767022426053884 -0.04466628804802895 -27.76713988017293
457 -0.04305695556104183 -27.810079381614926 -0.04386529996991158 -27.811005180142843
458 -0.04293534718453884 -27.853014728799465 -0.043358931876719 -27.85436411201956
459 -0.04285766445100307 -27.895872393250468 -0.04171354118734598 -27.896077653206905
460 -0.042942393384873864 -27.93881478663534 -0.04320077560842037 -27.939278428815324
461 -0.042958898842334746 -27.981773685477677 -0.04210123866796493 -27.98137966748329
462 -0.04296844583004713 -28.024742131307725 -0.04171355254948139 -28.02309322003277
463 -0.043064850941300394 -28.067806982249024 -0.04334393013268709 -28.066437150165456
464 -0.04311252180486917 -28.110919504053893 -0.041840498149394986 -28.10827764831485
465 -0.04303828664124012 -28.153957790695134 -0.043533388525247574 -28.151811036840098
466 -0.04293340016156435 -28.1968911908567 -0.041398330591619015 -28.193209367431717
467 -0.04317099954932928 -28.24006219040603 -0.0448357168585062 -28.238045084290224
468 -0.04304513558745384 -28.283107325993484 -0.042130618914961816 -28.280175703205185
469 -0.04318591207265854 -28.326293238066143 -0.04423543028533459 -28.324411133490518
470 -0.043039152212440965 -28.369332390278583 -0.044392922334372996 -28.368804055824892
471 -0.04302146788686514 -28.41235385816545 -0.03961802367120981 -28.408422079496102
472 -0.0430971197783947 -28.455450977943844 -0.04534927848726511 -28.453771357983367
473 -0.04296779669821262 -28.498418774642058 -0.04422878623008728 -28.498000144213453
474 -0.04299129769206047 -28.54141007233412 -0.041314975917339326 -28.53931512013079
475 -0.04302434045821428 -28.584434412792334 -0.04289987422525883 -28.58221499435605
476 -0.04299495052546263 -28.627429363317795 -0.04110333304852247 -28.623318327404572
477 -0.04311742074787617 -28.67054678406567 -0.04390338249504566 -28.667221709899618
478 -0.043064960092306134 -28.713611744157976 -0.04223967082798481 -28.709461380727603
479 -0.04307392593473196 -28.756685670092708 -0.04283389244228601 -28.75229527316989
480 -0.043091913871467116 -28.799777583964175 -0.0433373898267746 -28.795632662996663
481 -0.0430785870179534 -28.842856170982127 -0.04103055819869041 -28.836663221195355
482 -0.04312774930149317 -28.88598392028362 -0.043360746651887896 -28.880023967847244
483 -0.043129319883883 -28.929113240167503 -0.0413649583235383 -28.92138892617078
484 -0.043218259885907176 -28.97233150005341 -0.04377697464078665 -28.965165900811567
485 -0.043189228512346745 -29.015520728565757 -0.04454298578202724 -29.009708886593593
486 -0.04303183481097221 -29.05855256337673 -0.04351954497396946 -29.05322843156756
487 -0.04297578316181898 -29.101528346538547 -0.04058291167020798 -29.093811343237768
488 -0.04300050567835569 -29.144528852216904 -0.04129469189792871 -29.135106035135696
489 -0.04306434281170368 -29.187593195028608 -0.043055472709238526 -29.178161507844933
490 -0.043106405064463615 -29.23069960009307 -0.04246757831424475 -29.220629086159178
491 -0.04309158809483051 -29.273791188187904 -0.04273128639906645 -29.263360372558246
492 -0.04309040121734142 -29.316881589405245 -0.04264809209853411 -29.30600846465678
493 -0.04312288071960211 -29.360004470124846 -0.04119133614003658 -29.34719980079682
494 -0.0431854534894228 -29.403189923614267 -0.04348192252218723 -29.390681723319005
495 -0.04313735533505678 -29.446327278949322 -0.04361169300973415 -29.43429341632874
496 -0.04317751936614513 -29.48950479831547 -0.0426005020737648 -29.476893918402503
497 -0.043221484310925005 -29.532726282626395 -0.04219345226883888 -29.519087370671343
498 -0.043108278140425685 -29.575834560766822 -0.042101720534265044 -29.56118909120561
499 -0.043155227415263654 -29.618989788182084 -0.04007846750319004 -29.6012675587088
500 -0.043300336971879 -29.662290125153962 -0.04281661845743656 -29.644084177166235
501 -0.043342819437384605 -29.705632944591347 -0.04326571654528379 -29.68734989371152
502 -0.043184573762118816 -29.748817518353466 -0.046335543505847454 -29.733685437217368
503 -0.043092017993330956 -29.791909536346797 -0.04486468639224768 -29.778550123609616
504 -0.04305837471038103 -29.834967911057177 -0.043203511647880076 -29.821753635257497
505 -0.04300268646329641 -29.877970597520473 -0.04364621341228485 -29.86539984866978
506 -0.04299964774399996 -29.920970245264474 -0.04200610220432281 -29.907405950874104
507 -0.04304034765809774 -29.964010592922573 -0.0437603497877717 -29.951166300661875
508 -0.04303840808570385 -30.007049001008276 -0.043583701737225054 -29.9947500023991
509 -0.04300761874765158 -30.050056619755928 -0.04151462111622095 -30.036264623515322
510 -0.04302224349230528 -30.093078863248234 -0.04293438605964184 -30.079199009574964
511 -0.04299630094319582 -30.13607516419143 -0.04335796274244785 -30.122556972317412
512 -0.04297174792736769 -30.179046912118796 -0.043209011852741244 -30.165765984170154
513 -0.043000162951648234 -30.222047075070446 -0.04316947031766176 -30.208935454487815
514 -0.042977497540414335 -30.26502457261086 -0.04233582727611065 -30.251271281763927
515 -0.04298484064638615 -30.308009413257246 -0.04198852889239788 -30.293259810656323
516 -0.04304253254085779 -30.351051945798105 -0.043033291772007945 -30.336293102428332
517 -0.0430296141654253 -30.39408155996353 -0.04294131677597761 -30.37923441920431
518 -0.043012444861233234 -30.437094004824765 -0.0421877721324563 -30.421422191336767
519 -0.04305553287267685 -30.480149537697443 -0.0435156375169754 -30.464937828853742
520 -0.04294498320668936 -30.52309452090413 -0.04257332775741816 -30.50751115661116
521 -0.04292312432080507 -30.566017645224935 -0.04191063567996025 -30.54942179229112
522 -0.04299839362502098 -30.609016038849955 -0.04370748493820429 -30.593129277229323
523 -0.04291395153850317 -30.651929990388457 -0.042934697680175306 -30.636063974909497
524 -0.043075444363057616 -30.695005434751515 -0.041024846583604814 -30.6770888214931
525 -0.04303797613829374 -30.73804341088981 -0.0471168264746666 -30.724205647967768
526 -0.042902047373354436 -30.78094545826316 -0.043445452116429806 -30.767651100084198
527 -0.042987345904111865 -30.823932804167274 -0.043354079313576224 -30.811005179397775
528 -0.042857316136360166 -30.866790120303634 -0.044647942669689654 -30.855653122067466
529 -0.042821638844907285 -30.90961175914854 -0.04176537115126848 -30.897418493218733
530 -0.04275799412280321 -30.95236975327134 -0.043830159865319726 -30.941248653084052
531 -0.04295548219233751 -30.995325235463678 -0.038945694267749784 -30.9801943473518
532 -0.04290910884737968 -31.038234344311057 -0.04353581219911575 -31.02373015955092
533 -0.042887629382312296 -31.08112197369337 -0.042214490845799445 -31.06594465039672
534 -0.04291803054511547 -31.124040004238488 -0.04545016754418611 -31.111394817940905
535 -0.04286839887499809 -31.166908403113485 -0.04178145490586758 -31.15317627284677
536 -0.0427722068503499 -31.209680609963836 -0.039429758302867414 -31.192606031149637
537 -0.04301166497170925 -31.252692274935544 -0.04010343998670578 -31.232709471136342
538 -0.04308035597205162 -31.295772630907596 -0.04372935798019171 -31.276438829116533
539 -0.04318219479173422 -31.33895482569933 -0.041741528920829295 -31.318180358037363
540 -0.043086114525794986 -31.382040940225124 -0.042591734789311886 -31.360772092826675
541 -0.04308069609105587 -31.42512163631618 -0.042882257141172886 -31.403654349967848
542 -0.04307882692664862 -31.46820046324283 -0.044196496903896335 -31.447850846871745
543 -0.04302573390305042 -31.51122619714588 -0.045469604432582855 -31.493320451304328
544 -0.04301209077239036 -31.55423828791827 -0.042676831409335134 -31.535997282713662
545 -0.04302705079317093 -31.59726533871144 -0.04451082553714514 -31.580508108250807
546 -0.042918572388589385 -31.64018391110003 -0.041397163458168504 -31.621905271708975
547 -0.04287856724113226 -31.683062478341164 -0.04213325623422861 -31.664038527943205
548 -0.04301935061812401 -31.726081828959288 -0.04290450476109982 -31.706943032704306
549 -0.043000045046210286 -31.769081874005497 -0.044356812722980976 -31.751299845427287
550 -0.04285714365541935 -31.811939017660915 -0.041696988977491856 -31.79299683440478
551 -0.042971215397119525 -31.854910233058035 -0.04302155021578073 -31.83601838462056
552 -0.04295081403106451 -31.8978610470891 -0.03964976817369461 -31.875668152794255
553 -0.043167078867554665 -31.941028125956656 -0.04386820271611214 -31.919536355510367
554 -0.04302490334957838 -31.984053029306235 -0.04333585314452648 -31.962872208654893
555 -0.042988551408052446 -32.02704158071429 -0.04362538959830999 -32.006497598253205
556 -0.04293938986957073 -32.06998097058386 -0.04336711838841438 -32.04986471664162
557 -0.04297443721443415 -32.112955407798296 -0.043813847750425336 -32.09367856439205
558 -0.04295153338462114 -32.15590694118292 -0.042535674013197425 -32.136214238405245
559 -0.04298547022044659 -32.198892411403364 -0.04210407678037882 -32.17831831518562
560 -0.042993666231632234 -32.241886077634994 -0.043686749041080476 -32.2220050642267
561 -0.04291146602481603 -32.28479754365981 -0.041472352668643 -32.26347741689534
562 -0.043016175553202626 -32.32781371921302 -0.04365756250917911 -32.30713497940452
563 -0.04297298062592745 -32.370786699838945 -0.04324066173285246 -32.350375641137376
564 -0.04307770971208811 -32.41386440955103 -0.042613455653190614 -32.392989096790565
565 -0.04299961160868406 -32.45686402115972 -0.042364274710416795 -32.43535337150098
566 -0.0429276267066598 -32.499791647866374 -0.04236923810094595 -32.477722609601926
567 -0.04297807086259127 -32.54276971872896 -0.041474482603371145 -32.519197092205296
568 -0.04314503353089094 -32.58591475225985 -0.0412070894613862 -32.560404181666684
569 -0.043249993585050106 -32.6291647458449 -0.04573381245136261 -32.60613799411804
570 -0.042960690706968306 -32.67212543655187 -0.044672578759491446 -32.65081057287753
571 -0.042880657501518725 -32.71500609405339 -0.043021808564662936 -32.69383238144219
572 -0.04299955349415541 -32.75800564754755 -0.04208159260451794 -32.73591397404671
573 -0.04291442092508078 -32.80092006847263 -0.04300471637398005 -32.77891869042069
574 -0.04289557449519634 -32.843815642967826 -0.042476861551404 -32.821395551972095
575 -0.042961230501532555 -32.88677687346936 -0.041069980897009375 -32.8624655328691
576 -0.043120954930782315 -32.929897828400144 -0.041584615409374234 -32.90405014827848
577 -0.04311785567551851 -32.97301568407566 -0.043332658149302004 -32.94738280642778
578 -0.042997234500944614 -33.01601291857661 -0.044069191254675386 -32.99145199768246
579 -0.04305030517280102 -33.059063223749405 -0.0422543253749609 -33.03370632305742
580 -0.043002725020051 -33.10206594876946 -0.044345195032656194 -33.07805151809008
581 -0.042985500767827034 -33.145051449537284 -0.045575158670544624 -33.12362667676062
582 -0.04279949087649584 -33.18785094041378 -0.04416437651962042 -33.16779105328024
583 -0.0428387962281704 -33.23068973664195 -0.0403447151184082 -33.20813576839865
584 -0.042912484519183634 -33.273602221161134 -0.04058433286845684 -33.248720101267104
585 -0.0429875111207366 -33.31658973228187 -0.04466590993106365 -33.293386011198166
586 -0.0428769463673234 -33.35946667864919 -0.045711859874427316 -33.339097871072596
587 -0.042732350341975686 -33.40219902899117 -0.043499501422047615 -33.382597372494644
588 -0.04279598705470562 -33.44499501604587 -0.04550283681601286 -33.42810020931066
589 -0.042614896595478055 -33.487609912641354 -0.04357732478529215 -33.471677534095946
590 -0.04264446850866079 -33.530254381150016 -0.0426220390945673 -33.51429957319051
591 -0.04256018865853548 -33.57281456980855 -0.04173573888838291 -33.5560353120789
592 -0.042643763683736326 -33.615458333492285 -0.04210066087543964 -33.59813597295434
593 -0.04266116265207529 -33.65811949614436 -0.04158226735889912 -33.639718240313236
594 -0.042732997052371505 -33.70085249319673 -0.04414349030703306 -33.68386173062027
595 -0.042661943659186366 -33.74351443685591 -0.042925961315631866 -33.726787691935904
596 -0.04267697595059872 -33.78619141280651 -0.04382116049528122 -33.77060885243119
597 -0.042692432552576064 -33.82888384535909 -0.04218449778854847 -33.812793350219735
598 -0.04262874163687229 -33.87151258699596 -0.04199678488075733 -33.854790135100494
599 -0.042600205168128014 -33.91411279216409 -0.041651437245309356 -33.8964415723458
600 -0.042625533416867256 -33.95673832558096 -0.0446339400485158 -33.94107551239431
601 -0.042577038146555425 -33.99931536372751 -0.04265775624662638 -33.98373326864094
602 -0.04252589717507362 -34.041841260902586 -0.04335478283464909 -34.02708805147559
603 -0.04247929509729147 -34.08432055599988 -0.03975313473492861 -34.06684118621052
604 -0.04276588689535856 -34.12708644289524 -0.042991187609732154 -34.10983237382025
605 -0.04257015734910965 -34.16965660024435 -0.042452876828610896 -34.15228525064886
606 -0.04254731051623821 -34.21220391076059 -0.04346437007188797 -34.19574962072075
607 -0.04259840939193964 -34.254802320152535 -0.042966379784047604 -34.238716000504795
608 -0.042572294175624845 -34.29737461432816 -0.041306552849709986 -34.280022553354506
609 -0.042653339356184004 -34.34002795368435 -0.042442678660154345 -34.32246523201466
610 -0.042688552662730216 -34.38271650634708 -0.04167218916118145 -34.36413742117584
611 -0.042726848646998404 -34.42544335499408 -0.043678600899875165 -34.407816022075714
612 -0.042721500433981416 -34.468164855428064 -0.044257835298776624 -34.452073857374494
613 -0.04265419989824295 -34.51081905532631 -0.04260015431791544 -34.49467401169241
614 -0.04271593801677227 -34.55353499334308 -0.04079610221087933 -34.53547011390329
615 -0.04278370700776577 -34.59631870035084 -0.04275440722703934 -34.57822452113032
616 -0.042806686647236344 -34.63912538699808 -0.0418593866750598 -34.62008390780538
617 -0.04276067540049553 -34.681886062398576 -0.043395445123314856 -34.6634793529287
618 -0.04270403031259775 -34.724590092711175 -0.042162984423339364 -34.70564233735204
619 -0.042749108746647835 -34.76733920145782 -0.042284713126719 -34.74792705047876
620 -0.04272790364921093 -34.81006710510703 -0.042323650792241096 -34.790250701271
621 -0.04277213104069233 -34.85283923614772 -0.044388677552342416 -34.83463937882334
622 -0.04275192748755217 -34.895591163635274 -0.039621954597532746 -34.874261333420876
623 -0.04293170608580112 -34.938522869721076 -0.04121537171304226 -34.91547670513392
624 -0.04296959917992353 -34.981492468901 -0.04425031207501888 -34.95972701720894
625 -0.04294029474258423 -35.02443276364359 -0.03922147490084171 -34.99894849210978
626 -0.04312887899577618 -35.06756164263936 -0.043198677524924275 -35.04214716963471
627 -0.04310676846653223 -35.11066841110589 -0.043594871275126935 -35.085742040909835
628 -0.04303119108080864 -35.1536996021867 -0.04359794426709414 -35.12933998517693
629 -0.04296679701656103 -35.19666639920326 -0.043349459581077096 -35.17268944475801
630 -0.04298949688673019 -35.23965589608999 -0.043139096722006796 -35.215828541480015
631 -0.04295738507062197 -35.282613281160614 -0.041217231191694736 -35.25704577267171
632 -0.04298961665481329 -35.32560289781543 -0.04372762609273195 -35.30077339876444
633 -0.04303931202739477 -35.368642209842825 -0.044530305080115795 -35.34530370384456
634 -0.04293710477650166 -35.411579314619324 -0.04229026325047016 -35.38759396709503
635 -0.04297183621674776 -35.454551150836075 -0.04519792664796114 -35.43279189374299
636 -0.042762523703277114 -35.49731367453935 -0.04011136814951897 -35.472903261892505
637 -0.042837072908878324 -35.54015074744823 -0.04077410977333784 -35.51367737166584
638 -0.04290605150163174 -35.58305679894986 -0.04253885969519615 -35.55621623136104
639 -0.04306055624037981 -35.62611735519024 -0.04633171819150448 -35.602547949552545
640 -0.04279188867658377 -35.66890924386682 -0.0433812890201807 -35.64592923857273
641 -0.042834432981908324 -35.71174367684873 -0.04120337590575218 -35.68713261447848
642 -0.042869386821985246 -35.75461306367071 -0.042087964713573456 -35.72922057919205
643 -0.04283998459577561 -35.79745304826648 -0.0421678951010108 -35.77138847429306
644 -0.042860725149512294 -35.84031377341599 -0.04345621820539236 -35.814844692498454
645 -0.042839026637375356 -35.88315280005337 -0.043515718542039394 -35.85836041104049
646 -0.04286586232483387 -35.9260186623782 -0.04251083731651306 -35.90087124835701
647 -0.042887411452829836 -35.96890607383103 -0.04409821145236492 -35.94496945980937
648 -0.04280384760349989 -36.01170992143453 -0.04500119257718325 -35.98997065238655
649 -0.04265747107565403 -36.05436739251019 -0.043349253758788106 -36.033319906145344
650 -0.04262656886130571 -36.096993961371496 -0.04056516848504543 -36.07388507463039
651 -0.042759135365486145 -36.13975309673698 -0.04260924309492111 -36.11649431772531
652 -0.04284088183194399 -36.182593978568924 -0.0413558442145586 -36.15785016193987
653 -0.04272860586643219 -36.225322584435354 -0.04195482078939676 -36.19980498272927
654 -0.04273752607405186 -36.2680601105094 -0.04102480951696634 -36.24082979224624
655 -0.042821196094155314 -36.310881306603555 -0.04143703542649746 -36.282266827672736
656 -0.04284827951341867 -36.35372958611698 -0.043535493314266205 -36.325802320987
657 -0.043064572475850584 -36.396794158592826 -0.039704333245754245 -36.36550665423275
658 -0.04312494397163391 -36.43991910256446 -0.042259038984775545 -36.40776569321753
659 -0.043004540354013444 -36.48292364291847 -0.03969636466354132 -36.44746205788107
660 -0.043143496848642826 -36.526067139767115 -0.043230853788554666 -36.490692911669626
661 -0.04312063083052635 -36.569187770597644 -0.04292703159153462 -36.53361994326116
662 -0.043085502460598946 -36.61227327305824 -0.04078904148191213 -36.57440898474307
663 -0.04313768818974495 -36.65541096124799 -0.04333748649805784 -36.617746471241134
664 -0.0432274304330349 -36.69863839168102 -0.04378435127437115 -36.6615308225155
665 -0.0431229742243886 -36.74176136590541 -0.04377459324896336 -36.705305415764464
666 -0.043021020106971265 -36.78478238601238 -0.04274631962180138 -36.74805173538626
667 -0.04309712834656239 -36.82787951435894 -0.041513127461075786 -36.789564862847335
668 -0.04318256173282862 -36.87106207609177 -0.045059448853135106 -36.83462431170047
669 -0.04303238149732351 -36.914094457589094 -0.045095931924879554 -36.87972024362535
670 -0.0429662749171257 -36.95706073250622 -0.04453880824148655 -36.924259051866834
671 -0.042760851234197615 -36.99982158374042 -0.042984607815742495 -36.96724365968257
672 -0.04276763722300529 -37.04258922096343 -0.041264308989048 -37.00850796867162
673 -0.04289938546717167 -37.0854886064306 -0.04146741572767496 -37.049975384399296
674 -0.04295723885297775 -37.12844584528358 -0.04440807271748781 -37.094383457116784
675 -0.04283094685524702 -37.171276792138826 -0.04277298990637064 -37.13715644702315
676 -0.04278733916580677 -37.21406413130463 -0.04539954885840416 -37.18255599588156
677 -0.04274570010602474 -37.256809831410656 -0.044017956219613553 -37.22657395210117
678 -0.04265115521848202 -37.299460986629136 -0.04100976642221212 -37.26758371852338
679 -0.042764420993626116 -37.34222540762276 -0.04215826857835055 -37.30974198710173
680 -0.042845309153199194 -37.385070716775964 -0.04270770400762558 -37.352449691109356
681 -0.04276112653315067 -37.427831843309114 -0.041990592144429684 -37.394440283253786
682 -0.0428656242787838 -37.4706974675879 -0.04307960644364357 -37.43751988969743
683 -0.042757447622716424 -37.513454915210616 -0.04233732558786869 -37.47985721528529
684 -0.042742709442973134 -37.55619762465359 -0.040957051888108255 -37.5208142671734
685 -0.04277980141341686 -37.59897742606701 -0.04290506467223167 -37.56371933184563
686 -0.042782674357295034 -37.64176010042431 -0.04208346139639616 -37.60580279324203
687 -0.0427831694483757 -37.684543269872684 -0.04514470491558313 -37.65094749815761
688 -0.042767270281910894 -37.7273105401546 -0.041933503746986386 -37.6928810019046
689 -0.042753756046295166 -37.77006429620089 -0.04140963833779097 -37.73429064024239
690 -0.042779058963060376 -37.812843355163956 -0.04443468358367682 -37.778725323826066
691 -0.042870469577610495 -37.855713824741564 -0.042477124556899074 -37.82120244838296
692 -0.042808306962251665 -37.898522131703814 -0.04146807845681906 -37.86267052683978
693 -0.042833193019032476 -37.94135532472285 -0.042427442222833636 -37.90509796906261
694 -0.04287916049361229 -37.98423448521646 -0.04059886634349823 -37.94569683540611
695 -0.04302941299974918 -38.02726389821621 -0.042789988592267035 -37.98848682399838
696 -0.042871917225420476 -38.07013581544163 -0.04256947822868824 -38.031056302227064
697 -0.04290801212191582 -38.113043827563544 -0.041773487068712714 -38.072829789295774
698 -0.04304255340248346 -38.15608638096603 -0.042923643998801705 -38.11575343329458
699 -0.043045627884566784 -38.1991320088506 -0.043993263691663745 -38.15974669698624
700 -0.042956100031733516 -38.24208810888233 -0.043672729097306726 -38.20341942608355
701 -0.04291516803205013 -38.28500327691438 -0.042909855023026466 -38.246329281106576
702 -0.042782718874514104 -38.327785995788894 -0.044721597246825694 -38.2910508783534
703 -0.04274294525384903 -38.37052894104274 -0.04276457019150257 -38.333815448544904
704 -0.04271863345056772 -38.41324757449331 -0.043594067357480525 -38.377409515902386
705 -0.042768847197294235 -38.456016421690606 -0.04125153888016939 -38.418661054782554
706 -0.04272871725261211 -38.49874513894322 -0.0444132836535573 -38.46307433843611
707 -0.042684387788176535 -38.5414295267314 -0.04169517699629068 -38.5047695154324
708 -0.04283062387257815 -38.584260150603974 -0.038780626840889454 -38.54355014227329
709 -0.042847288958728316 -38.6271074395627 -0.04494813196361065 -38.5884982742369
710 -0.042755568772554396 -38.669863008335255 -0.04117132648825646 -38.62966960072515
711 -0.04279662761837244 -38.71265963595363 -0.04141314905136824 -38.67108274977652
712 -0.042893804423511026 -38.75555344037714 -0.04266677256673575 -38.71374952234325
713 -0.043000395968556406 -38.7985538363457 -0.044127197563648225 -38.757876719906896
714 -0.042831459827721116 -38.84138529617342 -0.0430000439286232 -38.80087676383552
715 -0.04290083423256874 -38.88428613040599 -0.04264431521296501 -38.843521079048486
716 -0.0428802777081728 -38.92716640811416 -0.04477898757904768 -38.88830006662754
717 -0.04287977311760187 -38.970046181231766 -0.045325835980474946 -38.933625902608014
718 -0.042705011740326884 -39.01275119297209 -0.04423188474029303 -38.977857787348306
719 -0.042720232903957364 -39.05547142587605 -0.044649717211723325 -39.02250750456003
720 -0.042482046969234945 -39.09795347284528 -0.04183004293590784 -39.06433754749594
721 -0.04260634556412697 -39.14055981840941 -0.04237085375934839 -39.10670840125529
722 -0.04258581604808569 -39.183145634457496 -0.04328621532768011 -39.14999461658297
723 -0.042903227359056474 -39.22604886181655 -0.04806110244244337 -39.19805571902542
724 -0.04233172256499529 -39.268380584381546 -0.038877307623624804 -39.23693302664904
725 -0.04251002296805382 -39.3108906073496 -0.040662987157702446 -39.27759601380674
726 -0.042552128247916696 -39.35344273559752 -0.042345888540148736 -39.31994190234689
727 -0.04259998314082623 -39.39604271873834 -0.04576752055436373 -39.365709422901254
728 -0.04249495044350624 -39.43853766918185 -0.043435989134013656 -39.409145412035265
729 -0.04243116248399019 -39.48096883166584 -0.042615756019949914 -39.451761168055214
730 -0.04251617416739464 -39.52348500583324 -0.042318697832524774 -39.49407986588774
731 -0.0424550773575902 -39.565940083190824 -0.04404612071812153 -39.53812598660586
732 -0.04247451312839985 -39.60841459631922 -0.04165681302547455 -39.57978279963134
733 -0.042594289779663085 -39.651008886098886 -0.043084634281694886 -39.62286743391304
734 -0.042613580077886584 -39.69362246617677 -0.043387656658887865 -39.66625509057192
735 -0.04261208008974791 -39.736234546266516 -0.04203875456005335 -39.708293845131976
736 -0.04260740131139755 -39.77884194757792 -0.04218030385673046 -39.75047414898871
737 -0.042558437772095205 -39.82140038535001 -0.04122703615576029 -39.79170118514447
738 -0.04270821083337069 -39.86410859618338 -0.0432288846001029 -39.83493006974457
739 -0.04260223470628262 -39.90671083088966 -0.044552248902618885 -39.87948231864719
740 -0.042619948647916316 -39.949330779537576 -0.04217093400657177 -39.92165325265376
741 -0.042615783773362635 -39.99194656331094 -0.04265821743756533 -39.964311470091324
742 -0.04272872898727655 -40.03467529229822 -0.0404707508161664 -40.004782220907494
743 -0.042800900526344776 -40.07747619282456 -0.04141836185008287 -40.04620058275758
744 -0.04284412544220686 -40.12032031826677 -0.0437291095033288 -40.08992969226091
745 -0.04275483265519142 -40.16307515092196 -0.046896455064415934 -40.13682614732532
746 -0.042565288953483105 -40.205640439875445 -0.04272001162171364 -40.17954615894703
747 -0.04259124770760536 -40.24823168758305 -0.04117864966392517 -40.22072480861096
748 -0.042631466314196585 -40.29086315389725 -0.043926318362355235 -40.26465112697331
749 -0.04280017539858818 -40.33366332929584 -0.0461864260956645 -40.31083755306898
750 -0.04241694957017898 -40.37608027886602 -0.043632648698985574 -40.35447020176797
751 -0.042393536493182185 -40.4184738153592 -0.044435003958642486 -40.39890520572661
752 -0.04242715481668711 -40.460900970175885 -0.041591583751142025 -40.44049678947775
753 -0.04245382361114025 -40.503354793787025 -0.0418354457244277 -40.48233223520218
754 -0.04246653690934181 -40.54582133069637 -0.04232930485159159 -40.52466154005377
755 -0.04241353012621403 -40.58823486082258 -0.04049975089728832 -40.56516129095106
756 -0.04254916626960039 -40.63078402709218 -0.04302743934094906 -40.60818873029201
757 -0.04251344967633486 -40.67329747676852 -0.04269296023994684 -40.65088169053195
758 -0.042646322026848794 -40.715943798795365 -0.04145761337131262 -40.69233930390327
759 -0.04258130118250847 -40.758525099977874 -0.04106381963938475 -40.73340312354265
760 -0.04266808200627566 -40.80119318198415 -0.044103434681892394 -40.777506558224545
761 -0.042649290151894094 -40.84384247213604 -0.04464047607034445 -40.822147034294886
762 -0.0426044899970293 -40.88644696213307 -0.043468790128827095 -40.86561582442371
763 -0.04257986154407263 -40.92902682367714 -0.04354005362838507 -40.9091558780521
764 -0.04249222930520773 -40.97151905298235 -0.04142358899116516 -40.95057946704326
765 -0.0426123633980751 -41.01413141638043 -0.04381029885262251 -40.99438976589588
766 -0.04251118712127209 -41.0566426035017 -0.043005190417170526 -41.03739495631305
767 -0.042495349608361724 -41.09913795311006 -0.04249043278396129 -41.079885389097015
768 -0.0425436906516552 -41.141681643761714 -0.04147606398910284 -41.12136145308612
769 -0.042532135359942914 -41.184213779121656 -0.04330201856791973 -41.16466347165404
770 -0.04253464266657829 -41.22674842178824 -0.04252113029360771 -41.207184601947645
771 -0.04267379809170961 -41.26942221987995 -0.04203449077904224 -41.24921909272669
772 -0.04269816484302282 -41.312120384722974 -0.044983073882758615 -41.29420216660945
773 -0.042592937126755714 -41.35471332184973 -0.04192097038030625 -41.336123136989755
774 -0.04264671187847853 -41.397360033728205 -0.04514470361173153 -41.38126784060149
775 -0.04253920894116163 -41.43989924266937 -0.04140193033963442 -41.42266977094112
776 -0.0425253352150321 -41.4824245778844 -0.04064824115484953 -41.46331801209597
777 -0.04261678289622069 -41.52504136078062 -0.042179929278790954 -41.505497941374756
778 -0.04263776633888483 -41.567679127119504 -0.042692307569086554 -41.54819024894384
779 -0.042670116387307645 -41.61034924350681 -0.04177148453891277 -41.58996173348275
780 -0.04272234700620174 -41.653071590513015 -0.04019078724086285 -41.63015252072361
781 -0.04287746530026197 -41.69594905581328 -0.0406222416087985 -41.670774762332414
782 -0.04286366123706102 -41.738812717050344 -0.04233967661857605 -41.71311443895099
783 -0.04290468599647283 -41.78171740304682 -0.042684737034142016 -41.75579917598513
784 -0.04288023989647627 -41.824597642943296 -0.04359547067433596 -41.799394646659465
785 -0.04287995044142008 -41.86747759338471 -0.04292365182191134 -41.84231829848137
786 -0.04273992367088795 -41.9102175170556 -0.0506715189665556 -41.892989817447926
787 -0.042567023262381556 -41.95278454031798 -0.044969130866229536 -41.937958948314154
788 -0.04249817337840796 -41.99528271369638 -0.04322980269789696 -41.98118875101205
789 -0.042455895058810714 -42.03773860875519 -0.04106027744710446 -42.02224902845915
790 -0.04255008809268475 -42.08028869684787 -0.04073887374252081 -42.06298790220167
791 -0.04257972724735737 -42.12286842409523 -0.044479038938879965 -42.10746694114055
792 -0.04253486916422844 -42.16540329325946 -0.04344659466296434 -42.15091353580352
793 -0.04252482056617737 -42.20792811382564 -0.04204129558056593 -42.192954831384085
794 -0.04258446805179119 -42.25051258187743 -0.04407559651881456 -42.2370304279029
795 -0.04258747231215239 -42.29310005418958 -0.04066522493958473 -42.27769565284249
796 -0.04255741965025663 -42.33565747383984 -0.042064986564219 -42.31976063940671
797 -0.042576026916503903 -42.378233500756345 -0.04222667030990124 -42.36198730971661
798 -0.04261040035635233 -42.4208439011127 -0.04124239645898342 -42.403229706175594
799 -0.042729680240154264 -42.463573581352854 -0.04127635546028614 -42.44450606163588
800 -0.04270360991358757 -42.50627719126644 -0.04165349844843149 -42.48615956008431
801 -0.042813805676996705 -42.54909099694344 -0.04235262144356966 -42.52851218152788
802 -0.04283423777669668 -42.59192523472014 -0.041889806650578974 -42.57040198817846
803 -0.04280525706708431 -42.634730491787224 -0.04260672256350517 -42.613008710741966
804 -0.04285240601748228 -42.677582897804704 -0.039630374498665334 -42.65263908524063
805 -0.04279724359512329 -42.72038014139983 -0.042442265525460245 -42.69508135076609
806 -0.04288436137139797 -42.76326450277123 -0.04485024623572827 -42.739931597001814
807 -0.042746853455901145 -42.80601135622713 -0.041550103761255744 -42.78148170076307
808 -0.042886975593864916 -42.848898331821 -0.041447265259921554 -42.822928966022985
809 -0.04282050635665655 -42.89171883817765 -0.043722291477024555 -42.86665125750001
810 -0.042855181731283665 -42.934574019908936 -0.042990642599761486 -42.90964190009977
811 -0.04282934498041868 -42.977403364889355 -0.04340222608298063 -42.95304412618275
812 -0.042784649133682254 -43.020188014023034 -0.046401838585734365 -42.99944596476849
813 -0.04264189153909683 -43.06282990556213 -0.04382404088973999 -43.04327000565823
814 -0.04260762128978968 -43.10543752685192 -0.043477497436106204 -43.08674750309434
815 -0.0425560999661684 -43.14799362681809 -0.04592756107449532 -43.13267506416883
816 -0.042497518472373486 -43.190491145290466 -0.042837338708341124 -43.17551240287717
817 -0.042448558285832404 -43.2329397035763 -0.0420079443603754 -43.217520347237546
818 -0.042426922544837 -43.275366626121134 -0.043866551108658315 -43.2613868983462
819 -0.04237902220338583 -43.31774564832452 -0.044634961150586606 -43.30602185949679
820 -0.042271863296628 -43.360017511621145 -0.042290333472192285 -43.34831219296898
821 -0.042275913245975974 -43.40229342486712 -0.04186578653752804 -43.39017797950651
822 -0.042312385700643065 -43.44460581056776 -0.041820565797388555 -43.4319985453039
823 -0.04222346115857363 -43.48682927172633 -0.04211994018405676 -43.474118485487956
824 -0.042406662739813326 -43.52923593446614 -0.042819910869002345 -43.516938396356956
825 -0.04242351688444614 -43.57165945135059 -0.04330615755170584 -43.56024455390866
826 -0.04240789283066988 -43.61406734418126 -0.042520289309322834 -43.60276484321798
827 -0.042329631932079795 -43.656396976113335 -0.042152986861765385 -43.64491783007975
828 -0.042416013032197955 -43.69881298914553 -0.041964794136583806 -43.68688262421633
829 -0.04238898176699877 -43.74120197091253 -0.03992470465600491 -43.72680732887233
830 -0.04257625229656696 -43.7837782232091 -0.042893010191619396 -43.76970033906395
831 -0.04251257944852114 -43.82629080265762 -0.043030173517763615 -43.812730512581716
832 -0.0424924585968256 -43.86878326125444 -0.041862628608942035 -43.854593141190655
833 -0.04257629532366991 -43.91135955657811 -0.039687664806842805 -43.8942808059975
834 -0.04257992599159479 -43.95393948256971 -0.042084251157939435 -43.936365057155434
835 -0.04266604632139206 -43.9966055288911 -0.04245600290596485 -43.9788210600614
836 -0.04270695168524981 -44.03931248057635 -0.042793349362909794 -44.02161440942431
837 -0.04280413370579481 -44.08211661428214 -0.04360182024538517 -44.065216229669694
838 -0.04268663320690393 -44.12480324748905 -0.04066586773842573 -44.10588209740812
839 -0.0427463099360466 -44.1675495574251 -0.04369204267859459 -44.14957414008671
840 -0.042840168066322806 -44.21038972549142 -0.04648030754178763 -44.1960544476285
841 -0.0424411641433835 -44.2528308896348 -0.04220259506255388 -44.23825704269105
842 -0.04241348039358854 -44.29524437002839 -0.04446833860129118 -44.282725381292344
843 -0.042428310588002206 -44.33767268061639 -0.041467256657779214 -44.32419263795013
844 -0.04245819821953774 -44.38013087883593 -0.04487304110080004 -44.36906567905093
845 -0.04241886492818594 -44.422549743764115 -0.04554074872285128 -44.414606427773776
846 -0.042283082567155364 -44.46483282633127 -0.04283106178045273 -44.45743748955423
847 -0.04231854230165481 -44.507151368632925 -0.042006874457001686 -44.49944436401123
848 -0.04226089417934418 -44.54941226281227 -0.03976126834750175 -44.53920563235874
849 -0.0423759039491415 -44.59178816676141 -0.043102688528597354 -44.582308320887336
850 -0.04238712228834629 -44.63417528904976 -0.04335931520909071 -44.62566763609642
851 -0.04241196345537901 -44.676587252505136 -0.04400127306580544 -44.669668909162226
852 -0.042491101659834385 -44.71907835416497 -0.04702035114169121 -44.716689260303916
853 -0.042297988943755624 -44.76137634310873 -0.03686750680208206 -44.753556767106
854 -0.042367398738861084 -44.80374374184759 -0.042179358378052714 -44.79573612548405
855 -0.04246200826019049 -44.84620575010778 -0.04340312723070383 -44.83913925271475
856 -0.042416177317500116 -44.88862192742528 -0.04120591320097446 -44.88034516591573
857 -0.04249335639178753 -44.931115283817064 -0.04333074167370796 -44.923675907589434
858 -0.04254344571381807 -44.97365872953088 -0.041103643365204334 -44.96477955095464
859 -0.042545460909605023 -45.01620419044049 -0.04168455209583044 -45.00646410305047
860 -0.04256773740053177 -45.05877192784102 -0.046386474184691905 -45.05285057723516
861 -0.04241042528301477 -45.10118235312404 -0.041087153181433675 -45.0939377304166
862 -0.042505637370049955 -45.14368799049409 -0.042572449147701266 -45.1365101795643
863 -0.0425714299082756 -45.186259420402365 -0.041691751778125764 -45.17820193134242
864 -0.04263309948146343 -45.22889251988383 -0.04338016826659441 -45.221582099609016
865 -0.04258851874619722 -45.27148103863003 -0.04205800890922547 -45.26364010851824
866 -0.04257965832948685 -45.314060696959515 -0.04155268501490354 -45.305192793533145
867 -0.04265093803405762 -45.35671163499357 -0.04006444588303566 -45.34525723941618
868 -0.04268148075789213 -45.399393115751465 -0.04236462023109198 -45.38762185964727
869 -0.04274250958114863 -45.44213562533261 -0.04341612309217453 -45.43103798273944
870 -0.04266444761306047 -45.484800072945674 -0.041138789243996145 -45.472176771983435
871 -0.04277954865247011 -45.52757962159814 -0.04403393063694239 -45.51621070262038
872 -0.04277498535811901 -45.570354606956265 -0.04736191183328629 -45.56357261445366
873 -0.042523635923862456 -45.61287824288013 -0.04184980466961861 -45.60542241912328
874 -0.04248182605952024 -45.65536006893965 -0.0413865065202117 -45.64680892564349
875 -0.04258287269622087 -45.69794294163587 -0.043539265356957915 -45.690348191000446
876 -0.04254800006747246 -45.74049094170334 -0.04073749538511038 -45.731085686385555
877 -0.04257787186652422 -45.78306881356987 -0.03972702380269766 -45.77081271018825
878 -0.042759586870670316 -45.82582840044054 -0.0428755197674036 -45.81368822995566
879 -0.04272570423781872 -45.86855410467836 -0.04379003196954727 -45.85747826192521
880 -0.042698693834245204 -45.911252798512606 -0.045385080948472024 -45.90286334287368
881 -0.04260755404829979 -45.95386035256091 -0.04477161914110184 -45.94763496201478
882 -0.042503695003688335 -45.9963640475646 -0.04303515218198299 -45.99067011419677
883 -0.042543059773743154 -46.03890710733834 -0.04470789041370153 -46.03537800461047
884 -0.04251826573163271 -46.08142537306997 -0.04478834681212902 -46.0801663514226
885 -0.04237958658486605 -46.123804959654834 -0.04403359312564135 -46.12419994454824
886 -0.042390840128064156 -46.1661957997829 -0.04279391188174486 -46.16699385642998
887 -0.04229753110557795 -46.20849333088847 -0.04284601584076882 -46.20983987227075
888 -0.04236702211201191 -46.25086035300048 -0.0420499699190259 -46.251889842189776
889 -0.042337566055357455 -46.29319791905584 -0.04263583458960056 -46.29452567677938
890 -0.04230354186147452 -46.335501460917314 -0.04291315842419863 -46.33743883520358
891 -0.04242116678506136 -46.377922627702375 -0.0444944703951478 -46.38193330559873
892 -0.04237687662243843 -46.42029950432482 -0.04335020538419485 -46.42528351098292
893 -0.04233303125947714 -46.46263253558429 -0.04143377598375082 -46.46671728696667
894 -0.04237327855080366 -46.505005814135096 -0.045458860136568545 -46.51217614710324
895 -0.04225623812526465 -46.54726205226036 -0.04169930219650268 -46.553875449299746
896 -0.04227482508867979 -46.58953687734904 -0.03932640980929136 -46.59320185910904
897 -0.042429680563509466 -46.63196655791255 -0.042755402810871604 -46.635957261919906
898 -0.04233454968780279 -46.67430110760035 -0.041975694335997106 -46.6779329562559
899 -0.04244310017675161 -46.716744207777104 -0.041891768015921114 -46.719824724271824
900 -0.042383814603090285 -46.759128022380196 -0.03875191360712051 -46.758576637878946
901 -0.04257157724350691 -46.8016995996237 -0.04353522900491953 -46.80211186688386
902 -0.0425655908882618 -46.84426519051196 -0.04533786755055189 -46.84744973443441
903 -0.042482036538422106 -46.886747227050385 -0.04050992857664824 -46.88795966301106
904 -0.04258982297033072 -46.92933705002071 -0.04441013298928738 -46.932369796000344
905 -0.042545592039823533 -46.971882642060535 -0.04092732835561037 -46.97329712435595
906 -0.04253096915781498 -47.01441361121835 -0.04260831102728844 -47.01590543538324
907 -0.042611203715205194 -47.057024814933555 -0.043114316463470456 -47.05901975184671
908 -0.04246710874140262 -47.09949192367496 -0.04373916033655405 -47.10275891218327
909 -0.04256053101271391 -47.14205245468767 -0.044374066218733785 -47.147132978402006
910 -0.0424195559695363 -47.18447201065721 -0.042392068170011045 -47.189525046572015
911 -0.04232970103621483 -47.226801711693426 -0.043317091278731824 -47.232842137850746
912 -0.042387984320521356 -47.269189696013946 -0.04554217867553234 -47.27838431652628
913 -0.042362585105001925 -47.31155228111895 -0.043868478201329705 -47.32225279472761
914 -0.04229391608387232 -47.35384619720282 -0.040291308611631396 -47.36254410333924
915 -0.04245196301490069 -47.39629816021772 -0.04312183409929275 -47.405665937438535
916 -0.0423849793151021 -47.43868313953282 -0.03933348096907139 -47.444999418407605
917 -0.04258851055055857 -47.48127165008338 -0.043608099780976774 -47.48860751818858
918 -0.042507162876427175 -47.523778812959804 -0.04083977025002241 -47.529447288438604
919 -0.04260531477630138 -47.56638412773611 -0.04272921662777662 -47.57217650506638
920 -0.0425745690241456 -47.608958696760254 -0.0435423418879509 -47.61571884695433
921 -0.04252788629382849 -47.65148658305408 -0.04146951027214527 -47.657188357226474
922 -0.042575491778552535 -47.69406207483263 -0.04238943737000227 -47.69957779459648
923 -0.04259012378752232 -47.73665219862015 -0.041770000010728836 -47.74134779460721
924 -0.042641404271125796 -47.77929360289127 -0.04445760119706392 -47.785805395804275
925 -0.042507704347372055 -47.821801307238644 -0.044032950326800345 -47.829838346131076
926 -0.042443670146167276 -47.864244977384814 -0.041671760566532615 -47.871510106697606
927 -0.04250760972499847 -47.906752587109814 -0.04444588962942362 -47.91595599632703
928 -0.04238899350166321 -47.949141580611474 -0.041087806411087516 -47.95704380273811
929 -0.0424684876576066 -47.99161006826908 -0.043474424444139 -48.000518227182255
930 -0.04254527147859335 -48.03415533974768 -0.04532401040196419 -48.04584223758422
931 -0.04235765766352415 -48.0765129974112 -0.041563349403440954 -48.08740558698766
932 -0.042387097328901294 -48.1189000947401 -0.04295638985931873 -48.13036197684698
933 -0.04241325706243515 -48.161313351802534 -0.042175517044961454 -48.17253749389194
934 -0.04244659747928381 -48.20375994928182 -0.041108409874141216 -48.21364590376608
935 -0.042538369074463844 -48.24629831835628 -0.04086227845400572 -48.254508182220086
936 -0.04252866860479117 -48.28882698696107 -0.04422471318393946 -48.29873289540402
937 -0.042440833523869514 -48.33126782048494 -0.040446514077484605 -48.33917940948151
938 -0.04253576286137104 -48.37380358334631 -0.04284943677484989 -48.38202884625636
939 -0.04255792163312435 -48.416361504979434 -0.04255647901445627 -48.42458532527082
940 -0.042599917761981486 -48.45896142274142 -0.04141720347106457 -48.46600252874188
941 -0.04272448141127825 -48.501685904152694 -0.04077123682945967 -48.50677376557134
942 -0.042668113484978676 -48.54435401763767 -0.044072899594902994 -48.55084666516624
943 -0.042678458243608476 -48.58703247588128 -0.043090015277266504 -48.593936680443505
944 -0.04260571077466011 -48.62963818665594 -0.041947549767792226 -48.635884230211296
945 -0.04282082319259643 -48.67245900984854 -0.04023931510746479 -48.67612354531876
946 -0.042815716564655305 -48.71527472641319 -0.04340404365211725 -48.71952758897088
947 -0.0427509929984808 -48.75802571941167 -0.04301254227757454 -48.76254013124845
948 -0.0427534282207489 -48.80077914763242 -0.042179977521300316 -48.80472010876975
949 -0.04275378827005625 -48.84353293590247 -0.04376171547919512 -48.84848182424894
950 -0.0427323043346405 -48.886265240237115 -0.044241175055503845 -48.892722999304446
951 -0.04273708648979664 -48.92900232672691 -0.044372872449457645 -48.937095871753904
952 -0.04262139163911342 -48.971623718366025 -0.0417313339188695 -48.97882720567277
953 -0.042677306570112705 -49.01430102493614 -0.041963007487356666 -49.020790213160126
954 -0.04265618156641722 -49.05695720650255 -0.046222626231610775 -49.06701283939174
955 -0.04261842947453261 -49.09957563597708 -0.04272190276533365 -49.10973474215707
956 -0.04260739274322987 -49.14218302872031 -0.04304382670670748 -49.15277856886378
957 -0.04260576069355011 -49.18478878941386 -0.04260578360408544 -49.19538435246787
958 -0.042559558525681496 -49.22734834793954 -0.043372993171215055 -49.23875734563909
959 -0.04262206181883812 -49.26997040975838 -0.0461209749802947 -49.284878320619384
960 -0.04245267044752836 -49.31242308020591 -0.04103990904986858 -49.325918229669256
961 -0.04248910788446665 -49.354912188090374 -0.041918359510600564 -49.36783658917986
962 -0.04256386775523424 -49.39747605584561 -0.046390064619481565 -49.41422665379934
963 -0.042435722053050996 -49.43991177789866 -0.04299622196704149 -49.457222875766384
964 -0.04241546895354986 -49.48232724685221 -0.041933819837868216 -49.49915669560425
965 -0.04242224246263504 -49.52474948931484 -0.04164922870695591 -49.54080592431121
966 -0.04249049909412861 -49.56723998840897 -0.04445046298205853 -49.58525638729326
967 -0.042498296685516836 -49.60973828509449 -0.043336585722863676 -49.628592973016126
968 -0.04249019119888544 -49.652228476293374 -0.042489674873650074 -49.671082647889776
969 -0.04255601745098829 -49.694784493744365 -0.04407075215131044 -49.71515340004109
970 -0.04247423373162747 -49.73725872747599 -0.04533038195222616 -49.760483781993315
971 -0.04232273511588573 -49.77958146259188 -0.04420134257525206 -49.804685124568564
972 -0.04213121086359024 -49.821712673455465 -0.038252759538590905 -49.84293788410716
973 -0.04242864549160004 -49.86414131894706 -0.04086320828646421 -49.883801092393625
974 -0.0424982788041234 -49.90663959775119 -0.03944871630519629 -49.92324980869882
975 -0.04253810066729784 -49.94917769841849 -0.04218067899346352 -49.96543048769228
976 -0.042571698874235155 -49.99174939729272 -0.042066109366714954 -50.007496597058996
977 -0.042584295943379404 -50.0343336932361 -0.042931313067674635 -50.05042791012667
978 -0.04253026619553566 -50.076863959431634 -0.04160901959985495 -50.092036929726525
979 -0.042527493089437485 -50.11939145252107 -0.04301093425601721 -50.13504786398254
980 -0.04255321156233549 -50.16194466408341 -0.04236061777919531 -50.17740848176174
981 -0.04263719115406275 -50.20458185523747 -0.042129119671881196 -50.21953760143362
982 -0.04267005175352097 -50.24725190699099 -0.04116370845586061 -50.260701309889484
983 -0.0426556408405304 -50.28990754783152 -0.042425751127302645 -50.30312706101679
984 -0.04265418779104948 -50.33256173562257 -0.04325023703277111 -50.34637729804956
985 -0.04265234153717756 -50.37521407715975 -0.042326122708618644 -50.388703420758176
986 -0.042683835700154306 -50.4178979128599 -0.044850895367562774 -50.433554316125736
987 -0.04270767141133547 -50.460605584271235 -0.042325322329998014 -50.47587963845574
988 -0.042704523727297786 -50.50331010799853 -0.043386565521359444 -50.5192662039771
989 -0.04270860347896814 -50.5460187114775 -0.04249043986201286 -50.56175664383911
990 -0.042648082785308364 -50.58866679426281 -0.04292315412312746 -50.60467979796224
991 -0.042770734056830406 -50.63143752831964 -0.04326967652887106 -50.647949474491114
992 -0.042605468071997166 -50.674042996391634 -0.04454957116395235 -50.69249904565507
993 -0.04254153706133366 -50.716584533452966 -0.04642738234251738 -50.73892642799758
994 -0.042380213364958765 -50.758964746817924 -0.04270327277481556 -50.7816297007724
995 -0.04236467257142067 -50.80132941938935 -0.04326692447066307 -50.82489662524306
996 -0.04224722627550363 -50.843576645664854 -0.03685903921723366 -50.8617556644603
997 -0.042585854232311246 -50.88616249989717 -0.0420672208070755 -50.903822885267374
998 -0.04255490954965353 -50.92871740944682 -0.04313086811453104 -50.946953753381905
999 -0.04253732860088348 -50.971254738047705 -0.043271847814321515 -50.99022560119623
1000 -0.04252657536417246 -51.013781313411876 -0.04182296562939882 -51.03204856682563
1001 -0.042507560551166536 -51.05628887396304 -0.043273587338626386 -51.075322154164255
1002 -0.042581907287240026 -51.098870781250284 -0.041777773201465605 -51.11709992736572
1003 -0.042700320109725 -51.14157110136001 -0.041638387367129326 -51.15873831473285
1004 -0.04264992102980614 -51.18422102238981 -0.04306309539824724 -51.2018014101311
1005 -0.04270563926547766 -51.22692666165529 -0.04477082937955856 -51.246572239510655
1006 -0.04248604997992515 -51.26941271163522 -0.0434050053358078 -51.28997724484646
1007 -0.04249899573624134 -51.31191170737146 -0.04157099649310112 -51.33154824133956
1008 -0.042507002130150795 -51.35441870950161 -0.043343708664178845 -51.37489195000374
1009 -0.042527681402862075 -51.39694639090447 -0.043684862181544305 -51.418576812185286
1010 -0.0425842460244894 -51.43953063692896 -0.04433687813580036 -51.46291369032109
1011 -0.04247667174786329 -51.48200730867682 -0.040161975286901 -51.50307566560799
1012 -0.04256961923092604 -51.524576927907745 -0.041654718853533265 -51.54473038446152
1013 -0.04255276434123516 -51.56712969224898 -0.043344763480126856 -51.58807514794165
1014 -0.04253545384854078 -51.60966514609753 -0.04267221074551344 -51.63074735868717
1015 -0.04273239690810442 -51.652397543005634 -0.04024351015686989 -51.67099086884404
1016 -0.042654643207788466 -51.695052186213424 -0.041337762773036954 -51.712328631617076
1017 -0.042599955759942534 -51.73765214197336 -0.040667413547635076 -51.752996045164714
1018 -0.04269465412944555 -51.78034679610281 -0.04441787507385016 -51.79741392023856
1019 -0.042787809111177924 -51.82313460521399 -0.045015908777713776 -51.842429829016275
1020 -0.042689286172389984 -51.86582389138638 -0.04105897080153227 -51.883488799817805
1021 -0.042748264595866205 -51.90857215598224 -0.042848887667059896 -51.92633768748487
1022 -0.04273182582110167 -51.95130398180334 -0.043178463168442247 -51.96951615065331
1023 -0.04269869569689035 -51.994002677500234 -0.04285757690668106 -52.012373727559996
1024 -0.042711220867931846 -52.03671389836816 -0.0451650520786643 -52.05753877963866
1025 -0.04268166534602642 -52.079395563714186 -0.03988228347152471 -52.09742106311019
1026 -0.04274450056254864 -52.122140064276735 -0.04265129845589399 -52.140072361566084
1027 -0.042778671532869336 -52.16491873580961 -0.04163606874644756 -52.18170843031253
1028 -0.04281511101871729 -52.207733846828326 -0.04332676474004984 -52.225035195052584
1029 -0.0427719634026289 -52.250505810230955 -0.04387754704803228 -52.26891274210062
1030 -0.04275646973401308 -52.29326227996497 -0.04231712594628334 -52.3112298680469
1031 -0.042734898440539834 -52.33599717840551 -0.04219196811318397 -52.35342183616009
1032 -0.042835517786443233 -52.37883269619196 -0.045138032361865046 -52.39855986852195
1033 -0.04273983910679817 -52.42157253529876 -0.043264557234942914 -52.44182442575689
1034 -0.04293634202331305 -52.46450887732207 -0.036823772825300694 -52.47864819858219
1035 -0.043025731667876245 -52.50753460898994 -0.044197133369743825 -52.522845331951935
1036 -0.04294215925037861 -52.55047676824032 -0.04387949537485838 -52.566724827326794
1037 -0.04284910671412945 -52.59332587495445 -0.042972360365092756 -52.609697187691886
1038 -0.04286879301071167 -52.636194667965164 -0.045687124319374564 -52.65538431201126
1039 -0.042727875709533694 -52.678922543674695 -0.04325784221291542 -52.698642154224174
1040 -0.042743168957531455 -52.72166571263222 -0.045327804051339626 -52.743969958275514
1041 -0.04257208183407783 -52.764237794466304 -0.04155959114432335 -52.785529549419834
1042 -0.04274205770343542 -52.80697985216974 -0.043051105365157126 -52.82858065478499
1043 -0.042659631557762624 -52.8496394837275 -0.04098400454968214 -52.86956465933468
1044 -0.042733021825551984 -52.892372505553055 -0.041774609312415126 -52.91133926864709
1045 -0.042924503609538076 -52.935297009162596 -0.044678869843482974 -52.95601813849057
1046 -0.04270929358899593 -52.978006302751595 -0.043529854714870454 -52.99954799320544
1047 -0.0426478561013937 -53.02065415885299 -0.04355693813413382 -53.04310493133957
1048 -0.04275233019143343 -53.063406489044425 -0.04484978280961514 -53.087954714149184
1049 -0.042521589621901515 -53.105928078666324 -0.04010547529906035 -53.12806018944824
1050 -0.042618282698094846 -53.14854636136442 -0.04143516384065151 -53.169495353288895
1051 -0.04266561307013035 -53.191211974434545 -0.04185113254934549 -53.21134648583824
1052 -0.042575137317180635 -53.233787111751724 -0.044359930977225306 -53.255706416815464
1053 -0.04256577230989933 -53.27635288406162 -0.04296839516609907 -53.29867481198156
1054 -0.04260868150740862 -53.31896156556903 -0.04239690843969583 -53.34107172042126
1055 -0.042603504844009876 -53.36156507041304 -0.04290043506771326 -53.383972155488976
1056 -0.042602777294814584 -53.40416784770786 -0.04327169619500637 -53.42724385168398
1057 -0.04258313421159983 -53.44675098191946 -0.04229227975010872 -53.46953613143409
1058 -0.04264952838420868 -53.48940051030367 -0.04224983006715775 -53.511785961501246
1059 -0.042605968005955216 -53.532006478309626 -0.04238753989338875 -53.55417350139464
1060 -0.04257398601621389 -53.57458046432584 -0.0399554044008255 -53.594128905795465
1061 -0.04274446703493595 -53.61732493136078 -0.0418893763795495 -53.636018282175016
1062 -0.04277689065784216 -53.66010182201862 -0.04234177265316248 -53.678360054828175
1063 -0.04279796648770571 -53.70289978850632 -0.04117627013474703 -53.719536324962924
1064 -0.042901362664997576 -53.74580115117132 -0.04202835448086262 -53.76156467944379
1065 -0.042837839014828204 -53.78863899018615 -0.042791117914021015 -53.80435579735781
1066 -0.04287654012441635 -53.83151553031057 -0.039552330411970614 -53.84390812776978
1067 -0.042957186326384546 -53.87447271663695 -0.04253619071096182 -53.88644431848074
1068 -0.04295237548649311 -53.917425092123445 -0.04365218561142683 -53.93009650409217
1069 -0.042941829189658165 -53.9603669213131 -0.04375775977969169 -53.973854263871864
1070 -0.04289407730102539 -54.00326099861413 -0.04276354853063822 -54.0166178124025
1071 -0.04288199190050364 -54.04614299051463 -0.04434909932315349 -54.06096691172566
1072 -0.04284056443721056 -54.088983554951845 -0.04211221877485514 -54.10307913050051
1073 -0.04290959816426039 -54.1318931531161 -0.04585395809262991 -54.14893308859314
1074 -0.0427931422367692 -54.17468629535287 -0.043384012393653394 -54.19231710098679
1075 -0.04277548994868994 -54.21746178530156 -0.0400507103651762 -54.23236781135197
1076 -0.042801581881940366 -54.2602633671835 -0.04214998502284288 -54.274517796374816
1077 -0.04285089317709208 -54.30311426036059 -0.043519981764256956 -54.31803777813907
1078 -0.042714855447411534 -54.345829115808 -0.04528856556862593 -54.3633263437077
1079 -0.04268895965069532 -54.3885180754587 -0.04151352494955063 -54.40483986865725
1080 -0.04286147989332676 -54.431379555352024 -0.04636213444173336 -54.451202003098985
1081 -0.04261278491467237 -54.4739923402667 -0.04608687311410904 -54.49728887621309
1082 -0.04250514376908541 -54.51649748403578 -0.045633696019649506 -54.54292257223274
1083 -0.04241271875798702 -54.55891020279377 -0.040359527617692945 -54.583282099850436
1084 -0.042468132078647615 -54.601378334872415 -0.038718851283192635 -54.62200095113363
1085 -0.042608446627855304 -54.64398678150027 -0.04193333853036165 -54.66393428966399
1086 -0.04267899207770824 -54.68666577357798 -0.04336019288748503 -54.707294482551475
1087 -0.042699253000319 -54.7293650265783 -0.04373340308666229 -54.75102788563814
1088 -0.042631599493324755 -54.771996626071626 -0.043189036659896374 -54.794216922298034
1089 -0.042540709115564825 -54.81453733518719 -0.04204996917396784 -54.836266891472
1090 -0.042559105716645715 -54.85709644090384 -0.038866033777594566 -54.875132925249595
1091 -0.0426208196207881 -54.899717260524625 -0.04357597827911377 -54.91870890352871
1092 -0.04256885591894388 -54.94228611644357 -0.04405283518135548 -54.962761738710064
1093 -0.042590538039803505 -54.98487665448337 -0.0420784717425704 -55.004840210452635
1094 -0.042555002868175505 -55.02743165735155 -0.04185705445706844 -55.0466972649097
1095 -0.042597153782844545 -55.07002881113439 -0.04731767103075981 -55.094014935940464
1096 -0.04246178157627582 -55.11249059271067 -0.04295915905386209 -55.13697409499433
1097 -0.04239902179688215 -55.15488961450755 -0.04362450186163187 -55.18059859685596
1098 -0.042387297563254836 -55.197276912070805 -0.04039862658828497 -55.22099722344424
1099 -0.04263645578175783 -55.239913367852566 -0.03770887739956379 -55.25870610084381
1100 -0.04300825595855713 -55.28292162381112 -0.04042559172958136 -55.29913169257339
1101 -0.04261285811662674 -55.32553448192775 -0.045100096799433234 -55.34423178937282
1102 -0.04266707468777895 -55.368201556615524 -0.040565144084393975 -55.38479693345722
1103 -0.04277015216648579 -55.41097170878201 -0.041000171937048434 -55.42579710539427
1104 -0.042820444144308564 -55.45379215292632 -0.043095826916396615 -55.468892932310666
1105 -0.04278598707169294 -55.496578139998014 -0.042327881418168546 -55.51122081372883
1106 -0.04282257072627545 -55.53940071072429 -0.04320349469780922 -55.55442430842664
1107 -0.04280044194310904 -55.582201152667395 -0.04176014270633459 -55.59618445113298
1108 -0.04283778462558985 -55.625038937292985 -0.041290823556482795 -55.63747527468946
1109 -0.04285718873143196 -55.66789612602442 -0.04407209977507591 -55.681547374464536
1110 -0.042859135568141936 -55.71075526159256 -0.04151275679469109 -55.723060131259224
1111 -0.04287439323961735 -55.753629654832174 -0.04244287982583046 -55.76550301108505
1112 -0.04290294405072927 -55.796532598882905 -0.04358000084757805 -55.80908301193263
1113 -0.0428497277200222 -55.83938232660293 -0.04404913019388914 -55.85313214212652
1114 -0.0427845710888505 -55.88216689769178 -0.043490453995764254 -55.896622596122285
1115 -0.04283735509961843 -55.9250042527914 -0.04129561241716147 -55.93791820853944
1116 -0.042882955819368365 -55.96788720861077 -0.041837498918175696 -55.97975570745762
1117 -0.04293188415467739 -56.010819092765445 -0.04390790034085512 -56.023663607798476
1118 -0.042766245827078816 -56.05358533859253 -0.043549779802560806 -56.067213387601036
1119 -0.04271575640887022 -56.096301095001394 -0.04253209456801414 -56.10974548216905
1120 -0.04270943310111761 -56.13901052810251 -0.042337753996253016 -56.1520832361653
1121 -0.042781409621238706 -56.18179193772375 -0.04342298898845911 -56.195506225153764
1122 -0.0427029175683856 -56.224494855292136 -0.04209468197077513 -56.23760090712454
1123 -0.042774700559675694 -56.26726955585181 -0.045271823182702065 -56.28287273030724
1124 -0.042733613029122354 -56.31000316888093 -0.04230434689670801 -56.325177077203946
1125 -0.042669248394668104 -56.3526724172756 -0.043842217326164244 -56.36901929453011
1126 -0.04270389527082443 -56.395376312546425 -0.041711506247520444 -56.410730800777635
1127 -0.04277005475014448 -56.43814636729657 -0.04288769774138927 -56.45361849851903
1128 -0.04265739843249321 -56.480803765729064 -0.04194323681294918 -56.495561735331975
1129 -0.042733522690832616 -56.523537288419895 -0.04102260265499354 -56.536584337986966
1130 -0.042801295034587385 -56.56633858345448 -0.042812305875122546 -56.57939664386209
1131 -0.04285597652196884 -56.60919455997645 -0.041246759705245495 -56.620643403567335
1132 -0.042857864685356614 -56.65205242466181 -0.041355247236788274 -56.66199865080412
1133 -0.04284713249653578 -56.694899557158344 -0.039759537950158116 -56.70175818875428
1134 -0.04304500799626112 -56.737944565154606 -0.04508537743240595 -56.74684356618669
1135 -0.042868647165596484 -56.780813212320204 -0.046747094579041006 -56.79359066076573
1136 -0.042687992379069326 -56.82350120469928 -0.04384024944156408 -56.837430910207296
1137 -0.042709413915872574 -56.86621061861515 -0.04326944015920162 -56.880700350366496
1138 -0.0426300784572959 -56.90884069707244 -0.0419780857861042 -56.9226784361526
1139 -0.04265448320657015 -56.95149518027901 -0.04243194200098514 -56.96511037815359
1140 -0.04266897961497307 -56.994164159893984 -0.04296113289892674 -57.00807151105251
1141 -0.04264136739075184 -57.036805527284734 -0.04341842047870159 -57.051489931531215
1142 -0.04260678887367249 -57.079412316158404 -0.041279693506658076 -57.092769625037874
1143 -0.04268281124532223 -57.122095127403725 -0.04342576861381531 -57.13619539365169
1144 -0.042611677944660184 -57.16470680534839 -0.04185968637466431 -57.178055080026354
1145 -0.04258453343063593 -57.20729133877902 -0.04429473988711834 -57.222349819913475
1146 -0.04259064588695764 -57.24988198466598 -0.04206274375319481 -57.26441256366667
1147 -0.04262710213661194 -57.292509086802596 -0.04477228559553623 -57.3091848492622
1148 -0.04264645762741566 -57.33515554443001 -0.04417167287319899 -57.3533565221354
1149 -0.0425422266125679 -57.37769777104258 -0.04849399905651808 -57.40185052119192
1150 -0.04223571065813303 -57.41993348170071 -0.04263359289616346 -57.444484114088084
1151 -0.0422832427546382 -57.462216724455345 -0.04216483552008867 -57.486648949608174
1152 -0.04231086783111095 -57.50452759228646 -0.04218429028987884 -57.528833239898056
1153 -0.04236160572618246 -57.54688919801264 -0.04238975308835506 -57.571222992986414
1154 -0.04241626691073179 -57.58930546492338 -0.04097716826945543 -57.61220016125587
1155 -0.04243098273873329 -57.631736447662114 -0.04452396798878908 -57.65672412924466
1156 -0.04236330725252628 -57.67409975491464 -0.04165857695043087 -57.69838270619509
1157 -0.04234201721847057 -57.716441772133116 -0.041863221861422065 -57.74024592805651
1158 -0.042460188083350656 -57.75890196021647 -0.04189992602914572 -57.782145854085655
1159 -0.04237574320286512 -57.80127770341934 -0.04565219767391682 -57.82779805175957
1160 -0.0422132333740592 -57.843490936793394 -0.045076698251068595 -57.87287475001064
1161 -0.04235969763249159 -57.885850634425886 -0.04347942676395178 -57.91635417677459
1162 -0.042166631668806076 -57.92801726609469 -0.04309565126895905 -57.959449828043546
1163 -0.04226094353944063 -57.97027820963413 -0.04051716327667236 -57.99996699132022
1164 -0.04234055355191231 -58.01261876318604 -0.04282938037067652 -58.0427963716909
1165 -0.04244505725800991 -58.05506382044405 -0.044341455586254595 -58.087137827277154
1166 -0.04239916931837797 -58.09746298976243 -0.04300374984741211 -58.13014157712457
1167 -0.04225716833025217 -58.13972015809268 -0.04216124601662159 -58.17230282314119
1168 -0.04233813378959894 -58.18205829188228 -0.040399066731333734 -58.21270188987252
1169 -0.04249856527894735 -58.224556857161225 -0.04529084488749504 -58.257992734760016
1170 -0.042295193299651146 -58.26685205046088 -0.041353913769125936 -58.299346648529145
1171 -0.04241825994104147 -58.30927031040192 -0.04159057810902596 -58.34093722663817
1172 -0.04240106120705604 -58.35167137160898 -0.043485351465642454 -58.38442257810381
1173 -0.042380049079656604 -58.39405142068863 -0.04377757329493761 -58.42820015139875
1174 -0.042349024675786495 -58.43640044536442 -0.041291086189448836 -58.469491237588194
1175 -0.04245709553360939 -58.47885754089803 -0.04461107663810253 -58.5141023142263
1176 -0.04236425347626209 -58.52122179437429 -0.04340593814849854 -58.557508252374795
1177 -0.042302229627966884 -58.563524024002255 -0.04222617391496897 -58.599734426289764
1178 -0.04229767806828022 -58.605821702070536 -0.04326806105673313 -58.6430024873465
1179 -0.042314253933727744 -58.64813595600426 -0.042112601734697816 -58.6851150890812
1180 -0.04227564260363579 -58.690411598607895 -0.04456391409039497 -58.7296790031716
1181 -0.042263297364115715 -58.73267489597201 -0.042782405763864516 -58.77246140893546
1182 -0.042423681169748303 -58.77509857714176 -0.03898467682301998 -58.81144608575848
1183 -0.042448097839951515 -58.81754667498171 -0.041953220032155514 -58.85339930579064
1184 -0.04237930234521627 -58.85992597732693 -0.04310507271438837 -58.89650437850503
1185 -0.04239277895539999 -58.902318756282334 -0.04313585795462131 -58.93964023645965
1186 -0.0424407534301281 -58.94475950971246 -0.04363085404038429 -58.98327109050004
1187 -0.04240415580570698 -58.98716366551817 -0.0408696511760354 -59.02414074167608
1188 -0.04254973027855158 -59.02971339579672 -0.043109729327261447 -59.06725047100334
1189 -0.04243001006543636 -59.07214340586216 -0.04140561670064926 -59.10865608770399
1190 -0.04251104556024075 -59.114654451422396 -0.04279610030353069 -59.151452188007525
1191 -0.04245218019932508 -59.15710663162172 -0.04110063910484314 -59.192552827112365
1192 -0.04260113537311554 -59.19970776699484 -0.04417445585131645 -59.236727282963685
1193 -0.04245104603469372 -59.24215881302953 -0.040003236196935174 -59.27673051916062
1194 -0.04257341902703047 -59.28473223205656 -0.044067851081490514 -59.320798370242116
1195 -0.042511146329343316 -59.32724337838591 -0.04328263197094202 -59.364081002213055
1196 -0.042515088245272635 -59.36975846663118 -0.04231515601277351 -59.40639615822583
1197 -0.04253149684518576 -59.41228996347637 -0.043575719185173514 -59.449971877411
1198 -0.0426720630377531 -59.454962026514124 -0.04594970569014549 -59.49592158310115
1199 -0.042442592605948445 -59.497404619120076 -0.0409689961001277 -59.53689057920128
1200 -0.042488185688853264 -59.53989280480893 -0.041772020421922205 -59.5786625996232
1201 -0.04250158183276653 -59.582394386641695 -0.04177399650216103 -59.62043659612536
1202 -0.042523838393390176 -59.62491822503509 -0.04115732591599226 -59.66159392204135
1203 -0.04258604161441326 -59.6675042666495 -0.042948694340884684 -59.704542616382234
1204 -0.0425344031304121 -59.71003866977991 -0.043932979740202424 -59.74847559612244
1205 -0.04260079357773065 -59.752639463357646 -0.04398594219237566 -59.79246153831482
1206 -0.04247012082487345 -59.79510958418252 -0.03844099286943674 -59.83090253118426
1207 -0.042642655223608016 -59.83775223940613 -0.04414202310144901 -59.87504455428571
1208 -0.042543917521834375 -59.88029615692796 -0.04311084914952516 -59.918155403435236
1209 -0.04247460514307022 -59.92277076207103 -0.04207412339746952 -59.960229526832705
1210 -0.04246087595820427 -59.96523163802924 -0.04101765695959329 -60.0012471837923
1211 -0.04260618630796671 -60.0078378243372 -0.043574309535324575 -60.044821493327625
1212 -0.0425174705684185 -60.05035529490562 -0.043783125653862956 -60.088604618981485
1213 -0.04252199176698923 -60.09287728667261 -0.040185588784515856 -60.128790207766
1214 -0.04263454917818308 -60.13551183585079 -0.03996423855423927 -60.16875444632024
1215 -0.04259517528116703 -60.17810701113196 -0.044632587023079394 -60.213387033343324
1216 -0.04261218626052141 -60.22071919739248 -0.044724303483963015 -60.258111336827284
1217 -0.04248747900128365 -60.26320667639376 -0.04458050336688757 -60.30269184019417
1218 -0.042483600042760375 -60.305690276436515 -0.04319980219006538 -60.34589164238424
1219 -0.0424827141687274 -60.34817299060524 -0.04091511946171522 -60.38680676184595
1220 -0.04256758168339729 -60.39074057228864 -0.043831797689199446 -60.430638559535154
1221 -0.0425143975764513 -60.4332549698651 -0.044615773111581804 -60.475254332646735
1222 -0.04245862923562527 -60.47571359910072 -0.04108012393116951 -60.5163344565779
1223 -0.0424856698140502 -60.51819926891477 -0.04423428718000651 -60.560568743757905
1224 -0.04247884433716535 -60.56067811325194 -0.0435870198532939 -60.604155763611196
1225 -0.042401123046875 -60.60307923629881 -0.0401608994230628 -60.64431666303426
1226 -0.042531768791377544 -60.64561100509019 -0.04283046741038561 -60.68714713044464
1227 -0.04262527711689472 -60.688236282207086 -0.042638490721583364 -60.72978562116623
1228 -0.04261518735438585 -60.73085146956147 -0.04389752764254808 -60.77368314880878
1229 -0.042477287352085114 -60.77332875691356 -0.042533870227634905 -60.816217019036415
1230 -0.04261189773678779 -60.81594065465035 -0.039680025354027745 -60.855897044390446
1231 -0.04253224339336157 -60.85847289804371 -0.04257314279675484 -60.8984701871872
1232 -0.0425626577809453 -60.901035555824656 -0.04446119219064713 -60.942931379377846
1233 -0.04257802851498127 -60.94361358433964 -0.041990876942873 -60.98492225632072
1234 -0.04257945790886879 -60.98619304224851 -0.04331234265118837 -61.02823459897191
1235 -0.04259452354162931 -61.02878756579014 -0.04491464626044035 -61.07314924523235
1236 -0.04254419468343258 -61.07133176047357 -0.04450759589672089 -61.11765684112907
1237 -0.04243209306150675 -61.113763853535076 -0.04159878976643085 -61.1592556308955
1238 -0.042560289800167087 -61.15632414333524 -0.043020402640104295 -61.202276033535604
1239 -0.04254116639494896 -61.19886530973019 -0.04154939372092485 -61.24382542725653
1240 -0.04256309010088444 -61.24142839983107 -0.040310748666524884 -61.28413617592306
1241 -0.04261520691215992 -61.28404360674323 -0.041128311306238174 -61.3252644872293
1242 -0.04263252727687359 -61.326676134020104 -0.041542332246899606 -61.366806819476196
1243 -0.04260937105864286 -61.36928550507875 -0.04016370829194784 -61.406970527768145
1244 -0.04273178428411484 -61.412017289362865 -0.041309545375406743 -61.44828007314355
1245 -0.042786437459290026 -61.454803726822156 -0.04337558001279831 -61.49165565315635
1246 -0.042755489237606525 -61.49755921605976 -0.043802940472960475 -61.53545859362931
1247 -0.04273434579372406 -61.54029356185349 -0.0423383055254817 -61.57779689915479
1248 -0.042755739949643615 -61.58304930180313 -0.043377328850328925 -61.62117422800512
1249 -0.042771469429135324 -61.62582077123226 -0.03952937927097082 -61.66070360727609
1250 -0.042835100553929806 -61.66865587178619 -0.04427849967032671 -61.70498210694642
1251 -0.042715016193687914 -61.71137088797988 -0.03955310378223657 -61.74453521072866
1252 -0.043053245171904564 -61.75442413315179 -0.049690361879765985 -61.794225572608426
1253 -0.04272521678358317 -61.79714934993537 -0.043117935210466383 -61.83734350781889
1254 -0.04266978893429041 -61.83981913886966 -0.04285442363470793 -61.8801979314536
1255 -0.04266329351812601 -61.88248243238778 -0.04381229188293219 -61.92401022333653
1256 -0.04259167052805424 -61.925074102915836 -0.04244711846113205 -61.966457341797664
1257 -0.042618900164961816 -61.9676930030808 -0.04248152282088995 -62.00893886461856
1258 -0.0426137262955308 -62.010306729376325 -0.0406983369961381 -62.04963720161469
1259 -0.04266092739999294 -62.05296765677632 -0.04148145522922277 -62.09111865684392
1260 -0.042769189737737176 -62.09573684651406 -0.04183585103601217 -62.13295450787993
1261 -0.042718530632555485 -62.13845537714661 -0.04231126084923744 -62.17526576872917
1262 -0.04279564395546913 -62.181251021102085 -0.0451680725440383 -62.220433841273206
1263 -0.04261347334831953 -62.2238644944504 -0.04379765428602696 -62.26423149555923
1264 -0.04263531994074583 -62.266499814391146 -0.0431624049320817 -62.30739390049131
1265 -0.04253087397664786 -62.30903068836779 -0.04384752064943313 -62.35124142114075
1266 -0.04243161212652922 -62.35146230049432 -0.04240592028945685 -62.3936473414302
1267 -0.0425455130636692 -62.39400781355799 -0.04132832083851099 -62.43497566226871
1268 -0.042620953358709815 -62.4366287669167 -0.042215252108871934 -62.47719091437759
1269 -0.042617025412619115 -62.479245792329316 -0.04262009933590889 -62.51981101371349
1270 -0.042592525482177734 -62.52183831781149 -0.04389113411307335 -62.56370214782657
1271 -0.04250726941972971 -62.56434558723122 -0.04408107660710812 -62.607783224433675
1272 -0.0425377607345581 -62.606883347965784 -0.04522043503820896 -62.653003659471885
1273 -0.042429113015532496 -62.649312460981314 -0.04446600079536438 -62.69746966026725
1274 -0.04246292896568775 -62.691775389947004 -0.0419753173366189 -62.739444977603874
1275 -0.04238271880894899 -62.734158108755956 -0.04440036900341511 -62.783845346607286
1276 -0.04238634519279003 -62.776544453948745 -0.042965486086905 -62.82681083269419
1277 -0.042358866520226 -62.81890332046897 -0.04454742129892111 -62.871358253993115
1278 -0.042235958948731424 -62.8611392794177 -0.04488827139139175 -62.91624652538451
1279 -0.042210527881979945 -62.903349807299676 -0.04203921090811491 -62.95828573629262
1280 -0.04219161737710238 -62.945541424676776 -0.04208185356110335 -63.000367589853724
1281 -0.04218923505395651 -62.98773065973073 -0.040035988204181194 -63.040403578057905
1282 -0.04235420748591423 -63.030084867216644 -0.04204931911081076 -63.082452897168714
1283 -0.04244410451501608 -63.07252897173166 -0.044403154775500296 -63.126856051944216
1284 -0.042304440215229985 -63.11483341194689 -0.04123091585934162 -63.16808696780356
1285 -0.042336147464811805 -63.1571695594117 -0.04199735894799232 -63.210084326751556
1286 -0.04231854937970638 -63.19948810879141 -0.04340051412582398 -63.25348484087738
1287 -0.04234592076390982 -63.241834029555314 -0.04295323174446821 -63.29643807262185
1288 -0.04232955481857061 -63.284163584373886 -0.04435346350073814 -63.34079153612259
1289 -0.042353862524032594 -63.32651744689792 -0.04343892429023981 -63.38423046041283
1290 -0.04233633726835251 -63.36885378416627 -0.042325228452682495 -63.42655568886551
1291 -0.04226787481456995 -63.41112165898084 -0.04305270053446293 -63.46960838939997
1292 -0.042296416126191616 -63.45341807510703 -0.0422628603875637 -63.51187124978754
1293 -0.04223753809928894 -63.49565561320632 -0.040848332643508914 -63.552719582431045
1294 -0.04235293287783861 -63.53800854608416 -0.040049076452851294 -63.5927686588839
1295 -0.042632179148495195 -63.580640725232655 -0.04026799257844686 -63.63303665146235
1296 -0.04248494282364845 -63.6231256680563 -0.04155802968889475 -63.67459468115124
1297 -0.042581266909837726 -63.66570693496614 -0.042962679825723174 -63.71755736097696
1298 -0.04261259324848652 -63.70831952821462 -0.04093376509845257 -63.75849112607541
1299 -0.04267462491989136 -63.75099415313451 -0.040634389594197275 -63.79912551566961
1300 -0.04272213652729988 -63.793716289661816 -0.041543558426201346 -63.84066907409581
1301 -0.042681650072336194 -63.836397939734155 -0.04246160220354796 -63.88313067629935
1302 -0.042769824899733064 -63.87916776463389 -0.04199878126382828 -63.92512945756318
1303 -0.042743898928165436 -63.92191166356206 -0.04097063448280096 -63.966100092045984
1304 -0.042835034616291526 -63.964746698178345 -0.04186582025140524 -64.0079659122974
1305 -0.04280142392963171 -64.00754812210798 -0.04168107397854328 -64.04964698627593
1306 -0.04294942170381546 -64.05049754381179 -0.044667413271963594 -64.0943143995479
1307 -0.04289898667484522 -64.09339653048663 -0.04452952574938536 -64.13884392529728
1308 -0.04275590647011995 -64.13615243695675 -0.04083551801741123 -64.1796794433147
1309 -0.042925444059073926 -64.17907788101583 -0.04234309438616037 -64.22202253770085
1310 -0.04277771431952715 -64.22185559533536 -0.04012044742703438 -64.26214298512788
1311 -0.042900598421692845 -64.26475619375705 -0.0422477725893259 -64.3043907577172
1312 -0.04288936033844948 -64.3076455540955 -0.04149008300155401 -64.34588084071875
1313 -0.042852296680212024 -64.35049785077571 -0.043376207910478116 -64.38925704862923
1314 -0.04299347009509802 -64.39349132087081 -0.04235236067324877 -64.43160940930248
1315 -0.0429656658321619 -64.43645698670296 -0.042712898924946785 -64.47432230822743
1316 -0.04291008990257979 -64.47936707660554 -0.04548783041536808 -64.5198101386428
1317 -0.04287039153277874 -64.52223746813831 -0.043994948454201224 -64.563805087097
1318 -0.042810804396867755 -64.56504827253518 -0.04155499935150146 -64.6053600864485
1319 -0.04294697586447001 -64.60799524839965 -0.04613905269652605 -64.65149913914503
1320 -0.04284469373524189 -64.6508399421349 -0.04256199952214956 -64.69406113866718
1321 -0.042886259593069555 -64.69372620172797 -0.0442052137106657 -64.73826635237785
1322 -0.04282140862196684 -64.73654761034993 -0.042060833796858786 -64.7803271861747
1323 -0.04284977931529284 -64.77939738966522 -0.04397918581962586 -64.82430637199433
1324 -0.04285643305629492 -64.82225382272152 -0.04744029864668846 -64.87174667064102
1325 -0.042608636803925036 -64.86486245952544 -0.043351318687200546 -64.91509798932822
1326 -0.0425843570381403 -64.90744681656358 -0.04270734824240208 -64.95780533757062
1327 -0.04262382742017508 -64.95007064398375 -0.042587940022349356 -65.00039327759296
1328 -0.04263234417885542 -64.9927029881626 -0.04308397080749273 -65.04347724840045
1329 -0.04257720168679953 -65.0352801898494 -0.042549924738705155 -65.08602717313916
1330 -0.04263479541987181 -65.07791498526927 -0.04417875651270151 -65.13020592965186
1331 -0.04257712177932262 -65.12049210704859 -0.0412740021944046 -65.17147993184626
1332 -0.04253124259412289 -65.16302334964271 -0.04162363335490227 -65.21310356520117
1333 -0.04267639443278313 -65.2056997440755 -0.042610491067171095 -65.25571405626833
1334 -0.042606715299189094 -65.24830645937469 -0.043140933476388456 -65.29885498974473
1335 -0.04268554337322712 -65.29099200274791 -0.043523980490863326 -65.34237897023559
1336 -0.04254123643040657 -65.33353323917832 -0.04366351570934057 -65.38604248594493
1337 -0.04246185626834631 -65.37599509544667 -0.0423809127882123 -65.42842339873314
1338 -0.04254683256149292 -65.41854192800817 -0.04019546564668417 -65.46861886437983
1339 -0.04258743636310101 -65.46112936437127 -0.04165614675730467 -65.51027501113714
1340 -0.04269197974354029 -65.50382134411481 -0.040796300023794176 -65.55107131116094
1341 -0.04273829497396946 -65.54655963908878 -0.04366395752876997 -65.5947352686897
1342 -0.042688832990825175 -65.5892484720796 -0.04365164581686258 -65.63838691450657
1343 -0.04266073759645224 -65.63190920967605 -0.039086243510246275 -65.67747315801681
1344 -0.04275830201804638 -65.6746675116941 -0.043235959485173225 -65.72070911750198
1345 -0.04280546084046364 -65.71747297253457 -0.04350143764168024 -65.76421055514366
1346 -0.04271238725632429 -65.7601853597909 -0.043482148088514805 -65.80769270323218
1347 -0.04270871598273516 -65.80289407577364 -0.04952596481889486 -65.85721866805108
1348 -0.04252398181706667 -65.8454180575907 -0.04276974815875292 -65.89998841620982
1349 -0.042494668439030645 -65.88791272602974 -0.04325488992035389 -65.94324330613017
1350 -0.04243072643876076 -65.9303434524685 -0.04129419457167387 -65.98453750070185
1351 -0.04254072215408087 -65.97288417462259 -0.041493951715528964 -66.02603145241737
1352 -0.042583918944001195 -66.0154680935666 -0.04353369493037462 -66.06956514734775
1353 -0.042546712420880796 -66.05801480598748 -0.043179725855588914 -66.11274487320334
1354 -0.04256302807480097 -66.10057783406228 -0.04346048682928085 -66.15620536003262
1355 -0.04252861775457859 -66.14310645181686 -0.041346465423703196 -66.19755182545632
1356 -0.042517293244600296 -66.18562374506146 -0.043780318647623065 -66.24133214410394
1357 -0.04248781055212021 -66.22811155561358 -0.04401969313621521 -66.28535183724016
1358 -0.04252259377390146 -66.27063414938748 -0.043170683272182944 -66.32852252051234
1359 -0.04250216968357563 -66.31313631907105 -0.03922884650528431 -66.36775136701762
1360 -0.04257864393293857 -66.35571496300399 -0.04223391208797693 -66.4099852791056
1361 -0.04257642049342394 -66.39829138349741 -0.04431420713663101 -66.45429948624223
1362 -0.04258147794753313 -66.44087286144494 -0.041901606135070324 -66.4962010923773
1363 -0.04255006760358811 -66.48342292904853 -0.043030898086726665 -66.53923199046403
1364 -0.04253443833440542 -66.52595736738293 -0.04332161843776703 -66.5825536089018
1365 -0.04259957447648048 -66.56855694185941 -0.042485867813229564 -66.62503947671503
1366 -0.04257203564047814 -66.61112897749989 -0.04201350975781679 -66.66705298647285
1367 -0.04261228553950787 -66.6537412630394 -0.04118135292083025 -66.70823433939368
1368 -0.04264454618096351 -66.69638580922036 -0.042893620952963826 -66.75112796034665
1369 -0.0426690686494112 -66.73905487786978 -0.042398468032479285 -66.79352642837912
1370 -0.042587795108556745 -66.78164267297834 -0.042566843889653684 -66.83609327226878
1371 -0.042748504877090455 -66.82439117785543 -0.04231828544288874 -66.87841155771167
1372 -0.04267768077552318 -66.86706885863096 -0.04078578185290098 -66.91919733956458
1373 -0.042752367444336414 -66.9098212260753 -0.04364973306655884 -66.96284707263113
1374 -0.04267257694154978 -66.95249380301685 -0.043851401656866074 -67.006698474288
1375 -0.042647473700344565 -66.99514127671719 -0.04003081787377596 -67.04672929216177
1376 -0.04277303200215101 -67.03791430871934 -0.0407246196642518 -67.08745391182602
1377 -0.042851195111870764 -67.0807655038312 -0.043796674348413944 -67.13125058617443
1378 -0.04276963304728269 -67.12353513687849 -0.04201907981187105 -67.1732696659863
1379 -0.04280963931232691 -67.16634477619081 -0.04227004200220108 -67.2155397079885
1380 -0.042805416882038115 -67.20915019307284 -0.0416998540982604 -67.25723956208675
1381 -0.04285742174834013 -67.25200761482118 -0.04171469062566757 -67.29895425271242
1382 -0.04297995306551457 -67.2949875678867 -0.046095195971429345 -67.34504944868385
1383 -0.042748364806175235 -67.33773593269287 -0.04278759490698576 -67.38783704359084
1384 -0.042855233140289786 -67.38059116583315 -0.042426560819149015 -67.43026360440999
1385 -0.04274019617587328 -67.42333136200902 -0.04172418806701898 -67.47198779247701
1386 -0.04278528466820717 -67.46611664667724 -0.04038202855736017 -67.51236982103437
1387 -0.04286366421729326 -67.50898031089453 -0.040634370408952236 -67.55300419144332
1388 -0.042887486331164834 -67.5518677972257 -0.042857248336076736 -67.5958614397794
1389 -0.042884781025350094 -67.59475257825105 -0.04365123976022005 -67.63951267953962
1390 -0.04294510558247566 -67.63769768383352 -0.04182638674974441 -67.68133906628937
1391 -0.04292785692960024 -67.68062554076312 -0.043616779148578644 -67.72495584543795
1392 -0.04288358259946108 -67.72350912336258 -0.04429747015237808 -67.76925331559032
1393 -0.04286603294312954 -67.7663751563057 -0.045005944557487965 -67.81425926014781
1394 -0.04274696130305529 -67.80912211760875 -0.03976881839334965 -67.85402807854116
1395 -0.04281179513782263 -67.85193391274657 -0.04555145315825939 -67.89957953169942
1396 -0.042808393575251104 -67.89474230632183 -0.04175778292119503 -67.94133731462061
1397 -0.042791621200740336 -67.93753392752257 -0.043620692752301696 -67.98495800737291
1398 -0.04276477824896574 -67.98029870577153 -0.04259510543197394 -68.02755311280488
1399 -0.042807194590568545 -68.0231059003621 -0.04277415070682764 -68.07032726351171
1400 -0.042777936346828936 -68.06588383670892 -0.04191092886030674 -68.11223819237202
1401 -0.04281365126371384 -68.10869748797263 -0.042390622571110724 -68.15462881494312
1402 -0.04281228296458721 -68.15150977093722 -0.043474959582090376 -68.19810377452521
1403 -0.04281318690627813 -68.1943229578435 -0.04051792770624161 -68.23862170223146
1404 -0.042895873077213764 -68.23721883092071 -0.04423045869916677 -68.28285216093062
1405 -0.04317991156131029 -68.28039874248202 -0.04828854538500309 -68.33114070631562
1406 -0.04254790190607309 -68.3229466443881 -0.041473199427127835 -68.37261390574275
1407 -0.042729011923074725 -68.36567565631117 -0.04396221283823252 -68.41657611858099
1408 -0.04262865781784057 -68.40830431412901 -0.042882874794304374 -68.45945899337529
1409 -0.0426844771951437 -68.45098879132415 -0.043456743471324444 -68.50291573684662
1410 -0.04266086351126432 -68.49364965483541 -0.04263951126486063 -68.54555524811148
1411 -0.04272845908999443 -68.53637811392541 -0.03950922507792711 -68.5850644731894
1412 -0.042849506810307504 -68.57922762073572 -0.041805052757263185 -68.62686952594667
1413 -0.04282664153724909 -68.62205426227297 -0.04650268591940403 -68.67337221186608
1414 -0.04270993210375309 -68.66476419437672 -0.04374885223805904 -68.71712106410413
1415 -0.04264167882502079 -68.70740587320174 -0.043337851762771606 -68.7604589158669
1416 -0.042636848986148834 -68.75004272218789 -0.04495524186640978 -68.80541415773331
1417 -0.042595529928803444 -68.79263825211669 -0.04132761601358652 -68.8467417737469
1418 -0.04264167323708534 -68.83527992535377 -0.044604428485035895 -68.89134620223193
1419 -0.04264770336449146 -68.87792762871827 -0.04072737041860819 -68.93207357265054
1420 -0.04258918594568968 -68.92051681466396 -0.04160082750022411 -68.97367440015076
1421 -0.04265046138316393 -68.96316727604712 -0.04284277129918337 -69.01651717144993
1422 -0.042657058127224444 -69.00582433417433 -0.04218531642109156 -69.05870248787103
1423 -0.042638824321329594 -69.04846315849566 -0.043563637882471085 -69.1022661257535
1424 -0.04271805975586176 -69.09118121825152 -0.04544970039278269 -69.14771582614628
1425 -0.04256489742547274 -69.133746115677 -0.04276748839765787 -69.19048331454394
1426 -0.042602981254458425 -69.17634909693146 -0.04522616378962994 -69.23570947833358
1427 -0.04256086815148592 -69.21890996508294 -0.043121221102774145 -69.27883069943636
1428 -0.04250752665102482 -69.26141749173397 -0.04128865040838718 -69.32011934984475
1429 -0.04253913015127182 -69.30395662188523 -0.04302210547029972 -69.36314145531504
1430 -0.042563662864267826 -69.3465202847495 -0.041464549489319324 -69.40460600480436
1431 -0.04250540528446436 -69.38902569003396 -0.040605470165610315 -69.44521147496998
1432 -0.04262329414486885 -69.43164898417884 -0.04208382368087769 -69.48729529865086
1433 -0.042656976729631424 -69.47430596090847 -0.04268121924251318 -69.52997651789337
1434 -0.04257933255285025 -69.51688529346131 -0.04538048431277275 -69.57535700220615
1435 -0.04263212438672781 -69.55951741784804 -0.0423437075689435 -69.6177007097751
1436 -0.0426787368953228 -69.60219615474337 -0.040365110710263254 -69.65806582048536
1437 -0.042613632045686245 -69.64480978678905 -0.03797590397298336 -69.69604172445834
1438 -0.04278522748500109 -69.68759501427405 -0.04539139438420534 -69.74143311884255
1439 -0.04269543010741472 -69.73029044438147 -0.04323657900094986 -69.7846696978435
1440 -0.04269432853907347 -69.77298477292054 -0.04223535750061273 -69.82690505534411
1441 -0.04269402623176575 -69.81567879915231 -0.04212022107094526 -69.86902527641506
1442 -0.042717305943369865 -69.85839610509568 -0.04328483510762453 -69.91231011152269
1443 -0.04267664514482021 -69.9010727502405 -0.04270711280405522 -69.95501722432674
1444 -0.042721999995410445 -69.94379475023591 -0.04188192877918482 -69.99689915310593
1445 -0.042705835588276383 -69.98650058582419 -0.04095460381358862 -70.03785375691952
1446 -0.04280643332749605 -70.02930701915169 -0.04243095777928829 -70.0802847146988
1447 -0.042762085981667045 -70.07206910513335 -0.042844776436686514 -70.12312949113549
1448 -0.04280317835509777 -70.11487228348845 -0.042019639536738394 -70.16514913067222
1449 -0.04279499538242817 -70.15766727887087 -0.042296975292265414 -70.20744610596448
1450 -0.04281452242285013 -70.20048180129372 -0.04271383546292782 -70.25015994142741
1451 -0.042826096341013906 -70.24330789763474 -0.04502271115779877 -70.29518265258521
1452 -0.042749767564237116 -70.28605766519897 -0.04283385928720236 -70.33801651187241
1453 -0.04271332528442144 -70.32877099048339 -0.04205854088068008 -70.38007505275309
1454 -0.042735403031110765 -70.37150639351451 -0.04033830389380455 -70.42041335664689
1455 -0.04280110355466604 -70.41430749706917 -0.042613938078284265 -70.46302729472518
1456 -0.042793247289955615 -70.45710074435912 -0.04415998961776495 -70.50718728434295
1457 -0.042793894186615944 -70.49989463854574 -0.041127178259193896 -70.54831446260214
1458 -0.04281369224190712 -70.54270833078765 -0.0446522330865264 -70.59296669568866
1459 -0.04268469996750355 -70.58539303075516 -0.04312230460345745 -70.63608900029212
1460 -0.042732423171401024 -70.62812545392656 -0.0424488689750433 -70.67853786926716
1461 -0.04274683464318514 -70.67087228856974 -0.04263889007270336 -70.72117675933987
1462 -0.04277530126273632 -70.71364758983248 -0.04253757558763027 -70.7637143349275
1463 -0.042863096483051775 -70.75651068631552 -0.04425582643598318 -70.80797016136349
1464 -0.04271946605294943 -70.79923015236847 -0.042502022348344326 -70.85047218371183
1465 -0.042689640261232856 -70.8419197926297 -0.04525046162307263 -70.8957226453349
1466 -0.042700381204485896 -70.88462017383418 -0.04535180702805519 -70.94107445236295
1467 -0.04261528067290783 -70.92723545450708 -0.044344833493232726 -70.98541928585618
1468 -0.04258245564997196 -70.96981791015706 -0.04424393754452467 -71.0296632234007
1469 -0.04248275347054005 -71.0123006636276 -0.04170217830687761 -71.07136540170758
1470 -0.04247106704860926 -71.05477173067621 -0.041656232066452505 -71.11302163377404
1471 -0.04251224622130394 -71.09728397689751 -0.04198383819311857 -71.15500547196716
1472 -0.04253633543848991 -71.139820312336 -0.04164978340268135 -71.19665525536983
1473 -0.04260962214320898 -71.1824299344792 -0.043037759885191915 -71.23969301525503
1474 -0.042622844129800795 -71.225052778609 -0.042207074165344236 -71.28190008942038
1475 -0.042666079849004744 -71.267718858458 -0.0411573339253664 -71.32305742334574
1476 -0.04273365214467049 -71.31045251060267 -0.04117811620235443 -71.3642355395481
1477 -0.04274490624666214 -71.35319741684934 -0.04225430954247713 -71.40648984909058
1478 -0.04283845704048872 -71.39603587388983 -0.040512377955019475 -71.4470022270456
1479 -0.04276935327798128 -71.4388052271678 -0.04383756741881371 -71.49083979446442
1480 -0.04277374651283026 -71.48157897368064 -0.04477250035852194 -71.53561229482294
1481 -0.04263879265636206 -71.524217766337 -0.04417568184435368 -71.57978797666729
1482 -0.0426103487610817 -71.56682811509809 -0.04265293180942535 -71.62244090847672
1483 -0.0425839900970459 -71.60941210519513 -0.0429294154047966 -71.66537032388152
1484 -0.04257190022617578 -71.65198400542131 -0.044174774549901485 -71.70954509843142
1485 -0.042589674890041354 -71.69457368031135 -0.042591710761189464 -71.7521368091926
1486 -0.042572070844471455 -71.73714575115582 -0.03956947643309831 -71.79170628562571
1487 -0.042516359500586985 -71.7796621106564 -0.0432252336293459 -71.83493151925505
1488 -0.04253531228750944 -71.82219742294392 -0.04394699838012457 -71.87887851763517
1489 -0.04251008573919535 -71.86470750868311 -0.039251210168004036 -71.91812972780318
1490 -0.042636636085808276 -71.90734414476891 -0.04161178972572088 -71.9597415175289
1491 -0.042631530202925205 -71.94997567497184 -0.043790456652641294 -72.00353197418154
1492 -0.04262788351625204 -71.99260355848809 -0.04236717969179153 -72.04589915387334
1493 -0.04268286656588316 -72.03528642505397 -0.03876722417771816 -72.08466637805105
1494 -0.04276297837495804 -72.07804940342892 -0.04207135643810034 -72.12673773448915
1495 -0.04294102843850851 -72.12099043186743 -0.038925977796316145 -72.16566371228546
1496 -0.043033764511346814 -72.16402419637878 -0.0450337678194046 -72.21069748010487
1497 -0.042871613427996634 -72.20689580980677 -0.04174735024571419 -72.25244483035058
1498 -0.04285019990056753 -72.24974600970734 -0.0428440060466528 -72.29528883639723
1499 -0.042861728370189665 -72.29260773807752 -0.04428615216165781 -72.3395749885589
1500 -0.04285479336977005 -72.33546253144729 -0.040786188654601575 -72.3803611772135
1501 -0.042985761910676955 -72.37844829335796 -0.044173539057374 -72.42453471627087
1502 -0.042807322554290296 -72.42125561591226 -0.0427711084485054 -72.46730582471938
1503 -0.04282966908067465 -72.46408528499293 -0.0433120297268033 -72.51061785444618
1504 -0.042758604139089586 -72.50684388913203 -0.043408636935055256 -72.55402649138124
1505 -0.042805678211152554 -72.54964956734318 -0.04139419365674257 -72.59542068503798
1506 -0.04282504376024008 -72.59247461110343 -0.043780436366796495 -72.63920112140478
1507 -0.04282580465078354 -72.63530041575422 -0.04272403717041016 -72.6819251585752
1508 -0.04289093166589737 -72.67819134742011 -0.044445907883346084 -72.72637106645854
1509 -0.04274745471775532 -72.72093880213787 -0.043944139033555984 -72.7703152054921
1510 -0.04282324202358723 -72.76376204416145 -0.043874798156321046 -72.81419000364842
1511 -0.04268646575510502 -72.80644850991656 -0.044664207845926285 -72.85885421149435
1512 -0.04266560990363359 -72.8491141198202 -0.04415033739060163 -72.90300454888495
1513 -0.04262632988393307 -72.89174044970413 -0.04381633792072535 -72.94682088680568
1514 -0.04256895538419485 -72.93430940508833 -0.044441880844533446 -72.99126276765021
1515 -0.0425403106957674 -72.9768497157841 -0.04211470242589712 -73.0333774700761
1516 -0.042551752366125586 -73.01940146815022 -0.04260054174810648 -73.0759780118242
1517 -0.042532213218510154 -73.06193368136873 -0.04241636637598276 -73.1183943782002
1518 -0.042696757987141606 -73.10463043935587 -0.042349830642342566 -73.16074420884253
1519 -0.04257829785346985 -73.14720873720934 -0.04355045855045318 -73.20429466739299
1520 -0.042546792142093184 -73.18975552935143 -0.042019912227988246 -73.24631457962097
1521 -0.0426306452602148 -73.23238617461165 -0.041254278644919394 -73.28756885826589
1522 -0.04261158853769302 -73.27499776314934 -0.04492196105420589 -73.33249081932009
1523 -0.042615370266139506 -73.31761313341548 -0.041783278621733186 -73.37427409794182
1524 -0.042611820809543136 -73.36022495422502 -0.04415165595710278 -73.41842575389893
1525 -0.0427001353353262 -73.40292508956034 -0.0406564487144351 -73.45908220261336
1526 -0.0426058666780591 -73.4455309562384 -0.041079259291291234 -73.50016146190465
1527 -0.04272888321429491 -73.4882598394527 -0.043717443756759164 -73.54387890566142
1528 -0.04268659483641386 -73.5309464342891 -0.04184212293475866 -73.58572102859617
1529 -0.042644483409821986 -73.57359091769892 -0.04357589203864336 -73.62929692063481
1530 -0.042687760479748246 -73.61627867817867 -0.043216890655457973 -73.67251381129027
1531 -0.04264356773346663 -73.65892224591214 -0.04446552935987711 -73.71697934065016
1532 -0.04254331160336733 -73.7014655575155 -0.04300828613340855 -73.75998762678357
1533 -0.042524971440434454 -73.74399052895593 -0.043312619999051095 -73.80330024678263
1534 -0.042530788108706474 -73.78652131706464 -0.04410376362502575 -73.84740401040766
1535 -0.042612004280090335 -73.82913332134473 -0.04547812771052122 -73.89288213811818
1536 -0.042455185763537885 -73.87158850710827 -0.041732124984264374 -73.93461426310245
1537 -0.04240585807710886 -73.91399436518537 -0.042267741076648234 -73.97688200417909
1538 -0.042402268014848234 -73.95639663320023 -0.04187063090503216 -74.01875263508413
1539 -0.04248048570007086 -73.9988771189003 -0.041768544167280194 -74.06052117925141
1540 -0.04250819962471723 -74.04138531852502 -0.04344512280076742 -74.10396630205217
1541 -0.042474500648677346 -74.0838598191737 -0.043873006291687486 -74.14783930834386
1542 -0.04239877872169018 -74.12625859789539 -0.041529342718422416 -74.18936865106228
1543 -0.04244988933205605 -74.16870848722745 -0.04210009593516588 -74.23146874699745
1544 -0.042546792142093184 -74.21125527936954 -0.04481349941343069 -74.27628224641089
1545 -0.04242116641253233 -74.25367644578208 -0.04223089758306742 -74.31851314399395
1546 -0.04244262557476759 -74.29611907135684 -0.0423515610396862 -74.36086470503363
1547 -0.04246260561048985 -74.33858167696734 -0.04193764142692089 -74.40280234646056
1548 -0.042439894564449784 -74.38102157153179 -0.042645040154457095 -74.44544738661502
1549 -0.04242376107722521 -74.42344533260902 -0.040335047990083694 -74.4857824346051
1550 -0.042666920088231565 -74.46611225269726 -0.040560058504343036 -74.52634249310944
1551 -0.042699995823204516 -74.50881224852046 -0.040530198439955714 -74.56687269154939
1552 -0.042742548137903215 -74.55155479665837 -0.042621524259448054 -74.60949421580884
1553 -0.042705345712602136 -74.59426014237097 -0.04408134967088699 -74.65357556547973
1554 -0.042736463248729706 -74.6369966056197 -0.04051974173635244 -74.69409530721607
1555 -0.0426468750461936 -74.67964348066589 -0.04343897253274918 -74.73753427974883
1556 -0.042675355635583404 -74.72231883630147 -0.04162665922194719 -74.77916093897078
1557 -0.042768971808254716 -74.76508780810973 -0.04166399780660868 -74.82082493677738
1558 -0.04277589563280344 -74.80786370374253 -0.04137224052101374 -74.8621971772984
1559 -0.042876131273806094 -74.85073983501633 -0.042945343628525735 -74.90514252092693
1560 -0.042788800038397315 -74.89352863505472 -0.0417478546500206 -74.94689037557696
1561 -0.042895836383104326 -74.93642447143783 -0.04340630453079939 -74.99029668010776
1562 -0.04278592169284821 -74.97921039313069 -0.04357432425022125 -75.03387100435798
1563 -0.04279097653925419 -75.02200136966994 -0.04356436841189861 -75.07743537276987
1564 -0.04280113223940134 -75.06480250190934 -0.042285042069852355 -75.11972041483972
1565 -0.0428339134901762 -75.10763641539951 -0.04179474841803312 -75.16151516325775
1566 -0.042839562706649306 -75.15047597810616 -0.04431263580918312 -75.20582779906692
1567 -0.04275494534522295 -75.19323092345138 -0.04534617252647877 -75.2511739715934
1568 -0.04264004603028297 -75.23587096948167 -0.04449228383600712 -75.29566625542941
1569 -0.0425610139966011 -75.27843198347827 -0.04334201924502849 -75.33900827467444
1570 -0.042520354688167575 -75.32095233816644 -0.04024615958333015 -75.37925443425777
1571 -0.04264197163283825 -75.36359430979927 -0.04151591286063194 -75.4207703471184
1572 -0.0426553912460804 -75.40624970104535 -0.04172135386615992 -75.46249170098457
1573 -0.04271101076155901 -75.44896071180692 -0.04523631688207388 -75.50772801786664
1574 -0.04259329438209534 -75.49155400618902 -0.04595448095351458 -75.55368249882015
1575 -0.04253495614975691 -75.53408896233877 -0.04474668577313423 -75.59842918459329
1576 -0.04249878693372011 -75.57658774927249 -0.04170431811362505 -75.64013350270692
1577 -0.04246907811611891 -75.6190568273886 -0.04433787260204554 -75.68447137530896
1578 -0.04246370736509562 -75.6615205347537 -0.04193270020186901 -75.72640407551083
1579 -0.04249099027365446 -75.70401152502735 -0.04316045846790075 -75.76956453397872
1580 -0.04249713215976954 -75.74650865718712 -0.04042154271155596 -75.80998607669028
1581 -0.042528209090232846 -75.78903686627736 -0.04145176652818918 -75.85143784321846
1582 -0.04258747883141041 -75.83162434510876 -0.0412177374586463 -75.89265558067711
1583 -0.04258439559489489 -75.87420874070366 -0.04355846736580134 -75.93621404804291
1584 -0.04259173423051834 -75.91680047493418 -0.043312886729836464 -75.97952693477275
1585 -0.04262811131775379 -75.95942858625193 -0.04267488718032837 -76.02220182195308
1586 -0.042739417590200904 -76.00216800384213 -0.03735851794481278 -76.05956033989789
1587 -0.042823009006679055 -76.04499101284881 -0.04288294333964586 -76.10244328323753
1588 -0.04276347029954195 -76.08775448314836 -0.043207411840558055 -76.14565069507809
1589 -0.04277105648070574 -76.13052553962906 -0.042761741764843465 -76.18841243684294
1590 -0.04273956008255482 -76.17326509971161 -0.04170115776360035 -76.23011359460654
1591 -0.04275619089603424 -76.21602129060764 -0.04396326411515474 -76.27407685872168
1592 -0.042732402123510836 -76.25875369273115 -0.04185131955891848 -76.3159281782806
1593 -0.04285070970654488 -76.30160440243769 -0.03969037402421236 -76.35561855230482
1594 -0.04285992328077555 -76.34446432571846 -0.04346712250262499 -76.39908567480744
1595 -0.042834818735718726 -76.38729914445418 -0.04059355054050684 -76.43967922534794
1596 -0.04292538613080978 -76.43022453058498 -0.04728350583463907 -76.48696273118259
1597 -0.042793101631104946 -76.47301763221608 -0.03818269614130258 -76.52514542732389
1598 -0.0428645571693778 -76.51588218938547 -0.04281733315438032 -76.56796276047827
1599 -0.04282285273075104 -76.55870504211622 -0.043155872635543345 -76.6111186331138
1600 -0.042839874140918256 -76.60154491625714 -0.04293129779398441 -76.65404993090779
1601 -0.042804937809705734 -76.64434985406685 -0.042100063525140285 -76.69614999443293
1602 -0.042854384332895276 -76.68720423839974 -0.04382473435252905 -76.73997472878546
1603 -0.042752101086080074 -76.72995633948582 -0.041886628791689876 -76.78186135757714
1604 -0.04280002135783434 -76.77275636084366 -0.04036328848451376 -76.82222464606166
1605 -0.042839255556464194 -76.81559561640012 -0.04713082313537598 -76.86935546919703
1606 -0.042749838158488276 -76.8583454545586 -0.04317687135189772 -76.91253234054894
1607 -0.04273702334612608 -76.90108247790472 -0.04201244469732046 -76.95454478524626
1608 -0.04269372709095478 -76.94377620499567 -0.042392820864915845 -76.99693760611117
1609 -0.04269399605691433 -76.98647020105258 -0.04249565526843071 -77.0394332613796
1610 -0.04276119656860829 -77.02923139762119 -0.043005332350730896 -77.08243859373033
1611 -0.04271482843905687 -77.07194622606025 -0.04230839069932699 -77.12474698442966
1612 -0.042708313278853896 -77.1146545393391 -0.042740460857748984 -77.1674874452874
1613 -0.04276559017598629 -77.15742012951509 -0.04180268757045269 -77.20929013285786
1614 -0.042828159779310225 -77.2002482892944 -0.04252708163112402 -77.25181721448898
1615 -0.04279144033789635 -77.24303972963229 -0.042571819946169855 -77.29438903443516
1616 -0.04275776706635952 -77.28579749669865 -0.04275564681738615 -77.33714468125254
1617 -0.04276548884809017 -77.32856298554674 -0.04174572210758924 -77.37889040336013
1618 -0.04278680812567472 -77.37134979367241 -0.042351317778229716 -77.42124172113836
1619 -0.04284591469913721 -77.41419570837155 -0.04434575643390417 -77.46558747757226
1620 -0.04278753530234099 -77.45698324367389 -0.042997386492788794 -77.50858486406504
1621 -0.04276383556425571 -77.49974707923815 -0.04380161613225937 -77.5523864801973
1622 -0.04270979668945074 -77.5424568759276 -0.04247658122330904 -77.59486306142061
1623 -0.0427376314997673 -77.58519450742736 -0.042498784512281416 -77.63736184593289
1624 -0.04271609429270029 -77.62791060172006 -0.04260186217725277 -77.67996370811014
1625 -0.04274480976164341 -77.6706554114817 -0.04402190688997507 -77.72398561500012
1626 -0.04273922666907311 -77.71339463815077 -0.04286519307643175 -77.76685080807655
1627 -0.042714267037808895 -77.75610890518858 -0.040012785233557224 -77.80686359331011
1628 -0.04277488961815834 -77.79888379480674 -0.043317146971821784 -77.85018074028193
1629 -0.042681659944355486 -77.84156545475109 -0.039653615280985835 -77.88983435556291
1630 -0.042820341885089874 -77.88438579663618 -0.04271322824060917 -77.93254758380353
1631 -0.042862364836037156 -77.92724816147222 -0.0456158610060811 -77.97816344480961
1632 -0.04274048432707787 -77.9699886457993 -0.04209074154496193 -78.02025418635458
1633 -0.04285592939704656 -78.01284457519635 -0.03862950522452593 -78.0588836915791
1634 -0.042961337603628635 -78.05580591279998 -0.044100196845829484 -78.10298388842493
1635 -0.04291397649794817 -78.09871988929793 -0.04261135198175907 -78.14559524040669
1636 -0.04292884413152933 -78.14164873342945 -0.04310767389833927 -78.18870291430503
1637 -0.042915587313473225 -78.18456432074292 -0.041798724234104155 -78.23050163853912
1638 -0.04293197486549616 -78.22749629560842 -0.042879742197692396 -78.27338138073682
1639 -0.042855205945670605 -78.27035150155409 -0.041733463294804096 -78.31511484403163
1640 -0.04295931458473205 -78.31331081613882 -0.042275558412075046 -78.3573904024437
1641 -0.04300504345446825 -78.3563158595933 -0.04486205466091633 -78.40225245710461
1642 -0.04288261309266091 -78.39919847268595 -0.043079070001840594 -78.44533152710645
1643 -0.04291911981999874 -78.44211759250595 -0.03860022220760584 -78.48393174931405
1644 -0.04303320348262787 -78.48515079598857 -0.04252018891274929 -78.5264519382268
1645 -0.043001586012542246 -78.52815238200111 -0.04496864397078752 -78.57142058219759
1646 -0.042869713716208936 -78.57102209571732 -0.042414449341595176 -78.61383503153918
1647 -0.0428625226020813 -78.6138846183194 -0.04256132710725069 -78.65639635864643
1648 -0.042881939187645914 -78.65676655750705 -0.04221878759562969 -78.69861514624206
1649 -0.04289624411612749 -78.69966280162318 -0.044737021811306475 -78.74335216805336
1650 -0.04279970657080412 -78.74246250819398 -0.04434987083077431 -78.78770203888413
1651 -0.042744169011712074 -78.7852066772057 -0.04327800367027521 -78.83098004255442
1652 -0.04271330460906029 -78.82791998181476 -0.04299011062830686 -78.87397015318273
1653 -0.042710205726325515 -78.87063018754108 -0.04241211824119091 -78.91638227142391
1654 -0.04272627029567957 -78.91335645783676 -0.04151796493679285 -78.9579002363607
1655 -0.04269884433597326 -78.95605530217273 -0.04275518395006657 -79.00065542031076
1656 -0.04277457892894745 -78.99882988110167 -0.04309280794113875 -79.0437482282519
1657 -0.04281566571444273 -79.04164554681611 -0.043466757982969284 -79.08721498623487
1658 -0.04266239255666733 -79.08430793937278 -0.043691617995500566 -79.13090660423038
1659 -0.04269673954695463 -79.12700467891973 -0.04255720861256122 -79.17346381284294
1660 -0.04261091016232967 -79.16961558908206 -0.040011717937886715 -79.21347553078083
1661 -0.042824202589690684 -79.21243979167174 -0.04463026598095894 -79.25810579676178
1662 -0.042762923054397106 -79.25520271472614 -0.0421902297064662 -79.30029602646825
1663 -0.042792289331555364 -79.2979950040577 -0.04377487488090992 -79.34407090134916
1664 -0.042694207094609735 -79.34068921115231 -0.04303435273468494 -79.38710525408383
1665 -0.042668854258954524 -79.38335806541126 -0.04386144634336233 -79.43096670042719
1666 -0.04268059525638819 -79.42603866066764 -0.0438836857676506 -79.47485038619484
1667 -0.04269334599375725 -79.4687320066614 -0.04559105616062879 -79.52044144235548
1668 -0.04254257939755916 -79.51127458605896 -0.043099130503833294 -79.56354057285931
1669 -0.04246249329298735 -79.55373707935195 -0.04292071294039488 -79.60646128579971
1670 -0.04251622594892979 -79.59625330530088 -0.04339432828128338 -79.64985561408099
1671 -0.04246335029602051 -79.6387166555969 -0.04257036410272121 -79.6924259781837
1672 -0.042460177280008796 -79.6811768328769 -0.041897349432110785 -79.73432332761581
1673 -0.04243570789694786 -79.72361254077384 -0.04382927864789963 -79.77815260626372
1674 -0.042405720055103305 -79.76601826082894 -0.041919249668717386 -79.82007185593244
1675 -0.04243719149380922 -79.80845545232275 -0.042006278224289414 -79.86207813415673
1676 -0.042477686703205106 -79.85093313902595 -0.042202381603419784 -79.90428051576015
1677 -0.042542573250830176 -79.89347571227678 -0.04235460180789232 -79.94663511756804
1678 -0.04255667049437761 -79.93603238277116 -0.043221097253262994 -79.9898562148213
1679 -0.04246673714369535 -79.97849911991486 -0.042745775729417804 -80.03260199055072
1680 -0.042532884329557416 -80.02103200424442 -0.04323236644268036 -80.0758343569934
1681 -0.04248717669397593 -80.0635191809384 -0.04204894732683897 -80.11788330432023
1682 -0.042485268972814086 -80.10600444991121 -0.04285001959651709 -80.16073332391674
1683 -0.04249814599752426 -80.14850259590874 -0.041861987486481664 -80.20259531140323
1684 -0.04250539615750313 -80.19100799206625 -0.04357558339834213 -80.24617089480157
1685 -0.04250416960567236 -80.23351216167192 -0.0414156710729003 -80.28758656587446
1686 -0.042595496959984304 -80.27610765863191 -0.041567147523164746 -80.32915371339763
1687 -0.0425637049600482 -80.31867136359196 -0.04404994249343872 -80.37320365589107
1688 -0.04255217108875513 -80.36122353468072 -0.04414300974458456 -80.41734666563566
1689 -0.04252778943628073 -80.403751324117 -0.042073259875178334 -80.45941992551084
1690 -0.042562367394566536 -80.44631369151156 -0.0429861506447196 -80.50240607615557
1691 -0.04253828451037407 -80.48885197602193 -0.04332837108522654 -80.54573444724079
1692 -0.04245855286717415 -80.53131052888911 -0.04124162532389164 -80.58697607256468
1693 -0.04253153558820486 -80.57384206447732 -0.04387415051460266 -80.63085022307928
1694 -0.04251186549663544 -80.61635392997395 -0.03773558773100376 -80.66858581081028
1695 -0.042668653279542924 -80.6590225832535 -0.0443605562672019 -80.71294636707749
1696 -0.04267086796462536 -80.70169345121813 -0.045129800029098985 -80.7580761671066
1697 -0.04252004437148571 -80.74421349558962 -0.042536943964660165 -80.80061311107126
1698 -0.04250631406903267 -80.78671980965865 -0.04154332932084799 -80.8421564403921
1699 -0.04259064383804798 -80.8293104534967 -0.04436866473406553 -80.88652510512617
1700 -0.04255078118294477 -80.87186123467964 -0.042218810133636 -80.9287439152598
1701 -0.04253028724342585 -80.91439152192306 -0.041706747747957705 -80.97045066300775
1702 -0.042528222501277926 -80.95691974442434 -0.04048344921320677 -81.01093411222097
1703 -0.042655391804873946 -80.99957513622921 -0.04087842591106892 -81.05181253813204
1704 -0.042760790698230265 -81.04233592692744 -0.04173971507698297 -81.09355225320903
1705 -0.042743616923689845 -81.08507954385112 -0.04286002479493618 -81.13641227800396
1706 -0.04284176453948021 -81.1279213083906 -0.04417460579425096 -81.18058688379821
1707 -0.04273462519049644 -81.17065593358109 -0.042793431878089906 -81.22338031567631
1708 -0.0427303483709693 -81.21338628195205 -0.04289970900863409 -81.26628002468495
1709 -0.042688904143869874 -81.25607518609593 -0.04216356761753559 -81.30844359230248
1710 -0.04269121233373881 -81.29876639842966 -0.04406929984688759 -81.35251289214936
1711 -0.042729754000902176 -81.34149615243057 -0.04311465807259083 -81.39562755022196
1712 -0.0426178976893425 -81.3841140501199 -0.0406120290979743 -81.43623957931993
1713 -0.042724762856960294 -81.42683881297687 -0.04159388802945614 -81.47783346734938
1714 -0.04281632136553526 -81.4696551343424 -0.04332258235663176 -81.52115604970602
1715 -0.04287119023501873 -81.51252632457742 -0.040227864682674405 -81.5613839143887
1716 -0.04286442156881094 -81.55539074614623 -0.04009389560669661 -81.6014778099954
1717 -0.04289866238832474 -81.59828940853455 -0.04494804292917252 -81.64642585292458
1718 -0.04289903547614813 -81.64118844401071 -0.04490590877830982 -81.69133176170288
1719 -0.04268470369279385 -81.68387314770351 -0.04143269751220942 -81.73276445921509
1720 -0.04282691441476345 -81.72670006211827 -0.044726891256868836 -81.77749135047196
1721 -0.04272882957011461 -81.76942889168838 -0.04417483396828174 -81.82166618444025
1722 -0.04268984738737345 -81.81211873907576 -0.04350652433931827 -81.86517270877957
1723 -0.04270943012088537 -81.85482816919664 -0.0420895604416728 -81.90726226922123
1724 -0.04273116923868656 -81.89755933843533 -0.044776294566690925 -81.95203856378792
1725 -0.042577719688415526 -81.94013705812374 -0.0419309101998806 -81.9939694739878
1726 -0.04258946608752012 -81.98272652421126 -0.043144782446324824 -82.03711425643412
1727 -0.04266843572258949 -82.02539495993385 -0.0415699690580368 -82.07868422549215
1728 -0.042617684975266454 -82.06801264490912 -0.04204255621880293 -82.12072678171096
1729 -0.042771898210048676 -82.11078454311917 -0.04517221618443727 -82.1658989978954
1730 -0.042792896181344985 -82.1535774393005 -0.037682173401117326 -82.20358117129652
1731 -0.04274382386356592 -82.19632126316407 -0.04219385869801044 -82.24577502999453
1732 -0.04280508290976286 -82.23912634607383 -0.04245999995619058 -82.28823502995073
1733 -0.04279571119695902 -82.28192205727079 -0.04039545487612486 -82.32863048482685
1734 -0.042791360057890415 -82.32471341732868 -0.04203730504959822 -82.37066778987645
1735 -0.042846739664673804 -82.36756015699335 -0.04221138525754213 -82.412879175134
1736 -0.0428591588512063 -82.41041931584455 -0.04350492302328348 -82.45638409815727
1737 -0.04284526873379946 -82.45326458457835 -0.04188414327800274 -82.49826824143527
1738 -0.042786740325391294 -82.49605132490375 -0.041235575638711455 -82.53950381707398
1739 -0.04290174525231123 -82.53895307015605 -0.04143308252096176 -82.58093689959495
1740 -0.04297888446599245 -82.58193195462205 -0.04189146030694246 -82.62282835990189
1741 -0.04300161432474851 -82.6249335689468 -0.04263809025287628 -82.66546645015477
1742 -0.042978770844638345 -82.66791233979144 -0.04342374317348004 -82.70889019332824
1743 -0.04301627706736326 -82.71092861685881 -0.04197032880038023 -82.75086052212862
1744 -0.04302264712750912 -82.75395126398632 -0.04536056723445654 -82.79622108936307
1745 -0.04294573720544577 -82.79689700119177 -0.043012095429003236 -82.83923318479208
1746 -0.042905432917177674 -82.83980243410895 -0.043077563494443895 -82.88231074828653
1747 -0.042971997149288656 -82.88277443125824 -0.043952767923474315 -82.92626351621
1748 -0.04297389574348927 -82.92574832700173 -0.04298083521425724 -82.96924435142425
1749 -0.04294360652565956 -82.96869193352738 -0.044470399618148804 -83.0137147510424
1750 -0.04282068312168121 -83.01151261664906 -0.04266028273850679 -83.05637503378091
1751 -0.042723722942173484 -83.05423633959123 -0.04305450636893511 -83.09942954014984
1752 -0.042782011441886425 -83.09701835103311 -0.03898876029998064 -83.13841830044983
1753 -0.042860361747443676 -83.13987871278056 -0.04213685058057308 -83.1805551510304
1754 -0.042869487032294276 -83.18274819981285 -0.040836235880851744 -83.22139138691125
1755 -0.043309385888278484 -83.22605758570113 -0.051573752984404565 -83.27296513989566
1756 -0.04291315656155348 -83.26897074226268 -0.04313613642007112 -83.31610127631573
1757 -0.04271133430302143 -83.3116820765657 -0.04333210214972496 -83.35943337846545
1758 -0.04263242706656456 -83.35431450363227 -0.04156960416585207 -83.40100298263131
1759 -0.04267091602087021 -83.39698541965313 -0.041710487008094786 -83.4427134696394
1760 -0.04271377511322498 -83.43969919476636 -0.04277375023812056 -83.48548721987753
1761 -0.04273906238377094 -83.48243825715014 -0.04250689521431923 -83.52799411509184
1762 -0.042744080722332004 -83.52518233787247 -0.04342901278287172 -83.57142312787471
1763 -0.042648259177803995 -83.56783059705027 -0.04327385276556015 -83.61469698064028
1764 -0.04266913700848818 -83.61049973405876 -0.0418793885037303 -83.656576369144
1765 -0.04270537737756967 -83.65320511143634 -0.044504582323133944 -83.70108095146713
1766 -0.04263835847377777 -83.69584346991012 -0.04263994377106428 -83.7437208952382
1767 -0.042681296542286876 -83.7385247664524 -0.04469728209078312 -83.78841817732898
1768 -0.04261852409690618 -83.78114329054931 -0.04353366214781999 -83.8319518394768
1769 -0.04255825858563185 -83.82370154913494 -0.04436605703085661 -83.87631789650766
1770 -0.04265988003462553 -83.86636142916956 -0.04057168457657099 -83.91688958108423
1771 -0.04260874968022108 -83.90897017884978 -0.04299405440688133 -83.95988363549111
1772 -0.04254738427698612 -83.95151756312677 -0.04144619945436716 -84.00132983494548
1773 -0.04267889764159918 -83.99419646076836 -0.045019507966935636 -84.04634934291242
1774 -0.0424863962456584 -84.03668285701403 -0.04218560140579939 -84.08853494431823
1775 -0.04256535172462463 -84.07924820873865 -0.043063255958259106 -84.13159820027649
1776 -0.04254321325570345 -84.12179142199435 -0.042492371052503586 -84.17409057132899
1777 -0.042614825814962384 -84.16440624780931 -0.042533162795007226 -84.216623734124
1778 -0.04257122240960598 -84.20697747021892 -0.042264048382639884 -84.25888778250663
1779 -0.0425977012142539 -84.24957517143316 -0.04200598988682032 -84.30089377239345
1780 -0.04264437519013882 -84.2922195466233 -0.043170877546072 -84.34406464993953
1781 -0.04260354433208704 -84.33482309095538 -0.043834204971790316 -84.38789885491131
1782 -0.042552553303539756 -84.37737564425892 -0.04269281327724457 -84.43059166818855
1783 -0.042512665316462514 -84.41988830957538 -0.0418542355298996 -84.47244590371845
1784 -0.04255754109472036 -84.46244585067011 -0.04341635722666979 -84.51586226094513
1785 -0.042682341672480105 -84.50512819234258 -0.04624747205525637 -84.56210973300038
1786 -0.04248661790043116 -84.54761481024302 -0.039607500098645686 -84.60171723309902
1787 -0.04258679039776325 -84.59020160064078 -0.04079791009426117 -84.64251514319328
1788 -0.04258348755538464 -84.63278508819617 -0.041458314284682274 -84.68397345747796
1789 -0.04265543073415756 -84.67544051893033 -0.043597015738487246 -84.72757047321645
1790 -0.04257082473486662 -84.7180113436652 -0.04258692432194948 -84.7701573975384
1791 -0.04258818905800581 -84.7605995327232 -0.042235026881098744 -84.8123924244195
1792 -0.042612196505069734 -84.80321172922828 -0.04214433878660202 -84.8545367632061
1793 -0.04262126348912716 -84.8458329927174 -0.04282477032393217 -84.89736153353003
1794 -0.042590930685400964 -84.88842392340281 -0.043350621685385705 -84.94071215521542
1795 -0.042579096741974354 -84.93100302014479 -0.04235518854111433 -84.98306734375653
1796 -0.04255840554833412 -84.97356142569312 -0.0415264256298542 -85.02459376938639
1797 -0.042628403007984164 -85.0161898287011 -0.04262403156608343 -85.06721780095246
1798 -0.04261165019124746 -85.05880147889235 -0.04254998750984669 -85.1097677884623
1799 -0.042609693668782714 -85.10141117256113 -0.04261078294366598 -85.15237857140598
1800 -0.042642020247876646 -85.14405319280901 -0.04199201241135597 -85.19437058381733
1801 -0.042640240862965584 -85.18669343367198 -0.04135017488151789 -85.23572075869885
1802 -0.04280801620334387 -85.22950144987531 -0.03984609860926867 -85.27556685730812
1803 -0.04281255230307579 -85.27231400217839 -0.04214067067950964 -85.31770752798764
1804 -0.04279351122677326 -85.31510751340517 -0.04248609859496355 -85.3601936265826
1805 -0.04293341878801584 -85.35804093219318 -0.04303547274321318 -85.40322909932581
1806 -0.04270600490272045 -85.4007469370959 -0.04302484877407551 -85.4462539480999
1807 -0.042773181572556496 -85.44352011866846 -0.04308327585458756 -85.48933722395448
1808 -0.042745493538677695 -85.48626561220713 -0.04315095115453005 -85.53248817510901
1809 -0.04273006021976471 -85.5289956724269 -0.0431572001427412 -85.57564537525175
1810 -0.04271418880671263 -85.57170986123361 -0.04198903478682041 -85.61763441003858
1811 -0.04275543764233589 -85.61446529887596 -0.04231954924762249 -85.6599539592862
1812 -0.04277183841913938 -85.6572371372951 -0.04339188281446695 -85.70334584210066
1813 -0.042767973802983764 -85.70000511109808 -0.04375207498669624 -85.74709791708736
1814 -0.04269867390394211 -85.74270378500202 -0.04234592020511627 -85.78944383729248
1815 -0.04262704588472843 -85.78533083088675 -0.037868060171604156 -85.82731189746409
1816 -0.04289203435182572 -85.82822286523857 -0.04184151813387871 -85.86915341559796
1817 -0.04293311405926943 -85.87115597929784 -0.042251115292310716 -85.91140453089028
1818 -0.04289420805871487 -85.91405018735655 -0.040715269185602664 -85.95211980007588
1819 -0.04297721460461616 -85.95702740196117 -0.041499501653015615 -85.9936193017289
1820 -0.04296401254832745 -85.9999914145095 -0.042018051631748675 -86.03563735336064
1821 -0.04303546044975519 -86.04302687495925 -0.04235355444252491 -86.07799090780317
1822 -0.043038973957300185 -86.08606584891655 -0.04277097154408693 -86.12076187934726
1823 -0.0431122325360775 -86.12917808145262 -0.03861843477934599 -86.15938031412661
1824 -0.043159460090100764 -86.17233754154272 -0.043946866691112516 -86.20332718081772
1825 -0.04322488401085138 -86.21556242555357 -0.04420096687972545 -86.24752814769745
1826 -0.043087474815547464 -86.25864990036912 -0.04154663365334273 -86.28907478135079
1827 -0.04314508065581322 -86.30179498102494 -0.04392850212752819 -86.33300328347832
1828 -0.04305963758379221 -86.34485461860874 -0.04320507794618607 -86.3762083614245
1829 -0.0430978087708354 -86.38795242737957 -0.04353928249329329 -86.4197476439178
1830 -0.042991100996732715 -86.4309435283763 -0.046120815351605414 -86.4658684592694
1831 -0.0428908720612526 -86.47383440043755 -0.04284818824380636 -86.50871664751321
1832 -0.042884896881878375 -86.51671929731943 -0.04282068554311991 -86.55153733305633
1833 -0.04287906680256128 -86.55959836412198 -0.0436210747808218 -86.59515840783715
1834 -0.0429563868790865 -86.60255475100107 -0.04225635342299938 -86.63741476126015
1835 -0.04282297920435667 -86.64537773020542 -0.04381221476942301 -86.68122697602956
1836 -0.042795870639383796 -86.6881736008448 -0.042382832057774066 -86.72360980808733
1837 -0.042827239446341994 -86.73100084029114 -0.04159494824707508 -86.76520475633441
1838 -0.04283904489129782 -86.77383988518244 -0.04160719346255064 -86.80681194979697
1839 -0.04285578969866037 -86.8166956748811 -0.04194492269307375 -86.84875687249004
1840 -0.04289539512246847 -86.85959107000357 -0.04240318406373263 -86.89116005655377
1841 -0.04292454589158297 -86.90251561589515 -0.04295205939561129 -86.93411211594939
1842 -0.0428799144923687 -86.94539553038753 -0.041336577758193015 -86.97544869370758
1843 -0.04292452670633793 -86.98832005709387 -0.0426191134378314 -87.01806780714541
1844 -0.04301488809287548 -87.03133494518674 -0.04332181066274643 -87.06138961780816
1845 -0.04287941139191389 -87.07421435657865 -0.04201548863202333 -87.10340510644018
1846 -0.0428520554676652 -87.11706641204631 -0.04364447966217995 -87.14704958610236
1847 -0.04284491334110498 -87.15991132538741 -0.042077083326876166 -87.18912666942923
1848 -0.042871208302676676 -87.20278253369008 -0.042883083783090116 -87.23200975321232
1849 -0.042865869216620923 -87.24564840290671 -0.0429809981957078 -87.27499075140803
1850 -0.042828811518847945 -87.28847721442555 -0.04234280250966549 -87.31733355391769
1851 -0.04289625734090805 -87.33137347176647 -0.04245155770331621 -87.35978511162101
1852 -0.0428814334794879 -87.37425490524596 -0.042811876907944676 -87.40259698852896
1853 -0.042869514971971515 -87.41712442021793 -0.04347493313252926 -87.44607192166148
1854 -0.04289993997663259 -87.46002436019457 -0.04166067186743021 -87.48773259352892
1855 -0.04295502137392759 -87.5029793815685 -0.04168728645890951 -87.52941987998783
1856 -0.04296926856040954 -87.5459486501289 -0.04307213146239519 -87.57249201145022
1857 -0.042895058542490004 -87.58884370867139 -0.039141862839460376 -87.61163387428968
1858 -0.0430437745526433 -87.63188748322403 -0.047148571349680424 -87.65878244563936
1859 -0.04291252736002207 -87.67480001058405 -0.04371508173644543 -87.70249752737581
1860 -0.042875892296433446 -87.71767590288049 -0.04391700364649296 -87.74641453102231
1861 -0.042831937037408355 -87.76050783991789 -0.040454458072781564 -87.7868689890951
1862 -0.042898728884756564 -87.80340656880264 -0.04281426686793566 -87.82968325596303
1863 -0.042868567258119585 -87.84627513606077 -0.045655033364892 -87.87533828932793
1864 -0.042804129980504514 -87.88907926604128 -0.042892642132937905 -87.91823093146087
1865 -0.04292072057723999 -87.93199998661852 -0.04498413782566786 -87.96321506928653
1866 -0.04271355923265219 -87.97471354585117 -0.042937678098678586 -88.00615274738522
1867 -0.042710903100669384 -88.01742444895184 -0.04420885145664215 -88.05036159884186
1868 -0.04276189524680376 -88.06018634419864 -0.045102365873754026 -88.09546396471562
1869 -0.042583288811147216 -88.10276963300979 -0.04263614919036627 -88.13810011390599
1870 -0.04258778858929872 -88.14535742159909 -0.04209792818874121 -88.18019804209473
1871 -0.04252782706171274 -88.1878852486608 -0.04407645706087351 -88.2242744991556
1872 -0.042610721103847025 -88.23049596976465 -0.04284073691815138 -88.26711523607375
1873 -0.0425550177693367 -88.27305098753398 -0.04073823355138302 -88.30785346962513
1874 -0.04259966555982828 -88.31565065309381 -0.042307648621499536 -88.35016111824663
1875 -0.04262717440724373 -88.35827782750106 -0.0432165315374732 -88.3933776497841
1876 -0.042580960877239706 -88.4008587883783 -0.04328150972723961 -88.43665915951134
1877 -0.042596697248518466 -88.44345548562681 -0.043444448709487916 -88.48010360822083
1878 -0.042593333125114444 -88.48604881875193 -0.043745979107916354 -88.52384958732874
1879 -0.042530836537480354 -88.5285796552894 -0.04348397869616747 -88.56733356602491
1880 -0.04252476766705513 -88.57110442295647 -0.040523760579526426 -88.60785732660445
1881 -0.042672045342624185 -88.6137764682991 -0.046684874966740605 -88.65454220157119
1882 -0.042437977343797686 -88.65621444564289 -0.042715640552341935 -88.69725784212353
1883 -0.04240549616515636 -88.69861994180805 -0.04284397978335619 -88.74010182190689
1884 -0.04251122362911701 -88.74113116543717 -0.04309804476797581 -88.78319986667486
1885 -0.0424676813185215 -88.7835988467557 -0.042875210754573345 -88.82607507742944
1886 -0.04248944222927094 -88.82608828898496 -0.04196519311517477 -88.86804027054461
1887 -0.042471925169229506 -88.86856021415419 -0.042866759561002256 -88.91090703010562
1888 -0.04247305728495121 -88.91103327143914 -0.04342714250087738 -88.9543341726065
1889 -0.042468121647834776 -88.95350139308697 -0.04288633093237877 -88.99722050353887
1890 -0.04240793287754059 -88.9959093259645 -0.041283255256712434 -89.03850375879558
1891 -0.04246924463659525 -89.0383785706011 -0.03940899446606636 -89.07791275326166
1892 -0.042604857683181764 -89.08098342828428 -0.042561201937496664 -89.12047395519916
1893 -0.042609941214323044 -89.12359336949861 -0.04229017440229654 -89.16276412960146
1894 -0.042632673121988776 -89.1662260426206 -0.0428361888974905 -89.20560031849895
1895 -0.04262949358671904 -89.20885553620731 -0.043358078598976134 -89.24895839709792
1896 -0.04258165936917067 -89.25143719557649 -0.043636623024940493 -89.29259502012286
1897 -0.042611661553382876 -89.29404885712987 -0.04346246067434549 -89.33605748079721
1898 -0.042549275793135166 -89.336598132923 -0.042198427580296995 -89.37825590837751
1899 -0.04258595686405897 -89.37918408978706 -0.04323071744292974 -89.42148662582044
1900 -0.04258591514080763 -89.42177000492786 -0.04372811410576105 -89.4652147399262
1901 -0.04260159116238356 -89.46437159609025 -0.04227094333618879 -89.50748568326239
1902 -0.042757946997880936 -89.50712954308813 -0.038469985499978064 -89.54595566876236
1903 -0.04269231185317039 -89.5498218549413 -0.04295062590390444 -89.58890629466626
1904 -0.04274841286242008 -89.59257026780372 -0.04387622755020857 -89.63278252221647
1905 -0.04271071385592222 -89.63528098165965 -0.040830896608531474 -89.673613418825
1906 -0.042805101908743384 -89.67808608356839 -0.043187863938510415 -89.71680128276351
1907 -0.04283420015126467 -89.72092028371965 -0.04419973213225603 -89.76100101489577
1908 -0.042711645178496835 -89.76363192889815 -0.04253567475825548 -89.80353668965402
1909 -0.042691283486783506 -89.80632321238494 -0.04312964361160994 -89.84666633326563
1910 -0.04268434569239617 -89.84900755807733 -0.04359647072851658 -89.89026280399415
1911 -0.04268213361501694 -89.89168969169235 -0.04439185243099928 -89.93465465642515
1912 -0.042694727703928945 -89.93438441939628 -0.04458069689571857 -89.97923535332087
1913 -0.04253269471228123 -89.97691711410856 -0.042720249854028225 -90.0219556031749
1914 -0.04256950002163649 -90.0194866141302 -0.04358076918870211 -90.06553637236361
1915 -0.04251859523355961 -90.06200520936376 -0.04298158381134272 -90.10851795617495
1916 -0.04256430417299271 -90.10456951353676 -0.04122012294828892 -90.14973807912324
1917 -0.04257423169910908 -90.14714374523587 -0.04349440820515156 -90.19323248732839
1918 -0.04252117145806551 -90.18966491669393 -0.04254777394235134 -90.23578026127073
1919 -0.04250926896929741 -90.23217418566323 -0.044983988627791405 -90.28076424989852
1920 -0.04249267317354679 -90.27466685883677 -0.04038468524813652 -90.32114893514667
1921 -0.04256288595497608 -90.31722974479175 -0.04189393967390061 -90.36304287482056
1922 -0.04258348196744919 -90.3598132267592 -0.04201805293560028 -90.40506092775617
1923 -0.0425881152972579 -90.40240134205646 -0.041807832382619384 -90.44686876013878
1924 -0.04261267483234406 -90.4450140168888 -0.041034584678709504 -90.4879033448175
1925 -0.04270550850778818 -90.4877195253966 -0.04346408993005753 -90.53136743474755
1926 -0.042611999064683916 -90.53033152446129 -0.04259534180164337 -90.5739627765492
1927 -0.04262909367680549 -90.5729606181381 -0.04343496095389128 -90.61739773750308
1928 -0.042571666464209554 -90.61553228460231 -0.04361931513994932 -90.66101705264303
1929 -0.04259886927902699 -90.65813115388134 -0.04311306718736887 -90.7041301198304
1930 -0.042580646276473996 -90.70071180015782 -0.04284638408571482 -90.74697650391612
1931 -0.042510459385812285 -90.74322225954363 -0.043034175783395766 -90.7900106796995
1932 -0.042570854723453525 -90.78579311426708 -0.04262316189706326 -90.83263384159658
1933 -0.04255962837487459 -90.82835274264195 -0.041647109761834146 -90.87428095135841
1934 -0.042664137110114096 -90.87101687975206 -0.04361873213201761 -90.91789968349043
1935 -0.04261879958212376 -90.91363567933419 -0.04306983593851328 -90.96096951942894
1936 -0.042606540583074094 -90.95624221991727 -0.04366896916180849 -91.00463848859076
1937 -0.04265435673296451 -90.99889657665024 -0.0425340935587883 -91.04717258214954
1938 -0.04257273618131876 -91.04146931283155 -0.043867026828229426 -91.09103960897777
1939 -0.04248961713165045 -91.0839589299632 -0.04166117813438177 -91.13270078711214
1940 -0.042569339461624625 -91.12652826942482 -0.04508362580090761 -91.17778441291306
1941 -0.04253778718411923 -91.16906605660894 -0.042763010039925574 -91.22054742295298
1942 -0.042472521774470806 -91.21153857838341 -0.04078025184571743 -91.2613276747987
1943 -0.042572992481291295 -91.25411157086471 -0.044896375015378 -91.30622404981408
1944 -0.04254896249622107 -91.29666053336094 -0.04136103391647339 -91.34758508373055
1945 -0.042577759362757206 -91.33923829272369 -0.042832213826477526 -91.39041729755702
1946 -0.04252664800733328 -91.38176494073103 -0.043455370143055914 -91.43387266770007
1947 -0.04258108362555504 -91.42434602435658 -0.0432778624817729 -91.47715053018185
1948 -0.0425003444775939 -91.46684636883417 -0.042680643312633035 -91.51983117349448
1949 -0.042496144957840445 -91.509342513792 -0.04315013438463211 -91.56298130787911
1950 -0.04245202131569385 -91.5517945351077 -0.042095260508358476 -91.60507656838747
1951 -0.04249294120818377 -91.59428747631588 -0.042384755052626136 -91.6474613234401
1952 -0.042523079365491864 -91.63681055568138 -0.044310905039310455 -91.69177222847941
1953 -0.04246518276631832 -91.6792757384477 -0.04253547303378582 -91.73430770151319
1954 -0.04245021231472492 -91.72172595076242 -0.041468946076929566 -91.77577664759012
1955 -0.042456789128482345 -91.7641827398909 -0.0424433633685112 -91.81822001095863
1956 -0.04246996492147446 -91.80665270481238 -0.04382420089095831 -91.86204421184958
1957 -0.042468195967376235 -91.84912090077975 -0.044803761690855023 -91.90684797354044
1958 -0.042408252321183684 -91.89152915310093 -0.04251902401447296 -91.9493669975549
1959 -0.04241558462381363 -91.93394473772474 -0.04117123894393444 -91.99053823649884
1960 -0.04260333999991417 -91.97654807772466 -0.041588150709867475 -92.0321263872087
1961 -0.04248028919100762 -92.01902836691566 -0.04433860909193754 -92.07646499630064
1962 -0.04241801574826241 -92.06144638266393 -0.044114606268703935 -92.12057960256935
1963 -0.04239492677152157 -92.10384130943545 -0.04122200105339289 -92.16180160362275
1964 -0.04243421833962202 -92.14627552777507 -0.04190986454486847 -92.20371146816761
1965 -0.04252555649727583 -92.18880108427236 -0.04096803087741137 -92.24467949904502
1966 -0.04255066029727459 -92.23135174456964 -0.04548520464450121 -92.29016470368953
1967 -0.042514113895595076 -92.27386585846523 -0.04386068992316723 -92.33402539361269
1968 -0.042410940676927564 -92.31627679914216 -0.0425203301012516 -92.37654572371395
1969 -0.042361002042889596 -92.35863780118505 -0.04358641430735588 -92.4201321380213
1970 -0.0423875218257308 -92.40102532301078 -0.04236369784921408 -92.46249583587051
1971 -0.042379651218652725 -92.44340497422944 -0.04221481662243605 -92.50471065249295
1972 -0.042400192469358444 -92.4858051666988 -0.04370951745659113 -92.54842016994954
1973 -0.042396515235304834 -92.5282016819341 -0.04139124285429716 -92.58981141280384
1974 -0.04247152991592884 -92.57067321185004 -0.04516147002577782 -92.63497288282962
1975 -0.042374365776777265 -92.61304757762682 -0.04423525165766477 -92.67920813448728
1976 -0.04232533480972052 -92.65537291243653 -0.040770292095839974 -92.71997842658313
1977 -0.04235396850854158 -92.69772688094507 -0.04402051344513893 -92.76399894002826
1978 -0.04226313699036836 -92.73999001793544 -0.04254938028752804 -92.80654832031578
1979 -0.042308966256678106 -92.78229898419212 -0.04181215912103653 -92.84836047943682
1980 -0.04235125668346882 -92.8246502408756 -0.04386534448713064 -92.89222582392395
1981 -0.042517886683344844 -92.86716812755894 -0.04619157463312149 -92.93841739855708
1982 -0.04220622535794973 -92.90937435291688 -0.041406124643981454 -92.97982352320106
1983 -0.04232129380106926 -92.95169564671795 -0.04440134949982166 -93.02422487270088
1984 -0.0422262666746974 -92.99392191339265 -0.043301687389612195 -93.0675265600905
1985 -0.04226377550512552 -93.03618568889777 -0.04279223810881376 -93.11031879819932
1986 -0.04220928382128477 -93.07839497271905 -0.04323991294950247 -93.15355871114882
1987 -0.04221391621977091 -93.12060888893882 -0.04083757512271404 -93.19439628627153
1988 -0.04234505668282509 -93.16295394562164 -0.040542242117226124 -93.23493852838875
1989 -0.042364357598125936 -93.20531830321977 -0.042111404798924924 -93.27704993318768
1990 -0.04238749053329229 -93.24770579375306 -0.042375735193490985 -93.31942566838117
1991 -0.042352987267076966 -93.29005878102014 -0.04000281281769276 -93.35942848119886
1992 -0.0426431680098176 -93.33270194902995 -0.04454063046723604 -93.4039691116661
1993 -0.04252404328435659 -93.37522599231431 -0.04217989221215248 -93.44614900387825
1994 -0.04254518765956163 -93.41777117997387 -0.041917549818754195 -93.488066553697
1995 -0.04260223470628262 -93.46037341468015 -0.043529026210308075 -93.5315955799073
1996 -0.042501092329621314 -93.50287450700976 -0.041306759044528005 -93.57290233895183
1997 -0.042650213651359084 -93.54552472066112 -0.04214735217392444 -93.61504969112576
1998 -0.04264218658208847 -93.5881669072432 -0.042563464120030405 -93.6576131552458
1999 -0.042885834164917466 -93.63105274140813 -0.0388401972129941 -93.69645335245879
2000 -0.042686044424772265 -93.6737387858329 -0.04487878791987896 -93.74133214037867
