# Supplementary material for: Learning nonequilibrium statistical mechanics and dynamical phase transitions
Source: Nat Commun. 2024 Feb 6;15:1117. doi: 10.1038/s41467-024-45172-8 (PMC10847122; doi:10.1038/s41467-024-45172-8)
Supplement: Supplementary file 4 — Supplementary Data 1 [file 41467_2024_45172_MOESM4_ESM.zip › DPT-main/PlotTemplate/plot_KL_divergence/out/finite_time/SE/L4_D2W32K5_E100BS1k/logs-0.30/log.txt]

1 -0.13709359019994735 -0.13709359019994735 -0.13708865493535996 -0.13708865493535996
2 -0.13588426038622856 -0.2729778505861759 -0.13588308915495872 -0.27297174409031866
3 -0.13471439778804778 -0.4076922483742237 -0.13473083898425103 -0.4077025830745697
4 -0.13357608392834663 -0.5412683323025703 -0.13357142955064774 -0.5412740126252175
5 -0.13247765302658082 -0.6737459853291512 -0.13246090039610864 -0.6737349130213262
6 -0.13141493648290634 -0.8051609218120576 -0.13140243887901307 -0.8051373519003392
7 -0.13037722557783127 -0.9355381473898888 -0.13037013858556748 -0.9355074904859066
8 -0.12937394827604293 -1.0649120956659317 -0.12938257679343224 -1.0648900672793389
9 -0.12838807851076126 -1.1933001741766929 -0.1283913053572178 -1.1932813726365568
10 -0.12741693928837777 -1.3207171134650706 -0.12740221247076988 -1.3206835851073266
11 -0.12649621069431305 -1.4472133241593836 -0.1264965422451496 -1.4471801273524763
12 -0.12558727338910103 -1.5728005975484847 -0.12560626566410066 -1.5727863930165769
13 -0.12469177767634392 -1.6974923752248285 -0.1246307659894228 -1.6974171590059997
14 -0.1238159753382206 -1.8213083505630492 -0.12380680330097675 -1.8212239623069764
15 -0.12296150214970111 -1.9442698527127502 -0.12297795452177525 -1.9442019168287517
16 -0.12211955152451992 -2.0663894042372704 -0.1220622681081295 -2.0662641849368812
17 -0.12128429487347603 -2.1876736991107464 -0.12130476124584674 -2.187568946182728
18 -0.12046941258013248 -2.308143111690879 -0.12049113735556602 -2.308060083538294
19 -0.11965706199407578 -2.427800173684955 -0.11960213035345077 -2.4276622138917445
20 -0.11888723932206631 -2.546687413007021 -0.11890863701701164 -2.5465708509087563
21 -0.11811000779271126 -2.664797420799732 -0.11814496405422688 -2.664715814962983
22 -0.11735742427408695 -2.782154845073819 -0.11742254234850406 -2.7821383573114873
23 -0.11659153029322625 -2.8987463753670455 -0.11659235507249832 -2.8987307123839856
24 -0.1158402368426323 -3.0145866122096776 -0.11583828032016755 -3.0145689927041532
25 -0.11510861217975617 -3.1296952243894336 -0.11515032164752484 -3.129719314351678
26 -0.11439087092876435 -3.244086095318198 -0.11454703621566295 -3.244266350567341
27 -0.11367151252925396 -3.357757607847452 -0.11373127326369285 -3.357997623831034
28 -0.11295471414923668 -3.4707123219966887 -0.1129516251385212 -3.4709492489695553
29 -0.11225229501724243 -3.582964617013931 -0.11221499815583229 -3.5831642471253877
30 -0.11155948936939239 -3.6945241063833234 -0.11156050898134709 -3.694724756106735
31 -0.11087060384452344 -3.805394710227847 -0.11086675934493542 -3.8055915154516704
32 -0.11019514761865139 -3.9155898578464985 -0.11036291643977165 -3.915954431891442
33 -0.10952195078134537 -4.025111808627844 -0.109521259739995 -4.025475691631437
34 -0.10885011814534665 -4.13396192677319 -0.10877892635762691 -4.134254617989064
35 -0.10818116962909699 -4.242143096402287 -0.10810539461672306 -4.242360012605787
36 -0.10753109753131866 -4.349674193933605 -0.1076015628874302 -4.349961575493217
37 -0.10688501000404357 -4.456559203937649 -0.10671500600874424 -4.456676581501961
38 -0.10624591000378132 -4.5628051139414305 -0.10616463124752044 -4.562841212749482
39 -0.10561813078820706 -4.668423244729637 -0.10541522614657879 -4.66825643889606
40 -0.10497627295553684 -4.773399517685174 -0.10519111305475234 -4.773447551950813
41 -0.10433160811662674 -4.877731125801801 -0.10438621267676354 -4.877833764627576
42 -0.10370184443891048 -4.981432970240712 -0.10356583297252656 -4.981399597600102
43 -0.10307732224464417 -5.084510292485356 -0.10301859714090825 -5.08441819474101
44 -0.10247271209955215 -5.186983004584908 -0.1025844894349575 -5.187002684175968
45 -0.10185643024742604 -5.288839434832334 -0.10189047120511532 -5.288893155381083
46 -0.10123713463544845 -5.390076569467783 -0.10127779766917229 -5.390170953050255
47 -0.10061970353126526 -5.490696272999048 -0.10029669366776943 -5.490467646718025
48 -0.10003728903830052 -5.590733562037348 -0.10002905093133449 -5.5904966976493595
49 -0.09942284412682056 -5.690156406164169 -0.09940421618521214 -5.689900913834571
50 -0.09882961697876454 -5.788986023142933 -0.09887725226581097 -5.788778166100382
51 -0.09822735488414765 -5.887213378027081 -0.09814192503690719 -5.88692009113729
52 -0.0976436860859394 -5.9848570641130205 -0.09774125628173351 -5.984661347419023
53 -0.09704065918922425 -6.081897723302244 -0.0968009602278471 -6.081462307646871
54 -0.09647296033799649 -6.178370683640241 -0.0969376303255558 -6.178399937972427
55 -0.09587452672421932 -6.27424521036446 -0.09598819389939309 -6.274388131871819
56 -0.09528615921735764 -6.369531369581817 -0.09520293883979321 -6.369591070711612
57 -0.0947039220482111 -6.464235291630028 -0.09425020143389702 -6.463841272145509
58 -0.09415516294538975 -6.5583904545754175 -0.09387189634144306 -6.557713168486952
59 -0.09358779639005661 -6.651978250965474 -0.09337921813130379 -6.651092386618256
60 -0.09300780780613423 -6.744986058771608 -0.09324226453900337 -6.744334651157259
61 -0.09245845340192319 -6.837444512173531 -0.09279688335955143 -6.837131534516811
62 -0.09188409186899663 -6.929328604042527 -0.09198100976645947 -6.92911254428327
63 -0.09131251014769078 -7.020641114190218 -0.09127918928861618 -7.020391733571886
64 -0.09078127555549145 -7.111422389745709 -0.09068386703729629 -7.111075600609182
65 -0.09021732956171036 -7.201639719307419 -0.09045082367956639 -7.2015264242887485
66 -0.08966375216841697 -7.291303471475836 -0.08962244726717472 -7.291148871555923
67 -0.08910911157727242 -7.380412583053109 -0.08941052630543708 -7.380559397861361
68 -0.08856958411633968 -7.4689821671694485 -0.0883863739669323 -7.468945771828293
69 -0.08802063241600991 -7.557002799585458 -0.08786524757742882 -7.556811019405721
70 -0.08747362047433853 -7.644476420059797 -0.08745786212384701 -7.644268881529568
71 -0.08694823123514653 -7.731424651294943 -0.08665782399475574 -7.730926705524324
72 -0.08640352301299573 -7.817828174307938 -0.08600937724113464 -7.816936082765459
73 -0.08590279333293438 -7.903730967640873 -0.08576589971780776 -7.902701982483267
74 -0.08535748384892941 -7.989088451489802 -0.08497005626559258 -7.987672038748859
75 -0.08485152162611484 -8.073939973115916 -0.08510994091629982 -8.072781979665159
76 -0.08433553911745548 -8.158275512233372 -0.08442728631198407 -8.157209265977142
77 -0.08381278961896896 -8.242088301852341 -0.08401498682796955 -8.241224252805113
78 -0.08330604359507561 -8.325394345447418 -0.0840601984411478 -8.32528445124626
79 -0.08277972936630248 -8.40817407481372 -0.08390625789761544 -8.409190709143875
80 -0.08223473913967609 -8.490408813953396 -0.08207811154425144 -8.491268820688127
81 -0.08173663951456547 -8.57214545346796 -0.08190592005848885 -8.573174740746616
82 -0.08123858012259007 -8.653384033590552 -0.08110583610832692 -8.654280576854942
83 -0.08073554858565331 -8.734119582176206 -0.08034811727702618 -8.734628694131969
84 -0.0802368625998497 -8.814356444776056 -0.0811097875237465 -8.815738481655716
85 -0.0797481194138527 -8.89410456418991 -0.07964361160993576 -8.89538209326565
86 -0.07925810925662517 -8.973362673446534 -0.07847873829305171 -8.973860831558703
87 -0.07881040573120117 -9.052173079177734 -0.07835420854389667 -9.052215040102599
88 -0.07834057994186878 -9.130513659119604 -0.07914504930377006 -9.13136008940637
89 -0.07785778865218163 -9.208371447771786 -0.07747714482247829 -9.208837234228847
90 -0.0773750402033329 -9.285746487975118 -0.07755747362971306 -9.28639470785856
91 -0.076925890147686 -9.362672378122804 -0.07664816752076149 -9.363042875379323
92 -0.07648730874061585 -9.43915968686342 -0.07710936293005943 -9.440152238309382
93 -0.07600120529532432 -9.515160892158743 -0.07637862712144852 -9.51653086543083
94 -0.07553935684263706 -9.59070024900138 -0.07585101611912251 -9.592381881549953
95 -0.07506631575524807 -9.665766564756627 -0.07480808533728123 -9.667189966887234
96 -0.07465555630624295 -9.74042212106287 -0.07414512485265731 -9.741335091739892
97 -0.07420429773628712 -9.814626418799158 -0.07491184547543525 -9.816246937215327
98 -0.07377536557614803 -9.888401784375306 -0.07337315976619721 -9.889620096981524
99 -0.0733478669077158 -9.961749651283021 -0.07410709001123905 -9.963727186992763
100 -0.07290472351014614 -10.034654374793167 -0.07286666259169579 -10.03659384958446
101 -0.07247286811470985 -10.107127242907877 -0.0729602411389351 -10.109554090723394
102 -0.07205781564116479 -10.179185058549042 -0.072125044465065 -10.181679135188459
103 -0.0716427095234394 -10.250827768072481 -0.07096822746098042 -10.252647362649439
104 -0.0712445940822363 -10.322072362154717 -0.07146886065602302 -10.324116223305461
105 -0.07083565443754196 -10.392908016592258 -0.0709669440984726 -10.395083167403934
106 -0.07044802345335484 -10.463356040045614 -0.07039842158555984 -10.465481588989494
107 -0.07004498168826104 -10.533401021733875 -0.06934604905545712 -10.534827638044952
108 -0.06966723687946796 -10.603068258613343 -0.06933939456939697 -10.604167032614349
109 -0.06929875016212464 -10.672367008775467 -0.06961769200861453 -10.673784724622964
110 -0.06890738792717457 -10.741274396702641 -0.0686624851077795 -10.742447209730743
111 -0.06853946149349213 -10.809813858196133 -0.06910491921007633 -10.81155212894082
112 -0.06815194711089134 -10.877965805307024 -0.06741694882512092 -10.878969077765941
113 -0.06780728660523891 -10.945773091912264 -0.0683736890554428 -10.947342766821384
114 -0.06741167865693569 -11.013184770569199 -0.06748585142195225 -11.014828618243337
115 -0.06707638464868068 -11.08026115521788 -0.06739235818386077 -11.082220976427198
116 -0.06668758653104305 -11.146948741748922 -0.06617710292339325 -11.148398079350592
117 -0.06633300110697746 -11.2132817428559 -0.06701775826513767 -11.21541583761573
118 -0.06599167175590992 -11.27927341461181 -0.06528550609946251 -11.280701343715192
119 -0.06566056646406651 -11.344933981075876 -0.0656972985714674 -11.34639864228666
120 -0.06532157436013222 -11.410255555436008 -0.06489604711532593 -11.411294689401986
121 -0.06500477269291878 -11.475260328128927 -0.06531036458909512 -11.476605053991081
122 -0.06465268805623055 -11.539913016185158 -0.06438756734132767 -11.540992621332409
123 -0.06433459408581257 -11.60424761027097 -0.06493497714400291 -11.605927598476411
124 -0.06400505900382995 -11.6682526692748 -0.06351631097495555 -11.669443909451367
125 -0.06371351704001427 -11.731966186314814 -0.06332295089960098 -11.732766860350967
126 -0.06339409574866295 -11.795360282063477 -0.06398670338094234 -11.79675356373191
127 -0.06308123171329498 -11.858441513776771 -0.0642454169690609 -11.860998980700971
128 -0.06275588236749172 -11.921197396144263 -0.06320782974362374 -11.924206810444595
129 -0.06245351266115904 -11.983650908805423 -0.06253100037574769 -11.986737810820342
130 -0.062152047641575336 -12.045802956446998 -0.06279795803129673 -12.049535768851639
131 -0.061846389435231686 -12.10764934588223 -0.061880681291222574 -12.111416450142862
132 -0.061548822186887266 -12.169198168069117 -0.06078745070844889 -12.172203900851311
133 -0.06126354169100523 -12.230461709760123 -0.062041579745709896 -12.234245480597021
134 -0.06100355107337237 -12.291465260833496 -0.061592400446534155 -12.295837881043555
135 -0.06072997972369194 -12.352195240557188 -0.06065734308212996 -12.356495224125686
136 -0.06045876424759626 -12.412654004804784 -0.05964004900306463 -12.41613527312875
137 -0.06020516045391559 -12.472859165258699 -0.060184867680072786 -12.476320140808824
138 -0.059948756359517574 -12.532807921618216 -0.060404961369931696 -12.536725102178755
139 -0.05967008750885725 -12.592478009127074 -0.06023013815283775 -12.596955240331592
140 -0.0593915905803442 -12.651869599707418 -0.05835690349340439 -12.655312143824997
141 -0.05915846582502127 -12.711028065532439 -0.05916025694459677 -12.714472400769594
142 -0.05892714969813824 -12.769955215230578 -0.05925124567002058 -12.773723646439615
143 -0.05867872685194016 -12.828633942082519 -0.05943653248250484 -12.83316017892212
144 -0.05842026453465223 -12.88705420661717 -0.059191379323601724 -12.892351558245721
145 -0.058173907548189165 -12.94522811416536 -0.058981547877192494 -12.951333106122913
146 -0.05791605059057474 -13.003144164755934 -0.05881872493773699 -13.01015183106065
147 -0.057688993960618974 -13.060833158716553 -0.059289608150720596 -13.06944143921137
148 -0.05743174999952316 -13.118264908716077 -0.05690839439630509 -13.126349833607676
149 -0.05722732916474342 -13.17549223788082 -0.05634533427655697 -13.182695167884233
150 -0.05700301118195057 -13.23249524906277 -0.057370380498468876 -13.240065548382702
151 -0.05679739490151405 -13.289292643964284 -0.05820486322045326 -13.298270411603156
152 -0.056526890583336355 -13.345819534547621 -0.05490450169891119 -13.353174913302066
153 -0.056361008621752265 -13.402180543169374 -0.056296817027032375 -13.409471730329098
154 -0.05618542917072773 -13.458365972340102 -0.05805275961756706 -13.467524489946666
155 -0.05591665264219046 -13.514282624982293 -0.05668678879737854 -13.524211278744044
156 -0.055708848498761655 -13.569991473481055 -0.056374676525592804 -13.580585955269637
157 -0.055510308407247064 -13.625501781888302 -0.054682966135442254 -13.635268921405078
158 -0.055325228907167914 -13.68082701079547 -0.05611360035836697 -13.691382521763446
159 -0.055118190310895446 -13.735945201106366 -0.05527994986623526 -13.746662471629682
160 -0.05490153506398201 -13.790846736170348 -0.055416261032223704 -13.802078732661906
161 -0.05472030118107796 -13.845567037351426 -0.05454423315823078 -13.856622965820137
162 -0.054538263007998466 -13.900105300359424 -0.05425070021301508 -13.910873666033151
163 -0.0544004749506712 -13.954505775310096 -0.054737826623022554 -13.965611492656173
164 -0.054184284061193466 -14.00869005937129 -0.05442905351519585 -14.02004054617137
165 -0.05401334390044212 -14.062703403271732 -0.053181740641593936 -14.073222286812964
166 -0.05384183041751385 -14.116545233689246 -0.05409187246114015 -14.127314159274103
167 -0.05366651583462954 -14.170211749523876 -0.05434522833675146 -14.181659387610855
168 -0.05347510296851397 -14.22368685249239 -0.05375141594558954 -14.235410803556444
169 -0.0532951794564724 -14.276982031948863 -0.05356733798980713 -14.288978141546252
170 -0.053159171156585215 -14.330141203105448 -0.05284893158823252 -14.341827073134485
171 -0.05300526097416878 -14.383146464079617 -0.05254769865423441 -14.39437477178872
172 -0.05284952167421579 -14.435995985753832 -0.051414468139410016 -14.445789239928128
173 -0.052769196406006816 -14.48876518215984 -0.05279284846037626 -14.498582088388504
174 -0.05263826660811901 -14.541403448767959 -0.053270995430648324 -14.551853083819152
175 -0.052444621361792086 -14.59384807012975 -0.053086056001484395 -14.604939139820637
176 -0.05228452794253826 -14.646132598072288 -0.05239777024835348 -14.65733691006899
177 -0.05212303772568703 -14.698255635797976 -0.051504317298531534 -14.708841227367522
178 -0.05199779011309147 -14.750253425911067 -0.05296628177165985 -14.761807509139182
179 -0.051824594102799895 -14.802078020013868 -0.05133923813700676 -14.813146747276189
180 -0.05172774605453014 -14.853805766068398 -0.051904959604144096 -14.865051706880333
181 -0.05155005138367415 -14.905355817452072 -0.05104524977505207 -14.916096956655386
182 -0.051477881334722045 -14.956833698786795 -0.048618817888200286 -14.964715774543587
183 -0.051373469457030294 -15.008207168243825 -0.050919778272509576 -15.015635552816097
184 -0.051272090151906015 -15.059479258395731 -0.05064640697091818 -15.066281959787014
185 -0.05114977452903986 -15.110629032924772 -0.05044511519372463 -15.116727074980739
186 -0.051018079929053786 -15.161647112853826 -0.04965280648320913 -15.166379881463948
187 -0.05093031823635101 -15.212577431090176 -0.05105567015707493 -15.217435551621023
188 -0.050786173343658446 -15.263363604433835 -0.0495956514030695 -15.267031203024093
189 -0.05073202662169933 -15.314095631055533 -0.049754883535206317 -15.316786086559299
190 -0.05060517061501742 -15.364700801670551 -0.05133016388863325 -15.368116250447931
191 -0.05045132376253605 -15.415152125433087 -0.050796656869351864 -15.418912907317283
192 -0.05030393972992897 -15.465456065163016 -0.050938676670193674 -15.469851583987477
193 -0.05020730011165142 -15.515663365274667 -0.049338824860751626 -15.519190408848228
194 -0.05006853006780147 -15.565731895342468 -0.04942070599645376 -15.568611114844682
195 -0.04997495748102665 -15.615706852823495 -0.04909048397094011 -15.617701598815621
196 -0.049917240627110004 -15.665624093450605 -0.050617517717182633 -15.668319116532803
197 -0.04979143738746643 -15.71541553083807 -0.050104370526969436 -15.718423487059773
198 -0.04964307565242052 -15.765058606490491 -0.04965645000338555 -15.76807993706316
199 -0.04952526036649942 -15.81458386685699 -0.04965518154203892 -15.8177351186052
200 -0.04940022770315409 -15.863984094560145 -0.048793433047831056 -15.86652855165303
201 -0.04933564458042383 -15.913319739140569 -0.0486059645190835 -15.915134516172113
202 -0.04921865947544575 -15.962538398616015 -0.04908522814512253 -15.964219744317235
203 -0.0491368955001235 -16.011675294116138 -0.048852663673460486 -16.013072407990695
204 -0.049041738733649254 -16.060717032849787 -0.04952888078987598 -16.06260128878057
205 -0.048917582258582115 -16.10963461510837 -0.04901191368699074 -16.11161320246756
206 -0.048838105984032154 -16.1584727210924 -0.04901966024190187 -16.160632862709463
207 -0.04874629303812981 -16.20721901413053 -0.048623716458678246 -16.20925657916814
208 -0.04862195458263159 -16.255840968713162 -0.048627430014312266 -16.257884009182455
209 -0.04854128435254097 -16.304382253065704 -0.049673260934650895 -16.307557270117105
210 -0.04839034043252468 -16.35277259349823 -0.050083041191101074 -16.357640311308206
211 -0.048268881440162656 -16.401041474938392 -0.047544505819678305 -16.405184817127886
212 -0.04823001436889172 -16.449271489307282 -0.05068624299019575 -16.45587106011808
213 -0.04807278849184513 -16.497344277799126 -0.04985529109835625 -16.50572635121644
214 -0.04798318725079298 -16.54532746504992 -0.04758209176361561 -16.553308442980054
215 -0.04788024332374334 -16.59320770837366 -0.0477355619892478 -16.601044004969303
216 -0.047816872410476205 -16.641024580784137 -0.04760957043617964 -16.648653575405483
217 -0.04776206444948912 -16.688786645233627 -0.047017226740717885 -16.6956708021462
218 -0.04769095797091723 -16.736477603204545 -0.04815281927585602 -16.743823621422056
219 -0.047617548145353794 -16.7840951513499 -0.0475973641499877 -16.791420985572042
220 -0.047487018443644044 -16.831582169793542 -0.04611078426241875 -16.83753176983446
221 -0.047452303022146224 -16.87903447281569 -0.04870051797479391 -16.886232287809253
222 -0.04731439128518104 -16.92634886410087 -0.04873643107712269 -16.934968718886378
223 -0.047249784134328364 -16.9735986482352 -0.04798109419643879 -16.982949813082815
224 -0.047143375128507616 -17.020742023363706 -0.04782825466245413 -17.03077806774527
225 -0.047121400386095046 -17.067863423749802 -0.04664188884198665 -17.077419956587256
226 -0.04706019815057516 -17.114923621900378 -0.04456825740635395 -17.12198821399361
227 -0.047025243379175664 -17.16194886527955 -0.047205422073602676 -17.169193636067213
228 -0.04694892317056656 -17.20889778845012 -0.048092654719948766 -17.21728629078716
229 -0.046780412830412385 -17.25567820128053 -0.049796541780233385 -17.267082832567393
230 -0.04673573188483715 -17.30241393316537 -0.04681592844426632 -17.31389876101166
231 -0.046649464033544065 -17.34906339719891 -0.048224267549812794 -17.362123028561474
232 -0.04654606059193611 -17.395609457790847 -0.04612948521971703 -17.40825251378119
233 -0.04650615658611059 -17.44211561437696 -0.04799107573926449 -17.456243589520454
234 -0.04636138826608658 -17.488477002643045 -0.04657304938882589 -17.50281663890928
235 -0.04634270202368498 -17.53481970466673 -0.046157609671354294 -17.548974248580635
236 -0.046270310319960116 -17.581090014986692 -0.04458709266036749 -17.593561341241003
237 -0.04620118495076895 -17.62729119993746 -0.0449064826592803 -17.63846782390028
238 -0.0462159650400281 -17.673507164977487 -0.04610479604452848 -17.68457261994481
239 -0.046139586716890335 -17.719646751694377 -0.04703394565731287 -17.73160656560212
240 -0.04611660037189722 -17.765763352066273 -0.04603342767804861 -17.777639993280168
241 -0.04600500576198101 -17.811768357828253 -0.043557326309382915 -17.82119731958955
242 -0.04604743290692568 -17.857815790735177 -0.044017298892140386 -17.86521461848169
243 -0.046043993718922135 -17.9038597844541 -0.04727024640887976 -17.91248486489057
244 -0.04594219066202641 -17.949801975116124 -0.045162866823375225 -17.957647731713944
245 -0.04592546261847019 -17.995727437734594 -0.04585652649402618 -18.003504258207972
246 -0.045803315564990045 -18.041530753299583 -0.04529452584683895 -18.04879878405481
247 -0.045889682695269586 -18.08742043599485 -0.049004648067057135 -18.097803432121868
248 -0.04576512817293406 -18.133185564167785 -0.047380647622048855 -18.145184079743917
249 -0.045560778304934504 -18.17874634247272 -0.04569907896220684 -18.190883158706125
250 -0.04553243592381477 -18.224278778396535 -0.0452901367098093 -18.236173295415934
251 -0.04547211471945047 -18.269750893115987 -0.0444108784198761 -18.28058417383581
252 -0.04545127097517252 -18.315202164091158 -0.046215875819325444 -18.326800049655134
253 -0.04535737987607717 -18.360559543967234 -0.04637382999062538 -18.37317387964576
254 -0.045293576642870904 -18.405853120610104 -0.04556215833872557 -18.418736037984484
255 -0.045293448865413664 -18.45114656947552 -0.045542319677770136 -18.464278357662256
256 -0.04523459412157536 -18.496381163597093 -0.0429398899897933 -18.507218247652048
257 -0.0451910674571991 -18.541572231054293 -0.044014113023877144 -18.551232360675925
258 -0.04520504307001829 -18.586777274124312 -0.045190269313752654 -18.59642262998968
259 -0.04513184055685997 -18.63190911468117 -0.046948600187897684 -18.643371230177575
260 -0.045100918412208556 -18.67701003309338 -0.045290011912584305 -18.68866124209016
261 -0.045035002380609514 -18.72204503547399 -0.04421901758760214 -18.73288025967776
262 -0.045020931586623195 -18.767065967060613 -0.04603765308856964 -18.778917912766328
263 -0.04500812217593193 -18.812074089236546 -0.0454513156786561 -18.824369228444983
264 -0.044932604767382145 -18.85700669400393 -0.04544342942535877 -18.86981265787034
265 -0.04486019276082516 -18.901866886764754 -0.04477757029235363 -18.914590228162695
266 -0.044814479723572734 -18.946681366488328 -0.043951934389770034 -18.958542162552465
267 -0.04478057641535997 -18.991461942903687 -0.045404506474733354 -19.003946669027197
268 -0.044782046042382714 -19.03624398894607 -0.04331135712563992 -19.047258026152836
269 -0.04480024389922619 -19.081044232845294 -0.046898477524518964 -19.094156503677354
270 -0.04473044797778129 -19.125774680823074 -0.0441343005746603 -19.138290804252016
271 -0.044640156999230386 -19.170414837822303 -0.04487386755645275 -19.18316467180847
272 -0.04464305751025677 -19.21505789533256 -0.04472204949706793 -19.227886721305538
273 -0.04458898492157459 -19.259646880254135 -0.04501414000988006 -19.272900861315417
274 -0.044564614072442055 -19.304211494326577 -0.0432906424626708 -19.31619150377809
275 -0.04456840045750141 -19.348779894784077 -0.044416502490639685 -19.36060800626873
276 -0.04453282244503498 -19.39331271722911 -0.043363186344504354 -19.403971192613234
277 -0.04449473097920418 -19.437807448208314 -0.04518447201699018 -19.449155664630226
278 -0.04443748872727156 -19.482244936935587 -0.04541799072176218 -19.49457365535199
279 -0.044285999797284606 -19.526530936732872 -0.043661285750567914 -19.538234941102555
280 -0.044406454637646676 -19.570937391370517 -0.04334513954818249 -19.58158008065074
281 -0.04431443475186825 -19.615251826122385 -0.04534365851432085 -19.626923739165058
282 -0.04428150560706854 -19.659533331729452 -0.044623426720499994 -19.671547165885556
283 -0.04424529913812876 -19.703778630867582 -0.04501751624047756 -19.716564682126034
284 -0.04414366949349642 -19.74792230036108 -0.04329064544290304 -19.759855327568935
285 -0.044088801741600035 -19.79201110210268 -0.043985866010189056 -19.803841193579125
286 -0.04410405401140451 -19.836115156114086 -0.04414801653474569 -19.84798921011387
287 -0.04403351563960314 -19.88014867175369 -0.04375331867486239 -19.891742528788733
288 -0.044092250242829326 -19.92424092199652 -0.045608381368219854 -19.93735091015695
289 -0.04391783457249403 -19.968158756569014 -0.04436141811311245 -19.981712328270063
290 -0.04386323262006044 -20.012021989189076 -0.043379804491996764 -20.02509213276206
291 -0.04384265094995499 -20.05586464013903 -0.04276678338646889 -20.06785891614853
292 -0.04389186315238476 -20.099756503291417 -0.04498708583414555 -20.112846001982675
293 -0.043900097534060475 -20.143656600825476 -0.042742701433599 -20.155588703416274
294 -0.04385881405323744 -20.187515414878714 -0.04358382187783718 -20.199172525294113
295 -0.043855614960193634 -20.231371029838908 -0.04375409688800573 -20.242926622182118
296 -0.043778014928102495 -20.27514904476701 -0.04269796945154667 -20.285624591633663
297 -0.04380323216319084 -20.3189522769302 -0.04376911539584398 -20.329393707029507
298 -0.043723123520612715 -20.362675400450815 -0.044691909849643704 -20.37408561687915
299 -0.0436606852337718 -20.406336085684586 -0.042035351507365704 -20.416120968386515
300 -0.043723080307245255 -20.45005916599183 -0.04367110878229141 -20.459792077168807
301 -0.04373348541557789 -20.49379265140741 -0.047222528420388696 -20.507014605589195
302 -0.04361646696925163 -20.53740911837666 -0.04191262163221836 -20.548927227221412
303 -0.043535852991044524 -20.580944971367707 -0.043564482033252715 -20.592491709254666
304 -0.04353532660752535 -20.624480297975232 -0.04120446387678385 -20.63369617313145
305 -0.04355524517595768 -20.66803554315119 -0.044622086174786094 -20.678318259306238
306 -0.04351858012378216 -20.711554123274972 -0.04493971392512321 -20.723257973231362
307 -0.04346163254231215 -20.755015755817283 -0.04318369384855032 -20.766441667079913
308 -0.043461340665817264 -20.7984770964831 -0.04232436902821064 -20.808766036108125
309 -0.043481136299669744 -20.84195823278277 -0.04342732951045036 -20.852193365618575
310 -0.04342041704803705 -20.885378649830805 -0.04290641080588102 -20.895099776424455
311 -0.04340233989059925 -20.928780989721403 -0.045031691715121266 -20.940131468139576
312 -0.043444279581308365 -20.97222526930271 -0.0406923919916153 -20.980823860131192
313 -0.04343699552118778 -21.0156622648239 -0.04447467029094696 -21.025298530422138
314 -0.04332994800060987 -21.05899221282451 -0.043992656841874124 -21.06929118726401
315 -0.04330838862806559 -21.102300601452576 -0.041997757740318775 -21.11128894500433
316 -0.043339432962238786 -21.145640034414814 -0.04322429541498422 -21.154513240419313
317 -0.043323551677167414 -21.188963586091983 -0.0444408169016242 -21.198954057320936
318 -0.043215605057775976 -21.232179191149758 -0.04271121975034475 -21.24166527707128
319 -0.04323977772146463 -21.27541896887122 -0.04192247986793518 -21.283587756939216
320 -0.04327926151454449 -21.318698230385767 -0.04261437617242336 -21.32620213311164
321 -0.04321317039430141 -21.36191140078007 -0.04362647496163845 -21.369828608073277
322 -0.04325974434614181 -21.40517114512621 -0.04257011562585831 -21.412398723699134
323 -0.043312142789363864 -21.448483287915575 -0.039386425726115705 -21.45178514942525
324 -0.04330794028937816 -21.491791228204953 -0.04228717759251595 -21.494072327017765
325 -0.04330706316977739 -21.53509829137473 -0.04291918780654669 -21.53699151482431
326 -0.04336266163736582 -21.578460953012097 -0.04317114222794771 -21.58016265705226
327 -0.04325715564191342 -21.62171810865401 -0.041626978665590286 -21.62178963571785
328 -0.04327946975827217 -21.664997578412283 -0.043430406227707864 -21.665220041945556
329 -0.043255156464874746 -21.708252734877156 -0.04234500005841255 -21.707565042003967
330 -0.043265812657773496 -21.75151854753493 -0.042844850942492484 -21.75040989294646
331 -0.04327269159257412 -21.794791239127502 -0.04434638917446136 -21.79475628212092
332 -0.04322726726531982 -21.83801850639282 -0.041902541741728784 -21.83665882386265
333 -0.04322001133114099 -21.88123851772396 -0.043399336747825146 -21.880058160610474
334 -0.04316241014748812 -21.92440092787145 -0.043626905791461466 -21.923685066401937
335 -0.04317271653562784 -21.96757364440708 -0.04565829578787088 -21.969343362189807
336 -0.043117511086165905 -22.010691155493245 -0.0453107288107276 -22.014654091000533
337 -0.04296300914138555 -22.05365416463463 -0.040390209294855595 -22.05504430029539
338 -0.0431020051240921 -22.09675616975872 -0.04196217805147171 -22.09700647834686
339 -0.04303214475512505 -22.139788314513844 -0.040867713280022144 -22.13787419162688
340 -0.04305318202823401 -22.18284149654208 -0.041955212131142616 -22.179829403758024
341 -0.043087860196828844 -22.225929356738906 -0.04313633199781179 -22.222965735755835
342 -0.043118614330887796 -22.269047971069792 -0.042827478051185607 -22.265793213807022
343 -0.043135313875973226 -22.312183284945764 -0.04501265753060579 -22.310805871337628
344 -0.04296805113554001 -22.355151336081303 -0.04204213730990887 -22.352848008647538
345 -0.04297092761844397 -22.398122263699747 -0.04082449357956648 -22.393672502227105
346 -0.04302219040691853 -22.441144454106666 -0.04318106565624476 -22.43685356788335
347 -0.0429716020822525 -22.48411605618892 -0.0435058293864131 -22.480359397269762
348 -0.042904182337224483 -22.527020238526145 -0.043600425310432914 -22.523959822580196
349 -0.04292101114988327 -22.569941249676027 -0.04245996791869402 -22.56641979049889
350 -0.04285504221916199 -22.61279629189519 -0.04259998556226492 -22.609019776061157
351 -0.04283371474593878 -22.65563000664113 -0.04275643769651651 -22.651776213757675
352 -0.042823700793087484 -22.698453707434215 -0.045133075676858425 -22.696909289434533
353 -0.042742188274860385 -22.741195895709076 -0.042466274835169314 -22.739375564269704
354 -0.04270688239485025 -22.783902778103926 -0.04457904864102602 -22.78395461291073
355 -0.04270565640181303 -22.82660843450574 -0.04366617742925882 -22.82762079033999
356 -0.0426168916746974 -22.869225326180437 -0.04445242118090391 -22.872073211520892
357 -0.0424707418307662 -22.911696068011203 -0.04283874928951263 -22.914911960810404
358 -0.042401306331157684 -22.95409737434236 -0.044572585821151735 -22.959484546631554
359 -0.04245051871985197 -22.996547893062214 -0.04285861626267433 -23.002343162894228
360 -0.04259020816534757 -23.03913810122756 -0.044262041337788105 -23.046605204232016
361 -0.0424422062933445 -23.081580307520905 -0.043844237178564074 -23.09044944141058
362 -0.04229503832757473 -23.12387534584848 -0.042751564830541613 -23.133201006241123
363 -0.04222846794873476 -23.166103813797214 -0.042832428589463234 -23.176033434830586
364 -0.042234471254050734 -23.208338285051266 -0.04213415514677763 -23.218167589977362
365 -0.04216320440173149 -23.250501489452997 -0.04356374703347683 -23.26173133701084
366 -0.042190056294202805 -23.2926915457472 -0.03964418154209852 -23.301375518552938
367 -0.042243567667901515 -23.334935113415103 -0.04260688330978155 -23.343982401862718
368 -0.042214587703347205 -23.37714970111845 -0.04156410526484251 -23.38554650712756
369 -0.042270774766802785 -23.419420475885254 -0.042783414013683796 -23.428329921141245
370 -0.04233373589813709 -23.46175421178339 -0.04124352969229221 -23.469573450833536
371 -0.04221113417297602 -23.503965345956367 -0.04186449628323317 -23.511437947116768
372 -0.042348801344633105 -23.546314147301 -0.0420446852222085 -23.553482632338977
373 -0.04231740087270737 -23.58863154817371 -0.040544773638248446 -23.594027405977226
374 -0.04235260467976332 -23.630984152853472 -0.04261212069541216 -23.63663952667264
375 -0.04227721635252237 -23.673261369205996 -0.04198336247354746 -23.678622889146187
376 -0.042336291447281835 -23.715597660653277 -0.04344161879271269 -23.7220645079389
377 -0.04229729939252138 -23.7578949600458 -0.04474002327769995 -23.7668045312166
378 -0.04221295565366745 -23.800107915699467 -0.04273715764284134 -23.80954168885944
379 -0.04218660946935415 -23.84229452516882 -0.04309826400130987 -23.85263995286075
380 -0.04218085277825594 -23.884475377947076 -0.04178275913000107 -23.89442271199075
381 -0.04215740691870451 -23.92663278486578 -0.043613655492663383 -23.938036367483413
382 -0.04208721853792667 -23.968720003403707 -0.04332890007644892 -23.981365267559863
383 -0.04207465425133705 -24.010794657655044 -0.04089626111090183 -24.022261528670764
384 -0.04207441993057728 -24.052869077585623 -0.04241555202752352 -24.06467708069829
385 -0.04212940223515034 -24.094998479820774 -0.043728379718959334 -24.10840546041725
386 -0.04204912986606359 -24.13704760968684 -0.043050733394920826 -24.15145619381217
387 -0.042052330635488036 -24.179099940322327 -0.042758789099752906 -24.194214982911923
388 -0.041939381137490274 -24.221039321459816 -0.04405189622193575 -24.23826687913386
389 -0.041919073835015294 -24.26295839529483 -0.04346830304712057 -24.28173518218098
390 -0.04183028358966112 -24.304788678884492 -0.04149167444556952 -24.32322685662655
391 -0.04182089027017355 -24.346609569154666 -0.04284292943775654 -24.36606978606431
392 -0.04177276249974966 -24.388382331654416 -0.0423563189804554 -24.408426105044764
393 -0.041767658293247224 -24.43014998994766 -0.04124475046992302 -24.449670855514686
394 -0.04197785761207342 -24.472127847559737 -0.03946398161351681 -24.4891348371282
395 -0.041904425248503685 -24.51403227280824 -0.03991164248436689 -24.529046479612568
396 -0.041949179396033286 -24.555981452204275 -0.0428334778174758 -24.571879957430042
397 -0.04196289610117674 -24.59794434830545 -0.04211132284253836 -24.61399128027258
398 -0.04188719000667333 -24.639831538312123 -0.04124073851853609 -24.655232018791114
399 -0.041942092776298526 -24.681773631088422 -0.04160573314875364 -24.696837751939867
400 -0.04194833245128393 -24.723721963539706 -0.04148884527385235 -24.73832659721372
401 -0.04194200970232487 -24.76566397324203 -0.04202659111469984 -24.78035318832842
402 -0.04196255207061768 -24.80762652531265 -0.04097327478229999 -24.82132646311072
403 -0.04198216628283262 -24.84960869159548 -0.040501002222299576 -24.86182746533302
404 -0.04202451892197132 -24.89163321051745 -0.04187929593026638 -24.903706761263283
405 -0.04203313980251551 -24.933666350319967 -0.04074771907180548 -24.94445448033509
406 -0.04205350317060948 -24.975719853490578 -0.041779573634266855 -24.986234053969355
407 -0.042104549892246726 -25.017824403382825 -0.042226916365325454 -25.02846097033468
408 -0.04208073802292347 -25.05990514140575 -0.041670076362788674 -25.07013104669747
409 -0.04205712769180536 -25.101962269097555 -0.04134577941149473 -25.111476826108962
410 -0.042090279050171375 -25.144052548147727 -0.04243368860334158 -25.153910514712305
411 -0.042127664759755136 -25.18618021290748 -0.042138386704027656 -25.196048901416333
412 -0.042036341316998 -25.228216554224478 -0.04308927580714226 -25.239138177223474
413 -0.04198762085288763 -25.270204175077364 -0.043695836886763574 -25.282834014110236
414 -0.042030221223831175 -25.312234396301196 -0.03968882597982883 -25.322522840090066
415 -0.04200042188167572 -25.35423481818287 -0.04275493789464235 -25.36527777798471
416 -0.04198648668825626 -25.396221304871126 -0.0412999777123332 -25.406577755697043
417 -0.04196345675736666 -25.43818476162849 -0.04045820515602827 -25.44703596085307
418 -0.04205832667648792 -25.48024308830498 -0.04135404899716377 -25.488390009850235
419 -0.04204712919890881 -25.52229021750389 -0.042190666496753695 -25.53058067634699
420 -0.04208614956587553 -25.564376367069766 -0.04411443006247282 -25.57469510640946
421 -0.04201863873749971 -25.606395005807265 -0.04268800988793373 -25.617383116297393
422 -0.04198798108845949 -25.648382986895726 -0.040572628192603585 -25.657955744489996
423 -0.04206066317856312 -25.69044365007429 -0.039344776421785355 -25.69730052091178
424 -0.04205151256173849 -25.732495162636027 -0.043277985975146295 -25.740578506886926
425 -0.04208322297781706 -25.774578385613843 -0.042005524039268494 -25.782584030926195
426 -0.04212584644556046 -25.816704232059404 -0.043122558295726775 -25.825706589221923
427 -0.04202912412583828 -25.858733356185244 -0.04352012947201729 -25.86922671869394
428 -0.04200310129672289 -25.900736457481965 -0.044896294735372065 -25.914123013429315
429 -0.041828679852187634 -25.942565137334153 -0.038919064402580264 -25.953042077831896
430 -0.041871104203164575 -25.984436241537317 -0.043187415599823 -25.99622949343172
431 -0.0419987166300416 -26.026434958167357 -0.03313024844974279 -26.029359741881464
432 -0.042149070836603644 -26.06858402900396 -0.042418031767010686 -26.071777773648474
433 -0.04218250997364521 -26.110766538977607 -0.042042712680995464 -26.11382048632947
434 -0.04211861845105887 -26.152885157428667 -0.04250280149281025 -26.15632328782228
435 -0.04214456062763929 -26.195029718056308 -0.04117854535579681 -26.197501833178077
436 -0.04223055317997933 -26.237260271236288 -0.04386705216020346 -26.24136888533828
437 -0.04208937380462885 -26.279349645040917 -0.04182236697524786 -26.283191252313525
438 -0.04210211914032698 -26.321451764181244 -0.040109666623175146 -26.3233009189367
439 -0.04235455133020878 -26.363806315511454 -0.04198542088270187 -26.365286339819402
440 -0.04215586520731449 -26.405962180718767 -0.04250589068979025 -26.40779223050919
441 -0.04214643053710461 -26.448108611255872 -0.040935208834707734 -26.448727439343898
442 -0.04212891012430191 -26.490237521380173 -0.04429106004536152 -26.493018499389258
443 -0.04198042545467615 -26.532217946834848 -0.04254782386124134 -26.5355663232505
444 -0.041993720643222335 -26.57421166747807 -0.041057349741458894 -26.576623672991957
445 -0.041916304267942905 -26.616127971746014 -0.04433651305735111 -26.62096018604931
446 -0.04198752287775278 -26.658115494623768 -0.04363942053169012 -26.664599606581
447 -0.0418664313852787 -26.69998192600905 -0.04123028796166182 -26.70582989454266
448 -0.04185030441731215 -26.74183223042636 -0.0415909931063652 -26.747420887649024
449 -0.041867108643054964 -26.783699339069415 -0.04341982491314411 -26.79084071256217
450 -0.041827847622334956 -26.82552718669175 -0.04442484490573406 -26.835265557467903
451 -0.041781442053616044 -26.867308628745366 -0.0417376920580864 -26.877003249525988
452 -0.04181898683309555 -26.909127615578463 -0.041769031435251236 -26.91877228096124
453 -0.04175685234367847 -26.95088446792214 -0.042504504323005676 -26.961276785284245
454 -0.04175005108118057 -26.99263451900332 -0.04319187700748443 -27.00446866229173
455 -0.041733568161726 -27.034368087165046 -0.04256690349429846 -27.047035565786025
456 -0.041741165332496166 -27.07610925249754 -0.04242573659867048 -27.089461302384695
457 -0.04163206610828638 -27.117741318605827 -0.03995887283235788 -27.129420175217053
458 -0.041779986768960956 -27.15952130537479 -0.0416774520650506 -27.171097627282105
459 -0.04173690993338823 -27.201258215308176 -0.0409063158556819 -27.212003943137788
460 -0.04180511310696602 -27.243063328415143 -0.04254134856164456 -27.254545291699433
461 -0.04175716694444418 -27.284820495359586 -0.040581864304840565 -27.295127156004273
462 -0.04191887006163597 -27.326739365421222 -0.04296498596668243 -27.338092141970957
463 -0.04176716562360525 -27.368506531044826 -0.04368251953274012 -27.381774661503698
464 -0.04160863868892193 -27.410115169733746 -0.04192026741802692 -27.423694928921726
465 -0.041635509394109246 -27.451750679127855 -0.04056888055056333 -27.46426380947229
466 -0.041724830865859985 -27.493475509993715 -0.04099921379238367 -27.50526302326467
467 -0.041770773194730285 -27.535246283188446 -0.042066299729049204 -27.547329322993722
468 -0.04166531078517437 -27.57691159397362 -0.0412488516420126 -27.588578174635735
469 -0.04182422123849392 -27.618735815212112 -0.041247676312923434 -27.62982585094866
470 -0.04182466473430395 -27.660560479946415 -0.041116653382778166 -27.67094250433144
471 -0.041899798437952995 -27.70246027838437 -0.04306305088102817 -27.714005555212466
472 -0.0418130936101079 -27.744273371994478 -0.03636503964662552 -27.750370594859092
473 -0.04196381829679012 -27.786237190291267 -0.04264606554061175 -27.793016660399704
474 -0.04185042902827263 -27.82808761931954 -0.04209025595337153 -27.835106916353077
475 -0.04191169012337923 -27.869999309442917 -0.04057931434363127 -27.875686230696708
476 -0.04256333746016026 -27.912562646903076 -0.045938287302851676 -27.92162451799956
477 -0.04192292280495167 -27.954485569708027 -0.042147851176559926 -27.96377236917612
478 -0.041804615221917626 -27.996290184929943 -0.0411111043766141 -28.004883473552734
479 -0.04186875019222498 -28.03815893512217 -0.04208777602761984 -28.046971249580356
480 -0.04183306992053985 -28.07999200504271 -0.04260761309415102 -28.089578862674507
481 -0.04181945435702801 -28.121811459399737 -0.04172693993896246 -28.13130580261347
482 -0.04182391706854105 -28.163635376468278 -0.04198315441608429 -28.173288957029552
483 -0.04179074335843325 -28.20542611982671 -0.042661648243665695 -28.215950605273218
484 -0.04175345748662949 -28.24717957731334 -0.03964408449828625 -28.255594689771502
485 -0.041841625422239306 -28.28902120273558 -0.04276087619364262 -28.298355565965146
486 -0.04177981112152338 -28.3308010138571 -0.04264705441892147 -28.341002620384067
487 -0.041833612509071826 -28.372634626366175 -0.042388770170509814 -28.38339139055458
488 -0.041729976423084736 -28.41436460278926 -0.04353839326649904 -28.426929783821077
489 -0.041603552363812926 -28.455968155153073 -0.04218882508575916 -28.469118608906836
490 -0.04168089609593153 -28.497649051249006 -0.044199819304049016 -28.513318428210884
491 -0.041448384337127206 -28.539097435586132 -0.037747741863131526 -28.551066170074016
492 -0.041702845878899095 -28.58080028146503 -0.04236268624663353 -28.59342885632065
493 -0.04168450012803078 -28.622484781593062 -0.041660867258906366 -28.635089723579554
494 -0.04175778180360794 -28.66424256339667 -0.04276878423988819 -28.677858507819444
495 -0.041732981242239474 -28.70597554463891 -0.04524982329457998 -28.723108331114023
496 -0.041453211940824984 -28.747428756579737 -0.04046210907399654 -28.76357044018802
497 -0.04150562006980181 -28.78893437664954 -0.04087815936654806 -28.80444859955457
498 -0.04151059985160828 -28.83044497650115 -0.04179496802389622 -28.846243567578465
499 -0.04155446141958237 -28.87199943792073 -0.04329618029296398 -28.889539747871428
500 -0.0414408303797245 -28.913440268300455 -0.04183465614914894 -28.931374404020577
501 -0.04152081664651632 -28.954961084946973 -0.03987943194806576 -28.971253835968643
502 -0.041596898809075356 -28.99655798375605 -0.04203599411994219 -29.013289830088585
503 -0.041525712423026565 -29.038083696179076 -0.04154571332037449 -29.05483554340896
504 -0.041527322866022585 -29.0796110190451 -0.04207876361906528 -29.096914307028026
505 -0.041610167175531385 -29.12122118622063 -0.04081010576337576 -29.137724412791403
506 -0.04164321608841419 -29.162864402309044 -0.04193122088909149 -29.179655633680493
507 -0.04163957498967648 -29.20450397729872 -0.042644114792346956 -29.22229974847284
508 -0.04157417006790638 -29.246078147366628 -0.042117743752896786 -29.264417492225736
509 -0.04158838782459497 -29.287666535191224 -0.040292341448366645 -29.304709833674103
510 -0.04156396295875311 -29.32923049814998 -0.041081296466290954 -29.345791130140395
511 -0.041576378792524335 -29.370806876942503 -0.041734776273369786 -29.387525906413764
512 -0.04165985863655806 -29.41246673557906 -0.03953746818006039 -29.427063374593825
513 -0.04168080966919661 -29.454147545248254 -0.04139409344643354 -29.46845746804026
514 -0.04170334450900555 -29.49585088975726 -0.042150798812508584 -29.510608266852767
515 -0.0416525537148118 -29.537503443472072 -0.040107326582074165 -29.55071559343484
516 -0.041740798763930796 -29.579244242236005 -0.04227519165724516 -29.592990785092088
517 -0.04184250943362713 -29.621086751669633 -0.04445841778069735 -29.637449202872784
518 -0.04173526987433433 -29.662822021543967 -0.036020399257540706 -29.673469602130325
519 -0.041748231090605256 -29.70457025263457 -0.04158410020172596 -29.71505370233205
520 -0.041753060184419155 -29.74632331281899 -0.04149268828332424 -29.756546390615373
521 -0.041732079535722735 -29.788055392354714 -0.04104150142520666 -29.79758789204058
522 -0.04174776822328567 -29.829803160578 -0.042416991852223876 -29.840004883892803
523 -0.04181870389729738 -29.871621864475298 -0.0408778615295887 -29.88088274542239
524 -0.041724654100835326 -29.913346518576134 -0.04139986876398325 -29.922282614186372
525 -0.04180746804922819 -29.955153986625362 -0.03997515141963959 -29.96225776560601
526 -0.04194815456867218 -29.997102141194034 -0.039001363702118395 -30.00125912930813
527 -0.042021179012954234 -30.03912332020699 -0.04080240484327078 -30.0420615341514
528 -0.04196710418909788 -30.081090424396088 -0.04043200463056564 -30.082493538781968
529 -0.0420683616772294 -30.12315878607332 -0.04096779841929674 -30.123461337201263
530 -0.041960397735238075 -30.165119183808557 -0.04150691293179989 -30.164968250133064
531 -0.04206399265676737 -30.207183176465325 -0.040084009245038035 -30.205052259378103
532 -0.042078439705073835 -30.249261616170397 -0.047395415231585504 -30.252447674609687
533 -0.04193270429968834 -30.291194320470087 -0.04288110136985779 -30.295328775979545
534 -0.04185616914182901 -30.333050489611917 -0.04117153938859701 -30.33650031536814
535 -0.041862951777875426 -30.374913441389793 -0.04282021671533585 -30.379320532083476
536 -0.04180060289800167 -30.416714044287794 -0.040271360985934736 -30.41959189306941
537 -0.04195414911955595 -30.458668193407348 -0.04008376058191061 -30.45967565365132
538 -0.04200422745198011 -30.500672420859328 -0.04235861450433731 -30.502034268155658
539 -0.041933943144977094 -30.542606364004303 -0.041480645537376404 -30.543514913693034
540 -0.04189760331064463 -30.584503967314948 -0.0388759907335043 -30.58239090442654
541 -0.041997436247766015 -30.626501403562713 -0.040813153609633446 -30.623204058036173
542 -0.04198669735342264 -30.668488100916136 -0.04223101809620857 -30.665435076132383
543 -0.042058121599256995 -30.710546222515394 -0.04106579814106226 -30.706500874273445
544 -0.041974141448736194 -30.75252036396413 -0.0429160138592124 -30.749416888132657
545 -0.042014457285404205 -30.794534821249535 -0.039945795014500615 -30.789362683147157
546 -0.04206270519644022 -30.836597526445974 -0.04052662029862404 -30.829889303445782
547 -0.042015150748193265 -30.878612677194166 -0.041223151981830596 -30.871112455427614
548 -0.04206638466566801 -30.920679061859833 -0.043172231689095494 -30.91428468711671
549 -0.04213104769587517 -30.962810109555708 -0.04119796454906464 -30.955482651665772
550 -0.04203288797289133 -31.0048429975286 -0.042336941510438916 -30.99781959317621
551 -0.04208998810499907 -31.046932985633596 -0.041820330917835234 -31.039639924094047
552 -0.042048747092485426 -31.088981732726083 -0.042255252599716187 -31.081895176693763
553 -0.04209268037229776 -31.131074413098382 -0.03661544341593981 -31.118510620109703
554 -0.04222099259495735 -31.173295405693338 -0.0426155649125576 -31.161126185022262
555 -0.042133011668920514 -31.215428417362258 -0.04243393503129482 -31.203560120053556
556 -0.042168097384274 -31.25759651474653 -0.04180477485060692 -31.245364894904164
557 -0.042084440030157565 -31.29968095477669 -0.043003564700484276 -31.288368459604648
558 -0.04213436618447304 -31.341815320961164 -0.04331579692661762 -31.331684256531265
559 -0.04203729778528213 -31.383852618746445 -0.04029676653444767 -31.37198102306571
560 -0.04202193431556225 -31.42587455306201 -0.039921225234866145 -31.411902248300578
561 -0.04203828535974026 -31.46791283842175 -0.041912975162267684 -31.453815223462847
562 -0.041968309134244916 -31.509881147555994 -0.04603966306895017 -31.499854886531796
563 -0.041901939734816554 -31.55178308729081 -0.04156520888209343 -31.54142009541389
564 -0.04192803893238306 -31.593711126223194 -0.04124824944883585 -31.582668344862725
565 -0.041899865865707396 -31.635610992088903 -0.04289651867002249 -31.625564863532748
566 -0.041953271441161635 -31.677564263530066 -0.04225090723484755 -31.667815770767596
567 -0.04180810246616602 -31.719372365996232 -0.04095994662493467 -31.70877571739253
568 -0.04200241304934025 -31.76137477904557 -0.04123778529465198 -31.75001350268718
569 -0.04188184775412083 -31.80325662679969 -0.04156647026538849 -31.79157997295257
570 -0.041852510161697866 -31.845109136961387 -0.041726762987673284 -31.83330673594024
571 -0.0419245932251215 -31.88703373018651 -0.04239776935428381 -31.875704505294525
572 -0.041952489875257015 -31.928986220061766 -0.04298613406717777 -31.918690639361703
573 -0.041723324172198775 -31.970709544233966 -0.04126553013920784 -31.95995616950091
574 -0.04190627504140139 -32.01261581927537 -0.042314906418323514 -32.00227107591923
575 -0.041933489963412285 -32.05454930923878 -0.03978161718696356 -32.04205269310619
576 -0.041875872388482095 -32.09642518162726 -0.04046457577496767 -32.08251726888116
577 -0.041884171217679976 -32.13830935284494 -0.04221145752817392 -32.12472872640934
578 -0.041920474544167516 -32.18022982738911 -0.04224107041954994 -32.16696979682889
579 -0.041915373876690865 -32.2221452012658 -0.04383244477212429 -32.21080224160101
580 -0.04183600172400474 -32.26398120298981 -0.04264144189655781 -32.253443683497565
581 -0.04170960281044245 -32.30569080580025 -0.04091685675084591 -32.29436054024841
582 -0.04171114135533571 -32.34740194715559 -0.041125018149614334 -32.33548555839803
583 -0.041725253127515315 -32.389127200283106 -0.039671425521373746 -32.3751569839194
584 -0.04182235635817051 -32.43094955664127 -0.04204327594488859 -32.417200259864295
585 -0.04172537662088871 -32.47267493326216 -0.04334428943693638 -32.46054454930123
586 -0.04169196430593729 -32.5143668975681 -0.03928802590817213 -32.4998325752094
587 -0.04177128747105598 -32.55613818503916 -0.04182582814246416 -32.54165840335187
588 -0.04178015403449535 -32.59791833907366 -0.040553325042128566 -32.58221172839399
589 -0.04188045524060726 -32.63979879431427 -0.04005422256886959 -32.62226595096286
590 -0.04186820946633816 -32.6816670037806 -0.0437304686754942 -32.665996419638354
591 -0.041772373020648956 -32.72343937680125 -0.04545680116862059 -32.71145322080697
592 -0.04168857671320438 -32.76512795351446 -0.0435008242726326 -32.75495404507961
593 -0.04164336938410997 -32.80677132289857 -0.040760789252817634 -32.79571483433242
594 -0.04154382944107056 -32.84831515233964 -0.04164198972284794 -32.83735682405527
595 -0.041632595099508764 -32.889947747439145 -0.040492604859173296 -32.877849428914445
596 -0.04170233998447657 -32.93165008742362 -0.04064248763024807 -32.918491916544696
597 -0.04166588392108679 -32.973315971344704 -0.04057676624506712 -32.95906868278976
598 -0.04174842406064272 -33.015064395405346 -0.04140094704926014 -33.000469629839024
599 -0.041786113567650315 -33.056850508973 -0.03990142587572336 -33.04037105571475
600 -0.041766250319778916 -33.09861675929278 -0.04185979887843132 -33.082230854593185
601 -0.04183165226131678 -33.1404484115541 -0.04197115879505873 -33.12420201338824
602 -0.04176472686231136 -33.18221313841641 -0.041908796317875384 -33.16611080970612
603 -0.041777840815484524 -33.22399097923189 -0.04278875794261694 -33.208899567648736
604 -0.04176414776593447 -33.265755126997824 -0.039940694160759446 -33.2488402618095
605 -0.041715087555348876 -33.30747021455317 -0.042244280502200124 -33.2910845423117
606 -0.04185181651264429 -33.34932203106582 -0.04451168105006218 -33.33559622336176
607 -0.04165062699466944 -33.390972658060484 -0.0410961439833045 -33.376692367345065
608 -0.04169052615761757 -33.4326631842181 -0.04158429559320211 -33.41827666293827
609 -0.04163417853415012 -33.47429736275225 -0.04269703552126884 -33.46097369845954
610 -0.04164133444428444 -33.51593869719654 -0.04057351760566234 -33.501547216065205
611 -0.041776913404464724 -33.557715610601 -0.041651292517781255 -33.54319850858299
612 -0.04164070803672075 -33.599356318637724 -0.039999327063560484 -33.58319783564655
613 -0.041736901924014094 -33.641093220561736 -0.045641899667680265 -33.62883973531423
614 -0.0415282329544425 -33.68262145351618 -0.042178703285753724 -33.67101843859999
615 -0.04157129768282175 -33.724192751199 -0.040984142757952216 -33.712002581357936
616 -0.041524233669042586 -33.76571698486804 -0.04209729079157114 -33.75409987214951
617 -0.04149848446249962 -33.807215469330544 -0.04115521013736725 -33.79525508228688
618 -0.04152813125401735 -33.84874360058456 -0.04060586709529161 -33.83586094938217
619 -0.04154851194471121 -33.89029211252927 -0.042969143763184545 -33.87883009314536
620 -0.041561194136738776 -33.931853306666014 -0.04302500505000353 -33.921855098195365
621 -0.0415125522762537 -33.973365858942266 -0.042512575164437294 -33.9643676733598
622 -0.0414459552615881 -34.01481181420385 -0.041929300501942636 -34.006296973861744
623 -0.04141933917999267 -34.05623115338385 -0.04237310402095318 -34.0486700778827
624 -0.04144451022148132 -34.09767566360533 -0.041905525512993334 -34.09057560339569
625 -0.04149494040757418 -34.139170604012904 -0.04456023704260588 -34.135135840438295
626 -0.04124292433261871 -34.180413528345525 -0.03766686450690031 -34.1728027049452
627 -0.04138397369533777 -34.221797502040864 -0.04051960222423077 -34.21332230716943
628 -0.04138488732278347 -34.26318238936365 -0.041011303663253784 -34.25433361083268
629 -0.04141809418797493 -34.304600483551624 -0.041253389604389665 -34.295587000437074
630 -0.041432745195925234 -34.34603322874755 -0.040733559802174565 -34.33632056023925
631 -0.04150095544755459 -34.387534184195104 -0.04121047146618366 -34.37753103170544
632 -0.04153345823287964 -34.42906764242798 -0.04061556477099657 -34.41814659647643
633 -0.041546343825757504 -34.47061398625374 -0.04385342728346586 -34.4620000237599
634 -0.0415218835696578 -34.512135869823396 -0.04264985639601946 -34.50464988015592
635 -0.041457236371934415 -34.55359310619533 -0.04092709552496672 -34.54557697568088
636 -0.04142662938684225 -34.59501973558217 -0.04117314349859953 -34.58675011917948
637 -0.04152123369276524 -34.63654096927493 -0.043054383061826226 -34.629804502241306
638 -0.0414322029799223 -34.67797317225485 -0.0402125908061862 -34.67001709304749
639 -0.041512286849319936 -34.71948545910417 -0.042335925810039046 -34.71235301885753
640 -0.04144966583698988 -34.76093512494116 -0.04356859792023897 -34.75592161677777
641 -0.041419041156768796 -34.802354166097935 -0.04241444002836943 -34.798336056806136
642 -0.04132086094468832 -34.84367502704262 -0.04194412659853697 -34.84028018340467
643 -0.04142415653914213 -34.885099183581765 -0.04105094932019711 -34.88133113272487
644 -0.041232427768409255 -34.92633161135017 -0.03939220048487187 -34.920723333209736
645 -0.041445845551788804 -34.96777745690196 -0.04125622995197773 -34.96197956316171
646 -0.041453903540968895 -35.00923136044293 -0.04196585677564144 -35.00394541993735
647 -0.041462645120918754 -35.05069400556385 -0.04176120590418577 -35.04570662584154
648 -0.04145260192453861 -35.09214660748839 -0.04085371419787407 -35.08656034003941
649 -0.041483536921441556 -35.13363014440983 -0.04135159831494093 -35.12791193835435
650 -0.041497194394469264 -35.175127338804295 -0.041806679032742974 -35.1697186173871
651 -0.04146126434206963 -35.21658860314636 -0.04202178809791803 -35.21174040548502
652 -0.0414368212223053 -35.25802542436867 -0.04127267878502607 -35.253013084270044
653 -0.04146764315664768 -35.29949306752532 -0.041941823065280916 -35.294954907335324
654 -0.04145264998078346 -35.3409457175061 -0.04092740844935179 -35.33588231578467
655 -0.04142203200608492 -35.382367749512184 -0.042362788878381255 -35.37824510466305
656 -0.04148116987198591 -35.42384891938417 -0.04304736107587814 -35.42129246573893
657 -0.041381503269076345 -35.46523042265325 -0.04229468237608671 -35.46358714811502
658 -0.041364490240812304 -35.50659491289406 -0.04081420656293631 -35.50440135467795
659 -0.041400315798819066 -35.547995228692876 -0.04102806989103556 -35.54542942456899
660 -0.04135793782770634 -35.58935316652058 -0.04012697581201792 -35.585556400381
661 -0.0415139427408576 -35.63086710926144 -0.04234810508787632 -35.62790450546888
662 -0.041405356116592885 -35.67227246537803 -0.04102036915719509 -35.66892487462607
663 -0.041482222639024256 -35.713754688017055 -0.04301378708332777 -35.7119386617094
664 -0.04145904686301947 -35.75521373488007 -0.03875421825796366 -35.75069287996736
665 -0.04151543471962214 -35.79672916959969 -0.040755766071379186 -35.79144864603874
666 -0.04166757948696613 -35.83839674908666 -0.04083747025579214 -35.83228611629453
667 -0.04157224204391241 -35.879968991130575 -0.03862910624593496 -35.87091522254047
668 -0.04168854560703039 -35.921657536737605 -0.04061231873929501 -35.91152754127976
669 -0.04175804778933525 -35.96341558452694 -0.04162347782403231 -35.95315101910379
670 -0.04171792697161436 -36.005133511498556 -0.0409032566472888 -35.99405427575108
671 -0.041739259101450446 -36.046872770600004 -0.04071383439004421 -36.03476811014113
672 -0.041859430819749834 -36.08873220141975 -0.0382009094581008 -36.07296901959923
673 -0.04194831512868404 -36.13068051654844 -0.04192637335509062 -36.11489539295432
674 -0.0419372633099556 -36.17261777985839 -0.03943831548094749 -36.15433370843527
675 -0.041933330707252026 -36.214551110565644 -0.04128037244081497 -36.195614080876084
676 -0.042009873501956466 -36.2565609840676 -0.04190726634114981 -36.23752134721723
677 -0.0419588278979063 -36.298519811965505 -0.04219196606427431 -36.279713313281505
678 -0.04192858897149563 -36.340448400937 -0.041289504431188104 -36.321002817712696
679 -0.04189529214054346 -36.382343693077544 -0.04133034180849791 -36.36233315952119
680 -0.041992726363241674 -36.424336419440785 -0.040266095846891406 -36.40259925536808
681 -0.04201836418360472 -36.46635478362439 -0.041089750826358795 -36.44368900619444
682 -0.042074333503842355 -36.50842911712823 -0.04618974681943655 -36.489878753013876
683 -0.041854356043040754 -36.55028347317127 -0.04446531999856233 -36.53434407301244
684 -0.0416702963411808 -36.59195376951245 -0.03989592473953962 -36.57423999775198
685 -0.04179468601942062 -36.63374845553187 -0.04080329574644566 -36.615043293498424
686 -0.04177612531930208 -36.675524580851175 -0.041144931316375734 -36.6561882248148
687 -0.041842672415077685 -36.717367253266254 -0.04161820523440838 -36.697806430049205
688 -0.0418279092758894 -36.75919516254214 -0.04220924749970436 -36.74001567754891
689 -0.041830032132565975 -36.80102519467471 -0.04285949841141701 -36.78287517596033
690 -0.041789386048913 -36.84281458072362 -0.04202255122363567 -36.824897727183966
691 -0.04171045143157244 -36.88452503215519 -0.04164911676198244 -36.86654684394595
692 -0.04174325093626976 -36.92626828309146 -0.03970207050442696 -36.90624891445037
693 -0.04180296082049608 -36.96807124391196 -0.04192809797823429 -36.94817701242861
694 -0.04190122969448566 -37.009972473606446 -0.040213593281805515 -36.988390605710414
695 -0.04176991991698742 -37.05174239352343 -0.041576269455254077 -37.02996687516567
696 -0.041848791390657426 -37.09359118491409 -0.04311431460082531 -37.0730811897665
697 -0.041755654849112034 -37.1353468397632 -0.04146070759743452 -37.114541897363935
698 -0.041728751733899117 -37.1770755914971 -0.04219136983156204 -37.1567332671955
699 -0.04175689239054918 -37.21883248388765 -0.043149858340620996 -37.19988312553612
700 -0.041656935773789885 -37.26048941966144 -0.039631599001586436 -37.239514724537706
701 -0.04175367057323456 -37.302243090234676 -0.04011297319084406 -37.27962769772855
702 -0.04177342411130667 -37.34401651434598 -0.04086478352546692 -37.320492481254014
703 -0.04200500231236219 -37.386021516658346 -0.0460169218480587 -37.36650940310207
704 -0.04173529092222452 -37.42775680758057 -0.04431482031941414 -37.410824223421486
705 -0.041582567058503626 -37.46933937463908 -0.04165396876633167 -37.45247819218782
706 -0.04162019602954388 -37.51095957066862 -0.04373371638357639 -37.4962119085714
707 -0.04151086825877428 -37.552470438927394 -0.041820009052753446 -37.53803191762415
708 -0.0415636133402586 -37.59403405226765 -0.04334791582077742 -37.58137983344493
709 -0.041480952501297 -37.63551500476895 -0.0404023053124547 -37.62178213875738
710 -0.04150370359420776 -37.67701870836316 -0.042318912036716935 -37.6641010507941
711 -0.04147840272635221 -37.71849711108951 -0.042084578424692154 -37.706185629218794
712 -0.04146355800330639 -37.75996066909282 -0.04329707808792591 -37.74948270730672
713 -0.04133186656981706 -37.80129253566264 -0.04225278925150633 -37.791735496558225
714 -0.0413531756028533 -37.84264571126549 -0.04036675971001387 -37.832102256268236
715 -0.04145765453577042 -37.88410336580126 -0.042103279009461404 -37.874205535277696
716 -0.04141945857554674 -37.925522824376806 -0.039818328060209754 -37.9140238633379
717 -0.04152588620781898 -37.96704871058463 -0.041493636928498744 -37.9555175002664
718 -0.04144645612686872 -38.0084951667115 -0.040757962688803676 -37.996275462955204
719 -0.041599223762750624 -38.05009439047425 -0.04288418013602495 -38.03915964309123
720 -0.04151458367705345 -38.091608974151306 -0.04492860324680805 -38.08408824633804
721 -0.04130633883178234 -38.13291531298309 -0.041726442612707616 -38.12581468895075
722 -0.04141638707369566 -38.17433170005678 -0.03910304605960846 -38.164917735010356
723 -0.04168766140937805 -38.21601936146616 -0.04423348791897297 -38.20915122292933
724 -0.04125212635844946 -38.25727148782461 -0.03877498861402273 -38.24792621154335
725 -0.041385065764188766 -38.2986565535888 -0.04144196715205908 -38.28936817869541
726 -0.04141368865966797 -38.340070242248466 -0.04101128038018942 -38.3303794590756
727 -0.04142013192176819 -38.381490374170234 -0.04114723447710276 -38.3715266935527
728 -0.041406897269189356 -38.422897271439425 -0.04099310301244259 -38.41251979656514
729 -0.04154591020196676 -38.46444318164139 -0.04047357682138682 -38.452993373386526
730 -0.04154522214084864 -38.50598840378224 -0.04082769006490707 -38.493821063451435
731 -0.04160113614052534 -38.54758953992277 -0.04155072253197432 -38.53537178598341
732 -0.04160856287926436 -38.58919810280203 -0.041046012006700036 -38.57641779799011
733 -0.04149072263389826 -38.630688825435925 -0.04221884477883577 -38.61863664276895
734 -0.041518534906208514 -38.672207360342135 -0.041319943778216836 -38.65995658654717
735 -0.04155550934374332 -38.71376286968588 -0.043269195780158046 -38.70322578232732
736 -0.04153871294111013 -38.75530158262699 -0.03932912182062864 -38.74255490414795
737 -0.041571683064103124 -38.7968732656911 -0.043545163422822955 -38.78610006757077
738 -0.04143605399876833 -38.83830931968986 -0.0418522048741579 -38.82795227244493
739 -0.04148065354675055 -38.87978997323661 -0.040408356860280034 -38.868360629305215
740 -0.04152686335146427 -38.921316836588076 -0.04038872104138136 -38.908749350346596
741 -0.041609016619622706 -38.9629258532077 -0.038604790531098845 -38.94735414087769
742 -0.04172583371400833 -39.00465168692171 -0.042908423021435736 -38.99026256389913
743 -0.04167676847428083 -39.046328455395994 -0.042342299781739715 -39.03260486368087
744 -0.041685692593455316 -39.08801414798945 -0.04288733955472708 -39.07549220323559
745 -0.04151912666857242 -39.12953327465802 -0.04169120956212282 -39.117183412797715
746 -0.04165385104715824 -39.17118712570518 -0.04351671449840069 -39.16070012729612
747 -0.04147753342986107 -39.212664659135044 -0.042199579440057276 -39.202899706736176
748 -0.041423348151147364 -39.25408800728619 -0.04186955224722624 -39.2447692589834
749 -0.04140890445560217 -39.29549691174179 -0.04205522760748863 -39.286824486590895
750 -0.0414641784504056 -39.3369610901922 -0.04145513903349638 -39.32827962562439
751 -0.04143602382391691 -39.37839711401612 -0.041369224712252614 -39.369648850336645
752 -0.04145285598933697 -39.41984997000545 -0.042028240859508514 -39.411677091196154
753 -0.041451944038271904 -39.46130191404372 -0.04208287000656128 -39.453759961202714
754 -0.041326085850596425 -39.50262799989432 -0.04260943979024887 -39.49636940099296
755 -0.041668111272156236 -39.54429611116648 -0.045413614623248576 -39.54178301561621
756 -0.0412173779681325 -39.58551348913461 -0.04153666868805885 -39.58331968430427
757 -0.04115735460072756 -39.62667084373534 -0.04053326565772295 -39.62385294996199
758 -0.04123411625623703 -39.667904959991574 -0.043330103158950806 -39.667183053120944
759 -0.041145386174321175 -39.709050346165895 -0.04139639772474766 -39.70857945084569
760 -0.04117859583348036 -39.750228941999374 -0.04110866319388151 -39.74968811403957
761 -0.041161426715552805 -39.79139036871493 -0.04107997231185436 -39.79076808635143
762 -0.04118501786142588 -39.83257538657635 -0.04217541441321373 -39.83294350076464
763 -0.04114223960787058 -39.873717626184224 -0.04166000559926033 -39.874603506363904
764 -0.041180026717484 -39.91489765290171 -0.04184983354061842 -39.91645333990452
765 -0.04125604182481766 -39.956153694726524 -0.04284845441579819 -39.95930179432032
766 -0.041230897232890126 -39.99738459195942 -0.04212151542305946 -40.00142330974338
767 -0.04102632887661457 -40.03841092083603 -0.03955829441547394 -40.04098160415885
768 -0.041189694218337534 -40.07960061505437 -0.04068810287863016 -40.081669707037484
769 -0.04113832172006369 -40.12073893677443 -0.04071126841008663 -40.12238097544757
770 -0.04122465401887894 -40.161963590793306 -0.041713517345488074 -40.164094492793055
771 -0.0412052134051919 -40.2031688041985 -0.04218994099646807 -40.20628443378952
772 -0.04129803534597158 -40.24446683954447 -0.04028479568660259 -40.24656922947612
773 -0.04126443434506655 -40.28573127388954 -0.042855686508119106 -40.28942491598424
774 -0.041225791163742545 -40.32695706505328 -0.040874970331788066 -40.33029988631603
775 -0.041237058490514754 -40.368194123543795 -0.04056886788457632 -40.3708687542006
776 -0.04126017410308123 -40.409454297646874 -0.042472897097468376 -40.41334165129807
777 -0.041239315271377565 -40.45069361291825 -0.041973261162638664 -40.45531491246071
778 -0.041338435374200344 -40.49203204829245 -0.0407910842448473 -40.49610599670555
779 -0.04110398460179567 -40.53313603289425 -0.04033374059945345 -40.536439737305
780 -0.04130081702023745 -40.574436849914484 -0.04100202135741711 -40.57744175866242
781 -0.04129161518067122 -40.61572846509515 -0.04018863905221224 -40.61763039771463
782 -0.04141492042690516 -40.657143385522055 -0.04141471777111292 -40.65904511548574
783 -0.04141080677509308 -40.698554192297145 -0.04183544870465994 -40.7008805641904
784 -0.04136348832398653 -40.73991768062113 -0.0412486994639039 -40.742129263654306
785 -0.04143627602607012 -40.7813539566472 -0.03972594756633043 -40.78185521122064
786 -0.04144464340060949 -40.82279860004781 -0.03856267686933279 -40.82041788808997
787 -0.041580875404179096 -40.86437947545199 -0.04437403418123722 -40.86479192227121
788 -0.04152577072381973 -40.90590524617581 -0.04178906995803118 -40.90658099222924
789 -0.04154561404138803 -40.9474508602172 -0.04191341865807772 -40.948494410887314
790 -0.04151622094213962 -40.988967081159345 -0.04033349361270666 -40.98882790450002
791 -0.04148657023906708 -41.03045365139841 -0.03864420428872108 -41.02747210878874
792 -0.04164737854152918 -41.07210102993994 -0.04019036572426558 -41.06766247451301
793 -0.041756808198988436 -41.11385783813893 -0.04452105760574341 -41.11218353211875
794 -0.0415485130622983 -41.15540635120122 -0.04225640259683132 -41.15443993471558
795 -0.04152140785008669 -41.196927759051306 -0.0416948638856411 -41.19613479860122
796 -0.04153814204037189 -41.23846590109168 -0.041025247611105445 -41.237160046212324
797 -0.04155584499239921 -41.28002174608408 -0.04085567276924849 -41.27801571898157
798 -0.041516464576125144 -41.32153821066021 -0.04212458916008473 -41.32014030814165
799 -0.04145702440291643 -41.362995235063124 -0.03960917629301548 -41.359749484434666
800 -0.04166642427444458 -41.40466165933757 -0.042239762097597125 -41.40198924653226
801 -0.04161771461367607 -41.44627937395125 -0.041234780102968216 -41.44322402663523
802 -0.041634967736899856 -41.487914341688146 -0.03912925962358713 -41.482353286258814
803 -0.04178002793341875 -41.529694369621566 -0.043726778216660024 -41.52608006447547
804 -0.04159962106496096 -41.57129399068653 -0.045254256948828696 -41.5713343214243
805 -0.041481966711580755 -41.61277595739811 -0.04196789711713791 -41.61330221854144
806 -0.041626631282269955 -41.65440258868038 -0.0451700596138835 -41.65847227815532
807 -0.04128917641937733 -41.69569176509975 -0.042749924771487716 -41.70122220292681
808 -0.041254742071032524 -41.736946507170785 -0.04075823649764061 -41.741980439424445
809 -0.04128205012530088 -41.77822855729609 -0.041227644123136994 -41.783208083547585
810 -0.041377453692257406 -41.819606010988345 -0.04420682154595852 -41.82741490509354
811 -0.04119451362639666 -41.86080052461474 -0.04291738495230675 -41.870332290045845
812 -0.04115095566958189 -41.90195148028432 -0.04062048271298409 -41.910952772758826
813 -0.041142729483544825 -41.943094209767864 -0.04155939463526011 -41.95251216739408
814 -0.04117790851742029 -41.98427211828528 -0.040478705801069735 -41.992990873195154
815 -0.041313177347183226 -42.02558529563247 -0.04050906505435705 -42.03349993824951
816 -0.041259638406336306 -42.066844934038805 -0.040370835736393926 -42.07387077398591
817 -0.041344763711094856 -42.1081896977499 -0.04033757094293833 -42.11420834492885
818 -0.041471046209335324 -42.14966074395924 -0.03994341865181923 -42.154151763580664
819 -0.04148620162159204 -42.19114694558083 -0.0418930497020483 -42.19604481328271
820 -0.041485744342207906 -42.232632689923044 -0.041856618225574495 -42.237901431508284
821 -0.04139261171221733 -42.27402530163526 -0.04040442779660225 -42.278305859304886
822 -0.04146589990705252 -42.315491201542315 -0.04265579637140036 -42.320961655676285
823 -0.04137055240571499 -42.35686175394803 -0.041133994422852996 -42.362095650099135
824 -0.04143905322998762 -42.39830080717802 -0.04149871598929167 -42.40359436608843
825 -0.04139807168394327 -42.43969887886196 -0.04239283204078674 -42.44598719812922
826 -0.0414207736030221 -42.48111965246498 -0.04074440505355596 -42.486731603182776
827 -0.04140038061887026 -42.52252003308385 -0.041019515693187715 -42.52775111887596
828 -0.04141130186617374 -42.56393133495003 -0.04076494798064232 -42.5685160668566
829 -0.041564428620040415 -42.60549576357007 -0.04424582161009312 -42.61276188846669
830 -0.04135066457092762 -42.646846428141 -0.03962917663156986 -42.652391065098264
831 -0.04141823835670948 -42.68826466649771 -0.041431724838912484 -42.69382278993718
832 -0.041376628912985325 -42.729641295410694 -0.03983957767486572 -42.73366236761205
833 -0.04153975937515497 -42.77118105478585 -0.04288847651332617 -42.776550844125374
834 -0.04148371238261461 -42.812664767168464 -0.04153349529951811 -42.81808433942489
835 -0.04144423566758633 -42.85410900283605 -0.04226730167865753 -42.86035164110355
836 -0.04153214991092682 -42.895641152746975 -0.042793388850986956 -42.90314502995454
837 -0.04135451279580593 -42.93699566554278 -0.04149726238101721 -42.94464229233555
838 -0.04142113868147135 -42.97841680422425 -0.03947554938495159 -42.984117841720504
839 -0.041515879705548285 -43.0199326839298 -0.04008408468216658 -43.02420192640267
840 -0.041433168575167656 -43.06136585250497 -0.040899046882987025 -43.06510097328565
841 -0.04160027801990509 -43.10296613052488 -0.041427979432046416 -43.106528952717696
842 -0.04156667962670326 -43.14453281015158 -0.040390066988766196 -43.14691901970646
843 -0.04156546909362078 -43.1860982792452 -0.04081597067415714 -43.18773499038062
844 -0.041589188389480114 -43.22768746763468 -0.039630220271646976 -43.227365210652266
845 -0.04168310295790434 -43.269370570592585 -0.041932047344744205 -43.26929725799701
846 -0.04170555956661701 -43.3110761301592 -0.045311618410050866 -43.314608876407064
847 -0.041558519937098026 -43.3526346500963 -0.04109480753540993 -43.35570368394247
848 -0.041580401547253135 -43.39421505164355 -0.04171037245541811 -43.39741405639789
849 -0.041476651839911935 -43.435691703483464 -0.041371841728687284 -43.43878589812658
850 -0.0416258716955781 -43.47731757517904 -0.043611257895827295 -43.48239715602241
851 -0.041443573869764806 -43.51876114904881 -0.04154669400304556 -43.523943850025454
852 -0.04141900707036257 -43.560180156119166 -0.04256321303546429 -43.56650706306092
853 -0.04152921922504902 -43.601709375344214 -0.03902629856020212 -43.60553336162112
854 -0.041489699855446815 -43.64319907519966 -0.04191340487450361 -43.64744676649563
855 -0.04146301746368408 -43.684662092663345 -0.04083149340003729 -43.68827825989566
856 -0.04148769658058882 -43.726149789243934 -0.0412047965452075 -43.72948305644087
857 -0.04149853195995092 -43.767648321203886 -0.04214169532060623 -43.77162475176148
858 -0.04143764935433865 -43.80908597055822 -0.0396194614470005 -43.81124421320848
859 -0.041679046116769314 -43.85076501667499 -0.04031878709793091 -43.85156300030641
860 -0.041628154553473 -43.89239317122846 -0.04098588097840548 -43.89254888128482
861 -0.04165900535881519 -43.93405217658728 -0.04061271641403437 -43.93316159769885
862 -0.04171326532959938 -43.97576544191688 -0.04373345598578453 -43.976895053684636
863 -0.04173942431807518 -44.01750486623495 -0.042870779149234296 -44.01976583283387
864 -0.041623609885573384 -44.05912847612053 -0.042576360143721105 -44.06234219297759
865 -0.04161484260112047 -44.10074331872165 -0.04173202607780695 -44.1040742190554
866 -0.04158350713551044 -44.14232682585716 -0.042327793315052986 -44.14640201237045
867 -0.04147682301700115 -44.18380364887416 -0.04157331585884094 -44.18797532822929
868 -0.04149713758379221 -44.22530078645795 -0.042091535218060014 -44.230066863447355
869 -0.04167430903762579 -44.266975095495575 -0.04425714835524559 -44.2743240118026
870 -0.041444179601967335 -44.30841927509754 -0.04289901666343212 -44.31722302846603
871 -0.04135587178170681 -44.349775146879246 -0.03943331558257342 -44.3566563440486
872 -0.04149052780121565 -44.39126567468046 -0.04108716193586588 -44.397743505984465
873 -0.041622301936149596 -44.43288797661661 -0.04303945396095514 -44.44078295994542
874 -0.041338466480374335 -44.47422644309699 -0.040355052798986435 -44.48113801274441
875 -0.041502203419804574 -44.51572864651679 -0.040701400861144064 -44.521839413605555
876 -0.04140471164137125 -44.55713335815816 -0.04253642503172159 -44.564375838637275
877 -0.04145292565226555 -44.59858628381043 -0.04082328155636787 -44.605199120193646
878 -0.04150648321956396 -44.64009276702999 -0.042689638957381246 -44.64788875915103
879 -0.04148696828633547 -44.681579735316326 -0.039539607055485246 -44.68742836620652
880 -0.04151600021868944 -44.72309573553502 -0.04327785149216652 -44.73070621769868
881 -0.04146534204483032 -44.76456107757985 -0.041191471926867965 -44.77189768962555
882 -0.04145814403891564 -44.80601922161876 -0.04235372990369797 -44.81425141952924
883 -0.04133069794625044 -44.84734991956501 -0.04139674697071314 -44.855648166499954
884 -0.041432342119514944 -44.888782261684526 -0.040943343192338943 -44.89659150969229
885 -0.041535073332488535 -44.930317335017016 -0.04063893463462591 -44.93723044432692
886 -0.04153696298599243 -44.97185429800301 -0.04034250359982252 -44.977572947926745
887 -0.04159135930240154 -45.01344565730541 -0.042041602171957494 -45.0196145500987
888 -0.04151514824479818 -45.05496080555021 -0.042105484567582604 -45.06172003466629
889 -0.041506861336529255 -45.09646766688674 -0.04323684405535459 -45.104956878721644
890 -0.041490362212061885 -45.1379580290988 -0.0403099512681365 -45.14526682998978
891 -0.04148003607988358 -45.17943806517868 -0.043702627532184124 -45.188969457521964
892 -0.04141830652952194 -45.2208563717082 -0.04087583459913731 -45.2298452921211
893 -0.04141257479786873 -45.26226894650607 -0.04061335064470768 -45.2704586427658
894 -0.0415034718811512 -45.30377241838722 -0.043764465115964414 -45.314223107881766
895 -0.041326581686735156 -45.34509900007395 -0.039774928241968155 -45.353998036123734
896 -0.04144161343574524 -45.386540613509695 -0.042922178469598296 -45.39692021459333
897 -0.04144790600985289 -45.427988519519545 -0.040055775083601475 -45.43697598967693
898 -0.041502580419182776 -45.46949109993873 -0.042261335998773575 -45.479237325675705
899 -0.04140918627381325 -45.51090028621254 -0.04193085767328739 -45.52116818334899
900 -0.041364998742938044 -45.552265284955475 -0.04490774907171726 -45.56607593242071
901 -0.041319891810417175 -45.59358517676589 -0.04058363791555166 -45.60665957033626
902 -0.04131474662572145 -45.634899923391615 -0.04207098037004471 -45.648730550706304
903 -0.04131396170705557 -45.67621388509867 -0.03940571788698435 -45.68813626859329
904 -0.04147172197699547 -45.717685607075666 -0.043135456182062624 -45.731271724775354
905 -0.0413083391264081 -45.758993946202075 -0.04160358477383852 -45.77287530954919
906 -0.04130528457462788 -45.8002992307767 -0.04341517873108387 -45.81629048828027
907 -0.041339310444891454 -45.84163854122159 -0.03860706053674221 -45.854897548817014
908 -0.04130179025232792 -45.88294033147392 -0.04168980736285448 -45.89658735617987
909 -0.04129991326481104 -45.924240244738726 -0.040815800055861474 -45.93740315623573
910 -0.04138418938964605 -45.96562443412837 -0.041347541846334934 -45.97875069808207
911 -0.04136666394770146 -46.00699109807607 -0.041758480854332446 -46.0205091789364
912 -0.041360527835786344 -46.048351625911856 -0.041094062849879265 -46.06160324178628
913 -0.04141627438366413 -46.08976790029552 -0.039601290971040724 -46.10120453275732
914 -0.04145970847457647 -46.1312276087701 -0.042891735397279265 -46.1440962681546
915 -0.04145422838628292 -46.17268183715638 -0.04470889177173376 -46.18880515992633
916 -0.041338144801557064 -46.21401998195794 -0.04290453270077706 -46.231709692627106
917 -0.0412314809858799 -46.25525146294382 -0.03891147915273905 -46.270621171779844
918 -0.04134398680180311 -46.296595449745624 -0.04040089715272188 -46.311022068932566
919 -0.0414170878008008 -46.338012537546426 -0.041438920609653 -46.352460989542216
920 -0.04142910614609718 -46.37944164369252 -0.04061686899513006 -46.393077858537346
921 -0.04154407531023026 -46.42098571900275 -0.04341329410672188 -46.43649115264407
922 -0.04135100208222866 -46.46233672108498 -0.04140772167593241 -46.47789887432
923 -0.041370824724435803 -46.50370754580942 -0.04107714369893074 -46.518976018018925
924 -0.041389132291078566 -46.5450966781005 -0.042017994076013566 -46.56099401209494
925 -0.04143978450447321 -46.586536462604975 -0.04022785853594542 -46.60122187063088
926 -0.041398478858172896 -46.627934941463145 -0.04390854351222515 -46.645130414143104
927 -0.04139402695000172 -46.66932896841315 -0.04263145681470633 -46.68776187095781
928 -0.0413244342431426 -46.71065340265629 -0.041694847866892815 -46.7294567188247
929 -0.041284475848078726 -46.75193787850437 -0.041786912642419335 -46.77124363146712
930 -0.04133217111229896 -46.79327004961667 -0.04324574004858732 -46.81448937151571
931 -0.04120329637080431 -46.834473345987476 -0.04344293940812349 -46.857932310923836
932 -0.04116485770791769 -46.875638203695395 -0.04177212622016668 -46.899704437144
933 -0.04123918302357197 -46.916877386718966 -0.04441891424357891 -46.94412335138758
934 -0.04105527978390455 -46.95793266650287 -0.04049448259174824 -46.98461783397933
935 -0.041113344952464104 -46.999046011455334 -0.0398562666028738 -47.024474100582204
936 -0.04111135825514793 -47.040157369710485 -0.04048398043960333 -47.06495808102181
937 -0.04124264605343342 -47.08140001576392 -0.04129476174712181 -47.10625284276893
938 -0.04126899279654026 -47.12266900856046 -0.04031679574400186 -47.146569638512936
939 -0.041232278756797316 -47.16390128731725 -0.039983884803950785 -47.18655352331689
940 -0.0413174569606781 -47.20521874427793 -0.04215336348861456 -47.228706886805504
941 -0.041309631802141665 -47.24652837608007 -0.04255032185465098 -47.27125720866015
942 -0.04116719551384449 -47.287695571593915 -0.039773245342075825 -47.31103045400223
943 -0.04130702409893274 -47.32900259569285 -0.043221920169889926 -47.35425237417212
944 -0.041265069879591464 -47.37026766557244 -0.0427364295348525 -47.396988803706975
945 -0.04123273603618145 -47.41150040160862 -0.0396969348192215 -47.436685738526194
946 -0.041270469315350056 -47.45277087092397 -0.04024345073848963 -47.47692918926468
947 -0.04132932275533676 -47.49410019367931 -0.04104429855942726 -47.51797348782411
948 -0.04144892729818821 -47.5355491209775 -0.04223234299570322 -47.56020583081981
949 -0.04139918405562639 -47.57694830503313 -0.04145912304520607 -47.60166495386502
950 -0.04137276913970709 -47.61832107417283 -0.04258037526160478 -47.644245329126626
951 -0.04136883113533259 -47.65968990530816 -0.040957197174429895 -47.685202526301055
952 -0.04130872115492821 -47.70099862646309 -0.0411464586853981 -47.72634898498645
953 -0.04135550446808338 -47.742354130931176 -0.04201028235256672 -47.768359267339015
954 -0.04148847442120314 -47.783842605352376 -0.04074778687208891 -47.809107054211104
955 -0.04136227183043957 -47.82520487718281 -0.041720667853951454 -47.850827722065056
956 -0.04161888472735882 -47.86682376191017 -0.046627961285412314 -47.897455683350465
957 -0.04124119486659765 -47.90806495677677 -0.04344383217394352 -47.94089951552441
958 -0.04109144601970911 -47.949156402796476 -0.04119302462786436 -47.98209254015227
959 -0.0411192761734128 -47.99027567896989 -0.03951230570673943 -48.02160484585901
960 -0.041177779994904996 -48.03145345896479 -0.0414240637794137 -48.063028909638426
961 -0.04118087217211723 -48.07263433113691 -0.04052618518471718 -48.10355509482314
962 -0.041174269281327724 -48.11380860041824 -0.0402313681319356 -48.14378646295508
963 -0.041444751992821695 -48.15525335241106 -0.037367094121873376 -48.181153557076954
964 -0.04137022010982037 -48.19662357252088 -0.04256801940500736 -48.223721576481964
965 -0.04144286960363388 -48.23806644212451 -0.039116381853818896 -48.26283795833578
966 -0.04147078189998865 -48.2795372240245 -0.04183180183172226 -48.3046697601675
967 -0.041376065090298654 -48.3209132891148 -0.04336538873612881 -48.34803514890363
968 -0.0413559714332223 -48.36226926054802 -0.039426637999713424 -48.38746178690334
969 -0.0414229242131114 -48.40369218476113 -0.039934377558529376 -48.42739616446187
970 -0.041554749198257926 -48.44524693395938 -0.03993668369948864 -48.467332848161355
971 -0.04157142769545317 -48.486818361654834 -0.039834609255194664 -48.50716745741655
972 -0.04166262913495302 -48.52848099078979 -0.04444959945976734 -48.55161705687632
973 -0.041665654815733436 -48.57014664560552 -0.039812222495675086 -48.591429279371994
974 -0.041636495292186736 -48.61178314089771 -0.0392632957547903 -48.63069257512679
975 -0.04172306098043919 -48.653506201878145 -0.04138931091874838 -48.67208188604553
976 -0.041704976372420786 -48.69521117825057 -0.043092919141054155 -48.715174805186585
977 -0.04166145697236061 -48.73687263522293 -0.042780370265245435 -48.75795517545183
978 -0.041655796207487585 -48.778528431430416 -0.04198748581111431 -48.799942661262946
979 -0.041623632051050664 -48.820152063481466 -0.04485604241490364 -48.84479870367785
980 -0.041549711115658285 -48.86170177459712 -0.03815607596188784 -48.88295477963974
981 -0.041635888256132604 -48.903337662853254 -0.041021350957453254 -48.92397613059719
982 -0.04164351709187031 -48.944981179945124 -0.043316688388586044 -48.967292818985776
983 -0.04161192048341036 -48.986593100428536 -0.04271379206329584 -49.01000661104907
984 -0.0415012501180172 -49.02809435054655 -0.04214591719210148 -49.05215252824117
985 -0.04142487924546003 -49.069519229792014 -0.04159957002848387 -49.093752098269654
986 -0.0415281880646944 -49.11104741785671 -0.03887785151600838 -49.13262994978566
987 -0.04153688848018646 -49.1525843063369 -0.04273627381771803 -49.175366223603376
988 -0.041551573947072026 -49.19413588028397 -0.041400282829999926 -49.21676650643337
989 -0.041545229218900206 -49.23568110950287 -0.042001144401729106 -49.258767650835104
990 -0.041523689217865464 -49.27720479872074 -0.03991564959287643 -49.29868330042798
991 -0.04158101137727499 -49.318785810098014 -0.040721173770725726 -49.33940447419871
992 -0.041590637527406216 -49.36037644762542 -0.043328769505023956 -49.38273324370373
993 -0.041529189050197604 -49.401905636675615 -0.042819039709866044 -49.4255522834136
994 -0.041453007236123086 -49.443358643911736 -0.04131971765309572 -49.4668720010667
995 -0.041559207066893575 -49.48491785097863 -0.042208715714514254 -49.50908071678121
996 -0.04145293701440096 -49.52637078799303 -0.039020528085529804 -49.54810124486674
997 -0.0415186820551753 -49.56788947004821 -0.04105395395308733 -49.58915519881983
998 -0.041551610454916954 -49.609441080503125 -0.04244979601353407 -49.63160499483337
999 -0.041451433673501015 -49.650892514176626 -0.041192810982465744 -49.67279780581583
1000 -0.04151738509535789 -49.692409899271986 -0.04196108393371105 -49.71475888974955
1001 -0.04148444943130016 -49.73389434870329 -0.040490259788930415 -49.75524914953848
1002 -0.041593519225716594 -49.775487867929 -0.03835498671978712 -49.79360413625827
1003 -0.04171286653727293 -49.817200734466276 -0.040655875205993654 -49.83426001146426
1004 -0.04167562033981085 -49.858876354806085 -0.04251808375120163 -49.876778095215464
1005 -0.04159088544547558 -49.90046724025156 -0.041328151151537894 -49.918106246367
1006 -0.04162502866238356 -49.94209226891394 -0.042075302451848984 -49.96018154881885
1007 -0.04156574588268995 -49.98365801479663 -0.04056225288659334 -50.00074380170545
1008 -0.04168478026986122 -50.02534279506649 -0.04353497549891472 -50.04427877720436
1009 -0.041711185686290266 -50.06705398075278 -0.03505693655461073 -50.07933571375897
1010 -0.041789595410227774 -50.10884357616301 -0.04060739818960428 -50.11994311194858
1011 -0.04177416078746319 -50.15061773695047 -0.04090944677591324 -50.16085255872449
1012 -0.04183275531977415 -50.19245049227025 -0.04076618310064077 -50.201618741825136
1013 -0.041876581870019434 -50.23432707414027 -0.04191868677735329 -50.24353742860249
1014 -0.04189722929149866 -50.27622430343177 -0.04264094363898039 -50.286178372241466
1015 -0.04180913362652063 -50.31803343705829 -0.039920021593570706 -50.32609839383504
1016 -0.041865534894168374 -50.35989897195246 -0.04267262220382691 -50.36877101603886
1017 -0.04184718616306782 -50.40174615811553 -0.04111423883587122 -50.40988525487474
1018 -0.041978544741868976 -50.443724702857395 -0.040803592279553415 -50.45068884715429
1019 -0.04196275472640991 -50.48568745758381 -0.04281637165695429 -50.493505218811244
1020 -0.041944273933768275 -50.52763173151757 -0.043430181592702864 -50.53693540040395
1021 -0.04188919179141522 -50.569520923308986 -0.04099219087511301 -50.577927591279064
1022 -0.04187105670571327 -50.6113919800147 -0.0417129822075367 -50.6196405734866
1023 -0.041736637242138386 -50.65312861725684 -0.0388034550473094 -50.65844402853391
1024 -0.04195177443325519 -50.6950803916901 -0.04314779434353113 -50.70159182287744
1025 -0.04182687345892191 -50.73690726514902 -0.04138136599212885 -50.74297318886957
1026 -0.04189666658639908 -50.77880393173542 -0.04232634846121073 -50.78529953733078
1027 -0.04187366534024477 -50.820677597075665 -0.0407539201900363 -50.826053457520814
1028 -0.041853057220578194 -50.86253065429624 -0.04289966635406017 -50.868953123874874
1029 -0.041840909980237484 -50.90437156427648 -0.040929881110787394 -50.90988300498566
1030 -0.04185479748994112 -50.94622636176642 -0.04104514326900244 -50.95092814825466
1031 -0.04186358600854874 -50.98808994777497 -0.04196464605629444 -50.992892794310954
1032 -0.04191194772720337 -51.03000189550217 -0.04194132946431637 -51.03483412377527
1033 -0.04186470657587051 -51.07186660207804 -0.042295525781810284 -51.07712964955708
1034 -0.04181872233748436 -51.11368532441552 -0.0433204535394907 -51.12045010309657
1035 -0.04175964184105396 -51.155444966256574 -0.03999389801174402 -51.16044400110832
1036 -0.0417241420596838 -51.19716910831626 -0.04021970853209496 -51.20066370964041
1037 -0.041889375820755956 -51.23905848413702 -0.042180797271430495 -51.24284450691184
1038 -0.04175649974495173 -51.28081498388197 -0.041884716413915155 -51.284729223325755
1039 -0.041797620430588725 -51.32261260431255 -0.04169897008687258 -51.326428193412625
1040 -0.04173814244568348 -51.364350746758234 -0.041820321790874006 -51.3682485152035
1041 -0.04178597517311573 -51.40613672193135 -0.041010603122413156 -51.40925911832591
1042 -0.04184157233685255 -51.4479782942682 -0.041420037113130095 -51.45067915543904
1043 -0.04182992000132799 -51.48980821426952 -0.044790872000157834 -51.4954700274392
1044 -0.04162609279155731 -51.53143430706108 -0.041880165413022044 -51.537350192852216
1045 -0.04170688390731812 -51.5731411909684 -0.04298852980136871 -51.580338722653586
1046 -0.041641744785010815 -51.61478293575341 -0.042038936726748945 -51.622377659380334
1047 -0.04162147976458073 -51.65640441551799 -0.042541300877928734 -51.66491896025826
1048 -0.04155927337706089 -51.69796368889505 -0.04447001665830612 -51.70938897691657
1049 -0.041551462933421136 -51.73951515182847 -0.04144259411841631 -51.750831571034986
1050 -0.041419668681919576 -51.78093482051039 -0.04100152347236872 -51.79183309450735
1051 -0.04155614897608757 -51.82249096948647 -0.04148127231746912 -51.83331436682482
1052 -0.041530226916074754 -51.86402119640255 -0.04037248678505421 -51.873686853609875
1053 -0.04155169930309057 -51.90557289570564 -0.04008632842451334 -51.91377318203439
1054 -0.041624493338167666 -51.94719738904381 -0.043341276608407496 -51.9571144586428
1055 -0.04153290875256062 -51.988730297796366 -0.04142198860645294 -51.99853644724925
1056 -0.04153753872960806 -52.03026783652597 -0.04053793251514435 -52.03907437976439
1057 -0.04155237730592489 -52.0718202138319 -0.04089683555066585 -52.07997121531506
1058 -0.041566031612455846 -52.11338624544435 -0.040985654667019845 -52.12095686998208
1059 -0.04164711143821478 -52.15503335688257 -0.04096526987850666 -52.161922139860586
1060 -0.0415175249800086 -52.19655088186258 -0.036880452558398245 -52.198802592418986
1061 -0.041799213737249374 -52.23835009559983 -0.041266717948019505 -52.240069310367005
1062 -0.041825797967612745 -52.28017589356744 -0.04209756180644035 -52.28216687217345
1063 -0.041821757704019545 -52.32199765127146 -0.043034397251904014 -52.32520126942535
1064 -0.041810649819672106 -52.36380830109113 -0.04139730539172888 -52.366598574817075
1065 -0.04174312837421894 -52.405551429465355 -0.042524041049182414 -52.40912261586626
1066 -0.04175124801695347 -52.447302677482305 -0.04226404000073671 -52.451386655867
1067 -0.04178544729948044 -52.48908812478179 -0.040725901164114474 -52.49211255703111
1068 -0.04173083994537592 -52.53081896472716 -0.04276071824133396 -52.534873275272446
1069 -0.04169518277049065 -52.57251414749765 -0.04178606551140547 -52.57665934078385
1070 -0.041645738668739794 -52.61415988616639 -0.0418428473174572 -52.6185021881013
1071 -0.04162473492324352 -52.65578462108964 -0.04054509848356247 -52.659047286584865
1072 -0.041664361767470834 -52.69744898285711 -0.041474963538348675 -52.700522250123214
1073 -0.041688214614987375 -52.7391371974721 -0.041097792237997054 -52.74162004236121
1074 -0.04166881982237101 -52.780806017294466 -0.0422098582610488 -52.78382990062226
1075 -0.041715295799076554 -52.822521313093546 -0.041842607967555526 -52.82567250858981
1076 -0.04165490157902241 -52.86417621467257 -0.04419607613235712 -52.86986858472217
1077 -0.041649748012423514 -52.90582596268499 -0.040484157390892506 -52.91035274211306
1078 -0.041568631678819655 -52.947394594363814 -0.04057018700987101 -52.95092292912293
1079 -0.041610362008214 -52.98900495637203 -0.04395895358175039 -52.99488188270468
1080 -0.04157355520874262 -53.03057851158077 -0.04269664604216814 -53.03757852874685
1081 -0.041519038006663324 -53.07209754958743 -0.03926542196422815 -53.07684395071108
1082 -0.04161507859826088 -53.113712628185695 -0.04051574282348156 -53.11735969353456
1083 -0.04163079019635916 -53.15534341838205 -0.04038733430206776 -53.15774702783663
1084 -0.04164843447506428 -53.19699185285712 -0.04069085717201233 -53.19843788500864
1085 -0.041728094592690466 -53.23871994744981 -0.04240648597478867 -53.240844370983424
1086 -0.04166785404086113 -53.28038780149067 -0.0429660240188241 -53.28381039500225
1087 -0.04165948256850242 -53.322047284059174 -0.04229440055787563 -53.32610479556013
1088 -0.0416196346282959 -53.36366691868747 -0.04106386471539736 -53.367168660275524
1089 -0.04160347767174244 -53.405270396359214 -0.04167042654007673 -53.408839086815604
1090 -0.04160701837390661 -53.44687741473312 -0.04083399511873722 -53.44967308193434
1091 -0.04166200440376997 -53.48853941913689 -0.04462559949606657 -53.49429868143041
1092 -0.04152370542287827 -53.53006312455977 -0.04143461547791958 -53.535733296908326
1093 -0.04150160569697618 -53.571564730256746 -0.043172798305749896 -53.57890609521407
1094 -0.04145162720233202 -53.61301635745908 -0.041805212199687955 -53.620711307413764
1095 -0.041480759344995025 -53.65449711680407 -0.03972910400480032 -53.66044041141856
1096 -0.041513089835643766 -53.69601020663972 -0.03973405621945858 -53.70017446763802
1097 -0.04161342103034258 -53.73762362767006 -0.04370084796100855 -53.74387531559903
1098 -0.04165569376200438 -53.779279321432064 -0.043672772496938704 -53.78754808809597
1099 -0.041474039852619174 -53.82075336128468 -0.042685403116047384 -53.83023349121201
1100 -0.04137632995843887 -53.86212969124312 -0.041576537489891055 -53.8718100287019
1101 -0.04138150885701179 -53.903511200100134 -0.04057448282837868 -53.91238451153028
1102 -0.041383779048919676 -53.944894979149055 -0.0419417480006814 -53.95432625953096
1103 -0.04144993275403976 -53.986344911903096 -0.04373284708708525 -53.998059106618044
1104 -0.041323826648294926 -54.02766873855139 -0.042536784149706366 -54.04059589076775
1105 -0.04135624226182699 -54.06902498081322 -0.04314128067344427 -54.08373717144119
1106 -0.04122863076627255 -54.11025361157949 -0.04087020270526409 -54.12460737414646
1107 -0.04125704299658537 -54.15151065457607 -0.04112160671502352 -54.16572898086148
1108 -0.0414045050740242 -54.1929151596501 -0.04280306678265333 -54.208532047644134
1109 -0.04122604634612799 -54.234141205996224 -0.04254598040133715 -54.25107802804547
1110 -0.04128045830875635 -54.27542166430498 -0.043108082935214044 -54.29418611098068
1111 -0.0411347646266222 -54.3165564289316 -0.04116262588649988 -54.33534873686718
1112 -0.04122604168951512 -54.35778247062111 -0.03946544881910086 -54.37481418568628
1113 -0.04128271453082562 -54.39906518515193 -0.0416898962110281 -54.41650408189731
1114 -0.041191264800727365 -54.44025644995266 -0.04220469687134028 -54.458708778768646
1115 -0.04120376743376255 -54.48146021738643 -0.03956312704831362 -54.49827190581696
1116 -0.04130961913615465 -54.522769836522585 -0.04125814698636532 -54.53953005280332
1117 -0.041308559291064736 -54.56407839581365 -0.0429797250777483 -54.58250977788107
1118 -0.04125854633748531 -54.60533694215114 -0.040866023115813735 -54.62337580099688
1119 -0.0412110198289156 -54.646547961980055 -0.040566114522516725 -54.6639419155194
1120 -0.04129756558686495 -54.68784552756692 -0.04093580767512321 -54.70487772319453
1121 -0.041324800625443456 -54.72917032819237 -0.04045490976423025 -54.74533263295876
1122 -0.04137112330645323 -54.77054145149882 -0.042673228308558464 -54.788005861267315
1123 -0.0412796713411808 -54.81182112284 -0.04100462310016155 -54.82901048436748
1124 -0.041276231221854684 -54.85309735406186 -0.041803752072155476 -54.870814236439635
1125 -0.04128950908780098 -54.89438686314966 -0.03940198831260204 -54.91021622475224
1126 -0.041408028453588486 -54.93579489160325 -0.0416387602686882 -54.95185498502093
1127 -0.04136016722768545 -54.97715505883094 -0.03987743388861418 -54.99173241890954
1128 -0.041493288800120355 -55.01864834763106 -0.04313108250498772 -55.03486350141453
1129 -0.04146534595638514 -55.06011369358744 -0.04246014580130577 -55.077323647215835
1130 -0.04141374789178372 -55.10152744147922 -0.04430675208568573 -55.12163039930152
1131 -0.041273393854498866 -55.142800835333716 -0.04138582311570645 -55.16301622241723
1132 -0.0412717554718256 -55.18407259080554 -0.03979265857487917 -55.20280888099211
1133 -0.04134606402367354 -55.22541865482921 -0.04085385650396347 -55.243662737496074
1134 -0.04143120162189007 -55.2668498564511 -0.041464319452643394 -55.28512705694872
1135 -0.041507733054459095 -55.30835758950556 -0.0394061204046011 -55.32453317735332
1136 -0.041471262089908124 -55.34982885159547 -0.04273189902305603 -55.36726507637637
1137 -0.04140642937272787 -55.391235280968196 -0.042271724343299864 -55.40953680071967
1138 -0.0414603816345334 -55.43269566260273 -0.04282286278903484 -55.45235966350871
1139 -0.041393636353313924 -55.474089298956045 -0.04127518218010664 -55.49363484568882
1140 -0.041390685364603996 -55.51547998432065 -0.042334281653165814 -55.535969127341986
1141 -0.04147305153310299 -55.55695303585375 -0.039804785326123235 -55.57577391266811
1142 -0.04142947811633348 -55.59838251397009 -0.04092778787016869 -55.61670170053828
1143 -0.04143773652613163 -55.63982025049622 -0.04020986668765545 -55.65691156722593
1144 -0.04142841137945652 -55.68124866187568 -0.04010495282709599 -55.697016520053026
1145 -0.04162315595895052 -55.72287181783463 -0.04075162000954151 -55.73776814006257
1146 -0.04162121694535017 -55.76449303477998 -0.04162480719387531 -55.77939294725645
1147 -0.04159192573279143 -55.80608496051277 -0.04154309518635273 -55.8209360424428
1148 -0.041565751656889915 -55.84765071216966 -0.041981603018939495 -55.86291764546174
1149 -0.041609572060406205 -55.88926028423007 -0.04432659149169922 -55.90724423695344
1150 -0.04149504490196705 -55.93075532913203 -0.04345344938337803 -55.95069768633682
1151 -0.04136460665613413 -55.972119935788164 -0.040182221494615075 -55.990879907831435
1152 -0.04144209269434214 -56.013562028482504 -0.03983507677912712 -56.03071498461056
1153 -0.0414696216583252 -56.055031650140826 -0.04257928244769573 -56.07329426705826
1154 -0.0413899265229702 -56.09642157666379 -0.041146017611026764 -56.114440284669286
1155 -0.04156152363866568 -56.137983100302456 -0.04444865845143795 -56.15888894312072
1156 -0.04134669695049524 -56.179329797252954 -0.0390677785500884 -56.19795672167081
1157 -0.04149295464158058 -56.22082275189454 -0.039136925153434275 -56.23709364682425
1158 -0.04161155335605145 -56.262434305250586 -0.04234586171805858 -56.27943950854231
1159 -0.0415355896577239 -56.30396989490831 -0.043338571302592756 -56.3227780798449
1160 -0.041408424451947215 -56.34537831936026 -0.04126007184386253 -56.36403815168877
1161 -0.04144893195480108 -56.38682725131506 -0.04093286227434874 -56.40497101396311
1162 -0.04142916910350323 -56.42825642041856 -0.03954507503658533 -56.4445160889997
1163 -0.04152052123099566 -56.469776941649556 -0.04285970721393824 -56.487375796213634
1164 -0.04150461591780186 -56.51128155756736 -0.04208704736083746 -56.52946284357447
1165 -0.04149870630353689 -56.55278026387089 -0.042066647112369536 -56.57152949068684
1166 -0.04148970562964678 -56.59426996950054 -0.0418152192607522 -56.6133447099476
1167 -0.04144480470567942 -56.635714774206214 -0.04289055541157723 -56.65623526535917
1168 -0.04149684794247151 -56.67721162214868 -0.038905047439038755 -56.69514031279821
1169 -0.041496554389595985 -56.71870817653828 -0.04176282286643982 -56.73690313566465
1170 -0.041531562618911264 -56.76023973915719 -0.04054962676018477 -56.77745276242483
1171 -0.04151339028030634 -56.8017531294375 -0.04121530242264271 -56.81866806484747
1172 -0.041530725173652173 -56.84328385461115 -0.040873088501393796 -56.859541153348864
1173 -0.0416409220546484 -56.8849247766658 -0.040120127610862255 -56.89966128095973
1174 -0.04165797047317028 -56.926582747138966 -0.04337155148386955 -56.9430328324436
1175 -0.041565746441483496 -56.96814849358045 -0.04118560031056404 -56.98421843275416
1176 -0.04162595700472593 -57.00977445058518 -0.04066990520805121 -57.02488833796221
1177 -0.04165409225970507 -57.05142854284488 -0.0412054568529129 -57.066093794815124
1178 -0.041630818694829944 -57.09305936153971 -0.041737531498074534 -57.107831326313196
1179 -0.04157931115478277 -57.13463867269449 -0.04393319822847843 -57.151764524541676
1180 -0.04162845443934202 -57.17626712713383 -0.041926204785704614 -57.19369072932738
1181 -0.04151286035776138 -57.217779987491596 -0.04150780159980059 -57.23519853092718
1182 -0.04149787332862616 -57.25927786082022 -0.04272245801985264 -57.27792098894703
1183 -0.04156351592391729 -57.30084137674414 -0.04081500042229891 -57.31873598936933
1184 -0.041582281701266766 -57.342423658445405 -0.03943120390176773 -57.3581671932711
1185 -0.04159442838281393 -57.38401808682822 -0.04205623045563698 -57.400223423726736
1186 -0.04147507194429636 -57.42549315877252 -0.04209435842931271 -57.442317782156046
1187 -0.041530261561274526 -57.467023420333796 -0.041508962772786616 -57.483826744928834
1188 -0.041549484618008135 -57.508572904951805 -0.04134062249213457 -57.52516736742097
1189 -0.04151017609983683 -57.55008308105164 -0.04147900138050318 -57.56664636880147
1190 -0.04153802618384361 -57.59162110723548 -0.042144669033586976 -57.60879103783506
1191 -0.041525198705494405 -57.633146305940976 -0.04189068283885718 -57.650681720673916
1192 -0.041431137919425966 -57.6745774438604 -0.040870465151965615 -57.691552185825884
1193 -0.04145151078701019 -57.71602895464741 -0.04446298647671938 -57.7360151723026
1194 -0.04141177553683519 -57.75744073018425 -0.04242500700056553 -57.77844017930317
1195 -0.04137740973383188 -57.79881813991808 -0.04146483056247234 -57.81990500986564
1196 -0.04139870014041662 -57.8402168400585 -0.04131439048796892 -57.86121940035361
1197 -0.04134181216359138 -57.8815586522221 -0.041379699110984804 -57.902599099464595
1198 -0.041368508525192735 -57.92292716074729 -0.04072296619415283 -57.94332206565875
1199 -0.041408762149512765 -57.96433592289681 -0.04041176624596119 -57.98373383190471
1200 -0.04145675450563431 -58.00579267740244 -0.040590138733386995 -58.02432397063809
1201 -0.04151169639080763 -58.047304373793246 -0.04127797726541758 -58.06560194790351
1202 -0.041513829864561556 -58.08881820365781 -0.041077875345945356 -58.10667982324946
1203 -0.041508466191589835 -58.130326669849396 -0.0415485791862011 -58.148228402435656
1204 -0.0416780948638916 -58.172004764713286 -0.03937368206679821 -58.18760208450245
1205 -0.04158149752765894 -58.213586262240945 -0.04316035006195307 -58.230762434564404
1206 -0.04153551384806633 -58.25512177608901 -0.042342253401875495 -58.27310468796628
1207 -0.04159812182188034 -58.29671989791089 -0.041222169250249865 -58.31432685721653
1208 -0.041538300924003124 -58.33825819883489 -0.043411890789866445 -58.3577387480064
1209 -0.041451802290976045 -58.37971000112587 -0.0408688073977828 -58.39860755540418
1210 -0.04152685962617397 -58.421236860752046 -0.040471207536756995 -58.43907876294094
1211 -0.04155118726193905 -58.462788048013984 -0.04193263798952103 -58.481011400930456
1212 -0.041572637483477594 -58.50436068549746 -0.04353174138814211 -58.5245431423186
1213 -0.04165863394737244 -58.54601931944483 -0.04435210078954697 -58.568895243108145
1214 -0.0413756063207984 -58.58739492576563 -0.04175036773085594 -58.610645610839
1215 -0.04133458398282528 -58.62872950974845 -0.039572579227387904 -58.65021819006639
1216 -0.04139986578375101 -58.670129375532206 -0.04274087008088827 -58.69295906014728
1217 -0.04143820386379957 -58.711567579396004 -0.04033482391387224 -58.733293884061155
1218 -0.04145797118544579 -58.75302555058145 -0.0402845336124301 -58.77357841767358
1219 -0.041438371315598486 -58.79446392189705 -0.04064792077988386 -58.814226338453466
1220 -0.041502386517822745 -58.83596630841487 -0.04305853378027678 -58.85728487223374
1221 -0.04138316623866558 -58.877349474653535 -0.03901574313640595 -58.896300615370144
1222 -0.04152577891945839 -58.91887525357299 -0.043575823120772836 -58.93987643849092
1223 -0.04148307964205742 -58.96035833321505 -0.03986190352588892 -58.97973834201681
1224 -0.041465940326452254 -59.0018242735415 -0.04118847586214543 -59.02092681787895
1225 -0.0414907606318593 -59.04331503417336 -0.040661304630339144 -59.06158812250929
1226 -0.041555505245923996 -59.084870539419285 -0.042257864587008954 -59.1038459870963
1227 -0.04155379682779312 -59.12642433624708 -0.04184112399816513 -59.14568711109447
1228 -0.04156982470303774 -59.167994160950116 -0.04012937005609274 -59.18581648115056
1229 -0.04159373994916678 -59.20958790089928 -0.04239348247647286 -59.22820996362703
1230 -0.04156509768217802 -59.25115299858146 -0.040167420729994775 -59.268377384357024
1231 -0.041608409769833085 -59.292761408351296 -0.04162878431379795 -59.310006168670824
1232 -0.04158929828554392 -59.33435070663684 -0.04082921557128429 -59.35083538424211
1233 -0.041555420495569706 -59.37590612713241 -0.041893376223742965 -59.39272876046585
1234 -0.041650730185210705 -59.41755685731762 -0.04071641955524683 -59.433445180021096
1235 -0.041719704121351245 -59.45927656143897 -0.04200454410165548 -59.475449724122754
1236 -0.04173836149275303 -59.501014922931724 -0.041839451529085636 -59.51728917565184
1237 -0.041695349104702475 -59.54271027203642 -0.040514921955764296 -59.5578040976076
1238 -0.04174394737929106 -59.58445421941571 -0.0431525832042098 -59.60095668081181
1239 -0.04169127196073532 -59.62614549137645 -0.040708360821008684 -59.64166504163282
1240 -0.041695321537554265 -59.667840812914 -0.04013346843421459 -59.68179851006703
1241 -0.041708214208483696 -59.709549027122485 -0.04227415714412928 -59.72407266721116
1242 -0.04171736873686314 -59.751266395859346 -0.04366799481213093 -59.76774066202329
1243 -0.04165062066167593 -59.792917016521024 -0.040048744343221185 -59.80778940636652
1244 -0.041634367778897285 -59.83455138429992 -0.0414415318518877 -59.849230938218405
1245 -0.04161598663777113 -59.876167370937694 -0.041544643603265284 -59.89077558182167
1246 -0.041687780246138575 -59.91785515118383 -0.04117695987224579 -59.93195254169392
1247 -0.041691110283136365 -59.95954626146697 -0.0401839705184102 -59.97213651221233
1248 -0.041742233000695704 -60.001288494467666 -0.04099967926740646 -60.01313619147974
1249 -0.04173635989427567 -60.04302485436194 -0.04217405002564192 -60.05531024150538
1250 -0.041746465116739274 -60.084771319478676 -0.04120771940797567 -60.09651796091336
1251 -0.04165793489664793 -60.126429254375324 -0.03992780558764934 -60.13644576650101
1252 -0.04177264906466007 -60.168201903439986 -0.04132600333541632 -60.177771769836426
1253 -0.041702554933726786 -60.209904458373714 -0.04495115075260401 -60.22272292058903
1254 -0.04163476414978504 -60.2515392225235 -0.04112584870308637 -60.26384876929212
1255 -0.041752038151025773 -60.29329126067452 -0.03687434569001198 -60.30072311498213
1256 -0.04193253330886364 -60.33522379398339 -0.04191135987639427 -60.34263447485852
1257 -0.041799945384263994 -60.37702373936765 -0.04344501402229071 -60.38607948888081
1258 -0.04179196283221245 -60.418815702199865 -0.04143368192017079 -60.42751317080098
1259 -0.041748068295419216 -60.460563770495284 -0.04169131480157375 -60.46920448560255
1260 -0.04174830578267574 -60.50231207627796 -0.041829812526702884 -60.51103429812925
1261 -0.041697117127478124 -60.54400919340544 -0.04102608747780323 -60.55206038560706
1262 -0.04182172752916813 -60.585830920934605 -0.04119660165160895 -60.59325698725866
1263 -0.041858244501054284 -60.62768916543566 -0.04016599617898464 -60.63342298343765
1264 -0.04186266716569662 -60.66955183260136 -0.0438524691388011 -60.677275452576446
1265 -0.041906902194023134 -60.71145873479538 -0.036601888947188854 -60.713877341523634
1266 -0.04193827826529741 -60.75339701306068 -0.044296158477663994 -60.7581735000013
1267 -0.041849148273468015 -60.79524616133415 -0.04174223579466343 -60.79991573579596
1268 -0.041834218241274354 -60.837080379575426 -0.041990763135254384 -60.841906498931216
1269 -0.04180671982467175 -60.878887099400096 -0.04205144289880991 -60.883957941830026
1270 -0.04177936520427465 -60.92066646460437 -0.041389711759984495 -60.92534765359001
1271 -0.04175646156072617 -60.9624229261651 -0.042344643361866476 -60.967692296951874
1272 -0.04175460375845432 -61.00417752992355 -0.04243962913751602 -61.01013192608939
1273 -0.041703241877257824 -61.04588077180081 -0.042542251758277416 -61.05267417784767
1274 -0.0416198518127203 -61.08750062361353 -0.04366737306118011 -61.09634155090885
1275 -0.04166653696447611 -61.12916716057801 -0.043174739181995395 -61.139516290090846
1276 -0.04158443417400122 -61.170751594752005 -0.04245639406144619 -61.18197268415229
1277 -0.04169880747795105 -61.212450402229955 -0.044798357598483565 -61.22677104175077
1278 -0.04139703754335642 -61.25384743977331 -0.043268170394003394 -61.27003921214477
1279 -0.041386374086141584 -61.295233813859454 -0.04168954882770777 -61.31172876097248
1280 -0.04138148501515389 -61.336615298874605 -0.04174943026155233 -61.35347819123403
1281 -0.04138963185250759 -61.378004930727116 -0.04158537499606609 -61.3950635662301
1282 -0.04132232423871755 -61.419327254965836 -0.041895704343914986 -61.436959270574015
1283 -0.04140431564301252 -61.46073157060885 -0.041696577705442904 -61.47865584827946
1284 -0.041400023736059666 -61.50213159434491 -0.04015980325639248 -61.51881565153585
1285 -0.04142593313008547 -61.543557527474995 -0.04198515117168426 -61.56080080270754
1286 -0.04134936220943928 -61.58490688968443 -0.041061615012586115 -61.60186241772013
1287 -0.041423231549561026 -61.62633012123399 -0.04184796456247568 -61.643710382282606
1288 -0.04140081033110619 -61.667730931565096 -0.04381462875753641 -61.687525011040144
1289 -0.04129629358649254 -61.70902722515159 -0.04215477053076029 -61.7296797815709
1290 -0.041302799433469775 -61.750330024585054 -0.04173859395086765 -61.77141837552177
1291 -0.04128134474158287 -61.79161136932664 -0.041672001220285894 -61.81309037674205
1292 -0.0412599453702569 -61.832871314696895 -0.04035387262701988 -61.853444249369076
1293 -0.041351905837655065 -61.87422322053455 -0.040318422950804234 -61.89376267231988
1294 -0.041411669552326204 -61.91563489008688 -0.04109380561858415 -61.93485647793847
1295 -0.04152732156217098 -61.95716221164905 -0.03886222764849663 -61.97371870558696
1296 -0.04150645937770605 -61.998668671026756 -0.04195498619228601 -62.01567369177925
1297 -0.041455351561307904 -62.04012402258807 -0.03991786558181047 -62.05559155736106
1298 -0.04146361518651247 -62.08158763777458 -0.04265346117317677 -62.098245018534236
1299 -0.041453754529356956 -62.12304139230394 -0.04168087840080261 -62.13992589693504
1300 -0.04147885646671057 -62.16452024877065 -0.04441541787236929 -62.18434131480741
1301 -0.041411039605736735 -62.205931288376384 -0.0400624830275774 -62.22440379783499
1302 -0.041411219723522665 -62.247342508099905 -0.04120623711496592 -62.26561003494995
1303 -0.041326345317065714 -62.28866885341697 -0.04022739361971617 -62.30583742856967
1304 -0.04143771287053823 -62.33010656628751 -0.04091810714453459 -62.3467555357142
1305 -0.041499090008437635 -62.37160565629595 -0.04036120306700468 -62.38711673878121
1306 -0.041472703032195565 -62.413078359328146 -0.04064072109758854 -62.4277574598788
1307 -0.04159637223929167 -62.45467473156744 -0.04249455109238624 -62.47025201097119
1308 -0.04147889520972967 -62.496153626777165 -0.04187307842075825 -62.512125089391944
1309 -0.04152705240994692 -62.53768067918711 -0.0410033468157053 -62.55312843620765
1310 -0.04146526288241148 -62.57914594206952 -0.04164558220654726 -62.5947740184142
1311 -0.04145911019295454 -62.620605052262476 -0.04087990317493677 -62.63565392158914
1312 -0.04152833372354507 -62.662133385986024 -0.03985495921224356 -62.67550888080138
1313 -0.04157325606793165 -62.70370664205396 -0.0431203568354249 -62.718629237636804
1314 -0.0415356919169426 -62.7452423339709 -0.04177191704511642 -62.76040115468192
1315 -0.04155500940978527 -62.786797343380684 -0.04164717346429825 -62.80204832814622
1316 -0.04151299595832825 -62.82831033933901 -0.04146668612957001 -62.84351501427579
1317 -0.041462481021881104 -62.86977282036089 -0.04262343682348728 -62.88613845109928
1318 -0.041500949673354624 -62.91127377003425 -0.03935976065695286 -62.92549821175623
1319 -0.041658060438930986 -62.95293183047318 -0.040174612402915956 -62.96567282415914
1320 -0.04159140922129154 -62.99452323969447 -0.040648558363318446 -63.00632138252246
1321 -0.041696199029684064 -63.03621943872416 -0.03535361140966416 -63.04167499393212
1322 -0.0419019665569067 -63.07812140528107 -0.04133158847689629 -63.08300658240901
1323 -0.04184591602534056 -63.119967321306405 -0.04197413735091686 -63.12498071975993
1324 -0.04182122386991978 -63.16178854517632 -0.04169149398803711 -63.16667221374797
1325 -0.041874516382813455 -63.20366306155913 -0.04197159297764301 -63.20864380672562
1326 -0.04182807393372059 -63.245491135492856 -0.04226300455629826 -63.250906811281915
1327 -0.04177461415529251 -63.28726574964815 -0.041399489156901836 -63.29230630043882
1328 -0.04181069098412991 -63.32907644063228 -0.04242627527564764 -63.33473257571446
1329 -0.04168413542211056 -63.37076057605439 -0.04155612681061029 -63.37628870252507
1330 -0.041737562976777554 -63.412498139031165 -0.04129544924944639 -63.41758415177452
1331 -0.04178345743566751 -63.454281596466835 -0.041771422140300274 -63.45935557391482
1332 -0.04180186558514833 -63.496083462051985 -0.04061611667275429 -63.49997169058757
1333 -0.041777816414833066 -63.53786127846682 -0.04226950965821743 -63.54224120024579
1334 -0.04174162857234478 -63.57960290703917 -0.04321185611188412 -63.58545305635767
1335 -0.041697120666503905 -63.62130002770567 -0.04012114237993956 -63.62557419873761
1336 -0.041843312233686446 -63.66314333993936 -0.04212374668568373 -63.66769794542329
1337 -0.04161584097892046 -63.70475918091828 -0.04469384290277958 -63.71239178832607
1338 -0.04161505866795778 -63.74637423958624 -0.04155559167265892 -63.753947379998735
1339 -0.041592199541628364 -63.787966439127864 -0.03997013084590435 -63.793917510844636
1340 -0.041652209125459194 -63.82961864825332 -0.0410895437002182 -63.83500705454485
1341 -0.04165772423148155 -63.87127637248481 -0.04038163647055626 -63.87538869101541
1342 -0.041699739545583724 -63.91297611203039 -0.042004548385739325 -63.91739323940115
1343 -0.04172809869050979 -63.954704210720905 -0.04173039793968201 -63.95912363734083
1344 -0.04170768577605486 -63.99641189649696 -0.04075770918279886 -63.99988134652363
1345 -0.04161112643778324 -64.03802302293474 -0.03981000036001205 -64.03969134688364
1346 -0.04181214291602373 -64.07983516585077 -0.042527519166469574 -64.08221886605011
1347 -0.04184550065547228 -64.12168066650624 -0.04008533339947462 -64.12230419944959
1348 -0.04173856154084206 -64.16341922804708 -0.0407288571819663 -64.16303305663155
1349 -0.04186476413160563 -64.20528399217868 -0.04192680176347494 -64.20495985839503
1350 -0.04188207201659679 -64.24716606419527 -0.04489739704877138 -64.2498572554438
1351 -0.04180762115865946 -64.28897368535392 -0.038790437020361425 -64.28864769246417
1352 -0.041918084025382996 -64.3308917693793 -0.04205218702554703 -64.33069987948971
1353 -0.0418242946267128 -64.37271606400601 -0.04073634408414364 -64.37143622357385
1354 -0.04191182684153318 -64.41462789084754 -0.04166264235973358 -64.41309886593359
1355 -0.04184956029057503 -64.45647745113811 -0.040564700961112976 -64.4536635668947
1356 -0.04188724588602781 -64.49836469702414 -0.041382955573499206 -64.4950465224682
1357 -0.04195090513676405 -64.5403156021609 -0.044465179368853566 -64.53951170183706
1358 -0.04183186274021864 -64.58214746490113 -0.04169744458049536 -64.58120914641755
1359 -0.04180008824914694 -64.62394755315027 -0.040001222491264345 -64.62121036890882
1360 -0.04188634995371103 -64.66583390310399 -0.045705744065344334 -64.66691611297416
1361 -0.04173921179026365 -64.70757311489425 -0.04221396520733833 -64.7091300781815
1362 -0.04168491680175066 -64.749258031696 -0.042469813115894796 -64.7515998912974
1363 -0.04167908187955618 -64.79093711357555 -0.04185954499989748 -64.7934594362973
1364 -0.041652833484113215 -64.83258994705966 -0.04223293829709292 -64.83569237459439
1365 -0.04162955190986395 -64.87421949896952 -0.04159587249159813 -64.87728824708599
1366 -0.04159978348761797 -64.91581928245714 -0.04214616883546114 -64.91943441592144
1367 -0.04156251270323992 -64.95738179516037 -0.04025888815522194 -64.95969330407667
1368 -0.0416901420801878 -64.99907193724056 -0.04084711652249098 -65.00054042059915
1369 -0.04163851160556078 -65.04071044884611 -0.040614055655896666 -65.04115447625504
1370 -0.04169133622199297 -65.0824017850681 -0.04172404669225216 -65.0828785229473
1371 -0.041698047518730165 -65.12409983258684 -0.044109131582081317 -65.12698765452937
1372 -0.04159879498183727 -65.16569862756867 -0.04082839228212833 -65.1678160468115
1373 -0.04166624415665865 -65.20736487172533 -0.040034114569425586 -65.20785016138092
1374 -0.04164558853954077 -65.24901046026487 -0.04162434749305248 -65.24947450887397
1375 -0.04167004060000181 -65.29068050086487 -0.043638587929308414 -65.29311309680328
1376 -0.041604059375822545 -65.3322845602407 -0.039424199424684045 -65.33253729622797
1377 -0.04168054442852735 -65.37396510466922 -0.04228122625499964 -65.37481852248297
1378 -0.04164948090910912 -65.41561458557834 -0.04230165649205446 -65.41712017897503
1379 -0.04161995444446802 -65.45723454002281 -0.0403722720220685 -65.4574924509971
1380 -0.041638468578457835 -65.49887300860127 -0.04281585961580277 -65.5003083106129
1381 -0.04161872919648886 -65.54049173779775 -0.043270820565521714 -65.54357913117842
1382 -0.04155819453299046 -65.58204993233075 -0.041388556361198425 -65.58496768753962
1383 -0.04161589853465557 -65.6236658308654 -0.04221818763762712 -65.62718587517725
1384 -0.04161159135401249 -65.66527742221942 -0.04101282712072134 -65.66819870229797
1385 -0.041658534295856954 -65.70693595651528 -0.04069973789155483 -65.70889844018953
1386 -0.041633093543350694 -65.74856905005863 -0.04141716361045837 -65.75031560379999
1387 -0.04165041130036116 -65.790219461359 -0.0428777365013957 -65.79319334030139
1388 -0.041558748856186864 -65.83177821021519 -0.041822983883321285 -65.8350163241847
1389 -0.0417614446952939 -65.87353965491049 -0.03874146658927202 -65.87375779077398
1390 -0.041598268784582615 -65.91513792369507 -0.044029995799064636 -65.91778778657304
1391 -0.04155924431979656 -65.95669716801487 -0.0390475943684578 -65.9568353809415
1392 -0.0416344003751874 -65.99833156839006 -0.04230665098875761 -65.99914203193026
1393 -0.04163894578814507 -66.03997051417821 -0.041341769881546496 -66.0404838018118
1394 -0.041629436612129214 -66.08159995079033 -0.041252163238823414 -66.08173596505063
1395 -0.041641262173652646 -66.12324121296399 -0.04338658377528191 -66.12512254882591
1396 -0.041656436398625374 -66.16489764936262 -0.04075585678219795 -66.16587840560811
1397 -0.04165598601102829 -66.20655363537364 -0.039491261914372446 -66.20536966752249
1398 -0.04172759335488081 -66.24828122872852 -0.04355457238852978 -66.24892423991102
1399 -0.041631140373647214 -66.28991236910217 -0.04135656468570233 -66.29028080459672
1400 -0.04162776730954647 -66.33154013641172 -0.04289566241204738 -66.33317646700877
1401 -0.04156507831066847 -66.37310521472239 -0.041419355757534505 -66.37459582276631
1402 -0.0414942841976881 -66.41459949892007 -0.04576478153467178 -66.42036060430098
1403 -0.041446258313953876 -66.45604575723402 -0.042740534991025925 -66.46310113929201
1404 -0.041424542851746085 -66.49747030008577 -0.04106200207024813 -66.50416314136226
1405 -0.04151057433336973 -66.53898087441914 -0.040871466137468816 -66.54503460749973
1406 -0.041435220278799534 -66.58041609469794 -0.039973215013742444 -66.58500782251348
1407 -0.041480036452412605 -66.62189613115035 -0.04208579678088427 -66.62709361929436
1408 -0.041464765556156635 -66.66336089670651 -0.04167364537715912 -66.66876726467152
1409 -0.04154615737497806 -66.70490705408149 -0.044115432538092136 -66.71288269720961
1410 -0.04138113893568516 -66.74628819301718 -0.041989645920693874 -66.7548723431303
1411 -0.041386797465384005 -66.78767499048256 -0.041144296526908875 -66.79601663965721
1412 -0.04142956342548132 -66.82910455390804 -0.041558807156980036 -66.83757544681418
1413 -0.041406738199293615 -66.87051129210734 -0.04093568697571755 -66.8785111337899
1414 -0.04144975356757641 -66.91196104567491 -0.040586267970502375 -66.9190974017604
1415 -0.04146488606929779 -66.9534259317442 -0.04104864466935396 -66.96014604642976
1416 -0.04146284349262715 -66.99488877523683 -0.041391925513744356 -67.0015379719435
1417 -0.04148556031286717 -67.0363743355497 -0.04119906760752201 -67.04273703955103
1418 -0.04144879300147295 -67.07782312855117 -0.040694715455174446 -67.0834317550062
1419 -0.04150368627160787 -67.11932681482278 -0.03963118214160204 -67.12306293714781
1420 -0.041605655662715436 -67.1609324704855 -0.04621036630123854 -67.16927330344905
1421 -0.04147520065307617 -67.20240767113859 -0.03888923916965723 -67.20816254261871
1422 -0.04152766950428486 -67.24393534064288 -0.043383721448481086 -67.25154626406719
1423 -0.04150136206299067 -67.28543670270587 -0.041695735231041905 -67.29324199929823
1424 -0.04144788701087236 -67.32688458971674 -0.041203550063073635 -67.3344455493613
1425 -0.04148579817265272 -67.3683703878894 -0.041714105382561685 -67.37615965474387
1426 -0.041492148861289026 -67.4098625367507 -0.04122223481535912 -67.41738188955924
1427 -0.041492654196918013 -67.45135519094761 -0.04089890718460083 -67.45828079674384
1428 -0.04155843947082758 -67.49291363041844 -0.04210205152630806 -67.50038284827015
1429 -0.04149932321161032 -67.53441295363005 -0.042474751733243464 -67.54285760000339
1430 -0.04146967362612486 -67.57588262725618 -0.04244484081864357 -67.58530244082203
1431 -0.04148763455450535 -67.61737026181068 -0.040564035065472126 -67.6258664758875
1432 -0.04150144811719656 -67.65887170992788 -0.041432875022292134 -67.6672993509098
1433 -0.04148448258638382 -67.70035619251426 -0.04313647039234638 -67.71043582130214
1434 -0.041375530697405336 -67.74173172321167 -0.042248887941241264 -67.75268470924338
1435 -0.041373252868652344 -67.78310497608032 -0.0418382104486227 -67.794522919692
1436 -0.04150251764804125 -67.82460749372837 -0.041347040049731734 -67.83586995974173
1437 -0.041486910171806814 -67.86609440390018 -0.03873429819941521 -67.87460425794114
1438 -0.0414856655523181 -67.9075800694525 -0.042356450110673904 -67.91696070805182
1439 -0.04144939500838518 -67.94902946446088 -0.042608175240457055 -67.95956888329228
1440 -0.04142524302005768 -67.99045470748094 -0.041982663050293925 -68.00155154634257
1441 -0.04133842587471008 -68.03179313335565 -0.04062893446534872 -68.04218048080791
1442 -0.0413754116743803 -68.07316854503003 -0.042153037153184414 -68.0843335179611
1443 -0.04135510753840208 -68.11452365256844 -0.04095915779471397 -68.12529267575582
1444 -0.04139627031981945 -68.15591992288826 -0.03974367342889309 -68.1650363491847
1445 -0.04151725340634584 -68.1974371762946 -0.03901980016380548 -68.2040561493485
1446 -0.04160651583224535 -68.23904369212684 -0.04118587076663971 -68.24524202011514
1447 -0.041519883647561075 -68.28056357577441 -0.039821751229465005 -68.28506377134461
1448 -0.041584357433021066 -68.32214793320743 -0.04165041632950306 -68.32671418767411
1449 -0.04157801549881697 -68.36372594870625 -0.041373316384851935 -68.36808750405896
1450 -0.041633471846580505 -68.40535942055283 -0.04309223648160696 -68.41117974054058
1451 -0.04164439234882593 -68.44700381290166 -0.0406795222312212 -68.45185926277179
1452 -0.041685831360518934 -68.48868964426218 -0.03915456961840391 -68.4910138323902
1453 -0.04170086570084095 -68.53039050996303 -0.04215550944209099 -68.53316934183229
1454 -0.04170003402978182 -68.57209054399281 -0.04069793336093426 -68.57386727519322
1455 -0.041695691645145416 -68.61378623563796 -0.04261197578161955 -68.61647925097485
1456 -0.04167239274829626 -68.65545862838626 -0.04180639758706093 -68.65828564856191
1457 -0.04169955682009459 -68.69715818520635 -0.04363350700587034 -68.70191915556778
1458 -0.0416148841381073 -68.73877306934446 -0.04161799624562264 -68.7435371518134
1459 -0.0415934169664979 -68.78036648631095 -0.041821842268109324 -68.7853589940815
1460 -0.041584642976522444 -68.82195112928747 -0.04055418036878109 -68.82591317445029
1461 -0.04163492526859045 -68.86358605455607 -0.04165131337940693 -68.8675644878297
1462 -0.041600742004811765 -68.90518679656088 -0.042258888483047485 -68.90982337631274
1463 -0.04164305124431848 -68.9468298478052 -0.04308532513678074 -68.95290870144953
1464 -0.041606522537767886 -68.98843637034297 -0.04536975584924221 -68.99827845729877
1465 -0.041376581974327566 -69.0298129523173 -0.04222188964486122 -69.04050034694363
1466 -0.04141951724886894 -69.07123246956617 -0.04294778201729059 -69.08344812896092
1467 -0.04132719989866018 -69.11255966946483 -0.041147124394774436 -69.1245952533557
1468 -0.041328668408095834 -69.15388833787293 -0.043424567021429536 -69.16801982037713
1469 -0.04132771771401167 -69.19521605558694 -0.04041086677461862 -69.20843068715175
1470 -0.04132662415504455 -69.23654267974199 -0.04006325993686914 -69.24849394708862
1471 -0.041490337997674945 -69.27803301773966 -0.04278640206903219 -69.29128034915765
1472 -0.041375174187123775 -69.31940819192678 -0.04225234109908342 -69.33353269025673
1473 -0.04136142618954182 -69.36076961811632 -0.04211701452732086 -69.37564970478405
1474 -0.04137106612324715 -69.40214068423957 -0.040595450438559055 -69.41624515522261
1475 -0.041405133157968524 -69.44354581739753 -0.04175815023481846 -69.45800330545742
1476 -0.04138441886752844 -69.48493023626506 -0.04122900236397982 -69.4992323078214
1477 -0.04134886804968119 -69.52627910431474 -0.04115519747138023 -69.54038750529278
1478 -0.04144639261066914 -69.5677254969254 -0.04188560713082552 -69.58227311242361
1479 -0.041405373439192775 -69.6091308703646 -0.04282964859157801 -69.62510276101519
1480 -0.041396818682551385 -69.65052768904715 -0.042811214551329614 -69.66791397556652
1481 -0.04141246471554041 -69.69194015376269 -0.040169632993638515 -69.70808360856016
1482 -0.04141417108476162 -69.73335432484745 -0.03987931236624718 -69.74796292092641
1483 -0.04145481958985329 -69.77480914443731 -0.04270477406680584 -69.79066769499322
1484 -0.04139287248253822 -69.81620201691985 -0.04143271539360285 -69.83210041038681
1485 -0.04136152099817991 -69.85756353791803 -0.04056781325489282 -69.87266822364171
1486 -0.04147846046835184 -69.89904199838638 -0.04308456070721149 -69.91575278434892
1487 -0.041358350031077865 -69.94040034841746 -0.042866341583430764 -69.95861912593236
1488 -0.04132376369088888 -69.98172411210834 -0.04062348008155823 -69.99924260601392
1489 -0.041301497258245945 -70.02302560936658 -0.04255641642957926 -70.0417990224435
1490 -0.04133035596460104 -70.06435596533119 -0.04024772718548775 -70.08204674962899
1491 -0.04132680092006922 -70.10568276625126 -0.04042301569133997 -70.12246976532033
1492 -0.0413810882717371 -70.147063854523 -0.042303170822560784 -70.1647729361429
1493 -0.04136220943182707 -70.18842606395482 -0.039725180342793466 -70.2044981164857
1494 -0.04142847526818514 -70.22985453922301 -0.04079928621649742 -70.24529740270219
1495 -0.041559467650949956 -70.27141400687397 -0.03808040451258421 -70.28337780721478
1496 -0.041577897407114504 -70.31299190428108 -0.041920126788318156 -70.32529793400309
1497 -0.041582940705120565 -70.3545748449862 -0.04172656387090683 -70.367024497874
1498 -0.04154218845069409 -70.3961170334369 -0.04136058427393437 -70.40838508214793
1499 -0.04150642603635788 -70.43762345947326 -0.041647319495677945 -70.45003240164361
1500 -0.04156669992953539 -70.47919015940279 -0.04028381053358317 -70.49031621217719
1501 -0.04158442579209805 -70.52077458519489 -0.04119351152330637 -70.5315097237005
1502 -0.04162607993930578 -70.56240066513419 -0.041046143136918546 -70.57255586683742
1503 -0.04164752289652825 -70.60404818803072 -0.04243628866970539 -70.61499215550712
1504 -0.041607252694666384 -70.64565544072538 -0.03961940594017506 -70.6546115614473
1505 -0.041679755039513114 -70.68733519576489 -0.044316957145929335 -70.69892851859322
1506 -0.04161836598068476 -70.72895356174557 -0.04104314185678959 -70.73997166045001
1507 -0.041552139446139336 -70.77050570119171 -0.04169412255287171 -70.78166578300288
1508 -0.04155638664960861 -70.81206208784131 -0.04040976539254189 -70.82207554839542
1509 -0.041554741002619265 -70.85361682884393 -0.041388154961168766 -70.86346370335659
1510 -0.04159450940787792 -70.8952113382518 -0.043597808480262755 -70.90706151183684
1511 -0.041470872797071935 -70.93668221104888 -0.04194853287190199 -70.94901004470874
1512 -0.04148181527853012 -70.9781640263274 -0.04213614817708731 -70.99114619288584
1513 -0.04142292980104685 -71.01958695612845 -0.039463032968342304 -71.03060922585418
1514 -0.04153726920485497 -71.0611242253333 -0.04119409471750259 -71.07180332057168
1515 -0.041537265107035634 -71.10266149044034 -0.042910062707960606 -71.11471338327964
1516 -0.04145970847457647 -71.14412119891492 -0.040644895285367966 -71.155358278565
1517 -0.0414405295625329 -71.18556172847745 -0.03997387811541557 -71.19533215668042
1518 -0.0415969917550683 -71.22715872023252 -0.0417341036722064 -71.23706626035263
1519 -0.04155224040150642 -71.26871096063402 -0.041566421277821064 -71.27863268163046
1520 -0.041585511341691014 -71.31029647197572 -0.038749637082219124 -71.31738231871267
1521 -0.04176898431032896 -71.35206545628604 -0.04433192890137434 -71.36171424761405
1522 -0.04154110196977854 -71.39360655825583 -0.042761501111090186 -71.40447574872513
1523 -0.04145294614136219 -71.43505950439719 -0.04203590210527182 -71.4465116508304
1524 -0.04149779379367828 -71.47655729819087 -0.041277533210813996 -71.48778918404122
1525 -0.041772136092185976 -71.51832943428306 -0.03733729291707277 -71.52512647695829
1526 -0.04167270921170711 -71.56000214349477 -0.04145952146500349 -71.56658599842329
1527 -0.04166561998426914 -71.60166776347904 -0.04058079961687326 -71.60716679804017
1528 -0.04169476702809334 -71.64336253050713 -0.04070568382740021 -71.64787248186757
1529 -0.041702657379209994 -71.68506518788634 -0.03642305992543697 -71.684295541793
1530 -0.04182807710021734 -71.72689326498656 -0.04201499279588461 -71.72631053458889
1531 -0.04184934366494417 -71.76874260865151 -0.04138888437300921 -71.7676994189619
1532 -0.04191397838294506 -71.81065658703446 -0.0421480068936944 -71.8098474258556
1533 -0.04191245324909687 -71.85256904028356 -0.04095939341932535 -71.85080681927492
1534 -0.04186544548720121 -71.89443448577076 -0.04052281845360994 -71.89132963772853
1535 -0.04194457121193409 -71.93637905698269 -0.0429539704695344 -71.93428360819807
1536 -0.041970734298229215 -71.97834979128092 -0.03906993605196476 -71.97335354425003
1537 -0.041929877176880834 -72.0202796684578 -0.0423798194155097 -72.01573336366555
1538 -0.04195122122764587 -72.06223088968545 -0.04234766475856304 -72.05808102842411
1539 -0.041915785148739816 -72.1041466748342 -0.04103076811879873 -72.09911179654291
1540 -0.04194262903183699 -72.14608930386603 -0.041588155552744865 -72.14069995209566
1541 -0.04189881552010775 -72.18798811938615 -0.04276901297271252 -72.18346896506837
1542 -0.041900760307908055 -72.22988887969406 -0.041711424849927424 -72.2251803899183
1543 -0.0418835062533617 -72.27177238594741 -0.040176074393093585 -72.26535646431138
1544 -0.041941214725375174 -72.31371360067278 -0.042676142789423464 -72.3080326071008
1545 -0.041940636560320856 -72.35565423723311 -0.04200987294316292 -72.35004248004397
1546 -0.041905783116817474 -72.39756002034993 -0.04144759271293878 -72.39149007275691
1547 -0.041886732541024686 -72.43944675289096 -0.04142175726592541 -72.43291183002283
1548 -0.04192233234643936 -72.4813690852374 -0.04195676147937775 -72.47486859150222
1549 -0.041865643300116065 -72.52323472853752 -0.04049430657178164 -72.515362898074
1550 -0.04193390868604183 -72.56516863722356 -0.0415348244830966 -72.5568977225571
1551 -0.04192468151450157 -72.60709331873807 -0.04036041740328074 -72.59725813996037
1552 -0.04195243325084448 -72.64904575198891 -0.042088508047163485 -72.63934664800753
1553 -0.041917606443166736 -72.69096335843207 -0.04193303622305393 -72.68127968423059
1554 -0.04194331020116806 -72.73290666863323 -0.042681250534951684 -72.72396093476554
1555 -0.04187190383672714 -72.77477857246996 -0.04169612359255552 -72.7656570583581
1556 -0.041841781511902806 -72.81662035398186 -0.042363491654396054 -72.8080205500125
1557 -0.041805335134267804 -72.85842568911613 -0.04149267375469208 -72.84951322376719
1558 -0.041802136413753035 -72.90022782552988 -0.04052443727850914 -72.8900376610457
1559 -0.04186086691915989 -72.94208869244905 -0.04158534929156303 -72.93162301033726
1560 -0.04179041627794504 -72.983879108727 -0.041347441263496876 -72.97297045160076
1561 -0.04191606100648641 -73.02579516973348 -0.042156902700662614 -73.01512735430143
1562 -0.041873070783913134 -73.06766824051739 -0.04115615114569664 -73.05628350544713
1563 -0.041892632655799386 -73.1095608731732 -0.04370825458317995 -73.0999917600303
1564 -0.04177436009049416 -73.1513352332637 -0.040525785833597186 -73.1405175458639
1565 -0.04186952766031027 -73.193204760924 -0.043500394001603125 -73.1840179398655
1566 -0.04175864458084107 -73.23496340550484 -0.0419853862375021 -73.226003326103
1567 -0.04172629453241825 -73.27668970003727 -0.04414365328848362 -73.27014697939148
1568 -0.04163576662540436 -73.31832546666267 -0.041537737287580964 -73.31168471667907
1569 -0.041620433516800406 -73.35994590017947 -0.04340666607022285 -73.3550913827493
1570 -0.04153636805713177 -73.4014822682366 -0.04211189653724432 -73.39720327928654
1571 -0.04150688052177429 -73.44298914875839 -0.041140524111688136 -73.43834380339823
1572 -0.041626151278615 -73.484615300037 -0.041902536153793336 -73.48024633955202
1573 -0.04151350241154432 -73.52612880244855 -0.04101592358201742 -73.52126226313405
1574 -0.04151438549160957 -73.56764318794016 -0.04192176889628172 -73.56318403203034
1575 -0.04153890945017338 -73.60918209739033 -0.04495511017739773 -73.60813914220773
1576 -0.04132580664008856 -73.65050790403042 -0.04191386941820383 -73.65005301162594
1577 -0.04139263872057199 -73.69190054275099 -0.04031975269317627 -73.69037276431912
1578 -0.04141487702727318 -73.73331541977826 -0.04131314754486084 -73.73168591186398
1579 -0.04139918182045221 -73.77471460159872 -0.040346629358828066 -73.7720325412228
1580 -0.041431513242423536 -73.81614611484115 -0.042746538482606414 -73.8147790797054
1581 -0.04142996612936258 -73.8575760809705 -0.04406648799777031 -73.85884556770317
1582 -0.04135648012161255 -73.89893256109211 -0.04012983739376068 -73.89897540509693
1583 -0.04151387251913548 -73.94044643361124 -0.04287688434123993 -73.94185228943817
1584 -0.04134862180799246 -73.98179505541924 -0.04226854983717203 -73.98412083927535
1585 -0.04134545177221298 -74.02314050719146 -0.04099797103554011 -74.02511881031089
1586 -0.04133637435734272 -74.0644768815488 -0.04145712498575449 -74.06657593529664
1587 -0.04135453887283802 -74.10583142042164 -0.0425785131752491 -74.10915444847188
1588 -0.04129173085093498 -74.14712315127257 -0.042700589075684546 -74.15185503754756
1589 -0.0412795839831233 -74.18840273525569 -0.04172553326934576 -74.1935805708169
1590 -0.04128858614712953 -74.22969132140283 -0.0408742131665349 -74.23445478398344
1591 -0.0413280013948679 -74.2710193227977 -0.041025456972420216 -74.27548024095586
1592 -0.04141273554414511 -74.31243205834184 -0.04141582269221544 -74.31689606364807
1593 -0.04136564191430807 -74.35379770025615 -0.04197516441345215 -74.35887122806153
1594 -0.04134911019355059 -74.3951468104497 -0.042234206572175026 -74.4011054346337
1595 -0.041320741176605225 -74.43646755162631 -0.04437313489615917 -74.44547856952987
1596 -0.041181967593729496 -74.47764951922004 -0.041980527155101297 -74.48745909668497
1597 -0.04119545072317123 -74.5188449699432 -0.042015787214040756 -74.52947488389901
1598 -0.04118665587157011 -74.56003162581477 -0.03975534122437239 -74.56923022512339
1599 -0.04123020805418491 -74.60126183386896 -0.041261176019906996 -74.61049140114329
1600 -0.04121455531567335 -74.64247638918464 -0.041264925710856916 -74.65175632685416
1601 -0.04118392765522003 -74.68366031683986 -0.04119785130023956 -74.6929541781544
1602 -0.04132145661860705 -74.72498177345847 -0.040258335322141646 -74.73321251347653
1603 -0.04136853199452162 -74.76635030545299 -0.038797468319535254 -74.77200998179606
1604 -0.041484915651381016 -74.80783522110437 -0.040648090094327925 -74.81265807189038
1605 -0.0415619133040309 -74.8493971344084 -0.040569275990128516 -74.8532273478805
1606 -0.041551364585757256 -74.89094849899416 -0.0415530513972044 -74.8947803992777
1607 -0.04152953717857599 -74.93247803617274 -0.04115296583622694 -74.93593336511394
1608 -0.041516130603849885 -74.97399416677659 -0.04043233375996351 -74.9763656988739
1609 -0.041628525219857694 -75.01562269199646 -0.041297330521047115 -75.01766302939495
1610 -0.041618536412715915 -75.05724122840917 -0.043219021335244176 -75.0608820507302
1611 -0.04158658571541309 -75.09882781412458 -0.04212686438113451 -75.10300891511133
1612 -0.04153555892407894 -75.14036337304866 -0.04146467987447977 -75.14447359498581
1613 -0.04149139411747456 -75.18185476716613 -0.042752336524426934 -75.18722593151024
1614 -0.041464674100279805 -75.22331944126641 -0.041754492372274396 -75.22898042388252
1615 -0.04150286726653576 -75.26482230853294 -0.04108343552798033 -75.2700638594105
1616 -0.04147123377770186 -75.30629354231064 -0.04243013076484203 -75.31249399017534
1617 -0.041561730578541754 -75.34785527288918 -0.037693090736866 -75.3501870809122
1618 -0.0416083425283432 -75.38946361541753 -0.04140607174485922 -75.39159315265707
1619 -0.0415947537869215 -75.43105836920445 -0.042657875828444956 -75.4342510284855
1620 -0.0415778923779726 -75.47263626158242 -0.041579168662428855 -75.47583019714793
1621 -0.041573884710669515 -75.5142101462931 -0.040499956160783765 -75.51633015330872
1622 -0.04160960391163826 -75.55581975020473 -0.04282137211412192 -75.55915152542283
1623 -0.041540483757853505 -75.59736023396259 -0.04164110068231821 -75.60079262610515
1624 -0.041635439917445186 -75.63899567388003 -0.04304372891783714 -75.64383635502298
1625 -0.04152114205062389 -75.68051681593066 -0.04040617980062962 -75.68424253482361
1626 -0.04155380111187697 -75.72207061704253 -0.040763412974774836 -75.72500594779838
1627 -0.04157451651990414 -75.76364513356243 -0.04196310769766569 -75.76696905549605
1628 -0.041542519256472586 -75.8051876528189 -0.03943419698625803 -75.80640325248231
1629 -0.041671345569193365 -75.8468589983881 -0.04126940835267305 -75.84767266083499
1630 -0.041611180454492566 -75.8884701788426 -0.04213339574635029 -75.88980605658134
1631 -0.04161703083664179 -75.93008720967924 -0.04147003460675478 -75.9312760911881
1632 -0.04160942770540714 -75.97169663738465 -0.04108196850866079 -75.97235805969676
1633 -0.04159719496965408 -76.01329383235431 -0.041246521100401876 -76.01360458079716
1634 -0.04165962133556604 -76.05495345368988 -0.041281559877097605 -76.05488614067426
1635 -0.04163723811507225 -76.09659069180495 -0.0425439715385437 -76.0974301122128
1636 -0.0416812414303422 -76.13827193323529 -0.04318915959447622 -76.14061927180728
1637 -0.04154131431132555 -76.17981324754662 -0.041660649701952934 -76.18227992150923
1638 -0.04148976784199476 -76.22130301538861 -0.042156184837222097 -76.22443610634646
1639 -0.041476357541978356 -76.2627793729306 -0.040459036640822885 -76.26489514298729
1640 -0.0415436826646328 -76.30432305559523 -0.04160897117108107 -76.30650411415837
1641 -0.04152324888855219 -76.34584630448379 -0.04107694067060948 -76.34758105482898
1642 -0.04154596216976643 -76.38739226665355 -0.04030913207679987 -76.38789018690578
1643 -0.041619705595076086 -76.42901197224863 -0.040714085288345817 -76.42860427219412
1644 -0.041625341214239595 -76.47063731346287 -0.041784066893160346 -76.47038833908728
1645 -0.04161626771092415 -76.5122535811738 -0.0414645291864872 -76.51185286827376
1646 -0.04163488205522299 -76.55388846322901 -0.04136565495282411 -76.55321852322659
1647 -0.04171512071043253 -76.59560358393945 -0.04306794255971909 -76.5962864657863
1648 -0.04157090671360493 -76.63717449065305 -0.0419029489159584 -76.63818941470227
1649 -0.041578498855233195 -76.67875298950828 -0.042208893410861495 -76.68039830811313
1650 -0.04157396517693997 -76.72032695468522 -0.043655372224748135 -76.72405368033787
1651 -0.04149517640471458 -76.76182213108993 -0.04315361324697733 -76.76720729358485
1652 -0.04169897567480803 -76.80352110676473 -0.04597512576729059 -76.81318241935213
1653 -0.04134062584489584 -76.84486173260963 -0.04220026284456253 -76.85538268219669
1654 -0.04121365826576948 -76.8860753908754 -0.04093891736119985 -76.8963215995579
1655 -0.0412816284224391 -76.92735701929784 -0.04106426015496254 -76.93738585971286
1656 -0.04125768542289734 -76.96861470472074 -0.04161164965480566 -76.97899750936767
1657 -0.04124965388327837 -77.00986435860402 -0.04159054029732943 -77.02058804966501
1658 -0.041295343264937404 -77.05115970186895 -0.04154343120753765 -77.06213148087255
1659 -0.04127294700592756 -77.09243264887488 -0.040176964551210406 -77.10230844542376
1660 -0.04137955121695995 -77.13381220009184 -0.0424243288114667 -77.14473277423522
1661 -0.041322813183069226 -77.17513501327491 -0.03965805117040873 -77.18439082540563
1662 -0.0413458064198494 -77.21648081969477 -0.04139048047363758 -77.22578130587927
1663 -0.041346174851059916 -77.25782699454582 -0.04287819359451532 -77.26865949947378
1664 -0.041331658326089385 -77.29915865287191 -0.04228820130228996 -77.31094770077607
1665 -0.04130380656570196 -77.34046245943762 -0.03872381579130888 -77.34967151656738
1666 -0.041351049207150936 -77.38181350864477 -0.04164513647556305 -77.39131665304295
1667 -0.041380256041884424 -77.42319376468666 -0.042788281477987765 -77.43410493452093
1668 -0.04134518224745989 -77.46453894693411 -0.04100067969411612 -77.47510561421505
1669 -0.04133033938705921 -77.50586928632117 -0.04037850387394428 -77.51548411808899
1670 -0.04134669881314039 -77.54721598513432 -0.04123127069324255 -77.55671538878224
1671 -0.04141758605837822 -77.58863357119269 -0.04184368904680014 -77.59855907782904
1672 -0.04136951621621847 -77.63000308740891 -0.042259615287184714 -77.64081869311622
1673 -0.04137549791485071 -77.67137858532377 -0.041458848677575585 -77.6822775417938
1674 -0.04142447002232075 -77.71280305534609 -0.03733118455857039 -77.71960872635236
1675 -0.04155267719179392 -77.75435573253787 -0.041495553031563756 -77.76110427938393
1676 -0.041542086936533454 -77.7958978194744 -0.04245955254882574 -77.80356383193275
1677 -0.041541926003992556 -77.83743974547839 -0.04233838990330696 -77.84590222183606
1678 -0.0414938498288393 -77.87893359530723 -0.041311670653522016 -77.88721389248958
1679 -0.04149106536060572 -77.92042466066783 -0.041151764802634716 -77.92836565729222
1680 -0.04149395115673542 -77.96191861182457 -0.04082649368792772 -77.96919215098015
1681 -0.04156702253967524 -78.00348563436425 -0.04107275810092688 -78.01026490908107
1682 -0.041451874747872354 -78.04493750911213 -0.041639718040823934 -78.0519046271219
1683 -0.04153909757733345 -78.08647660668946 -0.042366910725831985 -78.09427153784773
1684 -0.041467603854835035 -78.1279442105443 -0.04190422315150499 -78.13617576099924
1685 -0.04148956425487995 -78.16943377479917 -0.04096149615943432 -78.17713725715868
1686 -0.041527499444782734 -78.21096127424396 -0.04042347259819508 -78.21756072975687
1687 -0.04154282975941896 -78.25250410400338 -0.0420084634795785 -78.25956919323644
1688 -0.04161411449313164 -78.29411821849651 -0.04258697889745235 -78.30215617213389
1689 -0.04156279489398003 -78.33568101339048 -0.04078201968222857 -78.34293819181612
1690 -0.0414517754688859 -78.37713278885937 -0.04195558670908213 -78.3848937785252
1691 -0.041433767043054105 -78.41856655590243 -0.041755720414221285 -78.42664949893941
1692 -0.0415202297270298 -78.46008678562946 -0.04287235233932733 -78.46952185127874
1693 -0.04144866317510605 -78.50153544880456 -0.04171946998685598 -78.5112413212656
1694 -0.04145416226238012 -78.54298961106694 -0.04211233798414469 -78.55335365924975
1695 -0.041373682022094724 -78.58436329308904 -0.043462689965963364 -78.59681634921571
1696 -0.04135843794792891 -78.62572173103698 -0.03992110714316368 -78.63673745635887
1697 -0.04142848588526249 -78.66715021692224 -0.04112125113606453 -78.67785870749493
1698 -0.041439332999289036 -78.70858954992153 -0.04100589398294687 -78.71886460147788
1699 -0.04146961104124784 -78.75005916096278 -0.04102290142327547 -78.75988750290115
1700 -0.041497090458869935 -78.79155625142165 -0.042201399058103564 -78.80208890195925
1701 -0.04148062411695719 -78.83303687553861 -0.040455675683915615 -78.84254457764317
1702 -0.04154303167015314 -78.87457990720877 -0.04126101341098547 -78.88380559105416
1703 -0.0415002154186368 -78.9160801226274 -0.041844711266458036 -78.92565030232062
1704 -0.04149298891425133 -78.95757311154166 -0.03991247545927763 -78.9655627777799
1705 -0.04155273213982582 -78.99912584368148 -0.04202808979898691 -79.00759086757888
1706 -0.04154409971088171 -79.04066994339236 -0.040704707987606524 -79.04829557556648
1707 -0.04156205467879772 -79.08223199807115 -0.04180087707936764 -79.09009645264585
1708 -0.04151752721518278 -79.12374952528633 -0.04162267483770847 -79.13171912748356
1709 -0.04155668038874864 -79.16530620567508 -0.04178844802081585 -79.17350757550437
1710 -0.04152277652174234 -79.20682898219682 -0.041252405382692814 -79.21475998088707
1711 -0.04157165139913559 -79.24840063359596 -0.041758866235613826 -79.25651884712268
1712 -0.04157975204288959 -79.28998038563886 -0.041531845927238464 -79.29805069304992
1713 -0.04152554720640182 -79.33150593284526 -0.04039331525564194 -79.33844400830556
1714 -0.04164670649915934 -79.37315263934443 -0.04200794585049152 -79.38045195415604
1715 -0.04166881293058396 -79.414821452275 -0.039270358718931676 -79.41972231287498
1716 -0.04170583747327328 -79.45652728974828 -0.039755763858556746 -79.45947807673353
1717 -0.0416732158511877 -79.49820050559947 -0.04270347151905298 -79.50218154825258
1718 -0.04165713656693697 -79.53985764216641 -0.041752538084983824 -79.54393408633756
1719 -0.04167254138737917 -79.5815301835538 -0.04151132088154554 -79.5854454072191
1720 -0.041682842187583447 -79.62321302574138 -0.040535444766283034 -79.62598085198537
1721 -0.04173431359231472 -79.6649473393337 -0.04186146017163992 -79.66784231215702
1722 -0.041660059988498685 -79.7066073993222 -0.043096776306629184 -79.71093908846365
1723 -0.04169065486639738 -79.7482980541886 -0.041205724328756334 -79.75214481279241
1724 -0.04169813152402639 -79.78999618571262 -0.04276668056845665 -79.79491149336087
1725 -0.04163172449916601 -79.8316279102118 -0.04208167791366577 -79.83699317127454
1726 -0.04159757792949677 -79.87322548814129 -0.0416708679869771 -79.87866403926152
1727 -0.04160494152456522 -79.91483042966586 -0.041181263700127604 -79.91984530296165
1728 -0.04161091074347496 -79.95644134040933 -0.040867185965180394 -79.96071248892683
1729 -0.04162745233625174 -79.99806879274558 -0.043062341213226316 -80.00377483014006
1730 -0.041562374122440814 -80.03963116686802 -0.04161620885133743 -80.0453910389914
1731 -0.04156506322324276 -80.08119623009127 -0.04074726607650518 -80.0861383050679
1732 -0.041580084897577765 -80.12277631498884 -0.04148670043796301 -80.12762500550586
1733 -0.041666300222277644 -80.16444261521112 -0.04188971947878599 -80.16951472498465
1734 -0.0414440406486392 -80.20588665585976 -0.04121048543602228 -80.21072521042068
1735 -0.04159013014286757 -80.24747678600262 -0.041125882789492606 -80.25185109321016
1736 -0.04158315397799015 -80.28905993998062 -0.04113528430461884 -80.29298637751478
1737 -0.041581541672348975 -80.33064148165296 -0.04155983235687018 -80.33454620987165
1738 -0.04157497454434633 -80.37221645619731 -0.04106798730790615 -80.37561419717956
1739 -0.04156646188348532 -80.4137829180808 -0.04247986227273941 -80.4180940594523
1740 -0.04154105689376593 -80.45532397497456 -0.040918758139014244 -80.45901281759132
1741 -0.041592697985470294 -80.49691667296003 -0.04319948777556419 -80.50221230536688
1742 -0.04151184968650341 -80.53842852264653 -0.0411554841324687 -80.54336778949936
1743 -0.04157034326344729 -80.57999886590997 -0.04076997172087431 -80.58413776122023
1744 -0.04154087696224451 -80.62153974287222 -0.040841076895594595 -80.62497883811582
1745 -0.04161049332469702 -80.66315023619691 -0.042666996084153655 -80.66764583419997
1746 -0.04156433250755072 -80.70471456870446 -0.042216585017740726 -80.70986241921771
1747 -0.04153182934969664 -80.74624639805415 -0.04067447502166033 -80.75053689423937
1748 -0.04162581600248814 -80.78787221405665 -0.042522750236094 -80.79305964447546
1749 -0.041570776142179966 -80.82944299019883 -0.042954808101058006 -80.83601445257652
1750 -0.04150101933628321 -80.87094400953511 -0.04231751505285501 -80.87833196762938
1751 -0.04144736509770155 -80.9123913746328 -0.04138287920504809 -80.91971484683442
1752 -0.041496877931058405 -80.95388825256386 -0.04116660989820957 -80.96088145673264
1753 -0.0414381355047226 -80.99532638806858 -0.041986790299415586 -81.00286824703205
1754 -0.04144511073827743 -81.03677149880686 -0.04176005572080612 -81.04462830275286
1755 -0.041448932886123654 -81.07822043169298 -0.0411644022911787 -81.08579270504403
1756 -0.04146518856287003 -81.11968562025585 -0.04473294522613287 -81.13052565027016
1757 -0.04133700542151928 -81.16102262567738 -0.04212285224348307 -81.17264850251364
1758 -0.04133306443691254 -81.20235569011429 -0.04162170756608248 -81.21427021007972
1759 -0.041293828003108504 -81.2436495181174 -0.04049155358225107 -81.25476176366197
1760 -0.04139588437974453 -81.28504540249713 -0.040589353628456594 -81.29535111729044
1761 -0.04139555860310793 -81.32644096110025 -0.0421172745525837 -81.33746839184302
1762 -0.04134738873690367 -81.36778834983716 -0.040756188705563544 -81.37822458054858
1763 -0.041299795359373094 -81.40908814519653 -0.04177393093705177 -81.41999851148563
1764 -0.041344122216105464 -81.45043226741264 -0.04229210205376148 -81.4622906135394
1765 -0.04136103354394436 -81.49179330095659 -0.0418841565027833 -81.50417477004218
1766 -0.04135950114578009 -81.53315280210236 -0.042009878903627396 -81.54618464894581
1767 -0.04139796234667301 -81.57455076444904 -0.0435537438839674 -81.58973839282977
1768 -0.04140311609953642 -81.61595388054857 -0.042207025736570356 -81.63194541856635
1769 -0.041366936080157755 -81.65732081662873 -0.044523385167121884 -81.67646880373347
1770 -0.04110438954085112 -81.69842520616957 -0.04211360532790422 -81.71858240906137
1771 -0.04111814722418785 -81.73954335339376 -0.042200617119669916 -81.76078302618104
1772 -0.0410300312563777 -81.78057338465014 -0.04056553784757853 -81.80134856402863
1773 -0.041121046617627145 -81.82169443126777 -0.0418428648263216 -81.84319142885495
1774 -0.041086139343678954 -81.86278057061145 -0.041457618959248065 -81.8846490478142
1775 -0.04107358157634735 -81.90385415218779 -0.04007162638008595 -81.92472067419428
1776 -0.041125291027128696 -81.94497944321492 -0.04149868134409189 -81.96621935553837
1777 -0.0411273879930377 -81.98610683120796 -0.04160608891397714 -82.00782544445235
1778 -0.041196771897375584 -82.02730360310534 -0.040528582967817785 -82.04835402742017
1779 -0.041227888129651544 -82.06853149123499 -0.0412337938323617 -82.08958782125254
1780 -0.04126716535538435 -82.10979865659037 -0.04109830465167761 -82.13068612590422
1781 -0.041263118758797644 -82.15106177534916 -0.04204856604337692 -82.1727346919476
1782 -0.04126473888754845 -82.19232651423671 -0.03762224819511175 -82.2103569401427
1783 -0.04134208243340254 -82.23366859667011 -0.042067880369722845 -82.25242482051243
1784 -0.041300076991319656 -82.27496867366143 -0.0423746919259429 -82.29479951243837
1785 -0.04133060108870268 -82.31629927475014 -0.04377045910805464 -82.33856997154643
1786 -0.04116991683840752 -82.35746919158855 -0.041944184340536594 -82.38051415588697
1787 -0.041222866252064706 -82.39869205784062 -0.04134071543812752 -82.4218548713251
1788 -0.04121699407696724 -82.43990905191758 -0.04079044386744499 -82.46264531519255
1789 -0.04120257049798966 -82.48111162241557 -0.04131324551999569 -82.50395856071255
1790 -0.041285648755729196 -82.5223972711713 -0.039080305211246016 -82.54303886592379
1791 -0.04139997400343418 -82.56379724517474 -0.04103867039084434 -82.58407753631464
1792 -0.04135968834161759 -82.60515693351635 -0.04193127192556858 -82.6260088082402
1793 -0.04139755684882403 -82.64655449036518 -0.03848642595112324 -82.66449523419132
1794 -0.04152581598609686 -82.68808030635127 -0.03948547951877117 -82.7039807137101
1795 -0.04151738826185465 -82.72959769461312 -0.041290145739912985 -82.74527085945
1796 -0.041574402526021 -82.77117209713914 -0.042117972299456595 -82.78738883174945
1797 -0.04159255847334862 -82.8127646556125 -0.0390325827524066 -82.82642141450187
1798 -0.04161201678216457 -82.85437667239466 -0.041237099841237065 -82.8676585143431
1799 -0.04165744073688984 -82.89603411313155 -0.0422396071255207 -82.90989812146863
1800 -0.04158375766128301 -82.93761787079283 -0.04286910220980644 -82.95276722367844
1801 -0.04154593404382467 -82.97916380483666 -0.042597180046141145 -82.99536440372458
1802 -0.04161772094666958 -83.02078152578333 -0.042241644114255905 -83.03760604783884
1803 -0.04143879022449255 -83.06222031600782 -0.042650573141872886 -83.0802566209807
1804 -0.04144377019256353 -83.10366408620038 -0.041748698055744174 -83.12200531903645
1805 -0.04145944658666849 -83.14512353278705 -0.04118763376027346 -83.16319295279672
1806 -0.04174652006477118 -83.18687005285183 -0.03645622655749321 -83.19964917935421
1807 -0.041677864454686644 -83.22854791730651 -0.04178725276142359 -83.24143643211563
1808 -0.041646530665457246 -83.27019444797197 -0.04128368329256773 -83.2827201154082
1809 -0.04162755887955427 -83.31182200685153 -0.04045950174331665 -83.32317961715151
1810 -0.04169919714331627 -83.35352120399484 -0.0412985885515809 -83.3644782057031
1811 -0.04166612979024649 -83.39518733378509 -0.04229100551456213 -83.40676921121765
1812 -0.04169480316340923 -83.4368821369485 -0.04294906184077263 -83.44971827305842
1813 -0.04162612389773131 -83.47850826084623 -0.041344133019447324 -83.49106240607787
1814 -0.041639388911426066 -83.52014764975765 -0.04194581769406795 -83.53300822377194
1815 -0.04163318891078234 -83.56178083866843 -0.04379606451839209 -83.57680428829033
1816 -0.041527975164353845 -83.60330881383278 -0.04246159978210926 -83.61926588807245
1817 -0.04147612303495407 -83.64478493686774 -0.04157625287771225 -83.66084214095017
1818 -0.041530103608965876 -83.6863150404767 -0.041976078785955905 -83.70281821973612
1819 -0.04148510079830885 -83.72780014127501 -0.04153977148234844 -83.74435799121846
1820 -0.041466188989579676 -83.76926633026459 -0.04064874667674303 -83.7850067378952
1821 -0.04148325230926275 -83.81074958257385 -0.0414856068789959 -83.8264923447742
1822 -0.04155884608626366 -83.85230842866011 -0.04126185495406389 -83.86775419972825
1823 -0.0415987242013216 -83.89390715286143 -0.039469109289348124 -83.9072233090176
1824 -0.041670566983520986 -83.93557771984496 -0.04200230054557323 -83.94922560956317
1825 -0.041582086123526096 -83.97715980596848 -0.042693128995597365 -83.99191873855877
1826 -0.04151605162769556 -84.01867585759618 -0.03974673729389906 -84.03166547585266
1827 -0.041586856730282305 -84.06026271432646 -0.04013749919831753 -84.07180297505099
1828 -0.041616096161305904 -84.10187881048776 -0.04222245682030916 -84.1140254318713
1829 -0.0416297797113657 -84.14350859019913 -0.04107211008667946 -84.15509754195797
1830 -0.041646843776106834 -84.18515543397524 -0.04198022037744522 -84.19707776233541
1831 -0.041540165059268476 -84.22669559903451 -0.04186377637088299 -84.2389415387063
1832 -0.04169668201357126 -84.26839228104808 -0.04210249483585358 -84.28104403354216
1833 -0.04166041016578674 -84.31005269121387 -0.04179401490837335 -84.32283804845054
1834 -0.04161308240145445 -84.35166577361532 -0.04212471824139356 -84.36496276669193
1835 -0.04161388818174601 -84.39327966179707 -0.041488911025226116 -84.40645167771716
1836 -0.04159751571714878 -84.43487717751421 -0.04169171340763569 -84.44814339112479
1837 -0.041638432629406454 -84.47651561014362 -0.04120449218899012 -84.48934788331378
1838 -0.04160123728215694 -84.51811684742577 -0.0410005945712328 -84.53034847788501
1839 -0.04160420764237642 -84.55972105506815 -0.0403157327324152 -84.57066421061742
1840 -0.04166476670652628 -84.60138582177468 -0.04172321297228336 -84.61238742358971
1841 -0.04163567945361137 -84.64302150122829 -0.04127856977283954 -84.65366599336255
1842 -0.04170906916260719 -84.6847305703909 -0.043360633216798304 -84.69702662657934
1843 -0.04155969694256782 -84.72629026733347 -0.04155625663697719 -84.73858288321632
1844 -0.04151911549270153 -84.76780938282617 -0.04032523725181818 -84.77890812046815
1845 -0.0415276538580656 -84.80933703668424 -0.04252434410154819 -84.8214324645697
1846 -0.041565706580877305 -84.85090274326512 -0.04049973879009485 -84.86193220335979
1847 -0.041690423525869845 -84.89259316679099 -0.042533548548817635 -84.9044657519086
1848 -0.04160768054425716 -84.93420084733525 -0.041136445663869384 -84.94560219757247
1849 -0.04158539269119501 -84.97578624002644 -0.042840066738426684 -84.98844226431089
1850 -0.041599413752555846 -85.01738565377899 -0.0414050355553627 -85.02984729986625
1851 -0.041585380025207994 -85.0589710338042 -0.04010910745710135 -85.06995640732335
1852 -0.041653773188591 -85.10062480699278 -0.041535640321671966 -85.11149204764502
1853 -0.04167128074914217 -85.14229608774193 -0.04118040893226862 -85.15267245657728
1854 -0.04168009553104639 -85.18397618327297 -0.042630691826343534 -85.19530314840362
1855 -0.04166850708425045 -85.22564469035723 -0.040549712255597115 -85.23585286065922
1856 -0.0416472289711237 -85.26729191932836 -0.04216500129550695 -85.27801786195472
1857 -0.04163167010992765 -85.30892358943828 -0.043002319522202015 -85.32102018147692
1858 -0.04160046949982643 -85.3505240589381 -0.04040388446301222 -85.36142406593994
1859 -0.04159520473331213 -85.39211926367142 -0.04275521356612444 -85.40417927950607
1860 -0.041585490480065344 -85.43370475415148 -0.042363276891410354 -85.44654255639747
1861 -0.041590313985943796 -85.47529506813743 -0.04115771893411875 -85.48770027533159
1862 -0.041574031859636304 -85.51686909999707 -0.04058685656636953 -85.52828713189795
1863 -0.04160080309957266 -85.55846990309664 -0.04142946824431419 -85.56971660014227
1864 -0.04163437522947788 -85.60010427832611 -0.04194368217140436 -85.61166028231368
1865 -0.04167485740035772 -85.64177913572647 -0.042238906398415564 -85.65389918871209
1866 -0.04164270684123039 -85.6834218425677 -0.03864601943641901 -85.6925452081485
1867 -0.04164555780589581 -85.72506740037359 -0.04052207227796316 -85.73306728042647
1868 -0.04173191096633673 -85.76679931133992 -0.04125997349619866 -85.77432725392266
1869 -0.041791832447052 -85.80859114378697 -0.04155836421996355 -85.81588561814263
1870 -0.0417349811643362 -85.85032612495131 -0.041116693243384364 -85.85700231138601
1871 -0.04174363482743502 -85.89206975977875 -0.042477287165820596 -85.89947959855184
1872 -0.041654602810740474 -85.93372436258949 -0.04007622003555298 -85.9395558185874
1873 -0.04175535961985588 -85.97547972220934 -0.039593865908682344 -85.97914968449608
1874 -0.04184729438275099 -86.01732701659209 -0.03951906617730856 -86.01866875067338
1875 -0.04191862270236015 -86.05924563929445 -0.0411170843988657 -86.05978583507225
1876 -0.04187324084341526 -86.10111888013786 -0.042732379585504535 -86.10251821465775
1877 -0.04180938638746738 -86.14292826652533 -0.04166898392140865 -86.14418719857916
1878 -0.041836568526923655 -86.18476483505225 -0.042124729976058005 -86.18631192855521
1879 -0.041812258400022985 -86.22657709345228 -0.04209452047944069 -86.22840644903465
1880 -0.04180073458701372 -86.26837782803929 -0.04255095589905977 -86.27095740493371
1881 -0.041723059676587584 -86.31010088771588 -0.04047874845564366 -86.31143615338935
1882 -0.04181486889719963 -86.35191575661308 -0.04058141186833382 -86.35201756525768
1883 -0.04190052729099989 -86.39381628390409 -0.04191035460680723 -86.3939279198645
1884 -0.04181072488427162 -86.43562700878836 -0.041705713234841825 -86.43563363309934
1885 -0.04181193858385086 -86.4774389473722 -0.04299505911767483 -86.47862869221701
1886 -0.041743548773229125 -86.51918249614543 -0.04230284858494997 -86.52093154080197
1887 -0.04169931299984455 -86.56088180914527 -0.041184337623417375 -86.56211587842539
1888 -0.04177461974322796 -86.6026564288885 -0.04183731824159622 -86.60395319666698
1889 -0.04174902830272913 -86.64440545719123 -0.042437654174864295 -86.64639085084184
1890 -0.04172109756618738 -86.68612655475741 -0.041497998498380186 -86.68788884934023
1891 -0.041643626615405084 -86.72777018137282 -0.043851866759359835 -86.73174071609958
1892 -0.04160738904029131 -86.76937757041311 -0.04075823687016964 -86.77249895296976
1893 -0.041688984632492064 -86.8110665550456 -0.04254950862377882 -86.81504846159353
1894 -0.04165943842381239 -86.8527259934694 -0.04120993819087744 -86.85625839978441
1895 -0.041661169938743116 -86.89438716340815 -0.03854036517441273 -86.89479876495882
1896 -0.04176510628312826 -86.93615226969128 -0.041014871560037136 -86.93581363651886
1897 -0.04180259797722101 -86.9779548676685 -0.042138558253645896 -86.9779521947725
1898 -0.04175996445119381 -87.01971483211969 -0.042202269285917283 -87.02015446405842
1899 -0.041761445626616475 -87.06147627774631 -0.0406618220731616 -87.06081628613158
1900 -0.0417352044954896 -87.1032114822418 -0.041822937317192554 -87.10263922344878
1901 -0.041790864616632464 -87.14500234685843 -0.04136205911636352 -87.14400128256514
1902 -0.0417357424274087 -87.18673808928584 -0.044027925841510294 -87.18802920840665
1903 -0.04164449200034141 -87.22838258128618 -0.04168377947062254 -87.22971298787726
1904 -0.04163212012499571 -87.27001470141118 -0.04087122306227684 -87.27058421093955
1905 -0.04167251382023096 -87.31168721523142 -0.0413842586800456 -87.31196846961959
1906 -0.04171389937400818 -87.35340111460542 -0.039644694328308104 -87.35161316394789
1907 -0.04175894185900688 -87.39516005646442 -0.04153833854943514 -87.39315150249732
1908 -0.04175201617181301 -87.43691207263623 -0.041082958690822124 -87.43423446118814
1909 -0.04176870658993721 -87.47868077922617 -0.04077535923570395 -87.47500982042385
1910 -0.04186521880328655 -87.52054599802945 -0.040567593090236186 -87.51557741351408
1911 -0.041811666823923586 -87.56235766485337 -0.04203205890953541 -87.55760947242362
1912 -0.04188430719077587 -87.60424197204414 -0.03958767782896757 -87.59719715025258
1913 -0.041872435435652736 -87.64611440747979 -0.04238694254308939 -87.63958409279567
1914 -0.04184542186558247 -87.68795982934537 -0.04240629766136408 -87.68199039045703
1915 -0.04176926650106907 -87.72972909584644 -0.042246061377227306 -87.72423645183426
1916 -0.0417133554816246 -87.77144245132806 -0.04282023888081312 -87.76705669071507
1917 -0.04173041041940451 -87.81317286174746 -0.04049129784107208 -87.80754798855614
1918 -0.04173915330320597 -87.85491201505067 -0.0400143776088953 -87.84756236616504
1919 -0.04180203732103109 -87.8967140523717 -0.04121611602604389 -87.88877848219109
1920 -0.04177194517105818 -87.93848599754277 -0.03987453822046518 -87.92865302041155
1921 -0.04187676031142473 -87.9803627578542 -0.041636314056813714 -87.97028933446836
1922 -0.041885400749742986 -88.02224815860394 -0.04260336346924305 -88.0128926979376
1923 -0.041815092973411086 -88.06406325157735 -0.04025301914662123 -88.05314571708422
1924 -0.04186159651726484 -88.10592484809462 -0.04309396296739578 -88.09623968005161
1925 -0.04180724173784256 -88.14773208983246 -0.04146575946360827 -88.13770543951522
1926 -0.04183194078505039 -88.1895640306175 -0.04145868178457022 -88.17916412129979
1927 -0.041821077652275565 -88.23138510826978 -0.03981077950447798 -88.21897490080427
1928 -0.041896998137235644 -88.27328210640701 -0.04209808073937893 -88.26107298154365
1929 -0.04184363670647144 -88.31512574311348 -0.04225147981196642 -88.30332446135561
1930 -0.041856770776212214 -88.35698251388969 -0.04172165598720312 -88.34504611734282
1931 -0.041815392300486566 -88.39879790619018 -0.040557992085814475 -88.38560410942863
1932 -0.0418490894138813 -88.44064699560407 -0.041769948415458204 -88.42737405784409
1933 -0.04182466585189104 -88.48247166145596 -0.041207708045840265 -88.46858176588994
1934 -0.041845514252781865 -88.52431717570875 -0.041088426299393174 -88.50967019218933
1935 -0.041918485052883626 -88.56623566076163 -0.041275141201913355 -88.55094533339124
1936 -0.041924039274454115 -88.60815970003608 -0.04164352342486381 -88.5925888568161
1937 -0.04189975559711456 -88.6500594556332 -0.04238136112689972 -88.634970217943
1938 -0.041855000890791416 -88.69191445652399 -0.04233456403017044 -88.67730478197318
1939 -0.04179793242365122 -88.73371238894764 -0.04171481803059578 -88.71901960000378
1940 -0.04180449470877647 -88.77551688365641 -0.04296812936663628 -88.76198772937042
1941 -0.04179240185767412 -88.81730928551409 -0.04196852743625641 -88.80395625680667
1942 -0.04176772329956293 -88.85907700881364 -0.043288382887840274 -88.84724463969451
1943 -0.04178578108549118 -88.90086278989914 -0.04302726536989212 -88.8902719050644
1944 -0.0416513541713357 -88.94251414407047 -0.04203161057084799 -88.93230351563524
1945 -0.04167686253786087 -88.98419100660833 -0.041982639208436014 -88.97428615484368
1946 -0.04163979571312666 -89.02583080232145 -0.04171700570732355 -89.01600316055101
1947 -0.04169292561709881 -89.06752372793855 -0.040909255482256414 -89.05691241603327
1948 -0.04169311337172985 -89.10921684131029 -0.04155627116560936 -89.09846868719887
1949 -0.04167646262794733 -89.15089330393823 -0.04219025131314993 -89.14065893851202
1950 -0.04162611290812492 -89.19251941684635 -0.04272810909897089 -89.18338704761099
1951 -0.04152906313538551 -89.23404847998174 -0.03875868059694767 -89.22214572820793
1952 -0.04168291967362166 -89.27573139965536 -0.04156246818602085 -89.26370819639395
1953 -0.041679926216602325 -89.31741132587196 -0.04199298862367869 -89.30570118501763
1954 -0.041706974245607854 -89.35911830011757 -0.04030484091490507 -89.34600602593252
1955 -0.041766096651554105 -89.40088439676913 -0.04270043820142746 -89.38870646413395
1956 -0.04167868364602327 -89.44256308041516 -0.04149222392588854 -89.43019868805983
1957 -0.0416186586022377 -89.48418173901739 -0.04191549904644489 -89.47211418710627
1958 -0.041621731407940385 -89.52580347042533 -0.04140815157443285 -89.5135223386807
1959 -0.0416293503716588 -89.567432820797 -0.04195388983935118 -89.55547622852005
1960 -0.041583465225994584 -89.60901628602299 -0.04221454318612814 -89.59769077170618
1961 -0.04155311062932014 -89.65056939665232 -0.041960697434842584 -89.63965146914103
1962 -0.041573969461023805 -89.69214336611334 -0.040337676927447316 -89.67998914606848
1963 -0.0415902042761445 -89.73373357038949 -0.041877946443855764 -89.72186709251234
1964 -0.0415581027045846 -89.77529167309407 -0.040329580381512645 -89.76219667289385
1965 -0.04164837189018726 -89.81694004498426 -0.04034004621207714 -89.80253671910593
1966 -0.04168054349720478 -89.85862058848147 -0.041924475133419035 -89.84446119423934
1967 -0.041645006835460664 -89.90026559531694 -0.04234374798834324 -89.88680494222768
1968 -0.041687008924782276 -89.94195260424172 -0.04113351330161095 -89.9279384555293
1969 -0.04172585364431143 -89.98367845788603 -0.04192027896642685 -89.96985873449573
1970 -0.04166268762201071 -90.02534114550804 -0.0409198859706521 -90.01077862046638
1971 -0.04169746749103069 -90.06703861299907 -0.04341874048113823 -90.05419736094753
1972 -0.04166475776582956 -90.1087033707649 -0.03996904026716948 -90.0941664012147
1973 -0.041688579320907596 -90.1503919500858 -0.04282546453177929 -90.13699186574647
1974 -0.04164027757942677 -90.19203222766524 -0.04131790343672037 -90.17830976918319
1975 -0.04162078741937876 -90.23365301508461 -0.0411888774484396 -90.21949864663162
1976 -0.04171864353120327 -90.27537165861581 -0.04077091515064239 -90.26026956178227
1977 -0.041817942075431346 -90.31718960069124 -0.03708046730607748 -90.29735002908835
1978 -0.041804208792746066 -90.35899380948398 -0.04143177103251219 -90.33878180012086
1979 -0.0418025279417634 -90.40079633742575 -0.041468740068376066 -90.38025054018924
1980 -0.04184619579464197 -90.4426425332204 -0.042519154772162435 -90.4227696949614
1981 -0.04177685659378767 -90.48441938981418 -0.04179372619837522 -90.46456342115978
1982 -0.041792364418506624 -90.52621175423269 -0.04137468002736568 -90.50593810118714
1983 -0.04177786763757467 -90.56798962187027 -0.041164086759090425 -90.54710218794624
1984 -0.04183306694030762 -90.60982268881058 -0.040055444650352004 -90.58715763259659
1985 -0.04181455224752426 -90.65163724105811 -0.04058852624148131 -90.62774615883806
1986 -0.041881341859698294 -90.6935185829178 -0.04144381135702133 -90.66918997019509
1987 -0.04194211009889841 -90.7354606930167 -0.04284727517515421 -90.71203724537024
1988 -0.041915849409997465 -90.77737654242671 -0.043120898120105264 -90.75515814349035
1989 -0.04175938293337822 -90.81913592536009 -0.04230960179120302 -90.79746774528155
1990 -0.04170990660786629 -90.86084583196795 -0.04196609947830439 -90.83943384475985
1991 -0.04174208268523216 -90.90258791465318 -0.040658563189208505 -90.88009240794906
1992 -0.041779530420899394 -90.94436744507408 -0.04246021956205368 -90.92255262751112
1993 -0.0417572621256113 -90.98612470719969 -0.042778763361275195 -90.9653313908724
1994 -0.041712033376097676 -91.0278367405758 -0.04155429396778345 -91.00688568484017
1995 -0.04166415091603994 -91.06950089149183 -0.041633670963346955 -91.04851935580352
1996 -0.04170707762241364 -91.11120796911425 -0.04197778478264809 -91.09049714058617
1997 -0.04175702817738056 -91.15296499729163 -0.041349831782281396 -91.13184697236845
1998 -0.041589239984750746 -91.19455423727638 -0.03920040857046843 -91.17104738093892
1999 -0.04179532378911972 -91.2363495610655 -0.04233349058777094 -91.21338087152668
2000 -0.04175738655030727 -91.2781069476158 -0.04192368537187576 -91.25530455689855
