# Supplementary material for: Learning nonequilibrium statistical mechanics and dynamical phase transitions
Source: Nat Commun. 2024 Feb 6;15:1117. doi: 10.1038/s41467-024-45172-8 (PMC10847122; doi:10.1038/s41467-024-45172-8)
Supplement: Supplementary file 4 — Supplementary Data 1 [file 41467_2024_45172_MOESM4_ESM.zip › DPT-main/PlotTemplate/plot_KL_divergence/out/finite_time/SE/L4_D2W32K5_E100BS1k/logs-0.35/log.txt]

1 -0.12452261410653591 -0.12452261410653591 -0.12452078349888325 -0.12452078349888325
2 -0.12353498861193657 -0.2480576027184725 -0.1235384177416563 -0.24805920124053954
3 -0.12258347757160663 -0.37064108029007914 -0.12256623730063439 -0.3706254385411739
4 -0.1216636661440134 -0.49230474643409255 -0.12168980054557324 -0.4923152390867471
5 -0.12076638080179691 -0.6130711272358895 -0.12077689617872238 -0.6130921352654695
6 -0.11989827752113343 -0.732969404757023 -0.11991156451404095 -0.7330036997795104
7 -0.11904656738042832 -0.8520159721374513 -0.11904785819351674 -0.8520515579730271
8 -0.11823934987187386 -0.9702553220093252 -0.11822697259485722 -0.9702785305678844
9 -0.11744034476578236 -1.0876956667751077 -0.1174327626824379 -1.0877112932503223
10 -0.11665834896266461 -1.2043540157377723 -0.11668522022664547 -1.2043965134769679
11 -0.11590637527406215 -1.3202603910118345 -0.11590462401509286 -1.3203011374920608
12 -0.11516733355820179 -1.4354277245700362 -0.1151340864598751 -1.435435223951936
13 -0.11444890052080155 -1.5498766250908378 -0.114460039883852 -1.549895263835788
14 -0.1137377955019474 -1.6636144205927852 -0.11371720768511295 -1.6636124715209009
15 -0.11304257549345494 -1.7766569960862402 -0.1130183707922697 -1.7766308423131705
16 -0.11236954368650913 -1.8890265397727493 -0.11235609948635102 -1.8889869417995215
17 -0.11169515997171402 -2.0007216997444632 -0.11164269708096981 -2.000629638880491
18 -0.11104966141283512 -2.1117713611572984 -0.11100838519632816 -2.1116380240768193
19 -0.11039819121360779 -2.222169552370906 -0.11049445271492005 -2.222132476791739
20 -0.10976683385670186 -2.331936386227608 -0.10981903374195098 -2.33195151053369
21 -0.10913810320198536 -2.4410744894295933 -0.10915894992649555 -2.4411104604601856
22 -0.10853309631347656 -2.54960758574307 -0.10847062841057778 -2.5495810888707635
23 -0.10792771726846695 -2.657535303011537 -0.10795406326651573 -2.6575351521372794
24 -0.107325753942132 -2.764861056953669 -0.1073212694376707 -2.76485642157495
25 -0.10673698559403419 -2.8715980425477032 -0.10676664598286152 -2.8716230675578114
26 -0.10615990534424782 -2.977757947891951 -0.10608814060688018 -2.9777112081646915
27 -0.10559464618563652 -3.0833525940775877 -0.10559912361204624 -3.0833103317767376
28 -0.10501785762608051 -3.188370451703668 -0.10494831949472427 -3.188258651271462
29 -0.10447181798517705 -3.2928422696888453 -0.10450377687811852 -3.2927624281495804
30 -0.10390405952930451 -3.39674632921815 -0.10387772098183631 -3.3966401491314167
31 -0.10336128734052182 -3.5001076165586715 -0.1032880511134863 -3.499928200244903
32 -0.1028213981539011 -3.6029290147125725 -0.10283401273190976 -3.602762212976813
33 -0.10228502489626408 -3.7052140396088364 -0.10231739804148673 -3.7050796110182995
34 -0.1017470609396696 -3.8069611005485062 -0.10176234431564808 -3.8068419553339474
35 -0.10120998658239841 -3.9081710871309046 -0.10125488303601742 -3.908096838369965
36 -0.10069476030766963 -4.0088658474385745 -0.100818233191967 -4.008915071561932
37 -0.10017178691923619 -4.1090376343578106 -0.10015435069799423 -4.109069422259926
38 -0.09965861476957798 -4.208696249127389 -0.09969531856477261 -4.208764740824699
39 -0.09914638176560402 -4.307842630892993 -0.09906127527356148 -4.30782601609826
40 -0.09861950650811195 -4.406462137401105 -0.0987203497439623 -4.406546365842222
41 -0.09812208376824856 -4.504584221169353 -0.09836896695196629 -4.504915332794188
42 -0.0976078074425459 -4.602192028611899 -0.09769998230040074 -4.602615315094589
43 -0.09711183719336987 -4.699303865805269 -0.09697914868593216 -4.699594463780521
44 -0.09662865661084652 -4.795932522416115 -0.09652844034135341 -4.796122904121875
45 -0.09613060653209686 -4.892063128948212 -0.09610798992216588 -4.89223089404404
46 -0.09565544463694095 -4.987718573585154 -0.0955902922898531 -4.9878211863338935
47 -0.09515899382531642 -5.0828775674104705 -0.09492890946567059 -5.082750095799564
48 -0.09468144737184048 -5.177559014782311 -0.09466995224356652 -5.17742004804313
49 -0.094193384796381 -5.271752399578692 -0.0943654302507639 -5.271785478293894
50 -0.09370898865163327 -5.365461388230325 -0.09375659450888633 -5.36554207280278
51 -0.09323456883430481 -5.45869595706463 -0.09333520010113716 -5.458877272903917
52 -0.09275770671665669 -5.551453663781286 -0.09287115558981895 -5.551748428493736
53 -0.09228099212050438 -5.643734655901791 -0.09205637127161026 -5.643804799765347
54 -0.09182297214865684 -5.735557628050448 -0.09210295043885708 -5.735907750204204
55 -0.09134263135492801 -5.8269002594053765 -0.09161323197185993 -5.827520982176064
56 -0.09087555035948754 -5.917775809764864 -0.09104186743497848 -5.9185628496110425
57 -0.09040469974279404 -6.008180509507658 -0.09030711390078068 -6.008869963511823
58 -0.08995136134326458 -6.0981318708509225 -0.08951876237988472 -6.0983887258917076
59 -0.0894926566630602 -6.187624527513982 -0.08941701389849185 -6.1878057397902
60 -0.08904152065515518 -6.276666048169138 -0.08976397328078747 -6.277569713070987
61 -0.08856306709349156 -6.365229115262629 -0.08891646154224872 -6.366486174613236
62 -0.08810190632939338 -6.453331021592023 -0.08827786967158317 -6.454764044284819
63 -0.08765096068382264 -6.540981982275845 -0.0878095880150795 -6.542573632299899
64 -0.08719834908843041 -6.628180331364275 -0.08750041387975216 -6.630074046179651
65 -0.08673849552869797 -6.714918826892973 -0.0865335375070572 -6.716607583686708
66 -0.08630221597850322 -6.801221042871476 -0.08598310872912407 -6.802590692415832
67 -0.08586061522364616 -6.887081658095123 -0.08549367524683475 -6.888084367662667
68 -0.08542946167290211 -6.972511119768025 -0.08503228649497033 -6.973116654157637
69 -0.08499206937849521 -7.05750318914652 -0.08454829454421997 -7.057664948701857
70 -0.08455983512103557 -7.142063024267556 -0.08456960916519166 -7.142234557867048
71 -0.08412250094115734 -7.226185525208714 -0.08435715474188328 -7.226591712608931
72 -0.08367366753518582 -7.309859192743899 -0.08356488160789013 -7.310156594216821
73 -0.08325051069259644 -7.393109703436496 -0.08340400010347367 -7.393560594320294
74 -0.0828089315444231 -7.475918634980919 -0.08265318684279918 -7.476213781163094
75 -0.08237739093601704 -7.558296025916936 -0.08266249112784863 -7.558876272290942
76 -0.08194992057979107 -7.6402459464967265 -0.0820112843066454 -7.640887556597588
77 -0.08152071721851825 -7.721766663715245 -0.08203008584678173 -7.7229176424443695
78 -0.08108089528977871 -7.8028475590050235 -0.081092843785882 -7.8040104862302515
79 -0.08066282644867898 -7.883510385453702 -0.08069009855389594 -7.884700584784148
80 -0.08023144975304604 -7.963741835206748 -0.08021809831261635 -7.964918683096764
81 -0.07980123050510883 -8.043543065711857 -0.07986286841332912 -8.044781551510093
82 -0.07939021252095699 -8.122933278232814 -0.07979779168963433 -8.124579343199727
83 -0.07896974980831147 -8.201903028041126 -0.07849514447152614 -8.203074487671254
84 -0.07855284065008164 -8.280455868691208 -0.07831229232251644 -8.28138677999377
85 -0.07816817685961723 -8.358624045550824 -0.07820844538509845 -8.359595225378868
86 -0.07774349041283131 -8.436367535963656 -0.07696879021823406 -8.436564015597103
87 -0.07736086025834084 -8.513728396221998 -0.07656230218708515 -8.513126317784188
88 -0.0769622903317213 -8.59069068655372 -0.0777052391320467 -8.590831556916235
89 -0.07655103169381619 -8.667241718247535 -0.07707724571228028 -8.667908802628515
90 -0.07614098899066449 -8.743382707238199 -0.07617059871554374 -8.74407940134406
91 -0.07574803195893764 -8.819130739197137 -0.07587395533919335 -8.819953356683254
92 -0.07535945363342762 -8.894490192830565 -0.07505491636693477 -8.895008273050188
93 -0.07495953552424908 -8.969449728354814 -0.07553867325186729 -8.970546946302054
94 -0.07456956133246422 -9.044019289687277 -0.07436041980981827 -9.044907366111872
95 -0.07417658008635045 -9.118195869773627 -0.07452342547476291 -9.119430791586634
96 -0.07378920875489711 -9.191985078528525 -0.07364228926599026 -9.193073080852624
97 -0.07340528778731822 -9.265390366315843 -0.07365938276052475 -9.266732463613149
98 -0.0730191096663475 -9.338409475982191 -0.07265878655016422 -9.339391250163313
99 -0.07264502048492431 -9.411054496467115 -0.07361528798937797 -9.413006538152692
100 -0.07224311605095864 -9.483297612518074 -0.07225492931902408 -9.485261467471716
101 -0.07187961041927338 -9.555177222937347 -0.07212092764675618 -9.557382395118472
102 -0.07150944918394089 -9.626686672121288 -0.07165373377501964 -9.62903612889349
103 -0.07114570438861847 -9.697832376509906 -0.07034234777092933 -9.69937847666442
104 -0.0708153024315834 -9.76864767894149 -0.07044406943023204 -9.769822546094652
105 -0.07044049799442291 -9.839088176935912 -0.0711388636380434 -9.840961409732696
106 -0.07008016556501388 -9.909168342500925 -0.07033424042165279 -9.911295650154349
107 -0.06973059065639972 -9.978898933157325 -0.07004470117390156 -9.981340351328251
108 -0.06936624608933925 -10.048265179246664 -0.06886909455060959 -10.050209445878862
109 -0.06902207732200623 -10.117287256568671 -0.06914923302829265 -10.119358678907155
110 -0.06867278069257736 -10.185960037261248 -0.06795421615242958 -10.187312895059584
111 -0.06835408508777618 -10.254314122349024 -0.06883904971182346 -10.256151944771407
112 -0.06801509782671929 -10.322329220175744 -0.06798571422696113 -10.324137658998367
113 -0.06766167543828487 -10.389990895614028 -0.06715597584843636 -10.391293634846804
114 -0.06733359470963478 -10.457324490323662 -0.06664920449256898 -10.457942839339372
115 -0.0670056078583002 -10.524330098181963 -0.06709289774298668 -10.525035737082359
116 -0.06666990034282208 -10.590999998524785 -0.06624255329370499 -10.591278290376064
117 -0.06636390797793865 -10.657363906502724 -0.0660430870950222 -10.657321377471085
118 -0.06605756208300591 -10.72342146858573 -0.06528345234692097 -10.722604829818007
119 -0.06574088484048843 -10.789162353426219 -0.06452867649495601 -10.787133506312962
120 -0.06544536091387272 -10.854607714340093 -0.06461508423089982 -10.851748590543862
121 -0.06516476720571518 -10.919772481545808 -0.06506190076470375 -10.916810491308565
122 -0.06484580300748348 -10.98461828455329 -0.06546375937759877 -10.982274250686164
123 -0.06452567763626575 -11.049143962189556 -0.06593273431062699 -11.04820698499679
124 -0.0642275046557188 -11.113371466845274 -0.06434518173336982 -11.11255216673016
125 -0.06391690112650394 -11.177288367971778 -0.06353818252682686 -11.176090349256986
126 -0.06361433528363705 -11.240902703255415 -0.06440927013754845 -11.240499619394535
127 -0.06331018656492234 -11.304212889820338 -0.06374377310276032 -11.304243392497296
128 -0.06301205642521382 -11.367224946245551 -0.06369391456246376 -11.36793730705976
129 -0.06271382234990597 -11.429938768595457 -0.06277522742748261 -11.430712534487244
130 -0.06241845078766346 -11.492357219383122 -0.0619798868894577 -11.4926924213767
131 -0.06217018514871597 -11.554527404531838 -0.0620763873681426 -11.554768808744843
132 -0.06189093310385942 -11.616418337635697 -0.06165874172002077 -11.616427550464863
133 -0.06157596800476313 -11.67799430564046 -0.06222301833331585 -11.67865056879818
134 -0.06134707946330309 -11.739341385103764 -0.06149154268205166 -11.740142111480232
135 -0.061059398017823695 -11.800400783121587 -0.06102908011525869 -11.80117119159549
136 -0.06079232487827539 -11.861193107999862 -0.06078170500695705 -11.861952896602446
137 -0.0605349600315094 -11.92172806803137 -0.06008814573287964 -11.922041042335326
138 -0.060268536768853666 -11.981996604800225 -0.05971641428768635 -11.981757456623013
139 -0.06002915296703577 -12.042025757767261 -0.05990325435996056 -12.041660710982974
140 -0.0597772004082799 -12.101802958175542 -0.05863236431032419 -12.100293075293298
141 -0.0595366919413209 -12.161339650116863 -0.059432117827236654 -12.159725193120535
142 -0.05932105537503958 -12.220660705491904 -0.061328457295894624 -12.22105365041643
143 -0.0590260274708271 -12.27968673296273 -0.05972713902592659 -12.280780789442357
144 -0.058785737678408626 -12.33847247064114 -0.05842202436178923 -12.339202813804146
145 -0.05856035128235817 -12.397032821923498 -0.05958420857787132 -12.398787022382017
146 -0.058286489360034464 -12.455319311283532 -0.05809172037988901 -12.456878742761905
147 -0.05809984430670738 -12.513419155590238 -0.057797187753021714 -12.514675930514926
148 -0.05786814782768488 -12.571287303417924 -0.05624950565397739 -12.570925436168903
149 -0.05765917208045721 -12.628946475498381 -0.05712872240692377 -12.628054158575827
150 -0.05745688751339913 -12.686403363011781 -0.0582563865929842 -12.68631054516881
151 -0.0572165859863162 -12.743619948998097 -0.05635612346231937 -12.742666668631129
152 -0.05701560843735933 -12.800635557435456 -0.05630389545112848 -12.798970564082257
153 -0.05682330317795277 -12.85745886061341 -0.056340429931879044 -12.855310994014136
154 -0.056639065779745576 -12.914097926393154 -0.05775825101882219 -12.913069245032958
155 -0.056406345404684546 -12.97050427179784 -0.057390020601451396 -12.970459265634409
156 -0.05619192663580179 -13.02669619843364 -0.055815461277961734 -13.026274726912371
157 -0.05597590059041977 -13.08267209902406 -0.05686960220336914 -13.08314432911574
158 -0.05575703103095293 -13.138429130055014 -0.05778196975588799 -13.140926298871628
159 -0.055521747283637526 -13.193950877338652 -0.05567852687090635 -13.196604825742535
160 -0.055339303240180014 -13.249290180578832 -0.05541202295571566 -13.25201684869825
161 -0.05517700538039207 -13.304467185959224 -0.05563953332602978 -13.30765638202428
162 -0.05495532769709825 -13.359422513656321 -0.055441490933299066 -13.36309787295758
163 -0.054784496873617174 -13.414207010529939 -0.054480632022023204 -13.417578504979604
164 -0.0545983774587512 -13.46880538798869 -0.05485535524785519 -13.47243386022746
165 -0.0544047050178051 -13.523210093006496 -0.05391194857656956 -13.52634580880403
166 -0.054216624423861506 -13.577426717430358 -0.053927609138190745 -13.58027341794222
167 -0.05405319314450026 -13.631479910574859 -0.05459249187260866 -13.634865909814827
168 -0.05383617617189884 -13.685316086746758 -0.0550943499431014 -13.689960259757928
169 -0.05367886014282704 -13.738994946889585 -0.052988479286432265 -13.74294873904436
170 -0.05353063102811575 -13.7925255779177 -0.05295706633478403 -13.795905805379144
171 -0.053362976759672165 -13.845888554677373 -0.0525051161646843 -13.84841092154383
172 -0.05321920588612557 -13.8991077605635 -0.051592281088232994 -13.900003202632062
173 -0.05309199132025242 -13.952199751883752 -0.05283458437770605 -13.952837787009768
174 -0.05296560525894165 -14.005165357142694 -0.05348238665610552 -14.006320173665873
175 -0.05276810508221388 -14.057933462224907 -0.05418707896023989 -14.060507252626113
176 -0.05259213596582413 -14.110525598190732 -0.051880514994263646 -14.112387767620376
177 -0.05245544277131557 -14.162981040962046 -0.05301586501300335 -14.16540363263338
178 -0.05228328425437212 -14.215264325216419 -0.054306067526340485 -14.21970970015972
179 -0.05209524463862181 -14.26735956985504 -0.05286885369569063 -14.27257855385541
180 -0.051931827887892724 -14.319291397742933 -0.051411479525268075 -14.323990033380678
181 -0.05179397743195295 -14.371085375174886 -0.05239094868302345 -14.3763809820637
182 -0.05163775682449341 -14.42272313199938 -0.05286337789148092 -14.429244359955181
183 -0.051494812965393065 -14.474217944964773 -0.051627892069518566 -14.4808722520247
184 -0.05135938245803118 -14.525577327422804 -0.05034291744232178 -14.531215169467021
185 -0.051293912902474405 -14.576871240325278 -0.04960077293217182 -14.580815942399193
186 -0.05115407817065716 -14.628025318495936 -0.05046038031578064 -14.631276322714973
187 -0.051030068472027776 -14.679055386967963 -0.05320979803800583 -14.684486120752979
188 -0.05083529744297266 -14.729890684410936 -0.05040835961699486 -14.734894480369974
189 -0.05069349370896816 -14.780584178119904 -0.05060659423470497 -14.785501074604678
190 -0.05059383325278759 -14.83117801137269 -0.05057893041521311 -14.836080005019891
191 -0.05047885421663523 -14.881656865589326 -0.05036418382078409 -14.886444188840676
192 -0.05037731267511845 -14.932034178264445 -0.0502008093520999 -14.936644998192776
193 -0.05026101395487785 -14.982295192219322 -0.04986859392374754 -14.986513592116523
194 -0.05011052917689085 -15.032405721396213 -0.04773996844887733 -15.0342535605654
195 -0.050049418583512306 -15.082455139979725 -0.04974813014268875 -15.084001690708089
196 -0.04997567161917686 -15.132430811598901 -0.04936116244643927 -15.133362853154528
197 -0.04984096866101027 -15.182271780259912 -0.050772976316511634 -15.18413582947104
198 -0.04971220903098583 -15.231983989290898 -0.04970205780118704 -15.233837887272228
199 -0.049581815116107465 -15.281565804407006 -0.047622686624526976 -15.281460573896755
200 -0.049517484940588476 -15.331083289347594 -0.05044758860021829 -15.331908162496973
201 -0.04938926324248314 -15.380472552590078 -0.04758175108581782 -15.379489913582791
202 -0.04932001009583473 -15.429792562685913 -0.04914475195109844 -15.42863466553389
203 -0.04919041991233826 -15.478982982598252 -0.04808467347174883 -15.476719339005639
204 -0.049093745462596414 -15.528076728060848 -0.049133081920444965 -15.525852420926084
205 -0.049014054052531716 -15.577090782113379 -0.04889729246497154 -15.574749713391055
206 -0.048891469836235046 -15.625982251949614 -0.04906217120587826 -15.623811884596934
207 -0.048790178075432775 -15.674772430025046 -0.048510842211544516 -15.67232272680848
208 -0.04870656169950962 -15.723478991724555 -0.05135258510708809 -15.723675311915567
209 -0.048529403656721114 -15.772008395381276 -0.04782901015132666 -15.771504322066894
210 -0.0484178252518177 -15.820426220633093 -0.049360424466431144 -15.820864746533326
211 -0.048336852714419364 -15.868763073347512 -0.047335967794060706 -15.868200714327386
212 -0.04829857833683491 -15.917061651684348 -0.05006862860172987 -15.918269342929117
213 -0.04812957122921944 -15.965191222913568 -0.048731899447739126 -15.967001242376856
214 -0.04807878490537405 -16.013270007818942 -0.046688631735742094 -16.013689874112597
215 -0.047971017844975 -16.061241025663918 -0.04740309827029705 -16.061092972382895
216 -0.047857539542019364 -16.109098565205937 -0.04828921165317297 -16.10938218403607
217 -0.0477860402315855 -16.156884605437522 -0.048313691094517705 -16.157695875130585
218 -0.0477161617949605 -16.20460076723248 -0.04871125854551792 -16.2064071336761
219 -0.04756952840834856 -16.25217029564083 -0.04775418434292078 -16.254161318019023
220 -0.047502892836928365 -16.299673188477758 -0.04737184289842844 -16.30153316091745
221 -0.04742083959281444 -16.347094028070572 -0.047577513568103316 -16.349110674485555
222 -0.047341473214328286 -16.3944355012849 -0.048624508827924726 -16.39773518331348
223 -0.04721420221030712 -16.441649703495205 -0.047959153354167935 -16.445694336667646
224 -0.04712146054953337 -16.48877116404474 -0.04709830544888973 -16.492792642116537
225 -0.047049534507095814 -16.535820698551834 -0.04729868471622467 -16.540091326832762
226 -0.04696452189236879 -16.582785220444205 -0.04562138020992279 -16.585712707042685
227 -0.046901820413768294 -16.629687040857974 -0.04766396451741457 -16.6333766715601
228 -0.04683344755321741 -16.676520488411192 -0.045852861180901525 -16.679229532741
229 -0.04676628429442644 -16.72328677270562 -0.04684850908815861 -16.726078041829158
230 -0.046668742410838605 -16.769955515116457 -0.046344523318111897 -16.77242256514727
231 -0.046549369022250174 -16.81650488413871 -0.046776197664439675 -16.81919876281171
232 -0.046495821326971054 -16.86300070546568 -0.04795932490378618 -16.867158087715495
233 -0.04645467195659876 -16.90945537742228 -0.04693952407687903 -16.914097611792375
234 -0.04635348934680224 -16.955808866769082 -0.04875345230102539 -16.9628510640934
235 -0.04624265618622303 -17.002051522955306 -0.04609485808759928 -17.008945922181
236 -0.04610229339450598 -17.04815381634981 -0.045980056189000605 -17.05492597837
237 -0.046043446846306325 -17.094197263196115 -0.045677467994391915 -17.100603446364392
238 -0.04601040445268154 -17.140207667648795 -0.04805504139512777 -17.14865848775952
239 -0.04591138400137425 -17.18611905165017 -0.044572452642023565 -17.19323094040154
240 -0.04581514596939087 -17.231934197619562 -0.04366837106645107 -17.236899311467994
241 -0.04577538091689348 -17.277709578536456 -0.04534468837082386 -17.28224399983882
242 -0.04573530554771423 -17.32344488408417 -0.044085176475346086 -17.326329176314164
243 -0.0457597590982914 -17.369204643182464 -0.04688150230795145 -17.373210678622115
244 -0.04559923950582743 -17.41480388268829 -0.04472259283065796 -17.417933271452775
245 -0.045536126010119915 -17.46034000869841 -0.045140974782407285 -17.46307424623518
246 -0.0455212663859129 -17.50586127508432 -0.046091935411095616 -17.509166181646275
247 -0.045491681806743144 -17.551352956891066 -0.04671813156455755 -17.555884313210832
248 -0.045335935056209566 -17.596688891947274 -0.041588681377470495 -17.5974729945883
249 -0.04535618498921394 -17.642045076936487 -0.046041669137775895 -17.643514663726076
250 -0.04537691473960877 -17.687421991676096 -0.043760845065116884 -17.687275508791192
251 -0.045319078490138054 -17.732741070166234 -0.04541152138262987 -17.73268703017382
252 -0.045263521000742914 -17.778004591166976 -0.04424426518380642 -17.776931295357628
253 -0.04527766108512878 -17.823282252252106 -0.04125559534877539 -17.818186890706404
254 -0.04524894095957279 -17.86853119321168 -0.045862347818911076 -17.864049238525315
255 -0.0451819283887744 -17.913713121600455 -0.04446070045232773 -17.90850993897764
256 -0.045171108096838 -17.958884229697293 -0.045193545147776605 -17.953703484125416
257 -0.045064712129533294 -18.003948941826827 -0.04725486095994711 -18.000958345085362
258 -0.04499769378453493 -18.04894663561136 -0.04524952694773674 -18.046207872033097
259 -0.04496790058910847 -18.09391453620047 -0.046582155860960484 -18.092790027894058
260 -0.04484798312187195 -18.13876251932234 -0.044241543114185336 -18.137031571008244
261 -0.044781691394746304 -18.183544210717088 -0.04409075118601322 -18.181122322194256
262 -0.04476711619645357 -18.22831132691354 -0.044896643981337546 -18.226018966175594
263 -0.04474760498851538 -18.273058931902057 -0.04476019069552421 -18.270779156871118
264 -0.044649749994277954 -18.317708681896335 -0.04510140046477318 -18.31588055733589
265 -0.04456093143671751 -18.36226961333305 -0.041941366717219354 -18.35782192405311
266 -0.04461464304476977 -18.406884256377822 -0.04439798723906278 -18.40221991129217
267 -0.04448955003172159 -18.451373806409542 -0.042100621573627 -18.4443205328658
268 -0.04457748215645552 -18.495951288565998 -0.04948276039212942 -18.49380329325793
269 -0.04435188248753548 -18.540303171053534 -0.04617730602622032 -18.53998059928415
270 -0.04432271122932434 -18.584625882282857 -0.045186554454267024 -18.585167153738418
271 -0.04420157913118601 -18.628827461414044 -0.04477162528783083 -18.629938779026247
272 -0.044195335172116754 -18.67302279658616 -0.04521617535501719 -18.675154954381263
273 -0.04410353545099497 -18.717126332037154 -0.04477352481335402 -18.719928479194618
274 -0.04400669522583485 -18.76113302726299 -0.043939910270273684 -18.763868389464893
275 -0.044015468843281266 -18.80514849610627 -0.04435829184949398 -18.808226681314387
276 -0.04395352769643068 -18.8491020238027 -0.042631407454609874 -18.850858088768998
277 -0.04391778502613306 -18.893019808828832 -0.04314273130148649 -18.894000820070485
278 -0.04389578066766262 -18.936915589496493 -0.04365178626030684 -18.93765260633079
279 -0.04388194717466831 -18.98079753667116 -0.04588679354637861 -18.98353939987717
280 -0.043725422397255895 -19.024522959068417 -0.04649703651666641 -19.030036436393836
281 -0.043738885410130025 -19.068261844478545 -0.04549381155520678 -19.075530247949043
282 -0.043640854954719546 -19.111902699433266 -0.046644339337944984 -19.122174587286988
283 -0.043536584451794626 -19.15543928388506 -0.044432743452489376 -19.166607330739478
284 -0.04346106313169003 -19.19890034701675 -0.04380959253758192 -19.21041692327706
285 -0.04343853965401649 -19.242338886670765 -0.04131167903542519 -19.251728602312483
286 -0.04344309139996767 -19.285781978070734 -0.04287246502935886 -19.29460106734184
287 -0.043451248481869695 -19.329233226552603 -0.044608605466783045 -19.339209672808625
288 -0.043405546620488164 -19.37263877317309 -0.041621981747448446 -19.380831654556072
289 -0.043361717648804185 -19.416000490821894 -0.04851769153028727 -19.429349346086358
290 -0.04320907462388277 -19.459209565445775 -0.041336132772266866 -19.470685478858623
291 -0.04322686642408371 -19.50243643186986 -0.045174292847514154 -19.515859771706136
292 -0.043208851292729375 -19.54564528316259 -0.04037151765078306 -19.55623128935692
293 -0.04314847458153963 -19.588793757744128 -0.04423720836639404 -19.600468497723313
294 -0.043078788183629514 -19.631872545927756 -0.04338486585766077 -19.643853363580973
295 -0.04307606853544712 -19.674948614463204 -0.04232810344547033 -19.686181467026444
296 -0.043045145086944105 -19.717993759550147 -0.042193873599171636 -19.728375340625615
297 -0.04310790840536356 -19.76110166795551 -0.043819453567266464 -19.77219479419288
298 -0.04307002332061529 -19.804171691276128 -0.04505262281745672 -19.81724741701034
299 -0.04289979320019484 -19.847071484476324 -0.04287448339164257 -19.86012190040198
300 -0.04287475720047951 -19.889946241676803 -0.04315518867224455 -19.903277089074226
301 -0.04290291480720043 -19.932849156484004 -0.045193993300199506 -19.948471082374425
302 -0.042801222391426565 -19.97565037887543 -0.044024698063731195 -19.992495780438155
303 -0.04273243546485901 -20.01838281434029 -0.045287456922233106 -20.037783237360387
304 -0.042694537341594695 -20.061077351681885 -0.04365389980375767 -20.081437137164144
305 -0.0425723360851407 -20.103649687767025 -0.04201281685382128 -20.123449954017964
306 -0.042553171329200265 -20.146202859096224 -0.041705125384032725 -20.165155079402
307 -0.042645706795156 -20.18884856589138 -0.04058644659817219 -20.20574152600017
308 -0.04263067469000816 -20.23147924058139 -0.04251342993229627 -20.248254955932467
309 -0.04260008279234171 -20.27407932337373 -0.0414628092199564 -20.289717765152425
310 -0.042606941983103754 -20.316686265356832 -0.043391920439898965 -20.333109685592323
311 -0.04259432014077902 -20.35928058549761 -0.045027082227170466 -20.378136767819495
312 -0.04244027342647314 -20.401720858924083 -0.041324001364409925 -20.419460769183903
313 -0.042569149658083914 -20.44429000858217 -0.04331745821982622 -20.462778227403728
314 -0.04245870430022478 -20.48674871288239 -0.04162415321916342 -20.504402380622892
315 -0.04253640174865723 -20.529285114631048 -0.040834210254251956 -20.545236590877145
316 -0.04250218272209168 -20.57178729735314 -0.041449785977602 -20.586686376854747
317 -0.042505680955946444 -20.614292978309088 -0.04113458562642336 -20.62782096248117
318 -0.04246807750314474 -20.656761055812233 -0.041547519341111186 -20.669368481822282
319 -0.042410346865653994 -20.699171402677887 -0.04114260543137789 -20.71051108725366
320 -0.042497416213154796 -20.741668818891043 -0.041787701286375524 -20.752298788540035
321 -0.04253532588481903 -20.784204144775863 -0.04479070715606213 -20.797089495696095
322 -0.04238851815462112 -20.826592662930484 -0.04210957456380129 -20.839199070259898
323 -0.042378018610179424 -20.868970681540663 -0.041517301090061666 -20.88071637134996
324 -0.04236978571861982 -20.911340467259283 -0.041480522230267526 -20.922196893580224
325 -0.042447822913527486 -20.95378829017281 -0.04063838962465525 -20.96283528320488
326 -0.042386139184236525 -20.996174429357048 -0.039708522334694865 -21.002543805539574
327 -0.04240084011107683 -21.038575269468126 -0.03958664685487747 -21.042130452394453
328 -0.042429509572684765 -21.08100477904081 -0.043235086090862754 -21.085365538485316
329 -0.042443009465932845 -21.123447788506745 -0.04310048744082451 -21.12846602592614
330 -0.04234897941350937 -21.165796767920256 -0.041000074706971645 -21.169466100633112
331 -0.04241971932351589 -21.20821648724377 -0.04319469723850489 -21.212660797871617
332 -0.042307326942682265 -21.250523814186455 -0.042331297881901264 -21.25499209575352
333 -0.04232448562979698 -21.292848299816253 -0.041244434751570226 -21.296236530505087
334 -0.04233572818338871 -21.33518402799964 -0.043937422893941404 -21.340173953399027
335 -0.04226354397833347 -21.377447571977974 -0.042513284273445605 -21.382687237672474
336 -0.042236033082008365 -21.419683605059983 -0.041948866285383704 -21.42463610395786
337 -0.04220124408602714 -21.46188484914601 -0.04379208758473396 -21.468428191542593
338 -0.04219144433736801 -21.50407629348338 -0.039651792496442795 -21.508079984039036
339 -0.04218847956508398 -21.546264773048463 -0.04223034027963877 -21.550310324318673
340 -0.04219661131501198 -21.588461384363477 -0.0429627051576972 -21.59327302947637
341 -0.04214472826570272 -21.63060611262918 -0.0414652019739151 -21.634738231450285
342 -0.042105493135750294 -21.67271160576493 -0.042188428528606894 -21.676926659978893
343 -0.042105572484433654 -21.714817178249366 -0.04410612490028143 -21.721032784879174
344 -0.041949297115206716 -21.75676647536457 -0.043764110654592514 -21.764796895533767
345 -0.04191732369363308 -21.798683799058203 -0.03863029293715954 -21.803427188470927
346 -0.04194536004215479 -21.84062915910036 -0.04051195550709963 -21.843939143978027
347 -0.04200894925743341 -21.882638108357792 -0.040437734313309194 -21.884376878291334
348 -0.041990461945533755 -21.924628570303327 -0.03665632456541061 -21.921033202856744
349 -0.04214573185890913 -21.966774302162236 -0.04170826897025108 -21.962741471826995
350 -0.04211164116859436 -22.00888594333083 -0.041367615759372714 -22.004109087586368
351 -0.04223838225007057 -22.0511243255809 -0.042593518272042274 -22.04670260585841
352 -0.042201274819672105 -22.093325600400572 -0.04299341831356287 -22.089696024171975
353 -0.042162833735346794 -22.13548843413592 -0.04356810320168734 -22.13326412737366
354 -0.04198967963457108 -22.17747811377049 -0.044672697968781 -22.177936825342442
355 -0.04197938721626997 -22.21945750098676 -0.04376256335526705 -22.221699388697708
356 -0.04193485900759697 -22.261392359994357 -0.04344210010021925 -22.265141488797926
357 -0.04182862173765898 -22.303220981732014 -0.04280283395200968 -22.307944322749936
358 -0.04176577012985945 -22.344986751861875 -0.03977281376719475 -22.34771713651713
359 -0.04180772677063942 -22.386794478632513 -0.04214167669415474 -22.389858813211283
360 -0.04182476121932268 -22.428619239851837 -0.038385888934135436 -22.42824470214542
361 -0.04182624202221632 -22.470445481874055 -0.03749874569475651 -22.465743447840175
362 -0.04203591961413622 -22.51248140148819 -0.03990136161446571 -22.50564480945464
363 -0.04198761247098446 -22.554469013959174 -0.042249890975654125 -22.547894700430295
364 -0.042015423998236656 -22.59648443795741 -0.044717274606227875 -22.592611975036522
365 -0.041811201348900796 -22.63829563930631 -0.045177108608186245 -22.63778908364471
366 -0.04169691689312458 -22.679992556199434 -0.04248655922710896 -22.680275642871816
367 -0.04170151576399803 -22.72169407196343 -0.04159341808408499 -22.7218690609559
368 -0.041670925356447695 -22.76336499731988 -0.040016612596809865 -22.761885673552708
369 -0.04166757520288229 -22.805032572522762 -0.04266720488667488 -22.804552878439385
370 -0.041645186580717565 -22.84667775910348 -0.04140710718929767 -22.84595998562868
371 -0.04168917238712311 -22.8883669314906 -0.040785375982522964 -22.886745361611204
372 -0.041688325069844726 -22.930055256560447 -0.041360245645046236 -22.92810560725625
373 -0.04163642693310976 -22.971691683493557 -0.04357966519892216 -22.971685272455172
374 -0.041644273698329924 -23.013335957191888 -0.0445441510528326 -23.016229423508005
375 -0.0414945226162672 -23.054830479808157 -0.04334770441055298 -23.05957712791856
376 -0.04143453724682331 -23.09626501705498 -0.04256972838193178 -23.10214685630049
377 -0.041397479549050334 -23.13766249660403 -0.04257227499037981 -23.14471913129087
378 -0.04130922555923462 -23.178971722163265 -0.041347565688192846 -23.18606669697906
379 -0.041333550587296486 -23.22030527275056 -0.04108132738620043 -23.227148024365263
380 -0.04136496130377054 -23.261670234054332 -0.04155430439859629 -23.268702328763858
381 -0.04132001381367445 -23.302990247868006 -0.04311579894274473 -23.3118181277066
382 -0.04120050482451916 -23.344190752692526 -0.04097290001809597 -23.3527910277247
383 -0.04128029141575098 -23.38547104410828 -0.03802534379065037 -23.39081637151535
384 -0.04132758770138025 -23.42679863180966 -0.043687041848897934 -23.434503413364247
385 -0.041220168583095074 -23.468018800392755 -0.03995353616774082 -23.474456949531987
386 -0.041291172988712786 -23.50930997338147 -0.040343933179974555 -23.514800882711963
387 -0.04134118761867285 -23.550651161000143 -0.04207660015672445 -23.55687748286869
388 -0.04127570074051619 -23.59192686174066 -0.0433464590460062 -23.600223941914695
389 -0.041220704838633535 -23.633147566579293 -0.04325386174023151 -23.64347780365493
390 -0.041164740547537805 -23.67431230712683 -0.04111919477581978 -23.68459699843075
391 -0.041281205229461194 -23.71559351235629 -0.04381950218230486 -23.728416500613054
392 -0.04110542554408312 -23.75669893790037 -0.04173437189310789 -23.77015087250616
393 -0.04108836464583874 -23.797787302546208 -0.04157899152487517 -23.811729864031037
394 -0.04097980968654156 -23.83876711223275 -0.04019492156803608 -23.851924785599074
395 -0.04102866612374782 -23.879795778356495 -0.038215987384319305 -23.890140772983393
396 -0.041108204051852226 -23.920903982408348 -0.040885116904973984 -23.931025889888367
397 -0.041133378818631175 -23.96203736122698 -0.04248348828405142 -23.97350937817242
398 -0.04110053032636642 -24.003137891553347 -0.04219478219747543 -24.015704160369896
399 -0.041040236689150335 -24.044178128242496 -0.04096512570977211 -24.056669286079668
400 -0.04110756330192089 -24.085285691544417 -0.04119802806526422 -24.09786731414493
401 -0.0410920538008213 -24.126377745345238 -0.041219211928546426 -24.139086526073477
402 -0.04103877115994692 -24.167416516505185 -0.0423303397372365 -24.181416865810714
403 -0.04096974954009056 -24.208386266045274 -0.040481168404221536 -24.221898034214934
404 -0.040959700383245944 -24.24934596642852 -0.04029131196439266 -24.262189346179326
405 -0.04102194663137197 -24.290367913059892 -0.04069914259016514 -24.30288848876949
406 -0.04109012484550476 -24.331458037905396 -0.041252636536955836 -24.344141125306447
407 -0.04103149231523275 -24.37248953022063 -0.04355865102261305 -24.38769977632906
408 -0.041016924381256106 -24.413506454601887 -0.04143485650420189 -24.429134632833264
409 -0.040983363054692745 -24.45448981765658 -0.041916226409375666 -24.47105085924264
410 -0.04095457699149847 -24.49544439464808 -0.03885612692683935 -24.50990698616948
411 -0.04099932387471199 -24.53644371852279 -0.03992088735103607 -24.549827873520517
412 -0.041073564998805524 -24.577517283521594 -0.040712685137987134 -24.590540558658503
413 -0.04109830651432276 -24.618615590035915 -0.043493148684501645 -24.634033707343004
414 -0.040912936069071294 -24.659528526104985 -0.040952151827514174 -24.67498585917052
415 -0.040956008806824686 -24.70048453491181 -0.04044785834848881 -24.71543371751901
416 -0.040974834375083445 -24.741459369286893 -0.04158546011894941 -24.757019177637957
417 -0.040909011475741865 -24.782368380762634 -0.04053371176123619 -24.797552889399192
418 -0.04098093062639237 -24.823349311389027 -0.04105453789234161 -24.838607427291535
419 -0.04097087606787682 -24.864320187456904 -0.04254680182784796 -24.88115422911938
420 -0.04090835265815258 -24.905228540115058 -0.041424909979104994 -24.922579139098488
421 -0.040845911204814914 -24.946074451319873 -0.04125987105071545 -24.963839010149204
422 -0.04082607887685299 -24.986900530196728 -0.041503334790468215 -25.005342344939674
423 -0.04089107681065798 -25.027791607007387 -0.04012159369885922 -25.045463938638534
424 -0.04088053982704878 -25.068672146834437 -0.04138973969966173 -25.086853678338194
425 -0.04093793835490942 -25.109610085189345 -0.040098254941403864 -25.1269519332796
426 -0.040942689031362535 -25.150552774220706 -0.04019954260438681 -25.167151475883987
427 -0.0409048717468977 -25.191457645967603 -0.04079254120588303 -25.20794401708987
428 -0.04085664972662926 -25.23231429569423 -0.04316660650074482 -25.251110623590613
429 -0.04081044234335422 -25.273124738037584 -0.039215214923024176 -25.29032583851364
430 -0.040819107368588445 -25.313943845406172 -0.04057138897478581 -25.330897227488425
431 -0.040859353914856913 -25.35480319932103 -0.04012614022940397 -25.37102336771783
432 -0.040920072607696055 -25.395723271928727 -0.04232104308903217 -25.41334441080686
433 -0.04087452068924904 -25.436597792617977 -0.042200805619359016 -25.45554521642622
434 -0.04079487640410662 -25.477392669022084 -0.040568526834249496 -25.49611374326047
435 -0.04090477246791124 -25.518297441489995 -0.0420518834143877 -25.538165626674857
436 -0.040800723060965535 -25.55909816455096 -0.04248561970889568 -25.580651246383752
437 -0.04070469867438078 -25.599802863225342 -0.041772426664829256 -25.62242367304858
438 -0.040654462203383444 -25.640457325428727 -0.039753617346286775 -25.662177290394865
439 -0.040717323683202265 -25.68117464911193 -0.04108739122748375 -25.70326468162235
440 -0.04064262118190527 -25.721817270293837 -0.03961017671972513 -25.742874858342077
441 -0.040706929937005046 -25.762524200230843 -0.04162606541067362 -25.784500923752752
442 -0.04062818232923746 -25.80315238256008 -0.0429162560030818 -25.827417179755834
443 -0.04066354669630527 -25.843815929256383 -0.03977295588701964 -25.867190135642854
444 -0.04065759517252445 -25.88447352442891 -0.04090019632130861 -25.908090331964164
445 -0.04067184943705797 -25.925145373865966 -0.03870708756148815 -25.94679741952565
446 -0.04073530975729227 -25.965880683623258 -0.04013830684125423 -25.986935726366905
447 -0.040783990547060965 -26.00666467417032 -0.0402920488268137 -26.02722777519372
448 -0.04075845330953598 -26.047423127479856 -0.041112505830824375 -26.068340281024543
449 -0.040770020335912704 -26.08819314781577 -0.04214193727821112 -26.110482218302753
450 -0.04080594386905432 -26.128999091684822 -0.03918803092092275 -26.149670249223675
451 -0.04078183379024267 -26.169780925475063 -0.04005779065191746 -26.189728039875593
452 -0.040751154720783236 -26.210532080195847 -0.0383554358035326 -26.228083475679124
453 -0.04086015354841947 -26.251392233744266 -0.041778639517724515 -26.269862115196847
454 -0.0407927418127656 -26.29218497555703 -0.04074432794004679 -26.310606443136894
455 -0.04090065937489271 -26.333085634931923 -0.04389829114079476 -26.35450473427769
456 -0.040683767013251784 -26.373769401945175 -0.04052560906857252 -26.395030343346264
457 -0.04069630317389965 -26.414465705119074 -0.04240038674324751 -26.43743073008951
458 -0.04056815560907125 -26.455033860728147 -0.04279977604746819 -26.480230506136976
459 -0.040575801581144336 -26.495609662309292 -0.04186236374080181 -26.522092869877778
460 -0.040594611503183844 -26.536204273812476 -0.04292626492679119 -26.56501913480457
461 -0.04047960918396711 -26.576683882996445 -0.03876508604735136 -26.60378422085192
462 -0.040523136220872405 -26.617207019217318 -0.04347082581371069 -26.64725504666563
463 -0.040496661141514775 -26.657703680358832 -0.03799716979265213 -26.685252216458284
464 -0.04055853523313999 -26.69826221559197 -0.04139566607773304 -26.726647882536017
465 -0.04047449696809054 -26.738736712560062 -0.04043957721441984 -26.76708745975044
466 -0.04054601136595011 -26.779282723926013 -0.040906302817165854 -26.807993762567605
467 -0.04048788249492645 -26.81977060642094 -0.04373951908200979 -26.851733281649615
468 -0.040411011315882206 -26.86018161773682 -0.039594707824289796 -26.891327989473904
469 -0.04038476049900055 -26.900566378235823 -0.0446053110063076 -26.93593330048021
470 -0.0404996482655406 -26.941066026501364 -0.04198161568492651 -26.977914916165137
471 -0.04027165453881025 -26.981337681040173 -0.03828999549150467 -27.01620491165664
472 -0.040282766707241534 -27.021620447747416 -0.04112539812922478 -27.057330309785865
473 -0.04032358918339014 -27.061944036930807 -0.03843206204473972 -27.095762371830606
474 -0.040308040007948874 -27.102252076938758 -0.03908309582620859 -27.134845467656813
475 -0.04040675368160009 -27.14265883062036 -0.040179690718650816 -27.175025158375465
476 -0.04042163230478764 -27.183080462925147 -0.04095950219780207 -27.215984660573266
477 -0.04046916794031859 -27.223549630865467 -0.041736308485269547 -27.257720969058536
478 -0.040559529513120654 -27.264109160378588 -0.040397565253078936 -27.298118534311616
479 -0.04039307739585638 -27.304502237774443 -0.03901033475995064 -27.337128869071567
480 -0.04042068943381309 -27.344922927208255 -0.04116443172097206 -27.37829330079254
481 -0.040398077294230464 -27.385321004502487 -0.040643588081002234 -27.418936888873542
482 -0.04051441680639982 -27.425835421308886 -0.04204267412424088 -27.46097956299778
483 -0.04030723255127668 -27.466142653860164 -0.04003487024456263 -27.501014433242343
484 -0.04044053182005882 -27.506583185680224 -0.04108669999986887 -27.542101133242213
485 -0.04037739727646113 -27.546960582956686 -0.03896039295941591 -27.58106152620163
486 -0.04044160917401314 -27.5874021921307 -0.04115721546113491 -27.622218741662763
487 -0.04039501678198576 -27.627797208912686 -0.03997132368385792 -27.66219006534662
488 -0.04043444488197565 -27.66823165379466 -0.040933645144104955 -27.703123710490726
489 -0.040546208061277865 -27.70877786185594 -0.04238693378865719 -27.74551064427938
490 -0.04042528085410595 -27.749203142710044 -0.04059428833425045 -27.786104932613632
491 -0.04036987852305174 -27.789573021233096 -0.04132635332643986 -27.827431285940072
492 -0.040364965051412585 -27.82993798628451 -0.04057107549160719 -27.868002361431678
493 -0.040359465219080445 -27.87029745150359 -0.03917679022997618 -27.907179151661655
494 -0.040339413471519946 -27.91063686497511 -0.04279670193791389 -27.949975853599568
495 -0.04034822676330805 -27.950985091738417 -0.040806095115840435 -27.99078194871541
496 -0.04033319428563118 -27.991318286024047 -0.04196646977216005 -28.032748418487568
497 -0.0403263259679079 -28.031644611991954 -0.039052225463092324 -28.07180064395066
498 -0.040385311283171174 -28.072029923275124 -0.042335743084549904 -28.11413638703521
499 -0.04025372862815857 -28.112283651903283 -0.0387451957911253 -28.152881582826335
500 -0.040345524437725544 -28.15262917634101 -0.03985372893512249 -28.192735311761457
501 -0.04040976036339998 -28.193038936704408 -0.04062073994427919 -28.233356051705737
502 -0.04039070066064596 -28.233429637365052 -0.03987018149346113 -28.2732262331992
503 -0.04042437169700861 -28.27385400906206 -0.04213323350995779 -28.315359466709157
504 -0.04030425418168306 -28.314158263243744 -0.04010242447257042 -28.35546189118173
505 -0.040340463444590566 -28.354498726688334 -0.04150211922824383 -28.396964010409974
506 -0.040314617566764355 -28.3948133442551 -0.04185729753226042 -28.438821307942234
507 -0.04025017954409123 -28.43506352379919 -0.03879897017031908 -28.477620278112553
508 -0.040380742587149146 -28.47544426638634 -0.041472094133496284 -28.51909237224605
509 -0.040332787483930585 -28.51577705387027 -0.0382569283246994 -28.55734930057075
510 -0.04045505113899708 -28.55623210500927 -0.03801864329725504 -28.595367943868006
511 -0.040602054074406625 -28.596834159083674 -0.040957551822066306 -28.636325495690073
512 -0.040409281849861145 -28.637243440933535 -0.040129408799111844 -28.676454904489184
513 -0.04047566391527653 -28.677719104848812 -0.040219978988170625 -28.716674883477353
514 -0.04052047189325094 -28.718239576742064 -0.03985361326485872 -28.756528496742213
515 -0.04059830345213413 -28.7588378801942 -0.041136345639824864 -28.797664842382037
516 -0.040517196618020536 -28.79935507681222 -0.03880305588245392 -28.83646789826449
517 -0.04059550520032644 -28.839950582012545 -0.04192177783697844 -28.87838967610147
518 -0.04052610769867897 -28.880476689711223 -0.03988825939595699 -28.91827793549743
519 -0.040528373792767525 -28.92100506350399 -0.039055969938635825 -28.957333905436066
520 -0.04051909521222115 -28.961524158716212 -0.04018519427627325 -28.99751909971234
521 -0.04062497932463884 -29.002149138040853 -0.038873601518571374 -29.03639270123091
522 -0.040662259235978125 -29.042811397276832 -0.037161737121641635 -29.073554438352552
523 -0.04071471244096756 -29.0835261097178 -0.04437502361834049 -29.117929461970892
524 -0.040697195753455165 -29.124223305471254 -0.04036260824650526 -29.158292070217396
525 -0.04062795266509056 -29.164851258136345 -0.041395480558276174 -29.19968755077567
526 -0.04067372903227806 -29.205524987168623 -0.04103783536702395 -29.240725386142696
527 -0.04065375756472349 -29.246178744733346 -0.039864529855549335 -29.280589915998245
528 -0.04068505018949509 -29.28686379492284 -0.04168743435293436 -29.32227735035118
529 -0.04059707373380661 -29.327460868656647 -0.04265404921025038 -29.364931399561428
530 -0.04049277044832707 -29.367953639104975 -0.041608821414411065 -29.406540220975838
531 -0.040686513483524325 -29.4086401525885 -0.035035066120326516 -29.441575287096164
532 -0.04063542801886797 -29.449275580607367 -0.041639700159430505 -29.483214987255593
533 -0.04062293991446495 -29.48989852052183 -0.042171737365424636 -29.52538672462102
534 -0.04056884925812483 -29.530467369779956 -0.03946715518832207 -29.56485387980934
535 -0.04057442974299193 -29.57104179952295 -0.0413088059052825 -29.606162685714622
536 -0.04061708506196737 -29.611658884584916 -0.03809902761131525 -29.64426171332594
537 -0.040629443153738974 -29.652288327738656 -0.04069687202572823 -29.684958585351666
538 -0.04060335420072079 -29.692891681939376 -0.038955706544220446 -29.723914291895888
539 -0.0406370060518384 -29.733528687991214 -0.04100496023893356 -29.76491925213482
540 -0.04059588890522718 -29.77412457689644 -0.03945508133620024 -29.80437433347102
541 -0.04059630744159222 -29.814720884338033 -0.03914357777684927 -29.84351791124787
542 -0.04070730451494455 -29.85542818885298 -0.03917730823159218 -29.882695219479462
543 -0.04065322075039148 -29.896081409603372 -0.04151446558535099 -29.924209685064813
544 -0.04070789348334074 -29.936789303086712 -0.04305659420788288 -29.967266279272696
545 -0.040714840032160284 -29.97750414311887 -0.03693133369088173 -30.004197612963576
546 -0.04086236078292131 -30.01836650390179 -0.04159028884023428 -30.04578790180381
547 -0.040748588368296625 -30.059115092270087 -0.04265087731182575 -30.088438779115634
548 -0.04062964431941509 -30.099744736589503 -0.0423253208398819 -30.130764099955517
549 -0.04073773566633463 -30.140482472255837 -0.04302978590130806 -30.173793885856824
550 -0.04051329009234905 -30.180995762348186 -0.041884517297148705 -30.215678403153973
551 -0.040449876338243484 -30.22144563868643 -0.0397971510887146 -30.255475554242686
552 -0.04046260323375463 -30.261908241920185 -0.04021495524793863 -30.295690509490626
553 -0.04048921559005976 -30.302397457510246 -0.04066705722361803 -30.336357566714245
554 -0.04038541335612535 -30.342782870866372 -0.04110861923545599 -30.3774661859497
555 -0.04047640599310398 -30.383259276859476 -0.04133260436356068 -30.41879879031326
556 -0.04036655779927969 -30.423625834658758 -0.04047504179179669 -30.45927383210506
557 -0.04052075035870075 -30.46414658501746 -0.041466744430363175 -30.50074057653542
558 -0.040329293720424174 -30.504475878737885 -0.03941170405596495 -30.540152280591386
559 -0.04035371840000153 -30.544829597137888 -0.04032311756163835 -30.580475398153023
560 -0.040375555865466595 -30.585205153003354 -0.03983764797449112 -30.620313046127514
561 -0.040399100817739966 -30.625604253821095 -0.0420249005779624 -30.662337946705478
562 -0.04035450518131256 -30.665958759002407 -0.04085683934390545 -30.703194786049384
563 -0.040361483208835126 -30.70632024221124 -0.03913791216909886 -30.742332698218483
564 -0.04043721500784159 -30.746757457219083 -0.03916052505373955 -30.78149322327222
565 -0.04040340930223465 -30.78716086652132 -0.041416976414620874 -30.82291019968684
566 -0.040386557765305045 -30.827547424286625 -0.03849967997521162 -30.86140987966205
567 -0.04052852913737297 -30.868075953423997 -0.04006709288805723 -30.90147697255011
568 -0.04048404712229967 -30.908560000546295 -0.04208055902272463 -30.943557531572836
569 -0.04052012972533703 -30.949080130271632 -0.04188897907733917 -30.985446510650174
570 -0.040408396162092686 -30.989488526433725 -0.036373117752373216 -31.021819628402547
571 -0.04059242159128189 -31.030080948025006 -0.03793210554867983 -31.059751733951227
572 -0.040614555776119235 -31.070695503801126 -0.04044085144996643 -31.100192585401192
573 -0.040534105710685255 -31.11122960951181 -0.038547382317483427 -31.138739967718674
574 -0.04070189222693443 -31.151931501738744 -0.04202103633433581 -31.18076100405301
575 -0.04055602476000786 -31.192487526498752 -0.04241457488387823 -31.22317557893689
576 -0.040441919490695 -31.23292944598945 -0.04296081122010946 -31.266136390156998
577 -0.040463805012404916 -31.273393251001853 -0.03872454091906548 -31.304860931076064
578 -0.040465766564011574 -31.313859017565864 -0.041386559046804904 -31.34624749012287
579 -0.040492384880781176 -31.354351402446646 -0.04154459349811077 -31.38779208362098
580 -0.040348634496331214 -31.39470003694298 -0.03933205455541611 -31.427124138176396
581 -0.04030143488198519 -31.435001471824965 -0.036838192120194437 -31.46396233029659
582 -0.040562035702168944 -31.475563507527134 -0.03998258169740439 -31.503944911993994
583 -0.0405980184674263 -31.516161525994562 -0.0400921517983079 -31.544037063792302
584 -0.040564844757318495 -31.556726370751882 -0.038157737255096434 -31.5821948010474
585 -0.040624342113733294 -31.597350712865616 -0.04212385918945074 -31.624318660236852
586 -0.04062140677124262 -31.63797211963686 -0.03852408230304718 -31.6628427425399
587 -0.04078868757933378 -31.678760807216193 -0.04438417963683605 -31.707226922176737
588 -0.040550004690885544 -31.71931081190708 -0.039985726587474346 -31.74721264876421
589 -0.040641641803085805 -31.759952453710163 -0.038366266526281834 -31.785578915290493
590 -0.040587440319359305 -31.800539894029523 -0.036833451688289644 -31.82241236697878
591 -0.04069808050990105 -31.841237974539425 -0.04195816721767187 -31.864370534196453
592 -0.040622012503445146 -31.88185998704287 -0.04247111547738314 -31.906841649673837
593 -0.040598787181079385 -31.922458774223948 -0.04039319548755884 -31.947234845161397
594 -0.040555233135819435 -31.963014007359767 -0.042271425016224384 -31.98950627017762
595 -0.040595306642353536 -32.00360931400212 -0.03843150902539492 -32.027937779203015
596 -0.0405348552390933 -32.044144169241214 -0.04176703803241253 -32.069704817235426
597 -0.04057010356336832 -32.08471427280458 -0.042202221043407914 -32.11190703827884
598 -0.04059069473296404 -32.125304967537545 -0.03898935057222843 -32.150896388851066
599 -0.04061979986727238 -32.16592476740482 -0.042045827209949496 -32.19294221606101
600 -0.040524122677743434 -32.20644889008256 -0.041633509658277036 -32.23457572571929
601 -0.040476853400468825 -32.24692574348303 -0.03882371094077826 -32.273399436660064
602 -0.040547112561762334 -32.28747285604479 -0.04211239665746689 -32.31551183331753
603 -0.040551047399640085 -32.32802390344443 -0.04048835150897503 -32.356000184826506
604 -0.040544305741786954 -32.36856820918622 -0.03973772320896387 -32.39573790803547
605 -0.04054148755967617 -32.4091096967459 -0.03845584783703089 -32.4341937558725
606 -0.04057939574122429 -32.44968909248713 -0.03960563857108355 -32.47379939444358
607 -0.04069831185042858 -32.490387404337554 -0.04233718793839216 -32.516136582381975
608 -0.04062962401658297 -32.531017028354135 -0.04245013203471899 -32.55858671441669
609 -0.04050399344414472 -32.57152102179828 -0.03853842783719301 -32.59712514225389
610 -0.04051950443536043 -32.61204052623364 -0.04205044098198414 -32.63917558323587
611 -0.04054481983184814 -32.65258534606549 -0.0421194152906537 -32.681294998526525
612 -0.04052040614187717 -32.69310575220737 -0.042090491950511934 -32.723385490477035
613 -0.040461277775466445 -32.73356702998284 -0.04119136966764927 -32.764576860144686
614 -0.040524872951209545 -32.774091902934046 -0.04087387975305319 -32.805450739897736
615 -0.04042609445750713 -32.814517997391555 -0.040730922296643254 -32.84618166219438
616 -0.040399995446205136 -32.85491799283776 -0.040980225801467894 -32.88716188799585
617 -0.04040177445858717 -32.89531976729635 -0.03992863092571497 -32.92709051892157
618 -0.04035681057721376 -32.935676577873565 -0.04089362751692534 -32.96798414643849
619 -0.04033924285322428 -32.976015820726786 -0.04150438979268074 -33.00948853623117
620 -0.04038035646080971 -33.016396177187595 -0.04250036850571633 -33.05198890473688
621 -0.04032796025276184 -33.056724137440355 -0.0407449796795845 -33.09273388441647
622 -0.04030962847173214 -33.09703376591209 -0.03560795020312071 -33.12834183461959
623 -0.04044023547321558 -33.1374740013853 -0.04091117735952139 -33.16925301197911
624 -0.04071597401052714 -33.178189975395824 -0.03712170049548149 -33.20637471247459
625 -0.04050274100154638 -33.21869271639737 -0.039747667871415614 -33.24612238034601
626 -0.040548107028007506 -33.25924082342538 -0.04048438500612974 -33.28660676535214
627 -0.04055142011493444 -33.29979224354032 -0.04091072473675013 -33.32751749008889
628 -0.040489770099520685 -33.340282013639836 -0.038603471219539644 -33.366120961308425
629 -0.040574573539197446 -33.38085658717903 -0.0428490599617362 -33.408970021270164
630 -0.04050922058522701 -33.42136580776426 -0.041720617562532425 -33.4506906388327
631 -0.04042637385427952 -33.46179218161854 -0.03930231817066669 -33.489992957003366
632 -0.040396425500512124 -33.50218860711905 -0.040595952235162255 -33.53058890923853
633 -0.04044309705495834 -33.54263170417401 -0.03945578262209892 -33.57004469186063
634 -0.04044120665639639 -33.58307291083041 -0.04105597957968712 -33.61110067144032
635 -0.040449841879308224 -33.62352275270972 -0.04002312608063221 -33.65112379752095
636 -0.04047987312078476 -33.664002625830506 -0.04041264187544584 -33.6915364393964
637 -0.04046839028596878 -33.70447101611647 -0.040939074009656906 -33.73247551340606
638 -0.040515138767659664 -33.74498615488413 -0.03914296142756939 -33.77161847483363
639 -0.040513444878160956 -33.78549959976229 -0.04219577554613352 -33.813814250379764
640 -0.04045788198709488 -33.825957481749384 -0.04031125828623772 -33.854125508666
641 -0.04047879837453365 -33.86643628012392 -0.04015770275145769 -33.89428321141746
642 -0.04048797395080328 -33.906924254074724 -0.041785525158047676 -33.93606873657551
643 -0.04048024881631136 -33.94740450289103 -0.041041262447834015 -33.97710999902334
644 -0.040431386604905126 -33.98783588949594 -0.038412818871438506 -34.01552281789478
645 -0.04051303472369909 -34.02834892421964 -0.04007342308759689 -34.055596240982375
646 -0.04050164744257927 -34.068850571662225 -0.039624672196805474 -34.09522091317918
647 -0.04064024351537228 -34.109490815177594 -0.03950443230569363 -34.134725345484874
648 -0.040607883222401144 -34.150098698399994 -0.04108557365834713 -34.175810919143224
649 -0.04050392508506775 -34.19060262348506 -0.03987628556787968 -34.2156872047111
650 -0.040554939210414885 -34.23115756269548 -0.03777214419096708 -34.25345934890207
651 -0.04065226819366217 -34.27180983088914 -0.042845590971410275 -34.29630493987348
652 -0.04071698728948832 -34.312526818178625 -0.0387045169249177 -34.335009456798396
653 -0.04066278003156185 -34.353189598210186 -0.04229252524673939 -34.37730198204513
654 -0.04053445365279913 -34.39372405186298 -0.042438707873225213 -34.419740689918356
655 -0.04054417088627815 -34.43426822274926 -0.03824332132935524 -34.45798401124771
656 -0.040535928681492805 -34.47480415143075 -0.04048343021422625 -34.49846744146193
657 -0.04055256508290768 -34.51535671651366 -0.04132146015763283 -34.539788901619566
658 -0.040472536347806454 -34.555829252861464 -0.04128548707813025 -34.581074388697694
659 -0.04048012997955084 -34.596309382841014 -0.04000006597489118 -34.62107445467259
660 -0.040562841854989526 -34.636872224696006 -0.04238583948463202 -34.66346029415722
661 -0.040450870618224145 -34.67732309531423 -0.039608878642320634 -34.70306917279954
662 -0.040526239387691024 -34.71784933470192 -0.0418299276381731 -34.74489910043771
663 -0.04044089745730162 -34.75829023215922 -0.03991583306342363 -34.78481493350114
664 -0.04042096138000488 -34.798711193539226 -0.03916152622550726 -34.823976459726644
665 -0.04052687529474497 -34.83923806883397 -0.04144075717777014 -34.86541721690441
666 -0.04048823155462742 -34.8797263003886 -0.038973798602819444 -34.90439101550723
667 -0.040484020859003066 -34.9202103212476 -0.040448598377406594 -34.94483961388464
668 -0.040486930124461654 -34.96069725137206 -0.040752340108156204 -34.985591953992795
669 -0.04053239207714796 -35.00122964344921 -0.04146301466971636 -35.02705496866251
670 -0.040455865859985354 -35.04168550930919 -0.03986706323921681 -35.066922031901726
671 -0.040485734678804876 -35.08217124398799 -0.040175875276327135 -35.10709790717805
672 -0.040517125837504865 -35.1226883698255 -0.03916827905923128 -35.146266186237284
673 -0.040538324043154716 -35.16322669386865 -0.04020808134227991 -35.18647426757956
674 -0.04055921174585819 -35.20378590561451 -0.04099177960306406 -35.227466047182624
675 -0.040554710663855076 -35.244340616278365 -0.04122842978686094 -35.268694476969486
676 -0.04051881860941649 -35.28485943488778 -0.041569396294653414 -35.31026387326414
677 -0.040460903011262414 -35.32532033789904 -0.04228707868605852 -35.3525509519502
678 -0.04038135837763548 -35.36570169627668 -0.04146463498473167 -35.394015586934934
679 -0.040393058024346826 -35.40609475430103 -0.03817456401884556 -35.43219015095378
680 -0.040436947159469126 -35.4465317014605 -0.03889622204005718 -35.47108637299384
681 -0.04051899779587984 -35.48705069925638 -0.03974351584911347 -35.51082988884295
682 -0.040533896163105966 -35.52758459541948 -0.041593517363071444 -35.55242340620602
683 -0.040534323826432225 -35.56811891924592 -0.03907488752156496 -35.59149829372758
684 -0.040517826192080976 -35.608636745438 -0.04104548208415508 -35.63254377581174
685 -0.04047585446387529 -35.649112599901876 -0.0393361859023571 -35.6718799617141
686 -0.04056218657642603 -35.6896747864783 -0.040413498878479004 -35.712293460592576
687 -0.040573193319141866 -35.73024797979744 -0.03895420599728823 -35.75124766658986
688 -0.04061430059373379 -35.77086228039117 -0.04388082027435303 -35.795128486864215
689 -0.04046994633972645 -35.8113322267309 -0.040679769963026045 -35.83580825682724
690 -0.04049652889370918 -35.85182875562461 -0.03776735849678516 -35.87357561532403
691 -0.04067825246602297 -35.89250700809063 -0.03913805913180113 -35.91271367445583
692 -0.040621036849915984 -35.933128044940545 -0.04092511851340532 -35.95363879296924
693 -0.040632516890764234 -35.97376056183131 -0.038666794635355474 -35.99230558760459
694 -0.040668990835547446 -36.01442955266686 -0.04047616086900234 -36.032781748473596
695 -0.0407011991366744 -36.05513075180354 -0.042316544242203234 -36.0750982927158
696 -0.040635613910853866 -36.09576636571439 -0.04373653065413237 -36.11883482336993
697 -0.0404844107106328 -36.13625077642502 -0.0400472991168499 -36.15888212248678
698 -0.040491885505616665 -36.17674266193064 -0.040616384334862234 -36.19949850682164
699 -0.040621784143149854 -36.21736444607379 -0.04402013402432203 -36.24351864084596
700 -0.04043727219104767 -36.25780171826484 -0.039833258278667925 -36.28335189912463
701 -0.04039885606616735 -36.298200574331005 -0.040781342424452305 -36.324133241549085
702 -0.040498738177120686 -36.338699312508126 -0.03973926231265068 -36.363872503861735
703 -0.04047308843582868 -36.37917240094396 -0.04032881315797567 -36.40420131701971
704 -0.04045467488467693 -36.419627075828636 -0.04102669451385736 -36.44522801153357
705 -0.04049770813435316 -36.46012478396299 -0.0437293129041791 -36.48895732443775
706 -0.04035932943224907 -36.50048411339524 -0.040190921351313594 -36.52914824578906
707 -0.04030963648110628 -36.54079374987634 -0.039804808981716636 -36.56895305477077
708 -0.04037621971219778 -36.581169969588544 -0.042031330056488514 -36.61098438482726
709 -0.040355375967919827 -36.62152534555646 -0.04032453130930662 -36.65130891613657
710 -0.0403874633833766 -36.66191280893984 -0.04455350823700428 -36.69586242437357
711 -0.04015365783125162 -36.70206646677109 -0.04060957934707403 -36.73647200372065
712 -0.04012253601104021 -36.74218900278213 -0.039484068565070626 -36.77595607228572
713 -0.040186660923063756 -36.782375663705196 -0.03917869869619608 -36.81513477098192
714 -0.040272134356200695 -36.822647798061396 -0.04117918852716684 -36.85631395950909
715 -0.04023961815983057 -36.86288741622123 -0.039142311364412305 -36.8954562708735
716 -0.040342507883906364 -36.90322992410513 -0.04086469747126102 -36.936320968344766
717 -0.04029504470527172 -36.94352496881041 -0.04316118992865085 -36.97948215827342
718 -0.04013686291873455 -36.983661831729144 -0.04323949459940195 -37.022721652872825
719 -0.04007677771151066 -37.023738609440656 -0.040706286393105987 -37.06342793926593
720 -0.04011892639100552 -37.06385753583166 -0.04244955815374851 -37.10587749741968
721 -0.03989830892533064 -37.10375584475699 -0.04017860554158688 -37.14605610296126
722 -0.039968293905258176 -37.14372413866225 -0.03939656391739845 -37.18545266687866
723 -0.039908342994749546 -37.183632481657 -0.04022158998996019 -37.22567425686862
724 -0.040023859776556495 -37.22365634143355 -0.04146964270621538 -37.26714389957484
725 -0.03994520455598831 -37.263601545989545 -0.03996828570961952 -37.30711218528446
726 -0.03991825021803379 -37.30351979620758 -0.03974776212126017 -37.34685994740572
727 -0.039954795874655245 -37.34347459208224 -0.04070937857031822 -37.38756932597604
728 -0.039928531274199486 -37.38340312335644 -0.038455269671976565 -37.426024595648016
729 -0.04001671113073826 -37.42341983448718 -0.04045497123152018 -37.466479566879535
730 -0.04002357143908739 -37.46344340592626 -0.041032010689377785 -37.50751157756891
731 -0.04001926127821207 -37.503462667204474 -0.03981821481138468 -37.547329792380296
732 -0.039926259964704516 -37.543388927169175 -0.040940291993319985 -37.58827008437362
733 -0.04003566689789295 -37.58342459406707 -0.041525732912123206 -37.62979581728574
734 -0.03993864525109529 -37.62336323931817 -0.04007374197244644 -37.66986955925819
735 -0.040047023072838785 -37.663410262391004 -0.04112121481448412 -37.71099077407267
736 -0.039955377019941805 -37.70336563941095 -0.03834185693413019 -37.7493326310068
737 -0.03994430657476187 -37.74330994598571 -0.04121217466890812 -37.79054480567571
738 -0.039954281039536 -37.78326422702524 -0.039974420145154 -37.830519225820865
739 -0.04001208432018757 -37.82327631134543 -0.041032679937779905 -37.87155190575864
740 -0.040015855617821214 -37.863292166963255 -0.03731797244399786 -37.908869878202644
741 -0.04011179897934199 -37.903403965942594 -0.040292206965386865 -37.949162085168034
742 -0.040034902095794675 -37.94343886803839 -0.043020137771964076 -37.992182222939995
743 -0.04004053790122271 -37.98347940593961 -0.03713960200548172 -38.02932182494548
744 -0.04010737519711256 -38.02358678113672 -0.0411024970933795 -38.07042432203885
745 -0.04013517629355192 -38.063721957430275 -0.040768070705235006 -38.11119239274409
746 -0.04009680822491646 -38.10381876565519 -0.03865320850163698 -38.14984560124572
747 -0.040138928592205046 -38.1439576942474 -0.04122230000793934 -38.19106790125366
748 -0.04013540484011173 -38.18409309908751 -0.0397960601374507 -38.23086396139111
749 -0.04024066738784313 -38.224333766475354 -0.04086939170956612 -38.27173335310067
750 -0.04012007098644972 -38.2644538374618 -0.04006360918283462 -38.31179696228351
751 -0.040177224203944206 -38.304631061665745 -0.04023055881261826 -38.352027521096126
752 -0.0402009354904294 -38.34483199715618 -0.040656762383878234 -38.39268428348
753 -0.04020360410213471 -38.38503560125831 -0.042815524898469445 -38.435499808378474
754 -0.04009848516434431 -38.42513408642265 -0.03788978923112154 -38.4733895976096
755 -0.0401721678674221 -38.46530625429008 -0.03893825374543667 -38.51232785135503
756 -0.040256612747907636 -38.50556286703799 -0.03863145187497139 -38.55095930323
757 -0.04031118508428335 -38.54587405212227 -0.04023669175803661 -38.59119599498804
758 -0.04033995382487774 -38.58621400594715 -0.039525726437568666 -38.63072172142561
759 -0.04035096857696772 -38.626564974524115 -0.03954641669988632 -38.67026813812549
760 -0.0403906648978591 -38.66695563942197 -0.041246370412409306 -38.7115145085379
761 -0.040348845347762105 -38.707304484769736 -0.040331661514937875 -38.75184617005284
762 -0.04038190823048353 -38.74768639300022 -0.03967795185744762 -38.79152412191029
763 -0.04031696170568466 -38.78800335470591 -0.040025553479790685 -38.831549675390086
764 -0.04043194931000471 -38.82843530401591 -0.03826376106590033 -38.869813436455985
765 -0.04054226558655501 -38.868977569602464 -0.039934372156858446 -38.90974780861284
766 -0.04047494754195213 -38.909452517144416 -0.03876896295696497 -38.94851677156981
767 -0.0405670054256916 -38.95001952257011 -0.041661562956869604 -38.990178334526675
768 -0.040443607978522776 -38.99046313054863 -0.040363730303943156 -39.03054206483062
769 -0.04051309861242771 -39.03097622916106 -0.04027727674692869 -39.07081934157755
770 -0.040481801703572275 -39.07145803086463 -0.040322509594261646 -39.11114185117181
771 -0.04048302173614502 -39.11194105260078 -0.0412675641477108 -39.15240941531952
772 -0.04065554328262806 -39.1525965958834 -0.041725875623524186 -39.194135290943045
773 -0.040443267486989495 -39.193039863370394 -0.04165165089070797 -39.23578694183375
774 -0.040309594757854936 -39.23334945812825 -0.039388364739716054 -39.275175306573466
775 -0.040351216308772565 -39.27370067443702 -0.039822479337453844 -39.31499778591092
776 -0.04038689937442541 -39.31408757381145 -0.04042348489165306 -39.35542127080257
777 -0.040458080172538755 -39.35454565398399 -0.0409940579906106 -39.39641532879318
778 -0.04032296389341354 -39.39486861787741 -0.04338430687785148 -39.43979963567104
779 -0.04024345967918634 -39.435112077556596 -0.04119478203356266 -39.4809944177046
780 -0.04021272752434015 -39.47532480508094 -0.03937479741871357 -39.52036921512332
781 -0.04034741502255201 -39.51567222010349 -0.04098818954080343 -39.56135740466412
782 -0.04023915585130453 -39.55591137595479 -0.04017858989536762 -39.60153599455949
783 -0.040304343588650225 -39.596215719543444 -0.03897118270397186 -39.640507177263466
784 -0.04025663919746876 -39.63647235874091 -0.03957492727786303 -39.68008210454133
785 -0.04028379414230585 -39.676756152883215 -0.040463030152022836 -39.72054513469335
786 -0.04034199733287096 -39.71709815021609 -0.03961359076201916 -39.76015872545537
787 -0.04036702774465084 -39.75746517796074 -0.04033551886677742 -39.800494244322145
788 -0.040346195176243785 -39.79781137313698 -0.039341029897332194 -39.839835274219475
789 -0.040638506226241586 -39.838449879363225 -0.04022853747010231 -39.880063811689574
790 -0.04045925959944725 -39.87890913896267 -0.03922003079205751 -39.91928384248163
791 -0.040508147701621054 -39.91941728666429 -0.04024913404136896 -39.959532976523
792 -0.04052403159439564 -39.959941318258686 -0.04040827285498381 -39.99994124937798
793 -0.040515641681849957 -40.000456959940536 -0.0400989979505539 -40.040040247328534
794 -0.04043919090181589 -40.04089615084235 -0.04107712507247925 -40.08111737240101
795 -0.040471356548368934 -40.081367507390716 -0.038452168740332124 -40.119569541141345
796 -0.04052263516932726 -40.12189014256004 -0.0390339644625783 -40.15860350560392
797 -0.0405761020258069 -40.16246624458585 -0.04255654774606228 -40.20116005334998
798 -0.04047990683466196 -40.20294615142051 -0.04058461375534535 -40.24174466710532
799 -0.040465326979756355 -40.24341147840027 -0.0389818960800767 -40.2807265631854
800 -0.040550532191991805 -40.28396201059226 -0.03883530125021935 -40.31956186443561
801 -0.040562460757792 -40.32452447135005 -0.037074588052928445 -40.356636452488544
802 -0.040713776089251044 -40.3652382474393 -0.03929459247738123 -40.39593104496593
803 -0.04073853697627783 -40.40597678441558 -0.04322669114917517 -40.4391577361151
804 -0.040676938556134704 -40.44665372297171 -0.04268551431596279 -40.48184325043106
805 -0.0405585378408432 -40.487212260812555 -0.03871377687901258 -40.520557027310076
806 -0.04069232642650604 -40.527904587239064 -0.04056750852614641 -40.56112453583622
807 -0.04061645399779081 -40.568521041236856 -0.03906536288559437 -40.600189898721815
808 -0.04067896157503128 -40.60920000281189 -0.042679108865559104 -40.64286900758737
809 -0.040552944876253605 -40.64975294768814 -0.042022638395428656 -40.6848916459828
810 -0.040545610897243026 -40.69029855858538 -0.041664546355605125 -40.72655619233841
811 -0.0404998529702425 -40.730798411555625 -0.03993638642132282 -40.76649257875973
812 -0.04044953137636185 -40.771247942931986 -0.04159253239631653 -40.808085111156046
813 -0.040496426075696944 -40.811744369007684 -0.03984050862491131 -40.84792561978096
814 -0.04050114490091801 -40.8522455139086 -0.04276800956577063 -40.89069362934673
815 -0.04037858285009861 -40.892624096758695 -0.0399081053212285 -40.93060173466796
816 -0.04031635690480471 -40.9329404536635 -0.040099879167973994 -40.970701613835935
817 -0.04036876782774925 -40.97330922149125 -0.03987561762332916 -41.010577231459266
818 -0.040419113263487814 -41.01372833475474 -0.04014326427131891 -41.05072049573059
819 -0.04049583449959755 -41.05422416925433 -0.0401917627081275 -41.09091225843871
820 -0.0404685515910387 -41.09469272084537 -0.040374992042779924 -41.13128725048149
821 -0.04050492122769356 -41.13519764207307 -0.04193648062646389 -41.17322373110795
822 -0.04036409500986338 -41.17556173708293 -0.040950055420398715 -41.21417378652835
823 -0.04038815665990114 -41.21594989374283 -0.04109848625957966 -41.25527227278793
824 -0.040368194691836834 -41.25631808843467 -0.042295236699283124 -41.29756750948721
825 -0.04036595392972231 -41.29668404236439 -0.04018147848546505 -41.337748987972674
826 -0.040342654660344125 -41.33702669702473 -0.03872548546642065 -41.376474473439096
827 -0.040424573607742785 -41.37745127063248 -0.04125518370419741 -41.41772965714329
828 -0.04030914232134819 -41.417760412953825 -0.04018913879990578 -41.45791879594319
829 -0.04039281811565161 -41.458153231069474 -0.03985214065760374 -41.497770936600794
830 -0.040382612496614456 -41.49853584356609 -0.03859977889806032 -41.536370715498855
831 -0.04051813818514347 -41.53905398175123 -0.040593296848237516 -41.57696401234709
832 -0.04047537352889776 -41.57952935528013 -0.03811421636492014 -41.61507822871201
833 -0.040502912178635594 -41.62003226745877 -0.04212171286344528 -41.657199941575456
834 -0.04041767287999391 -41.660449940338765 -0.04047860968858004 -41.69767855126403
835 -0.04053933043032885 -41.70098927076909 -0.0431531960144639 -41.7408317472785
836 -0.040374628826975824 -41.74136389959607 -0.04100265819579363 -41.78183440547429
837 -0.04037130866199732 -41.78173520825806 -0.04171818476170301 -41.823552590236
838 -0.04028848446905613 -41.82202369272712 -0.03843949418514967 -41.861992084421146
839 -0.040341330133378504 -41.8623650228605 -0.041662634909152986 -41.9036547193303
840 -0.04048375952988863 -41.90284878239039 -0.04400249365717172 -41.94765721298747
841 -0.04022524300962686 -41.94307402540002 -0.0412994472309947 -41.98895666021847
842 -0.04023861028254032 -41.983312635682566 -0.038541168160736564 -42.027497828379204
843 -0.040160351805388926 -42.023472987487956 -0.04243594240397215 -42.06993377078317
844 -0.040095570124685766 -42.06356855761264 -0.041358244977891444 -42.111292015761066
845 -0.040074189007282254 -42.103642746619926 -0.03934009727090597 -42.150632113031975
846 -0.0402952030301094 -42.14393794965004 -0.0421938106417656 -42.19282592367374
847 -0.040077632293105125 -42.18401558194314 -0.040796119906008246 -42.23362204357974
848 -0.04006284847855568 -42.2240784304217 -0.03928606696426869 -42.27290811054401
849 -0.04012102112174034 -42.26419945154344 -0.0395964615046978 -42.31250457204871
850 -0.04015742801129818 -42.30435687955474 -0.038228331692516805 -42.350732903741225
851 -0.0401627816259861 -42.344519661180726 -0.03904657755047083 -42.3897794812917
852 -0.04031262081116438 -42.38483228199189 -0.04024088028818369 -42.43002036157988
853 -0.04020489733666181 -42.425037179328555 -0.04026066455990076 -42.47028102613978
854 -0.040201288647949696 -42.465238467976505 -0.04060884974896908 -42.51088987588875
855 -0.04023044239729643 -42.5054689103738 -0.040305256471037866 -42.55119513235979
856 -0.04026311170309782 -42.5457320220769 -0.042299401201307776 -42.59349453356109
857 -0.04025104939937592 -42.58598307147627 -0.034526932425796984 -42.62802146598689
858 -0.04026116654276848 -42.62624423801904 -0.03893267400562763 -42.66695413999252
859 -0.04052316080778837 -42.66676739882683 -0.03931194730103016 -42.70626608729355
860 -0.04042782410979271 -42.70719522293662 -0.042229001969099046 -42.74849508926265
861 -0.04036883357912302 -42.74756405651574 -0.039654874987900254 -42.78814996425055
862 -0.04045576807111502 -42.788019824586854 -0.039696136862039565 -42.82784610111259
863 -0.04026987813413143 -42.82828970272099 -0.039542586728930476 -42.86738868784152
864 -0.04051737356930971 -42.868807076290295 -0.04045746829360723 -42.90784615613513
865 -0.040503946505486964 -42.909311022795784 -0.03671638108789921 -42.94456253722303
866 -0.04057709313929081 -42.949888115935074 -0.04119300022721291 -42.98575553745024
867 -0.040507590398192406 -42.99039570633327 -0.04139418881386518 -43.027149726264106
868 -0.04056410007178783 -43.03095980640506 -0.040590577945113185 -43.06774030420922
869 -0.040491060353815556 -43.07145086675887 -0.04092688225209713 -43.10866718646131
870 -0.04045411366969347 -43.11190498042857 -0.039209437929093836 -43.147876624390406
871 -0.04055126644670963 -43.15245624687528 -0.04457649532705545 -43.19245311971746
872 -0.04044911153614521 -43.19290535841143 -0.04177646264433861 -43.2342295823618
873 -0.04038875866681337 -43.233294117078245 -0.04103686641901731 -43.27526644878082
874 -0.040390507131814954 -43.27368462421006 -0.04016247540712357 -43.31542892418794
875 -0.04032825268805027 -43.31401287689811 -0.04090366419404745 -43.35633258838199
876 -0.04036453515291214 -43.35437741205102 -0.040592942386865616 -43.396925530768854
877 -0.04033634401857853 -43.3947137560696 -0.04048029575496912 -43.43740582652382
878 -0.04030042625963688 -43.43501418232923 -0.039555907063186166 -43.47696173358701
879 -0.040381761454045775 -43.475395943783276 -0.04268528912216425 -43.51964702270917
880 -0.040343520604074 -43.51573946438735 -0.037074726074934006 -43.556721748784106
881 -0.04051277916878462 -43.55625224355614 -0.0419741852208972 -43.598695934005
882 -0.040438241139054296 -43.596690484695195 -0.039359422959387304 -43.63805535696439
883 -0.040436779893934724 -43.63712726458913 -0.03541712649166584 -43.67347248345605
884 -0.040579539351165296 -43.677706803940296 -0.0419305644929409 -43.715403047948996
885 -0.04056730363518 -43.718274107575475 -0.041458352282643315 -43.75686140023164
886 -0.040314456634223464 -43.758588564209695 -0.03662841245532036 -43.793489812686964
887 -0.040695123933255674 -43.79928368814295 -0.0427089624106884 -43.83619877509765
888 -0.04053715709596872 -43.83982084523892 -0.04172766506671906 -43.877926440164366
889 -0.04042273107916117 -43.88024357631808 -0.03774107359349728 -43.91566751375786
890 -0.04053069055080414 -43.92077426686888 -0.04298006016761065 -43.95864757392547
891 -0.04047930352389813 -43.96125357039278 -0.03982031401246786 -43.998467887937935
892 -0.04052335396409035 -44.00177692435687 -0.039284766651690006 -44.037752654589625
893 -0.04055717680603266 -44.0423341011629 -0.03959621209651232 -44.07734886668614
894 -0.040584387816488744 -44.08291848897939 -0.04209395330399275 -44.11944281999013
895 -0.04049627259373665 -44.12341476157312 -0.04037137497216463 -44.159814194962294
896 -0.040559379011392595 -44.163974140584514 -0.04049721211194992 -44.200311407074246
897 -0.04045986346900463 -44.20443400405352 -0.04028418157249689 -44.24059558864674
898 -0.04052849188446998 -44.24496249593799 -0.03773729708045721 -44.278332885727195
899 -0.040568049624562265 -44.28553054556255 -0.04104105737060308 -44.3193739430978
900 -0.04053497184067965 -44.32606551740323 -0.04030906893312931 -44.35968301203093
901 -0.04053004216402769 -44.36659555956726 -0.039956888370215896 -44.39963990040114
902 -0.04058028478175402 -44.40717584434901 -0.04145898800343275 -44.441098888404575
903 -0.040544284880161284 -44.447720129229175 -0.03994631133973599 -44.48104519974431
904 -0.04054719842970371 -44.48826732765888 -0.039396262168884276 -44.520441461913194
905 -0.04057816192507744 -44.52884548958396 -0.04066884946078062 -44.56111031137397
906 -0.040592407993972304 -44.56943789757793 -0.03861143216490746 -44.59972174353888
907 -0.04063999429345131 -44.61007789187138 -0.038267907314002515 -44.63798965085288
908 -0.04071177877485752 -44.65078967064623 -0.04176056031137705 -44.679750211164254
909 -0.04068237543106079 -44.691472046077294 -0.03915296494960785 -44.71890317611386
910 -0.040688352286815645 -44.73216039836411 -0.04037975072860718 -44.75928292684247
911 -0.0407456960529089 -44.77290609441702 -0.04256229531019926 -44.801845222152664
912 -0.040748811513185504 -44.8136549059302 -0.039195744320750237 -44.841040966473415
913 -0.040647806413471696 -44.854302712343674 -0.04048975445330143 -44.88153072092672
914 -0.04067233540117741 -44.89497504774485 -0.04199752695858479 -44.9235282478853
915 -0.040647576563060284 -44.93562262430791 -0.0354588158428669 -44.958987063728166
916 -0.04071594569832086 -44.976338570006234 -0.04065801911056042 -44.999645082838725
917 -0.04075744692236185 -45.0170960169286 -0.040812169946730134 -45.04045725278546
918 -0.04075317811220884 -45.05784919504081 -0.04308312684297562 -45.08354037962843
919 -0.04068558048456907 -45.09853477552538 -0.04190677795559168 -45.12544715758402
920 -0.04067553896456957 -45.13921031448995 -0.04285147897899151 -45.16829863656301
921 -0.04053588286042213 -45.179746197350376 -0.04142790324985981 -45.20972653981287
922 -0.04050248693674803 -45.22024868428712 -0.04052931573241949 -45.25025585554529
923 -0.040514687076210976 -45.26076337136333 -0.03972430694848299 -45.28998016249378
924 -0.04050561990588904 -45.30126899126922 -0.04062474649399519 -45.33060490898777
925 -0.04054161682724953 -45.341810608096466 -0.041919546015560624 -45.37252445500334
926 -0.040536630898714066 -45.38234723899518 -0.04148996900767088 -45.41401442401101
927 -0.04041998516768217 -45.42276722416286 -0.04275311529636383 -45.45676753930737
928 -0.04034064617007971 -45.46310787033294 -0.04003326296806335 -45.49680080227544
929 -0.040409327298402783 -45.503517197631346 -0.0393766488879919 -45.53617745116343
930 -0.04042634051293135 -45.543943538144276 -0.040604712441563606 -45.576782163604996
931 -0.04035283550620079 -45.584296373650474 -0.039020268619060515 -45.61580243222406
932 -0.040365750715136525 -45.624662124365614 -0.04036952331662178 -45.65617195554068
933 -0.0403260650113225 -45.664988189376935 -0.0392118914052844 -45.695383846945965
934 -0.04040956981480122 -45.70539775919173 -0.03926725033670664 -45.73465109728267
935 -0.040492428839206694 -45.74589018803094 -0.04026548769325018 -45.77491658497592
936 -0.04045926351100206 -45.786349451541945 -0.042432797886431214 -45.81734938286235
937 -0.04055275171995163 -45.826902203261895 -0.042750018648803234 -45.86009940151116
938 -0.04036398008465767 -45.86726618334655 -0.0418759984895587 -45.901975400000715
939 -0.04032080452889204 -45.90758698787544 -0.04202195964753628 -45.94399735964825
940 -0.04026973750442266 -45.947856725379864 -0.041561573185026644 -45.98555893283328
941 -0.04020932074636221 -45.98806604612623 -0.04096652213484049 -46.026525454968116
942 -0.040162397734820846 -46.028228443861046 -0.03987742178142071 -46.066402876749535
943 -0.040221114084124564 -46.06844955794517 -0.03981141392141581 -46.10621429067095
944 -0.04022367838770151 -46.108673236332876 -0.04132617320865393 -46.1475404638796
945 -0.04011075682938099 -46.148783993162255 -0.04013227522373199 -46.187672739103334
946 -0.04020657874643803 -46.18899057190869 -0.039400383830070496 -46.227073122933405
947 -0.04021498486399651 -46.22920555677268 -0.040240810997784135 -46.26731393393119
948 -0.04025598913431168 -46.26946154590699 -0.03884774800390005 -46.306161681935095
949 -0.04031464960426092 -46.309776195511255 -0.04003222864121199 -46.346193910576304
950 -0.04031294398009777 -46.35008913949135 -0.04094702117145062 -46.38714093174775
951 -0.04033355377614498 -46.390422693267496 -0.03930965177714825 -46.4264505835249
952 -0.04035762250423432 -46.43078031577173 -0.039704656973481176 -46.46615524049838
953 -0.04044935405254364 -46.47122966982427 -0.0405532555654645 -46.506708496063844
954 -0.04053081832826137 -46.51176048815253 -0.04449358731508255 -46.551202083378925
955 -0.04027779456228018 -46.55203828271481 -0.04258130881935358 -46.593783392198276
956 -0.04014664087444544 -46.59218492358926 -0.039270006492733954 -46.63305339869101
957 -0.04019472915679216 -46.63237965274605 -0.04041087441146374 -46.673464273102475
958 -0.04023448769003153 -46.67261414043608 -0.037929301336407664 -46.71139357443888
959 -0.04031131286174059 -46.71292545329782 -0.04131957292556763 -46.752713147364446
960 -0.040265819244086745 -46.753191272541905 -0.04073107205331326 -46.79344421941776
961 -0.040211044065654275 -46.79340231660756 -0.040709021501243114 -46.834153240919
962 -0.040405156277120116 -46.83380747288468 -0.04111504256725311 -46.87526828348626
963 -0.04021709784865379 -46.87402457073333 -0.038942040503025056 -46.91421032398928
964 -0.04028529599308968 -46.91430986672642 -0.041039833426475526 -46.955250157415755
965 -0.04024174753576517 -46.954551614262186 -0.040234702080488204 -46.995484859496244
966 -0.04027510043233633 -46.994826714694526 -0.0405703455209732 -47.03605520501722
967 -0.040220217779278755 -47.035046932473804 -0.03974418342113495 -47.075799388438355
968 -0.04022618234157562 -47.07527311481538 -0.041369800455868244 -47.11716918889422
969 -0.04024205822497606 -47.11551517304036 -0.04081869162619114 -47.157987880520416
970 -0.04019417706876993 -47.15570935010913 -0.03956906888633967 -47.19755694940675
971 -0.04032705090939999 -47.196036401018524 -0.040107881836593154 -47.23766483124334
972 -0.04028977118432522 -47.23632617220285 -0.03944252729415894 -47.2771073585375
973 -0.04030884150415659 -47.27663501370701 -0.040241647884249686 -47.31734900642175
974 -0.04032628983259201 -47.3169613035396 -0.03998355660587549 -47.357332563027626
975 -0.04028801526874304 -47.35724931880834 -0.039462484419345856 -47.39679504744697
976 -0.040298571437597276 -47.39754789024594 -0.03773374520242214 -47.434528792649395
977 -0.04039869587868452 -47.437946586124625 -0.0399385005235672 -47.474467293172964
978 -0.04039103053510189 -47.47833761665973 -0.03990882635116577 -47.51437611952413
979 -0.04044722318649292 -47.51878483984622 -0.039597387611866 -47.55397350713599
980 -0.0405324412509799 -47.5593172810972 -0.03922325316816568 -47.59319676030416
981 -0.04051850866526365 -47.599835789762466 -0.04124178346246481 -47.63443854376663
982 -0.040480023808777334 -47.64031581357124 -0.04016368202865124 -47.674602225795276
983 -0.04047448504716158 -47.680790298618405 -0.0398896811529994 -47.714491906948275
984 -0.0405420457944274 -47.72133234441283 -0.04266572203487158 -47.757157628983144
985 -0.04044906254857779 -47.761781406961404 -0.04021808560937643 -47.79737571459252
986 -0.04047886226326227 -47.80226026922467 -0.04016358386725187 -47.837539298459774
987 -0.04052181392908096 -47.84278208315375 -0.038542842119932176 -47.876082140579705
988 -0.04058215245604515 -47.8833642356098 -0.042221008241176604 -47.91830314882088
989 -0.040473713912069796 -47.92383794952187 -0.04239825084805489 -47.960701399668935
990 -0.04033449999988079 -47.96417244952175 -0.0408656207844615 -48.00156702045339
991 -0.04036535415798426 -48.00453780367973 -0.03983217366039753 -48.041399194113794
992 -0.040370045229792595 -48.044907848909524 -0.040723502077162264 -48.08212269619096
993 -0.04036907982081175 -48.08527692873034 -0.04115312155336141 -48.12327581774432
994 -0.040260021947324275 -48.12553695067766 -0.03948882669210434 -48.16276464443643
995 -0.04040155541151762 -48.165938506089184 -0.04124681260436773 -48.2040114570408
996 -0.040352122858166695 -48.20629062894735 -0.044047261215746404 -48.248058718256544
997 -0.04017629493027926 -48.24646692387763 -0.04169422052800655 -48.28975293878455
998 -0.04016897529363632 -48.286635899171266 -0.04086674228310585 -48.33061968106766
999 -0.0401716060936451 -48.32680750526491 -0.036053606681525706 -48.36667328774919
1000 -0.04029628671705723 -48.36710379198197 -0.04111618902534246 -48.40778947677453
1001 -0.04018486384302378 -48.40728865582499 -0.042657542042434216 -48.450447018816966
1002 -0.0401872793212533 -48.447475935146244 -0.04002139791846275 -48.49046841673543
1003 -0.04021629076451063 -48.487692225910756 -0.03994145914912224 -48.53040987588455
1004 -0.04027964435517788 -48.52797187026594 -0.039302352257072924 -48.569712228141626
1005 -0.040286985039710996 -48.56825885530565 -0.04160851780325174 -48.61132074594488
1006 -0.040427590161561965 -48.608686445467214 -0.04516381416469813 -48.656484560109575
1007 -0.04010617267340422 -48.64879261814062 -0.03949771467596293 -48.695982274785536
1008 -0.04008048865944147 -48.68887310680006 -0.039533311128616334 -48.73551558591415
1009 -0.04013496898114681 -48.72900807578121 -0.039099170826375484 -48.774614756740526
1010 -0.04017274659126997 -48.769180822372476 -0.041041222587227824 -48.81565597932775
1011 -0.04016098976135254 -48.80934181213383 -0.03994524609297514 -48.85560122542073
1012 -0.040149762108922 -48.849491574242755 -0.040837129764258864 -48.89643835518498
1013 -0.040114926546812056 -48.88960650078957 -0.040345865115523336 -48.93678422030051
1014 -0.040191574953496456 -48.929798075743065 -0.03920390419661999 -48.97598812449713
1015 -0.04017332866787911 -48.96997140441094 -0.04216023627668619 -49.018148360773814
1016 -0.040218313597142695 -49.010189718008085 -0.042104868963360784 -49.06025322973718
1017 -0.04007531963288784 -49.050265037640976 -0.04003326985985041 -49.100286499597026
1018 -0.04005799200385809 -49.090323029644836 -0.03837436027824879 -49.13866085987527
1019 -0.0401763079687953 -49.13049933761363 -0.04050771053880453 -49.17916857041408
1020 -0.04011671021580696 -49.170616047829434 -0.040614460781216624 -49.21978303119529
1021 -0.0401148620992899 -49.21073090992872 -0.03824742492288351 -49.25803045611818
1022 -0.04022827912122011 -49.250959189049944 -0.039455207996070385 -49.29748566411425
1023 -0.04021542370319366 -49.29117461275314 -0.04042391572147608 -49.337909579835724
1024 -0.04029931835830212 -49.33147393111144 -0.03902132082730532 -49.37693090066303
1025 -0.04036578554660082 -49.37183971665804 -0.04132587965577841 -49.418256780318806
1026 -0.04038197286427021 -49.412221689522305 -0.04108526296913624 -49.45934204328794
1027 -0.040263216756284234 -49.45248490627859 -0.0372538885101676 -49.496595931798105
1028 -0.04047282040119171 -49.49295772667978 -0.0406221728771925 -49.5372181046753
1029 -0.040361339785158636 -49.53331906646494 -0.043081249482929705 -49.58029935415823
1030 -0.04031653683632612 -49.57363560330127 -0.04174422807991505 -49.62204358223814
1031 -0.04026654679328203 -49.61390215009455 -0.04131733514368534 -49.66336091738183
1032 -0.04023228604346514 -49.654134436138015 -0.041007447987794876 -49.704368365369625
1033 -0.04023871719837189 -49.694373153336386 -0.041311657428741454 -49.74568002279837
1034 -0.040180950053036214 -49.73455410338942 -0.042634373717010024 -49.788314396515375
1035 -0.04014143776148558 -49.774695541150905 -0.03970095999538899 -49.82801535651076
1036 -0.040179264917969706 -49.81487480606887 -0.03757189381867647 -49.86558725032944
1037 -0.04025410674512386 -49.855128912813996 -0.04069013278931379 -49.906277383118756
1038 -0.04021605681627989 -49.89534496963027 -0.0410066481679678 -49.94728403128672
1039 -0.04014038071036339 -49.935485350340635 -0.03864002749323845 -49.98592405877996
1040 -0.04027091264724732 -49.97575626298788 -0.037546838819980624 -50.023470897599935
1041 -0.04032382480800152 -50.01608008779588 -0.038285184651613235 -50.06175608225155
1042 -0.04036694299429655 -50.056447030790174 -0.040321861207485196 -50.10207794345904
1043 -0.04039133451879025 -50.09683836530896 -0.041240607388317585 -50.143318550847354
1044 -0.04037842117249966 -50.13721678648146 -0.03845874201506376 -50.18177729286242
1045 -0.040515967272222043 -50.17773275375368 -0.040944022312760356 -50.22272131517518
1046 -0.04032426085323095 -50.21805701460691 -0.040475810132920745 -50.263197125308096
1047 -0.04039033614099026 -50.2584473507479 -0.04055024534463882 -50.30374737065274
1048 -0.04039775673300028 -50.2988451074809 -0.0410652857273817 -50.34481265638012
1049 -0.04039395805448294 -50.33923906553538 -0.03740562722086906 -50.38221828360099
1050 -0.04049553629010916 -50.37973460182549 -0.040603335574269296 -50.42282161917526
1051 -0.04055214524269104 -50.42028674706818 -0.04257732667028904 -50.46539894584555
1052 -0.04035650156438351 -50.460643248632564 -0.04018342606723309 -50.50558237191278
1053 -0.040408313274383545 -50.50105156190695 -0.04249921441078186 -50.54808158632356
1054 -0.04037662241607905 -50.541428184323024 -0.0418675996363163 -50.58994918595988
1055 -0.04028679486364126 -50.581714979186664 -0.039755063317716124 -50.629704249277594
1056 -0.04024216756224632 -50.62195714674891 -0.03732531610876322 -50.66702956538636
1057 -0.04038943909108639 -50.66234658584 -0.038743770122528075 -50.70577333550889
1058 -0.040410860627889636 -50.702757446467885 -0.04060640297830105 -50.746379738487185
1059 -0.04046264011412859 -50.74322008658201 -0.04065136145800352 -50.78703109994519
1060 -0.04044374842196703 -50.78366383500398 -0.04081052951514721 -50.82784162946034
1061 -0.04046954233199358 -50.82413337733597 -0.03984456118196249 -50.8676861906423
1062 -0.04050606917589903 -50.864639446511866 -0.03974315281957388 -50.90742934346188
1063 -0.04059953317046165 -50.90523897968233 -0.04246942531317473 -50.94989876877505
1064 -0.04049249831587076 -50.9457314779982 -0.0373885503038764 -50.98728731907892
1065 -0.04054763372987509 -50.986279111728074 -0.04036214854568243 -51.027649467624606
1066 -0.040560249052941796 -51.02683936078102 -0.04028953872621059 -51.06793900635082
1067 -0.04055220410227776 -51.067391564883295 -0.040727846696972846 -51.108666853047794
1068 -0.04048856701701879 -51.107880131900316 -0.03917682003229857 -51.14784367308009
1069 -0.040563319064676764 -51.14844345096499 -0.04217956662178039 -51.19002323970187
1070 -0.04077962245792151 -51.18922307342291 -0.03569419253617525 -51.22571743223805
1071 -0.040692602284252644 -51.22991567570716 -0.04274210333824158 -51.26845953557629
1072 -0.04060331769287586 -51.27051899340004 -0.04043995924293995 -51.30889949481923
1073 -0.040649541467428205 -51.31116853486747 -0.04071356058120727 -51.34961305540044
1074 -0.040618536062538624 -51.35178707093001 -0.04096465352922678 -51.39057770892967
1075 -0.04057636968791485 -51.39236344061792 -0.04016137793660164 -51.43073908686627
1076 -0.04058225937187672 -51.432945699989794 -0.041337800212204456 -51.47207688707847
1077 -0.04060772527009249 -51.47355342525989 -0.04018475469201803 -51.51226164177049
1078 -0.040588357485830784 -51.51414178274572 -0.04088057931512594 -51.55314222108562
1079 -0.04054640121757984 -51.5546881839633 -0.039400560595095155 -51.59254278168072
1080 -0.040566328726708886 -51.59525451269001 -0.040928644686937334 -51.633471426367656
1081 -0.04056907407939434 -51.635823586769405 -0.038551276177167894 -51.67202270254482
1082 -0.040682577714324 -51.676506164483726 -0.04065937604755163 -51.71268207859237
1083 -0.040555278584361074 -51.71706144306809 -0.038871458172798155 -51.75155353676517
1084 -0.04069526456296444 -51.75775670763105 -0.041784404590725896 -51.7933379413559
1085 -0.04072717782109976 -51.79848388545215 -0.03721681833267212 -51.830554759688575
1086 -0.040753682143986225 -51.839237567596136 -0.04031066112220287 -51.87086542081078
1087 -0.04074276573956013 -51.879980333335695 -0.04192722663283348 -51.91279264744362
1088 -0.040665511041879654 -51.920645844377574 -0.04042378794401884 -51.95321643538764
1089 -0.040791879035532476 -51.961437723413106 -0.043289311788976194 -51.99650574717661
1090 -0.040541994757950305 -52.00197971817106 -0.04221759457141161 -52.038723341748025
1091 -0.04051884245127439 -52.042498560622334 -0.0410144280642271 -52.079737769812255
1092 -0.04054166711866856 -52.083040227741 -0.040426367335021494 -52.12016413714728
1093 -0.04051360841840505 -52.12355383615941 -0.04274415243417025 -52.162908289581445
1094 -0.040423406101763246 -52.163977242261176 -0.041448604129254815 -52.2043568937107
1095 -0.040425419621169564 -52.20440266188235 -0.0431996138766408 -52.24755650758734
1096 -0.04029562529176474 -52.24469828717411 -0.03965392392128706 -52.287210431508626
1097 -0.040328945592045785 -52.285027232766154 -0.040109334886074065 -52.3273197663947
1098 -0.040327257849276064 -52.32535449061543 -0.040233380161225796 -52.36755314655593
1099 -0.040296267904341224 -52.36565075851977 -0.0395666616037488 -52.40711980815968
1100 -0.04038088042289019 -52.40603163894266 -0.04022445157170296 -52.44734425973138
1101 -0.04037109110504389 -52.4464027300477 -0.04050679877400398 -52.487851058505385
1102 -0.04042491465806961 -52.48682764470577 -0.03912944849580526 -52.52698050700119
1103 -0.040435210801661015 -52.52726285550743 -0.0411010717973113 -52.568081578798505
1104 -0.04053948745131493 -52.56780234295874 -0.03943230155855417 -52.60751388035706
1105 -0.04040864240378141 -52.608210985362525 -0.0406823581084609 -52.64819623846552
1106 -0.04050228279083967 -52.648713268153365 -0.034787077084183694 -52.682983315549706
1107 -0.04060355592519045 -52.68931682407855 -0.04046903625130653 -52.723452351801015
1108 -0.04070305451750755 -52.73001987859606 -0.04470040928572416 -52.76815276108674
1109 -0.040415171347558496 -52.77043504994362 -0.039335711114108565 -52.807488472200845
1110 -0.04048489388078451 -52.81091994382441 -0.03937576655298471 -52.84686423875383
1111 -0.04044746961444616 -52.85136741343886 -0.03920116107910872 -52.88606539983294
1112 -0.04055114407092333 -52.89191855750978 -0.039138341695070265 -52.92520374152801
1113 -0.04057809244841337 -52.932496649958196 -0.04272147063165903 -52.96792521215967
1114 -0.04049408342689276 -52.97299073338509 -0.04120864290744066 -53.00913385506711
1115 -0.04045144375413656 -53.013442177139225 -0.040366461500525475 -53.04950031656764
1116 -0.04049829673022032 -53.053940473869446 -0.041461546905338764 -53.09096186347298
1117 -0.04052170496433973 -53.09446217883379 -0.036746125854551795 -53.127707989327526
1118 -0.040597156062722205 -53.13505933489651 -0.03914423007518053 -53.166852219402706
1119 -0.04060891028493643 -53.17566824518145 -0.04078465923666954 -53.20763687863938
1120 -0.04061545468866825 -53.21628369987012 -0.04018987901508808 -53.247826757654465
1121 -0.04058548752218485 -53.256869187392304 -0.04175086747854948 -53.28957762513301
1122 -0.04057015553116798 -53.297439342923475 -0.04145649708807468 -53.33103412222109
1123 -0.040512385033071044 -53.33795172795654 -0.040628676488995555 -53.371662798710084
1124 -0.04052512403577566 -53.37847685199232 -0.03983585499227047 -53.41149865370235
1125 -0.04053683094680309 -53.419013682939124 -0.039840135350823404 -53.451338789053175
1126 -0.04051530510187149 -53.459528988040994 -0.04039820227771997 -53.491736991330896
1127 -0.04051537252962589 -53.50004436057062 -0.041634508222341535 -53.53337149955324
1128 -0.04048637263476849 -53.54053073320539 -0.04116415102034807 -53.57453565057359
1129 -0.04045112803578377 -53.58098186124117 -0.04000255316495895 -53.61453820373855
1130 -0.04045202191919088 -53.621433883160364 -0.04247992914170027 -53.657018132880246
1131 -0.04035935364663601 -53.661793236807 -0.039469005167484285 -53.69648713804773
1132 -0.040369590558111665 -53.702162827365115 -0.03897661864757538 -53.7354637566953
1133 -0.040519810654222964 -53.74268263801934 -0.04080195035785437 -53.776265707053156
1134 -0.040487282909452915 -53.78316992092879 -0.04026029482483864 -53.816526001877996
1135 -0.04053881000727415 -53.82370873093607 -0.038071279600262645 -53.854597281478256
1136 -0.040540311858057974 -53.86424904279413 -0.04173918757587671 -53.896336469054134
1137 -0.040533029846847056 -53.90478207264098 -0.04053682181984186 -53.936873290873976
1138 -0.04050074890255928 -53.945282821543536 -0.039751768298447135 -53.97662505917242
1139 -0.04054136108607054 -53.98582418262961 -0.04291468001902103 -54.019539739191444
1140 -0.04033382311463356 -54.02615800574424 -0.03720348440110684 -54.05674322359255
1141 -0.040664893202483655 -54.066822898946725 -0.03841221109032631 -54.09515543468287
1142 -0.04057655185461044 -54.10739945080134 -0.04114855192601681 -54.13630398660889
1143 -0.04056385401636362 -54.1479633048177 -0.03999574892222881 -54.17629973553112
1144 -0.04064926393330097 -54.188612568751005 -0.03943317290395498 -54.21573290843507
1145 -0.04069962706416845 -54.229312195815176 -0.0389346593990922 -54.25466756783416
1146 -0.04073533155024052 -54.27004752736541 -0.04161494914442301 -54.296282516978586
1147 -0.04063541125506163 -54.310682938620474 -0.041751029714941976 -54.33803354669353
1148 -0.040641218051314355 -54.35132415667179 -0.040335827879607676 -54.37836937457314
1149 -0.040617302618920804 -54.391941459290706 -0.04018013309687376 -54.418549507670015
1150 -0.04065668508410454 -54.43259814437481 -0.03697739578783512 -54.45552690345785
1151 -0.040746202878654006 -54.47334434725346 -0.03993150498718023 -54.49545840844503
1152 -0.040763124637305734 -54.51410747189077 -0.04284441713243723 -54.53830282557747
1153 -0.04065012373030186 -54.55475759562107 -0.039547736570239064 -54.57785056214771
1154 -0.04061395954340696 -54.595371555164476 -0.03998745270073414 -54.617838014848445
1155 -0.0407186945900321 -54.63609024975451 -0.039808901771903035 -54.65764691662035
1156 -0.04069610256701708 -54.67678635232153 -0.04101869501173496 -54.69866561163209
1157 -0.04066690038889646 -54.71745325271043 -0.0437526373192668 -54.74241824895135
1158 -0.040658521093428136 -54.758111773803854 -0.041401758790016174 -54.78382000774137
1159 -0.040597074665129185 -54.79870884846898 -0.03592423647642136 -54.81974424421779
1160 -0.04072521571069956 -54.839434064179684 -0.04020103551447392 -54.85994527973226
1161 -0.04076532404869795 -54.880199388228384 -0.04060654267668724 -54.90055182240894
1162 -0.040694670751690865 -54.920894058980075 -0.038850105740129946 -54.939401928149074
1163 -0.0407897712662816 -54.96168383024636 -0.04185322355479002 -54.98125515170386
1164 -0.040732634626328944 -55.00241646487269 -0.040234911255538464 -55.0214900629594
1165 -0.040707186236977576 -55.04312365110967 -0.038149015977978706 -55.05963907893738
1166 -0.04082288034260273 -55.08394653145227 -0.04198193736374378 -55.101621016301124
1167 -0.04070388358086348 -55.12465041503313 -0.040502766519784926 -55.14212378282091
1168 -0.040782044269144536 -55.165432459302274 -0.04148964397609234 -55.183613426797
1169 -0.04066753331571817 -55.20609999261799 -0.039067686535418034 -55.22268111333242
1170 -0.04069294407963753 -55.24679293669763 -0.04122018925845623 -55.263901302590874
1171 -0.040656994096934795 -55.287449930794565 -0.04058819226920605 -55.30448949486008
1172 -0.04068865068256855 -55.328138581477134 -0.037236763164401054 -55.34172625802448
1173 -0.0408828916028142 -55.36902147307995 -0.04066344704478979 -55.38238970506927
1174 -0.04083440117537975 -55.40985587425533 -0.040541565790772435 -55.42293127086005
1175 -0.04079639818519354 -55.45065227244052 -0.03909871689975262 -55.4620299877598
1176 -0.0408679885789752 -55.491520261019495 -0.04212605878710747 -55.5041560465469
1177 -0.04078373350203037 -55.53230399452153 -0.04191750548779964 -55.546073552034706
1178 -0.04073203057050705 -55.57303602509204 -0.04105935543775559 -55.58713290747246
1179 -0.04067217279225588 -55.61370819788429 -0.041742976382374765 -55.62887588385483
1180 -0.040668177604675296 -55.654376375488965 -0.039287499897181985 -55.66816338375202
1181 -0.04076770823448896 -55.695144083723456 -0.04065484907478094 -55.7088182328268
1182 -0.040662914700806144 -55.73580699842426 -0.04093635678291321 -55.749754589609715
1183 -0.04064670577645302 -55.77645370420071 -0.04237509835511446 -55.79212968796483
1184 -0.04058063216507435 -55.817034336365786 -0.040053055994212626 -55.832182743959045
1185 -0.040575689449906346 -55.857610025815696 -0.04099283218383789 -55.873175576142884
1186 -0.04050257913768292 -55.898112604953376 -0.03823412153869867 -55.911409697681584
1187 -0.04060858618468046 -55.93872119113806 -0.0369294099509716 -55.948339107632556
1188 -0.04078966304659844 -55.97951085418465 -0.04367002546787262 -55.99200913310043
1189 -0.040703316777944566 -56.020214170962596 -0.0400594238191843 -56.03206855691962
1190 -0.040581858903169635 -56.06079602986576 -0.04119924809783697 -56.07326780501746
1191 -0.04068616721779108 -56.101482197083556 -0.04181178025901318 -56.11507958527647
1192 -0.040615887567400935 -56.142098084650954 -0.040957050211727616 -56.1560366354882
1193 -0.040565669722855094 -56.182663754373806 -0.03997235912829637 -56.1960089946165
1194 -0.040622301399707794 -56.223286055773514 -0.04323555044829845 -56.2392445450648
1195 -0.040598695166409016 -56.26388475093992 -0.03782225139439106 -56.27706679645919
1196 -0.04069445505738258 -56.30457920599731 -0.03969109281897545 -56.316757889278165
1197 -0.0407079566270113 -56.34528716262432 -0.04200557097792625 -56.35876346025609
1198 -0.040539315156638625 -56.38582647778095 -0.04092215895652771 -56.39968561921262
1199 -0.04053271990269423 -56.426359197683645 -0.04108860678970814 -56.440774226002326
1200 -0.0406056459993124 -56.46696484368296 -0.03921003025025129 -56.47998425625258
1201 -0.040625240094959734 -56.50759008377792 -0.04262755699455738 -56.52261181324714
1202 -0.040487335063517094 -56.54807741884144 -0.03801231235265732 -56.560624125599794
1203 -0.040580769255757335 -56.58865818809719 -0.03883939292281866 -56.59946351852261
1204 -0.04061818029731512 -56.62927636839451 -0.041191861033439636 -56.64065537955605
1205 -0.04058614373207092 -56.66986251212658 -0.040563097409904006 -56.68121847696595
1206 -0.04061286188662052 -56.7104753740132 -0.04122905619442463 -56.72244753316038
1207 -0.04049206599593162 -56.750967440009134 -0.04046457558870316 -56.76291210874908
1208 -0.040525231324136254 -56.79149267133327 -0.04229253903031349 -56.80520464777939
1209 -0.04051568415015936 -56.83200835548343 -0.03950051050633192 -56.84470515828572
1210 -0.040489320643246174 -56.87249767612668 -0.04558540023863315 -56.890290558524356
1211 -0.04029820617288351 -56.91279588229956 -0.041000379249453545 -56.93129093777381
1212 -0.04030119813978672 -56.95309708043935 -0.040351195819675924 -56.971642133593484
1213 -0.04038014560937882 -56.993477226048725 -0.042574448697268966 -57.01421658229075
1214 -0.040211427584290506 -57.033688653633014 -0.04145191013813019 -57.05566849242888
1215 -0.04012368079274893 -57.07381233442576 -0.041600283421576026 -57.09726877585045
1216 -0.04013935290277004 -57.11395168732853 -0.0402077728882432 -57.1374765487387
1217 -0.04014353267848492 -57.154095220007015 -0.04152249135077 -57.178999040089465
1218 -0.04012498371303082 -57.19422020372004 -0.040396841056644914 -57.21939588114611
1219 -0.04019038639962673 -57.23441059011967 -0.04137755874544382 -57.26077343989156
1220 -0.04014872629195452 -57.274559316411626 -0.03865545932203531 -57.299428899213595
1221 -0.04020657483488321 -57.31476589124651 -0.042144077457487585 -57.34157297667108
1222 -0.0400577200576663 -57.35482361130418 -0.03903304040431976 -57.3806060170754
1223 -0.04018805809319019 -57.39501166939737 -0.038725851103663445 -57.419331868179064
1224 -0.04025465883314609 -57.43526632823052 -0.041121676377952096 -57.46045354455702
1225 -0.040215750224888325 -57.47548207845541 -0.04019608572125435 -57.500649630278275
1226 -0.04015218857675791 -57.51563426703216 -0.04057227429002523 -57.5412219045683
1227 -0.04025745559483766 -57.555891722627 -0.040053820423781875 -57.58127572499208
1228 -0.04020746387541294 -57.596099186502414 -0.040815303288400176 -57.62209102828048
1229 -0.04022474680095911 -57.63632393330337 -0.038632483780384065 -57.66072351206086
1230 -0.04025695752352476 -57.6765808908269 -0.039805644936859605 -57.700529156997725
1231 -0.040286362543702124 -57.7168672533706 -0.03969208467751741 -57.74022124167524
1232 -0.040315504930913446 -57.75718275830152 -0.04043835904449224 -57.78065960071974
1233 -0.040249522961676124 -57.79743228126319 -0.0406041705980897 -57.821263771317824
1234 -0.04026692397892475 -57.83769920524212 -0.040805920399725436 -57.86206969171755
1235 -0.04028869941830635 -57.87798790466042 -0.03937369342893362 -57.901443385146486
1236 -0.040346345864236355 -57.91833425052466 -0.04031885247677565 -57.94176223762326
1237 -0.04036217238754034 -57.9586964229122 -0.04142583608627319 -57.983188073709535
1238 -0.04034874401986599 -57.99904516693206 -0.03935187887400389 -58.022539952583536
1239 -0.04039594866335392 -58.039441115595416 -0.03876555934548378 -58.06130551192902
1240 -0.04033967666327953 -58.079780792258695 -0.04209200963377953 -58.1033975215628
1241 -0.040290478616952896 -58.12007127087565 -0.04000676516443491 -58.14340428672723
1242 -0.040299196541309354 -58.16037046741696 -0.04006570167839527 -58.183469988405626
1243 -0.04027034137398004 -58.20064080879094 -0.03869541753083468 -58.22216540593646
1244 -0.04041380975395441 -58.2410546185449 -0.04079348370432854 -58.262958889640785
1245 -0.040430383384227754 -58.28148500192913 -0.03856704104691744 -58.3015259306877
1246 -0.04044971819967032 -58.321934720128795 -0.040370603650808336 -58.34189653433851
1247 -0.0403861353173852 -58.36232085544618 -0.04372890647500753 -58.38562544081352
1248 -0.0403534896671772 -58.402674345113354 -0.04087039865553379 -58.426495839469055
1249 -0.04023903589695692 -58.442913381010314 -0.03598080072551966 -58.46247664019457
1250 -0.040381640940904615 -58.48329502195122 -0.040133020281791686 -58.50260966047637
1251 -0.04052695706486702 -58.52382197901609 -0.04187678527086973 -58.54448644574724
1252 -0.04034169875085354 -58.56416367776694 -0.03867670986801386 -58.58316315561525
1253 -0.04050842300057411 -58.604672100767516 -0.043434444814920425 -58.62659760043017
1254 -0.04038904905319214 -58.645061149820705 -0.04218253418803215 -58.6687801346182
1255 -0.04031195510178805 -58.68537310492249 -0.03988897781819105 -58.7086691124364
1256 -0.040289954468607905 -58.725663059391096 -0.04017050676047802 -58.74883961919687
1257 -0.04034593440592289 -58.766008993797016 -0.03910449519753456 -58.787944114394406
1258 -0.04026445951312781 -58.80627345331014 -0.0414948832243681 -58.82943899761877
1259 -0.04033860005438328 -58.846612053364524 -0.039677619747817514 -58.86911661736659
1260 -0.04033427201211452 -58.88694632537664 -0.0393465967848897 -58.90846321415148
1261 -0.04035232849419117 -58.927298653870835 -0.04095394499599934 -58.94941715914748
1262 -0.04035557303577662 -58.96765422690661 -0.038841227814555165 -58.98825838696204
1263 -0.04049136266112328 -59.00814558956773 -0.038146809488534925 -59.026405196450575
1264 -0.04051581751555204 -59.04866140708329 -0.03912435974925756 -59.065529556199834
1265 -0.04051998276263476 -59.08918138984592 -0.04192852843552828 -59.10745808463536
1266 -0.04055233839899301 -59.129733728244915 -0.039888682030141356 -59.1473467666655
1267 -0.040502894669771194 -59.170236622914686 -0.042272562719881536 -59.18961932938538
1268 -0.04046581629663706 -59.210702439211325 -0.04203094467520714 -59.231650274060584
1269 -0.040393547527492045 -59.25109598673882 -0.03813541140407324 -59.269785685464655
1270 -0.0404830826446414 -59.29157906938346 -0.0399146918207407 -59.309700377285395
1271 -0.04048541933298111 -59.33206448871644 -0.03953785058110952 -59.34923822786651
1272 -0.04051358997821808 -59.37257807869466 -0.04165656473487615 -59.39089479260139
1273 -0.04046841822564602 -59.4130464969203 -0.04094202257692814 -59.431836815178315
1274 -0.04044333081692457 -59.45348982773723 -0.04035799615085125 -59.47219481132917
1275 -0.04042682684957981 -59.49391665458681 -0.03910462465137243 -59.51129943598054
1276 -0.0404719527810812 -59.534388607367895 -0.039109960198402405 -59.55040939617894
1277 -0.04051660429686308 -59.574905211664756 -0.03967851959168911 -59.59008791577063
1278 -0.040632332861423495 -59.61553754452618 -0.04192019384354353 -59.632008109614176
1279 -0.04054129701107741 -59.65607884153725 -0.043091110326349734 -59.67509921994053
1280 -0.040484904497861865 -59.69656374603511 -0.041869815438985825 -59.71696903537951
1281 -0.04040806796401739 -59.736971813999126 -0.04098181985318661 -59.7579508552327
1282 -0.04034207761287689 -59.777313891612 -0.04099805913865566 -59.79894891437136
1283 -0.040314108692109586 -59.81762800030411 -0.043666539900004867 -59.84261545427136
1284 -0.040286889486014846 -59.85791488979012 -0.04029081892222166 -59.88290627319358
1285 -0.040319320559501645 -59.89823421034963 -0.0400752879679203 -59.92298156116151
1286 -0.04033177737146616 -59.93856598772109 -0.03945044539868832 -59.96243200656019
1287 -0.04032211992889643 -59.978888107649986 -0.03940613064914942 -60.00183813720934
1288 -0.04032050929963589 -60.01920861694962 -0.04095243271440267 -60.042790569923746
1289 -0.040307687036693095 -60.059516303986314 -0.04113407712429762 -60.08392464704804
1290 -0.040252639539539815 -60.09976894352585 -0.03977507259696722 -60.12369971964501
1291 -0.040316537395119666 -60.14008548092097 -0.0399028230458498 -60.16360254269086
1292 -0.04028170201927424 -60.180367182940245 -0.04080247413367033 -60.20440501682453
1293 -0.040308878757059574 -60.220676061697304 -0.03990460783243179 -60.244309624656964
1294 -0.0403074661269784 -60.26098352782428 -0.04119728840887547 -60.28550691306584
1295 -0.040348980389535424 -60.30133250821382 -0.03876999691128731 -60.32427690997712
1296 -0.040337317064404486 -60.341669825278224 -0.039146725460886954 -60.36342363543801
1297 -0.0403650127351284 -60.382034838013354 -0.03954606130719185 -60.4029696967452
1298 -0.04039115440100431 -60.42242599241436 -0.03976428098976612 -60.44273397773497
1299 -0.04044672250747681 -60.462872714921836 -0.0391453567892313 -60.4818793345242
1300 -0.04036278706043959 -60.503235501982275 -0.039145605824887755 -60.521024940349086
1301 -0.04047036990523338 -60.54370587188751 -0.039925825968384746 -60.56095076631747
1302 -0.040474381484091285 -60.5841802533716 -0.04082975033670664 -60.60178051665417
1303 -0.040512993931770325 -60.62469324730337 -0.04114362597465515 -60.64292414262883
1304 -0.04046079497784376 -60.665154042281216 -0.038796189799904825 -60.68172033242873
1305 -0.040563841536641124 -60.705717883817854 -0.04016839377582073 -60.721888726204554
1306 -0.040566978976130486 -60.746284862793985 -0.03991773966699839 -60.76180646587155
1307 -0.04053751546889543 -60.78682237826288 -0.04119113441556692 -60.80299760028712
1308 -0.04053009748458862 -60.827352475747475 -0.04128886889666319 -60.844286469183785
1309 -0.04052216075360775 -60.867874636501085 -0.04215113539248705 -60.88643760457627
1310 -0.04046420883387327 -60.90833884533496 -0.04024871755391359 -60.92668632213019
1311 -0.0405109578743577 -60.94884980320932 -0.03824167139828205 -60.96492799352847
1312 -0.04061900861561298 -60.989468811824935 -0.043052397482097146 -61.00798039101057
1313 -0.04042540621012449 -61.02989421803506 -0.041172116063535213 -61.049152507074105
1314 -0.04035324640572071 -61.07024746444078 -0.04171640444546938 -61.09086891151957
1315 -0.04039215091615915 -61.110639615356945 -0.04211605712771416 -61.132984968647285
1316 -0.040299777314066886 -61.15093939267101 -0.041770975850522515 -61.17475594449781
1317 -0.04029505625367165 -61.19123444892468 -0.0405541131272912 -61.2153100576251
1318 -0.04026319440454244 -61.23149764332923 -0.040463431365787984 -61.25577348899089
1319 -0.040255611017346385 -61.27175325434657 -0.040423151850700376 -61.29619664084159
1320 -0.04030805807560682 -61.31206131242218 -0.04082965478301048 -61.337026295624604
1321 -0.04032870065420866 -61.35239001307639 -0.039878595434129235 -61.376904891058736
1322 -0.040289757587015626 -61.392679770663406 -0.03903584145009518 -61.41594073250883
1323 -0.040391176007688046 -61.433070946671094 -0.03859566617757082 -61.4545363986864
1324 -0.040402944572269915 -61.473473891243366 -0.04004109967499971 -61.4945774983614
1325 -0.040488796308636665 -61.513962687552 -0.04155432712286711 -61.53613182548427
1326 -0.040382840856909755 -61.55434552840891 -0.04327757656574249 -61.57940940205001
1327 -0.04026204701513052 -61.59460757542404 -0.040625803731381895 -61.62003520578139
1328 -0.04027162995189428 -61.63487920537594 -0.041781853698194024 -61.66181705947959
1329 -0.04027802012860775 -61.67515722550455 -0.04074944518506527 -61.70256650466465
1330 -0.040223647467792036 -61.71538087297234 -0.03879940640181303 -61.74136591106647
1331 -0.040347203984856604 -61.7557280769572 -0.04001005422323942 -61.781375965289705
1332 -0.04038778394460678 -61.79611586090181 -0.04053196553140879 -61.82190793082111
1333 -0.04037681072950363 -61.83649267163131 -0.04195725005120039 -61.86386518087231
1334 -0.04031985066831112 -61.87681252229962 -0.04295174926519394 -61.9068169301375
1335 -0.04025936182588339 -61.917071884125505 -0.040381121821701525 -61.947198051959205
1336 -0.04021231047809124 -61.957284194603595 -0.04077607821673155 -61.987974130175935
1337 -0.040234371833503244 -61.9975185664371 -0.0423900131136179 -62.03036414328955
1338 -0.04016472734510899 -62.03768329378221 -0.04039280097931623 -62.07075694426887
1339 -0.040140978060662746 -62.07782427184287 -0.03975713606923818 -62.11051408033811
1340 -0.04014323502779007 -62.11796750687066 -0.040132956393063066 -62.15064703673118
1341 -0.040270717814564705 -62.15823822468523 -0.04213829636573792 -62.192785333096914
1342 -0.04006245546042919 -62.19830068014566 -0.03982805665582419 -62.232613389752736
1343 -0.0401238989084959 -62.238424579054154 -0.03990183770656586 -62.2725152274593
1344 -0.040155327133834365 -62.278579906187986 -0.04007133189588785 -62.31258655935519
1345 -0.04008092265576124 -62.31866082884375 -0.036782062612473965 -62.34936862196766
1346 -0.04020394645631313 -62.35886477530006 -0.04046431556344032 -62.389832937531104
1347 -0.040191590413451196 -62.39905636571351 -0.04044882003217935 -62.430281757563286
1348 -0.04024417400360107 -62.43930053971712 -0.0403889324516058 -62.47067069001489
1349 -0.040184953995049 -62.47948549371217 -0.0399422312155366 -62.510612921230425
1350 -0.04017227180302143 -62.51965776551519 -0.04095095098018646 -62.551563872210615
1351 -0.040185949951410296 -62.5598437154666 -0.0395476546138525 -62.59111152682447
1352 -0.04025190323591232 -62.60009561870251 -0.04299820251762867 -62.6341097293421
1353 -0.0402179092168808 -62.64031352791939 -0.0398550370708108 -62.67396476641291
1354 -0.04023072943091392 -62.680544257350306 -0.038943206518888475 -62.712907972931795
1355 -0.04026925694197416 -62.72081351429228 -0.04074405767023563 -62.753652030602034
1356 -0.04028781596571207 -62.76110133025799 -0.04089143443852663 -62.79454346504056
1357 -0.04019390940666199 -62.801295239664654 -0.041823966056108476 -62.83636743109667
1358 -0.0401498744264245 -62.84144511409108 -0.04015120640397072 -62.87651863750064
1359 -0.04019275680184364 -62.881637870892924 -0.04096261560916901 -62.917481253109806
1360 -0.04017585963010788 -62.921813730523034 -0.039203652366995814 -62.9566849054768
1361 -0.04025821685791016 -62.96207194738094 -0.04230496510863304 -62.99898987058543
1362 -0.04020465072244406 -63.002276598103386 -0.03694373704493046 -63.03593360763036
1363 -0.04021942093968391 -63.04249601904307 -0.040925877168774605 -63.07685948479914
1364 -0.040220781974494454 -63.08271680101757 -0.03939303178340196 -63.11625251658254
1365 -0.040306939743459225 -63.12302374076103 -0.040043474175035954 -63.15629599075758
1366 -0.04028941448777914 -63.16331315524881 -0.04005697779357433 -63.19635296855115
1367 -0.04031272083520889 -63.20362587608402 -0.039135873690247534 -63.2354888422414
1368 -0.04033133201301098 -63.24395720809703 -0.040426329150795935 -63.2759151713922
1369 -0.04035622607916593 -63.2843134341762 -0.039821036718785764 -63.315736208110984
1370 -0.040395240671932696 -63.32470867484813 -0.03853545356541872 -63.3542716616764
1371 -0.04048259425908327 -63.365191269107214 -0.038812261633574964 -63.39308392330997
1372 -0.04042734540998936 -63.4056186145172 -0.04196097105741501 -63.43504489436739
1373 -0.040439392998814584 -63.446058007516015 -0.03939193952828646 -63.47443683389567
1374 -0.04047546461224556 -63.48653347212826 -0.03964114785194397 -63.51407798174762
1375 -0.040441864915192124 -63.52697533704345 -0.0402609808370471 -63.554338962584666
1376 -0.04049256108701229 -63.56746789813047 -0.040560916811227796 -63.594899879395896
1377 -0.04045250248163938 -63.60792040061211 -0.0399475734680891 -63.63484745286399
1378 -0.04050428308546543 -63.64842468369758 -0.03843926955014467 -63.67328672241413
1379 -0.040556999109685424 -63.68898168280726 -0.041367055475711824 -63.71465377788984
1380 -0.040489962324500084 -63.72947164513176 -0.03999180868268013 -63.75464558657252
1381 -0.040529614128172395 -63.770001259259935 -0.039950573444366456 -63.79459616001689
1382 -0.04060708098113537 -63.81060834024107 -0.04104043450206518 -63.83563659451895
1383 -0.04055698160082102 -63.85116532184189 -0.039248599857091906 -63.87488519437604
1384 -0.040591899305582047 -63.89175722114747 -0.04476929605007172 -63.91965449042611
1385 -0.04047204256057739 -63.93222926370805 -0.04060437548905611 -63.960258865915165
1386 -0.0404000723734498 -63.9726293360815 -0.040534779988229276 -64.0007936459034
1387 -0.040400401875376704 -64.01302973795688 -0.040151776000857356 -64.04094542190425
1388 -0.040408737026154995 -64.05343847498304 -0.0404796214774251 -64.08142504338169
1389 -0.040370095148682596 -64.09380857013173 -0.04362957868725061 -64.12505462206893
1390 -0.04028617050498724 -64.13409474063671 -0.0425146009773016 -64.16756922304623
1391 -0.04026081096380949 -64.17435555160053 -0.040091622620821 -64.20766084566705
1392 -0.0402415806427598 -64.21459713224328 -0.039229726605117324 -64.24689057227216
1393 -0.040316539257764815 -64.25491367150104 -0.03998020682483912 -64.286870779097
1394 -0.04021681360900402 -64.29513048511005 -0.03909900151193142 -64.32596978060893
1395 -0.04034771807491779 -64.33547820318496 -0.04008737150579691 -64.36605715211472
1396 -0.040391663648188116 -64.37586986683316 -0.042498881556093694 -64.40855603367082
1397 -0.04024679232388735 -64.41611665915704 -0.040118247270584106 -64.4486742809414
1398 -0.04026534967124462 -64.45638200882829 -0.04072547256946564 -64.48939975351087
1399 -0.04028542973101139 -64.4966674385593 -0.038992872647941115 -64.5283926261588
1400 -0.04034851379692554 -64.53701595235623 -0.04185123033821583 -64.57024385649702
1401 -0.040231131762266156 -64.5772470841185 -0.04233926199376583 -64.61258311849078
1402 -0.04024680946022272 -64.61749389357873 -0.042531310208141805 -64.65511442869892
1403 -0.040158118680119516 -64.65765201225885 -0.04156103730201721 -64.69667546600094
1404 -0.04012972135096789 -64.69778173360982 -0.03755908366292715 -64.73423454966387
1405 -0.04022946022450924 -64.73801119383432 -0.04099491834640503 -64.77522946801027
1406 -0.04014300387352705 -64.77815419770785 -0.039687962643802165 -64.81491743065406
1407 -0.0401916328817606 -64.8183458305896 -0.04103887286037207 -64.85595630351443
1408 -0.0401205025613308 -64.85846633315094 -0.040711039677262306 -64.8966673431917
1409 -0.04009625762701034 -64.89856259077796 -0.03854393623769283 -64.93521127942938
1410 -0.040198156610131264 -64.93876074738809 -0.04048239793628454 -64.97569367736567
1411 -0.040197601169347764 -64.97895834855744 -0.04031523540616035 -65.01600891277182
1412 -0.040198952332139014 -65.01915730088957 -0.038808332197368144 -65.05481724496919
1413 -0.04025142770260572 -65.05940872859217 -0.040261967293918136 -65.0950792122631
1414 -0.04027572460472584 -65.0996844531969 -0.039618656225502494 -65.1346978684886
1415 -0.04027114361524582 -65.13995559681214 -0.039896940998733046 -65.17459480948733
1416 -0.04036143459379673 -65.18031703140593 -0.040826080553233626 -65.21542089004056
1417 -0.04030668791383505 -65.22062371931978 -0.04110216479748487 -65.25652305483804
1418 -0.04026196822524071 -65.26088568754501 -0.038727056235075 -65.29525011107312
1419 -0.04032650496810675 -65.30121219251312 -0.04029210023581982 -65.33554221130893
1420 -0.04035307615995407 -65.34156526867308 -0.04000026062130928 -65.37554247193025
1421 -0.04033699631690979 -65.38190226498999 -0.040736567415297034 -65.41627903934554
1422 -0.040318884514272214 -65.42222114950427 -0.04063620269298553 -65.45691524203852
1423 -0.040280891209840776 -65.46250204071411 -0.04032484833151102 -65.49724009037003
1424 -0.04032233394682407 -65.50282437466093 -0.040384223125874995 -65.5376243134959
1425 -0.04032222721725702 -65.54314660187819 -0.03933442160487175 -65.57695873510077
1426 -0.04035913571715355 -65.58350573759535 -0.04085246101021767 -65.61781119611099
1427 -0.04039282891899347 -65.62389856651434 -0.0376025116071105 -65.6554137077181
1428 -0.04049032423645258 -65.6643888907508 -0.042327511683106424 -65.69774121940121
1429 -0.04045292846858502 -65.70484181921938 -0.0462901609018445 -65.74403138030306
1430 -0.040140547789633274 -65.74498236700902 -0.04091694988310337 -65.78494833018615
1431 -0.04018879197537899 -65.7851711589844 -0.041038781963288785 -65.82598711214945
1432 -0.04017967246472835 -65.82535083144913 -0.043576248176395896 -65.86956336032584
1433 -0.04007840938866138 -65.86542924083778 -0.0414361122995615 -65.9109994726254
1434 -0.03999052196741104 -65.9054197628052 -0.038936322554945946 -65.94993579518035
1435 -0.04000638984143734 -65.94542615264663 -0.04055721499025822 -65.99049301017061
1436 -0.04002883229404688 -65.98545498494067 -0.041035743430256844 -66.03152875360087
1437 -0.04004793539643288 -66.0255029203371 -0.03961609322577715 -66.07114484682664
1438 -0.04016328100115061 -66.06566620133826 -0.03588923048228025 -66.10703407730892
1439 -0.04024038761854172 -66.1059065889568 -0.040605174750089644 -66.14763925205901
1440 -0.040189864486455916 -66.14609645344325 -0.04085011482238769 -66.1884893668814
1441 -0.04018949028104544 -66.1862859437243 -0.041094227135181426 -66.22958359401657
1442 -0.04020308647304773 -66.22648903019734 -0.0440526207908988 -66.27363621480747
1443 -0.040019459649920465 -66.26650848984727 -0.040659372508525846 -66.314295587316
1444 -0.04003149159252643 -66.3065399814398 -0.04095182772725821 -66.35524741504325
1445 -0.04001190904527903 -66.34655189048507 -0.040704026632010934 -66.39595144167527
1446 -0.040016349963843824 -66.38656824044892 -0.04117666687816381 -66.43712810855342
1447 -0.04005603678524494 -66.42662427723417 -0.04153089206665754 -66.47865900062008
1448 -0.03986655622720718 -66.46649083346138 -0.04000946544110775 -66.51866846606119
1449 -0.03998433630913496 -66.50647516977051 -0.04130400754511356 -66.5599724736063
1450 -0.040013367868959905 -66.54648853763948 -0.04100072477012873 -66.60097319837642
1451 -0.03991711661219597 -66.58640565425168 -0.039678766205906865 -66.64065196458233
1452 -0.04006696194410324 -66.62647261619578 -0.03640362024307251 -66.67705558482541
1453 -0.0400323947891593 -66.66650501098495 -0.040349225699901584 -66.71740481052531
1454 -0.0400232695043087 -66.70652828048925 -0.04031862821429968 -66.7577234387396
1455 -0.04001956786960363 -66.74654784835886 -0.03863610215485096 -66.79635954089446
1456 -0.04003242254257202 -66.78658027090142 -0.03829644098877907 -66.83465598188323
1457 -0.040178083814680576 -66.8267583547161 -0.04078683853149414 -66.87544282041472
1458 -0.04016253221780062 -66.86692088693391 -0.04186201430857182 -66.9173048347233
1459 -0.040084360726177694 -66.9070052476601 -0.03891475610435009 -66.95621959082764
1460 -0.04021289497613907 -66.94721814263623 -0.03909902647137642 -66.99531861729902
1461 -0.040154234319925305 -66.98737237695616 -0.039861131086945535 -67.03517974838597
1462 -0.04018909707665443 -67.02756147403281 -0.04218414407223463 -67.07736389245821
1463 -0.04021226931363344 -67.06777374334644 -0.04136713407933712 -67.11873102653755
1464 -0.04011024329811334 -67.10788398664455 -0.03987200390547514 -67.15860303044302
1465 -0.04018312878906727 -67.14806711543362 -0.041203425638377665 -67.19980645608139
1466 -0.040141969360411166 -67.18820908479402 -0.04013059139251709 -67.2399370474739
1467 -0.04016535151749849 -67.22837443631153 -0.04153803177177906 -67.28147507924568
1468 -0.04015782587230206 -67.26853226218383 -0.03948341086506844 -67.32095849011075
1469 -0.040110595896840094 -67.30864285808066 -0.04069316480308771 -67.36165165491384
1470 -0.04016673229634762 -67.348809590377 -0.03982427027076483 -67.40147592518461
1471 -0.04013638012111187 -67.38894597049811 -0.04030331131070852 -67.44177923649532
1472 -0.04034046828746796 -67.42928643878558 -0.04169292170554399 -67.48347215820087
1473 -0.04011320006102324 -67.46939963884661 -0.04087047297507525 -67.52434263117594
1474 -0.04005547817796469 -67.50945511702457 -0.03978344071656466 -67.5641260718925
1475 -0.040025053173303606 -67.54948017019788 -0.04108743201941252 -67.60521350391191
1476 -0.04005399905145168 -67.58953416924933 -0.03953075241297484 -67.64474425632488
1477 -0.04008541498333216 -67.62961958423267 -0.03976683244109154 -67.68451108876597
1478 -0.04015459679067135 -67.66977418102334 -0.038374101743102074 -67.72288519050907
1479 -0.04013844896107912 -67.70991262998442 -0.041223559714853766 -67.76410875022393
1480 -0.04025417342782021 -67.75016680341224 -0.043533493764698505 -67.80764224398862
1481 -0.04003565143793821 -67.79020245485017 -0.03856243304908276 -67.8462046770377
1482 -0.04012175109237433 -67.83032420594255 -0.039680381491780284 -67.88588505852948
1483 -0.04019605256617069 -67.87052025850872 -0.03600798863917589 -67.92189304716865
1484 -0.04030508156865835 -67.91082534007738 -0.040524522215127944 -67.96241756938377
1485 -0.04018864892423153 -67.95101398900161 -0.041719252988696096 -68.00413682237247
1486 -0.040198646299540994 -67.99121263530115 -0.038946967013180255 -68.04308378938565
1487 -0.04030296392738819 -68.03151559922854 -0.038220150768756865 -68.0813039401544
1488 -0.040392518416047095 -68.07190811764458 -0.03846841063350439 -68.1197723507879
1489 -0.04040166214108467 -68.11230977978566 -0.04101277515292168 -68.16078512594082
1490 -0.0403785727918148 -68.15268835257747 -0.039650145918130875 -68.20043527185895
1491 -0.04038682859390974 -68.19307518117138 -0.0401391077786684 -68.24057437963762
1492 -0.04043563213199377 -68.23351081330337 -0.03868012186139822 -68.27925450149903
1493 -0.04046558402478695 -68.27397639732816 -0.039610469713807106 -68.31886497121283
1494 -0.04051210694015026 -68.31448850426831 -0.04078647904098034 -68.3596514502538
1495 -0.040451848320662974 -68.35494035258897 -0.04109673742204904 -68.40074818767586
1496 -0.04048030897974968 -68.39542066156872 -0.04102364685386419 -68.44177183452972
1497 -0.04047308322042227 -68.43589374478914 -0.03896616138517857 -68.4807379959149
1498 -0.04050718825310469 -68.47640093304224 -0.0396737702190876 -68.52041176613398
1499 -0.04047600515186787 -68.51687693819412 -0.04256278481334448 -68.56297455094732
1500 -0.04045937154442072 -68.55733630973853 -0.040581605210900304 -68.60355615615822
1501 -0.04041920695453882 -68.59775551669307 -0.039790655486285686 -68.6433468116445
1502 -0.04052457418292761 -68.638280090876 -0.04089415166527033 -68.68424096330978
1503 -0.04047650452703237 -68.67875659540303 -0.03902626913040876 -68.72326723244018
1504 -0.04057586155831814 -68.71933245696135 -0.03938310910016298 -68.76265034154034
1505 -0.040569390170276165 -68.75990184713163 -0.04071494322270155 -68.80336528476303
1506 -0.04049653708934784 -68.80039838422098 -0.04334091879427433 -68.8467062035573
1507 -0.04035104569047689 -68.84074942991145 -0.038545156456530096 -68.88525136001384
1508 -0.04050427600741387 -68.88125370591887 -0.040870305709540845 -68.92612166572339
1509 -0.04052424058318138 -68.92177794650205 -0.04123732391744852 -68.96735898964083
1510 -0.04043966326862573 -68.96221760977068 -0.04112589005380869 -69.00848487969463
1511 -0.04039179943501949 -69.00260940920569 -0.04127853438258171 -69.04976341407722
1512 -0.040341129526495934 -69.04295053873219 -0.03997013326734304 -69.08973354734457
1513 -0.040400862134993075 -69.08335140086717 -0.041196240298449996 -69.13092978764301
1514 -0.04033771716058254 -69.12368911802776 -0.04186009913682938 -69.17278988677984
1515 -0.04032017793506384 -69.16400929596281 -0.04077031146734953 -69.2135601982472
1516 -0.04023538418114185 -69.20424468014396 -0.04224089998751879 -69.25580109823471
1517 -0.04025836028158665 -69.24450304042554 -0.03959035873413086 -69.29539145696884
1518 -0.04027417786419392 -69.28477721828973 -0.04302263297140598 -69.33841408994024
1519 -0.04022449143230915 -69.32500170972205 -0.039152644388377664 -69.37756673432862
1520 -0.04024243373423815 -69.36524414345628 -0.04026343729346991 -69.4178301716221
1521 -0.04020898249000311 -69.40545312594628 -0.039847240410745145 -69.45767741203285
1522 -0.04029284212738275 -69.44574596807367 -0.04014663640409708 -69.49782404843695
1523 -0.04026748407632112 -69.48601345214999 -0.042344973981380464 -69.54016902241834
1524 -0.04021477997303009 -69.52622823212302 -0.03729921095073223 -69.57746823336907
1525 -0.040349741280078885 -69.5665779734031 -0.03740519843995571 -69.61487343180903
1526 -0.04041183367371559 -69.60698980707681 -0.039267236925661565 -69.6541406687347
1527 -0.040473540872335435 -69.64746334794916 -0.03954294770956039 -69.69368361644426
1528 -0.04049523156136274 -69.68795857951052 -0.04075531605631113 -69.73443893250057
1529 -0.04042093884199858 -69.72837951835253 -0.03945928364992142 -69.77389821615049
1530 -0.040550803765654564 -69.76893032211818 -0.04081872422248125 -69.81471694037296
1531 -0.040435397624969484 -69.80936571974316 -0.04106895010918379 -69.85578589048214
1532 -0.04047667942941189 -69.84984239917257 -0.040377423726022245 -69.89616331420817
1533 -0.040489218197762966 -69.89033161737034 -0.04173674359917641 -69.93790005780734
1534 -0.04040230754762888 -69.93073392491796 -0.040108241885900495 -69.97800829969324
1535 -0.04042046945542097 -69.97115439437339 -0.04038495421409607 -70.01839325390733
1536 -0.040407153964042666 -70.01156154833743 -0.03892561662942171 -70.05731887053676
1537 -0.040445555187761786 -70.05200710352518 -0.040886146016418934 -70.09820501655318
1538 -0.04047443643212319 -70.0924815399573 -0.04144578538835049 -70.13965080194153
1539 -0.04044827036559582 -70.1329298103229 -0.03984705936163664 -70.17949786130316
1540 -0.04047866854816675 -70.17340847887107 -0.03890790976583958 -70.218405771069
1541 -0.040460207127034666 -70.21386868599811 -0.03979854062199593 -70.258204311691
1542 -0.040520516224205494 -70.25438920222231 -0.041659935377538204 -70.29986424706854
1543 -0.04043929222971201 -70.29482849445202 -0.039309815503656864 -70.3391740625722
1544 -0.0404580932110548 -70.33528658766308 -0.04073739219456911 -70.37991145476677
1545 -0.04047850910574198 -70.37576509676882 -0.04211158715188503 -70.42202304191865
1546 -0.04043162986636162 -70.41619672663518 -0.04145163968205452 -70.4634746816007
1547 -0.040455711632967 -70.45665243826815 -0.0408420043066144 -70.50431668590731
1548 -0.040460539236664775 -70.49711297750481 -0.03859466444700956 -70.54291135035432
1549 -0.04045390784740448 -70.53756688535222 -0.039136579260230064 -70.58204792961455
1550 -0.04050825834274292 -70.57807514369496 -0.03924505021423101 -70.62129297982878
1551 -0.04055393170565367 -70.61862907540062 -0.04172523692250252 -70.66301821675128
1552 -0.04050332065671682 -70.65913239605733 -0.04111511055380106 -70.70413332730509
1553 -0.040473035909235476 -70.69960543196656 -0.040909966267645356 -70.74504329357273
1554 -0.04050236251205206 -70.74010779447862 -0.039892176538705824 -70.78493547011144
1555 -0.04046318084001541 -70.78057097531864 -0.040431429632008076 -70.82536689974344
1556 -0.04053929764777422 -70.82111027296641 -0.04019567538052797 -70.86556257512397
1557 -0.040461731143295765 -70.8615720041097 -0.03980605825781822 -70.9053686333818
1558 -0.040577873773872855 -70.90214987788357 -0.04441740103065968 -70.94978603441245
1559 -0.04043696671724319 -70.94258684460081 -0.04143033865839243 -70.99121637307084
1560 -0.04031529314815998 -70.98290213774897 -0.040443071909248826 -71.0316594449801
1561 -0.04036986604332924 -71.0232720037923 -0.04055874831974506 -71.07221819329983
1562 -0.04038179125636816 -71.06365379504867 -0.03905725739896297 -71.1112754506988
1563 -0.040397359617054464 -71.10405115466573 -0.0413658956065774 -71.15264134630537
1564 -0.04035441149026155 -71.14440556615598 -0.040992998890578745 -71.19363434519595
1565 -0.040407965704798696 -71.18481353186078 -0.041922560334205626 -71.23555690553015
1566 -0.040268043614923955 -71.22508157547571 -0.041968709602952 -71.2775256151331
1567 -0.040212595649063584 -71.26529417112478 -0.038774937577545646 -71.31630055271064
1568 -0.04025443959981203 -71.30554861072459 -0.040194287337362765 -71.356494840048
1569 -0.0403509384021163 -71.3458995491267 -0.03679389618337155 -71.39328873623137
1570 -0.040384511649608615 -71.3862840607763 -0.039789742045104506 -71.43307847827647
1571 -0.040409323759377 -71.42669338453568 -0.042520934157073496 -71.47559941243354
1572 -0.04033652767539024 -71.46702991221107 -0.03987228292971849 -71.51547169536326
1573 -0.04045393448323011 -71.5074838466943 -0.040540889650583264 -71.55601258501385
1574 -0.04024017509073019 -71.54772402178503 -0.04041044432669878 -71.59642302934054
1575 -0.040276475623250006 -71.58800049740827 -0.041216990910470486 -71.63764002025101
1576 -0.040270721539855 -71.62827121894813 -0.04127736408263445 -71.67891738433364
1577 -0.04024074636399746 -71.66851196531212 -0.04172438234090805 -71.72064176667455
1578 -0.04020185824483633 -71.70871382355696 -0.04026351142674685 -71.76090527810129
1579 -0.040166680701076984 -71.74888050425804 -0.04091830626130104 -71.8018235843626
1580 -0.040150164626538754 -71.78903066888458 -0.04093908183276653 -71.84276266619536
1581 -0.04015989098697901 -71.82919055987156 -0.038469455949962136 -71.88123212214532
1582 -0.04025475047528744 -71.86944531034685 -0.042405524849891664 -71.92363764699522
1583 -0.040124932490289214 -71.90957024283713 -0.04060216806828976 -71.96423981506351
1584 -0.0401946872472763 -71.94976493008441 -0.038934057764709 -72.00317387282821
1585 -0.04021873138844967 -71.98998366147286 -0.03766386117786169 -72.04083773400608
1586 -0.04030836578458548 -72.03029202725745 -0.039425932429730894 -72.08026366643581
1587 -0.040250619687139985 -72.07054264694459 -0.04220938198268413 -72.1224730484185
1588 -0.0402682414278388 -72.11081088837243 -0.04073899313807487 -72.16321204155658
1589 -0.040293026715517044 -72.15110391508794 -0.038245537877082826 -72.20145757943367
1590 -0.040258102118968964 -72.19136201720691 -0.04198465198278427 -72.24344223141645
1591 -0.040235608257353304 -72.23159762546426 -0.04049204532057047 -72.28393427673703
1592 -0.040074657276272775 -72.27167228274054 -0.04180312547832728 -72.32573740221535
1593 -0.04025511723011732 -72.31192739997066 -0.04129942748695612 -72.36703682970231
1594 -0.04019419252872467 -72.35212159249939 -0.041716187819838525 -72.40875301752216
1595 -0.04012405928224325 -72.39224565178164 -0.039997225254774095 -72.44875024277694
1596 -0.0401361808180809 -72.43238183259972 -0.03990336935967207 -72.48865361213662
1597 -0.040152583830058576 -72.47253441642978 -0.04104200005531311 -72.52969561219193
1598 -0.04015171714127064 -72.51268613357105 -0.04045671224594116 -72.57015232443787
1599 -0.040096942149102685 -72.55278307572016 -0.040305668488144875 -72.61045799292602
1600 -0.04012284725904465 -72.5929059229792 -0.043041634187102315 -72.65349962711312
1601 -0.04010851327329874 -72.6330144362525 -0.04122853558510542 -72.69472816269823
1602 -0.04004193190485239 -72.67305636815735 -0.039341938123106955 -72.73407010082133
1603 -0.04000664874911308 -72.71306301690646 -0.03927076086401939 -72.77334086168534
1604 -0.04004602525383234 -72.75310904216029 -0.04026314802467823 -72.81360400971002
1605 -0.04010246898978949 -72.79321151115008 -0.0406737020239234 -72.85427771173394
1606 -0.040146722085773946 -72.83335823323586 -0.03947928547859192 -72.89375699721253
1607 -0.040063409507274626 -72.87342164274312 -0.039143139682710174 -72.93290013689524
1608 -0.04019569624215365 -72.91361733898528 -0.04267294574528933 -72.97557308264054
1609 -0.040132637694478036 -72.95374997667976 -0.04050921443849802 -73.01608229707904
1610 -0.04000682588666678 -72.99375680256642 -0.04084045626223087 -73.05692275334127
1611 -0.03998099491000175 -73.03373779747642 -0.03960816320031881 -73.09653091654158
1612 -0.040067512169480325 -73.0738053096459 -0.040358520671725275 -73.13688943721331
1613 -0.04008310921490192 -73.11388841886081 -0.04015816356986761 -73.17704760078318
1614 -0.03999688699841499 -73.15388530585922 -0.03940409645438194 -73.21645169723756
1615 -0.04007983542978764 -73.19396514128901 -0.03991371225565672 -73.25636540949321
1616 -0.040005538053810595 -73.23397067934282 -0.04037795513868332 -73.2967433646319
1617 -0.04005654249340296 -73.27402722183622 -0.040672338008880614 -73.33741570264077
1618 -0.040075802430510524 -73.31410302426673 -0.03982294034212828 -73.3772386429829
1619 -0.040091908723115924 -73.35419493298984 -0.03982417732477188 -73.41706282030768
1620 -0.040182570554316045 -73.39437750354416 -0.04116604197770357 -73.45822886228538
1621 -0.04008234143257141 -73.43445984497673 -0.038932446762919425 -73.4971613090483
1622 -0.04015567563474178 -73.47461552061147 -0.03934522569179535 -73.53650653474008
1623 -0.04022130854427815 -73.51483682915574 -0.038200903311371805 -73.57470743805146
1624 -0.04019943494349718 -73.55503626409924 -0.039541454426944254 -73.6142488924784
1625 -0.04042160324752331 -73.59545786734677 -0.041709130816161635 -73.65595802329456
1626 -0.04040282554924488 -73.63586069289602 -0.04054240230470896 -73.69650042559927
1627 -0.04030069280415773 -73.67616138570017 -0.04125324655324221 -73.73775367215251
1628 -0.040275086835026744 -73.7164364725352 -0.041081965528428556 -73.77883563768094
1629 -0.04023616220802069 -73.75667263474321 -0.03992056492716074 -73.8187562026081
1630 -0.040273115411400794 -73.7969457501546 -0.04094688575714826 -73.85970308836525
1631 -0.04025663938373327 -73.83720238953833 -0.04015702363103628 -73.89986011199629
1632 -0.04022596776485443 -73.87742835730319 -0.040708903968334195 -73.94056901596463
1633 -0.04027706664055586 -73.91770542394374 -0.04032492525875568 -73.98089394122339
1634 -0.04022818598896265 -73.95793360993271 -0.0398696793243289 -74.02076362054771
1635 -0.04019936434924602 -73.99813297428196 -0.038055777363479135 -74.0588193979112
1636 -0.04035176858305931 -74.03848474286502 -0.04047030173242092 -74.09928969964362
1637 -0.04036288540810347 -74.07884762827312 -0.0397190323099494 -74.13900873195357
1638 -0.0403837276622653 -74.11923135593538 -0.03871158715337515 -74.17772031910694
1639 -0.040431902185082434 -74.15966325812046 -0.04287960808724165 -74.22059992719419
1640 -0.040310288220643996 -74.1999735463411 -0.04059793315827846 -74.26119786035247
1641 -0.04031998030841351 -74.24029352664951 -0.044383755326271056 -74.30558161567873
1642 -0.040186061337590215 -74.2804795879871 -0.037443521060049535 -74.34302513673879
1643 -0.04025263525545597 -74.32073222324256 -0.04015310928225517 -74.38317824602105
1644 -0.040258454903960225 -74.36099067814652 -0.03998187016695738 -74.423160116188
1645 -0.04026539959013462 -74.40125607773666 -0.04105932638049126 -74.46421944256849
1646 -0.04024675916880369 -74.44150283690547 -0.04142775945365429 -74.50564720202215
1647 -0.040213010273873806 -74.48171584717934 -0.040191872790455815 -74.5458390748126
1648 -0.04021971337497234 -74.52193556055431 -0.0422036413103342 -74.58804271612294
1649 -0.04024024438112974 -74.56217580493544 -0.03905685488134623 -74.6270995710043
1650 -0.04017860051244497 -74.60235440544788 -0.039853970520198345 -74.66695354152449
1651 -0.04024702087044716 -74.64260142631834 -0.04028438627719879 -74.70723792780169
1652 -0.04024887718260288 -74.68285030350094 -0.04036077708005905 -74.74759870488174
1653 -0.040234720893204214 -74.72308502439415 -0.04097803346812725 -74.78857673834986
1654 -0.04022238366305828 -74.76330740805722 -0.040294204279780386 -74.82887094262964
1655 -0.04022047314792872 -74.80352788120514 -0.04250842314213514 -74.87137936577177
1656 -0.04018494244664907 -74.84371282365179 -0.040677488781511784 -74.91205685455328
1657 -0.04012616705149412 -74.88383899070328 -0.03913111053407192 -74.95118796508736
1658 -0.040247841365635396 -74.92408683206892 -0.04048226606100798 -74.99167023114836
1659 -0.04023647494614124 -74.96432330701506 -0.0421537559479475 -75.03382398709631
1660 -0.040121020562946794 -75.00444432757801 -0.04121579490602016 -75.07503978200234
1661 -0.04008943233639002 -75.0445337599144 -0.04053394328802824 -75.11557372529036
1662 -0.04014888908714056 -75.08468264900154 -0.03708876948803663 -75.1526624947784
1663 -0.04022568892687559 -75.12490833792842 -0.03983421586453915 -75.19249671064294
1664 -0.04024346638470888 -75.16515180431313 -0.04074967373162508 -75.23324638437457
1665 -0.04015765246003866 -75.20530945677316 -0.03954944256693125 -75.2727958269415
1666 -0.04025236014276743 -75.24556181691594 -0.04246852193027735 -75.31526434887178
1667 -0.04014848507940769 -75.28571030199535 -0.04264585953205824 -75.35791020840384
1668 -0.04006149601191282 -75.32577179800727 -0.03938110563904047 -75.39729131404287
1669 -0.04014192149043083 -75.3659137194977 -0.039730364456772804 -75.43702167849965
1670 -0.04005422107875347 -75.40596794057645 -0.039580055698752406 -75.4766017341984
1671 -0.04008832443505526 -75.4460562650115 -0.04035500716418028 -75.51695674136258
1672 -0.0400759955868125 -75.48613226059832 -0.03989435750991106 -75.55685109887249
1673 -0.04007349461317063 -75.52620575521149 -0.04053434766829014 -75.59738544654077
1674 -0.04010876137763262 -75.56631451658913 -0.040259850583970545 -75.63764529712473
1675 -0.0400970621034503 -75.60641157869259 -0.040508721955120564 -75.67815401907986
1676 -0.04009326752275229 -75.64650484621534 -0.040720440074801446 -75.71887445915466
1677 -0.040166858769953254 -75.68667170498529 -0.04178717378526926 -75.76066163293993
1678 -0.04003108013421297 -75.7267027851195 -0.039924605935812 -75.80058623887574
1679 -0.04005185663700104 -75.7667546417565 -0.03832550644874573 -75.83891174532448
1680 -0.04014842975884676 -75.80690307151535 -0.040054074674844745 -75.87896581999932
1681 -0.04012638926506042 -75.8470294607804 -0.04034801106899977 -75.91931383106832
1682 -0.040109946578741076 -75.88713940735914 -0.03988394383341074 -75.95919777490174
1683 -0.040161262080073354 -75.92730066943922 -0.040336260572075844 -75.99953403547381
1684 -0.04018206801265478 -75.96748273745187 -0.04023182801902294 -76.03976586349283
1685 -0.04020283073186874 -76.00768556818375 -0.039353962242603305 -76.07911982573543
1686 -0.0402637155726552 -76.0479492837564 -0.0441302239894867 -76.12325004972492
1687 -0.04010272957384586 -76.08805201333024 -0.037885049171745774 -76.16113509889666
1688 -0.04013771004974842 -76.12818972337999 -0.04172091092914343 -76.20285600982581
1689 -0.0401143305003643 -76.16830405388035 -0.03986590951681137 -76.24272191934261
1690 -0.04014335777610541 -76.20844741165645 -0.03683665245771408 -76.27955857180032
1691 -0.04029762279242277 -76.24874503444887 -0.04011829346418381 -76.31967686526451
1692 -0.040353591367602346 -76.28909862581648 -0.04030601847916841 -76.35998288374368
1693 -0.04031975045800209 -76.32941837627448 -0.040124856494367124 -76.40010774023806
1694 -0.04043263476341963 -76.3698510110379 -0.03995157610625029 -76.4400593163443
1695 -0.040189181454479694 -76.41004019249237 -0.041654535569250584 -76.48171385191355
1696 -0.0402583971619606 -76.45029858965434 -0.03933174852281809 -76.52104560043637
1697 -0.04034145157784223 -76.49064004123218 -0.041429946571588515 -76.56247554700795
1698 -0.04028766173869371 -76.53092770297087 -0.041048718988895415 -76.60352426599684
1699 -0.040230538323521615 -76.5711582412944 -0.04034637957811356 -76.64387064557495
1700 -0.040215514972805975 -76.6113737562672 -0.038746971264481546 -76.68261761683944
1701 -0.04029950872063637 -76.65167326498783 -0.040756415016949175 -76.72337403185638
1702 -0.04032576084136963 -76.6919990258292 -0.03898141272366047 -76.76235544458004
1703 -0.040288773365318775 -76.73228779919452 -0.040440489910542964 -76.80279593449058
1704 -0.04045729767531157 -76.77274509686984 -0.04085102714598179 -76.84364696163655
1705 -0.04017609022557735 -76.81292118709541 -0.04013932198286056 -76.88378628361941
1706 -0.04029890429228544 -76.8532200913877 -0.039874747209250924 -76.92366103082867
1707 -0.04034860972315073 -76.89356870111085 -0.04154050182551146 -76.96520153265418
1708 -0.04025888610631227 -76.93382758721717 -0.039260491542518136 -77.0044620241967
1709 -0.04031850807368755 -76.97414609529085 -0.04041135385632515 -77.04487337805303
1710 -0.04031240753829479 -77.01445850282914 -0.04000177383422852 -77.08487515188726
1711 -0.040314356610178945 -77.05477285943932 -0.03937846310436725 -77.12425361499163
1712 -0.04043755643069744 -77.09521041587003 -0.04344931300729513 -77.16770292799893
1713 -0.04032112713903189 -77.13553154300907 -0.03917688056826592 -77.2068798085672
1714 -0.040374317578971385 -77.17590586058803 -0.0419741366058588 -77.24885394517305
1715 -0.04032281525433064 -77.21622867584236 -0.03946054708212614 -77.28831449225518
1716 -0.04033305980265141 -77.25656173564501 -0.04145347476005554 -77.32976796701524
1717 -0.040253428369760515 -77.29681516401477 -0.04002213701605797 -77.3697901040313
1718 -0.04031904172152281 -77.33713420573629 -0.03942928127944469 -77.40921938531073
1719 -0.040323047898709774 -77.377457253635 -0.03884305469691753 -77.44806244000765
1720 -0.04036933295428753 -77.41782658658929 -0.04137432351708412 -77.48943676352474
1721 -0.04037136100232601 -77.45819794759161 -0.03969573099166155 -77.5291324945164
1722 -0.040335765667259695 -77.49853371325888 -0.03828077781945467 -77.56741327233586
1723 -0.04044177532196045 -77.53897548858085 -0.03703923504799604 -77.60445250738385
1724 -0.04050138350576162 -77.5794768720866 -0.0388314314186573 -77.64328393880251
1725 -0.04054181706160307 -77.62001868914821 -0.04022391829639673 -77.6835078570989
1726 -0.040627270378172396 -77.66064595952638 -0.04163999352604151 -77.72514785062495
1727 -0.04051185119897127 -77.70115781072535 -0.04129928555339575 -77.76644713617834
1728 -0.0404935609549284 -77.74165137168028 -0.04075689613819122 -77.80720403231653
1729 -0.04055766891688108 -77.78220904059715 -0.040926548093557356 -77.84813058041009
1730 -0.04053595717996359 -77.82274499777712 -0.0403083860874176 -77.8884389664975
1731 -0.0404815137386322 -77.86322651151575 -0.040257431007921694 -77.92869639750542
1732 -0.04050326906144619 -77.9037297805772 -0.03980244025588035 -77.9684988377613
1733 -0.04069287963211536 -77.94442266020931 -0.0425755187869072 -78.0110743565482
1734 -0.040476453863084315 -77.98489911407239 -0.038573278672993185 -78.0496476352212
1735 -0.04052901994436979 -78.02542813401676 -0.04028611779212952 -78.08993375301334
1736 -0.04054150618612766 -78.0659696402029 -0.03976324368268251 -78.12969699669603
1737 -0.040558523312211034 -78.10652816351511 -0.04127916134893894 -78.17097615804497
1738 -0.0405112273991108 -78.14703939091422 -0.04131278917193413 -78.2122889472169
1739 -0.04042242169380188 -78.18746181260802 -0.04042319469153881 -78.25271214190845
1740 -0.04045210313051939 -78.22791391573854 -0.03967579230666161 -78.29238793421511
1741 -0.04040620736777782 -78.26832012310632 -0.03990292325615883 -78.33229085747128
1742 -0.040453897416591646 -78.30877402052292 -0.03895570542663336 -78.37124656289791
1743 -0.04051813036203385 -78.34929215088495 -0.0400280861184001 -78.4112746490163
1744 -0.04050463829189539 -78.38979678917684 -0.04137456305325031 -78.45264921206956
1745 -0.0404870793223381 -78.43028386849917 -0.04329724330455065 -78.49594645537411
1746 -0.04038976170122623 -78.4706736302004 -0.04167500995099545 -78.5376214653251
1747 -0.0403667276725173 -78.51104035787291 -0.04085977468639612 -78.5784812400115
1748 -0.040357398055493834 -78.5513977559284 -0.04122227597981691 -78.61970351599132
1749 -0.04033796340227127 -78.59173571933067 -0.039272291027009486 -78.65897580701832
1750 -0.04041204992681742 -78.63214776925749 -0.04038932099938393 -78.6993651280177
1751 -0.04034894146025181 -78.67249671071774 -0.039332558773458 -78.73869768679116
1752 -0.0403555653989315 -78.71285227611666 -0.03878517691046 -78.77748286370162
1753 -0.04040331616997719 -78.75325559228664 -0.040575537644326684 -78.81805840134595
1754 -0.040440754406154154 -78.79369634669278 -0.037386050820350646 -78.8554444521663
1755 -0.040553825348615645 -78.8342501720414 -0.041592692397534846 -78.89703714456382
1756 -0.04051235429942608 -78.87476252634082 -0.04076569899916649 -78.93780284356299
1757 -0.04047170355916023 -78.91523422989998 -0.03957175668329001 -78.97737460024628
1758 -0.04050598312169314 -78.95574021302167 -0.04263284951448441 -79.02000744976077
1759 -0.04048415683209896 -78.99622436985376 -0.042062401212751864 -79.06206985097351
1760 -0.04040666092187166 -79.03663103077564 -0.040629534609615804 -79.10269938558314
1761 -0.04043420124799013 -79.07706523202363 -0.039826232008636 -79.14252561759177
1762 -0.04043518640100956 -79.11750041842464 -0.03915740177035332 -79.18168301936213
1763 -0.040465373545885086 -79.15796579197053 -0.041320273838937285 -79.22300329320106
1764 -0.04041513055562973 -79.19838092252616 -0.039648770727217196 -79.26265206392827
1765 -0.04047335311770439 -79.23885427564386 -0.03991938196122646 -79.3025714458895
1766 -0.04045789688825607 -79.27931217253212 -0.03966957926750183 -79.342241025157
1767 -0.040538675338029864 -79.31985084787014 -0.04264327883720398 -79.3848843039942
1768 -0.04044788852334023 -79.36029873639349 -0.040846700221300124 -79.42573100421549
1769 -0.04033929109573364 -79.40063802748922 -0.040595725551247595 -79.46632672976673
1770 -0.04032905418425799 -79.44096708167348 -0.040814395807683465 -79.50714112557442
1771 -0.040357483364641664 -79.48132456503812 -0.04019728507846594 -79.54733841065288
1772 -0.04032206945121288 -79.52164663448933 -0.040230277180671695 -79.58756868783355
1773 -0.040407024510204795 -79.56205365899953 -0.04042093586176634 -79.62798962369531
1774 -0.04035498257726431 -79.6024086415768 -0.04000385906547308 -79.66799348276079
1775 -0.04055981710553169 -79.64296845868233 -0.043643972091376784 -79.71163745485217
1776 -0.040288063883781436 -79.68325652256611 -0.040272765792906284 -79.75191022064507
1777 -0.04029201585799456 -79.72354853842411 -0.03848669826984406 -79.79039691891492
1778 -0.040383062697947024 -79.76393160112205 -0.04029690083116293 -79.83069381974609
1779 -0.040316692739725116 -79.80424829386178 -0.040456338599324224 -79.87115015834542
1780 -0.04040588941425085 -79.84465418327602 -0.04153861496597529 -79.91268877331139
1781 -0.040386883169412614 -79.88504106644544 -0.0395297646522522 -79.95221853796365
1782 -0.04037356227636337 -79.9254146287218 -0.03864264097064733 -79.9908611789343
1783 -0.040473949164152145 -79.96588857788595 -0.04161811023950577 -80.0324792891738
1784 -0.04038724880665541 -80.0062758266926 -0.04366384632885456 -80.07614313550266
1785 -0.040376868844032285 -80.04665269553664 -0.04195490051060915 -80.11809803601327
1786 -0.040285354293882844 -80.08693804983052 -0.04215704016387463 -80.16025507617714
1787 -0.04022758472710848 -80.12716563455763 -0.040224327519536016 -80.20047940369668
1788 -0.04014411345124245 -80.16730974800888 -0.04169742874801159 -80.24217683244468
1789 -0.04015602320432663 -80.20746577121321 -0.04088142365217209 -80.28305825609685
1790 -0.04019005000591278 -80.24765582121913 -0.045371080935001376 -80.32842933703185
1791 -0.039991194009780885 -80.28764701522891 -0.039134257845580576 -80.36756359487742
1792 -0.04002041444182396 -80.32766742967074 -0.041795482859015465 -80.40935907773644
1793 -0.03996063899248838 -80.36762806866322 -0.041296794824302194 -80.45065587256074
1794 -0.03992973063141107 -80.40755779929464 -0.039941062591969966 -80.49059693515271
1795 -0.03986510541290045 -80.44742290470754 -0.042635801061987874 -80.5332327362147
1796 -0.03982309550046921 -80.487246000208 -0.038526672124862674 -80.57175940833956
1797 -0.03985707778483629 -80.52710307799283 -0.040148854814469816 -80.61190826315404
1798 -0.039829358272254464 -80.56693243626509 -0.039661362394690515 -80.65156962554873
1799 -0.03988368958234787 -80.60681612584744 -0.04121376816183329 -80.69278339371057
1800 -0.039912990666925906 -80.64672911651436 -0.03924430590122938 -80.7320276996118
1801 -0.039880904369056225 -80.68661002088342 -0.03859993312507868 -80.77062763273689
1802 -0.03997704368084669 -80.72658706456427 -0.04158064667135477 -80.81220827940824
1803 -0.03990409933030605 -80.76649116389457 -0.03957854360342026 -80.85178682301166
1804 -0.03990863431245088 -80.80639979820702 -0.039791790023446086 -80.89157861303511
1805 -0.03993951790034771 -80.84633931610738 -0.03982361312955618 -80.93140222616466
1806 -0.040027495846152304 -80.88636681195352 -0.04093822855502367 -80.97234045471968
1807 -0.04008658360689878 -80.92645339556042 -0.042386922240257266 -81.01472737695994
1808 -0.039958815462887286 -80.9664122110233 -0.04087930954992771 -81.05560668650986
1809 -0.039847660809755325 -81.00625987183305 -0.03917831256985664 -81.09478499907972
1810 -0.039876743033528325 -81.04613661486658 -0.03888965770602226 -81.13367465678574
1811 -0.039959216676652434 -81.08609583154323 -0.039194118417799476 -81.17286877520354
1812 -0.040003283880651 -81.12609911542388 -0.04055949114263058 -81.21342826634617
1813 -0.04003672040998936 -81.16613583583387 -0.0429397065192461 -81.25636797286542
1814 -0.03988235648721457 -81.20601819232108 -0.041056747548282146 -81.2974247204137
1815 -0.03979840539395809 -81.24581659771503 -0.03888600524514914 -81.33631072565885
1816 -0.03992297537624836 -81.28573957309128 -0.03975421171635389 -81.3760649373752
1817 -0.03994812499731779 -81.3256876980886 -0.03915447127074003 -81.41521940864594
1818 -0.04008577950298786 -81.36577347759159 -0.04363687001168728 -81.45885627865762
1819 -0.0398795573040843 -81.40565303489568 -0.03825657535344362 -81.49711285401106
1820 -0.03999107889831066 -81.44564411379399 -0.040754092298448084 -81.5378669463095
1821 -0.039888777397572996 -81.48553289119157 -0.038063553906977174 -81.57593050021649
1822 -0.04000597316771746 -81.52553886435929 -0.04002513345330953 -81.6159556336698
1823 -0.040067307837307456 -81.5656061721966 -0.039577857591211796 -81.65553349126101
1824 -0.04001973196864128 -81.60562590416524 -0.04002714045345783 -81.69556063171447
1825 -0.040029372274875644 -81.64565527644011 -0.037523289956152436 -81.73308392167063
1826 -0.040095097944140436 -81.68575037438426 -0.04211239330470562 -81.77519631497533
1827 -0.04006410278379917 -81.72581447716806 -0.03737807665020228 -81.81257439162553
1828 -0.04016498420387506 -81.76597946137193 -0.040404663793742655 -81.85297905541927
1829 -0.04012639820575714 -81.80610585957768 -0.04301906991750002 -81.89599812533677
1830 -0.04004302341490984 -81.8461488829926 -0.04002350997179747 -81.93602163530858
1831 -0.040101540833711626 -81.88625042382631 -0.041480958089232446 -81.97750259339782
1832 -0.0401169054210186 -81.92636732924733 -0.04113377761095762 -82.01863637100877
1833 -0.040088364668190477 -81.96645569391552 -0.040413017757236956 -82.059049388766
1834 -0.04005516469478607 -82.00651085861031 -0.04061635863035917 -82.09966574739636
1835 -0.04009945746511221 -82.04661031607543 -0.04148072730749845 -82.14114647470386
1836 -0.04003916960209608 -82.08664948567753 -0.03946840930730104 -82.18061488401116
1837 -0.04004449676722288 -82.12669398244475 -0.040902931801974775 -82.22151781581314
1838 -0.04001046810299158 -82.16670445054774 -0.04094520155340433 -82.26246301736654
1839 -0.040078956820070746 -82.20678340736781 -0.04167974255979061 -82.30414275992634
1840 -0.04004279710352421 -82.24682620447133 -0.04122359026223421 -82.34536635018857
1841 -0.03998403064906597 -82.2868102351204 -0.041407478787004945 -82.38677382897558
1842 -0.039998745545744896 -82.32680898066614 -0.04013185501098633 -82.42690568398656
1843 -0.03995000049471855 -82.36675898116086 -0.03860184159129858 -82.46550752557786
1844 -0.03999504335224628 -82.4067540245131 -0.040170836448669436 -82.50567836202653
1845 -0.04000328686088324 -82.44675731137399 -0.040087458305060865 -82.5457658203316
1846 -0.04003918394446373 -82.48679649531844 -0.03927313964813948 -82.58503895997974
1847 -0.040094565600156784 -82.5268910609186 -0.03954760264605284 -82.6245865626258
1848 -0.04009645152837038 -82.56698751244697 -0.03784479983150959 -82.6624313624573
1849 -0.04018564336001873 -82.60717315580699 -0.04120458737015724 -82.70363594982746
1850 -0.04011451620608568 -82.64728767201308 -0.03898915369063616 -82.7426251035181
1851 -0.04018419589847326 -82.68747186791155 -0.0399562681093812 -82.78258137162747
1852 -0.040179801918566224 -82.72765166983012 -0.04225587099790573 -82.82483724262538
1853 -0.040170202031731606 -82.76782187186186 -0.039229299314320086 -82.86406654193969
1854 -0.040239067189395426 -82.80806093905124 -0.040270939283072946 -82.90433748122277
1855 -0.040197061561048034 -82.84825800061229 -0.04002917800098658 -82.94436665922376
1856 -0.040242160111665724 -82.88850016072395 -0.04006676413118839 -82.98443342335494
1857 -0.0402563264593482 -82.92875648718329 -0.041200336255133155 -83.02563375961007
1858 -0.040241149812936784 -82.96899763699624 -0.03917345870286226 -83.06480721831294
1859 -0.040249701030552386 -83.00924733802678 -0.03960460405796766 -83.1044118223709
1860 -0.04042608626186848 -83.04967342428866 -0.04260485526174307 -83.14701667763265
1861 -0.040257207304239276 -83.08993063159289 -0.0409512035548687 -83.18796788118752
1862 -0.040208099968731405 -83.13013873156163 -0.04210884273052216 -83.23007672391805
1863 -0.0401421308517456 -83.17028086241338 -0.039898979105055334 -83.2699757030231
1864 -0.040176492929458615 -83.21045735534284 -0.03983284402638674 -83.3098085470495
1865 -0.04018669184297323 -83.25064404718582 -0.03973616417497396 -83.34954471122447
1866 -0.04019977767020464 -83.29084382485603 -0.04096499644219875 -83.39050970766667
1867 -0.04024336189031601 -83.33108718674634 -0.042450683563947676 -83.43296039123061
1868 -0.040131211280822754 -83.37121839802717 -0.040915641374886035 -83.47387603260549
1869 -0.040191997587680814 -83.41141039561485 -0.03971967604011297 -83.5135957086456
1870 -0.04014282505959273 -83.45155322067444 -0.04032348170876503 -83.55391919035436
1871 -0.04021076280623674 -83.49176398348068 -0.0408853180706501 -83.59480450842501
1872 -0.04008410032838583 -83.53184808380907 -0.0368435550481081 -83.63164806347312
1873 -0.040250363759696484 -83.57209844756876 -0.0394575085490942 -83.67110557202221
1874 -0.040314966812729836 -83.61241341438149 -0.040062034875154494 -83.71116760689736
1875 -0.04030470121651888 -83.652718115598 -0.041402369365096094 -83.75256997626246
1876 -0.040287167951464656 -83.69300528354947 -0.04574516788125038 -83.79831514414371
1877 -0.04004643093794584 -83.73305171448742 -0.04028503466397524 -83.8386001788077
1878 -0.040121672116219996 -83.77317338660363 -0.041830148361623284 -83.88043032716932
1879 -0.04004219174385071 -83.81321557834748 -0.040052966214716434 -83.92048329338404
1880 -0.040069497749209405 -83.8532850760967 -0.04091045297682285 -83.96139374636086
1881 -0.040096883289515974 -83.89338195938622 -0.041057704389095305 -84.00245145074994
1882 -0.04007176961749792 -83.93345372900372 -0.03757108207792044 -84.04002253282786
1883 -0.04016337096691132 -83.97361709997062 -0.03917124513536692 -84.07919377796323
1884 -0.04016051683574915 -84.01377761680638 -0.0398251872509718 -84.1190189652142
1885 -0.04020416885614395 -84.05398178566253 -0.04141524638980627 -84.160434211604
1886 -0.04012797418981791 -84.09410975985234 -0.04021442420780659 -84.2006486358118
1887 -0.04013494066894054 -84.13424470052128 -0.04044347181916237 -84.24109210763096
1888 -0.040194885618984696 -84.17443958614027 -0.041505958326160906 -84.28259806595712
1889 -0.04022443555295467 -84.21466402169322 -0.043444647639989856 -84.3260427135971
1890 -0.03994765505194664 -84.25461167674517 -0.042084592208266255 -84.36812730580537
1891 -0.03997985441237688 -84.29459153115755 -0.040020990557968615 -84.40814829636334
1892 -0.03991487845778465 -84.33450640961533 -0.03911547996103763 -84.44726377632438
1893 -0.039941605925559995 -84.37444801554089 -0.04017078932374716 -84.48743456564813
1894 -0.04011507295072079 -84.41456308849162 -0.038637663796544076 -84.52607222944468
1895 -0.040113379061222074 -84.45467646755284 -0.04113783724606037 -84.56721006669073
1896 -0.04012541826814413 -84.49480188582099 -0.03753725402057171 -84.60474732071131
1897 -0.04021348655223846 -84.53501537237322 -0.039117606915533544 -84.64386492762685
1898 -0.04019824415445328 -84.57521361652768 -0.040695720724761485 -84.6845606483516
1899 -0.040192841179668905 -84.61540645770735 -0.039039963856339455 -84.72360061220795
1900 -0.04022186733782292 -84.65562832504517 -0.04066466242074966 -84.7642652746287
1901 -0.04015772603452206 -84.6957860510797 -0.039304567500948906 -84.80356984212965
1902 -0.04025874249637127 -84.73604479357607 -0.041593865305185315 -84.84516370743484
1903 -0.04020398985594511 -84.77624878343201 -0.03796081747859716 -84.88312452491343
1904 -0.040318234264850615 -84.81656701769685 -0.04261280950158834 -84.92573733441502
1905 -0.040163743682205676 -84.85673076137905 -0.03958793319761753 -84.96532526761264
1906 -0.04019689094275236 -84.8969276523218 -0.03943390529602766 -85.00475917290866
1907 -0.04022771622985601 -84.93715536855166 -0.03959511891007424 -85.04435429181873
1908 -0.04026092234998942 -84.97741629090164 -0.03935310691595077 -85.08370739873469
1909 -0.040285241417586805 -85.01770153231924 -0.0393599959090352 -85.12306739464373
1910 -0.04037893638014793 -85.05808046869939 -0.040390174835920334 -85.16345756947965
1911 -0.040347214229404925 -85.09842768292879 -0.04117210526019335 -85.20462967473983
1912 -0.04038099311292172 -85.1388086760417 -0.03895792681723833 -85.24358760155707
1913 -0.04040152560919523 -85.1792102016509 -0.04094089157879353 -85.28452849313587
1914 -0.040330195985734466 -85.21954039763664 -0.04011673834174871 -85.32464523147762
1915 -0.0403503704816103 -85.25989076811824 -0.03707982711493969 -85.36172505859255
1916 -0.04051173254847527 -85.30040250066672 -0.039366870746016504 -85.40109192933858
1917 -0.04048289433121681 -85.34088539499794 -0.039856566302478316 -85.44094849564105
1918 -0.040528048388659955 -85.3814134433866 -0.04088244214653969 -85.48183093778759
1919 -0.040481078624725345 -85.42189452201133 -0.04013456106185913 -85.52196549884945
1920 -0.04048007130622864 -85.46237459331756 -0.04144591148942709 -85.56341141033889
1921 -0.04043036159127951 -85.50280495490884 -0.040321648307144645 -85.60373305864603
1922 -0.040352752432227135 -85.54315770734107 -0.03998405989259481 -85.64371711853862
1923 -0.040421739034354684 -85.58357944637542 -0.03949422035366297 -85.68321133889228
1924 -0.040444310382008554 -85.62402375675744 -0.039756607823073865 -85.72296794671536
1925 -0.040436049737036225 -85.66445980649448 -0.0408813176676631 -85.76384926438303
1926 -0.04047953542321921 -85.7049393419177 -0.04094825033098459 -85.80479751471401
1927 -0.04041802641004324 -85.74535736832773 -0.03967749364674091 -85.84447500836075
1928 -0.04043513387441635 -85.78579250220214 -0.0409955158829689 -85.88547052424371
1929 -0.040408005751669404 -85.82620050795381 -0.03902789708226919 -85.92449842132598
1930 -0.040500337816774847 -85.8667008457706 -0.03875701501965523 -85.96325543634563
1931 -0.040568923205137254 -85.90726976897574 -0.04059486147016287 -86.0038502978158
1932 -0.04057241100817919 -85.94784217998392 -0.03909230139106512 -86.04294259920687
1933 -0.0405679602175951 -85.98841014020152 -0.042839075438678265 -86.08578167464555
1934 -0.04042570572346449 -86.02883584592499 -0.04199518598616123 -86.12777686063171
1935 -0.04044967424124479 -86.06928552016623 -0.040200650505721566 -86.16797751113744
1936 -0.04038033038377762 -86.10966585055002 -0.04187116026878357 -86.20984867140622
1937 -0.04037181045860052 -86.15003766100861 -0.039484666846692565 -86.24933333825291
1938 -0.04040410313755274 -86.19044176414616 -0.04137829896062613 -86.29071163721353
1939 -0.04034953825175762 -86.23079130239792 -0.03898947611451149 -86.32970111332804
1940 -0.04046398811042309 -86.27125529050834 -0.03910042382776737 -86.3688015371558
1941 -0.04050519280135632 -86.3117604833097 -0.04356356412172317 -86.41236510127753
1942 -0.04035238660871983 -86.35211286991841 -0.03966131620109081 -86.45202641747862
1943 -0.04035883843898773 -86.3924717083574 -0.0405635068193078 -86.49258992429793
1944 -0.040357410721480844 -86.43282911907889 -0.03997573554515839 -86.53256565984309
1945 -0.04037844892591238 -86.4732075680048 -0.040747341513633725 -86.57331300135672
1946 -0.040377523936331275 -86.51358509194112 -0.04067836608737707 -86.6139913674441
1947 -0.04036819729954004 -86.55395328924067 -0.03953475989401341 -86.65352612733811
1948 -0.04032237436622381 -86.5942756636069 -0.04470520205795765 -86.69823132939607
1949 -0.04031763151288033 -86.63459329511977 -0.042481246031820775 -86.74071257542789
1950 -0.04021309968084097 -86.67480639480061 -0.04057598654180765 -86.7812885619697
1951 -0.04026813674718142 -86.7150745315478 -0.041554684191942214 -86.82284324616164
1952 -0.04033071398735046 -86.75540524553514 -0.04403902497142553 -86.86688227113306
1953 -0.04005569461733103 -86.79546094015248 -0.04011219684034586 -86.9069944679734
1954 -0.0400789575651288 -86.83553989771761 -0.03814413845539093 -86.9451386064288
1955 -0.040154020115733144 -86.87569391783335 -0.03915612380951643 -86.98429473023832
1956 -0.04016388133168221 -86.91585779916502 -0.04019910618662834 -87.02449383642495
1957 -0.04013072792440653 -86.95598852708943 -0.040019923076033595 -87.06451375950098
1958 -0.04014874510467052 -86.9961372721941 -0.041640892066061495 -87.10615465156704
1959 -0.04017461482435465 -87.03631188701846 -0.04008913841098547 -87.14624378997803
1960 -0.04021472204476595 -87.07652660906322 -0.03919074274599552 -87.18543453272403
1961 -0.04029047228395939 -87.11681708134718 -0.04350036736577749 -87.22893490008981
1962 -0.04017291646450758 -87.15698999781169 -0.03762767426669598 -87.26656257435651
1963 -0.04019053485244513 -87.19718053266413 -0.038336285203695294 -87.30489885956021
1964 -0.04027552679181099 -87.23745605945595 -0.03952507767826319 -87.34442393723847
1965 -0.040283159166574475 -87.27773921862253 -0.04185352362692356 -87.3862774608654
1966 -0.04020388592034578 -87.31794310454288 -0.04102294947952032 -87.42730041034493
1967 -0.04024126175791025 -87.35818436630079 -0.03823392130434513 -87.46553433164927
1968 -0.04027064200490713 -87.3984550083057 -0.03956369534134865 -87.50509802699061
1969 -0.04033602047711611 -87.43879102878282 -0.04008746985346079 -87.54518549684407
1970 -0.040385145135223864 -87.47917617391803 -0.041502319276332855 -87.5866878161204
1971 -0.04034416042268276 -87.51952033434071 -0.0409908477216959 -87.6276786638421
1972 -0.040265698358416556 -87.55978603269912 -0.0379160862416029 -87.66559475008371
1973 -0.040343571826815604 -87.60012960452593 -0.03987680654972792 -87.70547155663344
1974 -0.040403825044631955 -87.64053342957057 -0.04118799939751625 -87.74665955603096
1975 -0.040345081314444545 -87.68087851088501 -0.03885935880243778 -87.7855189148334
1976 -0.04036895651370287 -87.72124746739871 -0.04013102352619171 -87.82564993835959
1977 -0.040381744131445886 -87.76162921153016 -0.040631743520498274 -87.86628168188008
1978 -0.040363261848688124 -87.80199247337885 -0.040042740479111674 -87.90632442235919
1979 -0.040332353115081786 -87.84232482649392 -0.0405165683478117 -87.946840990707
1980 -0.04035860970616341 -87.88268343620008 -0.04032282419502735 -87.98716381490203
1981 -0.04039931837469339 -87.92308275457478 -0.03932240251451731 -88.02648621741655
1982 -0.04045667052268982 -87.96353942509747 -0.040159356966614726 -88.06664557438316
1983 -0.04045514762401581 -88.00399457272148 -0.04117365628480911 -88.10781923066797
1984 -0.04037509262561798 -88.0443696653471 -0.040785784274339675 -88.1486050149423
1985 -0.04037405475974083 -88.08474372010684 -0.042139115557074544 -88.19074413049938
1986 -0.04033280797302723 -88.12507652807987 -0.03972772918641567 -88.23047185968579
1987 -0.04037799537181854 -88.16545452345169 -0.03860740531235933 -88.26907926499815
1988 -0.04043465796858072 -88.20588918142026 -0.0407567111775279 -88.30983597617568
1989 -0.04037848282605409 -88.24626766424632 -0.04062846340239048 -88.35046443957806
1990 -0.04033949002623558 -88.28660715427256 -0.042793492414057256 -88.39325793199212
1991 -0.04028704855591059 -88.32689420282847 -0.04195441454648972 -88.43521234653862
1992 -0.040235952287912366 -88.36713015511639 -0.03932981621474028 -88.47454216275337
1993 -0.04026369601488113 -88.40739385113126 -0.03860247880220413 -88.51314464155557
1994 -0.04037329591810703 -88.44776714704936 -0.04004245903342962 -88.553187100589
1995 -0.040328484028577805 -88.48809563107794 -0.039837482012808324 -88.59302458260181
1996 -0.040299330838024616 -88.52839496191596 -0.041313675604760645 -88.63433825820657
1997 -0.04045727513730526 -88.56885223705326 -0.04386804960668087 -88.67820630781326
1998 -0.04018344003707171 -88.60903567709033 -0.04144004173576832 -88.71964634954902
1999 -0.04019640125334263 -88.64923207834367 -0.04035207536071539 -88.75999842490974
2000 -0.04016346056014299 -88.68939553890381 -0.039851605892181396 -88.79985003080192
