# Supplementary material for: Learning nonequilibrium statistical mechanics and dynamical phase transitions
Source: Nat Commun. 2024 Feb 6;15:1117. doi: 10.1038/s41467-024-45172-8 (PMC10847122; doi:10.1038/s41467-024-45172-8)
Supplement: Supplementary file 4 — Supplementary Data 1 [file 41467_2024_45172_MOESM4_ESM.zip › DPT-main/PlotTemplate/plot_KL_divergence/out/finite_time/SE/L4_D2W32K5_E100BS1k/logs-0.40/log.txt]

1 -0.11286740899085998 -0.11286740899085998 -0.11286416873335839 -0.11286416873335839
2 -0.11206530705094338 -0.22493271604180337 -0.11207120716571808 -0.22493537589907647
3 -0.11129466071724892 -0.3362273767590523 -0.11130531281232833 -0.3362406887114048
4 -0.11054758913815022 -0.4467749658972025 -0.1105437558144331 -0.4467844445258379
5 -0.10982072278857231 -0.5565956886857748 -0.1098068006336689 -0.5565912451595068
6 -0.10912443846464157 -0.6657201271504164 -0.10911589376628399 -0.6657071389257907
7 -0.1084380242973566 -0.774158151447773 -0.10843725390732288 -0.7741443928331135
8 -0.107782631367445 -0.881940782815218 -0.10778989344835281 -0.8819342862814663
9 -0.10713576637208462 -0.9890765491873027 -0.10713580884039402 -0.9890700951218603
10 -0.10650184117257595 -1.0955783903598786 -0.10652689188718796 -1.0955969870090483
11 -0.1058992937207222 -1.2014776840806007 -0.10592923574149608 -1.2015262227505443
12 -0.10530083067715168 -1.3067785147577524 -0.10526735596358776 -1.306793578714132
13 -0.10472164377570152 -1.411500158533454 -0.10473994426429271 -1.4115335229784247
14 -0.10414458476006985 -1.5156447432935238 -0.10413729399442673 -1.5156708169728514
15 -0.10359367243945598 -1.6192384157329798 -0.10359525643289089 -1.6192660734057422
16 -0.10304793380200863 -1.7222863495349885 -0.10303857065737247 -1.7223046440631147
17 -0.1025020956993103 -1.8247884452342988 -0.10246746242046356 -1.8247721064835782
18 -0.10198019295930863 -1.9267686381936076 -0.10201012641191483 -1.926782232895493
19 -0.10145898759365082 -2.0282276257872582 -0.10147733688354492 -2.028259569779038
20 -0.10095830038189887 -2.129185926169157 -0.10092837177217007 -2.129187941551208
21 -0.10045706294476986 -2.229642989113927 -0.10045884549617767 -2.2296467870473857
22 -0.09997373521327972 -2.329616724327207 -0.10000900216400624 -2.329655789211392
23 -0.0994893480092287 -2.4291060723364355 -0.09943810254335403 -2.429093891754746
24 -0.09901119805872441 -2.52811727039516 -0.09896078892052174 -2.5280546806752677
25 -0.09853760227560997 -2.62665487267077 -0.09866952002048493 -2.6267242006957527
26 -0.09807788170874118 -2.7247327543795112 -0.09809950776398182 -2.7248237084597347
27 -0.09762162156403065 -2.822354375943542 -0.09766836166381836 -2.822492070123553
28 -0.09715963080525399 -2.9195140067487957 -0.09705343917012214 -2.9195455092936755
29 -0.09672401957213879 -3.0162380263209343 -0.09676289968192578 -3.0163084089756014
30 -0.09627374596893787 -3.112511772289872 -0.09625793285667897 -3.1125663418322804
31 -0.09583816267549991 -3.208349934965372 -0.09581217095255852 -3.2083785127848388
32 -0.09541483372449874 -3.3037647686898706 -0.09558260589838027 -3.303961118683219
33 -0.0949736326932907 -3.398738401383161 -0.09497686997056007 -3.398937988653779
34 -0.09455473981797695 -3.4932931412011383 -0.09450669772922993 -3.493444686383009
35 -0.09412663616240025 -3.5874197773635386 -0.09415048696100711 -3.587595173344016
36 -0.09372455589473247 -3.681144333258271 -0.09374723806977273 -3.6813424114137887
37 -0.09331374727189541 -3.774458080530166 -0.09335280582308769 -3.7746952172368764
38 -0.09289785102009773 -3.867355931550264 -0.09293389543890954 -3.867629112675786
39 -0.0924900896847248 -3.9598460212349886 -0.09240103624761105 -3.960030148923397
40 -0.09208472892642021 -4.051930750161409 -0.09202827885746956 -4.0520584277808664
41 -0.09169073589146137 -4.14362148605287 -0.0916968408972025 -4.143755268678069
42 -0.09129312969744205 -4.234914615750313 -0.09122735783457755 -4.234982626512647
43 -0.09090778082609177 -4.325822396576404 -0.09111093506217002 -4.326093561574817
44 -0.09050501808524132 -4.416327414661645 -0.0903845850378275 -4.416478146612644
45 -0.09012607783079148 -4.506453492492437 -0.09012411572039128 -4.506602262333035
46 -0.08972545228898525 -4.596178944781422 -0.08975431323051453 -4.59635657556355
47 -0.0893442329019308 -4.685523177683353 -0.08928708359599113 -4.685643659159541
48 -0.08896392546594142 -4.774487103149295 -0.08893950246274471 -4.774583161622286
49 -0.08857963643968106 -4.863066739588976 -0.08868855573236942 -4.863271717354656
50 -0.08819316402077675 -4.951259903609753 -0.08843028731644154 -4.951702004671097
51 -0.08781830966472626 -5.039078213274479 -0.0878292266279459 -5.039531231299043
52 -0.08744344301521778 -5.126521656289697 -0.08738701790571213 -5.126918249204755
53 -0.08707023821771145 -5.213591894507408 -0.08719708025455475 -5.21411532945931
54 -0.08670009486377239 -5.30029198937118 -0.08632328025996686 -5.300438609719277
55 -0.0863265473395586 -5.386618536710738 -0.08667567633092403 -5.387114286050201
56 -0.08596435561776161 -5.4725828923285 -0.0860794685781002 -5.473193754628301
57 -0.08558227457106113 -5.5581651668995615 -0.08546697795391082 -5.558660732582212
58 -0.08522606454789639 -5.643391231447458 -0.08510688841342925 -5.643767620995642
59 -0.08486844338476658 -5.728259674832224 -0.08467262536287308 -5.728440246358515
60 -0.08449875488877297 -5.812758429720997 -0.08466471321880817 -5.813104959577323
61 -0.08413617350161076 -5.8968946032226075 -0.08415593840181827 -5.897260897979142
62 -0.08377460278570652 -5.980669206008314 -0.08397921994328499 -5.981240117922427
63 -0.08341604508459569 -6.0640852510929095 -0.08350760713219643 -6.064747725054623
64 -0.08304383940994739 -6.147129090502857 -0.08299079090356827 -6.147738515958191
65 -0.08268949314951897 -6.229818583652376 -0.0826733648777008 -6.230411880835892
66 -0.08234855011105538 -6.312167133763431 -0.08255621939897537 -6.312968100234868
67 -0.08197154365479946 -6.394138677418231 -0.08227450847625732 -6.395242608711126
68 -0.08162364549934864 -6.475762322917579 -0.08160392045974732 -6.476846529170873
69 -0.08127298913896083 -6.5570353120565406 -0.08106770515441894 -6.557914234325292
70 -0.0809180822223425 -6.637953394278883 -0.0807229746133089 -6.638637208938601
71 -0.08058029115200042 -6.7185336854308835 -0.08078456148505211 -6.7194217704236525
72 -0.08022640012204647 -6.79876008555293 -0.07999380715191365 -6.799415577575566
73 -0.07989273183047771 -6.878652817383408 -0.07988916449248791 -6.8793047420680535
74 -0.07954238578677178 -6.958195203170179 -0.07986227199435234 -6.959167014062406
75 -0.0791714608669281 -7.0373666640371075 -0.07931614555418491 -7.038483159616591
76 -0.07883744314312935 -7.116204107180237 -0.07889662049710751 -7.117379780113699
77 -0.07848951481282711 -7.194693621993064 -0.07872312553226948 -7.196102905645968
78 -0.07815173827111721 -7.272845360264181 -0.07799831442534924 -7.274101220071317
79 -0.07782419882714749 -7.350669559091329 -0.078171606361866 -7.3522728264331825
80 -0.07746030949056149 -7.42812986858189 -0.07735059633851052 -7.429623422771693
81 -0.07713194228708745 -7.505261810868977 -0.07719186395406723 -7.50681528672576
82 -0.07679815813899041 -7.582059969007967 -0.07700975835323334 -7.583825045078993
83 -0.07645877487957478 -7.658518743887542 -0.07640958540141582 -7.660234630480409
84 -0.07610981687903404 -7.734628560766576 -0.07603097818791867 -7.736265608668328
85 -0.07577662467956543 -7.810405185446141 -0.07587849199771882 -7.812144100666046
86 -0.0754555568099022 -7.885860742256043 -0.07490206547081471 -7.8870461661368605
87 -0.07512360885739326 -7.960984351113437 -0.07470463886857033 -7.961750805005431
88 -0.07478286698460579 -8.035767218098043 -0.07426993362605572 -8.036020738631485
89 -0.07448386773467064 -8.110251085832713 -0.07409130185842513 -8.110112040489911
90 -0.07416066527366638 -8.18441175110638 -0.07395532093942166 -8.184067361429333
91 -0.073826514929533 -8.258238266035912 -0.0741672769188881 -8.258234638348222
92 -0.07351558282971382 -8.331753848865626 -0.07392950542271137 -8.332164143770934
93 -0.07317835725843906 -8.404932206124064 -0.07288585305213928 -8.405049996823072
94 -0.07286354899406433 -8.477795755118128 -0.07262575402855873 -8.477675750851631
95 -0.07252608686685562 -8.550321841984983 -0.07239829339087009 -8.550074044242502
96 -0.07221126183867455 -8.622533103823658 -0.07205399870872498 -8.622128042951227
97 -0.07188892289996147 -8.69442202672362 -0.07239884622395039 -8.694526889175178
98 -0.07156464271247387 -8.765986669436094 -0.07165069840848445 -8.766177587583663
99 -0.07124706394970418 -8.837233733385798 -0.07094889879226685 -8.83712648637593
100 -0.07094547599554062 -8.908179209381338 -0.07090623080730438 -8.908032717183234
101 -0.0706312645226717 -8.978810473904009 -0.07023909538984299 -8.978271812573077
102 -0.07032210044562817 -9.049132574349636 -0.07019270174205303 -9.04846451431513
103 -0.07001450583338738 -9.119147080183025 -0.06949497908353805 -9.117959493398669
104 -0.06973392851650714 -9.188881008699532 -0.06939078569412231 -9.18735027909279
105 -0.06940591149032116 -9.258286920189853 -0.0705140359699726 -9.257864315062763
106 -0.06908208876848221 -9.327369008958335 -0.06920837499201297 -9.327072690054775
107 -0.06878819204866886 -9.396157201007004 -0.0693523608148098 -9.396425050869585
108 -0.0684772316366434 -9.464634432643647 -0.06814794056117535 -9.46457299143076
109 -0.06818168088793755 -9.532816113531585 -0.06836909838020802 -9.532942089810968
110 -0.06787616237998009 -9.600692275911564 -0.06846586428582668 -9.601407954096794
111 -0.06758608408272267 -9.668278359994288 -0.06817444004118442 -9.66958239413798
112 -0.06727291792631149 -9.7355512779206 -0.06740873865783215 -9.736991132795811
113 -0.06698543727397918 -9.802536715194579 -0.06741433851420879 -9.80440547131002
114 -0.06667317226529121 -9.86920988745987 -0.06666246466338635 -9.871067935973405
115 -0.06637478321790695 -9.935584670677777 -0.0666372999548912 -9.937705235928297
116 -0.06607945412397384 -10.001664124801751 -0.06603076420724392 -10.003736000135541
117 -0.06581408455967903 -10.06747820936143 -0.06664122641086578 -10.070377226546407
118 -0.06551986187696457 -10.132998071238395 -0.06617504693567752 -10.136552273482085
119 -0.06523155458271504 -10.19822962582111 -0.06475422792136669 -10.201306501403451
120 -0.06495406590402127 -10.263183691725132 -0.06492599546909332 -10.266232496872544
121 -0.06469687297940255 -10.327880564704534 -0.06424201279878616 -10.33047450967133
122 -0.06442449688911438 -10.392305061593648 -0.06405076719820499 -10.394525276869535
123 -0.06415515504777432 -10.456460216641423 -0.06388751268386841 -10.458412789553403
124 -0.0638769157230854 -10.520337132364508 -0.06381243169307708 -10.52222522124648
125 -0.0636263906955719 -10.58396352306008 -0.06335122026503086 -10.58557644151151
126 -0.06334391720592976 -10.64730744026601 -0.06390362344682217 -10.649480064958333
127 -0.06308311000466346 -10.710390550270674 -0.06346881501376629 -10.7129488799721
128 -0.06282066628336906 -10.773211216554042 -0.06284223571419716 -10.775791115686296
129 -0.06256642621010541 -10.835777642764148 -0.06262479498982429 -10.83841591067612
130 -0.06232278775423765 -10.898100430518385 -0.06307243183255196 -10.901488342508673
131 -0.062044461257755756 -10.96014489177614 -0.06236423384398222 -10.963852576352656
132 -0.06178995799273253 -11.021934849768874 -0.061304634995758535 -11.025157211348414
133 -0.061546845734119414 -11.083481695502993 -0.06145879290997982 -11.086616004258394
134 -0.06128879804164171 -11.144770493544634 -0.06090392302721739 -11.147519927285611
135 -0.06104497779160738 -11.20581547133624 -0.0601038871333003 -11.20762381441891
136 -0.060819954238832 -11.266635425575073 -0.0615333553403616 -11.269157169759273
137 -0.060560433007776734 -11.327195858582849 -0.06047189962118864 -11.329629069380461
138 -0.06030657421797514 -11.387502432800824 -0.06001517325639725 -11.389644242636859
139 -0.06008381899446249 -11.447586251795286 -0.059692319668829444 -11.449336562305689
140 -0.05985161252319813 -11.507437864318485 -0.05962438602000475 -11.508960948325694
141 -0.059627655893564224 -11.567065520212049 -0.060023766756057736 -11.56898471508175
142 -0.059404689632356164 -11.626470209844404 -0.05858885124325752 -11.627573566325008
143 -0.059194944240152834 -11.685665154084557 -0.05936282109469175 -11.6869363874197
144 -0.0589667659252882 -11.744631920009844 -0.05962265506386757 -11.746559042483566
145 -0.05872359834611416 -11.803355518355959 -0.057630987465381624 -11.804190029948948
146 -0.058530726470053196 -11.861886244826012 -0.05862245373427868 -11.862812483683227
147 -0.058289993554353714 -11.920176238380366 -0.05956013221293688 -11.922372615896164
148 -0.058071539737284184 -11.97824777811765 -0.05837023537606001 -11.980742851272224
149 -0.05782670266926289 -12.036074480786914 -0.057520069554448126 -12.038262920826671
150 -0.05762552134692669 -12.09370000213384 -0.05745057240128517 -12.095713493227956
151 -0.057407648861408235 -12.151107650995248 -0.056814147904515264 -12.15252764113247
152 -0.05721234902739525 -12.208320000022644 -0.05681954603642225 -12.209347187168893
153 -0.05702048856765032 -12.265340488590294 -0.057093349657952784 -12.266440536826845
154 -0.05683029461652041 -12.322170783206815 -0.057054256275296214 -12.323494793102142
155 -0.056615051627159116 -12.378785834833973 -0.057025167159736156 -12.380519960261879
156 -0.056405197083950046 -12.435191031917924 -0.05616811588406563 -12.436688076145945
157 -0.05619026180356741 -12.491381293721492 -0.05648391135036945 -12.493171987496314
158 -0.05603749584406614 -12.547418789565558 -0.055579493567347524 -12.548751481063661
159 -0.055804450437426566 -12.603223240002984 -0.05634326338768005 -12.60509474445134
160 -0.05561948344111443 -12.6588427234441 -0.05596505291759968 -12.66105979736894
161 -0.05540747493505478 -12.714250198379155 -0.056408319249749185 -12.71746811661869
162 -0.055220718309283254 -12.769470916688437 -0.054412152245640756 -12.771880268864331
163 -0.05503667276352644 -12.824507589451963 -0.055648403242230415 -12.827528672106562
164 -0.05484100114554167 -12.879348590597505 -0.0549424922093749 -12.882471164315936
165 -0.054658431373536584 -12.934007021971041 -0.055983353219926354 -12.938454517535861
166 -0.05444874186068773 -12.988455763831729 -0.05491705816239119 -12.993371575698253
167 -0.05426501408219338 -13.042720777913923 -0.055071635730564596 -13.048443211428818
168 -0.054086221195757386 -13.09680699910968 -0.05453393869102001 -13.102977150119838
169 -0.05391610115766525 -13.150723100267344 -0.05292268637567758 -13.155899836495514
170 -0.05374515131115913 -13.204468251578502 -0.05383402295410633 -13.20973385944962
171 -0.053588125854730606 -13.258056377433233 -0.051933351904153824 -13.261667211353775
172 -0.05344115328043699 -13.31149753071367 -0.05346763208508491 -13.315134843438859
173 -0.05327033046633005 -13.364767861179999 -0.0537838626652956 -13.368918706104154
174 -0.053127937205135825 -13.417895798385135 -0.05488814413547516 -13.423806850239629
175 -0.052928071841597556 -13.470823870226733 -0.05253497157245875 -13.476341821812088
176 -0.05276238769292831 -13.52358625791966 -0.05265278499573469 -13.528994606807823
177 -0.05261577740311622 -13.576202035322776 -0.05328358449041844 -13.582278191298242
178 -0.052467603236436844 -13.628669638559213 -0.052618161961436274 -13.634896353259679
179 -0.05228775590658188 -13.680957394465795 -0.053604751266539095 -13.688501104526217
180 -0.05211447607725859 -13.733071870543053 -0.05197777841240168 -13.74047888293862
181 -0.05196692179888487 -13.785038792341938 -0.050710244476795195 -13.791189127415414
182 -0.05183287523686886 -13.836871667578807 -0.05315003301948309 -13.844339160434897
183 -0.05169037394225597 -13.888562041521062 -0.05115327257663012 -13.895492433011528
184 -0.05153530202805996 -13.940097343549123 -0.05197720788419247 -13.94746964089572
185 -0.05140290595591068 -13.991500249505034 -0.050977043062448504 -13.99844668395817
186 -0.051271410286426546 -14.04277165979146 -0.05114383734762669 -14.049590521305797
187 -0.051126963645219806 -14.093898623436681 -0.051331181451678275 -14.100921702757475
188 -0.05101118497550487 -14.144909808412185 -0.05104251466691494 -14.15196421742439
189 -0.05085802469402552 -14.195767833106212 -0.05127587951719761 -14.203240096941586
190 -0.050718451105058196 -14.24648628421127 -0.05264181941747666 -14.255881916359064
191 -0.05058466959744692 -14.297070953808717 -0.0495880912989378 -14.305470007658002
192 -0.05047084037214518 -14.347541794180863 -0.0512330673635006 -14.356703075021503
193 -0.0503327576443553 -14.397874551825218 -0.048674626275897026 -14.4053777012974
194 -0.05022157542407513 -14.448096127249293 -0.049687688052654264 -14.455065389350054
195 -0.05012281071394682 -14.498218937963241 -0.0505790576338768 -14.505644446983931
196 -0.04995494429022074 -14.548173882253462 -0.05100468527525663 -14.556649132259187
197 -0.049836762994527814 -14.598010645247989 -0.04999315124005079 -14.606642283499237
198 -0.04972185026854277 -14.647732495516532 -0.05047709196805954 -14.657119375467296
199 -0.0495674654841423 -14.697299961000674 -0.05038999654352665 -14.707509372010822
200 -0.04942212402820587 -14.74672208502888 -0.049048338644206525 -14.756557710655029
201 -0.04933382477611303 -14.796055909804993 -0.0486587768420577 -14.805216487497086
202 -0.04922216106206179 -14.845278070867055 -0.049214500561356546 -14.854430988058443
203 -0.04913638792932033 -14.894414458796374 -0.050149833969771865 -14.904580822028215
204 -0.048983427509665486 -14.94339788630604 -0.049478347040712835 -14.954059169068929
205 -0.04885636772960424 -14.992254254035643 -0.04877472221851349 -15.002833891287443
206 -0.04876229148358106 -15.041016545519224 -0.04977542776614428 -15.052609319053587
207 -0.04862707071006298 -15.089643616229287 -0.04772422686219215 -15.10033354591578
208 -0.04853556733578444 -15.138179183565072 -0.04784215185791254 -15.148175697773691
209 -0.04845058862119913 -15.18662977218627 -0.049005457386374476 -15.197181155160067
210 -0.04826977290213108 -15.234899545088401 -0.05026424638926983 -15.247445401549337
211 -0.048182408511638644 -15.28308195360004 -0.04910086281597614 -15.296546264365313
212 -0.048038828745484353 -15.331120782345526 -0.047709467075765136 -15.344255731441079
213 -0.04797047507017851 -15.379091257415704 -0.0472082057967782 -15.391463937237857
214 -0.04787870682775974 -15.426969964243463 -0.0478260051459074 -15.439289942383764
215 -0.04778779149055481 -15.474757755734018 -0.04917944595217705 -15.488469388335941
216 -0.0476829756051302 -15.522440731339149 -0.04710499942302704 -15.535574387758968
217 -0.047585160471498966 -15.570025891810648 -0.04833738710731268 -15.583911774866282
218 -0.04748424515128136 -15.61751013696193 -0.04672883786261082 -15.630640612728893
219 -0.04739394970238209 -15.664904086664311 -0.048345153033733365 -15.678985765762626
220 -0.04725141376256943 -15.712155500426881 -0.0460286658257246 -15.72501443158835
221 -0.047187786735594275 -15.759343287162476 -0.045882007107138634 -15.77089643869549
222 -0.047193250991404055 -15.80653653815388 -0.03730573058128357 -15.808202169276774
223 -0.04722618144005537 -15.853762719593936 -0.04892785884439945 -15.857130028121173
224 -0.047092707455158235 -15.900855427049095 -0.046743403375148776 -15.903873431496322
225 -0.046999217197299006 -15.947854644246394 -0.04893627930432558 -15.952809710800647
226 -0.04692565370351076 -15.994780297949905 -0.04660911038517952 -15.999418821185827
227 -0.04679344221949577 -16.0415737401694 -0.04822912830859423 -16.047647949494422
228 -0.04669687431305647 -16.088270614482457 -0.04788378700613975 -16.09553173650056
229 -0.046554810367524624 -16.134825424849982 -0.047294871509075166 -16.142826608009635
230 -0.04648689720779657 -16.181312322057778 -0.04660834297537804 -16.189434950985014
231 -0.04640933535993099 -16.22772165741771 -0.045913076400756835 -16.235348027385772
232 -0.04635004531592131 -16.274071702733632 -0.04523995220661163 -16.280587979592383
233 -0.04631366059184074 -16.320385363325475 -0.04925536904484033 -16.329843348637223
234 -0.046140996366739274 -16.366526359692212 -0.04636544156819582 -16.376208790205418
235 -0.04606192838400602 -16.41258828807622 -0.04470920320600271 -16.42091799341142
236 -0.0460339643061161 -16.458622252382334 -0.047058873996138575 -16.46797686740756
237 -0.045937883853912356 -16.504560136236247 -0.046380681544542314 -16.514357548952102
238 -0.04584090169519186 -16.55040103793144 -0.04451050478965044 -16.55886805374175
239 -0.04583355356007814 -16.59623459149152 -0.04434045348316431 -16.603208507224917
240 -0.04576776959002018 -16.64200236108154 -0.047089431621134284 -16.65029793884605
241 -0.04564319830387831 -16.68764555938542 -0.04383518397808075 -16.694133122824134
242 -0.0456244844943285 -16.73327004387975 -0.04395971894264221 -16.738092841766775
243 -0.04558052495121956 -16.77885056883097 -0.04296391401439905 -16.781056755781176
244 -0.04559165816754103 -16.82444222699851 -0.04586664568632841 -16.826923401467504
245 -0.04553165398538113 -16.869973880983892 -0.0437251565977931 -16.870648558065298
246 -0.04545708429068327 -16.915430965274574 -0.047124586813151834 -16.91777314487845
247 -0.04529783260077238 -16.960728797875348 -0.04468894768506289 -16.962462092563513
248 -0.04526272770017385 -17.00599152557552 -0.0446883961558342 -17.007150488719347
249 -0.04522252883762121 -17.05121405441314 -0.047110086865723134 -17.05426057558507
250 -0.04518761858344078 -17.09640167299658 -0.040333155915141104 -17.09459373150021
251 -0.045113482140004636 -17.141515155136585 -0.04626543130725622 -17.140859162807466
252 -0.04505629856139422 -17.18657145369798 -0.048014423623681066 -17.188873586431146
253 -0.044939834251999856 -17.231511287949978 -0.04248734544962644 -17.231360931880772
254 -0.044916163012385366 -17.276427450962363 -0.04434877038002014 -17.27570970226079
255 -0.044855397567152976 -17.321282848529517 -0.045221997611224654 -17.320931699872016
256 -0.04478727467358112 -17.366070123203098 -0.04594186302274465 -17.36687356289476
257 -0.04468449428677559 -17.410754617489875 -0.0449493657797575 -17.411822928674518
258 -0.04467284809798002 -17.455427465587857 -0.04280803333967924 -17.454630962014196
259 -0.04463801141828298 -17.50006547700614 -0.043368447571992874 -17.49799940958619
260 -0.04460326209664345 -17.544668739102782 -0.04278774112462998 -17.54078715071082
261 -0.04458394404500723 -17.58925268314779 -0.039209362119436264 -17.579996512830256
262 -0.044612940028309823 -17.6338656231761 -0.04675692729651928 -17.626753440126777
263 -0.04451359305530787 -17.678379216231406 -0.04113404788076878 -17.667887488007544
264 -0.04449874348938465 -17.72287795972079 -0.0467522606253624 -17.714639748632905
265 -0.04440366756170988 -17.7672816272825 -0.04461184609681368 -17.75925159472972
266 -0.04436289723962546 -17.811644524522126 -0.043994970992207526 -17.803246565721928
267 -0.044313516840338706 -17.855958041362467 -0.0406902814283967 -17.843936847150324
268 -0.04430851396173239 -17.900266555324198 -0.04682613555341959 -17.890762982703745
269 -0.04416813906282187 -17.94443469438702 -0.04268922638148069 -17.933452209085225
270 -0.04422175269573927 -17.98865644708276 -0.047730565257370475 -17.981182774342596
271 -0.04404665492475033 -18.03270310200751 -0.042745756730437276 -18.023928531073032
272 -0.04408438019454479 -18.076787482202054 -0.0465463750064373 -18.07047490607947
273 -0.043892993777990344 -18.120680475980045 -0.04331857934594154 -18.11379348542541
274 -0.0438889391720295 -18.164569415152073 -0.04619619529694319 -18.159989680722354
275 -0.04379747547209263 -18.208366890624166 -0.044549721851944925 -18.204539402574298
276 -0.04369890261441469 -18.252065793238582 -0.04378742482513189 -18.24832682739943
277 -0.04365726672112942 -18.295723059959712 -0.04293268173933029 -18.29125950913876
278 -0.04360316935926676 -18.339326229318978 -0.04437437243759632 -18.335633881576356
279 -0.043544477596879 -18.382870706915856 -0.045772457309067247 -18.381406338885423
280 -0.043459417298436165 -18.426330124214292 -0.04355017505586147 -18.424956513941286
281 -0.04338559377938509 -18.469715717993676 -0.04225372970104217 -18.467210243642327
282 -0.043403682112693784 -18.51311940010637 -0.040199636854231356 -18.50740988049656
283 -0.04339123591780662 -18.556510636024175 -0.04487207494676113 -18.55228195544332
284 -0.04334006831049919 -18.599850704334674 -0.04446110166609287 -18.596743057109414
285 -0.043294729106128214 -18.643145433440804 -0.041331627406179905 -18.638074684515594
286 -0.043261852115392685 -18.686407285556196 -0.04674553032964468 -18.68482021484524
287 -0.043125690519809724 -18.729532976076005 -0.04419112540781498 -18.729011340253052
288 -0.04308455698192119 -18.772617533057925 -0.04320782609283924 -18.77221916634589
289 -0.04301491267979145 -18.815632445737716 -0.044560020230710505 -18.816779186576603
290 -0.042971839942038056 -18.858604285679753 -0.043495331332087515 -18.860274517908692
291 -0.04289378318935633 -18.90149806886911 -0.04724232964217663 -18.90751684755087
292 -0.042784887924790384 -18.9442829567939 -0.04255789741873741 -18.95007474496961
293 -0.042744428478181364 -18.98702738527208 -0.041774336248636246 -18.991849081218245
294 -0.04273144006729126 -19.02975882533937 -0.04451409447938204 -19.036363175697627
295 -0.042629718966782096 -19.072388544306154 -0.042144802398979664 -19.078507978096606
296 -0.042594265379011634 -19.114982809685166 -0.04295538980513811 -19.121463367901743
297 -0.04255790300667286 -19.15754071269184 -0.04205930214375257 -19.163522670045495
298 -0.04255505334585905 -19.2000957660377 -0.03997536525130272 -19.203498035296796
299 -0.04257012270390988 -19.24266588874161 -0.04609610307961702 -19.249594138376413
300 -0.04248642586171627 -19.285152314603327 -0.04157765693962574 -19.29117179531604
301 -0.042476610839366914 -19.327628925442692 -0.04392038956284523 -19.335092184878885
302 -0.042357079312205316 -19.369986004754896 -0.04158457741141319 -19.3766767622903
303 -0.0423576258122921 -19.41234363056719 -0.041979091428220275 -19.41865585371852
304 -0.042345654033124444 -19.454689284600313 -0.042558497935533526 -19.461214351654053
305 -0.042288508266210556 -19.496977792866524 -0.041726141795516015 -19.502940493449568
306 -0.04226611014455557 -19.53924390301108 -0.039722226560115814 -19.542662720009684
307 -0.042314401268959044 -19.58155830428004 -0.042695090919733045 -19.585357810929416
308 -0.042295900918543336 -19.623854205198583 -0.041159927099943164 -19.62651773802936
309 -0.04224266167730093 -19.666096866875883 -0.04356488715857267 -19.670082625187934
310 -0.042265595868229866 -19.708362462744113 -0.04130616448819637 -19.711388789676132
311 -0.04217663984745741 -19.75053910259157 -0.04192803427577019 -19.753316823951902
312 -0.042169282026588914 -19.79270838461816 -0.041255907714366914 -19.794572731666268
313 -0.04221664909273386 -19.834925033710892 -0.04222268089652061 -19.83679541256279
314 -0.04214781429618597 -19.877072848007078 -0.04322412107139826 -19.880019533634187
315 -0.04207536187022924 -19.919148209877306 -0.04389859661459923 -19.923918130248786
316 -0.041942878253757955 -19.961091088131063 -0.041833380982279775 -19.965751511231066
317 -0.04191982001066208 -20.003010908141725 -0.04280695468187332 -20.008558465912937
318 -0.04186184927821159 -20.044872757419938 -0.04185267016291618 -20.050411136075855
319 -0.041880308836698535 -20.086753066256637 -0.043265778198838235 -20.093676914274692
320 -0.04185193944722414 -20.12860500570386 -0.04350730441510677 -20.1371842186898
321 -0.0418446185067296 -20.17044962421059 -0.040363010950386524 -20.177547229640187
322 -0.04180226903408766 -20.212251893244677 -0.042840431071817876 -20.220387660712003
323 -0.04172505345195532 -20.253976946696632 -0.04068738669157028 -20.261075047403573
324 -0.0417543888092041 -20.295731335505835 -0.04198641162365675 -20.30306145902723
325 -0.041695347242057326 -20.337426682747893 -0.041247055679559705 -20.34430851470679
326 -0.04168630037456751 -20.37911298312246 -0.042183699831366536 -20.386492214538155
327 -0.04164006393402815 -20.42075304705649 -0.039017556607723235 -20.42550977114588
328 -0.04175989869982004 -20.46251294575631 -0.042003600113093856 -20.467513371258974
329 -0.04170344341546297 -20.504216389171773 -0.04187555927783251 -20.509388930536808
330 -0.041631692461669444 -20.545848081633444 -0.042462494038045404 -20.551851424574853
331 -0.0415109371766448 -20.58735901881009 -0.038113988004624844 -20.589965412579478
332 -0.04166236594319343 -20.629021384753283 -0.04144465494900942 -20.63141006752849
333 -0.041640347614884374 -20.670661732368167 -0.04075567219406366 -20.67216573972255
334 -0.04159366246312857 -20.712255394831296 -0.03866351637989283 -20.710829256102443
335 -0.04165853150188923 -20.753913926333183 -0.03729220610111952 -20.748121462203564
336 -0.04179303217679262 -20.795706958509975 -0.04033958557993174 -20.788461047783496
337 -0.04171986095607281 -20.837426819466046 -0.04190068524330855 -20.830361733026805
338 -0.041725154221057895 -20.879151973687105 -0.04257019441574812 -20.872931927442554
339 -0.04165571369230747 -20.920807687379412 -0.04033560026437044 -20.913267527706925
340 -0.041651524417102334 -20.962459211796514 -0.04227487482130528 -20.95554240252823
341 -0.041529650799930096 -21.003988862596444 -0.038868159800767896 -20.994410562328998
342 -0.041612536646425724 -21.04560139924287 -0.04412304367870092 -21.0385336060077
343 -0.04150867834687233 -21.08711007758974 -0.0412938479334116 -21.07982745394111
344 -0.041525692120194434 -21.128635769709938 -0.041608191840350625 -21.12143564578146
345 -0.04151421450078487 -21.170149984210724 -0.04268760122358799 -21.164123247005048
346 -0.041476772725582124 -21.211626756936305 -0.0420295525342226 -21.20615279953927
347 -0.041489879600703716 -21.25311663653701 -0.041881023161113265 -21.248033822700386
348 -0.041381755471229555 -21.294498392008236 -0.041371914371848104 -21.289405737072233
349 -0.04138732701539993 -21.335885719023636 -0.03979251738637686 -21.32919825445861
350 -0.04138447400182486 -21.37727019302546 -0.04107060972601175 -21.370268864184624
351 -0.04136298485100269 -21.418633177876462 -0.04324487000703812 -21.41351373419166
352 -0.04133693501353264 -21.459970112889994 -0.04239898640662432 -21.455912720598285
353 -0.04123889915645122 -21.501209012046445 -0.04107789378613234 -21.496990614384416
354 -0.04130080118775368 -21.542509813234197 -0.03953585624694824 -21.536526470631365
355 -0.041285686753690244 -21.583795499987886 -0.04225757978856563 -21.57878405041993
356 -0.041382219083607195 -21.625177719071495 -0.03899171818047762 -21.617775768600406
357 -0.04125583451241255 -21.666433553583907 -0.04153989739716053 -21.659315665997568
358 -0.04117072969675064 -21.70760428328066 -0.03915340360254049 -21.698469069600108
359 -0.04122349880635738 -21.748827782087016 -0.04089183397591114 -21.73936090357602
360 -0.04122147411108017 -21.790049256198095 -0.042464586161077025 -21.7818254897371
361 -0.04119125362485647 -21.83124050982295 -0.0432905912399292 -21.82511608097703
362 -0.04108912758529186 -21.872329637408242 -0.040408306568861005 -21.86552438754589
363 -0.04103523436933756 -21.91336487177758 -0.042342724092304704 -21.907867111638193
364 -0.04102208502590656 -21.95438695680349 -0.04185856524854899 -21.949725676886743
365 -0.040979445166885856 -21.995366401970376 -0.04067337978631258 -21.990399056673056
366 -0.04089973792433739 -22.036266139894714 -0.042113173939287665 -22.032512230612344
367 -0.04086766708642244 -22.077133806981138 -0.040650646202266216 -22.07316287681461
368 -0.04083300698548555 -22.117966813966625 -0.0417365875095129 -22.11489946432412
369 -0.04073989763855934 -22.158706711605184 -0.040817842818796635 -22.15571730714292
370 -0.040780833922326565 -22.19948754552751 -0.04360856935381889 -22.199325876496736
371 -0.0407536281272769 -22.240241173654788 -0.0401667470112443 -22.23949262350798
372 -0.040748384036123755 -22.280989557690912 -0.03849834054708481 -22.277990964055068
373 -0.04084138162434101 -22.32183093931525 -0.040592219680547714 -22.318583183735615
374 -0.04086758960038424 -22.362698528915637 -0.040429978258907796 -22.359013161994522
375 -0.040788257494568825 -22.403486786410205 -0.04205312766134739 -22.40106628965587
376 -0.04075782038271427 -22.44424460679292 -0.04215662702918053 -22.44322291668505
377 -0.04071055687963963 -22.48495516367256 -0.04233785569667816 -22.485560772381728
378 -0.04068071749061346 -22.525635881163172 -0.03916019070893526 -22.52472096309066
379 -0.040728052891790864 -22.566363934054962 -0.04195486530661583 -22.566675828397276
380 -0.04069271683692932 -22.60705665089189 -0.039453777484595776 -22.606129605881872
381 -0.04071904849261045 -22.647775699384503 -0.039472710341215134 -22.645602316223087
382 -0.04074221421033144 -22.688517913594836 -0.041328109242022036 -22.68693042546511
383 -0.04071982614696026 -22.729237739741798 -0.041377665288746354 -22.728308090753856
384 -0.04068536795675755 -22.769923107698556 -0.040330664813518526 -22.768638755567373
385 -0.04067169688642025 -22.810594804584976 -0.040824523009359834 -22.809463278576732
386 -0.040627514384686945 -22.851222318969665 -0.04193144273012876 -22.85139472130686
387 -0.04053688794374466 -22.89175920691341 -0.04031009953469038 -22.89170482084155
388 -0.04061060473322868 -22.932369811646637 -0.03761695735156536 -22.929321778193117
389 -0.040596182085573675 -22.97296599373221 -0.03973756358027458 -22.96905934177339
390 -0.04067656118422747 -23.013642554916437 -0.03816436380147934 -23.00722370557487
391 -0.040619480423629284 -23.054262035340066 -0.04135360550135374 -23.048577311076222
392 -0.04057743176817894 -23.094839467108244 -0.04195189047604799 -23.090529201552272
393 -0.04053623713552952 -23.135375704243774 -0.04063687194138765 -23.13116607349366
394 -0.040549560263752935 -23.175925264507526 -0.040084175392985345 -23.171250248886643
395 -0.04058124274015427 -23.21650650724768 -0.041956649348139766 -23.213206898234784
396 -0.04053507130593061 -23.25704157855361 -0.03795540742576122 -23.251162305660547
397 -0.040505751967430115 -23.29754733052104 -0.03892876319587231 -23.29009106885642
398 -0.040592840500175954 -23.338140171021216 -0.04119810238480568 -23.331289171241224
399 -0.040476481430232525 -23.37861665245145 -0.037849302403628826 -23.369138473644853
400 -0.04058001060038805 -23.419196663051835 -0.039696013927459715 -23.408834487572314
401 -0.040537744760513306 -23.45973440781235 -0.041465883143246174 -23.45030037071556
402 -0.04052279852330685 -23.500257206335654 -0.04109819978475571 -23.491398570500316
403 -0.040484127774834636 -23.54074133411049 -0.04015032462775707 -23.531548895128072
404 -0.04049739353358746 -23.581238727644077 -0.044315440393984315 -23.575864335522056
405 -0.04037882350385189 -23.621617551147928 -0.04173282962292433 -23.61759716514498
406 -0.040367520228028295 -23.661985071375955 -0.043812064826488493 -23.66140922997147
407 -0.04022207316011191 -23.702207144536068 -0.039480009116232395 -23.7008892390877
408 -0.040207034535706045 -23.742414179071773 -0.03930443022400141 -23.7401936693117
409 -0.040185320377349856 -23.782599499449123 -0.04033987298607826 -23.78053354229778
410 -0.04025959949940443 -23.822859098948527 -0.03869609367102385 -23.819229635968803
411 -0.04013642482459545 -23.862995523773122 -0.03557014726102352 -23.854799783229826
412 -0.04036521688103676 -23.903360740654158 -0.040897893346846105 -23.89569767657667
413 -0.04028076492249966 -23.943641505576657 -0.041629094444215295 -23.937326771020885
414 -0.04029247183352709 -23.983933977410185 -0.03711814600974321 -23.974444917030628
415 -0.040398055128753184 -24.02433203253894 -0.042062539234757425 -24.016507456265384
416 -0.04033162575215101 -24.064663658291092 -0.04076594766229391 -24.057273403927677
417 -0.04029817823320627 -24.1049618365243 -0.04107212498784065 -24.09834552891552
418 -0.040238989144563676 -24.145200825668862 -0.040421994589269164 -24.13876752350479
419 -0.04029806889593601 -24.185498894564798 -0.03909082300961018 -24.177858346514398
420 -0.04032789673656225 -24.225826791301362 -0.042156224697828294 -24.220014571212225
421 -0.040169788897037505 -24.2659965801984 -0.037618663907051084 -24.257633235119275
422 -0.04021909572184086 -24.306215675920242 -0.0408737912774086 -24.298507026396685
423 -0.04019260480999946 -24.34640828073024 -0.04131576903164387 -24.33982279542833
424 -0.04020093362778425 -24.386609214358025 -0.040014400891959664 -24.37983719632029
425 -0.04025845713913441 -24.42686767149716 -0.039696453139185905 -24.419533649459474
426 -0.04016160164028406 -24.467029273137445 -0.0402306342497468 -24.45976428370922
427 -0.040161056257784364 -24.50719032939523 -0.03986541256308555 -24.499629696272304
428 -0.040182454697787764 -24.547372784093017 -0.03930130079388618 -24.538930997066192
429 -0.040154359117150304 -24.587527143210167 -0.03910128735005856 -24.57803228441625
430 -0.04012733958661556 -24.627654482796782 -0.04130788389593363 -24.61934016831218
431 -0.04007785134017468 -24.667732334136957 -0.03961813934147358 -24.658958307653656
432 -0.04009571950882673 -24.707828053645784 -0.041265714913606644 -24.700224022567262
433 -0.04002365618944168 -24.747851709835224 -0.041321007162332536 -24.741545029729593
434 -0.03998443577438593 -24.78783614560961 -0.04149709492921829 -24.783042124658813
435 -0.04004832673817873 -24.82788447234779 -0.04121052976697683 -24.82425265442579
436 -0.039868891797959806 -24.86775336414575 -0.03797809723764658 -24.86223075166344
437 -0.03999817203730345 -24.907751536183053 -0.04033683892339468 -24.902567590586834
438 -0.03999903053045273 -24.947750566713506 -0.04054272770881653 -24.943110318295652
439 -0.03999091479927301 -24.987741481512778 -0.04058085326105356 -24.983691171556707
440 -0.0399603484198451 -25.027701829932624 -0.04016620386391878 -25.023857375420626
441 -0.03990278523415327 -25.06760461516678 -0.03837042450904846 -25.062227799929673
442 -0.04000270664691925 -25.1076073218137 -0.03899823762476444 -25.101226037554436
443 -0.0399991512298584 -25.147606473043556 -0.04071843381971121 -25.14194447137415
444 -0.03996560461819172 -25.18757207766175 -0.038988317176699636 -25.180932788550848
445 -0.040073135308921336 -25.22764521297067 -0.03824111800640821 -25.219173906557256
446 -0.040049463883042334 -25.267694676853715 -0.03786837477236986 -25.257042281329625
447 -0.040049309656023976 -25.307743986509738 -0.03912596683949232 -25.296168248169117
448 -0.04008828587830067 -25.34783227238804 -0.036882842518389226 -25.333051090687505
449 -0.04019256923347712 -25.388024841621515 -0.036771079525351524 -25.369822170212856
450 -0.04029801283031702 -25.42832285445183 -0.03917254339903593 -25.408994713611893
451 -0.040313621051609516 -25.46863647550344 -0.03901108335703611 -25.44800579696893
452 -0.04029401540756226 -25.508930490911002 -0.03973284885287285 -25.4877386458218
453 -0.04026290290057659 -25.549193393811578 -0.04091041833162308 -25.528649064153424
454 -0.040268325991928575 -25.589461719803506 -0.04068834315985441 -25.569337407313277
455 -0.04030506182461977 -25.629766781628124 -0.043898328207433224 -25.61323573552071
456 -0.04014201667159796 -25.669908798299723 -0.03973734900355339 -25.652973084524263
457 -0.040067413821816444 -25.70997621212154 -0.038830040767788884 -25.69180312529205
458 -0.04014034084975719 -25.750116552971296 -0.039593075215816495 -25.731396200507866
459 -0.040228473767638204 -25.790345026738933 -0.0427920039743185 -25.774188204482186
460 -0.040111666359007356 -25.83045669309794 -0.041855409555137155 -25.816043614037323
461 -0.03996081221848726 -25.87041750531643 -0.04055311307311058 -25.856596727110432
462 -0.03993286304175854 -25.910350368358188 -0.041445117071270944 -25.8980418441817
463 -0.039940569922327994 -25.950290938280517 -0.03784860409796238 -25.935890448279665
464 -0.04015507716685533 -25.99044601544737 -0.0369233887642622 -25.972813837043926
465 -0.040091360732913014 -26.030537376180284 -0.041979759000241756 -26.014793596044168
466 -0.04004618655890226 -26.070583562739188 -0.03853355050086975 -26.053327146545037
467 -0.04008569978177547 -26.110669262520965 -0.040068473853170875 -26.09339562039821
468 -0.04006207697093487 -26.150731339491898 -0.040307007543742654 -26.13370262794195
469 -0.03999552763998508 -26.190726867131882 -0.04063638783991337 -26.174339015781865
470 -0.040018803998827936 -26.23074567113071 -0.04037493411451578 -26.21471394989638
471 -0.03996353540569544 -26.270709206536406 -0.04208869077265263 -26.256802640669033
472 -0.03997497521340847 -26.310684181749814 -0.04026558641344309 -26.297068227082477
473 -0.03991182576864958 -26.35059600751846 -0.0415796535089612 -26.338647880591438
474 -0.039854425191879275 -26.39045043271034 -0.04072361420840025 -26.379371494799837
475 -0.03983462210744619 -26.430285054817787 -0.04084158781915903 -26.420213082618996
476 -0.03987914230674505 -26.470164197124532 -0.04335688091814518 -26.463569963537143
477 -0.03969824258238077 -26.509862439706914 -0.040033799968659876 -26.503603763505804
478 -0.0396652901545167 -26.54952772986143 -0.04070454575121403 -26.54430830925702
479 -0.03964517842978239 -26.589172908291214 -0.039839091897010806 -26.58414740115403
480 -0.039488280192017555 -26.628661188483232 -0.038043060898780824 -26.62219046205281
481 -0.03961633425205946 -26.66827752273529 -0.03949751611799002 -26.6616879781708
482 -0.03964453022927046 -26.707922052964562 -0.04029275551438331 -26.701980733685183
483 -0.039640126563608644 -26.74756217952817 -0.038658482208848 -26.74063921589403
484 -0.039702027663588525 -26.787264207191757 -0.04238260947167873 -26.78302182536571
485 -0.03961364291608334 -26.82687785010784 -0.042014803364872934 -26.825036628730583
486 -0.039533356949687 -26.866411207057528 -0.040514415316283706 -26.865551044046867
487 -0.03951842021197081 -26.905929627269497 -0.04008454699069262 -26.90563559103756
488 -0.03952361382544041 -26.94545324109494 -0.04117586966603994 -26.9468114607036
489 -0.03945719040930271 -26.98491043150424 -0.03906932044774294 -26.985880781151344
490 -0.03948002774268389 -27.024390459246924 -0.03950773272663355 -27.025388513877978
491 -0.039363539218902587 -27.063753998465828 -0.03715375605970621 -27.062542269937683
492 -0.03954381793737412 -27.103297816403202 -0.040554052032530305 -27.103096321970213
493 -0.03943481594324112 -27.142732632346444 -0.04020631927996874 -27.14330264125018
494 -0.03954517599195242 -27.182277808338398 -0.038109609857201576 -27.181412251107382
495 -0.03948932606726885 -27.221767134405667 -0.039386491291224957 -27.220798742398607
496 -0.039555059559643266 -27.26132219396531 -0.041629274189472196 -27.26242801658808
497 -0.03959275968372822 -27.300914953649038 -0.03582866918295622 -27.298256685771033
498 -0.039559302665293214 -27.34047425631433 -0.04023212026804686 -27.33848880603908
499 -0.0396149592474103 -27.38008921556174 -0.041652227938175204 -27.380141033977257
500 -0.039444716461002824 -27.41953393202274 -0.03857279028743506 -27.418713824264692
501 -0.0395314684137702 -27.45906540043651 -0.04045956097543239 -27.459173385240124
502 -0.039559737965464595 -27.498625138401977 -0.03732241913676262 -27.496495804376888
503 -0.03958109486848116 -27.538206233270458 -0.04100947622209787 -27.537505280598985
504 -0.03954072706401348 -27.577746960334473 -0.04283065404742956 -27.580335934646413
505 -0.03946419972926378 -27.617211160063736 -0.0401089446619153 -27.62044487930833
506 -0.039422685652971266 -27.65663384571671 -0.040861639007925984 -27.661306518316255
507 -0.03943380620330572 -27.696067651920014 -0.038588820956647396 -27.699895339272903
508 -0.03939048927277326 -27.735458141192787 -0.04128357619047165 -27.741178915463376
509 -0.03942460473626852 -27.774882745929055 -0.03758057244122028 -27.778759487904598
510 -0.03943940829485655 -27.814322154223913 -0.03984202649444342 -27.81860151439904
511 -0.03947139848023653 -27.85379355270415 -0.03827599659562111 -27.856877510994664
512 -0.039506161026656626 -27.89329971373081 -0.042998874373733995 -27.899876385368398
513 -0.039362645149230956 -27.93266235888004 -0.039006140641868116 -27.938882526010264
514 -0.039384616538882256 -27.972046975418923 -0.038559996709227565 -27.977442522719493
515 -0.039465353824198246 -28.01151232924312 -0.038567192293703555 -28.016009715013197
516 -0.039461221918463706 -28.050973551161587 -0.04056702703237534 -28.05657674204557
517 -0.03942790869623423 -28.09040145985782 -0.038434872031211854 -28.095011614076782
518 -0.03944862186908722 -28.129850081726907 -0.040839570388197896 -28.13585118446498
519 -0.039353345334529874 -28.169203427061436 -0.041883967258036135 -28.177735151723017
520 -0.03958077132701874 -28.208784198388454 -0.03466146867722273 -28.212396620400238
521 -0.039527461677789685 -28.248311660066243 -0.04085214231163263 -28.25324876271187
522 -0.039463702216744424 -28.287775362282986 -0.03911074791103601 -28.292359510622905
523 -0.03953360803425312 -28.32730897031724 -0.039696034602820875 -28.332055545225725
524 -0.03949727937579155 -28.36680624969303 -0.04090457279235125 -28.372960118018074
525 -0.03937061615288258 -28.406176865845914 -0.039888263680040836 -28.412848381698115
526 -0.0395178597420454 -28.44569472558796 -0.03961539641022682 -28.452463778108342
527 -0.03949477355927229 -28.485189499147232 -0.043071774393320085 -28.49553555250166
528 -0.03936764635145664 -28.52455714549869 -0.04031564593315125 -28.535851198434813
529 -0.03935234323143959 -28.56390948873013 -0.03737078551203012 -28.573221983946844
530 -0.039352101273834705 -28.603261590003964 -0.043087621219456196 -28.6163096051663
531 -0.039305143617093564 -28.642566733621056 -0.0331504687666893 -28.64946007393299
532 -0.039428379572927955 -28.681995113193985 -0.040089377015829084 -28.689549450948817
533 -0.03948651999235153 -28.721481633186336 -0.041824070550501344 -28.731373521499318
534 -0.0394087977707386 -28.760890430957076 -0.03743888773024082 -28.768812409229557
535 -0.039502940513193606 -28.80039337147027 -0.04096428975462914 -28.809776698984187
536 -0.039473068341612814 -28.839866439811885 -0.04024573899805546 -28.850022437982243
537 -0.039423441886901854 -28.87928988169879 -0.03683007266372442 -28.88685251064597
538 -0.0395261537283659 -28.918816035427156 -0.040104324370622633 -28.926956835016593
539 -0.039471997134387496 -28.958288032561544 -0.04012517724186182 -28.967082012258455
540 -0.03954432848840952 -28.997832361049955 -0.041760091111063956 -29.00884210336952
541 -0.03930081985890865 -29.037133180908864 -0.03864867202937603 -29.047490775398895
542 -0.03932294584810734 -29.07645612675697 -0.03684426918625831 -29.084335044585153
543 -0.03952131681144237 -29.11597744356841 -0.04143016394227743 -29.12576520852743
544 -0.03939597643911839 -29.15537342000753 -0.039835461601614955 -29.165600670129045
545 -0.03949603829532862 -29.194869458302858 -0.03946136087179184 -29.205062031000836
546 -0.03940439000725746 -29.234273848310114 -0.0385799128562212 -29.243641943857057
547 -0.039437385834753515 -29.273711234144866 -0.04060368947684765 -29.284245633333903
548 -0.03935601282864809 -29.313067246973514 -0.037352722324430945 -29.321598355658335
549 -0.03942331932485103 -29.352490566298364 -0.04053893890231848 -29.362137294560654
550 -0.039370639435946944 -29.391861205734312 -0.039526314660906794 -29.40166360922156
551 -0.039500095695257184 -29.43136130142957 -0.0414025329053402 -29.443066142126902
552 -0.03943076618015766 -29.470792067609725 -0.03890164755284786 -29.48196778967975
553 -0.039391438476741314 -29.510183506086467 -0.04236306808888912 -29.52433085776864
554 -0.03933118004351854 -29.549514686129985 -0.041991250962018965 -29.56632210873066
555 -0.039267101883888246 -29.588781788013872 -0.04015535749495029 -29.60647746622561
556 -0.03925072364509106 -29.62803251165896 -0.037604724802076814 -29.644082191027685
557 -0.03933566901832819 -29.66736818067729 -0.03938510045409203 -29.683467291481776
558 -0.03926897644996643 -29.706637157127258 -0.03824811987578869 -29.721715411357565
559 -0.03936730958521366 -29.74600446671247 -0.039123438857495786 -29.76083885021506
560 -0.03934240750968456 -29.785346874222157 -0.03743839506059885 -29.798277245275656
561 -0.03939607441425323 -29.82474294863641 -0.0391372250393033 -29.83741447031496
562 -0.03935620468109846 -29.864099153317508 -0.040423927269876 -29.87783839758484
563 -0.03933031894266605 -29.903429472260175 -0.036697725765407085 -29.914536123350246
564 -0.0394590113312006 -29.942888483591375 -0.03991370052099228 -29.954449823871236
565 -0.0394714467227459 -29.98235993031412 -0.04137629233300686 -29.995826116204242
566 -0.03943615648895502 -30.021796086803075 -0.03924084417521954 -30.03506696037946
567 -0.039434954337775704 -30.06123104114085 -0.04253950696438551 -30.077606467343845
568 -0.03936887513846159 -30.10059991627931 -0.040521328896284105 -30.118127796240127
569 -0.03937797285616398 -30.139977889135476 -0.04286734890192747 -30.160995145142056
570 -0.03915904462337494 -30.17913693375885 -0.04057814832776785 -30.201573293469824
571 -0.03911607377231121 -30.218253007531164 -0.038608963042497633 -30.240182256512323
572 -0.039172358624637124 -30.2574253661558 -0.0401529373601079 -30.280335193872432
573 -0.03908932283520698 -30.296514688991007 -0.04097798522561789 -30.32131317909805
574 -0.03919176198542118 -30.335706450976428 -0.040531910583376886 -30.361845089681424
575 -0.03909931890666485 -30.374805769883093 -0.03873369060456753 -30.40057878028599
576 -0.03906286135315895 -30.41386863123625 -0.03917952664196491 -30.439758306927956
577 -0.039092165790498255 -30.45296079702675 -0.03920131288468838 -30.478959619812645
578 -0.03910172041505575 -30.492062517441806 -0.04024644680321217 -30.519206066615858
579 -0.039047068916261196 -30.531109586358067 -0.03895707409828901 -30.558163140714147
580 -0.03909573424607515 -30.570205320604142 -0.03736757431179285 -30.59553071502594
581 -0.03908781670033932 -30.60929313730448 -0.038651453144848344 -30.63418216817079
582 -0.03916848991066217 -30.64846162721514 -0.038173924759030343 -30.672356092929817
583 -0.03916128575801849 -30.68762291297316 -0.03812303114682436 -30.71047912407664
584 -0.03923236355185509 -30.726855276525015 -0.04083147756755352 -30.751310601644196
585 -0.039105422981083396 -30.7659606995061 -0.03874604534357786 -30.790056646987775
586 -0.03912526872009039 -30.80508596822619 -0.038075053691864015 -30.828131700679638
587 -0.03914648201316595 -30.844232450239357 -0.04057179912924767 -30.868703499808884
588 -0.039235959947109225 -30.883468410186467 -0.039054065197706225 -30.90775756500659
589 -0.03908455614000559 -30.92255296632647 -0.038936727680265903 -30.946694292686857
590 -0.03914467878639698 -30.961697645112867 -0.03991617877036333 -30.98661047145722
591 -0.039251706935465334 -31.000949352048334 -0.03526891600340605 -31.021879387460626
592 -0.039272387884557246 -31.040221739932893 -0.040189916640520094 -31.062069304101147
593 -0.03919568881392479 -31.07941742874682 -0.03756878934800625 -31.099638093449155
594 -0.03934298902750015 -31.11876041777432 -0.03725295625627041 -31.136891049705426
595 -0.0394236359745264 -31.158184053748844 -0.037693177722394465 -31.17458422742782
596 -0.03934342935681343 -31.197527483105656 -0.04125635549426079 -31.215840582922084
597 -0.039272067882120607 -31.236799550987776 -0.03684588614851236 -31.252686469070596
598 -0.03935945630073547 -31.276159007288513 -0.037983613647520544 -31.290670082718115
599 -0.03939449209719896 -31.31555349938571 -0.03974292539060116 -31.330413008108717
600 -0.03948673475533724 -31.355040234141047 -0.04081069845706224 -31.37122370656578
601 -0.039366753026843074 -31.39440698716789 -0.03780918158590794 -31.409032888151685
602 -0.03939251471310854 -31.433799501880998 -0.03939220309257507 -31.44842509124426
603 -0.03931189626455307 -31.47311139814555 -0.03744042608886957 -31.48586551733313
604 -0.03946906141936779 -31.51258045956492 -0.037175935693085194 -31.523041453026217
605 -0.039466476812958715 -31.552046936377877 -0.03912889026105404 -31.56217034328727
606 -0.03952355701476336 -31.59157049339264 -0.037005236372351646 -31.599175579659622
607 -0.0396316722035408 -31.631202165596182 -0.03828082401305437 -31.637456403672676
608 -0.039561709761619566 -31.670763875357803 -0.03710615485906601 -31.674562558531743
609 -0.03958146665245295 -31.710345342010257 -0.04057920668274164 -31.715141765214486
610 -0.039570295996963975 -31.74991563800722 -0.039030248485505584 -31.754172013699993
611 -0.039598362147808076 -31.789514000155027 -0.03763753268867731 -31.79180954638867
612 -0.03962667677551508 -31.829140676930542 -0.04059634022414684 -31.83240588661282
613 -0.03955507054924965 -31.86869574747979 -0.03944919835776091 -31.87185508497058
614 -0.0396195825189352 -31.908315329998725 -0.04015747625380754 -31.912012561224387
615 -0.03954672198742628 -31.947862051986153 -0.04104343373328447 -31.953055994957673
616 -0.039463271386921406 -31.987325323373074 -0.037088965997099876 -31.990144960954773
617 -0.03952377121895552 -32.02684909459203 -0.03846136219799519 -32.028606323152765
618 -0.03956974558532238 -32.066418840177356 -0.03951332401484251 -32.068119647167606
619 -0.03958777450025082 -32.106006614677604 -0.03978460486978293 -32.107904252037386
620 -0.03953220322728157 -32.145538817904885 -0.039962089993059634 -32.14786634203045
621 -0.039512594044208524 -32.1850514119491 -0.03992737736552954 -32.18779371939598
622 -0.03949779588729143 -32.22454920783639 -0.03980193678289652 -32.22759565617887
623 -0.03958282023668289 -32.26413202807307 -0.04053128734230995 -32.26812694352118
624 -0.03952250834554434 -32.30365453641861 -0.035645490325987336 -32.30377243384717
625 -0.03963748402893543 -32.34329202044755 -0.04008896201848984 -32.34386139586566
626 -0.03955043088644743 -32.382842451334 -0.039922396279871465 -32.38378379214553
627 -0.0395264009013772 -32.42236885223538 -0.038249003887176516 -32.4220327960327
628 -0.039541967771947385 -32.461910820007326 -0.038961631059646604 -32.46099442709235
629 -0.03958400972187519 -32.501494829729204 -0.039190664701163766 -32.50018509179352
630 -0.03948454726487398 -32.54097937699408 -0.038959090039134024 -32.539144181832654
631 -0.039597583934664726 -32.580576960928745 -0.040244757384061816 -32.57938893921671
632 -0.03962619546800852 -32.620203156396755 -0.0427348006516695 -32.622123739868385
633 -0.03945064637809992 -32.659653802774855 -0.038505554758012296 -32.660629294626396
634 -0.03954341989010572 -32.699197222664964 -0.041174851916730405 -32.701804146543125
635 -0.03947195820510387 -32.73866918087007 -0.039077242650091645 -32.74088138919322
636 -0.03949570450931787 -32.77816488537939 -0.03898928854614496 -32.77987067773937
637 -0.039409178867936136 -32.817574064247324 -0.037904870510101316 -32.81777554824947
638 -0.03944412302225828 -32.85701818726958 -0.03946998808532953 -32.8572455363348
639 -0.03949047029018402 -32.896508657559764 -0.040118640102446076 -32.89736417643725
640 -0.0395201526582241 -32.93602881021799 -0.0437576238065958 -32.94112180024385
641 -0.039309659600257875 -32.97533846981825 -0.039770546928048135 -32.980892347171896
642 -0.03932064045220614 -33.01465911027045 -0.04054008889943361 -33.02143243607133
643 -0.03921656347811222 -33.053875673748564 -0.039476847276091576 -33.06090928334742
644 -0.03922857772558928 -33.09310425147415 -0.03987791705876589 -33.10078720040619
645 -0.03937875758856535 -33.13248300906272 -0.0348260723054409 -33.13561327271163
646 -0.039341419003903866 -33.17182442806662 -0.03713652789592743 -33.172749800607555
647 -0.03943079803138971 -33.21125522609801 -0.03773409239947796 -33.21048389300703
648 -0.039523834735155104 -33.25077906083317 -0.04131506849080324 -33.25179896149783
649 -0.03946064617484808 -33.29023970700801 -0.04196395799517631 -33.29376291949301
650 -0.03962308820337057 -33.32986279521138 -0.04105878323316574 -33.33482170272618
651 -0.039277236349880694 -33.369140031561265 -0.04166324269026518 -33.37648494541644
652 -0.039200532250106335 -33.40834056381137 -0.04322243649512529 -33.41970738191157
653 -0.03914881926029921 -33.44748938307167 -0.036859618686139586 -33.45656700059771
654 -0.03915588054805994 -33.48664526361973 -0.038827426917850974 -33.495394427515556
655 -0.039178472757339475 -33.52582373637707 -0.03837567213922739 -33.53377009965478
656 -0.03921916857361794 -33.56504290495069 -0.0389731902629137 -33.572743289917696
657 -0.03919141124933958 -33.60423431620003 -0.03981312941759825 -33.61255641933529
658 -0.03920352011919022 -33.643437836319215 -0.03931925781071186 -33.651875677146
659 -0.039312482438981534 -33.682750318758195 -0.043487975373864174 -33.695363652519866
660 -0.039120353758335114 -33.72187067251653 -0.03927474282681942 -33.734638395346686
661 -0.039137433655560015 -33.76100810617209 -0.03891680184751749 -33.773555197194206
662 -0.03909635562449694 -33.800104461796586 -0.03954018745571375 -33.81309538464992
663 -0.03934215717017651 -33.83944661896676 -0.04152467083185911 -33.85462005548178
664 -0.03896724246442318 -33.878413861431184 -0.035849570855498315 -33.89046962633728
665 -0.039151947014033794 -33.91756580844522 -0.038580413162708285 -33.929050039499984
666 -0.03922794200479984 -33.95679375045002 -0.04073402211070061 -33.96978406161068
667 -0.03912966642528772 -33.99592341687531 -0.037838395684957504 -34.00762245729564
668 -0.039204107411205766 -34.035127524286516 -0.03696898426860571 -34.04459144156424
669 -0.03927834369242191 -34.07440586797894 -0.04010085500776768 -34.08469229657201
670 -0.03925027698278427 -34.11365614496172 -0.039079264365136625 -34.12377156093714
671 -0.03921567983925343 -34.152871824800975 -0.04102099537849426 -34.16479255631564
672 -0.0391941798850894 -34.19206600468606 -0.03656305707991123 -34.20135561339555
673 -0.03931208942085505 -34.231378094106915 -0.03946616854518652 -34.24082178194074
674 -0.03924645092338323 -34.2706245450303 -0.03880529999732971 -34.27962708193807
675 -0.039284944720566276 -34.309909489750865 -0.04098423570394516 -34.32061131764201
676 -0.039171304926276206 -34.34908079467714 -0.040572136640548706 -34.36118345428256
677 -0.03918268382549286 -34.38826347850264 -0.03921175114810467 -34.40039520543066
678 -0.039133292622864246 -34.4273967711255 -0.04014533814042807 -34.44054054357109
679 -0.03915728833526373 -34.46655405946076 -0.040705008432269096 -34.48124555200336
680 -0.03908433355391026 -34.50563839301467 -0.039967395924031736 -34.52121294792739
681 -0.0391620472073555 -34.544800440222026 -0.039299586601555345 -34.56051253452895
682 -0.03917277604341507 -34.58397321626544 -0.03860281147062779 -34.59911534599957
683 -0.039051585644483564 -34.62302480190993 -0.03818812426179648 -34.637303470261365
684 -0.03919154275208712 -34.66221634466201 -0.03734683971852064 -34.67465030997989
685 -0.03924270961433649 -34.70145905427635 -0.03856878578662872 -34.71321909576652
686 -0.0392787117511034 -34.74073776602745 -0.04089572187513113 -34.75411481764165
687 -0.039216738380491736 -34.77995450440794 -0.041258482821285726 -34.795373300462934
688 -0.03917297441512346 -34.81912747882306 -0.03794621098786592 -34.8333195114508
689 -0.03932120706886053 -34.85844868589192 -0.033115274645388125 -34.86643478609619
690 -0.03938181027770042 -34.897830496169625 -0.04081510212272406 -34.907249888218914
691 -0.039303995296359064 -34.93713449146598 -0.039856758899986744 -34.9471066471189
692 -0.039234709925949574 -34.97636920139193 -0.03999764863401652 -34.987104295752914
693 -0.03925434704869986 -35.01562354844063 -0.04006844516843557 -35.02717274092135
694 -0.03917582705616951 -35.0547993754968 -0.03803005497902632 -35.065202795900376
695 -0.03927083946764469 -35.09407021496445 -0.03560564164072275 -35.1008084375411
696 -0.039385538548231125 -35.13345575351268 -0.04043878130614757 -35.14124721884725
697 -0.039384914375841615 -35.17284066788852 -0.039545830339193344 -35.18079304918644
698 -0.03933537732809782 -35.21217604521662 -0.0392047243192792 -35.21999777350572
699 -0.039314708486199376 -35.251490753702825 -0.03904955051839352 -35.25904732402411
700 -0.03928332198411226 -35.29077407568694 -0.04091738313436508 -35.29996470715847
701 -0.03923211134970188 -35.330006187036645 -0.03794688545167446 -35.33791159261015
702 -0.039292304590344426 -35.36929849162699 -0.039496155083179475 -35.377407747693326
703 -0.039266839250922204 -35.40856533087791 -0.04008628521114588 -35.41749403290447
704 -0.039261281862854956 -35.44782661274077 -0.038911173678934576 -35.456405206583405
705 -0.03928100746124983 -35.48710762020202 -0.040277715772390366 -35.496682922355795
706 -0.03918214570730925 -35.526289765909326 -0.04206808600574732 -35.538751008361544
707 -0.03911627810448408 -35.56540604401381 -0.04062709007412195 -35.57937809843567
708 -0.03907913900911808 -35.60448518302293 -0.0384058978408575 -35.61778399627653
709 -0.039103005081415176 -35.643588188104346 -0.038976024650037286 -35.65676002092657
710 -0.0390941746532917 -35.68268236275764 -0.039468128234148026 -35.69622814916072
711 -0.039068673923611644 -35.72175103668125 -0.03963822480291128 -35.73586637396363
712 -0.03913024570792913 -35.76088128238918 -0.03867665734142065 -35.77454303130505
713 -0.03912943117320537 -35.800010713562386 -0.03870310708880424 -35.81324613839386
714 -0.03920591436326504 -35.83921662792565 -0.03848346397280693 -35.85172960236667
715 -0.0392598208039999 -35.87847644872965 -0.040694124065339565 -35.89242372643201
716 -0.03914378713816404 -35.917620235867815 -0.03938815928995609 -35.93181188572196
717 -0.03914404157549143 -35.956764277443305 -0.03819994814693928 -35.9700118338689
718 -0.03916232492774725 -35.99592660237105 -0.03765783533453941 -36.007669669203445
719 -0.039238184317946435 -36.035164786688995 -0.0398079251870513 -36.04747759439049
720 -0.03915480673313141 -36.074319593422125 -0.04078290536999703 -36.08826049976049
721 -0.03907291237264872 -36.11339250579477 -0.03830168675631285 -36.1265621865168
722 -0.039198772981762886 -36.152591278776534 -0.040407964028418064 -36.16697015054522
723 -0.03908092733472586 -36.19167220611126 -0.03800763878971338 -36.20497778933493
724 -0.03905568048357964 -36.230727886594835 -0.03881689067929983 -36.24379468001423
725 -0.03919149450957775 -36.269919381104415 -0.037443410232663156 -36.281238090246895
726 -0.039187310449779036 -36.30910669155419 -0.03699735775589943 -36.318235448002795
727 -0.0392349436879158 -36.34834163524211 -0.04123976100236178 -36.359475209005154
728 -0.039273730106651784 -36.38761536534876 -0.04085692316293717 -36.40033213216809
729 -0.039119946956634524 -36.42673531230539 -0.04230820462107658 -36.44264033678917
730 -0.039054936170578 -36.46579024847597 -0.040061190351843835 -36.48270152714101
731 -0.039034988917410376 -36.504825237393376 -0.03915522843599319 -36.521856755577005
732 -0.03904435969889164 -36.54386959709227 -0.03865398876368999 -36.5605107443407
733 -0.03903074432164431 -36.58290034141391 -0.03937091343104839 -36.599881657771746
734 -0.03904591165482998 -36.62194625306874 -0.03856154568493366 -36.63844320345668
735 -0.03912938684225083 -36.66107563991099 -0.037177191488444804 -36.67562039494513
736 -0.039203266613185406 -36.700278906524176 -0.039701026491820814 -36.71532142143695
737 -0.03911971095949411 -36.73939861748367 -0.04077296946197748 -36.75609439089892
738 -0.039146292582154275 -36.778544910065825 -0.04246056620031595 -36.79855495709924
739 -0.03902999851852655 -36.817574908584355 -0.03848825488239527 -36.83704321198164
740 -0.039003757014870646 -36.85657866559922 -0.03930295966565609 -36.87634617164729
741 -0.03903942033648491 -36.89561808593571 -0.038058409281075 -36.91440458092837
742 -0.039082576707005504 -36.93470066264271 -0.03837055806070566 -36.952775138989075
743 -0.03922761585563421 -36.97392827849835 -0.04225345551967621 -36.99502859450875
744 -0.038979347422719 -37.012907625921066 -0.040462948754429816 -37.035491543263184
745 -0.03893184307962656 -37.05183946900069 -0.037342564389109614 -37.07283410765229
746 -0.03895651884377003 -37.09079598784446 -0.036196023039519784 -37.109030130691814
747 -0.03907279707491398 -37.129868784919374 -0.04001929052174091 -37.149049421213554
748 -0.03908116109669209 -37.16894994601606 -0.037926352396607396 -37.186975773610165
749 -0.039134016074240205 -37.208083962090306 -0.04019699562340975 -37.227172769233576
750 -0.03904153667390346 -37.24712549876421 -0.04017748292535543 -37.267350252158934
751 -0.038962803594768045 -37.28608830235898 -0.038305789791047574 -37.30565604194998
752 -0.03897599373012781 -37.32506429608911 -0.0399631455540657 -37.34561918750405
753 -0.038954696245491506 -37.3640189923346 -0.03781787268817425 -37.38343706019222
754 -0.03900851085782051 -37.40302750319242 -0.037610603123903276 -37.42104766331612
755 -0.039043187722563745 -37.44207069091498 -0.03843774702399969 -37.45948541034012
756 -0.039091546833515164 -37.4811622377485 -0.03770293910056353 -37.497188349440684
757 -0.03908383119851351 -37.52024606894701 -0.04126175418496132 -37.53845010362564
758 -0.03895483203232288 -37.559200900979334 -0.03900858424603939 -37.57745868787168
759 -0.03903800118714571 -37.59823890216648 -0.038254156894981864 -37.61571284476666
760 -0.03905478082597256 -37.63729368299245 -0.03635062873363495 -37.6520634735003
761 -0.03919485099613666 -37.67648853398859 -0.03926486317068338 -37.691328336670985
762 -0.0391715046018362 -37.71566003859043 -0.03947413321584463 -37.73080246988683
763 -0.03913283701986074 -37.75479287561029 -0.03863339424133301 -37.76943586412816
764 -0.039200030453503135 -37.79399290606379 -0.039384578727185725 -37.80882044285535
765 -0.039155745320022105 -37.833148651383816 -0.03705482017248869 -37.845875263027835
766 -0.039351722598075865 -37.87250037398189 -0.040871061757206915 -37.886746324785044
767 -0.03919110521674156 -37.91169147919864 -0.040418167412281034 -37.92716449219733
768 -0.03965238984674215 -37.95134386904538 -0.038716661557555196 -37.965881153754886
769 -0.039194635860621926 -37.990538504906006 -0.03862747121602297 -38.00450862497091
770 -0.03919491320848465 -38.02973341811449 -0.037819317914545535 -38.04232794288546
771 -0.039222387969493865 -38.068955806083984 -0.040371693670749664 -38.08269963655621
772 -0.03920224364846945 -38.10815804973245 -0.0392195763066411 -38.12191921286285
773 -0.03920496217906475 -38.147363011911516 -0.038552898354828356 -38.16047211121768
774 -0.039218172803521155 -38.18658118471504 -0.039340493455529216 -38.199812604673205
775 -0.039257769100368024 -38.225838953815405 -0.039434990473091604 -38.239247595146296
776 -0.03929337747395038 -38.26513233128936 -0.03910293225198984 -38.27835052739829
777 -0.039396952092647555 -38.304529283382 -0.04201987907290459 -38.32037040647119
778 -0.039123920165002345 -38.34365320354701 -0.03820963706821203 -38.358580043539405
779 -0.03918754644691944 -38.382840749993925 -0.039701519347727296 -38.398281562887135
780 -0.03915697764605284 -38.421997727639976 -0.036874685622751716 -38.435156248509884
781 -0.03922108132392168 -38.4612188089639 -0.03991477433592081 -38.4750710228458
782 -0.0392170088365674 -38.500435817800465 -0.039165766909718513 -38.51423678975552
783 -0.0392471170052886 -38.539682934805754 -0.04056413825601339 -38.55480092801154
784 -0.03922113124281168 -38.578904066048565 -0.03363050259649754 -38.58843143060803
785 -0.039261305890977385 -38.61816537193954 -0.040122550539672376 -38.628553981147704
786 -0.03939434476196766 -38.657559716701506 -0.03879752401262522 -38.667351505160326
787 -0.03930546957999468 -38.6968651862815 -0.03982318621128798 -38.70717469137161
788 -0.039319653622806074 -38.736184839904304 -0.041393091157078746 -38.74856778252869
789 -0.039258502423763275 -38.77544334232807 -0.03946019727736712 -38.78802797980605
790 -0.039205290749669074 -38.81464863307774 -0.03941917903721333 -38.82744715884326
791 -0.039233595877885816 -38.85388222895563 -0.04104417469352484 -38.86849133353679
792 -0.0391543535515666 -38.89303658250719 -0.04039050564169884 -38.908881839178484
793 -0.039206608198583126 -38.932243190705776 -0.03947689346969128 -38.948358732648174
794 -0.03917722310870886 -38.971420413814485 -0.040577380917966366 -38.98893611356614
795 -0.039095550775527954 -39.01051596459001 -0.0390770860016346 -39.02801319956777
796 -0.039083398133516314 -39.04959936272353 -0.03620192874222994 -39.06421512831
797 -0.03925649337470531 -39.088855856098235 -0.03981528040021658 -39.10403040871022
798 -0.03924619760364294 -39.12810205370188 -0.037376598455011845 -39.141407007165235
799 -0.03931417986750603 -39.167416233569384 -0.0396764786913991 -39.18108348585663
800 -0.03919532522559166 -39.206611558794975 -0.03946658447384834 -39.22055007033048
801 -0.03930164370685816 -39.24591320250183 -0.03986180517822504 -39.26041187550871
802 -0.039278392866253856 -39.28519159536808 -0.039587630331516264 -39.299999505840226
803 -0.0392152763903141 -39.3244068717584 -0.0405424140393734 -39.3405419198796
804 -0.03927397634834051 -39.36368084810674 -0.03643649537116289 -39.37697841525076
805 -0.03929139766842127 -39.40297224577516 -0.03573709446936846 -39.41271550972013
806 -0.03944151345640421 -39.44241375923156 -0.040652694553136824 -39.45336820427327
807 -0.0393423268571496 -39.481756086088716 -0.039310498535633086 -39.4926787028089
808 -0.039312838762998584 -39.52106892485171 -0.03926951084285975 -39.53194821365176
809 -0.03922757003456354 -39.56029649488627 -0.039297998696565625 -39.57124621234833
810 -0.03931839819997549 -39.59961489308625 -0.04031164571642876 -39.61155785806476
811 -0.03939553052186966 -39.63901042360812 -0.037721535004675386 -39.649279393069435
812 -0.03926846832036972 -39.67827889192849 -0.042161974124610424 -39.691441367194045
813 -0.03920457568019629 -39.71748346760869 -0.03823389876633883 -39.72967526596038
814 -0.03924939818680286 -39.75673286579549 -0.039635842107236384 -39.76931110806762
815 -0.03932648338377476 -39.79605934917927 -0.03981213737279177 -39.80912324544041
816 -0.039264476485550405 -39.835323825664815 -0.03827814813703299 -39.84740139357744
817 -0.03931015636771917 -39.874633982032535 -0.03747594933956862 -39.88487734291701
818 -0.03930211048573255 -39.91393609251827 -0.039383908174932 -39.92426125109194
819 -0.03933421391993761 -39.953270306438206 -0.0377280205488205 -39.96198927164076
820 -0.039382323063910006 -39.99265262950212 -0.03984859883785248 -40.00183787047861
821 -0.039373468793928626 -40.03202609829604 -0.03900408744812012 -40.04084195792673
822 -0.03943194728344679 -40.07145804557949 -0.03876022435724735 -40.07960218228398
823 -0.039609257876873014 -40.111067303456366 -0.03890325613319874 -40.11850543841717
824 -0.03942776303738356 -40.15049506649375 -0.03882155772298575 -40.157326996140156
825 -0.03943687621504068 -40.18993194270879 -0.036147420108318326 -40.19347441624848
826 -0.03945366255939007 -40.22938560526818 -0.039607970602810384 -40.23308238685129
827 -0.03937125578522682 -40.268756861053404 -0.039009764604270455 -40.27209215145556
828 -0.03948945216834545 -40.30824631322175 -0.039752958714962004 -40.31184511017052
829 -0.03941399846225977 -40.34766031168401 -0.03757345210760832 -40.34941856227813
830 -0.03953107073903084 -40.38719138242304 -0.039078954979777335 -40.38849751725791
831 -0.03949356824159622 -40.42668495066464 -0.04078124314546585 -40.42927876040338
832 -0.03951793797314167 -40.46620288863778 -0.03802419267594814 -40.467302953079326
833 -0.039454203099012375 -40.50565709173679 -0.03659439347684383 -40.50389734655617
834 -0.0395198430866003 -40.545176934823395 -0.04083097334951162 -40.54472831990569
835 -0.03945184927433729 -40.58462878409773 -0.038166635856032374 -40.58289495576172
836 -0.03958003744482994 -40.62420882154256 -0.03272855244576931 -40.615623508207484
837 -0.039781885035336015 -40.6639907065779 -0.04087947923690081 -40.656502987444384
838 -0.03974348157644272 -40.70373418815434 -0.039965903386473656 -40.69646889083086
839 -0.03967152498662472 -40.743405713140966 -0.03882958777248859 -40.73529847860335
840 -0.0397551504895091 -40.78316086363048 -0.03755234349519014 -40.77285082209854
841 -0.039773319475352766 -40.82293418310583 -0.04175490625202656 -40.814605728350564
842 -0.039718493819236755 -40.862652676925066 -0.04002492558211088 -40.854630653932674
843 -0.03964976835995913 -40.902302445285024 -0.04066102523356676 -40.89529167916624
844 -0.03953119274228811 -40.94183363802731 -0.04074018448591232 -40.936031863652154
845 -0.039528264477849004 -40.981361902505164 -0.038299819082021715 -40.974331682734174
846 -0.0396654112264514 -41.021027313731615 -0.042994222790002826 -41.017325905524174
847 -0.03942839819937945 -41.06045571193099 -0.03949433099478483 -41.05682023651896
848 -0.03952161315828562 -41.09997732508928 -0.03949683923274279 -41.0963170757517
849 -0.03943721558898687 -41.13941454067827 -0.039507587626576426 -41.13582466337827
850 -0.0394435616210103 -41.17885810229928 -0.038869162648916246 -41.17469382602719
851 -0.03944140467792749 -41.21829950697721 -0.0398247854784131 -41.2145186115056
852 -0.03939098212867975 -41.25769048910589 -0.03994257915765047 -41.25446119066326
853 -0.03944914638996124 -41.29713963549585 -0.04148957133293152 -41.29595076199619
854 -0.03932991102337837 -41.33646954651923 -0.03905110452324152 -41.33500186651943
855 -0.03936036452651024 -41.37582991104574 -0.03912464901804924 -41.374126515537476
856 -0.03937546666711569 -41.41520537771286 -0.04036673419177532 -41.414493249729254
857 -0.03937924336642027 -41.45458462107928 -0.03723982181400061 -41.45173307154325
858 -0.039606602303683756 -41.49419122338296 -0.04134386163204908 -41.4930769331753
859 -0.039401598088443276 -41.53359282147141 -0.04191280622035265 -41.534989739395655
860 -0.039470674097537996 -41.573063495568945 -0.036992879770696166 -41.57198261916635
861 -0.039310586825013163 -41.612374082393956 -0.03716557621955872 -41.609148195385906
862 -0.039421632513403894 -41.65179571490736 -0.03977620024234056 -41.64892439562825
863 -0.03941077869385481 -41.691206493601214 -0.03929311279207468 -41.68821750842032
864 -0.03942524343729019 -41.73063173703851 -0.0407700888812542 -41.728987597301575
865 -0.03941924795508385 -41.77005098499359 -0.04195501077920198 -41.77094260808078
866 -0.03934038076549769 -41.80939136575908 -0.04010512176901102 -41.81104772984979
867 -0.03923813197761774 -41.8486294977367 -0.03820096999406815 -41.849248699843855
868 -0.03933531567454338 -41.887964813411244 -0.039963290095329285 -41.889211989939184
869 -0.03929915968328714 -41.92726397309453 -0.04092068243771792 -41.9301326723769
870 -0.03934019021689892 -41.96660416331143 -0.038612019084393975 -41.968744691461296
871 -0.03921475261449814 -42.00581891592593 -0.038368803821504115 -42.0071134952828
872 -0.03921345882117748 -42.04503237474711 -0.04142485018819571 -42.048538345470995
873 -0.039260699227452275 -42.084293073974564 -0.03944175969809294 -42.08798010516909
874 -0.03924773279577494 -42.123540806770336 -0.038519803620874885 -42.12649990878996
875 -0.03925162311643362 -42.16279242988677 -0.03964303322136402 -42.16614294201133
876 -0.03923503085970879 -42.20202746074648 -0.039595972187817095 -42.205738914199145
877 -0.039204810932278636 -42.241232271678754 -0.038811517506837846 -42.24455043170598
878 -0.039259671419858935 -42.28049194309861 -0.038938136957585814 -42.283488568663564
879 -0.03927304446697235 -42.319764987565584 -0.03578169569373131 -42.31927026435729
880 -0.039394626207649705 -42.35915961377324 -0.03824790865182877 -42.35751817300912
881 -0.03929754290729761 -42.398457156680536 -0.039455859921872616 -42.39697403293099
882 -0.03936835713684559 -42.43782551381738 -0.03720299731940031 -42.43417703025039
883 -0.039484467916190626 -42.47730998173357 -0.037293468788266185 -42.47147049903865
884 -0.03944315928965807 -42.51675314102323 -0.04015781711786985 -42.511628316156525
885 -0.039401331730186936 -42.55615447275342 -0.03790633026510477 -42.54953464642163
886 -0.03943253792822361 -42.59558701068164 -0.03773816749453544 -42.587272813916165
887 -0.03957717753946781 -42.63516418822111 -0.03895637318491936 -42.62622918710108
888 -0.03951705601066351 -42.67468124423178 -0.03816787488758564 -42.664397061988666
889 -0.039564032666385175 -42.71424527689816 -0.03806702028959989 -42.70246408227827
890 -0.039675541967153546 -42.75392081886532 -0.04150425903499126 -42.74396834131326
891 -0.03951759934425354 -42.79343841820957 -0.039414868131279944 -42.783383209444544
892 -0.03953881356865167 -42.83297723177822 -0.03954506311565638 -42.8229282725602
893 -0.039563543535768984 -42.87254077531399 -0.03636956121772528 -42.85929783377792
894 -0.039630092494189736 -42.912170867808186 -0.040605591423809526 -42.899903425201735
895 -0.03964660670608282 -42.95181747451427 -0.04115294199436903 -42.941056367196104
896 -0.03952073212713003 -42.9913382066414 -0.03966919928789139 -42.980725566484
897 -0.03958460204303264 -43.03092280868444 -0.04060450810939074 -43.021330074593386
898 -0.0394952155649662 -43.070418024249406 -0.03947223369032145 -43.060802308283705
899 -0.03955036457628012 -43.109968388825685 -0.037010174430906775 -43.09781248271461
900 -0.03959031254053116 -43.14955870136622 -0.03982797637581825 -43.13764045909043
901 -0.03972337786108256 -43.1892820792273 -0.03688148260116577 -43.174521941691594
902 -0.03965436574071646 -43.228936444968014 -0.03933763150125742 -43.21385957319285
903 -0.039666081219911574 -43.26860252618793 -0.04028159957379103 -43.25414117276664
904 -0.03957875743508339 -43.30818128362301 -0.0389012323692441 -43.29304240513588
905 -0.039587472751736644 -43.34776875637474 -0.03985056038945913 -43.33289296552534
906 -0.03959483355283737 -43.38736358992758 -0.039916944317519666 -43.37280990984286
907 -0.0395822573453188 -43.4269458472729 -0.03927864097058773 -43.41208855081344
908 -0.03955571223050356 -43.4665015595034 -0.040181015804409984 -43.45226956661785
909 -0.03967803157866001 -43.50617959108206 -0.0383621834218502 -43.490631750039704
910 -0.039571745321154594 -43.545751336403214 -0.041370257176458834 -43.532002007216164
911 -0.039473811909556386 -43.58522514831277 -0.039425840601325035 -43.57142784781749
912 -0.03958852663636207 -43.62481367494914 -0.037050345726311204 -43.6084781935438
913 -0.03948709443211555 -43.664300769381256 -0.04013438541442156 -43.64861257895822
914 -0.03951217196881771 -43.70381294135007 -0.03978248331695795 -43.68839506227518
915 -0.039549984596669675 -43.74336292594674 -0.03901687562465668 -43.72741193789983
916 -0.0394146641716361 -43.78277759011838 -0.03833151087164879 -43.76574344877148
917 -0.039457876421511176 -43.82223546653989 -0.03915400560945272 -43.804897454380935
918 -0.03957800883799791 -43.861813475377886 -0.04080267008394003 -43.84570012446488
919 -0.03944317363202572 -43.90125664900991 -0.03817694131284952 -43.883877065777725
920 -0.03950120490044355 -43.940757853910355 -0.039117926731705666 -43.92299499250943
921 -0.0394386837258935 -43.980196537636246 -0.04004004690796137 -43.96303503941739
922 -0.03949442990124226 -44.019690967537485 -0.039791444316506386 -44.0028264837339
923 -0.03946410641074181 -44.059155073948226 -0.03717806562781334 -44.04000454936171
924 -0.03947149831801653 -44.09862657226624 -0.03908183947205544 -44.079086388833765
925 -0.03952515330165625 -44.138151725567894 -0.03977030422538519 -44.11885669305915
926 -0.03961446229368448 -44.17776618786158 -0.04257277734577656 -44.161429470404926
927 -0.0394755806773901 -44.21724176853897 -0.04242506884038448 -44.20385453924531
928 -0.0392630610615015 -44.25650482960047 -0.03834004569798708 -44.2421945849433
929 -0.03935327287763357 -44.29585810247811 -0.04093832466751337 -44.28313290961081
930 -0.03925705049186945 -44.335115152969976 -0.03888155370950699 -44.32201446332032
931 -0.03935378156602383 -44.374468934536 -0.041194984875619414 -44.36320944819594
932 -0.03921514861285687 -44.41368408314885 -0.03874315619468689 -44.40195260439062
933 -0.039195701479911804 -44.45287978462876 -0.03822944462299347 -44.440182049013615
934 -0.03930062893778086 -44.492180413566544 -0.0411587692797184 -44.48134081829333
935 -0.039191131852567195 -44.53137154541911 -0.040207629837095735 -44.52154844813043
936 -0.03915075603872538 -44.570522301457835 -0.0405705014243722 -44.5621189495548
937 -0.03916056994348764 -44.609682871401326 -0.04171576388180256 -44.603834713436605
938 -0.03910839781165123 -44.64879126921298 -0.0405100928619504 -44.644344806298555
939 -0.03905180059373379 -44.68784306980671 -0.04026428814977408 -44.68460909444833
940 -0.03894749321043491 -44.72679056301715 -0.03646670263260603 -44.721075797080935
941 -0.03900331426411867 -44.76579387728127 -0.040448208525776866 -44.76152400560671
942 -0.03903833981603384 -44.8048322170973 -0.038940393924713136 -44.80046439953142
943 -0.039010885171592236 -44.84384310226889 -0.03628156390041113 -44.83674596343183
944 -0.03910888209939003 -44.88295198436828 -0.03933283071964979 -44.87607879415148
945 -0.03913649562746287 -44.92208847999574 -0.035149737074971196 -44.911228531226456
946 -0.03928988017141819 -44.96137836016716 -0.03852722477167845 -44.94975575599813
947 -0.03936617616564035 -45.0007445363328 -0.03762432541698217 -44.98738008141512
948 -0.03942164313048124 -45.040166179463284 -0.041067597642540934 -45.028447679057656
949 -0.03936147205531597 -45.0795276515186 -0.040471251308918 -45.06891893036657
950 -0.03927412871271372 -45.118801780231315 -0.03809471875429153 -45.107013649120866
951 -0.03927898686379194 -45.15808076709511 -0.03904531300067902 -45.14605896212154
952 -0.039357717335224154 -45.19743848443033 -0.0408232107758522 -45.1868821728974
953 -0.03927025906741619 -45.23670874349774 -0.04063847195357084 -45.22752064485097
954 -0.03966540191322565 -45.27637414541097 -0.04092962071299553 -45.26845026556396
955 -0.039261154271662234 -45.31563529968263 -0.03582028020173311 -45.3042705457657
956 -0.03934629447758198 -45.354981594160215 -0.03867831826210022 -45.3429488640278
957 -0.03929246626794338 -45.39427406042816 -0.03865275606513023 -45.38160162009293
958 -0.0393422955647111 -45.43361635599287 -0.03916246015578508 -45.420764080248716
959 -0.03934519700706005 -45.47296155299993 -0.0388342309743166 -45.45959831122303
960 -0.039359306916594505 -45.51232085991652 -0.03754045497626066 -45.49713876619929
961 -0.03941361662000418 -45.551734476536524 -0.03899239990860224 -45.53613116610789
962 -0.03943370450288057 -45.59116818103941 -0.04055009391158819 -45.576681260019484
963 -0.0394112691283226 -45.63057945016773 -0.040651804953813556 -45.617333064973295
964 -0.03931671343743801 -45.669896163605166 -0.03943801466375589 -45.65677107963705
965 -0.039336944557726385 -45.70923310816289 -0.038037512451410294 -45.694808592088464
966 -0.039419366791844365 -45.74865247495474 -0.03681080024689436 -45.73161939233536
967 -0.0394151259213686 -45.788067600876104 -0.03891767133027315 -45.770537063665635
968 -0.03940611407160759 -45.827473714947715 -0.03865402396768332 -45.809191087633316
969 -0.039476250484585765 -45.8669499654323 -0.040263550169765946 -45.849454637803085
970 -0.039372948557138444 -45.906322913989435 -0.037982484139502046 -45.88743712194259
971 -0.039498265087604525 -45.945821179077036 -0.04021791610866785 -45.927655038051256
972 -0.039458220824599266 -45.985279399901636 -0.03838051464408636 -45.966035552695345
973 -0.03961733002215624 -46.02489672992379 -0.03814798276871443 -46.00418353546406
974 -0.039495802111923696 -46.06439253203571 -0.038400675542652606 -46.04258421100671
975 -0.039600252173841 -46.10399278420955 -0.04070665556937456 -46.083290866576085
976 -0.03953239507973194 -46.143525179289284 -0.03841271344572306 -46.12170358002181
977 -0.039546037279069426 -46.18307121656835 -0.04050992634147406 -46.16221350636328
978 -0.03947075307369232 -46.222541969642045 -0.038083812966942784 -46.200297319330225
979 -0.03957438040524721 -46.26211635004729 -0.036651686392724515 -46.23694900572295
980 -0.03964475188404322 -46.30176110193133 -0.03868157099932432 -46.27563057672227
981 -0.03959970362484455 -46.34136080555618 -0.04084993544965983 -46.31648051217193
982 -0.03952681552618742 -46.380887621082366 -0.04027568809688091 -46.35675620026881
983 -0.039470215514302256 -46.420357836596665 -0.039451596327126026 -46.39620779659594
984 -0.03951594699174166 -46.45987378358841 -0.03990183491259813 -46.436109631508536
985 -0.03950300887227058 -46.49937679246068 -0.04016105681657791 -46.476270688325116
986 -0.039426025561988355 -46.53880281802267 -0.04099018052220345 -46.517260868847316
987 -0.03942436259239912 -46.578227180615066 -0.04081698246300221 -46.558077851310316
988 -0.03928605802357197 -46.61751323863864 -0.04160053730010986 -46.59967838861043
989 -0.03927622642368078 -46.65678946506232 -0.0393027763813734 -46.638981164991804
990 -0.039394470117986205 -46.6961839351803 -0.040713146328926086 -46.67969431132073
991 -0.03925792258232832 -46.73544185776263 -0.037547617405653 -46.71724192872638
992 -0.039257729053497316 -46.774699586816126 -0.0376487648114562 -46.75489069353784
993 -0.03934362344443798 -46.814043210260564 -0.03851945735514164 -46.79341015089298
994 -0.039276492036879065 -46.85331970229744 -0.038238529860973355 -46.83164868075396
995 -0.03934524748474359 -46.89266494978219 -0.040162026323378085 -46.87181070707734
996 -0.03934688530862331 -46.93201183509081 -0.03762511368840933 -46.909435820765744
997 -0.03944848962128163 -46.97146032471209 -0.03850129079073668 -46.94793711155648
998 -0.03946841675788164 -47.010928741469975 -0.036657977104187014 -46.98459508866066
999 -0.03956352304667234 -47.05049226451665 -0.041685310378670695 -47.02628039903933
1000 -0.03953308202326298 -47.09002534653991 -0.03829019088298082 -47.06457058992231
1001 -0.039454012736678125 -47.12947935927659 -0.04054751675575972 -47.10511810667807
1002 -0.03942471724003553 -47.168904076516625 -0.03996457476168871 -47.14508268143976
1003 -0.039436179026961324 -47.20834025554359 -0.04047484807670117 -47.18555752951646
1004 -0.03941651824861765 -47.247756773792204 -0.040206112712621686 -47.22576364222908
1005 -0.039334279485046864 -47.28709105327725 -0.0386342104524374 -47.26439785268152
1006 -0.039449109323322774 -47.32654016260057 -0.03869389705359936 -47.30309174973512
1007 -0.039473262056708334 -47.36601342465728 -0.03980568051338196 -47.3428974302485
1008 -0.039513864740729335 -47.40552728939801 -0.044379216618835926 -47.387276646867335
1009 -0.039194267243146896 -47.444721556641156 -0.041137568466365335 -47.4284142153337
1010 -0.0391796475276351 -47.48390120416879 -0.04006237145513296 -47.46847658678884
1011 -0.03909324109554291 -47.52299444526433 -0.03866990711539984 -47.50714649390424
1012 -0.03909968715161085 -47.56209413241594 -0.038261864148080346 -47.54540835805232
1013 -0.039195632189512254 -47.601289764605454 -0.04106874354183674 -47.586477101594156
1014 -0.0391450896859169 -47.64043485429137 -0.037243465147912505 -47.623720566742065
1015 -0.039228742755949494 -47.67966359704732 -0.038343315571546556 -47.66206388231361
1016 -0.03931785449385643 -47.71898145154118 -0.04191564824432135 -47.70397953055793
1017 -0.03907089419662953 -47.75805234573781 -0.038433211855590343 -47.74241274241352
1018 -0.03913459274917841 -47.79718693848699 -0.04672988094389439 -47.789142623357414
1019 -0.03901469130069017 -47.83620162978768 -0.034425978921353816 -47.82356860227877
1020 -0.03903112821280956 -47.87523275800049 -0.0412848936393857 -47.864853495918155
1021 -0.03894055001437664 -47.91417330801487 -0.03890646267682314 -47.903759958594975
1022 -0.038959320075809954 -47.95313262809068 -0.041005502082407476 -47.94476546067738
1023 -0.03890617992728949 -47.992038808017966 -0.0384099792689085 -47.98317543994629
1024 -0.038991198502480985 -48.031030006520446 -0.038181613013148305 -48.02135705295944
1025 -0.03896190971136093 -48.06999191623181 -0.038434425555169585 -48.059791478514605
1026 -0.03902700114995241 -48.10901891738176 -0.03667150903493166 -48.096462987549536
1027 -0.03903160393238068 -48.14805052131414 -0.03914901446551085 -48.135612002015044
1028 -0.03898541405797005 -48.18703593537211 -0.03840135708451271 -48.174013359099554
1029 -0.039097980596125126 -48.226133915968234 -0.040252791903913024 -48.214266151003464
1030 -0.03900388292968273 -48.26513779889792 -0.03765614330768585 -48.25192229431115
1031 -0.03909546174108982 -48.30423326063901 -0.03798144683241844 -48.28990374114357
1032 -0.03914432339370251 -48.34337758403271 -0.038566972874104974 -48.328470714017676
1033 -0.03915790747851133 -48.38253549151122 -0.03781318925321102 -48.36628390327089
1034 -0.03923284262418747 -48.42176833413541 -0.03902420662343502 -48.40530810989433
1035 -0.039197076484560965 -48.46096541061997 -0.03999190777540207 -48.44530001766973
1036 -0.039205577410757544 -48.500170988030725 -0.03838615044951439 -48.48368616811924
1037 -0.03924295045435429 -48.539413938485076 -0.04144078679382801 -48.52512695491307
1038 -0.039167455211281774 -48.57858139369636 -0.04113101772964001 -48.56625797264271
1039 -0.03901772312819958 -48.61759911682456 -0.03744889944791794 -48.603706872090626
1040 -0.03915540017187595 -48.656754516996436 -0.03776170741766691 -48.64146857950829
1041 -0.039305790700018405 -48.696060307696456 -0.041363868676126 -48.68283244818442
1042 -0.03912619724869728 -48.735186504945155 -0.03916861489415169 -48.72200106307857
1043 -0.03910990878939628 -48.774296413734554 -0.03741325456649065 -48.75941431764506
1044 -0.0391605481505394 -48.813456961885095 -0.03858641814440489 -48.798000735789465
1045 -0.039161409437656405 -48.85261837132275 -0.03856407795101404 -48.83656481374048
1046 -0.0393183896318078 -48.89193676095456 -0.037267334014177325 -48.873832147754655
1047 -0.039263303764164446 -48.93120006471872 -0.03730365801602602 -48.911135805770684
1048 -0.039354294538497925 -48.97055435925722 -0.03951341211795807 -48.95064921788864
1049 -0.03928700443357229 -49.009841363690796 -0.04040021207183599 -48.991049429960476
1050 -0.03929761033505201 -49.04913897402585 -0.04043239951133728 -49.031481829471815
1051 -0.039234388060867785 -49.08837336208672 -0.040767569094896317 -49.07224939856671
1052 -0.039225359261035916 -49.12759872134776 -0.03854516297578812 -49.1107945615425
1053 -0.039199755527079105 -49.16679847687484 -0.040618319623172285 -49.15141288116567
1054 -0.03913644030690193 -49.20593491718174 -0.04171751253306866 -49.19313039369874
1055 -0.03902728110551834 -49.24496219828726 -0.03948165625333786 -49.232612049952074
1056 -0.039061718806624415 -49.28402391709388 -0.038902250677347185 -49.27151430062942
1057 -0.03909173794090748 -49.32311565503479 -0.039545821398496626 -49.31106012202792
1058 -0.039062617160379884 -49.36217827219517 -0.040035408549010755 -49.35109553057693
1059 -0.03910299763083458 -49.40128126982601 -0.03899999968707561 -49.390095530264006
1060 -0.03905882313847542 -49.44034009296448 -0.03966030683368445 -49.42975583709769
1061 -0.039090673066675664 -49.47943076603116 -0.041596473380923274 -49.47135231047861
1062 -0.039036618545651436 -49.51846738457681 -0.038188482634723186 -49.50954079311333
1063 -0.03899584300816059 -49.55746322758497 -0.038500059582293036 -49.54804085269562
1064 -0.03906433526426554 -49.59652756284923 -0.038572489842772485 -49.58661334253839
1065 -0.039103887416422366 -49.635631450265656 -0.04005537685006857 -49.62666871938846
1066 -0.03905478995293379 -49.67468624021859 -0.03847913052886724 -49.66514784991733
1067 -0.039116778410971165 -49.71380301862956 -0.040282723121345045 -49.705430573038676
1068 -0.03906900491565466 -49.752872023545216 -0.04046646058559418 -49.74589703362427
1069 -0.038956488110125066 -49.79182851165534 -0.04018575362861156 -49.78608278725288
1070 -0.03896282278001308 -49.830791334435354 -0.03972000647336245 -49.82580279372624
1071 -0.03898780252784491 -49.869779136963196 -0.03908518739044666 -49.86488798111669
1072 -0.03894991017878056 -49.908729047141975 -0.040644409321248534 -49.90553239043793
1073 -0.038888069428503515 -49.94761711657048 -0.03860338144004345 -49.944135771877974
1074 -0.0389289852231741 -49.98654610179365 -0.03857425861060619 -49.98271003048858
1075 -0.038953742012381554 -50.02549984380603 -0.03896255623549223 -50.02167258672407
1076 -0.03902033194899559 -50.06452017575503 -0.038677900843322274 -50.0603504875674
1077 -0.038987929560244085 -50.10350810531527 -0.037990433350205424 -50.0983409209176
1078 -0.03897154536098242 -50.14247965067625 -0.03936225678771734 -50.13770317770532
1079 -0.03900178167968989 -50.18148143235594 -0.038187081925570965 -50.17589025963089
1080 -0.038986532017588615 -50.220467964373526 -0.038651599548757076 -50.21454185917965
1081 -0.038972111977636816 -50.25944007635116 -0.03890983536839485 -50.25345169454804
1082 -0.039035975374281405 -50.298476051725444 -0.03881762269884348 -50.292269317246884
1083 -0.0390021925792098 -50.337478244304656 -0.04180743228644133 -50.334076749533324
1084 -0.038960561715066434 -50.37643880601972 -0.0379169287160039 -50.371993678249325
1085 -0.03915665540844202 -50.41559546142816 -0.03566111717373133 -50.407654795423056
1086 -0.03912987932562828 -50.45472534075379 -0.037797820009291175 -50.445452615432345
1087 -0.039244860969483854 -50.49397020172327 -0.040092934109270575 -50.48554554954161
1088 -0.03921011742204428 -50.533180319145316 -0.037637699581682685 -50.52318324912329
1089 -0.03926785178482532 -50.572448170930144 -0.038990198820829394 -50.56217344794412
1090 -0.039281485602259636 -50.611729656532404 -0.03795227557420731 -50.600125723518325
1091 -0.03927306029945612 -50.65100271683186 -0.037469098903238775 -50.63759482242156
1092 -0.039295001327991484 -50.690297718159854 -0.04231585655361414 -50.679910678975176
1093 -0.039215439558029176 -50.72951315771788 -0.04109190218150616 -50.72100258115668
1094 -0.03918902464210987 -50.768702182359995 -0.03962953276932239 -50.76063211392601
1095 -0.039198766276240346 -50.80790094863624 -0.03820385336875916 -50.798835967294764
1096 -0.03923618290573359 -50.84713713154197 -0.04099209494888782 -50.839828062243654
1097 -0.039272232353687285 -50.88640936389566 -0.04234344568103552 -50.88217150792469
1098 -0.03908379469066858 -50.92549315858633 -0.039404306747019294 -50.921575814671705
1099 -0.039087014831602575 -50.96458017341793 -0.04015701990574598 -50.961732834577454
1100 -0.039052700996398924 -51.00363287441433 -0.04030826650559902 -51.00204110108305
1101 -0.03900222033262253 -51.04263509474695 -0.03859370145946741 -51.04063480254252
1102 -0.03902228679507971 -51.08165738154203 -0.04214807040989399 -51.082782872952414
1103 -0.03896180428564548 -51.12061918582768 -0.03796485271304846 -51.12074772566546
1104 -0.03894265219569206 -51.15956183802337 -0.04167544487863779 -51.162423170544095
1105 -0.03889926634728909 -51.19846110437066 -0.036903470382094385 -51.19932664092619
1106 -0.03896957505494356 -51.2374306794256 -0.039064258150756356 -51.23839089907695
1107 -0.03900023680180311 -51.276430916227405 -0.0385622451081872 -51.276953144185136
1108 -0.03897175434976816 -51.31540267057717 -0.03806953728199005 -51.31502268146713
1109 -0.039048866182565686 -51.35445153675974 -0.03858812525868416 -51.35361080672581
1110 -0.03900112900882959 -51.39345266576857 -0.037968600355088714 -51.3915794070809
1111 -0.03903431184589863 -51.43248697761447 -0.03615751508623362 -51.42773692216713
1112 -0.03916110564023256 -51.4716480832547 -0.03980079051107168 -51.4675377126782
1113 -0.039141583070158956 -51.51078966632486 -0.03726418726146221 -51.504801899939665
1114 -0.03917582146823406 -51.549965487793095 -0.04126089848577976 -51.546062798425446
1115 -0.03915300834923983 -51.58911849614233 -0.03990400824695826 -51.5859668066724
1116 -0.0390621779486537 -51.628180674090984 -0.03930361066013575 -51.62527041733254
1117 -0.039126159623265266 -51.66730683371425 -0.03884826973080635 -51.66411868706334
1118 -0.0391592213883996 -51.70646605510265 -0.0407728835940361 -51.70489157065738
1119 -0.03910079188644886 -51.7455668469891 -0.039215083979070184 -51.744106654636454
1120 -0.039095592498779294 -51.78466243948788 -0.03721950054168701 -51.78132615517814
1121 -0.03904329221695661 -51.82370573170484 -0.04031393341720104 -51.821640088595345
1122 -0.039137935265898705 -51.86284366697074 -0.039412148855626584 -51.86105223745097
1123 -0.039117213897407056 -51.901960880868145 -0.03949797432869673 -51.90055021177967
1124 -0.03911634180694819 -51.94107722267509 -0.03903193902224302 -51.93958215080191
1125 -0.039152896218001845 -51.98023011889309 -0.038623128272593024 -51.9782052790745
1126 -0.03911540415138006 -52.01934552304447 -0.03934074025601149 -52.01754601933051
1127 -0.039143550023436544 -52.05848907306791 -0.039611253142356875 -52.057157272472864
1128 -0.03910573925822973 -52.09759481232614 -0.0376782039180398 -52.094835476390905
1129 -0.039186634682118894 -52.13678144700826 -0.03808761183172464 -52.13292308822263
1130 -0.03928312603384256 -52.176064573042105 -0.0408151226118207 -52.17373821083445
1131 -0.03914823234081268 -52.21521280538292 -0.038587503135204315 -52.212325713969655
1132 -0.039170772209763526 -52.254383577592684 -0.039503985270857814 -52.25182969924051
1133 -0.03914601150900125 -52.29352958910169 -0.038624093495309354 -52.29045379273582
1134 -0.03915632702410221 -52.33268591612579 -0.03967264164239168 -52.33012643437821
1135 -0.03912421520799399 -52.37181013133378 -0.039164074882864955 -52.36929050926107
1136 -0.039163189567625524 -52.410973320901405 -0.041506921872496605 -52.41079743113357
1137 -0.039053816348314285 -52.45002713724972 -0.03988408911973238 -52.4506815202533
1138 -0.039088519476354125 -52.48911565672607 -0.038508492335677144 -52.48919001258898
1139 -0.03905174341052771 -52.528167400136596 -0.0393254105001688 -52.52851542308915
1140 -0.0391528831794858 -52.56732028331608 -0.04036019276827574 -52.56887561585742
1141 -0.03904530704021454 -52.60636559035629 -0.03823520317673683 -52.60711081903416
1142 -0.03940308298915625 -52.645768673345444 -0.04751717839390039 -52.654627997428065
1143 -0.0389031782746315 -52.684671851620074 -0.037197837792336944 -52.6918258352204
1144 -0.038880018331110475 -52.72355186995119 -0.038564298301935196 -52.730390133522334
1145 -0.03894505687057972 -52.76249692682177 -0.038985572010278705 -52.76937570553261
1146 -0.038912716694176196 -52.801409643515946 -0.03965237569063902 -52.809028081223246
1147 -0.03891567178070545 -52.84032531529665 -0.039005810767412184 -52.84803389199066
1148 -0.038927875272929666 -52.879253190569585 -0.038659118860960004 -52.88669301085162
1149 -0.03893569465726614 -52.918188885226854 -0.037764477729797366 -52.92445748858142
1150 -0.0389553127810359 -52.95714419800789 -0.03911030739545822 -52.96356779597688
1151 -0.0389697577804327 -52.996113955788324 -0.0406870910897851 -53.004254887066665
1152 -0.03887506686151028 -53.03498902264983 -0.040036417357623574 -53.04429130442429
1153 -0.038974378071725366 -53.07396340072156 -0.03682073410600424 -53.08111203853029
1154 -0.039020007476210594 -53.11298340819777 -0.040590844303369525 -53.12170288283366
1155 -0.038972553610801694 -53.151955961808575 -0.039125461131334305 -53.160828343964994
1156 -0.03905305489897728 -53.191009016707554 -0.04071455430239439 -53.20154289826739
1157 -0.03894118163734674 -53.2299501983449 -0.038029260188341144 -53.23957215845573
1158 -0.03902609460055828 -53.26897629294546 -0.03639559131115675 -53.275967749766885
1159 -0.03907368052750826 -53.30804997347297 -0.04264775533229113 -53.318615505099174
1160 -0.03897905610501766 -53.34702902957799 -0.037527114152908325 -53.35614261925208
1161 -0.03898378610610962 -53.3860128156841 -0.0391121543943882 -53.39525477364647
1162 -0.03896593321114779 -53.42497874889524 -0.038491787202656266 -53.43374656084913
1163 -0.03899598568677902 -53.463974734582024 -0.03917788695544004 -53.47292444780457
1164 -0.03899872358888388 -53.502973458170906 -0.03861395511776209 -53.51153840292233
1165 -0.039025703072547914 -53.54199916124345 -0.0399643799290061 -53.55150278285134
1166 -0.03899593036621809 -53.58099509160967 -0.03771549183875322 -53.58921827469009
1167 -0.03910029176622629 -53.6200953833759 -0.038776124082505706 -53.62799439877259
1168 -0.03907059505581856 -53.659165978431716 -0.04199134856462479 -53.669985747337215
1169 -0.03908246532082558 -53.69824844375254 -0.03885906971991062 -53.70884481705713
1170 -0.03905494213104248 -53.737303385883585 -0.040738658607006074 -53.74958347566413
1171 -0.03897162824869156 -53.776275014132274 -0.039577061869204046 -53.789160537533334
1172 -0.03899213578552008 -53.815267149917794 -0.03926983028650284 -53.828430367819834
1173 -0.03891144506633282 -53.85417859498413 -0.03759950120002031 -53.866029869019854
1174 -0.03901623468846083 -53.89319482967259 -0.039217105880379674 -53.90524697490024
1175 -0.03904123064130545 -53.93223606031389 -0.03909833580255508 -53.94434531070279
1176 -0.03906112983822822 -53.97129719015212 -0.0397317236289382 -53.98407703433173
1177 -0.03894889652729035 -54.01024608667941 -0.038477897830307486 -54.02255493216204
1178 -0.03907272070646286 -54.04931880738587 -0.03879785314202309 -54.06135278530406
1179 -0.03903273455798626 -54.08835154194386 -0.041858815029263495 -54.103211600333324
1180 -0.03894036170095205 -54.12729190364481 -0.04053785298019648 -54.14374945331352
1181 -0.03894070833921433 -54.16623261198402 -0.04055152609944344 -54.18430097941296
1182 -0.03886949084699154 -54.20510210283101 -0.03968055136501789 -54.223981530777976
1183 -0.03889197241514921 -54.243994075246164 -0.04191777501255274 -54.265899305790526
1184 -0.0388307498767972 -54.28282482512296 -0.039024526812136175 -54.30492383260266
1185 -0.038824189268052575 -54.321649014391014 -0.03797461334615946 -54.34289844594882
1186 -0.03886745478957891 -54.360516469180595 -0.03771860226988792 -54.38061704821871
1187 -0.038954201899468896 -54.39947067108007 -0.03821277189999819 -54.41882982011871
1188 -0.039033529721200465 -54.43850420080127 -0.03894598688930273 -54.45777580700801
1189 -0.0389529125764966 -54.47745711337777 -0.040128905326128006 -54.49790471233414
1190 -0.038894370384514335 -54.51635148376228 -0.03823577240109444 -54.536140484735235
1191 -0.038944092206656934 -54.555295575968934 -0.03747632224112749 -54.57361680697636
1192 -0.03900062590837479 -54.594296201877306 -0.040017572604119776 -54.61363437958048
1193 -0.03898283038288355 -54.63327903226019 -0.03856740891933441 -54.652201788499816
1194 -0.039039735496044156 -54.67231876775624 -0.037112228386104104 -54.68931401688592
1195 -0.039132644049823286 -54.71145141180606 -0.03769021276384592 -54.72700422964977
1196 -0.03907232582569122 -54.75052373763175 -0.038735741190612315 -54.765739970840386
1197 -0.039152557216584685 -54.789676294848334 -0.03925509713590145 -54.804995067976286
1198 -0.039141186699271205 -54.8288174815476 -0.040190233290195464 -54.84518530126648
1199 -0.03905787970870733 -54.86787536125631 -0.03877246510237455 -54.88395776636886
1200 -0.03902941104024649 -54.906904772296556 -0.0384718207642436 -54.9224295871331
1201 -0.039070846512913704 -54.94597561880947 -0.039690432325005534 -54.962120019458105
1202 -0.03910631667822599 -54.9850819354877 -0.037668433412909506 -54.999788452871016
1203 -0.039154351502656934 -55.02423628699036 -0.0396944735199213 -55.03948292639094
1204 -0.039177042059600355 -55.06341332904996 -0.04116428848356009 -55.080647214874496
1205 -0.03914491888135672 -55.10255824793131 -0.039700277522206305 -55.120347492396704
1206 -0.039001815393567084 -55.14156006332488 -0.03745550345629454 -55.157802995853
1207 -0.03913405928760767 -55.180694122612486 -0.03898912612348795 -55.196792121976486
1208 -0.03912680298089981 -55.21982092559339 -0.04016977231949568 -55.23696189429598
1209 -0.03906339481472969 -55.25888432040812 -0.040623272955417636 -55.277585167251395
1210 -0.039010607637465 -55.29789492804559 -0.03904823027551174 -55.31663339752691
1211 -0.03909986726939678 -55.336994795314986 -0.038542408123612405 -55.35517580565052
1212 -0.039076297730207446 -55.37607109304519 -0.03897715881466866 -55.394152964465185
1213 -0.03905146326869726 -55.41512255631389 -0.03914735410362482 -55.43330031856881
1214 -0.03908073306083679 -55.454203289374725 -0.03787506148219109 -55.471175380051
1215 -0.03905174173414707 -55.49325503110887 -0.0383487993851304 -55.509524179436134
1216 -0.03914406262338162 -55.53239909373225 -0.039679587446153165 -55.549203766882286
1217 -0.03930720742791891 -55.57170630116017 -0.037177540548145774 -55.58638130743043
1218 -0.039314478263258935 -55.61102077942343 -0.03677202593535185 -55.62315333336578
1219 -0.03924775701016188 -55.650268536433586 -0.041408056020736696 -55.66456138938651
1220 -0.03913469966500997 -55.6894032360986 -0.039829799346625804 -55.70439118873314
1221 -0.039088421314954755 -55.72849165741356 -0.041465045884251595 -55.74585623461739
1222 -0.03916341364383698 -55.76765507105739 -0.03949332665652037 -55.78534956127391
1223 -0.03907073587179184 -55.80672580692918 -0.03934034928679466 -55.82468991056071
1224 -0.03903709370642901 -55.845762900635606 -0.038632317818701266 -55.86332222837941
1225 -0.03908079266548157 -55.884843693301086 -0.037892979197204114 -55.90121520757661
1226 -0.03914327584207058 -55.92398696914316 -0.038629202358424666 -55.939844409935034
1227 -0.03918341677635908 -55.96317038591952 -0.037999287247657776 -55.97784369718269
1228 -0.03917260691523552 -56.002342992834755 -0.038476967625319956 -56.01632066480801
1229 -0.03919774144887924 -56.041540734283636 -0.038758159056305884 -56.05507882386432
1230 -0.039183232374489306 -56.08072396665813 -0.03927342239767313 -56.09435224626199
1231 -0.0392145374789834 -56.11993850413711 -0.03842635825276375 -56.132778604514755
1232 -0.03926932793110609 -56.15920783206822 -0.03992358203977346 -56.17270218655453
1233 -0.039247462339699266 -56.19845529440792 -0.03929749615490437 -56.21199968270943
1234 -0.03919150456786156 -56.23764679897578 -0.03903717305511236 -56.251036855764546
1235 -0.03926733005791903 -56.2769141290337 -0.03832198828458786 -56.28935884404913
1236 -0.039270182326436046 -56.31618431136013 -0.03954160176217556 -56.32890044581131
1237 -0.03923981320112944 -56.35542412456126 -0.041151986457407475 -56.370052432268714
1238 -0.039207015000283715 -56.39463113956155 -0.04081276543438435 -56.410865197703096
1239 -0.039194687828421594 -56.43382582738997 -0.042809765040874484 -56.45367496274397
1240 -0.03905484322458506 -56.47288067061455 -0.037364660575985906 -56.491039623319956
1241 -0.039078071154654025 -56.511958741769206 -0.039329922199249266 -56.53036954551921
1242 -0.03910154178738594 -56.551060283556595 -0.040124588273465635 -56.57049413379267
1243 -0.03911828063428402 -56.59017856419088 -0.039846182242035864 -56.61034031603471
1244 -0.039038384705781935 -56.62921694889666 -0.04017163179814816 -56.650511947832854
1245 -0.03900906126946211 -56.66822601016612 -0.03947072178125381 -56.68998266961411
1246 -0.039007303304970264 -56.70723331347109 -0.041027380526065825 -56.73101005014018
1247 -0.03897590469568968 -56.74620921816678 -0.03994433581829071 -56.77095438595847
1248 -0.03892671596258879 -56.78513593412937 -0.04419192150235176 -56.81514630746082
1249 -0.038763398118317124 -56.82389933224769 -0.036304674856364724 -56.85145098231719
1250 -0.039070396311581136 -56.86296972855927 -0.042351072654128075 -56.89380205497132
1251 -0.03889646288007498 -56.901866191439346 -0.03894214686006307 -56.93274420183138
1252 -0.03886357042938471 -56.94072976186873 -0.03752641696482897 -56.970270618796214
1253 -0.03890297580510378 -56.97963273767383 -0.039322177320718764 -57.009592796116934
1254 -0.03892184030264616 -57.01855457797648 -0.037982459366321566 -57.04757525548325
1255 -0.038914313353598115 -57.05746889133008 -0.03888917397707701 -57.08646442946033
1256 -0.03895864151418209 -57.09642753284427 -0.04109310582280159 -57.12755753528313
1257 -0.038842163234949115 -57.13526969607921 -0.04034322667866945 -57.1679007619618
1258 -0.038844183646142484 -57.174113879725354 -0.03799971584230662 -57.20590047780411
1259 -0.03886399455368519 -57.21297787427904 -0.038605653680860996 -57.24450613148497
1260 -0.038898037560284135 -57.25187591183933 -0.04032135475426912 -57.28482748623924
1261 -0.038852686807513234 -57.290728598646844 -0.03860235102474689 -57.32342983726399
1262 -0.03891504537314176 -57.32964364401999 -0.03881613872945309 -57.36224597599344
1263 -0.03891230616718531 -57.36855595018717 -0.03912729490548372 -57.40137327089892
1264 -0.03888713121414185 -57.40744308140131 -0.040683455392718317 -57.44205672629164
1265 -0.03886356521397829 -57.44630664661529 -0.03707210104912519 -57.479128827340766
1266 -0.03888133857399225 -57.485187985189285 -0.0386341804638505 -57.51776300780462
1267 -0.03899306859821081 -57.524181053787494 -0.03679735139012337 -57.55456035919474
1268 -0.03897156938910484 -57.5631526231766 -0.03883608970791101 -57.59339644890265
1269 -0.03901826329529286 -57.60217088647189 -0.03655889090150595 -57.629955339804155
1270 -0.039133519493043424 -57.64130440596493 -0.03997766561806202 -57.669933005422216
1271 -0.03906871322542429 -57.68037311919036 -0.041671815887093545 -57.71160482130931
1272 -0.03907109126448631 -57.719444210454846 -0.04048618748784065 -57.75209100879715
1273 -0.03904046826064587 -57.75848467871549 -0.0393208734691143 -57.79141188226627
1274 -0.03906561657786369 -57.797550295293355 -0.04114447515457868 -57.83255635742085
1275 -0.038963925838470456 -57.83651422113183 -0.03982540816068649 -57.87238176558154
1276 -0.03891053311526775 -57.8754247542471 -0.03805616740137339 -57.91043793298291
1277 -0.03894566297531128 -57.91437041722241 -0.038598771765828134 -57.949036704748735
1278 -0.03904046043753624 -57.95341087765994 -0.037596318311989306 -57.986633023060726
1279 -0.03906635530292988 -57.99247723296287 -0.039888810366392136 -58.02652183342712
1280 -0.03890933282673359 -58.0313865657896 -0.03816968593746424 -58.06469151936458
1281 -0.03906079269945621 -58.07044735848906 -0.04068249352276325 -58.105374012887346
1282 -0.038976972550153734 -58.109424331039214 -0.037448504008352757 -58.1428225168957
1283 -0.039120659604668616 -58.148544990643884 -0.03882022891193628 -58.181642745807636
1284 -0.0390919528901577 -58.187636943534045 -0.03835917711257934 -58.22000192292022
1285 -0.03905748426914215 -58.22669442780319 -0.03840733263641596 -58.258409255556636
1286 -0.03907182961702347 -58.26576625742021 -0.03947131987661123 -58.29788057543325
1287 -0.03907625451683998 -58.30484251193705 -0.03902125395834446 -58.33690182939159
1288 -0.03908332288265228 -58.34392583481971 -0.03788189012557268 -58.37478371951717
1289 -0.03907312545925379 -58.38299896027896 -0.039190457202494144 -58.41397417671966
1290 -0.039171913638710976 -58.42217087391767 -0.041402116604149344 -58.45537629332381
1291 -0.03908558487892151 -58.46125645879659 -0.038409558683633806 -58.49378585200744
1292 -0.03906915206462145 -58.50032561086121 -0.03976359982043505 -58.533549451827874
1293 -0.03907341752201319 -58.53939902838322 -0.03785131312906742 -58.57140076495694
1294 -0.03909009285271168 -58.57848912123593 -0.03928196243941784 -58.61068272739636
1295 -0.03906278163194656 -58.61755190286788 -0.0384846406057477 -58.649167368002104
1296 -0.039157047681510446 -58.656708950549394 -0.0400355614721775 -58.689202929474284
1297 -0.03907475974410772 -58.695783710293504 -0.04179408065974712 -58.73099701013403
1298 -0.03902579341083765 -58.73480950370434 -0.03886555153876543 -58.769862561672795
1299 -0.038986938260495665 -58.77379644196483 -0.039564280211925505 -58.80942684188472
1300 -0.03913189936429262 -58.812928341329126 -0.04361233152449131 -58.853039173409215
1301 -0.0388717770576477 -58.85180011838678 -0.04145157430320978 -58.894490747712425
1302 -0.03880631569772959 -58.8906064340845 -0.039941550232470036 -58.934432297944895
1303 -0.03871404565870762 -58.92932047974321 -0.038252072781324385 -58.97268437072622
1304 -0.03882358260452747 -58.96814406234774 -0.037366367690265176 -59.01005073841649
1305 -0.0388703553006053 -59.00701441764834 -0.04042063932865858 -59.05047137774515
1306 -0.03883563280105591 -59.045850050449395 -0.03993729092180729 -59.09040866866695
1307 -0.038859188184142114 -59.084709238633536 -0.03711449168622494 -59.12752316035318
1308 -0.03891360349953175 -59.12362284213307 -0.03964357189834118 -59.167166732251516
1309 -0.0389137739315629 -59.16253661606463 -0.038610483147203924 -59.20577721539872
1310 -0.03895072434097528 -59.201487340405606 -0.040226307883858684 -59.246003523282575
1311 -0.03885807376354933 -59.240345414169155 -0.040563878044486044 -59.28656740132706
1312 -0.03885788507759571 -59.27920329924675 -0.038184548169374465 -59.32475194949644
1313 -0.038803869299590586 -59.318007168546345 -0.03939941618591547 -59.36415136568235
1314 -0.03889102973043919 -59.35689819827678 -0.03972666598856449 -59.40387803167092
1315 -0.03889614045619964 -59.39579433873298 -0.04463328812271357 -59.44851131979363
1316 -0.038660608045756814 -59.43445494677874 -0.03893887884914875 -59.48745019864278
1317 -0.038705921918153766 -59.473160868696894 -0.03928955011069775 -59.52673974875348
1318 -0.03867092300206423 -59.51183179169896 -0.038261398859322074 -59.5650011476128
1319 -0.03870323728770018 -59.55053502898666 -0.03867632076144219 -59.60367746837424
1320 -0.03875746745616197 -59.58929249644282 -0.03835292123258114 -59.642030389606816
1321 -0.038698133826255796 -59.62799063026908 -0.03988807946443558 -59.68191846907125
1322 -0.038714821077883245 -59.666705451346964 -0.03675740957260132 -59.71867587864385
1323 -0.03885557446628809 -59.70556102581325 -0.03949950505048037 -59.75817538369433
1324 -0.03876286949962378 -59.744323895312874 -0.038696891814470294 -59.7968722755088
1325 -0.03887647185474634 -59.78320036716762 -0.039507565647363664 -59.83637984115616
1326 -0.03879752084612846 -59.821997888013755 -0.04046188946813345 -59.87684173062429
1327 -0.03869676813483238 -59.86069465614859 -0.0369718523696065 -59.913813582993896
1328 -0.03884756285697222 -59.89954221900556 -0.03795490935444832 -59.95176849234834
1329 -0.03893446009606123 -59.93847667910162 -0.039545527659356594 -59.9913140200077
1330 -0.03886406812816858 -59.97734074722979 -0.03878088928759098 -60.03009490929529
1331 -0.03883151300251484 -60.0161722602323 -0.03955656830221414 -60.06965147759751
1332 -0.03893976174294948 -60.055112021975255 -0.038894893042743205 -60.108546370640255
1333 -0.03889750577509403 -60.09400952775035 -0.03824275806546211 -60.14678912870572
1334 -0.038923606649041174 -60.132933134399394 -0.03929104842245579 -60.186080177128176
1335 -0.0388742471113801 -60.171807381510774 -0.03881466165184975 -60.224894838780024
1336 -0.038940712437033655 -60.21074809394781 -0.04029425233602524 -60.26518909111605
1337 -0.038822078891098497 -60.24957017283891 -0.040033538825809956 -60.30522262994186
1338 -0.03883675895631313 -60.28840693179522 -0.03940469697117806 -60.344627326913034
1339 -0.038852468878030774 -60.327259400673256 -0.037535243667662144 -60.3821625705807
1340 -0.03892762530595064 -60.36618702597921 -0.039508950896561146 -60.42167152147726
1341 -0.03890602346509695 -60.405093049444304 -0.039440343528985976 -60.461111865006245
1342 -0.03886418920010328 -60.44395723864441 -0.038380392268300055 -60.49949225727455
1343 -0.0389202794060111 -60.48287751805042 -0.03710112981498241 -60.53659338708953
1344 -0.038931232132017615 -60.52180875018244 -0.037549044378101824 -60.574142431467635
1345 -0.03901588302105665 -60.560824633203495 -0.04027541987597942 -60.61441785134362
1346 -0.038994706235826015 -60.59981933943932 -0.0370844816789031 -60.65150233302252
1347 -0.039017162285745144 -60.638836501725066 -0.03785079587250948 -60.68935312889503
1348 -0.039174049720168115 -60.67801055144523 -0.040915679559111594 -60.73026880845414
1349 -0.03908247593790293 -60.717093027383136 -0.03940220437943935 -60.769671012833584
1350 -0.03902076203376055 -60.756113789416894 -0.03962290696799755 -60.80929391980158
1351 -0.03904533907771111 -60.7951591284946 -0.03831192031502724 -60.84760584011661
1352 -0.039068706519901755 -60.8342278350145 -0.03575596883893013 -60.883361808955534
1353 -0.03921851608902216 -60.873446351103524 -0.0365671269595623 -60.919928935915095
1354 -0.03923590574413538 -60.91268225684766 -0.039379097335040567 -60.95930803325014
1355 -0.03927774671465158 -60.95196000356231 -0.038107636570930484 -60.997415669821066
1356 -0.03933082241564989 -60.99129082597796 -0.038238528184592724 -61.03565419800566
1357 -0.03934220727533102 -61.030633033253295 -0.040232866443693636 -61.075887064449354
1358 -0.039326213859021665 -61.069959247112315 -0.040506512857973576 -61.11639357730733
1359 -0.03920990005135536 -61.10916914716367 -0.03822316788136959 -61.1546167451887
1360 -0.03927926532924175 -61.14844841249291 -0.03886002879589796 -61.19347677398459
1361 -0.03929403461515903 -61.18774244710807 -0.03924253508448601 -61.232719309069076
1362 -0.0392732935026288 -61.2270157406107 -0.03985560741275549 -61.27257491648183
1363 -0.03928807135671377 -61.26630381196742 -0.03875529393553734 -61.31133021041737
1364 -0.039351997151970866 -61.305655809119386 -0.04297455959022045 -61.35430477000759
1365 -0.03918324317783117 -61.34483905229722 -0.040046540275216105 -61.3943513102828
1366 -0.039231999404728414 -61.384071051701945 -0.03766499310731888 -61.43201630339012
1367 -0.03932908419519663 -61.42340013589714 -0.0368456294760108 -61.46886193286613
1368 -0.039288811199367044 -61.46268894709651 -0.038294808380305766 -61.50715674124644
1369 -0.03936861101537943 -61.502057558111886 -0.0383705185726285 -61.54552725981907
1370 -0.03930519260466099 -61.541362750716544 -0.03962744977325201 -61.58515470959232
1371 -0.03936971630901098 -61.580732467025555 -0.037642112001776695 -61.62279682159409
1372 -0.03942905068397522 -61.62016151770953 -0.041336681507527825 -61.664133503101624
1373 -0.039360391534864904 -61.6595219092444 -0.04231317192316055 -61.706446675024786
1374 -0.03917740806937218 -61.69869931731377 -0.03982114978134632 -61.74626782480613
1375 -0.039186309836804864 -61.737885627150575 -0.03909160271286964 -61.785359427519005
1376 -0.03920481596142054 -61.777090443111994 -0.039155804365873334 -61.82451523188488
1377 -0.039211942441761495 -61.816302385553755 -0.0414423493668437 -61.86595758125173
1378 -0.03916043806821108 -61.85546282362196 -0.040045971237123015 -61.90600355248885
1379 -0.039029448106884954 -61.89449227172885 -0.03992431368678808 -61.94592786617564
1380 -0.03904569130390882 -61.93353796303276 -0.03741008620709181 -61.983337952382726
1381 -0.039338307827711104 -61.972876270860475 -0.03650275971740484 -62.019840712100134
1382 -0.039320008456707 -62.01219627931718 -0.03659199923276901 -62.0564327113329
1383 -0.039277241379022595 -62.051473520696206 -0.038094515539705755 -62.09452722687261
1384 -0.039327416382730004 -62.09080093707894 -0.03965393658727408 -62.13418116345988
1385 -0.03927471730858088 -62.13007565438752 -0.03970612119883299 -62.17388728465871
1386 -0.039305925369262695 -62.16938157975678 -0.03890218902379274 -62.212789473682506
1387 -0.03930206354707479 -62.20868364330386 -0.038927430100739 -62.25171690378325
1388 -0.03937970157712698 -62.24806334488098 -0.03842461109161377 -62.29014151487486
1389 -0.03942280095070601 -62.287486145831686 -0.039530217088758944 -62.32967173196362
1390 -0.0393260994926095 -62.3268122453243 -0.040043370239436625 -62.36971510220306
1391 -0.03934464398771524 -62.366156889312016 -0.037822766974568364 -62.40753786917763
1392 -0.039417864382267 -62.40557475369428 -0.039479422941803934 -62.44701729211943
1393 -0.039332682825624944 -62.444907436519905 -0.038488670624792574 -62.48550596274423
1394 -0.039408691599965094 -62.48431612811987 -0.040139136649668214 -62.5256450993939
1395 -0.03936096336692572 -62.523677091486796 -0.03726021219044924 -62.562905311584345
1396 -0.039385742880403994 -62.5630628343672 -0.038747400790452954 -62.6016527123748
1397 -0.03937193565070629 -62.60243477001791 -0.03871008940041065 -62.64036280177521
1398 -0.039413802698254584 -62.641848572716164 -0.039536775648593904 -62.679899577423804
1399 -0.03934820983558893 -62.68119678255175 -0.038621428236365316 -62.71852100566017
1400 -0.03942397180944681 -62.7206207543612 -0.03969250880181789 -62.75821351446199
1401 -0.039363585598766807 -62.75998433995996 -0.03986912053078413 -62.798082634992774
1402 -0.0393629377707839 -62.799347277730746 -0.04047141596674919 -62.83855405095952
1403 -0.03933341484516859 -62.83868069257591 -0.03942958191037178 -62.87798363286989
1404 -0.03940780125558376 -62.8780884938315 -0.04219525922089815 -62.92017889209079
1405 -0.03922975156456232 -62.91731824539606 -0.0386428352445364 -62.95882172733533
1406 -0.03923957347869873 -62.95655781887476 -0.03982228077948093 -62.99864400811481
1407 -0.03921710271388292 -62.99577492158864 -0.03769765961915254 -63.036341667733964
1408 -0.039223366789519785 -63.03499828837816 -0.03981462921947241 -63.076156296953435
1409 -0.03920881133526564 -63.074207099713426 -0.03905754629522562 -63.11521384324866
1410 -0.039320246875286104 -63.11352734658871 -0.03876045253127813 -63.15397429577994
1411 -0.039255612157285215 -63.152782958745995 -0.04155262149870396 -63.19552691727864
1412 -0.03921851441264153 -63.19200147315863 -0.03846704885363579 -63.233993966132275
1413 -0.03920663148164749 -63.23120810464028 -0.039842261001467705 -63.27383622713374
1414 -0.0392152002081275 -63.27042330484841 -0.03858128823339939 -63.312417515367144
1415 -0.03927071299403906 -63.309694017842446 -0.03973102252930403 -63.35214853789645
1416 -0.039227575063705444 -63.34892159290615 -0.0384285481646657 -63.390577086061114
1417 -0.039198913238942625 -63.38812050614509 -0.03945452719926834 -63.43003161326038
1418 -0.03929017223417759 -63.42741067837927 -0.039302156493067744 -63.46933376975345
1419 -0.039173819869756696 -63.46658449824903 -0.040256005525588986 -63.50958977527904
1420 -0.03923797383904457 -63.50582247208807 -0.03786001447588205 -63.54744978975492
1421 -0.03928049895912409 -63.54510297104719 -0.03764356281608343 -63.58509335257101
1422 -0.03929446917027235 -63.584397440217465 -0.04055893216282129 -63.62565228473383
1423 -0.039292481169104575 -63.62368992138657 -0.03793246913701296 -63.66358475387084
1424 -0.03930261172354221 -63.66299253311011 -0.04038705825805664 -63.7039718121289
1425 -0.039288775995373726 -63.70228130910549 -0.0398831557482481 -63.74385496787715
1426 -0.03934129029512405 -63.741622599400614 -0.038647618144750595 -63.7825025860219
1427 -0.039313935302197935 -63.78093653470281 -0.03664416465908289 -63.81914675068098
1428 -0.0393238315358758 -63.820260366238685 -0.03689869437366724 -63.85604544505465
1429 -0.039417872577905654 -63.85967823881659 -0.039324759319424626 -63.895370204374075
1430 -0.039414904080331326 -63.89909314289692 -0.04079716447740793 -63.936167368851486
1431 -0.039466291666030884 -63.938559434562954 -0.04265019036829472 -63.97881755921978
1432 -0.039320117048919204 -63.97787955161187 -0.04017623048275709 -64.01899378970253
1433 -0.039210833795368674 -64.01709038540724 -0.037943287193775176 -64.0569370768963
1434 -0.03930890876799822 -64.05639929417524 -0.0380162900313735 -64.09495336692768
1435 -0.039308725669980046 -64.09570801984522 -0.03440878894180059 -64.12936215586949
1436 -0.039512832276523115 -64.13522085212175 -0.04008303415030241 -64.16944519001979
1437 -0.03943273890763521 -64.17465359102938 -0.03917981330305338 -64.20862500332284
1438 -0.03939174246042967 -64.2140453334898 -0.039393330365419386 -64.24801833368825
1439 -0.03943555187433958 -64.25348088536414 -0.04101646561175585 -64.28903479930001
1440 -0.03935367111116648 -64.29283455647531 -0.03690612763166427 -64.32594092693168
1441 -0.039455529861152173 -64.33229008633647 -0.03948966842144728 -64.36543059535313
1442 -0.03941189888864756 -64.37170198522512 -0.03916305750608444 -64.40459365285922
1443 -0.03945548329502344 -64.41115746852014 -0.03974242974072695 -64.44433608259995
1444 -0.03933633472770452 -64.45049380324785 -0.039083164930343625 -64.48341924753029
1445 -0.03937474302947521 -64.48986854627732 -0.039450314827263355 -64.52286956235756
1446 -0.039426150359213354 -64.52929469663654 -0.03802462555468082 -64.56089418791224
1447 -0.03946428745985031 -64.56875898409639 -0.03882082439959049 -64.59971501231183
1448 -0.03939489871263504 -64.60815388280902 -0.03892880473285913 -64.6386438170447
1449 -0.03954802192747593 -64.6477019047365 -0.03918831367045641 -64.67783213071515
1450 -0.039427097886800766 -64.6871290026233 -0.03871199879795313 -64.7165441295131
1451 -0.039430965296924116 -64.72655996792022 -0.03907735627144575 -64.75562148578454
1452 -0.03950921464711428 -64.76606918256734 -0.039320888184010985 -64.79494237396855
1453 -0.03948224131017923 -64.80555142387752 -0.03981449231505394 -64.83475686628361
1454 -0.039492320641875266 -64.84504374451939 -0.0398023871704936 -64.87455925345411
1455 -0.039435976184904575 -64.88447972070429 -0.0401796018704772 -64.91473885532459
1456 -0.03936317563056946 -64.92384289633486 -0.03951868768781423 -64.9542575430124
1457 -0.039331793785095215 -64.96317469011996 -0.03429306261241436 -64.98855060562482
1458 -0.039642983302474025 -65.00281767342243 -0.039390654675662516 -65.02794126030048
1459 -0.039537095464766026 -65.0423547688872 -0.03984165992587805 -65.06778292022636
1460 -0.039523856714367867 -65.08187862560156 -0.03927081413567066 -65.10705373436204
1461 -0.03954415116459131 -65.12142277676615 -0.03938586860895157 -65.14643960297099
1462 -0.039458508044481276 -65.16088128481063 -0.040090673789381984 -65.18653027676037
1463 -0.0394205192103982 -65.20030180402102 -0.03466007113456726 -65.22119034789493
1464 -0.039634072221815586 -65.23993587624284 -0.03918871749192476 -65.26037906538686
1465 -0.039617298543453215 -65.27955317478629 -0.03891804795712232 -65.29929711334398
1466 -0.03960596155375242 -65.31915913634003 -0.03881777748465538 -65.33811489082863
1467 -0.03965800553560257 -65.35881714187563 -0.03895770143717527 -65.3770725922658
1468 -0.039634362980723384 -65.39845150485635 -0.04069869257509708 -65.4177712848409
1469 -0.03952882718294859 -65.4379803320393 -0.0401774050667882 -65.45794868990768
1470 -0.039492114633321765 -65.47747244667262 -0.040726900473237036 -65.49867559038091
1471 -0.03952611442655325 -65.51699856109917 -0.03952241726219654 -65.5381980076431
1472 -0.03954185117036104 -65.55654041226953 -0.039800801686942576 -65.57799880933004
1473 -0.03950507026165724 -65.59604548253118 -0.038678377866744995 -65.61667718719679
1474 -0.03950588833540678 -65.6355513708666 -0.03858318906277418 -65.65526037625956
1475 -0.03956941962242126 -65.67512079048902 -0.042426544800400735 -65.69768692105997
1476 -0.03945961259305477 -65.71458040308207 -0.04173900242894888 -65.73942592348892
1477 -0.03937159813940525 -65.75395200122148 -0.040675876662135124 -65.78010180015106
1478 -0.03931689597666264 -65.79326889719815 -0.039722022227942945 -65.819823822379
1479 -0.03935191165655851 -65.8326208088547 -0.04009188897907734 -65.85991571135808
1480 -0.03940972145646811 -65.87203053031116 -0.041252829134464264 -65.90116854049255
1481 -0.039282583817839625 -65.911313114129 -0.03986699152737856 -65.94103553201992
1482 -0.039255391061306 -65.9505685051903 -0.0383575526997447 -65.97939308471967
1483 -0.03922600392252207 -65.98979450911283 -0.039943776465952395 -66.01933686118562
1484 -0.039261529222130775 -66.02905603833496 -0.038478794135153295 -66.05781565532078
1485 -0.03932465240359306 -66.06838069073855 -0.036981511116027835 -66.0947971664368
1486 -0.03946953527629375 -66.10785022601485 -0.04221527725458145 -66.13701244369139
1487 -0.039249663800001146 -66.14709988981485 -0.04038875475525856 -66.17740119844665
1488 -0.03936687894165516 -66.1864667687565 -0.035306560806930065 -66.21270775925358
1489 -0.03938776608556509 -66.22585453484207 -0.03635463695973158 -66.2490623962133
1490 -0.03935349956154823 -66.26520803440361 -0.04032625686377287 -66.28938865307708
1491 -0.03938065953552723 -66.30458869393914 -0.039204641804099084 -66.32859329488119
1492 -0.03937071505934 -66.34395940899847 -0.039004195295274255 -66.36759749017646
1493 -0.039396732673048974 -66.38335614167153 -0.03968491889536381 -66.40728240907183
1494 -0.039361410588026044 -66.42271755225956 -0.03878356292843819 -66.44606597200027
1495 -0.03941348660737276 -66.46213103886693 -0.04000858012586832 -66.48607455212614
1496 -0.039373592287302014 -66.50150463115423 -0.04036261569708586 -66.52643716782323
1497 -0.03931468240916729 -66.5408193135634 -0.04048761278390885 -66.56692478060714
1498 -0.039281008578836915 -66.58010032214224 -0.04114677384495735 -66.6080715544521
1499 -0.03927516303956509 -66.6193754851818 -0.03702451586723328 -66.64509607031933
1500 -0.03926519248634577 -66.65864067766815 -0.040494649484753606 -66.68559071980408
1501 -0.0391980892047286 -66.69783876687288 -0.03853629007935524 -66.72412700988343
1502 -0.039258946850895884 -66.73709771372377 -0.03839871156960726 -66.76252572145304
1503 -0.03930742274969816 -66.77640513647347 -0.04032730329781771 -66.80285302475086
1504 -0.03923778384923935 -66.81564292032272 -0.03943002857267856 -66.84228305332354
1505 -0.03923069704324007 -66.85487361736595 -0.03990647215396166 -66.8821895254775
1506 -0.03931077122688294 -66.89418438859283 -0.037092536315321924 -66.91928206179283
1507 -0.03937201872467995 -66.93355640731751 -0.040270568802952766 -66.95955263059578
1508 -0.039296938106417656 -66.97285334542393 -0.041196555085480216 -67.00074918568126
1509 -0.039282297156751154 -67.01213564258067 -0.04129670206457377 -67.04204588774583
1510 -0.039176356978714466 -67.05131199955939 -0.04046480040997267 -67.0825106881558
1511 -0.039132573455572126 -67.09044457301496 -0.03865947462618351 -67.121170162782
1512 -0.039208076894283295 -67.12965264990925 -0.03898085821419954 -67.1601510209962
1513 -0.0391271848231554 -67.1687798347324 -0.037647919729352 -67.19779894072555
1514 -0.03922535628080368 -67.20800519101321 -0.04067633710801601 -67.23847527783356
1515 -0.03918700069189072 -67.24719219170511 -0.039836077578365804 -67.27831135541193
1516 -0.03916746955364943 -67.28635966125876 -0.037443649396300314 -67.31575500480822
1517 -0.03923172987997532 -67.32559139113873 -0.038605968840420245 -67.35436097364864
1518 -0.03921271786093712 -67.36480410899966 -0.03798248842358589 -67.39234346207222
1519 -0.03927811328321695 -67.40408222228288 -0.038137599267065524 -67.43048106133928
1520 -0.03923603687435388 -67.44331825915724 -0.04090534020215273 -67.47138640154144
1521 -0.03920244090259075 -67.48252070005982 -0.03894194457679987 -67.51032834611824
1522 -0.039232765696942805 -67.52175346575676 -0.04007716979831457 -67.55040551591655
1523 -0.039244528487324716 -67.56099799424409 -0.03863372690975666 -67.5890392428263
1524 -0.03924485184252262 -67.60024284608662 -0.039288350567221644 -67.62832759339352
1525 -0.03925320766866207 -67.63949605375528 -0.038318964280188085 -67.66664655767372
1526 -0.03928200416266918 -67.67877805791795 -0.03819055035710335 -67.70483710803082
1527 -0.03921845350414514 -67.7179965114221 -0.03911439199000597 -67.74395150002083
1528 -0.03919805474579334 -67.7571945661679 -0.03688501790165901 -67.78083651792248
1529 -0.039387920312583445 -67.79658248648047 -0.039636092446744445 -67.82047261036922
1530 -0.03925839755684137 -67.83584088403731 -0.040783897042274475 -67.8612565074115
1531 -0.039249802753329274 -67.87509068679064 -0.03884500991553068 -67.90010151732703
1532 -0.03927491717040539 -67.91436560396104 -0.039014794677495954 -67.93911631200453
1533 -0.03929452653974295 -67.9536601305008 -0.03805823884904384 -67.97717455085358
1534 -0.03931303881108761 -67.99297316931188 -0.04095329325646162 -68.01812784411004
1535 -0.03929242808371782 -68.0322655973956 -0.03876431733369827 -68.05689216144374
1536 -0.039272285811603067 -68.0715378832072 -0.039869857206940654 -68.09676201865068
1537 -0.039297600835561754 -68.11083548404277 -0.03968677874654532 -68.13644879739722
1538 -0.0393571924418211 -68.1501926764846 -0.04254387486726045 -68.17899267226449
1539 -0.03916602842509746 -68.1893587049097 -0.03845650888979435 -68.21744918115428
1540 -0.03912907373160124 -68.2284877786413 -0.03969801627099514 -68.25714719742527
1541 -0.03915598839521408 -68.2676437670365 -0.04034939911216497 -68.29749659653743
1542 -0.039125435426831244 -68.30676920246333 -0.04003995694220066 -68.33753655347962
1543 -0.03912906460464001 -68.34589826706797 -0.04460001867264509 -68.38213657215226
1544 -0.03895773086696863 -68.38485599793493 -0.0358176589012146 -68.41795423105347
1545 -0.03899264484643936 -68.42384864278138 -0.03999470062553882 -68.45794893167901
1546 -0.03900168258696794 -68.46285032536835 -0.037776768952608106 -68.49572570063162
1547 -0.039020098745822906 -68.50187042411417 -0.04042070060968399 -68.53614640124131
1548 -0.03904315214604139 -68.54091357626021 -0.04163407646119595 -68.5777804777025
1549 -0.03897148296236992 -68.57988505922258 -0.03925294913351536 -68.61703342683602
1550 -0.03891753442585468 -68.61880259364843 -0.03829653579741717 -68.65532996263343
1551 -0.03899441156536341 -68.6577970052138 -0.040289845876395704 -68.69561980850983
1552 -0.03900371491909027 -68.69680072013288 -0.0374915037304163 -68.73311131224025
1553 -0.03898351676762104 -68.7357842369005 -0.04045124650001526 -68.77356255874027
1554 -0.03897420968860388 -68.7747584465891 -0.03568903841078282 -68.80925159715105
1555 -0.039072064124047755 -68.81383051071315 -0.03859356082975864 -68.8478451579808
1556 -0.0390555951744318 -68.85288610588758 -0.039268781803548335 -68.88711393978434
1557 -0.03907428253442049 -68.89196038842199 -0.037870686128735544 -68.92498462591308
1558 -0.03912605810910463 -68.9310864465311 -0.03913442343473435 -68.96411904934781
1559 -0.039165441319346427 -68.97025188785044 -0.039854994602501394 -69.00397404395032
1560 -0.03912707697600126 -69.00937896482644 -0.04041529595851898 -69.04438933990885
1561 -0.03900906126946211 -69.0483880260959 -0.03734626863151789 -69.08173560854037
1562 -0.039181658625602724 -69.08756968472152 -0.03926045633852482 -69.1209960648789
1563 -0.039112410694360736 -69.12668209541587 -0.04027726165950298 -69.16127332653839
1564 -0.03914080522954464 -69.16582290064542 -0.04037809371948242 -69.20165142025787
1565 -0.03900063745677471 -69.2048235381022 -0.03856323584914208 -69.24021465610701
1566 -0.03903668522834778 -69.24386022333056 -0.03909490164369345 -69.27930955775071
1567 -0.039082175493240355 -69.28294239882379 -0.03810896184295416 -69.31741851959366
1568 -0.03916578106582165 -69.32210817988961 -0.03794635515660048 -69.35536487475026
1569 -0.03920756205916405 -69.36131574194877 -0.03948097750544548 -69.39484585225571
1570 -0.039173862896859646 -69.40048960484563 -0.03987577725201845 -69.43472162950773
1571 -0.03912911005318165 -69.43961871489881 -0.03918206226080656 -69.47390369176854
1572 -0.03910731859505177 -69.47872603349387 -0.04096426349133253 -69.51486795525987
1573 -0.03909720480442047 -69.51782323829829 -0.037678676657378674 -69.55254663191725
1574 -0.039155925065279006 -69.55697916336356 -0.03951272889971733 -69.59205936081698
1575 -0.03925712965428829 -69.59623629301785 -0.040732616931200026 -69.63279197774817
1576 -0.03924448974430561 -69.63548078276216 -0.04131427817046642 -69.67410625591863
1577 -0.03901319243013859 -69.67449397519229 -0.03823153879493475 -69.71233779471356
1578 -0.039080584049224855 -69.71357455924152 -0.04033300932496786 -69.75267080403853
1579 -0.03903844803571701 -69.75261300727723 -0.04055164773017168 -69.7932224517687
1580 -0.038942993804812434 -69.79155600108204 -0.041391911543905736 -69.83461436331261
1581 -0.03894481584429741 -69.83050081692635 -0.0392192592844367 -69.87383362259705
1582 -0.03896044548600912 -69.86946126241236 -0.04010889790952206 -69.91394252050657
1583 -0.038942306861281396 -69.90840356927364 -0.03940868880599737 -69.95335120931256
1584 -0.038948727771639824 -69.94735229704528 -0.03909489270299673 -69.99244610201555
1585 -0.03897738642990589 -69.98632968347519 -0.03827656637877226 -70.03072266839432
1586 -0.03899149131029844 -70.02532117478549 -0.036982050724327566 -70.06770471911865
1587 -0.03902140446007252 -70.06434257924556 -0.03935412056744099 -70.10705883968609
1588 -0.03907665014266968 -70.10341922938824 -0.041600945964455606 -70.14865978565055
1589 -0.03892150316387415 -70.14234073255211 -0.03692139871418476 -70.18558118436474
1590 -0.03912847600877285 -70.18146920856088 -0.04002707470208407 -70.22560825906682
1591 -0.03902716152369976 -70.22049637008459 -0.03830180540680885 -70.26391006447362
1592 -0.03907950296998024 -70.25957587305457 -0.03850283659994602 -70.30241290107357
1593 -0.03921878766268492 -70.29879466071726 -0.034803345985710624 -70.33721624705927
1594 -0.03914046827703714 -70.3379351289943 -0.037552555091679096 -70.37476880215095
1595 -0.03922400549054146 -70.37715913448484 -0.04153913054615259 -70.41630793269711
1596 -0.03924277313053608 -70.41640190761538 -0.03883480448275804 -70.45514273717987
1597 -0.03920499961823225 -70.45560690723362 -0.03900355231016874 -70.49414628949003
1598 -0.03920744229108095 -70.4948143495247 -0.03987122066318989 -70.53401751015322
1599 -0.03914215248078108 -70.53395650200548 -0.03805367294698954 -70.5720711831002
1600 -0.03923418764024973 -70.57319068964573 -0.039201002381742 -70.61127218548195
1601 -0.0392578249797225 -70.61244851462546 -0.03840109314769506 -70.64967327862965
1602 -0.039287113770842555 -70.6517356283963 -0.04157889764755964 -70.6912521762772
1603 -0.03921993058174848 -70.69095555897805 -0.041615675948560235 -70.73286785222577
1604 -0.039070652425289155 -70.73002621140334 -0.037338503450155255 -70.77020635567592
1605 -0.039182623475790025 -70.76920883487914 -0.038662648759782314 -70.8088690044357
1606 -0.03917919620871544 -70.80838803108786 -0.038553175143897535 -70.84742217957961
1607 -0.0392011595889926 -70.84758919067686 -0.03978824745863676 -70.88721042703824
1608 -0.03918338399380446 -70.88677257467066 -0.039501451142132285 -70.92671187818037
1609 -0.039120687171816826 -70.92589326184248 -0.04065864197909832 -70.96737052015946
1610 -0.03916789721697569 -70.96506115905945 -0.04151426665484905 -71.0088847868143
1611 -0.03898762483149767 -71.00404878389094 -0.036690578795969486 -71.04557536561028
1612 -0.039071555435657504 -71.04312033932659 -0.038855721801519395 -71.0844310874118
1613 -0.039101258665323255 -71.08222159799192 -0.04025361910462379 -71.12468470651642
1614 -0.03902429975569248 -71.12124589774761 -0.038828456029295924 -71.16351316254571
1615 -0.03907349351793528 -71.16031939126555 -0.04022698979824781 -71.20374015234395
1616 -0.03898785430938005 -71.19930724557493 -0.04078549593687057 -71.24452564828083
1617 -0.03903696741908789 -71.23834421299402 -0.0371356975287199 -71.28166134580955
1618 -0.039053060300648215 -71.27739727329467 -0.04059605114161968 -71.32225739695117
1619 -0.03902077917009592 -71.31641805246477 -0.0399856461212039 -71.36224304307238
1620 -0.03897172026336193 -71.35538977272813 -0.03856899067759514 -71.40081203374997
1621 -0.03910873997956514 -71.3944985127077 -0.04357379321008921 -71.44438582696006
1622 -0.03897061049938202 -71.43346912320708 -0.03776950929313898 -71.4821553362532
1623 -0.03893812615424395 -71.47240724936132 -0.037558138370513916 -71.51971347462371
1624 -0.039012997224926946 -71.51142024658625 -0.038765323162078855 -71.5584787977858
1625 -0.03905947394669056 -71.55047972053295 -0.03861217573285103 -71.59709097351865
1626 -0.03905162047594786 -71.5895313410089 -0.039047896489501 -71.63613887000815
1627 -0.039000810496509074 -71.6285321515054 -0.03900847006589174 -71.67514734007405
1628 -0.039110667817294595 -71.6676428193227 -0.042931381799280646 -71.71807872187333
1629 -0.03895439486950636 -71.7065972141922 -0.03726758770644665 -71.75534630957978
1630 -0.03895940575748682 -71.74555661994968 -0.03485037386417389 -71.79019668344395
1631 -0.03918695040047169 -71.78474357035016 -0.037791292369365695 -71.82798797581331
1632 -0.03916815929114818 -71.82391172964131 -0.040172985568642613 -71.86816096138196
1633 -0.03911255281418562 -71.8630242824555 -0.039858407154679296 -71.90801936853664
1634 -0.03911284636706114 -71.90213712882256 -0.038756546564400196 -71.94677591510104
1635 -0.03916227519512176 -71.94129940401768 -0.03992703072726726 -71.98670294582831
1636 -0.03911111112684011 -71.98041051514453 -0.04136372283101082 -72.02806666865932
1637 -0.039127528108656405 -72.01953804325318 -0.03503307774662971 -72.06309974640595
1638 -0.03917681984603405 -72.05871486309921 -0.03968431539833546 -72.10278406180429
1639 -0.039218650013208387 -72.09793351311242 -0.041587787494063375 -72.14437184929835
1640 -0.03906905595213175 -72.13700256906455 -0.03993347696959972 -72.18430532626795
1641 -0.03906210120767355 -72.17606467027223 -0.03932563327252865 -72.22363095954047
1642 -0.039050699956715104 -72.21511537022894 -0.03994997497648001 -72.26358093451695
1643 -0.03913481794297695 -72.25425018817192 -0.03898259401321411 -72.30256352853017
1644 -0.03905816078186035 -72.29330834895379 -0.037504051253199576 -72.34006757978337
1645 -0.03912346102297306 -72.33243180997675 -0.037787475250661375 -72.37785505503403
1646 -0.03915831316262484 -72.37159012313938 -0.04065286442637443 -72.41850791946041
1647 -0.03909183423966169 -72.41068195737904 -0.03761811498552561 -72.45612603444593
1648 -0.039206729270517826 -72.44988868664956 -0.03666142802685499 -72.49278746247279
1649 -0.03922837674617767 -72.48911706339574 -0.03919750321656466 -72.53198496568936
1650 -0.03927362002432346 -72.52839068342006 -0.040395278856158255 -72.57238024454551
1651 -0.03924136478453875 -72.5676320482046 -0.03794231042265892 -72.61032255496818
1652 -0.03923429921269417 -72.6068663474173 -0.039031722396612165 -72.6493542773648
1653 -0.039218438975512984 -72.6460847863928 -0.0397228604182601 -72.68907713778306
1654 -0.039228479564189914 -72.68531326595699 -0.03864319398999214 -72.72772033177306
1655 -0.039259322732686994 -72.72457258868968 -0.04046703334897757 -72.76818736512203
1656 -0.03923913277685642 -72.76381172146654 -0.040150975808501244 -72.80833834093053
1657 -0.03916384093463421 -72.80297556240117 -0.03767995871603489 -72.84601829964657
1658 -0.039241341315209864 -72.84221690371638 -0.03597864527255297 -72.88199694491912
1659 -0.03945800568908453 -72.88167490940546 -0.04436150938272476 -72.92635845430185
1660 -0.03921925537288189 -72.92089416477835 -0.0386194022372365 -72.96497785653908
1661 -0.039259221591055396 -72.9601533863694 -0.040866512805223465 -73.0058443693443
1662 -0.03921984639018774 -72.99937323275958 -0.038299155049026014 -73.04414352439333
1663 -0.03923001997172833 -73.0386032527313 -0.03868529461324215 -73.08282881900658
1664 -0.03923075348138809 -73.0778340062127 -0.0378932498395443 -73.12072206884612
1665 -0.039259576983749864 -73.11709358319645 -0.0394374268129468 -73.16015949565907
1666 -0.03926350045949221 -73.15635708365595 -0.03912867568433285 -73.19928817134341
1667 -0.039267484471201895 -73.19562456812714 -0.03892328292131424 -73.23821145426473
1668 -0.039204090088605884 -73.23482865821575 -0.03799884933978319 -73.27621030360451
1669 -0.03935409616678953 -73.27418275438254 -0.03738635051995516 -73.31359665412447
1670 -0.039328487031161784 -73.31351124141369 -0.035937946289777756 -73.34953460041424
1671 -0.03952365182340145 -73.3530348932371 -0.04090034794062376 -73.39043494835487
1672 -0.039388046599924564 -73.39242293983702 -0.04052687715739012 -73.43096182551226
1673 -0.039315139316022395 -73.43173807915304 -0.03992057424038649 -73.47088239975264
1674 -0.03931709658354521 -73.47105517573658 -0.03959264885634184 -73.51047504860898
1675 -0.03936131354421377 -73.5104164892808 -0.03989675473421812 -73.5503718033432
1676 -0.0392645675688982 -73.54968105684969 -0.03808258045464754 -73.58845438379784
1677 -0.0393275348469615 -73.58900859169665 -0.040279518067836764 -73.62873390186567
1678 -0.03931471463292837 -73.62832330632958 -0.0394982373341918 -73.66823213919986
1679 -0.03927695732563734 -73.66760026365522 -0.03954696878790855 -73.70777910798776
1680 -0.03931999448686838 -73.70692025814209 -0.039241519570350644 -73.74702062755811
1681 -0.039280200563371184 -73.74620045870546 -0.0410811297595501 -73.78810175731766
1682 -0.03922490514814854 -73.7854253638536 -0.0388879781588912 -73.82698973547656
1683 -0.039219210669398305 -73.824644574523 -0.03838972169905901 -73.86537945717562
1684 -0.039260519295930864 -73.86390509381894 -0.03956512343138456 -73.90494458060701
1685 -0.03926263693720102 -73.90316773075614 -0.03826366476714611 -73.94320824537415
1686 -0.03931739013642073 -73.94248512089256 -0.042265317775309084 -73.98547356314945
1687 -0.039318250678479674 -73.98180337157103 -0.03724165167659521 -74.02271521482605
1688 -0.039286693930625914 -74.02109006550165 -0.0409830478951335 -74.06369826272119
1689 -0.039207639172673225 -74.06029770467433 -0.038356616906821725 -74.10205487962801
1690 -0.03923565819859505 -74.09953336287292 -0.03741447441279888 -74.13946935404081
1691 -0.039332466572523116 -74.13886582944544 -0.039252905547618865 -74.17872225958843
1692 -0.03932524770498276 -74.17819107715042 -0.03675169236958027 -74.215473951958
1693 -0.03939952496439218 -74.21759060211481 -0.040371145494282244 -74.25584509745228
1694 -0.039349311776459214 -74.25693991389127 -0.03950090426951647 -74.2953460017218
1695 -0.039247936010360716 -74.29618784990163 -0.04423082545399666 -74.33957682717579
1696 -0.03914443030953407 -74.33533228021116 -0.040673539601266386 -74.38025036677706
1697 -0.0391754312440753 -74.37450771145524 -0.039251288212835786 -74.4195016549899
1698 -0.03916607182472944 -74.41367378327996 -0.0369968693703413 -74.45649852436024
1699 -0.03924190811812878 -74.45291569139809 -0.03869192376732826 -74.49519044812757
1700 -0.03921308908611536 -74.49212878048421 -0.038474084623157975 -74.53366453275073
1701 -0.03929095398634672 -74.53141973447056 -0.039152095280587676 -74.57281662803132
1702 -0.03926913067698479 -74.57068886514755 -0.03851014282554388 -74.61132677085686
1703 -0.03929558973759413 -74.60998445488514 -0.03885500133037567 -74.65018177218724
1704 -0.03931508418172598 -74.64929953906686 -0.03902263250201941 -74.68920440468926
1705 -0.039312895759940146 -74.6886124348268 -0.03965151607990265 -74.72885592076916
1706 -0.03930775858461857 -74.7279201934114 -0.03698442652821541 -74.76584034729738
1707 -0.03935413081198931 -74.7672743242234 -0.04017911031842232 -74.8060194576158
1708 -0.03930394817143679 -74.80657827239483 -0.03961921017616987 -74.84563866779197
1709 -0.03934759106487036 -74.8459258634597 -0.03971715196967125 -74.88535581976164
1710 -0.039329301565885544 -74.88525516502558 -0.039815078303217885 -74.92517089806486
1711 -0.0393196439370513 -74.92457480896263 -0.039842530339956286 -74.96501342840482
1712 -0.03934000004082918 -74.96391480900346 -0.04193041305989027 -75.0069438414647
1713 -0.03920502811670303 -75.00311983712015 -0.0390520166605711 -75.04599585812528
1714 -0.03925666268914938 -75.04237649980931 -0.03724909666925669 -75.08324495479454
1715 -0.039233910664916036 -75.08161041047423 -0.03983821161091328 -75.12308316640545
1716 -0.0392437968403101 -75.12085420731454 -0.039517742954194544 -75.16260090935964
1717 -0.039211292192339896 -75.16006549950687 -0.0393834862858057 -75.20198439564544
1718 -0.03919773679226637 -75.19926323629913 -0.039197982847690584 -75.24118237849314
1719 -0.03914506025612354 -75.23840829655525 -0.03834330756217241 -75.27952568605531
1720 -0.03924582377076149 -75.277654120326 -0.03753076642751694 -75.31705645248283
1721 -0.03929946217685938 -75.31695358250286 -0.040410505048930644 -75.35746695753176
1722 -0.03924068324267864 -75.35619426574554 -0.039612018316984174 -75.39707897584874
1723 -0.03927849475294352 -75.39547276049849 -0.040627824142575264 -75.43770679999132
1724 -0.03923270553350448 -75.434705466032 -0.039349489845335484 -75.47705628983665
1725 -0.039180847071111205 -75.47388631310311 -0.0386959271505475 -75.5157522169872
1726 -0.03926658295094967 -75.51315289605405 -0.03713179416954517 -75.55288401115673
1727 -0.0392966253682971 -75.55244952142235 -0.03878981508314609 -75.59167382623988
1728 -0.03931193742901087 -75.59176145885135 -0.03971591889858246 -75.63138974513846
1729 -0.039218314364552496 -75.6309797732159 -0.03807206898927688 -75.66946181412774
1730 -0.03948055114597082 -75.67046032436187 -0.038585529662668705 -75.70804734379041
1731 -0.039357509650290015 -75.70981783401216 -0.04030616730451584 -75.74835351109493
1732 -0.03935195878148079 -75.74916979279364 -0.03951463084667921 -75.78786814194162
1733 -0.0392821317538619 -75.7884519245475 -0.03882100079208613 -75.8266891427337
1734 -0.0393430145457387 -75.82779493909324 -0.03973836153745651 -75.86642750427116
1735 -0.03928768169134855 -75.86708262078459 -0.03870734442025423 -75.90513484869142
1736 -0.03935079481452704 -75.90643341559911 -0.03842998016625643 -75.94356482885767
1737 -0.03937810156494379 -75.94581151716406 -0.03946986235678196 -75.98303469121446
1738 -0.03933403994888067 -75.98514555711294 -0.0388681722804904 -76.02190286349494
1739 -0.039343513548374176 -76.02448907066132 -0.038991461880505084 -76.06089432537544
1740 -0.03935075178742409 -76.06383982244874 -0.04026255160570145 -76.10115687698115
1741 -0.03925898298621178 -76.10309880543495 -0.04115137159824371 -76.1423082485794
1742 -0.03930420484393835 -76.1424030102789 -0.040623631700873374 -76.18293188028026
1743 -0.03918494340032339 -76.18158795367923 -0.03992328066378832 -76.22285516094405
1744 -0.0391980791464448 -76.22078603282567 -0.038559111021459105 -76.2614142719655
1745 -0.03911830820143223 -76.25990434102711 -0.035773406736552715 -76.29718767870206
1746 -0.039290742762386796 -76.2991950837895 -0.040728242695331575 -76.3379159213974
1747 -0.039288895390927794 -76.33848397918042 -0.04132750816643238 -76.37924342956383
1748 -0.03923539314419031 -76.37771937232462 -0.038707062415778634 -76.41795049197961
1749 -0.039176626689732076 -76.41689599901436 -0.03751590698957443 -76.45546639896918
1750 -0.03924586456269026 -76.45614186357705 -0.03882518317550421 -76.49429158214468
1751 -0.03928729612380266 -76.49542915970085 -0.03981197364628315 -76.53410355579096
1752 -0.03926969412714243 -76.53469885382799 -0.03923156447708607 -76.57333512026806
1753 -0.039227203093469144 -76.57392605692147 -0.03993094116449356 -76.61326606143255
1754 -0.03925324995070696 -76.61317930687217 -0.03958550039678812 -76.65285156182934
1755 -0.03921871352940798 -76.65239802040158 -0.038812796398997304 -76.69166435822834
1756 -0.03926519155502319 -76.6916632119566 -0.03856798578053713 -76.73023234400887
1757 -0.03925590701401234 -76.7309191189706 -0.03810642138123512 -76.7683387653901
1758 -0.03935642559081316 -76.77027554456141 -0.03930801674723625 -76.80764678213734
1759 -0.039306264370679855 -76.8095818089321 -0.037151329964399335 -76.84479811210174
1760 -0.0393524719402194 -76.84893428087231 -0.03891176674515009 -76.88370987884689
1761 -0.039335304871201515 -76.88826958574352 -0.040612651780247686 -76.92432253062714
1762 -0.039365111850202084 -76.92763469759372 -0.03906802833080292 -76.96339055895794
1763 -0.03932357896119356 -76.9669582765549 -0.038904859125614165 -77.00229541808355
1764 -0.039323299378156665 -77.00628157593306 -0.037922272086143495 -77.0402176901697
1765 -0.03938886243849993 -77.04567043837156 -0.03963882178068161 -77.07985651195038
1766 -0.03942275214940309 -77.08509319052096 -0.03857483323663473 -77.11843134518702
1767 -0.03936801552772522 -77.1244612060487 -0.03801460023969412 -77.15644594542671
1768 -0.039543367177248004 -77.16400457322594 -0.0409433638677001 -77.19738930929441
1769 -0.039373460598289965 -77.20337803382422 -0.038770048692822454 -77.23615935798723
1770 -0.039440896920859815 -77.24281893074509 -0.03679870367050171 -77.27295806165773
1771 -0.03947362788021565 -77.2822925586253 -0.03997076414525509 -77.31292882580298
1772 -0.039471940509974955 -77.32176449913527 -0.03847171813249588 -77.35140054393548
1773 -0.039423824101686475 -77.36118832323696 -0.037527418695390224 -77.38892796263087
1774 -0.03953414764255285 -77.40072247087951 -0.04009020570665598 -77.42901816833754
1775 -0.039523875527083877 -77.4402463464066 -0.03657012991607189 -77.4655882982536
1776 -0.03962342105805874 -77.47986976746465 -0.03428568057715893 -77.49987397883076
1777 -0.03974677380174398 -77.51961654126639 -0.039984438382089135 -77.53985841721286
1778 -0.03962130695581436 -77.5592378482222 -0.040729744359850883 -77.5805881615727
1779 -0.039608117938041684 -77.59884596616024 -0.03927160743623972 -77.61985976900894
1780 -0.03962408304214478 -77.63847004920238 -0.03977823331952095 -77.65963800232846
1781 -0.03957629837095737 -77.67804634757334 -0.03952503502368927 -77.69916303735215
1782 -0.03958288319408894 -77.71762923076743 -0.04096523728221655 -77.74012827463437
1783 -0.039462291076779364 -77.7570915218442 -0.038148929551243785 -77.77827720418561
1784 -0.039567762054502964 -77.7966592838987 -0.03948432728648186 -77.8177615314721
1785 -0.039517815224826336 -77.83617709912353 -0.03885701894760132 -77.8566185504197
1786 -0.03956264313310385 -77.87573974225664 -0.039128825068473816 -77.89574737548817
1787 -0.039682749472558496 -77.9154224917292 -0.04019518457353115 -77.9359425600617
1788 -0.03952919375151396 -77.95495168548072 -0.041732816770672795 -77.97767537683238
1789 -0.039419012144207954 -77.99437069762493 -0.03886661920696497 -78.01654199603935
1790 -0.03938240204006434 -78.03375309966499 -0.03996020350605249 -78.0565021995454
1791 -0.039414983987808225 -78.0731680836528 -0.03822407815605402 -78.09472627770145
1792 -0.03946035858243704 -78.11262844223523 -0.03901744894683361 -78.13374372664829
1793 -0.03950554616749287 -78.15213398840272 -0.04107503779232502 -78.17481876444062
1794 -0.03944938722997904 -78.1915833756327 -0.03937911409884691 -78.21419787853947
1795 -0.03933629505336285 -78.23091967068606 -0.03820269238203764 -78.25240057092151
1796 -0.039460418932139876 -78.2703800896182 -0.03689587712287903 -78.28929644804438
1797 -0.03945257794111967 -78.30983266755932 -0.04358508996665478 -78.33288153801104
1798 -0.039376778341829774 -78.34920944590115 -0.04019327629357576 -78.37307481430462
1799 -0.03934956379234791 -78.3885590096935 -0.03865144029259682 -78.41172625459721
1800 -0.03937603458762169 -78.42793504428111 -0.03973644636571407 -78.45146270096292
1801 -0.039358819276094435 -78.4672938635572 -0.03937525358051062 -78.49083795454344
1802 -0.03937396630644798 -78.50666782986364 -0.03835061602294445 -78.52918857056638
1803 -0.03936906792223453 -78.54603689778588 -0.040987460501492025 -78.57017603106787
1804 -0.039336861483752726 -78.58537375926963 -0.039977566711604594 -78.61015359777947
1805 -0.03929755538702011 -78.62467131465665 -0.036987634189426896 -78.6471412319689
1806 -0.03941237684339285 -78.66408369150004 -0.038755804486572745 -78.68589703645547
1807 -0.03941731117665768 -78.7035010026767 -0.04049683343619108 -78.72639386989167
1808 -0.0393843999132514 -78.74288540258995 -0.03947247192263603 -78.7658663418143
1809 -0.0393724512308836 -78.78225785382084 -0.038499809056520465 -78.80436615087082
1810 -0.03939710017293692 -78.82165495399377 -0.039509876631200314 -78.84387602750202
1811 -0.03938197698444128 -78.86103693097822 -0.038234179653227326 -78.88211020715525
1812 -0.03936926703900099 -78.90040619801722 -0.04166290070861578 -78.92377310786387
1813 -0.03932731729000807 -78.93973351530722 -0.03981097862124443 -78.96358408648511
1814 -0.03935408070683479 -78.97908759601405 -0.035831309482455255 -78.99941539596757
1815 -0.039443581737577914 -79.01853117775163 -0.04027727078646422 -79.03969266675404
1816 -0.0393987026065588 -79.05792988035819 -0.038490129821002486 -79.07818279657504
1817 -0.039407393895089626 -79.09733727425328 -0.040965336561203006 -79.11914813313624
1818 -0.039349084906280044 -79.13668635915955 -0.038647197932004926 -79.15779533106824
1819 -0.039315640926361084 -79.17600200008592 -0.035978470928967 -79.19377380199721
1820 -0.03955101817846298 -79.21555301826437 -0.040233694948256016 -79.23400749694547
1821 -0.03947686925530434 -79.25502988751968 -0.037677720002830026 -79.2716852169483
1822 -0.03948147315531969 -79.294511360675 -0.04253932423889637 -79.3142245411872
1823 -0.03943852502852678 -79.33394988570353 -0.03900916762650013 -79.3532337088137
1824 -0.03938609380275011 -79.37333597950628 -0.0382690304890275 -79.39150273930274
1825 -0.039498291164636615 -79.41283427067091 -0.04048566520214081 -79.43198840450488
1826 -0.039433646760880944 -79.4522679174318 -0.04007392637431621 -79.4720623308792
1827 -0.03941225335001945 -79.49168017078182 -0.03790436442941427 -79.5099666953086
1828 -0.039446421153843406 -79.53112659193566 -0.0392462108284235 -79.54921290613703
1829 -0.03942216988652945 -79.5705487618222 -0.04066795036196709 -79.589880856499
1830 -0.039338743686676024 -79.60988750550887 -0.04001840278506279 -79.62989925928406
1831 -0.039364617131650445 -79.64925212264052 -0.04028620216995478 -79.67018546145401
1832 -0.03934462610632181 -79.68859674874685 -0.040125478990375996 -79.71031094044439
1833 -0.03930771518498659 -79.72790446393184 -0.04058940820395947 -79.75090034864834
1834 -0.03924181181937456 -79.76714627575122 -0.03901679962873459 -79.78991714827708
1835 -0.03920577690005302 -79.80635205265126 -0.03898014891892672 -79.82889729719601
1836 -0.03939545787870884 -79.84574751052997 -0.04256590399891138 -79.87146320119491
1837 -0.039164305478334424 -79.88491181600831 -0.039412865228950975 -79.91087606642387
1838 -0.0391768554225564 -79.92408867143087 -0.03843472208827734 -79.94931078851215
1839 -0.03923432659357786 -79.96332299802444 -0.0403803039342165 -79.98969109244636
1840 -0.03911942038685083 -80.00244241841129 -0.03940991386771202 -80.02910100631408
1841 -0.03915388360619545 -80.04159630201748 -0.040760747343301776 -80.06986175365738
1842 -0.03907923437654972 -80.08067553639403 -0.03934040293097496 -80.10920215658835
1843 -0.039097571186721324 -80.11977310758074 -0.04012140482664108 -80.14932356141499
1844 -0.03911965973675251 -80.1588927673175 -0.038785850256681444 -80.18810941167168
1845 -0.039116031304001805 -80.1980087986215 -0.03884967491030693 -80.22695908658199
1846 -0.039148234948515895 -80.23715703357001 -0.042293636687099935 -80.26925272326909
1847 -0.03905356507748366 -80.2762105986475 -0.03867274150252342 -80.30792546477161
1848 -0.03904646597802639 -80.31525706462553 -0.03878792524337769 -80.346713390015
1849 -0.03906279522925615 -80.35431985985478 -0.038057958148419856 -80.38477134816341
1850 -0.03912134170532226 -80.39344120156011 -0.03881523925811052 -80.42358658742152
1851 -0.039168202131986615 -80.4326094036921 -0.03867911361157894 -80.4622657010331
1852 -0.03917712029069662 -80.4717865239828 -0.039121656119823454 -80.50138735715292
1853 -0.03918163925409317 -80.5109681632369 -0.03832070995122194 -80.53970806710414
1854 -0.03922613169997931 -80.55019429493687 -0.03839542344212532 -80.57810349054627
1855 -0.03923202473670244 -80.58942631967358 -0.03500912971794605 -80.61311262026422
1856 -0.03936876840889454 -80.62879508808247 -0.03930612895637751 -80.6524187492206
1857 -0.03936711084097624 -80.66816219892344 -0.03927106875926256 -80.69168981797986
1858 -0.039321737550199035 -80.70748393647364 -0.03906181734055281 -80.73075163532042
1859 -0.0393665948882699 -80.7468505313619 -0.037845775857567786 -80.76859741117798
1860 -0.03952528927475214 -80.78637582063665 -0.04389364216476679 -80.81249105334274
1861 -0.03928356245160103 -80.82565938308825 -0.03836956918239594 -80.85086062252513
1862 -0.03924293722957373 -80.86490232031782 -0.039171594008803365 -80.89003221653394
1863 -0.03927216250449419 -80.90417448282231 -0.03827310595661402 -80.92830532249056
1864 -0.039241541735827924 -80.94341602455815 -0.037229217402637 -80.9655345398932
1865 -0.03949509765952826 -80.98291112221767 -0.03625574260950089 -81.0017902825027
1866 -0.03941564504057169 -81.02232676725825 -0.03997348193079233 -81.04176376443348
1867 -0.039397729001939295 -81.06172449626018 -0.03966972921043634 -81.08143349364391
1868 -0.039369683153927325 -81.1010941794141 -0.039608411490917206 -81.12104190513483
1869 -0.03938790448009968 -81.1404820838942 -0.03823906723409891 -81.15928097236893
1870 -0.03943400401622057 -81.17991608791041 -0.03876371718943119 -81.19804468955836
1871 -0.039445501379668714 -81.21936158929009 -0.0412262249737978 -81.23927091453216
1872 -0.03942993339151144 -81.2587915226816 -0.03693273551762104 -81.27620365004978
1873 -0.03941801507025957 -81.29820953775186 -0.03966860175132751 -81.31587225180111
1874 -0.039432224631309507 -81.33764176238317 -0.03693029619753361 -81.35280254799865
1875 -0.039474568143486974 -81.37711633052666 -0.03930059615522623 -81.39210314415388
1876 -0.039577381871640685 -81.4166937123983 -0.03820888493210077 -81.43031202908598
1877 -0.03957678619772196 -81.45627049859603 -0.039244380220770834 -81.46955640930675
1878 -0.03953118473291397 -81.49580168332893 -0.04199290927499533 -81.51154931858174
1879 -0.0393848629668355 -81.53518654629578 -0.038436546362936495 -81.54998586494467
1880 -0.03942928034812212 -81.57461582664389 -0.039631173200905326 -81.58961703814558
1881 -0.039423763193190096 -81.61403958983708 -0.039042001403868196 -81.62865903954945
1882 -0.039443185366690156 -81.65348277520377 -0.04136634189635515 -81.6700253814458
1883 -0.039489601738750935 -81.69297237694252 -0.04009503908455372 -81.71012042053034
1884 -0.03938633967190981 -81.73235871661443 -0.03916813209652901 -81.74928855262688
1885 -0.03934107404202223 -81.77169979065646 -0.04011130966246128 -81.78939986228934
1886 -0.03928612731397152 -81.81098591797043 -0.038989095762372014 -81.82838895805172
1887 -0.03935780972242355 -81.85034372769285 -0.03944466728717089 -81.86783362533889
1888 -0.03939014319330454 -81.88973387088615 -0.03512877691537142 -81.90296240225426
1889 -0.039468019641935824 -81.92920189052808 -0.03684733733534813 -81.9398097395896
1890 -0.039517240785062316 -81.96871913131314 -0.03898520227521658 -81.97879494186482
1891 -0.03951718099415302 -82.00823631230729 -0.039179308153688905 -82.01797425001851
1892 -0.03945837933570147 -82.04769469164299 -0.03902955800294876 -82.05700380802146
1893 -0.0395395977422595 -82.08723428938525 -0.038249260187149046 -82.0952530682086
1894 -0.03949094619601965 -82.12672523558128 -0.03991983607411385 -82.13517290428273
1895 -0.03951294105499983 -82.16623817663627 -0.037541446089744565 -82.17271435037247
1896 -0.03959417063742876 -82.2058323472737 -0.04017701130360365 -82.21289136167607
1897 -0.03953853007405996 -82.24537087734775 -0.04064962882548571 -82.25354099050156
1898 -0.03948419447988272 -82.28485507182764 -0.038823644444346425 -82.29236463494591
1899 -0.03955408725887537 -82.32440915908651 -0.03793077450245619 -82.33029540944837
1900 -0.03953730054199696 -82.36394645962851 -0.03974202275276184 -82.37003743220113
1901 -0.03956848066300154 -82.40351494029152 -0.04106761943548918 -82.41110505163662
1902 -0.03948356993496418 -82.44299851022647 -0.04040347617119551 -82.45150852780782
1903 -0.03942875061184168 -82.48242726083832 -0.040194524265825746 -82.49170305207365
1904 -0.0393942154943943 -82.52182147633272 -0.037544357031583785 -82.52924740910522
1905 -0.03947877809405327 -82.56130025442677 -0.03825810123234987 -82.56750551033757
1906 -0.03952531386166811 -82.60082556828844 -0.038602543994784355 -82.60610805433235
1907 -0.039479822665452954 -82.6403053909539 -0.039616288244724275 -82.64572434257708
1908 -0.039540807530283925 -82.67984619848419 -0.03927197139710188 -82.68499631397418
1909 -0.039524989761412145 -82.7193711882456 -0.036245865561068055 -82.72124217953525
1910 -0.039551408030092716 -82.7589225962757 -0.041893533803522585 -82.76313571333877
1911 -0.03951308950781822 -82.79843568578352 -0.040336252003908155 -82.80347196534268
1912 -0.03951137494295835 -82.83794706072648 -0.03928578682243824 -82.84275775216511
1913 -0.03944602590054273 -82.87739308662702 -0.04003354869782925 -82.88279130086295
1914 -0.03948577530682087 -82.91687886193384 -0.041205632872879504 -82.92399693373582
1915 -0.0394333278760314 -82.95631218980986 -0.04232568796724081 -82.96632262170306
1916 -0.03926210105419159 -82.99557429086406 -0.039903508685529235 -83.00622613038858
1917 -0.03928847257047892 -83.03486276343453 -0.03936464563012123 -83.0455907760187
1918 -0.03929465189576149 -83.07415741533029 -0.040269811265170576 -83.08586058728388
1919 -0.0392616456374526 -83.11341906096774 -0.03840223699808121 -83.12426282428196
1920 -0.0392592066898942 -83.15267826765763 -0.038410435803234576 -83.16267326008519
1921 -0.03931104093790054 -83.19198930859554 -0.039089126698672774 -83.20176238678386
1922 -0.03930710554122925 -83.23129641413676 -0.038771760277450086 -83.24053414706131
1923 -0.039326565340161324 -83.27062297947693 -0.03945630993694067 -83.27999045699825
1924 -0.03934634104371071 -83.30996932052064 -0.04035247154533863 -83.32034292854358
1925 -0.039263244904577735 -83.34923256542521 -0.04026303570717573 -83.36060596425075
1926 -0.03945860881358385 -83.3886911742388 -0.0443662716075778 -83.40497223585832
1927 -0.039112300425767896 -83.42780347466457 -0.04049832560122013 -83.44547056145954
1928 -0.03902390487492084 -83.4668273795395 -0.04095169082283974 -83.48642225228238
1929 -0.03902776390314102 -83.50585514344263 -0.039373626746237275 -83.52579587902862
1930 -0.038991177827119826 -83.54484632126974 -0.03708839938044548 -83.56288427840907
1931 -0.0390826229006052 -83.58392894417035 -0.037187088280916214 -83.60007136668999
1932 -0.03914619460701942 -83.62307513877737 -0.03915546704083681 -83.63922683373083
1933 -0.03912336453795433 -83.66219850331532 -0.03913343418389559 -83.67836026791473
1934 -0.03906441275030374 -83.70126291606563 -0.040053932927548885 -83.71841420084228
1935 -0.039081926457583904 -83.74034484252321 -0.03721811193972826 -83.755632312782
1936 -0.039193431846797466 -83.77953827437001 -0.03918882738798857 -83.79482114016999
1937 -0.039163770526647566 -83.81870204489665 -0.03998629339039326 -83.83480743356039
1938 -0.039177225157618525 -83.85787927005427 -0.039415743015706536 -83.8742231765761
1939 -0.03926216103136539 -83.89714143108563 -0.042064355313777925 -83.91628753188988
1940 -0.03904261272400618 -83.93618404380963 -0.03850445915013552 -83.95479199104001
1941 -0.039034008234739306 -83.97521805204437 -0.040449098125100134 -83.9952410891651
1942 -0.03902189321815967 -84.01423994526253 -0.03964426200836897 -84.03488535117347
1943 -0.039035067148506644 -84.05327501241104 -0.03945207633078098 -84.07433742750425
1944 -0.039003601670265196 -84.0922786140813 -0.038240540958940986 -84.11257796846319
1945 -0.03901997320353985 -84.13129858728483 -0.04030412156134844 -84.15288209002453
1946 -0.039047650061547756 -84.17034623734638 -0.037888493947684766 -84.19077058397222
1947 -0.03911594916135073 -84.20946218650774 -0.039124895632266996 -84.2298954796045
1948 -0.03910395950078964 -84.24856614600853 -0.037718008272349834 -84.26761348787684
1949 -0.03912273962050676 -84.28768888562904 -0.035013969801366326 -84.30262745767821
1950 -0.03922620955854654 -84.32691509518759 -0.03929312024265528 -84.34192057792087
1951 -0.039230572432279585 -84.36614566761986 -0.03631269447505474 -84.37823327239593
1952 -0.039294897206127645 -84.405440564826 -0.03918600901961326 -84.41741928141555
1953 -0.039341152645647526 -84.44478171747164 -0.039276732318103316 -84.45669601373365
1954 -0.03936762567609549 -84.48414934314773 -0.03969259690493345 -84.49638861063858
1955 -0.03929263409227133 -84.52344197724001 -0.039531394466757776 -84.53592000510534
1956 -0.03927620705217123 -84.56271818429218 -0.03843655977398157 -84.57435656487932
1957 -0.03926587831228971 -84.60198406260447 -0.038871830701828 -84.61322839558115
1958 -0.03928569667041302 -84.64126975927489 -0.0367740461602807 -84.65000244174142
1959 -0.03937663231045008 -84.68064639158534 -0.03850648142397404 -84.6885089231654
1960 -0.039448169991374016 -84.72009456157672 -0.03864867314696312 -84.72715759631237
1961 -0.039430285803973675 -84.75952484738069 -0.04008354265242815 -84.76724113896479
1962 -0.03940784260630607 -84.798932689987 -0.03828413728624582 -84.80552527625103
1963 -0.03940029088407755 -84.83833298087107 -0.03838297072798014 -84.84390824697901
1964 -0.03948388416320085 -84.87781686503428 -0.038974153250455855 -84.88288240022946
1965 -0.03942245189100504 -84.91723931692528 -0.03945164289325476 -84.92233404312272
1966 -0.0394511541351676 -84.95669047106044 -0.03724651541560888 -84.95958055853832
1967 -0.039457369968295096 -84.99614784102873 -0.04009685814380646 -84.99967741668213
1968 -0.03953882120549679 -85.03568666223423 -0.04081841111183167 -85.04049582779396
1969 -0.039435203187167645 -85.0751218654214 -0.03976356890052557 -85.08025939669449
1970 -0.039472371153533456 -85.11459423657493 -0.040318910218775275 -85.12057830691326
1971 -0.03936562929302454 -85.15395986586796 -0.03917288687080145 -85.15975119378406
1972 -0.03938952945172787 -85.19334939531969 -0.038966131024062635 -85.19871732480813
1973 -0.039394686743617055 -85.2327440820633 -0.040694018453359605 -85.2394113432615
1974 -0.039323009364306924 -85.27206709142762 -0.041379588283598424 -85.2807909315451
1975 -0.03928007259964943 -85.31134716402727 -0.037879282236099245 -85.3186702137812
1976 -0.03934519588947296 -85.35069235991674 -0.039807834662497044 -85.3584780484437
1977 -0.03925889879465103 -85.38995125871139 -0.03933321684598923 -85.39781126528969
1978 -0.03929911945015192 -85.42925037816154 -0.04038363751024008 -85.43819490279994
1979 -0.03921409361064434 -85.46846447177218 -0.039911133237183094 -85.47810603603712
1980 -0.03920280337333679 -85.50766727514552 -0.039851734042167665 -85.51795777007929
1981 -0.03920108657330275 -85.54686836171882 -0.039281521923840046 -85.55723929200313
1982 -0.039223986119031905 -85.58609234783785 -0.03909965716302395 -85.59633894916615
1983 -0.039662159979343414 -85.62575450781719 -0.04606088101863861 -85.64239983018479
1984 -0.03910816945135594 -85.66486267726854 -0.03898403719067574 -85.68138386737546
1985 -0.03905682172626257 -85.70391949899481 -0.03907044008374214 -85.7204543074592
1986 -0.03904147110879421 -85.7429609701036 -0.03853287324309349 -85.7589871807023
1987 -0.039042263850569726 -85.78200323395417 -0.038875091820955276 -85.79786227252326
1988 -0.03908380065113306 -85.8210870346053 -0.03897897060960531 -85.83684124313287
1989 -0.03908325508236885 -85.86017028968767 -0.03753453753888607 -85.87437578067176
1990 -0.039127031527459624 -85.89929732121513 -0.03935544602572918 -85.91373122669748
1991 -0.039161188155412675 -85.93845850937055 -0.04021752495318651 -85.95394875165067
1992 -0.03909748010337353 -85.97755598947393 -0.03806552588939667 -85.99201427754006
1993 -0.03911978509277105 -86.01667577456669 -0.03920832499861717 -86.03122260253868
1994 -0.03915576208382845 -86.05583153665052 -0.0386840732768178 -86.06990667581549
1995 -0.03920585624873638 -86.09503739289926 -0.041222276911139485 -86.11112895272663
1996 -0.039116084761917594 -86.13415347766117 -0.041147753782570365 -86.1522767065092
1997 -0.03923690058290959 -86.17339037824408 -0.03612516019493341 -86.18840186670413
1998 -0.0391387801617384 -86.21252915840581 -0.04139396771788597 -86.229795834422
1999 -0.03906206544488668 -86.2515912238507 -0.038347978889942166 -86.26814381331195
2000 -0.03908849451690912 -86.2906797183676 -0.039534153789281844 -86.30767796710123
