# Supplementary material for: Learning nonequilibrium statistical mechanics and dynamical phase transitions
Source: Nat Commun. 2024 Feb 6;15:1117. doi: 10.1038/s41467-024-45172-8 (PMC10847122; doi:10.1038/s41467-024-45172-8)
Supplement: Supplementary file 4 — Supplementary Data 1 [file 41467_2024_45172_MOESM4_ESM.zip › DPT-main/PlotTemplate/plot_KL_divergence/out/finite_time/SE/L4_D2W32K5_E100BS1k/logs-0.45/log.txt]

1 -0.10211789906024933 -0.10211789906024933 -0.10211595818400383 -0.10211595818400383
2 -0.10146013014018536 -0.2035780292004347 -0.10146480351686478 -0.2035807617008686
3 -0.10084172040224075 -0.3044197496026754 -0.10083728544414043 -0.30441804714500903
4 -0.10023723170161247 -0.4046569813042879 -0.10025519765913486 -0.4046732448041439
5 -0.0996483463793993 -0.5043053276836872 -0.09964815489947795 -0.5043213997036219
6 -0.09908376596868038 -0.6033890936523676 -0.09908876903355121 -0.6034101687371731
7 -0.09852936565876007 -0.7019184593111276 -0.09850607775151729 -0.7019162464886904
8 -0.098000518232584 -0.7999189775437117 -0.09799950011074543 -0.7999157465994359
9 -0.09748165234923363 -0.8974006298929453 -0.09750311709940433 -0.8974188636988402
10 -0.09697092063724995 -0.9943715505301953 -0.09698157981038094 -0.9944004435092211
11 -0.0964881233870983 -1.0908596739172935 -0.0964632760733366 -1.0908637195825577
12 -0.09601342566311359 -1.186873099580407 -0.09601804912090302 -1.1868817687034607
13 -0.09554580710828305 -1.2824189066886902 -0.09555525183677674 -1.2824370205402376
14 -0.09508327692747116 -1.3775021836161614 -0.09511640779674053 -1.3775534283369781
15 -0.0946355078369379 -1.4721376914530993 -0.09461410827934742 -1.4721675366163256
16 -0.0942009974271059 -1.566338688880205 -0.09416662268340588 -1.5663341592997315
17 -0.09376469030976295 -1.660103379189968 -0.09373311474919319 -1.6600672740489246
18 -0.09334810264408588 -1.7534514818340539 -0.0933381538838148 -1.7534054279327393
19 -0.09293298795819283 -1.8463844697922467 -0.09295986928045749 -1.8463652972131968
20 -0.09253766313195229 -1.938922132924199 -0.09255295619368553 -1.9389182534068823
21 -0.09213142357766628 -2.0310535565018655 -0.09207844696938991 -2.030996700376272
22 -0.09175040647387504 -2.1228039629757407 -0.09175296574831009 -2.1227496661245824
23 -0.09136872179806232 -2.214172684773803 -0.09134342931210995 -2.2140930954366924
24 -0.09098255038261413 -2.305155235156417 -0.09096907190978527 -2.3050621673464775
25 -0.09060567989945412 -2.395760915055871 -0.09062190614640712 -2.395684073492885
26 -0.09024708643555641 -2.4860080014914274 -0.09024233743548393 -2.4859264109283687
27 -0.08988563418388366 -2.5758936356753113 -0.08987263441085816 -2.575799045339227
28 -0.08952013105154037 -2.665413766726852 -0.08945524357259274 -2.66525428891182
29 -0.08916615918278695 -2.754579925909639 -0.08920770734548569 -2.7544619962573056
30 -0.08881638124585152 -2.84339630715549 -0.08890065364539623 -2.843362649902702
31 -0.08846396431326867 -2.931860271468759 -0.08847569897770882 -2.9318383488804107
32 -0.0881291028112173 -3.019989374279976 -0.08824126794934273 -3.0200796168297535
33 -0.0877839419990778 -3.107773316279054 -0.08779055066406727 -3.1078701674938207
34 -0.0874526932835579 -3.195226009562612 -0.08745042495429516 -3.195320592448116
35 -0.08711185753345489 -3.282337867096067 -0.08707043565809727 -3.2823910281062134
36 -0.08679874762892723 -3.369136614724994 -0.08666042611002922 -3.3690514542162426
37 -0.08647334910929202 -3.455609963834286 -0.08634336777031422 -3.4553948219865567
38 -0.08615224696695804 -3.5417622108012443 -0.08612306863069534 -3.541517890617252
39 -0.08583448380231858 -3.6275966946035627 -0.08565779514610768 -3.6271756857633597
40 -0.08551695644855499 -3.713113651052118 -0.08531847335398197 -3.7124941591173415
41 -0.08522122353315353 -3.7983348745852714 -0.08514655940234661 -3.797640718519688
42 -0.08490824662148952 -3.883243121206761 -0.08494085036218166 -3.8825815688818697
43 -0.08460433185100555 -3.9678474530577663 -0.08464084379374981 -3.9672224126756195
44 -0.0842843472957611 -4.052131800353528 -0.08414306640625 -4.05136547908187
45 -0.08399512208998203 -4.13612692244351 -0.0839522983878851 -4.135317777469755
46 -0.0836814135313034 -4.219808335974814 -0.08361202366650104 -4.218929801136256
47 -0.08337898664176464 -4.303187322616578 -0.08338991589844227 -4.302319717034698
48 -0.08308328576385975 -4.386270608380438 -0.08333858624100685 -4.385658303275705
49 -0.08277402929961682 -4.469044637680055 -0.08270097523927689 -4.468359278514982
50 -0.08247771114110947 -4.551522348821164 -0.0825048577040434 -4.550864136219025
51 -0.08218809776008129 -4.6337104465812455 -0.08249544091522694 -4.633359577134252
52 -0.08187727928161621 -4.715587725862862 -0.0819154642522335 -4.7152750413864855
53 -0.08158436566591262 -4.7971720915287746 -0.08162780217826367 -4.796902843564749
54 -0.08130584843456745 -4.878477939963342 -0.08106098994612694 -4.877963833510876
55 -0.08100929223001004 -4.959487232193352 -0.08154875449836255 -4.959512588009238
56 -0.08072532154619694 -5.040212553739549 -0.08091436177492142 -5.040426949784159
57 -0.08041493482887745 -5.120627488568426 -0.08043721541762353 -5.120864165201782
58 -0.08013284616172314 -5.200760334730149 -0.08005011230707168 -5.200914277508854
59 -0.07985491566359997 -5.280615250393749 -0.07992559336125851 -5.280839870870112
60 -0.07956808023154735 -5.360183330625297 -0.07966748848557473 -5.360507359355687
61 -0.07928442396223545 -5.4394677545875325 -0.07916561253368855 -5.439672971889375
62 -0.07900585308670997 -5.518473607674243 -0.07927353717386723 -5.518946509063242
63 -0.0787339299917221 -5.597207537665965 -0.07858718261122703 -5.597533691674469
64 -0.07845067754387855 -5.675658215209844 -0.0783208642154932 -5.675854555889963
65 -0.07816564068198203 -5.753823855891826 -0.077993368729949 -5.753847924619912
66 -0.07790453769266606 -5.831728393584492 -0.07791039161384106 -5.831758316233753
67 -0.07761588841676711 -5.90934428200126 -0.077522611618042 -5.909280927851794
68 -0.07734296061098575 -5.986687242612246 -0.07750513777136803 -5.986786065623162
69 -0.07706166282296181 -6.063748905435207 -0.07724325805902481 -6.064029323682187
70 -0.07678590305149555 -6.140534808486703 -0.07693887315690517 -6.140968196839093
71 -0.07650858908891678 -6.21704339757562 -0.07655107527971268 -6.217519272118805
72 -0.07624157443642617 -6.293284972012046 -0.07631314545869827 -6.293832417577503
73 -0.07597228847444057 -6.369257260486487 -0.07583278715610504 -6.369665204733608
74 -0.07569793984293938 -6.444955200329426 -0.07577436268329621 -6.445439567416904
75 -0.07542803846299648 -6.520383238792423 -0.07527934275567531 -6.5207189101725795
76 -0.07515443973243237 -6.595537678524855 -0.07532872818410397 -6.5960476383566835
77 -0.07487254589796066 -6.670410224422816 -0.07504258193075657 -6.67109022028744
78 -0.07461942583322526 -6.745029650256041 -0.07512006014585496 -6.746210280433295
79 -0.07434357851743698 -6.819373228773478 -0.07448775358498097 -6.8206980340182755
80 -0.07406677417457104 -6.893440002948049 -0.07382338754832744 -6.894521421566603
81 -0.07381576746702194 -6.967255770415071 -0.07416831105947494 -6.968689732626078
82 -0.07352958619594574 -7.040785356611017 -0.07363270856440067 -7.042322441190479
83 -0.07327151782810688 -7.1140568744391235 -0.07287479862570763 -7.115197239816187
84 -0.07301942631602287 -7.187076300755146 -0.07285365499556065 -7.188050894811747
85 -0.07273706011474132 -7.259813360869888 -0.07300891056656837 -7.2610598053783155
86 -0.07249027006328106 -7.332303630933169 -0.07258138284087182 -7.333641188219187
87 -0.07221640422940254 -7.404520035162572 -0.07289033122360707 -7.406531519442794
88 -0.07195094563066959 -7.476470980793242 -0.07185742445290089 -7.478388943895695
89 -0.07169818691909313 -7.548169167712335 -0.0719248354434967 -7.5503137793391915
90 -0.07145135179162025 -7.619620519503956 -0.0706038560718298 -7.620917635411021
91 -0.07118775844573974 -7.690808277949696 -0.07088260054588318 -7.691800235956904
92 -0.07093992307782174 -7.761748201027517 -0.07114842087030411 -7.762948656827208
93 -0.07067880630493165 -7.8324270073324485 -0.07004832364618778 -7.832996980473396
94 -0.07042643316090107 -7.90285344049335 -0.0703203897923231 -7.90331737026572
95 -0.07017729543149472 -7.973030735924844 -0.07013533487915993 -7.973452705144879
96 -0.06990820281207562 -8.04293893873692 -0.06985736526548862 -8.043310070410367
97 -0.06965585052967072 -8.112594789266591 -0.0694268949329853 -8.112736965343352
98 -0.06939072236418724 -8.181985511630778 -0.06934294030070305 -8.182079905644056
99 -0.06913505755364895 -8.251120569184426 -0.06926128529012203 -8.251341190934177
100 -0.06889356300234795 -8.320014132186774 -0.0684272050857544 -8.319768396019931
101 -0.0686513740569353 -8.38866550624371 -0.06794706881046295 -8.387715464830395
102 -0.06839853599667549 -8.457064042240384 -0.0681203231215477 -8.455835787951942
103 -0.06814698055386544 -8.52521102279425 -0.06769622415304184 -8.523532012104985
104 -0.06792319267988205 -8.593134215474132 -0.06745892502367497 -8.59099093712866
105 -0.06766889132559299 -8.660803106799724 -0.06787739843130111 -8.658868335559962
106 -0.06741400584578514 -8.72821711264551 -0.06757800467312336 -8.726446340233085
107 -0.0671679075807333 -8.795385020226243 -0.06715795882046223 -8.793604299053548
108 -0.06691499687731266 -8.862300017103555 -0.06719456128776073 -8.860798860341308
109 -0.06666944958269597 -8.928969466686251 -0.06700328066945076 -8.927802141010758
110 -0.06640799567103386 -8.995377462357284 -0.06636472158133984 -8.994166862592099
111 -0.06618268676102161 -9.061560149118305 -0.06666764728724957 -9.06083450987935
112 -0.06592233404517174 -9.127482483163478 -0.0665681816637516 -9.1274026915431
113 -0.06567309685051441 -9.193155580013991 -0.06595917232334614 -9.193361863866446
114 -0.06542061120271683 -9.258576191216708 -0.06583901308476925 -9.259200876951216
115 -0.06518052555620671 -9.323756716772914 -0.06545083373785018 -9.324651710689066
116 -0.06492653489112854 -9.388683251664043 -0.06461108736693859 -9.389262798056004
117 -0.06470714136958122 -9.453390393033624 -0.06501718312501907 -9.454279981181022
118 -0.06448344849050044 -9.517873841524125 -0.06365560777485371 -9.517935588955876
119 -0.06426605619490147 -9.582139897719026 -0.06432738415896892 -9.582262973114844
120 -0.0640083484351635 -9.646148246154189 -0.06338264904916287 -9.645645622164007
121 -0.06378868520259857 -9.709936931356788 -0.06278291754424573 -9.708428539708253
122 -0.06357442773878574 -9.773511359095574 -0.06394625976681709 -9.77237479947507
123 -0.06332882530987263 -9.836840184405446 -0.06304174661636353 -9.835416546091434
124 -0.06311498321592808 -9.899955167621375 -0.06252231635153294 -9.897938862442967
125 -0.0628783356398344 -9.962833503261209 -0.06286118403077126 -9.960800046473738
126 -0.06264858543872834 -10.025482088699937 -0.06283436492085456 -10.023634411394593
127 -0.06241007763892412 -10.087892166338861 -0.061490957997739314 -10.085125369392332
128 -0.06221020556986332 -10.150102371908725 -0.062301169708371164 -10.147426539100703
129 -0.06198128033429384 -10.212083652243019 -0.06186119057238102 -10.209287729673084
130 -0.06175995580852032 -10.27384360805154 -0.062041259929537775 -10.271328989602623
131 -0.06154144983738661 -10.335385057888926 -0.06160836238414049 -10.332937351986763
132 -0.06131346598267555 -10.396698523871601 -0.06102495528757572 -10.393962307274338
133 -0.06110401824116707 -10.457802542112768 -0.06061969976872206 -10.45458200704306
134 -0.06088780779391527 -10.518690349906683 -0.06119300462305546 -10.515775011666115
135 -0.06067954208701849 -10.579369891993702 -0.05961212869733572 -10.57538714036345
136 -0.06048044506460428 -10.639850337058306 -0.06028337646275759 -10.635670516826208
137 -0.06026095543056727 -10.700111292488874 -0.06020966097712517 -10.695880177803334
138 -0.06002531740814447 -10.760136609897017 -0.05865816827863455 -10.754538346081969
139 -0.05985096041113138 -10.819987570308149 -0.05945110507309437 -10.813989451155063
140 -0.059652994945645334 -10.879640565253794 -0.059686349146068095 -10.87367580030113
141 -0.059425244480371474 -10.939065809734165 -0.06005211491137743 -10.933727915212508
142 -0.059237702190876006 -10.998303511925041 -0.05943527519702911 -10.993163190409536
143 -0.059027445130050184 -11.057330957055092 -0.05948571469634771 -11.052648905105883
144 -0.05880937073379755 -11.116140327788889 -0.057745249941945076 -11.110394155047828
145 -0.058623278699815276 -11.174763606488705 -0.05862525515258312 -11.169019410200411
146 -0.058424273319542405 -11.233187879808247 -0.05954708643257618 -11.228566496632988
147 -0.05822214148938656 -11.291410021297633 -0.0578565476462245 -11.286423044279212
148 -0.05801740698516369 -11.349427428282796 -0.05800025667995214 -11.344423300959164
149 -0.05780514478683472 -11.407232573069631 -0.05760065950453282 -11.402023960463698
150 -0.0576009389013052 -11.464833511970937 -0.0575301606208086 -11.459554121084507
151 -0.057414532639086246 -11.522248044610023 -0.057614920847117904 -11.517169041931625
152 -0.05720057189464569 -11.579448616504669 -0.056149822473526 -11.57331886440515
153 -0.05703343544155359 -11.636482051946222 -0.05735639873892069 -11.630675263144072
154 -0.056829959712922574 -11.693312011659145 -0.05814584884792566 -11.688821111991997
155 -0.05662181172519922 -11.749933823384344 -0.05696007590740919 -11.745781187899405
156 -0.056449385546147826 -11.806383208930493 -0.05636631660163403 -11.80214750450104
157 -0.05623770859092474 -11.862620917521417 -0.05570172630250454 -11.857849230803545
158 -0.05606703329831362 -11.91868795081973 -0.055657668597996236 -11.913506899401542
159 -0.055901598930358884 -11.974589549750089 -0.055719520337879656 -11.969226419739421
160 -0.05572805982083082 -12.03031760957092 -0.05578406732529402 -12.025010487064716
161 -0.055531646870076654 -12.085849256440996 -0.055140661634504796 -12.08015114869922
162 -0.05537474360316992 -12.141224000044167 -0.05565830823034048 -12.135809456929561
163 -0.05519738290458918 -12.196421382948756 -0.05553490966558457 -12.191344366595146
164 -0.05503488164395094 -12.251456264592708 -0.054548637196421626 -12.245893003791569
165 -0.05486907102167606 -12.306325335614384 -0.05461711212992668 -12.300510115921496
166 -0.05467613246291876 -12.361001468077303 -0.05423801634460688 -12.354748132266103
167 -0.054527924954891206 -12.415529393032195 -0.054185560904443264 -12.408933693170546
168 -0.05436627473682165 -12.469895667769016 -0.05518871527165174 -12.464122408442197
169 -0.05419871192425489 -12.52409437969327 -0.05410324092954397 -12.518225649371741
170 -0.05402647741138935 -12.57812085710466 -0.05389128085225821 -12.572116930224
171 -0.05385575909167528 -12.631976616196335 -0.05244918819516897 -12.62456611841917
172 -0.05371307898312807 -12.685689695179462 -0.052048232033848764 -12.676614350453018
173 -0.053556515276432036 -12.739246210455894 -0.05394481159746647 -12.730559162050485
174 -0.05341423861682415 -12.792660449072718 -0.05252491738647223 -12.783084079436957
175 -0.053254397585988045 -12.845914846658706 -0.05398836843669415 -12.837072447873652
176 -0.053072483651340006 -12.898987330310046 -0.05237644650042057 -12.889448894374073
177 -0.0529780862852931 -12.951965416595339 -0.05201080366969109 -12.941459698043765
178 -0.0528327614068985 -13.004798178002238 -0.050515666231513025 -12.991975364275278
179 -0.05269261505454779 -13.057490793056786 -0.05272579118609429 -13.044701155461373
180 -0.05252802334725857 -13.110018816404045 -0.051775771751999856 -13.096476927213374
181 -0.052407960221171376 -13.162426776625216 -0.052043102122843264 -13.148520029336217
182 -0.05225161630660295 -13.214678392931818 -0.05221521612256765 -13.200735245458784
183 -0.05211601369082928 -13.266794406622648 -0.05305301696062088 -13.253788262419405
184 -0.051929610595107076 -13.318724017217754 -0.0523339070379734 -13.306122169457378
185 -0.05181354824453592 -13.370537565462289 -0.05211323965340853 -13.358235409110787
186 -0.051664005219936374 -13.422201570682226 -0.051537747494876385 -13.409773156605663
187 -0.051510393619537354 -13.473711964301764 -0.0513428034260869 -13.46111596003175
188 -0.05137139707803726 -13.525083361379801 -0.05277662798762321 -13.513892588019372
189 -0.051219557598233226 -13.576302918978035 -0.05155800022184849 -13.565450588241221
190 -0.05106196831911802 -13.627364887297153 -0.05064616054296493 -13.616096748784186
191 -0.05094619933515787 -13.678311086632311 -0.05074974987655878 -13.666846498660744
192 -0.05082714203745127 -13.729138228669763 -0.05149274971336126 -13.718339248374106
193 -0.050668052211403844 -13.779806280881166 -0.05034244861453772 -13.768681696988644
194 -0.05053205173462629 -13.830338332615792 -0.049793324805796145 -13.81847502179444
195 -0.050428935699164866 -13.880767268314957 -0.051271294988691804 -13.86974631678313
196 -0.05028574727475643 -13.931053015589713 -0.05029335990548134 -13.920039676688612
197 -0.050168325752019884 -13.981221341341733 -0.050468508154153824 -13.970508184842766
198 -0.050033973343670365 -14.031255314685403 -0.050069131143391135 -14.020577315986158
199 -0.049910116381943224 -14.081165431067346 -0.0507708327844739 -14.071348148770632
200 -0.04976483322679996 -14.130930264294145 -0.04950636606663465 -14.120854514837266
201 -0.04965152982622385 -14.18058179412037 -0.0479937881231308 -14.168848302960397
202 -0.04955740813165903 -14.230139202252028 -0.048916165716946125 -14.217764468677343
203 -0.04949149899184704 -14.279630701243875 -0.04853180628269911 -14.266296274960043
204 -0.049355104006826876 -14.328985805250701 -0.04829899910837412 -14.314595274068417
205 -0.04928935635834932 -14.37827516160905 -0.04803899619728327 -14.3626342702657
206 -0.04914421644061804 -14.427419378049668 -0.04931877087801695 -14.411953041143716
207 -0.049068855307996276 -14.476488233357665 -0.049269637651741506 -14.461222678795458
208 -0.0489463759586215 -14.525434609316287 -0.049197022803127766 -14.510419701598586
209 -0.04881584756076336 -14.574250456877051 -0.0513882040977478 -14.561807905696334
210 -0.04866213276982308 -14.622912589646875 -0.047941672056913374 -14.609749577753247
211 -0.0485715277493 -14.671484117396174 -0.0507179718464613 -14.660467549599709
212 -0.048402795754373076 -14.719886913150548 -0.04665659125894308 -14.707124140858651
213 -0.048325859010219574 -14.768212772160767 -0.04765933696180582 -14.754783477820457
214 -0.04823757745325565 -14.816450349614023 -0.04796563554555178 -14.802749113366009
215 -0.04812949430197477 -14.864579843915998 -0.04788911826908589 -14.850638231635095
216 -0.04807296246290207 -14.9126528063789 -0.05083458125591278 -14.901472812891008
217 -0.04788219388574362 -14.960535000264644 -0.049029727838933466 -14.950502540729941
218 -0.047763642854988575 -15.008298643119632 -0.04793102815747261 -14.998433568887414
219 -0.04766584113240242 -15.055964484252035 -0.04519596416503191 -15.043629533052446
220 -0.047630450502038 -15.103594934754073 -0.04856411311775446 -15.0921936461702
221 -0.047462699748575685 -15.151057634502648 -0.046458635851740836 -15.13865228202194
222 -0.047416741400957106 -15.198474375903604 -0.04702917169779539 -15.185681453719736
223 -0.047320997528731826 -15.245795373432337 -0.04856295343488455 -15.234244407154621
224 -0.04721248410642147 -15.293007857538758 -0.04874916207045317 -15.282993569225075
225 -0.047103557735681534 -15.340111415274439 -0.04608194399625063 -15.329075513221326
226 -0.04703245218843222 -15.387143867462871 -0.04641834311187267 -15.375493856333199
227 -0.04694454465061426 -15.434088412113486 -0.04898837320506573 -15.424482229538265
228 -0.046810318157076834 -15.480898730270562 -0.04356248490512371 -15.468044714443389
229 -0.04673335961997509 -15.527632089890536 -0.04700968805700541 -15.515054402500395
230 -0.046659121103584764 -15.57429121099412 -0.045630186423659326 -15.560684588924055
231 -0.04658714774996042 -15.620878358744081 -0.045749742351472375 -15.606434331275526
232 -0.046496478468179704 -15.667374837212261 -0.04549729321151972 -15.651931624487046
233 -0.04647367037832737 -15.713848507590589 -0.04705937635153532 -15.698991000838582
234 -0.046350701712071896 -15.76019920930266 -0.04694855064153671 -15.745939551480118
235 -0.04622196312993765 -15.806421172432598 -0.045204479992389676 -15.791144031472507
236 -0.04615873172879219 -15.85257990416139 -0.044324671104550364 -15.835468702577058
237 -0.04612029194831848 -15.898700196109708 -0.04651279672980309 -15.881981499306862
238 -0.046039379015564916 -15.944739575125272 -0.044317002035677434 -15.92629850134254
239 -0.0460003450512886 -15.99073992017656 -0.04652844779193401 -15.972826949134474
240 -0.04589053373783827 -16.0366304539144 -0.043506407365202907 -16.016333356499675
241 -0.04587721358984709 -16.082507667504245 -0.04464565999805927 -16.060979016497736
242 -0.04577290937304497 -16.12828057687729 -0.043279733322560784 -16.104258749820296
243 -0.04575658831745386 -16.174037165194743 -0.04530524034053087 -16.14956399016083
244 -0.045679989457130435 -16.219717154651875 -0.04503330998122692 -16.194597300142057
245 -0.04561488945037127 -16.265332044102244 -0.04645076151937246 -16.24104806166143
246 -0.045561766251921654 -16.310893810354166 -0.045621301792562005 -16.286669363453992
247 -0.04542939011007548 -16.356323200464242 -0.044725056178867816 -16.33139441963286
248 -0.045388353243470195 -16.401711553707713 -0.04390409011393785 -16.3752985097468
249 -0.04535360187292099 -16.447065155580635 -0.04538237284868955 -16.420680882595487
250 -0.04527158327400684 -16.492336738854643 -0.045143811777234075 -16.46582469437272
251 -0.045192024856805804 -16.53752876371145 -0.04648122098296881 -16.51230591535569
252 -0.04512275829911232 -16.58265152201056 -0.04464907441288233 -16.55695498976857
253 -0.04504657108336687 -16.62769809309393 -0.044007970578968526 -16.600962960347537
254 -0.045006658509373666 -16.672704751603302 -0.04507184401154518 -16.646034804359083
255 -0.04491934385150671 -16.71762409545481 -0.04484638180583715 -16.69088118616492
256 -0.044858658127486704 -16.762482753582297 -0.04631110280752182 -16.73719228897244
257 -0.04472741577774286 -16.80721016936004 -0.04654041975736618 -16.783732708729808
258 -0.044647487439215185 -16.851857656799254 -0.0449806734919548 -16.828713382221764
259 -0.044587895087897775 -16.89644555188715 -0.04556984808295965 -16.874283230304723
260 -0.04450260605663061 -16.940948157943783 -0.04466970842331648 -16.91895293872804
261 -0.044424208253622054 -16.985372366197407 -0.0436187045648694 -16.96257164329291
262 -0.044348515942692755 -17.0297208821401 -0.04367754887789488 -17.006249192170806
263 -0.04430363290011883 -17.074024515040218 -0.04362432435154915 -17.049873516522354
264 -0.04429115876555443 -17.11831567380577 -0.04522086698561907 -17.095094383507973
265 -0.04422898553311825 -17.162544659338888 -0.04842282403260469 -17.14351720754058
266 -0.04404506478458643 -17.206589724123475 -0.043849768675863744 -17.187366976216442
267 -0.04399317447096109 -17.250582898594438 -0.042897958867251874 -17.230264935083692
268 -0.043963313475251196 -17.29454621206969 -0.042809533327817915 -17.27307446841151
269 -0.04390922300517559 -17.338455435074867 -0.043943184241652486 -17.317017652653163
270 -0.04386994522064924 -17.382325380295516 -0.043177606724202636 -17.360195259377367
271 -0.04380147270858288 -17.4261268530041 -0.04380485136061907 -17.404000110737986
272 -0.04371970947831869 -17.469846562482417 -0.0423244958743453 -17.446324606612333
273 -0.04372248463332653 -17.513569047115745 -0.04168984293937683 -17.48801444955171
274 -0.04367207214236259 -17.55724111925811 -0.04320224858820439 -17.531216698139914
275 -0.04364537782967091 -17.600886497087778 -0.040747050940990445 -17.571963749080904
276 -0.04359032697975636 -17.644476824067535 -0.04930827338248491 -17.62127202246339
277 -0.04347671084105968 -17.687953534908594 -0.04166746381670237 -17.66293948628009
278 -0.04344212468713522 -17.73139565959573 -0.045973723754286766 -17.70891321003438
279 -0.0433540515601635 -17.774749711155895 -0.04474891368299723 -17.753662123717376
280 -0.04326328486204147 -17.818012996017938 -0.04411250464618206 -17.79777462836356
281 -0.043170522525906564 -17.861183518543843 -0.044718163460493086 -17.842492791824053
282 -0.04311015568673611 -17.90429367423058 -0.04267075415700674 -17.88516354598106
283 -0.04305365700274706 -17.947347331233328 -0.0442212475463748 -17.929384793527436
284 -0.042967949993908405 -17.990315281227236 -0.040249675326049325 -17.969634468853485
285 -0.042976667545735835 -18.033291948772973 -0.043540642410516736 -18.013175111264
286 -0.04289798717945814 -18.07618993595243 -0.045260310918092725 -18.058435422182093
287 -0.042827227339148524 -18.11901716329158 -0.04383059442043304 -18.102266016602528
288 -0.0427803747355938 -18.161797538027173 -0.041884209215641025 -18.14415022581817
289 -0.042699013464152814 -18.204496551491324 -0.04233531001955271 -18.186485535837722
290 -0.042731654830276966 -18.2472282063216 -0.0435155151411891 -18.23000105097891
291 -0.042669724114239214 -18.289897930435842 -0.042407155595719816 -18.272408206574628
292 -0.042581016384065154 -18.332478946819908 -0.040831466764211656 -18.31323967333884
293 -0.042550607956945895 -18.375029554776855 -0.041714207455515864 -18.354953880794355
294 -0.04251023642718792 -18.417539791204042 -0.03899727277457714 -18.39395115356893
295 -0.04254176523536444 -18.460081556439405 -0.04490652773529291 -18.438857681304224
296 -0.04242042135447264 -18.502501977793877 -0.043881759606301786 -18.482739440910525
297 -0.04238404743373394 -18.544886025227612 -0.04398377239704132 -18.526723213307566
298 -0.04236872736364603 -18.587254752591257 -0.04151745066046715 -18.568240663968034
299 -0.042299022898077965 -18.629553775489335 -0.04229720234870911 -18.610537866316744
300 -0.042241071164608 -18.671794846653942 -0.04063155557960272 -18.651169421896345
301 -0.04214290864765644 -18.713937755301597 -0.04321625325828791 -18.69438567515463
302 -0.04216060303151607 -18.756098358333112 -0.04279156867414713 -18.73717724382878
303 -0.042083000764250755 -18.798181359097363 -0.043057863414287564 -18.780235107243065
304 -0.04209318589419127 -18.840274544991555 -0.04147589989006519 -18.821711007133132
305 -0.042142389714717864 -18.882416934706274 -0.04904811419546604 -18.870759121328597
306 -0.041848395764827725 -18.9242653304711 -0.041695712320506575 -18.912454833649104
307 -0.0418398967012763 -18.966105227172378 -0.043566856905817984 -18.956021690554923
308 -0.04175328388810158 -19.00785851106048 -0.04160386510193348 -18.997625555656857
309 -0.041759664006531236 -19.04961817506701 -0.04091377630829811 -19.038539331965154
310 -0.04170265663415194 -19.09132083170116 -0.04198079816997051 -19.080520130135124
311 -0.04168451689183712 -19.133005348593 -0.04260605089366436 -19.123126181028788
312 -0.041643060930073264 -19.174648409523073 -0.042626180686056614 -19.165752361714844
313 -0.041553658246994016 -19.216202067770066 -0.040712880343198775 -19.206465242058044
314 -0.04154220391064882 -19.257744271680714 -0.039392989315092566 -19.245858231373138
315 -0.04148456957191229 -19.299228841252628 -0.04190448801964521 -19.287762719392784
316 -0.04153914619237185 -19.340767987445 -0.04033883679658175 -19.328101556189367
317 -0.04149793144315481 -19.38226591888815 -0.04353264346718788 -19.371634199656555
318 -0.041445499286055565 -19.423711418174207 -0.03913961164653301 -19.410773811303088
319 -0.041427632048726085 -19.465139050222934 -0.04313677418977022 -19.453910585492856
320 -0.04140150900930166 -19.506540559232235 -0.03943446595221758 -19.493345051445075
321 -0.0413973156362772 -19.547937874868513 -0.039382148534059525 -19.532727199979135
322 -0.04140204340219498 -19.589339918270706 -0.04245510380715132 -19.575182303786285
323 -0.04128923360258341 -19.63062915187329 -0.04026883281767368 -19.61545113660396
324 -0.04133489690721035 -19.6719640487805 -0.042205548100173476 -19.657656684704133
325 -0.04130396600812673 -19.713268014788625 -0.04170236401259899 -19.699359048716733
326 -0.0412649255245924 -19.75453294031322 -0.041740814223885536 -19.74109986294062
327 -0.04124470539391041 -19.79577764570713 -0.04088181219995022 -19.781981675140567
328 -0.04123992547392845 -19.837017571181057 -0.04303229432553053 -19.8250139694661
329 -0.041147913224995135 -19.878165484406054 -0.04216958303004503 -19.867183552496144
330 -0.04110676441341639 -19.91927224881947 -0.041467970982193944 -19.908651523478337
331 -0.04104573633521795 -19.96031798515469 -0.040636847540736196 -19.949288371019072
332 -0.041075706481933594 -20.001393691636622 -0.03998725507408381 -19.989275626093157
333 -0.04105567969381809 -20.04244937133044 -0.03721232414245605 -20.026487950235612
334 -0.04110697563737631 -20.083556346967818 -0.039119786396622655 -20.065607736632234
335 -0.041096501238644126 -20.124652848206463 -0.03690483942627907 -20.102512576058512
336 -0.04120871014893055 -20.16586155835539 -0.04149620588868856 -20.1440087819472
337 -0.0410771856084466 -20.20693874396384 -0.04173896126449108 -20.185747743211692
338 -0.04106050673872232 -20.247999250702563 -0.041973408870399 -20.22772115208209
339 -0.04102471936494112 -20.289023970067504 -0.042543349973857406 -20.270264502055948
340 -0.040929755195975304 -20.32995372526348 -0.039933493547141555 -20.31019799560309
341 -0.04092312809079886 -20.37087685335428 -0.03712460547685623 -20.347322601079945
342 -0.041014939174056055 -20.411891792528333 -0.04052197486162186 -20.387844575941568
343 -0.04096811395138502 -20.45285990647972 -0.04141717907041311 -20.429261755011982
344 -0.04100433941930533 -20.493864245899026 -0.03878017291426659 -20.468041927926247
345 -0.04092611819505691 -20.534790364094082 -0.04183802604675293 -20.509879953973
346 -0.040861111506819724 -20.575651475600903 -0.040522293746471406 -20.55040224771947
347 -0.04090016186237335 -20.616551637463278 -0.040802863240242 -20.591205110959713
348 -0.04089003149420023 -20.65744166895748 -0.03953317683190107 -20.630738287791615
349 -0.04087958056479692 -20.698321249522277 -0.04306481741368771 -20.6738031052053
350 -0.04076283145695925 -20.739084080979236 -0.04103169832378626 -20.714834803529087
351 -0.040740362368524075 -20.77982444334776 -0.04147565495222807 -20.756310458481316
352 -0.04069767761975527 -20.820522120967514 -0.042263947613537314 -20.798574406094854
353 -0.040637153573334216 -20.86115927454085 -0.040417465195059774 -20.838991871289913
354 -0.04069137405604124 -20.90185064859689 -0.03807787951081991 -20.877069750800732
355 -0.04067300241440534 -20.942523651011296 -0.04090197514742613 -20.91797172594816
356 -0.04070130866020918 -20.983224959671507 -0.03906724583357572 -20.957038971781735
357 -0.04054421447217464 -21.02376917414368 -0.04511601720005274 -21.002154988981786
358 -0.04053343590348959 -21.06430261004717 -0.04156694579869509 -21.043721934780482
359 -0.04048465546220541 -21.104787265509376 -0.040559839643538 -21.08428177442402
360 -0.04047281071543694 -21.14526007622481 -0.04064136296510697 -21.12492313738913
361 -0.04044807367026806 -21.18570814989508 -0.041789119318127635 -21.166712256707257
362 -0.040453731641173364 -21.226161881536253 -0.03732688464224339 -21.2040391413495
363 -0.040387089177966115 -21.26654897071422 -0.03993068393319845 -21.2439698252827
364 -0.04043564274907112 -21.30698461346329 -0.04148205760866404 -21.285451882891365
365 -0.040410962887108326 -21.347395576350397 -0.03871905095875263 -21.32417093385012
366 -0.04035064373165369 -21.38774622008205 -0.039635283127427104 -21.363806216977547
367 -0.04048996828496456 -21.428236188367016 -0.04392613992094994 -21.407732356898496
368 -0.040179054252803326 -21.46841524261982 -0.04019907731562853 -21.447931434214123
369 -0.04023948963731527 -21.508654732257135 -0.04120313245803118 -21.489134566672153
370 -0.04018446896225214 -21.548839201219387 -0.04111298993229866 -21.53024755660445
371 -0.04020104743540287 -21.58904024865479 -0.03843237850815058 -21.568679935112602
372 -0.0401997035369277 -21.629239952191718 -0.03905794247984886 -21.607737877592452
373 -0.04019247721880674 -21.669432429410524 -0.04058798793703318 -21.648325865529486
374 -0.04020268730819225 -21.709635116718715 -0.03563080970197916 -21.683956675231464
375 -0.04019610751420259 -21.749831224232917 -0.042575633898377416 -21.72653230912984
376 -0.04016474112868309 -21.7899959653616 -0.04125500079244375 -21.767787309922284
377 -0.0400796415284276 -21.83007560689003 -0.03987538665533066 -21.807662696577616
378 -0.040076982229948044 -21.87015258911998 -0.03988407701253891 -21.847546773590153
379 -0.04003137908875942 -21.910183968208738 -0.04492322746664286 -21.892470001056797
380 -0.03996958155184984 -21.95015354976059 -0.0385610431432724 -21.93103104420007
381 -0.03995312638580799 -21.990106676146397 -0.03911097962409258 -21.97014202382416
382 -0.039958197996020316 -22.03006487414242 -0.03767703287303448 -22.007819056697194
383 -0.040030283853411674 -22.07009515799583 -0.041527002863585946 -22.04934605956078
384 -0.04012290611863136 -22.110218064114463 -0.04125503022223711 -22.090601089783018
385 -0.039929993078112604 -22.150148057192574 -0.039721442945301534 -22.130322532728318
386 -0.03990279026329517 -22.19005084745587 -0.038781479746103284 -22.16910401247442
387 -0.0399533960968256 -22.230004243552695 -0.03968207407742739 -22.208786086551846
388 -0.03989160340279341 -22.26989584695549 -0.04006008207798004 -22.248846168629825
389 -0.03992134165018797 -22.309817188605678 -0.039824127964675424 -22.2886702965945
390 -0.03988562636077404 -22.349702814966452 -0.04182666316628456 -22.330496959760783
391 -0.03975493870675564 -22.38945775367321 -0.041981587931513784 -22.372478547692296
392 -0.03969683349132538 -22.429154587164536 -0.03925529848784208 -22.411733846180137
393 -0.039727911539375785 -22.468882498703913 -0.03946524746716022 -22.451199093647297
394 -0.039704929292202 -22.508587427996115 -0.03904898297041655 -22.490248076617714
395 -0.03974993396550417 -22.548337361961618 -0.03912217002362013 -22.529370246641335
396 -0.03962422832846642 -22.587961590290085 -0.048901462182402614 -22.57827170882374
397 -0.03944054190069437 -22.62740213219078 -0.03862252738326788 -22.616894236207006
398 -0.03949222788214683 -22.666894360072927 -0.03960569817572832 -22.656499934382733
399 -0.039439852349460125 -22.706334212422387 -0.03953673988580704 -22.69603667426854
400 -0.039426445960998535 -22.745760658383386 -0.03990760426968336 -22.735944278538224
401 -0.03943041078746319 -22.78519106917085 -0.03719661924988031 -22.773140897788103
402 -0.0394766116514802 -22.82466768082233 -0.04055040515959263 -22.813691302947696
403 -0.03947019781917334 -22.864137878641504 -0.0392729701474309 -22.852964273095125
404 -0.039444714225828646 -22.903582592867334 -0.04173612743616104 -22.894700400531285
405 -0.03936937600374222 -22.942951968871075 -0.04006370939314365 -22.93476410992443
406 -0.039322213642299174 -22.982274182513375 -0.039363593235611914 -22.974127703160043
407 -0.03935347106307745 -23.021627653576452 -0.040485540963709356 -23.01461324412375
408 -0.03933972474187612 -23.060967378318328 -0.037569564580917356 -23.052182808704668
409 -0.0393367737531662 -23.100304152071494 -0.038181074894964695 -23.090363883599633
410 -0.039362667314708236 -23.139666819386203 -0.03932040836662054 -23.129684291966253
411 -0.03931455574929714 -23.1789813751355 -0.037586779706180094 -23.167271071672435
412 -0.03938490878790617 -23.218366283923405 -0.03628508597612381 -23.20355615764856
413 -0.03945820666849613 -23.2578244905919 -0.042097318917512894 -23.245653476566073
414 -0.039377386495471 -23.29720187708737 -0.039501766301691534 -23.285155242867763
415 -0.039413944631814954 -23.336615821719185 -0.039471388421952726 -23.324626631289714
416 -0.039393957890570167 -23.376009779609756 -0.042695480212569234 -23.367322111502283
417 -0.03923784643411636 -23.41524762604387 -0.039055717550218104 -23.406377829052502
418 -0.03931787442415953 -23.454565500468032 -0.0382488064467907 -23.444626635499294
419 -0.039292408525943755 -23.493857908993977 -0.0395326841622591 -23.484159319661554
420 -0.03924418967217207 -23.53310209866615 -0.03911571316421032 -23.523275032825765
421 -0.039276492223143576 -23.572378590889294 -0.04280566349625588 -23.56608069632202
422 -0.03918414637446403 -23.611562737263757 -0.039407132938504216 -23.605487829260525
423 -0.03908584900200367 -23.65064858626576 -0.03974429033696651 -23.64523211959749
424 -0.03909589536488056 -23.68974448163064 -0.03881132304668426 -23.684043442644175
425 -0.03916314486414194 -23.72890762649478 -0.04011990576982498 -23.724163348414
426 -0.039103243872523306 -23.768010870367306 -0.039788282662630084 -23.76395163107663
427 -0.03908950667828322 -23.80710037704559 -0.03873721864074468 -23.802688849717374
428 -0.039095967262983325 -23.846196344308574 -0.03836151584982872 -23.841050365567202
429 -0.039105444215238094 -23.88530178852381 -0.035236270539462565 -23.876286636106666
430 -0.03919897079467773 -23.92450075931849 -0.04099073801189661 -23.917277374118562
431 -0.0391319015994668 -23.96363266091796 -0.03765744231641292 -23.954934816434974
432 -0.03914709948003292 -24.002779760397992 -0.037290331348776816 -23.992225147783753
433 -0.039193988777697086 -24.04197374917569 -0.0376231336966157 -24.02984828148037
434 -0.03924121856689453 -24.081214967742582 -0.041368239745497706 -24.071216521225868
435 -0.03921468760818243 -24.120429655350765 -0.04111936315894127 -24.11233588438481
436 -0.03920113537460566 -24.15963079072537 -0.042382967099547385 -24.154718851484358
437 -0.038971266336739065 -24.198602057062107 -0.03771543651819229 -24.19243428800255
438 -0.03903987798839807 -24.237641935050505 -0.03939083777368069 -24.23182512577623
439 -0.03901750762015581 -24.27665944267066 -0.03973427377641201 -24.27155939955264
440 -0.03909125067293644 -24.315750693343595 -0.031426131073385474 -24.302985530626025
441 -0.03911398947238922 -24.354864682815986 -0.038240371458232406 -24.341225902084258
442 -0.039135264791548253 -24.393999947607533 -0.03978492822498083 -24.38101083030924
443 -0.03909941185265779 -24.43309935946019 -0.03999374154955149 -24.42100457185879
444 -0.039062831178307535 -24.472162190638496 -0.04104548022150993 -24.4620500520803
445 -0.03904704097658396 -24.51120923161508 -0.0385125832632184 -24.50056263534352
446 -0.03907397091388702 -24.550283202528966 -0.03713453952223063 -24.53769717486575
447 -0.0390596516430378 -24.589342854172003 -0.038582494109869005 -24.57627966897562
448 -0.03908175751566887 -24.62842461168767 -0.0346981480717659 -24.610977817047385
449 -0.03925604857504368 -24.667680660262715 -0.03764633536338806 -24.648624152410772
450 -0.03921162020415068 -24.706892280466864 -0.03965444471687078 -24.688278597127642
451 -0.039247554168105124 -24.74613983463497 -0.03788183815777302 -24.726160435285415
452 -0.039233713038265706 -24.785373547673235 -0.038978742249310014 -24.765139177534724
453 -0.0392733283340931 -24.82464687600733 -0.04066126327961683 -24.80580044081434
454 -0.03912684191018343 -24.86377371791751 -0.04203212633728981 -24.84783256715163
455 -0.03910703044384718 -24.90288074836136 -0.03930188752710819 -24.88713445467874
456 -0.03905865792185068 -24.941939406283208 -0.037820511311292646 -24.924954965990032
457 -0.03908761758357286 -24.98102702386678 -0.03736787047237158 -24.962322836462405
458 -0.039116370305418965 -25.020143394172198 -0.036071131750941274 -24.998393968213346
459 -0.03923304434865713 -25.059376438520854 -0.0423953989520669 -25.040789367165413
460 -0.03907262030988932 -25.09844905883074 -0.03965846914798021 -25.080447836313393
461 -0.03902567494660616 -25.13747473377735 -0.040436182357370856 -25.120884018670765
462 -0.03895139843225479 -25.176426132209603 -0.03818389140069485 -25.15906791007146
463 -0.03899712655693292 -25.215423258766535 -0.03869603853672743 -25.197763948608188
464 -0.03905095737427473 -25.25447421614081 -0.034805132262408736 -25.232569080870597
465 -0.03907911293208599 -25.293553329072896 -0.041289225593209265 -25.273858306463808
466 -0.03902381230145693 -25.332577141374355 -0.042012257501482964 -25.31587056396529
467 -0.03896221127361059 -25.371539352647964 -0.039965808391571045 -25.355836372356862
468 -0.038981654308736326 -25.4105210069567 -0.041404139064252374 -25.397240511421113
469 -0.03885484971106053 -25.44937585666776 -0.04206814225763082 -25.439308653678744
470 -0.038773345202207564 -25.48814920186997 -0.03574941698461771 -25.475058070663362
471 -0.03886801153421402 -25.527017213404182 -0.040121793374419214 -25.51517986403778
472 -0.03889606334269047 -25.565913276746873 -0.037054600566625594 -25.552234464604407
473 -0.03894063699990511 -25.604853913746776 -0.03897566683590412 -25.59121013144031
474 -0.03896717317402363 -25.6438210869208 -0.03798733875155449 -25.629197470191865
475 -0.039023044891655444 -25.682844131812455 -0.04058930072933435 -25.6697867709212
476 -0.038875261507928374 -25.721719393320384 -0.03671522233635187 -25.70650199325755
477 -0.038949592225253585 -25.76066898554564 -0.03653808515518904 -25.74304007841274
478 -0.038940544985234735 -25.799609530530873 -0.03794464580714703 -25.780984724219888
479 -0.03913161568343639 -25.83874114621431 -0.042061122693121435 -25.823045846913008
480 -0.03898370135575533 -25.877724847570065 -0.03632980864495039 -25.859375655557958
481 -0.03899292815476656 -25.91671777572483 -0.03966472875326872 -25.899040384311228
482 -0.03898097034543753 -25.95569874607027 -0.04020214714109897 -25.939242531452326
483 -0.03903489857912064 -25.99473364464939 -0.03887024484574795 -25.978112776298072
484 -0.03889437131583691 -26.033628015965228 -0.03960410039871931 -26.01771687669679
485 -0.03885777425020933 -26.07248579021544 -0.038874758034944536 -26.056591634731735
486 -0.03889493346214294 -26.11138072367758 -0.04044977966696024 -26.097041414398696
487 -0.03874700479209423 -26.150127728469673 -0.04081672336906195 -26.137858137767758
488 -0.03874924499541521 -26.18887697346509 -0.03984654657542706 -26.177704684343183
489 -0.03867291454225778 -26.227549888007346 -0.04369405023753643 -26.22139873458072
490 -0.03852431327104568 -26.266074201278393 -0.03798654116690159 -26.259385275747622
491 -0.038570565171539783 -26.304644766449933 -0.03919464182108641 -26.29857991756871
492 -0.03846318796277046 -26.3431079544127 -0.03895469382405281 -26.337534611392762
493 -0.038584733940660955 -26.38169268835336 -0.03775674216449261 -26.375291353557255
494 -0.03857786636799574 -26.420270554721355 -0.037991336360573766 -26.41328268991783
495 -0.038576224260032176 -26.45884677898139 -0.036145688965916634 -26.449428378883745
496 -0.03867787253111601 -26.497524651512506 -0.03840217366814613 -26.48783055255189
497 -0.0386405810713768 -26.536165232583883 -0.03578238114714623 -26.523612933699038
498 -0.038704547099769115 -26.574869779683652 -0.03947653416544199 -26.56308946786448
499 -0.03864602390676737 -26.61351580359042 -0.037110462039709094 -26.60019992990419
500 -0.03872999735176563 -26.652245800942186 -0.03625912442803383 -26.636459054332224
501 -0.038690471276640895 -26.690936272218828 -0.043653450720012185 -26.680112505052236
502 -0.038637413270771505 -26.729573685489598 -0.04038538448512554 -26.720497889537363
503 -0.03858726918697357 -26.76816095467657 -0.03907612916082144 -26.759574018698185
504 -0.038602314889431 -26.806763269566 -0.037048321962356565 -26.79662234066054
505 -0.038787700980901715 -26.845550970546903 -0.03868453986942768 -26.83530688052997
506 -0.0386349068954587 -26.884185877442363 -0.03734219912439585 -26.872649079654366
507 -0.03863429445773363 -26.922820171900096 -0.035562992468476294 -26.908212072122843
508 -0.03871990200132132 -26.961540073901418 -0.03915794137865305 -26.947370013501498
509 -0.038650104962289336 -27.000190178863708 -0.03927075769752264 -26.98664077119902
510 -0.03864726983010769 -27.038837448693815 -0.03925056606531143 -27.025891337264333
511 -0.038760699704289435 -27.077598148398106 -0.03990591764450073 -27.065797254908833
512 -0.03865339979529381 -27.1162515481934 -0.035560823045670986 -27.101358077954504
513 -0.038703154772520065 -27.15495470296592 -0.0374981552362442 -27.138856233190747
514 -0.03874657098203897 -27.19370127394796 -0.0373692512512207 -27.176225484441968
515 -0.03871527146548033 -27.23241654541344 -0.0418110266327858 -27.218036511074754
516 -0.038731797598302364 -27.271148343011742 -0.03608448635786772 -27.254120997432622
517 -0.038700858131051064 -27.309849201142793 -0.04036216419190168 -27.294483161624523
518 -0.03867793381214142 -27.348527134954935 -0.03809173908084631 -27.33257490070537
519 -0.03864003345370293 -27.387167168408638 -0.03672798834741116 -27.369302889052783
520 -0.03876557145267725 -27.425932739861317 -0.03578014578670263 -27.405083034839485
521 -0.03872594777494669 -27.464658687636263 -0.03879310544580221 -27.443876140285287
522 -0.038804078847169875 -27.503462766483434 -0.036269888281822205 -27.48014602856711
523 -0.03880201298743487 -27.54226477947087 -0.03934350125491619 -27.519489529822025
524 -0.03876298367977142 -27.58102776315064 -0.03755048885941505 -27.55704001868144
525 -0.0388292133808136 -27.619856976531455 -0.039204296097159384 -27.596244314778602
526 -0.03878603260964155 -27.658643009141098 -0.037798150442540646 -27.634042465221142
527 -0.03886702042073011 -27.69751002956183 -0.042328203283250335 -27.676370668504394
528 -0.03868261612951755 -27.736192645691347 -0.039384832791984084 -27.71575550129638
529 -0.038706904463469985 -27.774899550154817 -0.036902252957224844 -27.752657754253605
530 -0.03871287815272808 -27.813612428307547 -0.03792921006679535 -27.7905869643204
531 -0.03880469128489494 -27.85241711959244 -0.039462017081677916 -27.83004898140208
532 -0.03869121577590704 -27.891108335368347 -0.039715622738003734 -27.869764604140084
533 -0.03867846317589283 -27.92978679854424 -0.037923116609454154 -27.90768772074954
534 -0.038697182387113574 -27.968483980931353 -0.040776774473488334 -27.94846449522303
535 -0.03857607785612345 -28.007060058787477 -0.03470876570791006 -27.98317326093094
536 -0.038545234873890874 -28.045605293661367 -0.03778288029134273 -28.020956141222282
537 -0.038663049787282945 -28.08426834344865 -0.04115723874419928 -28.06211337996648
538 -0.03861983772367239 -28.12288818117232 -0.03692554607987404 -28.099038926046354
539 -0.038607836328446866 -28.161496017500767 -0.038987656310200694 -28.138026582356556
540 -0.038612961582839486 -28.200108979083605 -0.040488708205521105 -28.17851529056208
541 -0.03854126576334238 -28.238650244846948 -0.03682870473712683 -28.215343995299204
542 -0.03861030917614698 -28.277260554023094 -0.03946627900004387 -28.25481027429925
543 -0.038601632975041864 -28.315862186998135 -0.039045986533164975 -28.293856260832413
544 -0.03857838921248913 -28.354440576210624 -0.037951025925576684 -28.33180728675799
545 -0.03867749087512493 -28.393118067085748 -0.03665891569107771 -28.368466202449067
546 -0.03863679021596909 -28.431754857301716 -0.03954862244427204 -28.40801482489334
547 -0.03861332070082426 -28.47036817800254 -0.03333852738142014 -28.44135335227476
548 -0.03867960870265961 -28.5090477867052 -0.04044490642845631 -28.481798258703215
549 -0.03865691088140011 -28.5477046975866 -0.03991435412317514 -28.52171261282639
550 -0.03863205257803202 -28.58633675016463 -0.03807634655386209 -28.559788959380253
551 -0.03863262124359608 -28.624969371408227 -0.03767951615154743 -28.5974684755318
552 -0.03867885787039995 -28.66364822927863 -0.03861886039376259 -28.636087335925563
553 -0.0386637294664979 -28.702311958745128 -0.039842935651540755 -28.675930271577105
554 -0.03855773936957121 -28.7408696981147 -0.03792333193123341 -28.713853603508337
555 -0.038587996177375315 -28.779457694292077 -0.03779066316783428 -28.75164426667617
556 -0.03856451045721769 -28.818022204749294 -0.03839058578014374 -28.790034852456312
557 -0.03876177612692118 -28.856783980876216 -0.048095639795064926 -28.838130492251377
558 -0.03837597016245127 -28.895159951038668 -0.03880741242319345 -28.87693790467457
559 -0.03828693628311157 -28.93344688732178 -0.03909196630120278 -28.916029870975773
560 -0.038293445482850075 -28.97174033280463 -0.038451899960637095 -28.95448177093641
561 -0.03831413593143225 -29.01005446873606 -0.03787621557712555 -28.992357986513536
562 -0.03829295355826616 -29.048347422294327 -0.038336319103837016 -29.030694305617374
563 -0.03828924186527729 -29.086636664159606 -0.038948317617177965 -29.06964262323455
564 -0.03828973453491926 -29.124926398694527 -0.0370874023064971 -29.106730025541047
565 -0.03834222909063101 -29.163268627785158 -0.03772449027746916 -29.144454515818516
566 -0.038407574966549875 -29.201676202751706 -0.03589652422815561 -29.180351040046673
567 -0.038412509672343734 -29.24008871242405 -0.038775904290378096 -29.219126944337052
568 -0.03844840005040169 -29.278537112474453 -0.03857264444231987 -29.25769958877937
569 -0.0384772926568985 -29.317014405131353 -0.03407401517033577 -29.291773603949707
570 -0.03851820081472397 -29.355532605946077 -0.038541543297469616 -29.330315147247177
571 -0.03851815685629845 -29.394050762802376 -0.03793786223977804 -29.368253009486956
572 -0.03855271879583597 -29.43260348159821 -0.04324742462486029 -29.411500434111815
573 -0.038413248397409915 -29.471016729995622 -0.039661289937794206 -29.45116172404961
574 -0.03838774953037501 -29.509404479525998 -0.03941222447901964 -29.490573948528628
575 -0.03828357346355915 -29.547688052989557 -0.03861418329179287 -29.52918813182042
576 -0.03831368926912546 -29.58600174225868 -0.037805323116481306 -29.5669934549369
577 -0.038288310170173645 -29.624290052428854 -0.039701064862310884 -29.60669451979921
578 -0.03826536349952221 -29.662555415928377 -0.0372889794409275 -29.643983499240136
579 -0.03829207308590412 -29.700847489014283 -0.03960604853928089 -29.683589547779416
580 -0.038295038416981696 -29.739142527431266 -0.03857705928385258 -29.72216660706327
581 -0.03821665104478598 -29.77735917847605 -0.03583764415234327 -29.758004251215613
582 -0.03838091790676117 -29.81574009638281 -0.03854337837547064 -29.796547629591085
583 -0.03836129140108824 -29.8541013877839 -0.03812127355486154 -29.834668903145946
584 -0.038377770036458966 -29.892479157820357 -0.036726078018546104 -29.871394981164492
585 -0.0385401263833046 -29.93101928420366 -0.04173640832304955 -29.913131389487543
586 -0.038259695284068584 -29.96927897948773 -0.03870353102684021 -29.951834920514383
587 -0.038232541643083096 -30.007511521130812 -0.03905539344996214 -29.990890313964346
588 -0.03823605701327324 -30.045747578144084 -0.037979673221707345 -30.028869987186052
589 -0.03825233019888401 -30.083999908342967 -0.04043284002691507 -30.06930282721297
590 -0.038203895650804044 -30.12220380399377 -0.036588913202285765 -30.105891740415256
591 -0.03825453836470842 -30.160458342358478 -0.03956659883260727 -30.145458339247863
592 -0.03823023866862059 -30.1986885810271 -0.036043393425643444 -30.181501732673507
593 -0.038268272392451765 -30.23695685341955 -0.038406534306705 -30.219908266980212
594 -0.03824175726622343 -30.275198610685774 -0.03622921742498875 -30.2561374844052
595 -0.03829242251813412 -30.313491033203906 -0.04010561686009169 -30.296243101265294
596 -0.03829016480594873 -30.351781198009856 -0.03912694584578276 -30.335370047111077
597 -0.03821143265813589 -30.389992630667994 -0.03633767012506724 -30.371707717236145
598 -0.03826111294329167 -30.428253743611286 -0.04075940977782011 -30.412467127013965
599 -0.03825972359627485 -30.466513467207562 -0.03750045467168093 -30.449967581685645
600 -0.0383162047713995 -30.50482967197896 -0.03798146191984415 -30.48794904360549
601 -0.03838249035179615 -30.543212162330757 -0.03595182988792658 -30.523900873493417
602 -0.03831104170531034 -30.581523204036067 -0.038381288200616835 -30.562282161694036
603 -0.03834456373006105 -30.619867767766127 -0.038032712414860725 -30.600314874108896
604 -0.03833476006984711 -30.658202527835975 -0.03783248998224735 -30.638147364091143
605 -0.03826611116528511 -30.69646863900126 -0.03827752117067575 -30.67642488526182
606 -0.03838064391165972 -30.73484928291292 -0.03810151275247335 -30.714526398014293
607 -0.03837701547890902 -30.773226298391826 -0.03788697440177202 -30.752413372416065
608 -0.03831429649144411 -30.81154059488327 -0.03893536478281021 -30.791348737198874
609 -0.038355384580791 -30.84989597946406 -0.03821555282920599 -30.82956429002808
610 -0.03835450019687414 -30.888250479660933 -0.03712269552052021 -30.8666869855486
611 -0.0383799659088254 -30.926630445569756 -0.037359026260674 -30.904046011809275
612 -0.0384734820574522 -30.965103927627208 -0.03666251171380282 -30.940708523523078
613 -0.0384628826752305 -31.003566810302438 -0.039888161793351175 -30.980596685316428
614 -0.038429802283644676 -31.041996612586082 -0.037381937727332115 -31.01797862304376
615 -0.03847172614187002 -31.080468338727954 -0.03971167355775833 -31.057690296601518
616 -0.038422932103276256 -31.11889127083123 -0.03780128974467516 -31.095491586346192
617 -0.03842579089105129 -31.15731706172228 -0.036083566211164 -31.131575152557357
618 -0.03847339320927858 -31.19579045493156 -0.03758313972502947 -31.169158292282386
619 -0.03852251544594765 -31.23431297037751 -0.0401064969599247 -31.20926478924231
620 -0.03843534681946039 -31.27274831719697 -0.03861711565405131 -31.247881904896364
621 -0.038457532040774824 -31.311205849237744 -0.03896692171692848 -31.28684882661329
622 -0.03832459375262261 -31.349530442990368 -0.03994422741234303 -31.326793054025632
623 -0.038320557400584224 -31.387851000390953 -0.03623142596334219 -31.363024479988976
624 -0.03838634099811315 -31.426237341389065 -0.03652429711073637 -31.399548777099714
625 -0.03835742585361004 -31.464594767242676 -0.039624552428722384 -31.439173329528437
626 -0.03842489942908287 -31.503019666671758 -0.039602195471525194 -31.47877552499996
627 -0.038239070773124696 -31.54125873744488 -0.03964338172227144 -31.518418906722232
628 -0.03829544559121132 -31.57955418303609 -0.03809730913490057 -31.556516215857133
629 -0.03826778531074524 -31.617821968346835 -0.038536212593317035 -31.59505242845045
630 -0.038297254033386706 -31.656119222380223 -0.0388000151142478 -31.6338524435647
631 -0.0383182305842638 -31.694437452964486 -0.03733667824417353 -31.671189121808872
632 -0.038258152455091475 -31.73269560541958 -0.03674516323953867 -31.70793428504841
633 -0.038294421322643754 -31.770990026742222 -0.03865323308855295 -31.746587518136963
634 -0.0383127074688673 -31.80930273421109 -0.040097313560545446 -31.786684831697507
635 -0.038293525017797946 -31.84759625922889 -0.04068249184638262 -31.82736732354389
636 -0.038197727501392366 -31.88579398673028 -0.03783161081373691 -31.865198934357625
637 -0.03819034826010466 -31.923984334990386 -0.0378455676138401 -31.903044501971465
638 -0.0382575623691082 -31.962241897359494 -0.037370145134627816 -31.940414647106092
639 -0.03830325361341238 -32.000545150972904 -0.038461488857865336 -31.978876135963958
640 -0.03824177347123623 -32.03878692444414 -0.03632810264825821 -32.01520423861221
641 -0.03835419416427612 -32.07714111860842 -0.0408424960449338 -32.056046734657144
642 -0.038274306990206244 -32.11541542559862 -0.03907126542180776 -32.095118000078955
643 -0.03823299612849951 -32.15364842172712 -0.03732918631285429 -32.13244718639181
644 -0.03830644767731428 -32.191954869404434 -0.03769792933017015 -32.17014511572198
645 -0.038272747211158274 -32.23022761661559 -0.03826713673770428 -32.20841225245968
646 -0.03822004906833172 -32.26844766568392 -0.03822891227900982 -32.24664116473869
647 -0.03825066853314638 -32.30669833421707 -0.03793116696178913 -32.28457233170048
648 -0.038245050609111785 -32.34494338482618 -0.037543954141438005 -32.32211628584192
649 -0.03833769392222166 -32.383281078748404 -0.0377063300460577 -32.35982261588798
650 -0.038267719000577925 -32.42154879774898 -0.03844312317669392 -32.39826573906467
651 -0.03833578564226627 -32.45988458339125 -0.03682901430875063 -32.43509475337342
652 -0.03834444433450699 -32.498229027725756 -0.038408630155026914 -32.473503383528445
653 -0.038398067466914654 -32.53662709519267 -0.03708795644342899 -32.510591339971874
654 -0.03838232476264238 -32.575009419955315 -0.039718718640506266 -32.55031005861238
655 -0.038337483815848825 -32.613346903771166 -0.03713727053254843 -32.58744732914493
656 -0.03837930336594582 -32.65172620713711 -0.035418364219367504 -32.6228656933643
657 -0.03844713252037764 -32.690173339657484 -0.03793772514909506 -32.66080341851339
658 -0.038467548228800295 -32.728640887886286 -0.03811220470815897 -32.698915623221545
659 -0.03847297877073288 -32.76711386665702 -0.038345170021057126 -32.737260793242605
660 -0.03847028650343418 -32.80558415316045 -0.03892152681946755 -32.77618232006207
661 -0.03846842013299465 -32.844052573293446 -0.03883589301258326 -32.81501821307465
662 -0.03842206988483667 -32.882474643178284 -0.03801851868629456 -32.853036731760945
663 -0.038430323265492915 -32.92090496644378 -0.04028947949409485 -32.89332621125504
664 -0.03834127243608236 -32.959246238879864 -0.03628584835678339 -32.92961205961182
665 -0.03841400146484375 -32.99766024034471 -0.03678641077131033 -32.96639847038313
666 -0.038462723791599276 -33.036122964136304 -0.040358671173453334 -33.006757141556584
667 -0.03834135364741087 -33.074464317783715 -0.03647452425211668 -33.0432316658087
668 -0.03859164509922266 -33.11305596288294 -0.03559751156717539 -33.07882917737587
669 -0.0385471411049366 -33.151603103987874 -0.04002524819225073 -33.118854425568124
670 -0.038417778350412844 -33.19002088233829 -0.03875229079276323 -33.15760671636089
671 -0.03838562853634357 -33.228406510874635 -0.03898425996303558 -33.196590976323925
672 -0.038431277871131896 -33.26683778874577 -0.03741596080362797 -33.23400693712755
673 -0.03842641431838274 -33.30526420306415 -0.03832010477781296 -33.27232704190536
674 -0.038418293558061124 -33.34368249662221 -0.03898447062820196 -33.311311512533564
675 -0.03835399243980646 -33.38203648906202 -0.03826018590480089 -33.34957169843837
676 -0.03837757743895054 -33.42041406650097 -0.03830932639539242 -33.38788102483376
677 -0.038378294184803964 -33.45879236068577 -0.03708692342042923 -33.42496794825419
678 -0.038404778204858304 -33.49719713889063 -0.03976778630167246 -33.464735734555866
679 -0.03835068717598915 -33.53554782606662 -0.035977185331285 -33.50071291988715
680 -0.03838580772280693 -33.57393363378942 -0.040292471460998056 -33.54100539134815
681 -0.03837981577962637 -33.61231344956905 -0.03741424735635519 -33.5784196387045
682 -0.038378825224936006 -33.65069227479399 -0.03793219421058893 -33.61635183291509
683 -0.038410205766558646 -33.68910248056055 -0.03840247727930546 -33.6547543101944
684 -0.0383613396435976 -33.72746382020415 -0.039875246584415436 -33.694629556778814
685 -0.03831878527998924 -33.76578260548414 -0.03970563802868128 -33.73433519480749
686 -0.038307363912463185 -33.80408996939661 -0.039693021774291994 -33.77402821658178
687 -0.03826350327581167 -33.84235347267242 -0.03855128400027752 -33.81257950058206
688 -0.038201719522476196 -33.8805551921949 -0.04007936324924231 -33.8526588638313
689 -0.03822193369269371 -33.918777125887594 -0.03640529103577137 -33.88906415486707
690 -0.03823633808642626 -33.95701346397402 -0.03798553124070168 -33.92704968610777
691 -0.03828290402889252 -33.99529636800291 -0.036805049329996106 -33.96385473543777
692 -0.038241246715188026 -34.0335376147181 -0.036035964451730254 -33.9998906998895
693 -0.038412343338131906 -34.07194995805623 -0.03965194392949343 -34.03954264381899
694 -0.038342509977519514 -34.11029246803375 -0.038850370049476626 -34.078393013868464
695 -0.03836662676185369 -34.148659094795605 -0.03365445658564568 -34.11204747045411
696 -0.038426744379103185 -34.187085839174706 -0.04106427822262049 -34.15311174867673
697 -0.03837866336107254 -34.22546450253578 -0.037893096543848516 -34.191004845220576
698 -0.038344483450055124 -34.26380898598583 -0.04033391401171684 -34.231338759232294
699 -0.03820266779512167 -34.30201165378095 -0.03398467823863029 -34.265323437470926
700 -0.0383956016972661 -34.34040725547822 -0.040462140925228596 -34.305785578396154
701 -0.03831408582627773 -34.3787213413045 -0.03611691612750292 -34.34190249452366
702 -0.03842777106910944 -34.41714911237361 -0.035065595619380475 -34.37696809014304
703 -0.03839082065969705 -34.45553993303331 -0.03803411275148392 -34.41500220289452
704 -0.03849281352013349 -34.494032746553444 -0.035744853876531126 -34.45074705677105
705 -0.03849076945334673 -34.53252351600679 -0.03995840661227703 -34.49070546338333
706 -0.03842648956924677 -34.57095000557604 -0.039966209791600704 -34.53067167317493
707 -0.038432542234659195 -34.6093825478107 -0.040442741475999355 -34.57111441465093
708 -0.03830880392342806 -34.647691351734125 -0.036253660544753076 -34.60736807519568
709 -0.038376256637275216 -34.6860676083714 -0.039078684709966185 -34.64644675990564
710 -0.03831655774265528 -34.724384166114056 -0.039342273585498334 -34.68578903349114
711 -0.038271835446357726 -34.762656001560416 -0.03696573916822672 -34.722754772659364
712 -0.038273279741406444 -34.80092928130182 -0.03976101092994213 -34.76251578358931
713 -0.038383849896490574 -34.83931313119831 -0.038781661354005334 -34.801297444943316
714 -0.03827109262347221 -34.877584223821785 -0.038502820394933225 -34.83980026533825
715 -0.03833024948835373 -34.91591447331014 -0.037617303989827634 -34.877417569328074
716 -0.03827053382992744 -34.95418500714007 -0.03903772234916687 -34.91645529167724
717 -0.03828077781945467 -34.99246578495952 -0.040060986019670966 -34.956516277696906
718 -0.038358707912266254 -35.03082449287179 -0.03575452361255884 -34.992270801309466
719 -0.0383902482688427 -35.06921474114063 -0.03960223030298948 -35.031873031612456
720 -0.038256504014134406 -35.10747124515476 -0.03829942364245653 -35.07017245525491
721 -0.03824572190642357 -35.14571696706118 -0.039084740355610846 -35.109257195610525
722 -0.03829200398176909 -35.18400897104295 -0.03927257731556892 -35.148529772926096
723 -0.03823992647230625 -35.22224889751526 -0.03679604418575764 -35.18532581711185
724 -0.03824814595282078 -35.26049704346808 -0.03894966896623373 -35.224275486078085
725 -0.0383085984736681 -35.29880564194175 -0.03632681835442782 -35.26060230443251
726 -0.03827192466706038 -35.337077566608805 -0.03651102464646101 -35.29711332907897
727 -0.03831764366477728 -35.37539521027358 -0.03868238814175129 -35.33579571722072
728 -0.03830063808709383 -35.413695848360675 -0.039198555424809454 -35.37499427264553
729 -0.03836482483893633 -35.45206067319961 -0.03545836601406336 -35.41045263865959
730 -0.03843899983912706 -35.49049967303874 -0.035579757578670976 -35.446032396238266
731 -0.038428050093352796 -35.52892772313209 -0.03863707892596722 -35.48466947516423
732 -0.03860866092145443 -35.56753638405355 -0.034997014328837395 -35.51966648949307
733 -0.038496564328670504 -35.606032948382214 -0.0362458772957325 -35.5559123667888
734 -0.038567672669887546 -35.6446006210521 -0.03699191249907017 -35.59290427928787
735 -0.03860695064067841 -35.683207571692776 -0.04020378254354 -35.633108061831415
736 -0.03853414338082075 -35.7217417150736 -0.038532010093331334 -35.67164007192475
737 -0.03851774651557207 -35.76025946158917 -0.04019876420497894 -35.71183883612973
738 -0.03840346653014422 -35.79866292811931 -0.03825524803251028 -35.75009408416224
739 -0.03848149534314871 -35.83714442346246 -0.03847551606595516 -35.7885696002282
740 -0.03854835014790296 -35.87569277361037 -0.039380540139973164 -35.82795014036817
741 -0.038413011282682416 -35.91410578489305 -0.03764019813388586 -35.86559033850206
742 -0.03847887348383665 -35.95258465837689 -0.03652593512088061 -35.90211627362294
743 -0.038429306074976924 -35.99101396445187 -0.03824900034815073 -35.94036527397109
744 -0.038428469374775884 -36.029442433826645 -0.04045029766857624 -35.98081557163967
745 -0.03840492814779282 -36.06784736197444 -0.04013123642653227 -36.0209468080662
746 -0.038340312987565996 -36.106187674962 -0.040610095299780366 -36.06155690336598
747 -0.038234134763479234 -36.14442180972548 -0.041397346369922164 -36.1029542497359
748 -0.0381733326241374 -36.18259514234962 -0.03811446391046047 -36.14106871364636
749 -0.03820023518055678 -36.22079537753017 -0.03728763535618782 -36.17835634900255
750 -0.038213336281478404 -36.25900871381165 -0.03832712229341269 -36.21668347129596
751 -0.0382027518004179 -36.29721146561207 -0.03802707511931658 -36.254710546415275
752 -0.03818195313215256 -36.335393418744225 -0.03987913113087416 -36.29458967754615
753 -0.03823598176240921 -36.37362940050664 -0.0389837896451354 -36.333573467191286
754 -0.03810651488602161 -36.41173591539266 -0.04249227587133646 -36.376065743062625
755 -0.038084414601325986 -36.44982032999399 -0.03786856308579445 -36.41393430614842
756 -0.038042785786092284 -36.48786311578008 -0.03922643717378378 -36.4531607433222
757 -0.03800449836999178 -36.52586761415007 -0.03805973678827286 -36.49122048011047
758 -0.03796223644167185 -36.563829850591745 -0.03575264010578394 -36.526973120216255
759 -0.03812864329665899 -36.601958493888404 -0.04104550443589687 -36.568018624652154
760 -0.03809975869953632 -36.64005825258794 -0.0403754098340869 -36.60839403448624
761 -0.03795559648424387 -36.67801384907219 -0.039583545550704 -36.647977580036944
762 -0.0379300793632865 -36.71594392843547 -0.03827165886759758 -36.686249238904544
763 -0.03792626857757568 -36.75387019701305 -0.03712985683232546 -36.72337909573687
764 -0.037873261421918866 -36.79174345843497 -0.03867893163114786 -36.76205802736801
765 -0.03791944999247789 -36.82966290842745 -0.03932387977838516 -36.8013819071464
766 -0.03788763843476772 -36.86755054686222 -0.037463315017521384 -36.83884522216392
767 -0.03786148466169834 -36.905412031523916 -0.036704895459115504 -36.875550117623035
768 -0.0379679961130023 -36.94338002763692 -0.03472088612616062 -36.910271003749195
769 -0.03800184968858957 -36.98138187732551 -0.036453460715711115 -36.94672446446491
770 -0.03800861984491348 -37.01939049717043 -0.03810838684439659 -36.98483285130931
771 -0.03806727882474661 -37.057457775995175 -0.039039984531700614 -37.023872835841004
772 -0.038032045029103755 -37.09548982102428 -0.038492306135594845 -37.0623651419766
773 -0.038038505241274834 -37.133528326265555 -0.038457038812339306 -37.10082218078894
774 -0.0379954606294632 -37.171523786895015 -0.03836967907845974 -37.139191859867395
775 -0.038013638369739054 -37.209537425264756 -0.032301404513418674 -37.171493264380814
776 -0.03824269361793995 -37.247780118882694 -0.03687971718609333 -37.20837298156691
777 -0.038226081244647506 -37.28600620012734 -0.039278891123831275 -37.24765187269074
778 -0.03817551676183939 -37.32418171688918 -0.03693095147609711 -37.28458282416683
779 -0.03824014365673065 -37.36242186054591 -0.03783754371106625 -37.322420367877896
780 -0.038180912658572194 -37.40060277320448 -0.040138923563063145 -37.36255929144096
781 -0.03815472666174173 -37.43875749986623 -0.03956319075077772 -37.402122482191736
782 -0.03811208140105009 -37.47686958126728 -0.03736794646829367 -37.43949042866003
783 -0.038120001554489136 -37.51498958282177 -0.037560581043362615 -37.477051009703395
784 -0.03809172734618187 -37.553081310167954 -0.0399360915645957 -37.51698710126799
785 -0.03806391004472971 -37.59114522021268 -0.036219035275280476 -37.553206136543274
786 -0.03814638797193766 -37.629291608184616 -0.03918149583041668 -37.59238763237369
787 -0.03809331823140383 -37.66738492641602 -0.03700400572270155 -37.62939163809639
788 -0.038148118555545805 -37.70553304497157 -0.035349639132618904 -37.66474127722901
789 -0.03822322655469179 -37.74375627152626 -0.03932479284703731 -37.70406607007605
790 -0.03813401777297258 -37.781890289299234 -0.04191249832510948 -37.74597856840116
791 -0.03810877930372954 -37.81999906860296 -0.03838789071887731 -37.784366459120044
792 -0.03814268633723259 -37.85814175494019 -0.03855754565447569 -37.82292400477452
793 -0.03817177694290876 -37.8963135318831 -0.03722862228751182 -37.860152627062035
794 -0.0381902564316988 -37.9345037883148 -0.03789369072765112 -37.898046317789685
795 -0.03821437116712332 -37.97271815948192 -0.03882256653159857 -37.936868884321285
796 -0.03815133776515722 -38.01086949724708 -0.03764009457081556 -37.9745089788921
797 -0.038195197470486164 -38.049064694717565 -0.03574608601629734 -38.0102550649084
798 -0.03822462745010853 -38.08728932216767 -0.03800645098090172 -38.0482615158893
799 -0.0382876455783844 -38.125576967746056 -0.03794510588049889 -38.0862066217698
800 -0.03827511351555586 -38.16385208126161 -0.03711182810366154 -38.12331844987346
801 -0.03831572756171227 -38.20216780882332 -0.03901974186301231 -38.162338191736474
802 -0.03822052516043186 -38.24038833398375 -0.03767726924270391 -38.20001546097918
803 -0.03821800891309977 -38.27860634289685 -0.03944075983017683 -38.23945622080936
804 -0.038176090084016324 -38.316782432980865 -0.03967199716717005 -38.27912821797653
805 -0.03815916534513235 -38.354941598326 -0.039680853486061096 -38.31880907146259
806 -0.03816658109426498 -38.39310817942027 -0.035367544554173944 -38.354176616016765
807 -0.03818984292447567 -38.43129802234474 -0.03629639726132154 -38.39047301327809
808 -0.03824625667184591 -38.46954427901659 -0.036655702628195286 -38.427128715906285
809 -0.038259776309132576 -38.50780405532572 -0.03952866792678833 -38.46665738383307
810 -0.038256927579641345 -38.54606098290536 -0.040238158963620665 -38.50689554279669
811 -0.038194745779037476 -38.5842557286844 -0.03453723527491093 -38.5414327780716
812 -0.03835520297288895 -38.622610931657285 -0.036129137873649596 -38.57756191594525
813 -0.03832336589694023 -38.66093429755423 -0.03703277949243784 -38.61459469543769
814 -0.03838997688144445 -38.699324274435675 -0.03757177107036114 -38.65216646650805
815 -0.03840002454817295 -38.73772429898385 -0.038071669079363345 -38.690238135587414
816 -0.03839090261608362 -38.776115201599936 -0.040516579151153566 -38.730754714738566
817 -0.03834544513374567 -38.81446064673368 -0.03720935247838497 -38.76796406721695
818 -0.0383461682125926 -38.85280681494627 -0.038381078466773036 -38.80634514568372
819 -0.038361459784209725 -38.89116827473048 -0.04021361339837313 -38.84655875908209
820 -0.038264574483036995 -38.92943284921352 -0.03540204092860222 -38.881960800010695
821 -0.038417859375476836 -38.967850708589 -0.03792149517685175 -38.91988229518755
822 -0.03840137682855129 -39.00625208541755 -0.0372772291302681 -38.95715952431782
823 -0.038440683484077455 -39.044692768901626 -0.036384969018399715 -38.993544493336216
824 -0.03849727287888527 -39.08319004178051 -0.0372868413105607 -39.03083133464678
825 -0.038491833955049515 -39.12168187573556 -0.039164305478334424 -39.069995640125114
826 -0.03845713324844837 -39.16013900898401 -0.03869979996234178 -39.10869544008746
827 -0.03847095053642988 -39.19860995952044 -0.03971478696912527 -39.14841022705659
828 -0.03839728459715843 -39.2370072441176 -0.03902292586863041 -39.187433152925216
829 -0.03835325576364994 -39.27536049988125 -0.037121883034706114 -39.22455503595992
830 -0.03838458489626646 -39.313745084777516 -0.040466699935495856 -39.26502173589542
831 -0.03834920451045036 -39.35209428928797 -0.03641741909086704 -39.301439154986284
832 -0.0383687112480402 -39.39046300053601 -0.040129119902849196 -39.341568274889134
833 -0.03829552680253982 -39.42875852733855 -0.039042433351278306 -39.38061070824041
834 -0.038383922167122365 -39.46714244950567 -0.03737983349710703 -39.41799054173752
835 -0.0383370254188776 -39.50547947492455 -0.03715455289930105 -39.45514509463682
836 -0.03834698535501957 -39.54382646027957 -0.0356999421492219 -39.49084503678604
837 -0.038496849872171876 -39.58232331015174 -0.037919771112501624 -39.52876480789854
838 -0.038468735106289384 -39.620792045258035 -0.039088007621467115 -39.567852815520006
839 -0.03835749421268701 -39.659149539470725 -0.03887610696256161 -39.60672892248257
840 -0.03837287910282612 -39.69752241857355 -0.04002066981047392 -39.64674959229304
841 -0.03835292961448431 -39.73587534818803 -0.03822219464927912 -39.68497178694232
842 -0.03836543057113886 -39.77424077875917 -0.036684245057404044 -39.72165603199972
843 -0.038418347202241424 -39.81265912596141 -0.037616470642387864 -39.75927250264211
844 -0.03841575514525175 -39.85107488110666 -0.03743036333471537 -39.796702865976826
845 -0.03837885539978743 -39.88945373650645 -0.03827418200671673 -39.83497704798354
846 -0.038318587280809877 -39.92777232378726 -0.03722875714302063 -39.87220580512656
847 -0.038358258083462715 -39.96613058187072 -0.0356846684589982 -39.90789047358556
848 -0.03842524755746126 -40.004555829428185 -0.039188118278980257 -39.94707859186454
849 -0.03838475830852985 -40.042940587736716 -0.03919040802866221 -39.9862689998932
850 -0.0383461432531476 -40.081286730989866 -0.041294268891215326 -40.02756326878441
851 -0.038385181501507756 -40.11967191249138 -0.03848213348537684 -40.066045402269786
852 -0.03825979959219694 -40.157931712083574 -0.03967778123915196 -40.105723183508935
853 -0.038169041834771635 -40.196100753918344 -0.03925954345613718 -40.144982726965075
854 -0.0381877975538373 -40.23428855147218 -0.03656416833400726 -40.181546895299086
855 -0.0382567934691906 -40.27254534494137 -0.03946606870740652 -40.22101296400649
856 -0.038146781548857686 -40.31069212649023 -0.03724146019667387 -40.258254424203166
857 -0.03818524293601513 -40.34887736942625 -0.038815513625741004 -40.29706993782891
858 -0.038146191835403444 -40.38702356126165 -0.036949091032147406 -40.33401902886106
859 -0.03836059980094433 -40.425384161062595 -0.033557410910725595 -40.36757643977178
860 -0.038370687328279016 -40.46375484839088 -0.03758076131343842 -40.40515720108522
861 -0.03840232864022255 -40.5021571770311 -0.03861950766295195 -40.44377670874817
862 -0.03841359317302704 -40.54057077020413 -0.038329755142331126 -40.482106463890496
863 -0.03836735691875219 -40.57893812712288 -0.03873174171894789 -40.520838205609444
864 -0.03838959094136953 -40.61732771806425 -0.03705016449093819 -40.55788837010038
865 -0.03839139826595783 -40.65571911633021 -0.0388327544555068 -40.596721124555884
866 -0.038474322855472566 -40.69419343918568 -0.037078381329774854 -40.63379950588566
867 -0.03841030560433865 -40.73260374479002 -0.03828767593950033 -40.67208718182516
868 -0.03845313116908074 -40.7710568759591 -0.036112669855356216 -40.70819985168052
869 -0.038529624603688716 -40.80958650056279 -0.037818496488034724 -40.746018348168555
870 -0.03858497198671103 -40.848171472549495 -0.038142052851617335 -40.78416040102017
871 -0.03846078105270863 -40.8866322536022 -0.038059916161000726 -40.82222031718118
872 -0.03845920693129301 -40.925091460533494 -0.03951251208782196 -40.861732829269
873 -0.038434744067490104 -40.96352620460098 -0.038680498115718366 -40.90041332738472
874 -0.03843679763376713 -41.001963002234746 -0.039109059050679205 -40.9395223864354
875 -0.0384434811770916 -41.040406483411836 -0.03892387133091688 -40.978446257766315
876 -0.03828558642417192 -41.07869206983601 -0.037463820353150365 -41.01591007811947
877 -0.03833292797207832 -41.11702499780809 -0.038122867420315745 -41.05403294553978
878 -0.03840148448944092 -41.15542648229753 -0.03885401040315628 -41.09288695594294
879 -0.03838045541197062 -41.193806937709496 -0.040900263004004955 -41.13378721894694
880 -0.038369838148355484 -41.23217677585785 -0.039438527263700965 -41.17322574621064
881 -0.038307873718440535 -41.27048464957629 -0.03805366661399603 -41.21127941282464
882 -0.03828026410192251 -41.30876491367821 -0.038918025232851504 -41.25019743805749
883 -0.03825737256556749 -41.34702228624378 -0.037785367108881474 -41.28798280516637
884 -0.038293466344475745 -41.385315752588255 -0.039403357356786725 -41.32738616252316
885 -0.03827011156827211 -41.42358586415653 -0.03819011319428682 -41.36557627571745
886 -0.03823942486196756 -41.4618252890185 -0.03784293159842491 -41.40341920731588
887 -0.03821629509329796 -41.5000415841118 -0.040752234309911727 -41.44417144162579
888 -0.03819996602833271 -41.53824155014013 -0.038941618986427784 -41.48311306061222
889 -0.03823484405875206 -41.57647639419888 -0.04043179843574762 -41.523544859047966
890 -0.0382119445130229 -41.6146883387119 -0.03732790555804968 -41.56087276460602
891 -0.03812842220067978 -41.65281676091258 -0.039183787629008295 -41.600056552235024
892 -0.03810706492513418 -41.690923825837714 -0.03748237583786249 -41.637538928072885
893 -0.03810490220785141 -41.72902872804556 -0.03992478903383016 -41.67746371710672
894 -0.03811108618974686 -41.76713981423531 -0.03855132851749658 -41.71601504562422
895 -0.03810095600783825 -41.805240770243145 -0.040914271771907804 -41.75692931739613
896 -0.03811230007559061 -41.843353070318734 -0.04147594142705202 -41.79840525882318
897 -0.03790090810507536 -41.88125397842381 -0.03701614402234554 -41.835421402845526
898 -0.03797438647598028 -41.91922836489979 -0.03841106295585632 -41.873832465801385
899 -0.03794436827301979 -41.957172733172804 -0.0359180498868227 -41.90975051568821
900 -0.03799244966357947 -41.99516518283638 -0.03801730927079916 -41.94776782495901
901 -0.037945080734789374 -42.03311026357117 -0.03879113085567951 -41.98655895581469
902 -0.03790329359471798 -42.071013557165884 -0.03898961041122675 -42.025548566225915
903 -0.037855635210871694 -42.10886919237676 -0.036658323369920254 -42.062206889595835
904 -0.03795396685600281 -42.14682315923276 -0.04326198510825634 -42.105468874704094
905 -0.03780655022710562 -42.18462970945986 -0.037892126850783824 -42.14336100155488
906 -0.03776775412261486 -42.222397463582475 -0.03693758100271225 -42.18029858255759
907 -0.037890483252704145 -42.26028794683518 -0.037188606522977355 -42.217487189080565
908 -0.03789008837193251 -42.29817803520711 -0.03734220769256354 -42.254829396773125
909 -0.03792236689478159 -42.33610040210189 -0.04045035596936941 -42.295279752742495
910 -0.03784415312111378 -42.373944555223005 -0.03742633443325758 -42.33270608717575
911 -0.03809945359826088 -42.41204400882127 -0.03771560825407505 -42.370421695429826
912 -0.03788325395435095 -42.44992726277562 -0.035954561084508896 -42.406376256514335
913 -0.0378882447257638 -42.48781550750138 -0.03986481241881847 -42.446241068933155
914 -0.037818297557532785 -42.525633805058916 -0.03644382413476706 -42.48268489306792
915 -0.037869623862206936 -42.56350342892112 -0.03923715613782406 -42.52192204920574
916 -0.037909102812409404 -42.60141253173353 -0.03628625515848398 -42.55820830436423
917 -0.03800747506320477 -42.63942000679673 -0.038636754639446734 -42.59684505900368
918 -0.03784784246236086 -42.677267849259096 -0.03594152182340622 -42.63278658082708
919 -0.037967441231012346 -42.71523529049011 -0.03953304197639227 -42.67231962280347
920 -0.0378868293017149 -42.75312211979182 -0.03813021797686815 -42.71044984078034
921 -0.03794111013412475 -42.791063229925946 -0.03484075199812651 -42.74529059277847
922 -0.03796721883118152 -42.82903044875713 -0.037727892957627775 -42.78301848573609
923 -0.0380051389336586 -42.867035587690786 -0.03890173640102148 -42.821920222137116
924 -0.037978510931134225 -42.90501409862192 -0.03886149320751429 -42.86078171534463
925 -0.03797354120761156 -42.94298763982953 -0.036729207076132295 -42.897510922420764
926 -0.038015644624829294 -42.98100328445436 -0.037405199557542804 -42.934916121978304
927 -0.0380123658105731 -43.01901565026493 -0.039461275562644005 -42.97437739754095
928 -0.03799238912761212 -43.05700803939254 -0.03841080497950315 -43.012788202520454
929 -0.03806232754141092 -43.09507036693395 -0.03996705524623394 -43.05275525776669
930 -0.038070711120963094 -43.13314107805492 -0.038832458294928075 -43.09158771606162
931 -0.037970110215246676 -43.17111118827017 -0.04125816430896521 -43.13284588037058
932 -0.03783086556941271 -43.20894205383958 -0.03797157946974039 -43.17081745984032
933 -0.03784406948834658 -43.24678612332792 -0.038233653828501704 -43.20905111366882
934 -0.03785191513597965 -43.2846380384639 -0.04265379086136818 -43.251704904530186
935 -0.03766258433461189 -43.322300622798515 -0.03658010959625244 -43.28828501412644
936 -0.03784390520304441 -43.36014452800156 -0.037571768090128896 -43.32585678221657
937 -0.0378174027428031 -43.397961930744366 -0.03851074781268835 -43.364367530029256
938 -0.03778628744184971 -43.43574821818621 -0.03751731812953949 -43.401884848158794
939 -0.037787652015686034 -43.4735358702019 -0.036638816259801386 -43.4385236644186
940 -0.03783784937113523 -43.51137371957304 -0.035995911620557305 -43.47451957603916
941 -0.03792708329856396 -43.5493008028716 -0.04229288641363382 -43.51681246245279
942 -0.03777553252875805 -43.587076335400354 -0.03751299232244491 -43.55432545477524
943 -0.03780766818672419 -43.62488400358708 -0.03741728365421295 -43.59174273842945
944 -0.03779702689498663 -43.66268103048206 -0.037659608945250514 -43.6294023473747
945 -0.03783134780824184 -43.700512378290306 -0.03784359414130449 -43.66724594151601
946 -0.03786442894488573 -43.73837680723519 -0.03823239505290985 -43.705478336568916
947 -0.03785095289349556 -43.776227760128684 -0.037944195233285426 -43.7434225318022
948 -0.03780981786549091 -43.81403757799418 -0.0372006606310606 -43.78062319243326
949 -0.037904218398034574 -43.85194179639221 -0.03813215866684914 -43.81875535110011
950 -0.03779938519001007 -43.889741181582224 -0.03903093598783016 -43.85778628708794
951 -0.0377517806366086 -43.927492962218835 -0.03641996718943119 -43.89420625427737
952 -0.03786447886377573 -43.96535744108261 -0.03771778251975775 -43.93192403679713
953 -0.0378285713493824 -44.00318601243199 -0.038341131247580054 -43.970265168044705
954 -0.037844138033688066 -44.04103015046568 -0.03849604986608028 -44.00876121791079
955 -0.037798121012747286 -44.07882827147843 -0.04020126238465309 -44.048962480295444
956 -0.037777709774672985 -44.1166059812531 -0.03166260793805122 -44.0806250882335
957 -0.03789230231195688 -44.15449828356506 -0.03621349856257439 -44.11683858679607
958 -0.03795999251306057 -44.19245827607812 -0.036905369535088536 -44.15374395633116
959 -0.038051060400903225 -44.230509336479024 -0.03993194606155157 -44.19367590239271
960 -0.03800758179277182 -44.26851691827179 -0.036363301798701286 -44.230039204191414
961 -0.03795509990304709 -44.30647201817484 -0.03650733754038811 -44.2665465417318
962 -0.038117504119873045 -44.34458952229471 -0.03522753305733204 -44.30177407478913
963 -0.03814215958118439 -44.382731681875896 -0.036480178125202656 -44.33825425291433
964 -0.03813496232032776 -44.420866644196224 -0.038450814224779604 -44.37670506713911
965 -0.03818268794566393 -44.45904933214189 -0.03982218559831381 -44.416527252737424
966 -0.038044126331806184 -44.49709345847369 -0.03706543203443289 -44.453592684771856
967 -0.038121947459876536 -44.53521540593357 -0.03852861169725656 -44.492121296469115
968 -0.03807683102786541 -44.573292236961436 -0.0360221428796649 -44.52814343934878
969 -0.03816106915473938 -44.611453306116175 -0.03830969296395779 -44.56645313231274
970 -0.03817694317549467 -44.64963024929167 -0.03826828710734844 -44.60472141942009
971 -0.03821019381284714 -44.68784044310451 -0.03811936154961586 -44.642840780969706
972 -0.038212152943015096 -44.72605259604753 -0.039279688522219657 -44.68212046949193
973 -0.038124647177755835 -44.764177243225284 -0.039706132374703884 -44.72182660186663
974 -0.03809828702360392 -44.802275530248885 -0.037798247672617434 -44.75962484953925
975 -0.03815582953393459 -44.84043135978282 -0.03560595158487558 -44.79523080112413
976 -0.03817385341972113 -44.87860521320254 -0.03808786571025848 -44.83331866683439
977 -0.038220942579209806 -44.91682615578175 -0.037800461426377295 -44.871119128260766
978 -0.03823615945875645 -44.955062315240504 -0.0365170706063509 -44.90763619886712
979 -0.03818773105740547 -44.99325004629791 -0.03586539067327976 -44.943501589540396
980 -0.038296173140406606 -45.03154621943832 -0.04101092182099819 -44.984512511361395
981 -0.038226019404828546 -45.06977223884315 -0.03950137738138437 -45.02401388874278
982 -0.03821036908775568 -45.10798260793091 -0.03915302213281393 -45.063166910875594
983 -0.038270768523216245 -45.146253376454126 -0.038163398019969465 -45.10133030889556
984 -0.03814098332077265 -45.1843943597749 -0.03764305580407381 -45.13897336469964
985 -0.03820026256144047 -45.22259462233634 -0.039254417084157466 -45.1782277817838
986 -0.03820973373949528 -45.26080435607583 -0.03718075323849916 -45.2154085350223
987 -0.03825623001903296 -45.29906058609486 -0.03945677410811186 -45.25486530913041
988 -0.038151335716247556 -45.33721192181111 -0.038438466005027296 -45.293303775135435
989 -0.03815301954746246 -45.375364941358576 -0.03567082863301039 -45.328974603768444
990 -0.03820000514388085 -45.413564946502454 -0.03921311553567648 -45.36818771930412
991 -0.03816461674869061 -45.45172956325114 -0.04040360487997532 -45.408591324184094
992 -0.03811877947300672 -45.48984834272415 -0.038830453902482985 -45.44742177808658
993 -0.038080228678882125 -45.52792857140303 -0.03562015686184168 -45.48304193494842
994 -0.03825042862445116 -45.56617900002748 -0.04334241040050983 -45.52638434534893
995 -0.03808198757469654 -45.60426098760218 -0.03694261331111193 -45.56332695866004
996 -0.03809220101684332 -45.642353188619026 -0.03945709727704525 -45.602784055937086
997 -0.038013913482427594 -45.68036710210146 -0.0379649018868804 -45.640748957823966
998 -0.03809926752001047 -45.71846636962147 -0.04049504604190588 -45.68124400386587
999 -0.03796802554279566 -45.75643439516426 -0.03894735183566809 -45.72019135570154
1000 -0.03800024688243866 -45.7944346420467 -0.033290250971913335 -45.75348160667345
1001 -0.038108765706419946 -45.83254340775312 -0.035630921646952626 -45.78911252832041
1002 -0.038148030266165735 -45.870691438019286 -0.04248273260891437 -45.831595260929326
1003 -0.03803633470088243 -45.90872777272017 -0.03740194700658321 -45.86899720793591
1004 -0.03801642060279846 -45.94674419332297 -0.03800992164760828 -45.90700712958352
1005 -0.03805399592965841 -45.98479818925263 -0.03864420615136623 -45.94565133573489
1006 -0.03806343972682953 -46.022861628979456 -0.04225459843873978 -45.987905934173625
1007 -0.03791657406836748 -46.060778203047825 -0.035675374791026115 -46.02358130896465
1008 -0.037953455559909345 -46.09873165860773 -0.03859997838735581 -46.062181287352004
1009 -0.037959730997681615 -46.13669138960542 -0.03857153113931418 -46.100752818491316
1010 -0.038013297505676745 -46.174704687111095 -0.03813806138932705 -46.13889087988064
1011 -0.037975795567035675 -46.21268048267813 -0.035508750937879086 -46.17439963081852
1012 -0.0380938146263361 -46.25077429730447 -0.04096096567809582 -46.215360596496616
1013 -0.03795493245124817 -46.28872922975572 -0.03723923619836569 -46.25259983269498
1014 -0.037960663251578805 -46.3266898930073 -0.03903702106326819 -46.29163685375825
1015 -0.03790160547941923 -46.36459149848672 -0.03984293639659882 -46.331479790154845
1016 -0.03791309371590614 -46.402504592202625 -0.035044830106198785 -46.366524620261046
1017 -0.037931558676064014 -46.44043615087869 -0.036167798936367034 -46.402692419197415
1018 -0.0379495594650507 -46.47838571034374 -0.039795085042715075 -46.44248750424013
1019 -0.03797912802547217 -46.516364838369206 -0.038664810359478 -46.481152314599605
1020 -0.03792392816394567 -46.554288766533155 -0.03743435870856047 -46.518586673308164
1021 -0.03795078303664923 -46.592239549569804 -0.03890463318675756 -46.557491306494924
1022 -0.03791642002761364 -46.63015596959742 -0.0365034032613039 -46.59399470975623
1023 -0.03808606080710888 -46.66824203040453 -0.04193685743957758 -46.63593156719581
1024 -0.03785063531249762 -46.70609266571702 -0.03639670889824629 -46.672328276094056
1025 -0.03791652489453554 -46.74400919061156 -0.035979870706796646 -46.70830814680085
1026 -0.03795323669910431 -46.78196242731066 -0.03613973222672939 -46.74444787902758
1027 -0.03810165841132403 -46.82006408572198 -0.036326396279037 -46.78077427530662
1028 -0.03813586682081223 -46.85819995254279 -0.037873187102377415 -46.818647462409
1029 -0.03814815264195204 -46.89634810518474 -0.0400735029950738 -46.85872096540407
1030 -0.03805846981704235 -46.93440657500179 -0.04004749804735184 -46.89876846345142
1031 -0.038058664090931414 -46.97246523909272 -0.03684491645544767 -46.93561337990687
1032 -0.038053795136511324 -47.01051903422923 -0.03836607690900564 -46.973979456815876
1033 -0.03807938098907471 -47.04859841521831 -0.037813346832990646 -47.011792803648866
1034 -0.03812985010445118 -47.08672826532276 -0.03729209098964929 -47.04908489463852
1035 -0.03809967935085297 -47.12482794467361 -0.040293012373149396 -47.08937790701167
1036 -0.0381039772182703 -47.16293192189188 -0.0369226161390543 -47.12630052315072
1037 -0.0381166348233819 -47.201048556715264 -0.03518190588802099 -47.16148242903874
1038 -0.038166791945695874 -47.23921534866096 -0.03518283981829882 -47.19666526885704
1039 -0.038267492689192294 -47.27748284135016 -0.03686778880655765 -47.2335330576636
1040 -0.038335368037223816 -47.31581820938738 -0.036791539005935195 -47.27032459666953
1041 -0.038414794579148294 -47.35423300396653 -0.039439445547759536 -47.30976404221729
1042 -0.03828323837369681 -47.39251624234022 -0.037594456039369104 -47.34735849825666
1043 -0.03824481964111328 -47.430761061981336 -0.03841636162251234 -47.38577485987917
1044 -0.03828838337212801 -47.46904944535346 -0.03815262839198112 -47.423927488271154
1045 -0.038284541480243205 -47.50733398683371 -0.038377958722412585 -47.46230544699357
1046 -0.03817043658345938 -47.545504423417164 -0.03943731039762497 -47.50174275739119
1047 -0.03821649644523859 -47.5837209198624 -0.039930275082588194 -47.54167303247378
1048 -0.03829923570156098 -47.62202015556396 -0.03386096078902483 -47.57553399326281
1049 -0.03823233023285866 -47.66025248579682 -0.036479650810360906 -47.61201364407317
1050 -0.03830676637589932 -47.698559252172714 -0.04316402543336153 -47.655177669506536
1051 -0.03820813931524754 -47.73676739148796 -0.03533586878329516 -47.69051353828983
1052 -0.038209987059235576 -47.77497737854719 -0.0382072763517499 -47.72872081464158
1053 -0.03826555255800486 -47.813242931105194 -0.04233719147741795 -47.77105800611899
1054 -0.03812219426035881 -47.851365125365554 -0.0373671954497695 -47.80842520156876
1055 -0.038130218721926214 -47.88949534408748 -0.03730922508984804 -47.84573442665861
1056 -0.03807923048734665 -47.92757457457483 -0.036911527067422865 -47.88264595372603
1057 -0.03820847496390343 -47.96578304953873 -0.038058930076658726 -47.92070488380269
1058 -0.03818207588046789 -48.0039651254192 -0.03849634733051062 -47.9592012311332
1059 -0.0380894536152482 -48.04205457903445 -0.0400371978059411 -47.999238428939144
1060 -0.03804060537368059 -48.08009518440813 -0.03721105307340622 -48.03644948201255
1061 -0.038145051896572114 -48.1182402363047 -0.037025374546647075 -48.073474856559194
1062 -0.03814384024590254 -48.1563840765506 -0.03514749109745026 -48.10862234765664
1063 -0.03824015520513058 -48.19462423175573 -0.03943831361830234 -48.14806066127495
1064 -0.038229158520698546 -48.23285339027643 -0.037533339485526084 -48.185594000760474
1065 -0.03820325583219528 -48.271056646108626 -0.03938824143260718 -48.22498224219308
1066 -0.0381077827885747 -48.3091644288972 -0.03859063498675823 -48.26357287717984
1067 -0.038221707195043565 -48.34738613609224 -0.03800028134137392 -48.301573158521215
1068 -0.038082493282854554 -48.3854686293751 -0.03687640801072121 -48.338449566531935
1069 -0.0381823942065239 -48.42365102358162 -0.03992053624242544 -48.37837010277436
1070 -0.03817567452788353 -48.461826698109505 -0.03987400513142347 -48.418244107905785
1071 -0.03821523878723383 -48.500041936896736 -0.03783674985170364 -48.45608085775749
1072 -0.03809993881732225 -48.53814187571406 -0.038175791315734384 -48.49425664907323
1073 -0.038203412853181365 -48.57634528856724 -0.03752609938383102 -48.53178274845706
1074 -0.038250192627310754 -48.61459548119455 -0.03593111205846071 -48.567713860515525
1075 -0.038248436711728576 -48.652843917906274 -0.03808163776993752 -48.60579549828546
1076 -0.03820190094411373 -48.69104581885039 -0.038030645810067654 -48.64382614409553
1077 -0.03825318422168493 -48.72929900307208 -0.038320126943290234 -48.68214627103882
1078 -0.03817757368087769 -48.767476576752955 -0.03588918261229992 -48.71803545365112
1079 -0.038289080187678334 -48.805765656940636 -0.03741763699799776 -48.75545309064912
1080 -0.03831446301192045 -48.84408011995256 -0.038040769100189206 -48.79349385974931
1081 -0.03829941041767597 -48.88237953037024 -0.040576292760670186 -48.83407015250998
1082 -0.038245497085154054 -48.920625027455394 -0.03954030647873878 -48.87361045898872
1083 -0.03815046101808548 -48.95877548847348 -0.04119658563286066 -48.91480704462158
1084 -0.0381505960598588 -48.996926084533335 -0.038801371864974496 -48.95360841648656
1085 -0.038133670762181285 -49.035059755295514 -0.03664237707853317 -48.990250793565096
1086 -0.038222168758511546 -49.07328192405402 -0.03787530362606049 -49.028126097191155
1087 -0.03818684592843056 -49.11146876998245 -0.035836448147892955 -49.063962545339045
1088 -0.03827622234821319 -49.14974499233067 -0.037418881244957444 -49.101381426584005
1089 -0.038335221633315084 -49.188080213963985 -0.03716494273394346 -49.13854636931795
1090 -0.03832240104675293 -49.22640261501074 -0.037334392219781874 -49.175880761537734
1091 -0.0383319016546011 -49.26473451666534 -0.03967529013752937 -49.215556051675264
1092 -0.03831110969185829 -49.3030456263572 -0.04024180583655834 -49.25579785751182
1093 -0.03812736924737692 -49.34117299560458 -0.042102899961173536 -49.297900757472995
1094 -0.038088468462228776 -49.37926146406681 -0.036037020944058896 -49.33393777841705
1095 -0.03810772951692343 -49.41736919358373 -0.038161172159016134 -49.37209895057607
1096 -0.03820931185036898 -49.4555785054341 -0.03950228188186884 -49.41160123245793
1097 -0.03811184372752905 -49.493690349161625 -0.035228746756911275 -49.44682997921485
1098 -0.038192064687609675 -49.53188241384923 -0.03784426543861628 -49.48467424465346
1099 -0.038119827024638654 -49.57000224087387 -0.03880041800439358 -49.523474662657854
1100 -0.038202636130154136 -49.60820487700402 -0.03661496192216873 -49.56008962458002
1101 -0.038205283135175704 -49.6464101601392 -0.040438614785671234 -49.600528239365694
1102 -0.038167533464729786 -49.68457769360393 -0.03899600263684988 -49.639524242002544
1103 -0.038077730871737006 -49.72265542447566 -0.0397533155977726 -49.679277557600315
1104 -0.038067154586315155 -49.76072257906198 -0.03728841915726662 -49.71656597675758
1105 -0.03806905820965767 -49.798791637271634 -0.03881586492061615 -49.755381841678194
1106 -0.03803851120173931 -49.836830148473375 -0.0371950950473547 -49.792576936725546
1107 -0.03806651309132576 -49.8748966615647 -0.0375237425789237 -49.83010067930447
1108 -0.03809455968439579 -49.912991221249094 -0.03911003712564707 -49.86921071643012
1109 -0.03806693609803915 -49.951058157347134 -0.03772095311433077 -49.90693166954445
1110 -0.03799206558614969 -49.98905022293329 -0.037352783232927324 -49.944284452777374
1111 -0.03806266076862812 -50.02711288370192 -0.0375290559604764 -49.98181350873785
1112 -0.03806588985025883 -50.06517877355218 -0.03704223725944757 -50.0188557459973
1113 -0.038093600794672965 -50.10327237434685 -0.03667150363326073 -50.05552724963056
1114 -0.03810797799378633 -50.14138035234064 -0.036983083374798296 -50.09251033300536
1115 -0.03820099961012602 -50.179581351950766 -0.040203697979450226 -50.13271403098481
1116 -0.0381372144445777 -50.21771856639534 -0.035857385210692885 -50.1685714161955
1117 -0.03819054774940014 -50.25590911414474 -0.03927873130887747 -50.207850147504374
1118 -0.03813355397433042 -50.294042668119076 -0.0387805787846446 -50.24663072628902
1119 -0.03814614210277796 -50.33218881022185 -0.037264283001422885 -50.28389500929044
1120 -0.038198360987007615 -50.37038717120886 -0.039911247603595254 -50.32380625689404
1121 -0.038134952448308466 -50.40852212365717 -0.03947472907602787 -50.363280985970064
1122 -0.03804068136960268 -50.44656280502677 -0.038126211054623126 -50.40140719702469
1123 -0.038035458885133266 -50.484598263911906 -0.03588633853942156 -50.43729353556411
1124 -0.03809873517602682 -50.522696999087934 -0.037684877030551435 -50.47497841259466
1125 -0.03814156260341406 -50.56083856169135 -0.03917611353099346 -50.51415452612565
1126 -0.03808606062084437 -50.59892462231219 -0.036629429645836355 -50.550783955771486
1127 -0.038117917627096175 -50.63704253993929 -0.036392490938305856 -50.58717644670979
1128 -0.03821750897914171 -50.67526004891843 -0.03806710243225098 -50.62524354914204
1129 -0.03815140873193741 -50.713411457650366 -0.038974370807409286 -50.66421791994945
1130 -0.03822003062814474 -50.75163148827851 -0.03629014529287815 -50.70050806524233
1131 -0.03819576743990183 -50.789827255718414 -0.03811714742332697 -50.73862521266566
1132 -0.038172354362905024 -50.82799961008132 -0.0394733352586627 -50.77809854792432
1133 -0.03828908912837505 -50.8662886992097 -0.03862446490675211 -50.816723012831076
1134 -0.038174350559711454 -50.90446304976941 -0.03559581991285086 -50.852318832743926
1135 -0.03820332512259483 -50.942666374892006 -0.039427736401557924 -50.89174656914548
1136 -0.0383068460971117 -50.98097322098912 -0.039785810932517054 -50.931532380077996
1137 -0.03811930492520332 -51.019092525914324 -0.03808201756328344 -50.96961439764128
1138 -0.038170804642140864 -51.05726333055647 -0.039282378181815146 -51.0088967758231
1139 -0.038125998340547085 -51.095389328897014 -0.038233634643256666 -51.04713041046635
1140 -0.03806471358984709 -51.13345404248686 -0.038755467347800734 -51.08588587781415
1141 -0.03810423742979765 -51.17155827991666 -0.03799397833645344 -51.1238798561506
1142 -0.038138790987432 -51.20969707090409 -0.03640415146946907 -51.16028400762007
1143 -0.03827026728540659 -51.2479673381895 -0.039106078632175925 -51.199390086252244
1144 -0.03815160822123289 -51.28611894641073 -0.038580258190631864 -51.23797034444288
1145 -0.0381235470995307 -51.32424249351026 -0.039536924287676814 -51.27750726873055
1146 -0.03807794190943241 -51.3623204354197 -0.03994776029139757 -51.31745502902195
1147 -0.03799080979079008 -51.40031124521049 -0.03856459502130747 -51.356019624043256
1148 -0.037893385626375675 -51.438204630836864 -0.03885622564703226 -51.39487584969029
1149 -0.03796138018369675 -51.47616601102056 -0.0356350077316165 -51.4305108574219
1150 -0.03803267702460289 -51.51419868804516 -0.03854158278554678 -51.46905244020745
1151 -0.03799070231616497 -51.55218939036133 -0.038300287909805775 -51.507352728117255
1152 -0.03805740587413311 -51.59024679623546 -0.0383402656763792 -51.54569299379364
1153 -0.037980921752750876 -51.62822771798821 -0.03551330603659153 -51.58120629983023
1154 -0.03806652203202247 -51.666294240020235 -0.03852559849619865 -51.61973189832643
1155 -0.03803400192409754 -51.70432824194433 -0.03759924415498972 -51.65733114248142
1156 -0.03809014763683081 -51.74241838958116 -0.03653834629803896 -51.693869488779455
1157 -0.038152807392179966 -51.78057119697334 -0.039502459764480594 -51.73337194854393
1158 -0.03799576349556446 -51.81856696046891 -0.036095121316611765 -51.769467069860546
1159 -0.03819535952061415 -51.85676231998952 -0.038579917326569554 -51.80804698718712
1160 -0.03808184657245874 -51.89484416656198 -0.03661608137190342 -51.84466306855902
1161 -0.038079817220568656 -51.93292398378255 -0.035123784095048904 -51.87978685265407
1162 -0.038208529353141785 -51.97113251313569 -0.03716494590044021 -51.916951798554514
1163 -0.03830145783722401 -52.009433970972914 -0.03587317392230034 -51.95282497247681
1164 -0.038317428715527055 -52.047751399688444 -0.039638875797390935 -51.992463848274205
1165 -0.03823777697980404 -52.08598917666825 -0.037496133521199224 -52.02995998179541
1166 -0.03829903677105904 -52.12428821343931 -0.03873783964663744 -52.06869782144204
1167 -0.03826826326549053 -52.1625564767048 -0.037701815739274024 -52.10639963718132
1168 -0.038264375366270545 -52.20082085207107 -0.035743707604706285 -52.14214334478603
1169 -0.03837956245988607 -52.239200414530956 -0.0427578067407012 -52.18490115152673
1170 -0.0381327323615551 -52.27733314689251 -0.03762051817029714 -52.22252166969703
1171 -0.038189565390348436 -52.315522712282856 -0.039018476568162444 -52.26154014626519
1172 -0.03809981048107147 -52.35362252276393 -0.04016997143626213 -52.301710117701454
1173 -0.038117206282913686 -52.39173972904684 -0.03899495061486959 -52.340705068316325
1174 -0.03812249675393105 -52.42986222580077 -0.038759785890579226 -52.3794648542069
1175 -0.03810510672628879 -52.46796733252706 -0.039536884613335134 -52.419001738820235
1176 -0.03808195106685162 -52.50604928359391 -0.03612835556268692 -52.45513009438292
1177 -0.038125109300017355 -52.54417439289393 -0.04109385944902897 -52.49622395383195
1178 -0.03798682950437069 -52.5821612223983 -0.03814035523682833 -52.53436430906878
1179 -0.03802646938711405 -52.62018769178541 -0.036049697734415534 -52.57041400680319
1180 -0.03809099793434143 -52.65827868971975 -0.04109737612307072 -52.61151138292626
1181 -0.03802150376141071 -52.696300193481164 -0.03863078244030475 -52.65014216536657
1182 -0.0379851795732975 -52.73428537305446 -0.0381707763299346 -52.6883129416965
1183 -0.038002682663500306 -52.772288055717965 -0.037843772955238816 -52.726156714651744
1184 -0.03799494579434395 -52.81028300151231 -0.03670091796666384 -52.762857632618406
1185 -0.03807286154478788 -52.8483558630571 -0.04129353351891041 -52.804151166137316
1186 -0.03801645040512085 -52.886372313462225 -0.035605027712881564 -52.8397561938502
1187 -0.03806100469082594 -52.92443331815305 -0.039844300411641595 -52.879600494261844
1188 -0.038031453266739845 -52.96246477141979 -0.03832416795194149 -52.917924662213785
1189 -0.03797617368400097 -53.00044094510379 -0.037258796580135825 -52.95518345879392
1190 -0.03798325806856155 -53.038424203172355 -0.03766925595700741 -52.992852714750924
1191 -0.038029998540878296 -53.07645420171323 -0.0387044733390212 -53.03155718808995
1192 -0.03814343940466643 -53.114597641117896 -0.036961772851645945 -53.068518960941596
1193 -0.0380588011816144 -53.15265644229951 -0.03756960686296225 -53.106088567804555
1194 -0.038031226582825185 -53.19068766888233 -0.03614691998809576 -53.142235487792654
1195 -0.038143609277904035 -53.228831278160236 -0.040212465822696684 -53.18244795361535
1196 -0.03806313369423151 -53.266894411854466 -0.03768023084849119 -53.220128184463846
1197 -0.03808903340250254 -53.304983445256966 -0.0380886223167181 -53.25821680678057
1198 -0.0380673011764884 -53.343050746433455 -0.04130431413650513 -53.29952112091707
1199 -0.03793057333678007 -53.380981319770235 -0.03853172194212675 -53.3380528428592
1200 -0.03802660815417767 -53.41900792792441 -0.0398195018991828 -53.37787234475838
1201 -0.03781910371035337 -53.45682703163477 -0.03778892382979393 -53.415661268588174
1202 -0.03777097892016172 -53.49459801055493 -0.0402094142511487 -53.455870682839326
1203 -0.03780938517302275 -53.53240739572795 -0.034572388604283334 -53.49044307144361
1204 -0.03785020764917135 -53.57025760337712 -0.03579485174268484 -53.526237923186294
1205 -0.03806976601481438 -53.60832736939194 -0.04097304008901119 -53.56721096327531
1206 -0.037900523841381074 -53.646227893233316 -0.037622620537877086 -53.60483358381318
1207 -0.03788718450814486 -53.68411507774146 -0.03744551297277212 -53.642279096785956
1208 -0.037885609269142154 -53.7220006870106 -0.03681264333426952 -53.67909174012023
1209 -0.03791223224252462 -53.759912919253125 -0.03932073507457971 -53.71841247519481
1210 -0.03793956227600574 -53.797852481529134 -0.03835030496120453 -53.756762780156016
1211 -0.0379184627905488 -53.835770944319684 -0.03602921962738037 -53.7927919997834
1212 -0.03791169840842486 -53.873682642728106 -0.037375857681036 -53.83016785746443
1213 -0.03793300930410624 -53.91161565203221 -0.03669885490089655 -53.86686671236533
1214 -0.0379854766651988 -53.94960112869741 -0.037201211974024775 -53.90406792433935
1215 -0.03817271739244461 -53.98777384608985 -0.03697246555238962 -53.94104038989174
1216 -0.03805995639413595 -54.02583380248399 -0.037833924777805804 -53.97887431466955
1217 -0.03804748766124248 -54.06388129014523 -0.03869589753448963 -54.017570212204035
1218 -0.03803819753229618 -54.10191948767753 -0.03725098706781864 -54.054821199271856
1219 -0.03814410474151373 -54.14006359241904 -0.03519038539379835 -54.09001158466565
1220 -0.03820061590522528 -54.178264208324265 -0.03963238354772329 -54.12964396821338
1221 -0.038147505931556226 -54.21641171425582 -0.03749927282333374 -54.16714324103671
1222 -0.0382040811702609 -54.25461579542608 -0.03859004490077496 -54.205733285937484
1223 -0.038139243610203266 -54.29275503903629 -0.03881177958101034 -54.244545065518494
1224 -0.0380930308252573 -54.330848069861545 -0.03875894155353308 -54.283304007072026
1225 -0.03808118589222431 -54.36892925575377 -0.037862941063940524 -54.32116694813597
1226 -0.03805205374956131 -54.40698130950333 -0.03746923618018627 -54.358636184316154
1227 -0.038154987059533595 -54.445136296562865 -0.03715119585394859 -54.395787380170106
1228 -0.03819374330341816 -54.48333003986628 -0.04042840879410505 -54.43621578896421
1229 -0.03810845836997032 -54.52143849823625 -0.03718379214406013 -54.473399581108275
1230 -0.03809712808579206 -54.559535626322045 -0.03751102741807699 -54.51091060852635
1231 -0.03810283485800028 -54.59763846118005 -0.03871743753552437 -54.549628046061876
1232 -0.0381527740508318 -54.635791235230876 -0.03753040954470634 -54.587158455606584
1233 -0.03809623178094625 -54.673887467011824 -0.038818870671093464 -54.62597732627768
1234 -0.03813653327524662 -54.71202400028707 -0.03763311002403498 -54.66361043630171
1235 -0.038128539361059664 -54.750152539648134 -0.03863521832972765 -54.70224565463144
1236 -0.03812457378953695 -54.78827711343767 -0.03628527782857418 -54.738530932460016
1237 -0.038098487816751 -54.826375601254426 -0.037510976754128934 -54.77604190921414
1238 -0.03818003293126822 -54.86455563418569 -0.03835095670074225 -54.81439286591488
1239 -0.03809087257832289 -54.902646506764015 -0.037599965929985046 -54.85199283184487
1240 -0.03816845640540123 -54.940814963169416 -0.036690708436071875 -54.88868354028094
1241 -0.038220292516052724 -54.97903525568547 -0.04067318830639124 -54.92935672858733
1242 -0.03812017180025577 -55.017155427485726 -0.03724872600287199 -54.9666054545902
1243 -0.03808244690299034 -55.055237874388716 -0.03767249323427677 -55.00427794782448
1244 -0.03812138419598341 -55.0933592585847 -0.03805088251829147 -55.04232883034277
1245 -0.0382406834512949 -55.13159994203599 -0.03509795796126127 -55.07742678830403
1246 -0.03830267246812582 -55.16990261450412 -0.035841106250882146 -55.113267894554916
1247 -0.038295199163258076 -55.208197813667375 -0.03627936691045761 -55.14954726146537
1248 -0.03833640161901712 -55.246534215286395 -0.03797448594123125 -55.187521747406606
1249 -0.03832999207079411 -55.28486420735719 -0.03717048093676567 -55.22469222834337
1250 -0.03836904093623161 -55.32323324829342 -0.03857011422514915 -55.263262342568524
1251 -0.03827391527593136 -55.36150716356935 -0.036793822050094606 -55.30005616461862
1252 -0.038443466275930406 -55.39995062984528 -0.03962164595723152 -55.33967781057585
1253 -0.03841005824506283 -55.43836068809034 -0.03766984585672617 -55.377347656432576
1254 -0.038374084420502184 -55.476734772510845 -0.037750959396362305 -55.41509861582894
1255 -0.038402462378144264 -55.51513723488899 -0.03710681889206171 -55.452205434721
1256 -0.03840549327433109 -55.55354272816332 -0.039682185463607314 -55.491887620184606
1257 -0.03850171267986298 -55.59204444084318 -0.038721011206507686 -55.53060863139111
1258 -0.03843982517719269 -55.630484266020375 -0.03934953063726425 -55.56995816202838
1259 -0.038420571386814116 -55.66890483740719 -0.037603968568146226 -55.60756213059653
1260 -0.038380034267902374 -55.70728487167509 -0.03915933798998594 -55.64672146858651
1261 -0.03837429787963629 -55.74565916955473 -0.038591125048696995 -55.68531259363521
1262 -0.038347844034433365 -55.78400701358916 -0.037759825214743616 -55.72307241884995
1263 -0.038352763094007966 -55.82235977668317 -0.0397232273593545 -55.762795646209305
1264 -0.03830049782991409 -55.86066027451309 -0.03700479287654161 -55.79980043908585
1265 -0.03833047114312649 -55.898990745656214 -0.04178256709128618 -55.84158300617714
1266 -0.0382559509947896 -55.937246696651 -0.038682379946112636 -55.88026538612325
1267 -0.038209551572799684 -55.9754562482238 -0.03892249893397093 -55.91918788505722
1268 -0.03822076730430126 -56.0136770155281 -0.037855605222284795 -55.9570434902795
1269 -0.03815680742263794 -56.05183382295074 -0.03799927420914173 -55.995042764488645
1270 -0.038157640025019646 -56.08999146297576 -0.03803279437124729 -56.03307555885989
1271 -0.0381807766854763 -56.12817223966124 -0.03872318547219038 -56.071798744332085
1272 -0.0381589412689209 -56.16633118093016 -0.03864170014858246 -56.110440444480666
1273 -0.03817983493208885 -56.204511015862245 -0.036574114859104154 -56.14701455933977
1274 -0.03817732147872448 -56.24268833734097 -0.037651189230382444 -56.184665748570154
1275 -0.03814907129853964 -56.28083740863951 -0.03889484815299511 -56.223560596723146
1276 -0.038144642300903794 -56.31898205094042 -0.041146804578602314 -56.26470740130175
1277 -0.038095562160015105 -56.35707761310044 -0.03839115276932716 -56.30309855407108
1278 -0.03809221833944321 -56.39516983143988 -0.038221499510109426 -56.341320053581185
1279 -0.038032411597669125 -56.43320224303755 -0.03884365186095238 -56.380163705442136
1280 -0.03804611098021269 -56.47124835401776 -0.03939168527722359 -56.41955539071936
1281 -0.038038051687180996 -56.50928640570494 -0.03683399446308613 -56.45638938518245
1282 -0.03802529517561197 -56.547311700880556 -0.03915195018053055 -56.49554133536298
1283 -0.03806471712887287 -56.58537641800943 -0.0366066774353385 -56.53214801279832
1284 -0.038016327470541 -56.623392745479975 -0.03818044513463974 -56.57032845793296
1285 -0.03814245257526636 -56.66153519805524 -0.03460848554968834 -56.60493694348265
1286 -0.03815145399421453 -56.69968665204946 -0.03856250569224358 -56.64349944917489
1287 -0.038169699162244795 -56.737856351211704 -0.036522401683032515 -56.68002185085792
1288 -0.038189797475934026 -56.77604614868764 -0.03889971487224102 -56.71892156573016
1289 -0.03825887106359005 -56.81430501975123 -0.039071875251829626 -56.75799344098199
1290 -0.03815114665776491 -56.852456166409 -0.03944430518895388 -56.79743774617094
1291 -0.03815251886844635 -56.89060868527744 -0.03898095041513443 -56.83641869658608
1292 -0.03813111316412687 -56.92873979844157 -0.03857848215848207 -56.874997178744565
1293 -0.03807018157094717 -56.96680998001251 -0.038929705321788785 -56.913926884066356
1294 -0.03804360628128052 -57.00485358629379 -0.03771794196218252 -56.95164482602854
1295 -0.03808917701244354 -57.042942763306236 -0.04015461876988411 -56.991799444798424
1296 -0.03822410684078932 -57.08116687014702 -0.04316530171781778 -57.034964746516245
1297 -0.03782060407102108 -57.118987474218045 -0.03971602693200112 -57.07468077344824
1298 -0.037818238325417045 -57.15680571254346 -0.03780980966985226 -57.112490583118095
1299 -0.03780202195048332 -57.19460773449394 -0.03744047805666924 -57.14993106117476
1300 -0.037894499860703944 -57.23250223435465 -0.03858095109462738 -57.18851201226939
1301 -0.037892090529203414 -57.27039432488385 -0.03739610128104687 -57.22590811355044
1302 -0.03790828865021467 -57.30830261353407 -0.038103198260068895 -57.264011311810506
1303 -0.0378885006532073 -57.34619111418728 -0.03776984978467226 -57.30178116159518
1304 -0.037932449765503404 -57.384123563952784 -0.038511498272418974 -57.3402926598676
1305 -0.03796490430831909 -57.4220884682611 -0.03534393534064293 -57.37563659520824
1306 -0.03794850613921881 -57.46003697440032 -0.03824407756328583 -57.413880672771526
1307 -0.03797685690224171 -57.49801383130256 -0.037143911235034466 -57.45102458400656
1308 -0.03799022287130356 -57.53600405417386 -0.03542235381901264 -57.486446937825576
1309 -0.03812452331185341 -57.57412857748571 -0.03773492481559515 -57.52418186264117
1310 -0.038055815547704694 -57.61218439303342 -0.03720408026129007 -57.56138594290246
1311 -0.03805053159594536 -57.65023492462936 -0.0368824303150177 -57.59826837321748
1312 -0.038121752254664895 -57.68835667688403 -0.03701126389205456 -57.635279637109534
1313 -0.03812550120055676 -57.72648217808458 -0.036128691397607327 -57.67140832850714
1314 -0.03823791835457087 -57.76472009643915 -0.03710124213248491 -57.70850957063963
1315 -0.03819313645362854 -57.80291323289278 -0.036508279666304586 -57.745017850305935
1316 -0.038242149911820886 -57.8411553828046 -0.03714539334177971 -57.782163243647716
1317 -0.03822335321456194 -57.87937873601916 -0.037705150060355665 -57.81986839370807
1318 -0.038333202712237835 -57.9177119387314 -0.039199622720479964 -57.85906801642855
1319 -0.03826517201960087 -57.955977110751 -0.03689087796956301 -57.89595889439811
1320 -0.0382781270891428 -57.99425523784014 -0.036862303875386714 -57.9328211982735
1321 -0.0383019981905818 -58.032557236030726 -0.039044476300477984 -57.971865674573976
1322 -0.03833068888634443 -58.07088792491707 -0.039067581109702584 -58.01093325568368
1323 -0.03830917216837406 -58.10919709708545 -0.037952822633087635 -58.04888607831677
1324 -0.03828379325568676 -58.147480890341136 -0.03775954432785511 -58.086645622644625
1325 -0.03830079063773155 -58.18578168097887 -0.03901718519628048 -58.125662807840904
1326 -0.03827131986618042 -58.22405300084505 -0.03639770019799471 -58.1620605080389
1327 -0.03826536759734154 -58.26231836844239 -0.036716853454709056 -58.198777361493605
1328 -0.03828951176255942 -58.30060788020495 -0.03918693643063307 -58.237964297924236
1329 -0.038350350223481655 -58.33895823042843 -0.03907374422997236 -58.27703804215421
1330 -0.03824650105088949 -58.377204731479324 -0.0381743997335434 -58.31521244188775
1331 -0.03827730175107717 -58.415482033230404 -0.03889288231730461 -58.35410532420506
1332 -0.03829839415848255 -58.453780427388885 -0.041701123118400574 -58.39580644732346
1333 -0.038120385631918906 -58.491900813020806 -0.03766219057142735 -58.43346863789488
1334 -0.03816293552517891 -58.530063748545984 -0.03995298370718956 -58.47342162160207
1335 -0.03811649326235056 -58.568180241808335 -0.03487289734184742 -58.50829451894392
1336 -0.03822769317775965 -58.606407934986095 -0.03486659396439791 -58.543161112908315
1337 -0.03830422852188349 -58.644712163507975 -0.03736688252538443 -58.5805279954337
1338 -0.03831137176603079 -58.683023535274 -0.039557069353759286 -58.62008506478746
1339 -0.038249201886355874 -58.72127273716036 -0.037264629080891606 -58.657349693868355
1340 -0.03834290709346533 -58.75961564425383 -0.03990472257137299 -58.697254416439726
1341 -0.038222888857126235 -58.797838533110955 -0.038322326727211475 -58.73557674316694
1342 -0.038178987614810464 -58.83601752072577 -0.037696999683976176 -58.77327374285091
1343 -0.03822213057428599 -58.87423965130005 -0.038112392835319045 -58.81138613568623
1344 -0.03820159956812859 -58.91244125086818 -0.04035637304186821 -58.851742508728094
1345 -0.0381553877145052 -58.95059663858268 -0.03900071401149034 -58.89074322273959
1346 -0.03814077414572239 -58.988737412728405 -0.03622284643352032 -58.926966069173105
1347 -0.03822645004838705 -59.02696386277679 -0.04023341741412878 -58.96719948658723
1348 -0.03815250936895609 -59.065116372145745 -0.038833527639508245 -59.006033014226745
1349 -0.03806055709719658 -59.10317692924294 -0.03767351228743791 -59.043706526514185
1350 -0.038151117973029613 -59.14132804721597 -0.03688382748514414 -59.08059035399933
1351 -0.0380991430953145 -59.17942719031129 -0.035429660230875015 -59.1160200142302
1352 -0.03826214224100113 -59.21768933255229 -0.039152313768863675 -59.15517232799907
1353 -0.03815238792449236 -59.25584172047678 -0.03855811562389135 -59.19373044362296
1354 -0.03819778021425009 -59.29403950069103 -0.037891116738319394 -59.23162156036128
1355 -0.038195325247943404 -59.33223482593897 -0.03560091909021139 -59.2672224794515
1356 -0.03828537613153458 -59.3705202020705 -0.04068723004311323 -59.30790970949461
1357 -0.03816312234848738 -59.40868332441899 -0.038108852505683896 -59.346018562000296
1358 -0.0381913049146533 -59.44687462933364 -0.03606339879333973 -59.382081960793634
1359 -0.038274030573666094 -59.48514865990731 -0.03730782419443131 -59.41938978498806
1360 -0.03821012992411852 -59.52335878983143 -0.03779962696135044 -59.457189411949415
1361 -0.038271930441260336 -59.56163072027269 -0.043521116860210894 -59.50071052880963
1362 -0.03812440261244774 -59.599755122885135 -0.036019948311150074 -59.53673047712078
1363 -0.03821384329348802 -59.637968966178626 -0.03821107223629951 -59.57494154935708
1364 -0.03818289004266262 -59.67615185622129 -0.03789020776748657 -59.61283175712457
1365 -0.038172405771911146 -59.7143242619932 -0.036470373161137104 -59.649302130285704
1366 -0.03824639730155468 -59.752570659294754 -0.03844877853989601 -59.6877509088256
1367 -0.038217447511851785 -59.79078810680661 -0.036646297201514244 -59.72439720602711
1368 -0.03826857190579176 -59.8290566787124 -0.03538626153022051 -59.759783467557334
1369 -0.038344967551529406 -59.86740164626393 -0.037209785915911196 -59.79699325347325
1370 -0.038326931186020374 -59.90572857744995 -0.038063053786754605 -59.835056307260004
1371 -0.03835978619754314 -59.944088363647495 -0.03902892246842384 -59.87408522972843
1372 -0.038400253467261794 -59.982488617114754 -0.04064988289028406 -59.914735112618715
1373 -0.03836449421942234 -60.020853111334176 -0.039635727554559706 -59.954370840173276
1374 -0.03821588791906834 -60.05906899925324 -0.03829365447163582 -59.99266449464491
1375 -0.03818200435489416 -60.097251003608136 -0.040094020590186116 -60.0327585152351
1376 -0.038165172934532164 -60.13541617654267 -0.03903154954314232 -60.07179006477824
1377 -0.03814627211540937 -60.17356244865808 -0.03956253081560135 -60.11135259559384
1378 -0.038059170730412005 -60.211621619388495 -0.03859370183199644 -60.14994629742584
1379 -0.03807905688881874 -60.249700676277314 -0.039215230382978916 -60.18916152780882
1380 -0.037981455028057096 -60.287682131305374 -0.036017016507685184 -60.225178544316506
1381 -0.03807453606277704 -60.325756667368154 -0.04000548496842384 -60.26518402928493
1382 -0.038236531987786294 -60.36399319935594 -0.04198462944477797 -60.30716865872971
1383 -0.037886229902505876 -60.40187942925844 -0.03750218600034714 -60.344670844730054
1384 -0.037996191158890726 -60.43987562041733 -0.036059475503861904 -60.380730320233916
1385 -0.038069592975080016 -60.47794521339241 -0.038685270585119724 -60.419415590819035
1386 -0.03802337367087603 -60.515968587063284 -0.03722403552383184 -60.45663962634287
1387 -0.03803692683577538 -60.55400551389906 -0.038407434895634654 -60.4950470612385
1388 -0.03798265904188156 -60.59198817294094 -0.03666469063609838 -60.5317117518746
1389 -0.03818576112389564 -60.630173934064835 -0.0395755460485816 -60.571287297923185
1390 -0.03806483093649149 -60.66823876500133 -0.038658726029098034 -60.60994602395228
1391 -0.03803866505622864 -60.706277430057554 -0.038306939974427225 -60.64825296392671
1392 -0.0380421943962574 -60.74431962445381 -0.03618786409497261 -60.68444082802168
1393 -0.038038593344390394 -60.7823582177982 -0.037260462529957294 -60.721701290551636
1394 -0.038084703497588634 -60.820442921295786 -0.03888834323734045 -60.760589633788975
1395 -0.03808579556643963 -60.858528716862224 -0.037963573820888996 -60.798553207609864
1396 -0.038015569746494296 -60.896544286608716 -0.04047783315181732 -60.83903104076168
1397 -0.03807936664670706 -60.93462365325542 -0.04299264457076788 -60.88202368533245
1398 -0.037856942787766454 -60.97248059604319 -0.03811982814222574 -60.92014351347468
1399 -0.03782452363520861 -61.0103051196784 -0.037660250440239906 -60.95780376391492
1400 -0.03785975519567728 -61.048164874874075 -0.038313654437661174 -60.996117418352576
1401 -0.03789900429546833 -61.086063879169544 -0.037257776409387586 -61.033375194761966
1402 -0.037981717474758626 -61.1240455966443 -0.03699563145637512 -61.070370826218344
1403 -0.03793240450322628 -61.161978001147524 -0.038397572189569476 -61.10876839840791
1404 -0.038003981485962866 -61.19998198263349 -0.0372450852766633 -61.14601348368458
1405 -0.03798581399023533 -61.23796779662372 -0.037673366628587245 -61.183686850313165
1406 -0.03807720970362425 -61.276045006327344 -0.03859011773020029 -61.22227696804337
1407 -0.03804329019039869 -61.314088296517745 -0.03672219943255186 -61.25899916747592
1408 -0.038042545691132544 -61.35213084220888 -0.03737975601106882 -61.29637892348699
1409 -0.03807470519095659 -61.39020554739984 -0.037815851531922816 -61.334194775018915
1410 -0.03802415635436773 -61.428229703754205 -0.04094101209193468 -61.37513578711085
1411 -0.03803478218615055 -61.46626448594036 -0.03799026608467102 -61.41312605319552
1412 -0.0380290562286973 -61.50429354216905 -0.03882810678333044 -61.45195415997885
1413 -0.038004868850111964 -61.54229841101916 -0.037356100603938104 -61.48931026058278
1414 -0.037961990013718604 -61.58026040103288 -0.03948094770312309 -61.52879120828591
1415 -0.03800499588251114 -61.61826539691539 -0.039075936563313006 -61.567867144849224
1416 -0.037901801988482475 -61.65616719890387 -0.03797759376466274 -61.60584473861389
1417 -0.03799837119877338 -61.69416557010265 -0.035700568184256556 -61.64154530679814
1418 -0.03798589091747999 -61.73215146102013 -0.0379454767331481 -61.67949078353129
1419 -0.038032375276088715 -61.77018383629622 -0.037512201257050036 -61.717002984788344
1420 -0.03809723574668169 -61.8082810720429 -0.03614301364868879 -61.753145998437034
1421 -0.03809571471065283 -61.84637678675355 -0.035311472788453105 -61.788457471225485
1422 -0.038191401213407514 -61.88456818796696 -0.0385020287707448 -61.82695949999623
1423 -0.038171165809035304 -61.922739353775995 -0.04224466662853956 -61.86920416662477
1424 -0.03802942931652069 -61.96076878309252 -0.039078501798212525 -61.908282668422984
1425 -0.037992308288812636 -61.99876109138133 -0.038462108373641966 -61.94674477679663
1426 -0.03800852503627539 -62.03676961641761 -0.038159675896167755 -61.984904452692795
1427 -0.03797810971736908 -62.07474772613498 -0.035558619722723964 -62.02046307241552
1428 -0.03801850639283657 -62.11276623252782 -0.03719256818294525 -62.05765564059846
1429 -0.038107353076338765 -62.15087358560416 -0.036012905091047286 -62.09366854568951
1430 -0.038158795423805715 -62.189032381027964 -0.038396063074469564 -62.13206460876398
1431 -0.03811344262212515 -62.22714582365009 -0.039433082938194274 -62.17149769170218
1432 -0.03809648510068655 -62.26524230875078 -0.03759905155748129 -62.20909674325966
1433 -0.03806962836533785 -62.30331193711611 -0.036973081156611444 -62.24606982441627
1434 -0.03832740113139153 -62.341639338247504 -0.03764283638447523 -62.283712660800745
1435 -0.03810845445841551 -62.37974779270592 -0.03788763340562582 -62.32160029420637
1436 -0.03812030851840973 -62.41786810122433 -0.03853789120912552 -62.360138185415494
1437 -0.03808854948729277 -62.45595665071162 -0.03825145270675421 -62.39838963812225
1438 -0.03811231590807438 -62.49406896661969 -0.0376509390771389 -62.436040577199385
1439 -0.03809573911130428 -62.532164705731 -0.03670101445168257 -62.472741591651065
1440 -0.038148370943963526 -62.570313076674964 -0.0380496745929122 -62.51079126624398
1441 -0.03820958975702524 -62.60852266643199 -0.03693794999271631 -62.5477292162367
1442 -0.03816194832324982 -62.64668461475524 -0.03997043240815401 -62.58769964864485
1443 -0.03812165763229132 -62.684806272387526 -0.036544402875006196 -62.62424405151986
1444 -0.03822405245155096 -62.72303032483908 -0.0361636396497488 -62.66040769116961
1445 -0.03821478988975287 -62.76124511472883 -0.038385596871376035 -62.69879328804099
1446 -0.03827792480587959 -62.79952303953471 -0.03434102777391672 -62.73313431581491
1447 -0.038313722051680085 -62.837836761586395 -0.036123087629675865 -62.769257403444584
1448 -0.03833335991948843 -62.876170121505886 -0.03905661478638649 -62.80831401823097
1449 -0.03836544770747423 -62.91453556921336 -0.04011677987873554 -62.84843079810971
1450 -0.03823097925633192 -62.9527665484697 -0.0374239994212985 -62.88585479753101
1451 -0.038264904357492927 -62.99103145282719 -0.03853774238377809 -62.92439253991479
1452 -0.03827161286026239 -63.02930306568745 -0.037280277162790296 -62.961672817077584
1453 -0.0382476020604372 -63.06755066774789 -0.04059359673410654 -63.00226641381169
1454 -0.03830193895846605 -63.10585260670636 -0.03677358105778694 -63.039039994869476
1455 -0.03825050778687 -63.14410311449323 -0.036597073450684546 -63.07563706832016
1456 -0.03832964263856411 -63.18243275713179 -0.034694484807550906 -63.110331553127715
1457 -0.03833551965653896 -63.220768276788334 -0.0377845311537385 -63.148116084281455
1458 -0.038375405594706535 -63.25914368238304 -0.0347267409786582 -63.18284282526011
1459 -0.03844400346279144 -63.29758768584583 -0.0381472272798419 -63.22099005253995
1460 -0.038475437089800835 -63.336063122935634 -0.03510650265961886 -63.25609655519957
1461 -0.03855210021138191 -63.37461522314702 -0.039501572400331496 -63.2955981275999
1462 -0.038535341434180734 -63.4131505645812 -0.037361678667366505 -63.33295980626727
1463 -0.03847650494426489 -63.451627069525465 -0.03351899664849043 -63.36647880291576
1464 -0.03864057194441557 -63.49026764146988 -0.037989385053515436 -63.40446818796927
1465 -0.038713712245225906 -63.5289813537151 -0.03927564229816198 -63.44374383026744
1466 -0.03861330542713404 -63.56759465914224 -0.039951246604323386 -63.48369507687176
1467 -0.03857386838644743 -63.60616852752869 -0.03566480930894613 -63.51935988618071
1468 -0.03862416222691536 -63.644792689755604 -0.03880068380385637 -63.558160569984565
1469 -0.03864824455231428 -63.68344093430792 -0.038932671584188935 -63.59709324156876
1470 -0.038611273653805255 -63.722052207961724 -0.03820522092282772 -63.63529846249158
1471 -0.03861415013670921 -63.76066635809843 -0.03790876232087612 -63.67320722481246
1472 -0.038563702069222924 -63.79923006016766 -0.03818715550005436 -63.71139438031251
1473 -0.03859745096415281 -63.83782751113181 -0.03957833107560873 -63.75097271138812
1474 -0.038582143001258375 -63.87640965413307 -0.037348640337586406 -63.788321351725706
1475 -0.03856313899159432 -63.91497279312466 -0.03930958956480026 -63.82763094129051
1476 -0.03852686192840338 -63.953499655053065 -0.03957507032901049 -63.867206011619515
1477 -0.03855404444038868 -63.992053699493454 -0.03981455359607935 -63.907020565215596
1478 -0.03849260434508324 -64.03054630383853 -0.03814981896430254 -63.945170384179896
1479 -0.03851332776248455 -64.06905963160102 -0.03757611513137817 -63.982746499311276
1480 -0.038461598381400106 -64.10752122998242 -0.036634022183716294 -64.019380521495
1481 -0.03848233055323362 -64.14600356053566 -0.03495985381305218 -64.05434037530804
1482 -0.03858218733221293 -64.18458574786787 -0.036056740768253805 -64.0903971160763
1483 -0.038585552014410496 -64.22317129988228 -0.039072529226541516 -64.12946964530285
1484 -0.03852521385997534 -64.26169651374225 -0.03709493782371283 -64.16656458312656
1485 -0.03862186372280121 -64.30031837746505 -0.03713877908885479 -64.2037033622154
1486 -0.03857207726687193 -64.33889045473192 -0.03636756651103497 -64.24007092872644
1487 -0.03872087020426988 -64.3776113249362 -0.04273081514984369 -64.28280174387628
1488 -0.038589307479560374 -64.41620063241575 -0.038242272473871707 -64.32104401635014
1489 -0.03861615639179945 -64.45481678880755 -0.04000145234167576 -64.36104546869181
1490 -0.03849162235856056 -64.49330841116611 -0.04063446279615164 -64.40167993148796
1491 -0.0385142857208848 -64.53182269688699 -0.03869541417807341 -64.44037534566604
1492 -0.038482248410582544 -64.57030494529758 -0.038145681098103526 -64.47852102676414
1493 -0.03848792053759098 -64.60879286583517 -0.03785283900797367 -64.51637386577211
1494 -0.038473837077617645 -64.64726670291279 -0.03797072302550077 -64.5543445887976
1495 -0.03851970378309488 -64.68578640669588 -0.03934857510030269 -64.59369316389791
1496 -0.038487740233540534 -64.72427414692942 -0.037097515724599364 -64.6307906796225
1497 -0.03848165608942509 -64.76275580301885 -0.03879348188638687 -64.6695841615089
1498 -0.03836963251233101 -64.80112543553118 -0.035778860561549664 -64.70536302207044
1499 -0.03855131920427084 -64.83967675473545 -0.03888060934841633 -64.74424363141885
1500 -0.038482988625764845 -64.87815974336121 -0.03914173822849989 -64.78338536964735
1501 -0.0384694516658783 -64.91662919502708 -0.03777008932083845 -64.82115545896819
1502 -0.038507815450429916 -64.95513701047751 -0.03948931358754635 -64.86064477255574
1503 -0.03850981555879116 -64.99364682603631 -0.03995781950652599 -64.90060259206227
1504 -0.03842051159590483 -65.03206733763221 -0.03887993916869163 -64.93948253123096
1505 -0.038336319476366044 -65.07040365710859 -0.03510179258882999 -64.9745843238198
1506 -0.038500148616731164 -65.10890380572532 -0.03858830183744431 -65.01317262565725
1507 -0.03841387238353491 -65.14731767810885 -0.03960257880389691 -65.05277520446114
1508 -0.038376964069902895 -65.18569464217875 -0.03757201507687569 -65.09034721953802
1509 -0.03837749417871237 -65.22407213635746 -0.03606717064976692 -65.12641439018779
1510 -0.03843216728419065 -65.26250430364165 -0.04097379706799984 -65.1673881872558
1511 -0.03835179358720779 -65.30085609722886 -0.03652383591979742 -65.20391202317559
1512 -0.038459152728319165 -65.33931524995718 -0.03931452538818121 -65.24322654856377
1513 -0.03825338669121266 -65.37756863664839 -0.03557465672492981 -65.2788012052887
1514 -0.03839641939848661 -65.41596505604687 -0.039060641266405585 -65.3178618465551
1515 -0.038416719622910024 -65.45438177566979 -0.03946776036173105 -65.35732960691684
1516 -0.0383313650265336 -65.49271314069632 -0.036363558284938334 -65.39369316520177
1517 -0.038495354168117044 -65.53120849486444 -0.03901813104748726 -65.43271129624925
1518 -0.03845168519765139 -65.5696601800621 -0.038026423566043376 -65.47073771981529
1519 -0.03840815387666226 -65.60806833393876 -0.040940504893660544 -65.51167822470894
1520 -0.03836765438318253 -65.64643598832194 -0.03865119088441134 -65.55032941559335
1521 -0.03832770735025406 -65.68476369567219 -0.036911674030125144 -65.58724108962348
1522 -0.038306991755962375 -65.72307068742815 -0.039493970572948456 -65.62673506019642
1523 -0.03844522442668676 -65.76151591185483 -0.033443954214453696 -65.66017901441087
1524 -0.03848659545183182 -65.80000250730666 -0.038264344446361065 -65.69844335885723
1525 -0.038445297814905646 -65.83844780512156 -0.03755031935870647 -65.73599367821593
1526 -0.03849804662168026 -65.87694585174324 -0.039304547011852264 -65.77529822522779
1527 -0.03843776807188988 -65.91538361981513 -0.0388601353392005 -65.81415836056699
1528 -0.038446145690977575 -65.95382976550611 -0.04052309934049845 -65.8546814599075
1529 -0.03832275066524744 -65.99215251617136 -0.03648016508668661 -65.89116162499418
1530 -0.038470559567213056 -66.03062307573857 -0.03784244228154421 -65.92900406727573
1531 -0.0384114608168602 -66.06903453655544 -0.03911313470453024 -65.96811720198026
1532 -0.0382820151746273 -66.10731655173007 -0.03966862559318542 -66.00778582757344
1533 -0.038344214856624606 -66.14566076658669 -0.03597887996584177 -66.04376470753928
1534 -0.038375721871852876 -66.18403648845855 -0.03919176049530506 -66.08295646803458
1535 -0.03831699676811695 -66.22235348522666 -0.03895793836563825 -66.12191440640022
1536 -0.03839786630123854 -66.2607513515279 -0.04089643843472004 -66.16281084483494
1537 -0.03841305878013372 -66.29916441030804 -0.03545848168432712 -66.19826932651927
1538 -0.038324853777885436 -66.33748926408592 -0.03962263558059931 -66.23789196209987
1539 -0.038295185379683974 -66.3757844494656 -0.0395054230466485 -66.27739738514651
1540 -0.038251504115760324 -66.41403595358136 -0.038173377886414527 -66.31557076303292
1541 -0.03823842126876116 -66.45227437485012 -0.038396458700299264 -66.35396722173323
1542 -0.038382091000676154 -66.49065646585079 -0.036300445720553395 -66.39026766745378
1543 -0.038289233855903146 -66.5289456997067 -0.03645947892218828 -66.42672714637597
1544 -0.03832091446965933 -66.56726661417636 -0.03906515371054411 -66.4657923000865
1545 -0.038254952616989614 -66.60552156679336 -0.03851351253688336 -66.50430581262339
1546 -0.038300351984798905 -66.64382191877816 -0.03788518849760294 -66.54219100112098
1547 -0.03826880156993866 -66.6820907203481 -0.03891870584338904 -66.58110970696437
1548 -0.038274587318301204 -66.7203653076664 -0.038625420443713664 -66.61973512740808
1549 -0.03826800491660833 -66.758633312583 -0.03632347546517849 -66.65605860287326
1550 -0.03827562220394611 -66.79690893478694 -0.03722309861332178 -66.69328170148658
1551 -0.038289277255535124 -66.83519821204247 -0.03912214171141386 -66.732403843198
1552 -0.038290703855454924 -66.87348891589792 -0.036641258746385574 -66.76904510194439
1553 -0.038340683095157146 -66.91182959899308 -0.035901445895433426 -66.80494654783982
1554 -0.0383567051962018 -66.95018630418929 -0.03570974003523588 -66.84065628787505
1555 -0.03840287160128355 -66.98858917579057 -0.039117433875799176 -66.87977372175085
1556 -0.03838560283184052 -67.0269747786224 -0.039189599081873895 -66.91896332083273
1557 -0.038378994725644586 -67.06535377334805 -0.0379223981872201 -66.95688571901995
1558 -0.03851264212280512 -67.10386641547086 -0.037483767792582515 -66.99436948681253
1559 -0.03834814950823784 -67.1422145649791 -0.03467254862189293 -67.02904203543443
1560 -0.03848125301301479 -67.18069581799212 -0.03896370995789766 -67.06800574539233
1561 -0.03843690659850836 -67.21913272459062 -0.03677801247686148 -67.10478375786919
1562 -0.038530876860022545 -67.25766360145064 -0.03697655871510506 -67.1417603165843
1563 -0.03855199608951807 -67.29621559754017 -0.038106541708111764 -67.17986685829241
1564 -0.038565936125814916 -67.33478153366599 -0.03824860565364361 -67.21811546394606
1565 -0.038503408804535864 -67.37328494247052 -0.03861582335084677 -67.25673128729692
1566 -0.03865488339215517 -67.41193982586267 -0.034313156828284265 -67.2910444441252
1567 -0.038558860309422016 -67.4504986861721 -0.04222781006246805 -67.33327225418768
1568 -0.03842400461435318 -67.48892269078645 -0.03993561342358589 -67.37320786761126
1569 -0.038438756950199604 -67.52736144773665 -0.0377080749720335 -67.41091594258329
1570 -0.03848284967243672 -67.56584429740909 -0.039049731381237504 -67.44996567396453
1571 -0.038478059507906434 -67.604322356917 -0.03838459923863411 -67.48835027320317
1572 -0.03844261635094881 -67.64276497326794 -0.037374057620763776 -67.52572433082393
1573 -0.038453043811023234 -67.68121801707896 -0.037251321412622926 -67.56297565223656
1574 -0.03846097458153963 -67.7196789916605 -0.0397807028144598 -67.60275635505101
1575 -0.03838270604610443 -67.75806169770661 -0.040258150547742844 -67.64301450559876
1576 -0.038293031975626945 -67.79635472968224 -0.036792077124118805 -67.67980658272288
1577 -0.038324009999632834 -67.83467873968186 -0.03830911796540022 -67.71811570068827
1578 -0.038412495702505114 -67.87309123538436 -0.03889752048999071 -67.75701322117827
1579 -0.038402903266251086 -67.91149413865061 -0.03758471682667732 -67.79459793800494
1580 -0.03837588578462601 -67.94987002443524 -0.03904698807746172 -67.8336449260824
1581 -0.03837441671639681 -67.98824444115164 -0.03722109496593475 -67.87086602104833
1582 -0.038358168303966524 -68.02660260945561 -0.03907472882419825 -67.90994074987253
1583 -0.038325363770127296 -68.06492797322574 -0.03843053635209799 -67.94837128622463
1584 -0.03838735837489367 -68.10331533160063 -0.033604831993579866 -67.98197611821821
1585 -0.038458441570401194 -68.14177377317102 -0.03782514724880457 -68.01980126546702
1586 -0.0384476788341999 -68.18022145200523 -0.03865319397300482 -68.05845445944003
1587 -0.038424232974648476 -68.21864568497988 -0.03812891747802496 -68.09658337691805
1588 -0.038493023440241816 -68.25713870842011 -0.03828680254518986 -68.13487017946323
1589 -0.03848927300423384 -68.29562798142435 -0.03917464166879654 -68.17404482113203
1590 -0.03845066092908382 -68.33407864235343 -0.040873908810317515 -68.21491872994234
1591 -0.038370102271437646 -68.37244874462488 -0.03639128115028143 -68.25131001109263
1592 -0.03835716098546982 -68.41080590561035 -0.03814864028245211 -68.28945865137509
1593 -0.03840028531849384 -68.44920619092883 -0.03897500671446323 -68.32843365808955
1594 -0.03837310839444399 -68.48757929932327 -0.03839805461466313 -68.36683171270421
1595 -0.038332268968224524 -68.52591156829149 -0.03864606227725744 -68.40547777498146
1596 -0.038356822542846204 -68.56426839083434 -0.03829626422375441 -68.44377403920522
1597 -0.03833180274814367 -68.60260019358249 -0.03607048485428095 -68.4798445240595
1598 -0.038417337276041505 -68.64101753085853 -0.03964948244392872 -68.51949400650344
1599 -0.03828200697898865 -68.67929953783752 -0.03806672859936953 -68.55756073510281
1600 -0.03833758290857077 -68.71763712074609 -0.03843965046107769 -68.59600038556388
1601 -0.03829415738582611 -68.75593127813191 -0.03570544645190239 -68.63170583201578
1602 -0.03834109604358673 -68.79427237417549 -0.04251763802021742 -68.674223470036
1603 -0.0382219385355711 -68.83249431271106 -0.03839729167521 -68.71262076171121
1604 -0.038177975080907346 -68.87067228779198 -0.038268359191715715 -68.75088912090293
1605 -0.03821298573166132 -68.90888527352364 -0.04117532093077898 -68.7920644418337
1606 -0.03812067732214928 -68.94700595084579 -0.03835845068097114 -68.83042289251468
1607 -0.03814981952309608 -68.98515577036889 -0.03786780834197998 -68.86829070085666
1608 -0.03816439658403396 -69.02332016695293 -0.03779161293059587 -68.90608231378725
1609 -0.03819919489324093 -69.06151936184617 -0.035955505631864074 -68.94203781941911
1610 -0.038188828900456426 -69.09970819074663 -0.04187285173684359 -68.98391067115595
1611 -0.03807523660361767 -69.13778342735024 -0.037911601923406126 -69.02182227307937
1612 -0.038067955523729324 -69.17585138287397 -0.03792992252856493 -69.05975219560793
1613 -0.038107863068580626 -69.21395924594255 -0.03790815304964781 -69.09766034865757
1614 -0.03816539123654365 -69.2521246371791 -0.038073884695768355 -69.13573423335333
1615 -0.03812706060707569 -69.29025169778618 -0.03794300928711891 -69.17367724264045
1616 -0.0381046500056982 -69.32835634779187 -0.03992203399538994 -69.21359927663585
1617 -0.03811860010027886 -69.36647494789214 -0.036520271003246306 -69.25011954763909
1618 -0.038086161576211454 -69.40456110946836 -0.034961323253810406 -69.2850808708929
1619 -0.03828233238309622 -69.44284344185145 -0.0376511150971055 -69.32273198599
1620 -0.038301718048751356 -69.48114515990021 -0.03865716829895973 -69.36138915428896
1621 -0.038241926580667496 -69.51938708648088 -0.04004817456007004 -69.40143732884903
1622 -0.03818157594650984 -69.55756866242739 -0.038649957254529 -69.44008728610356
1623 -0.03820129204541445 -69.5957699544728 -0.03792743105441332 -69.47801471715798
1624 -0.038112244196236135 -69.63388219866904 -0.03720606230199337 -69.51522077945997
1625 -0.038212326169013974 -69.67209452483806 -0.036966466531157496 -69.55218724599112
1626 -0.03830057680606842 -69.71039510164412 -0.035334345698356626 -69.58752159168948
1627 -0.03828874547034502 -69.74868384711446 -0.03920060433447361 -69.62672219602395
1628 -0.038246266543865204 -69.78693011365833 -0.036696071922779086 -69.66341826794672
1629 -0.038266571611166 -69.82519668526949 -0.03948228061199188 -69.70290054855872
1630 -0.038304293900728224 -69.86350097917021 -0.04096114970743656 -69.74386169826616
1631 -0.038182764686644076 -69.90168374385685 -0.03998501729220152 -69.78384671555835
1632 -0.03815281931310892 -69.93983656316996 -0.03877899292856455 -69.82262570848692
1633 -0.03821100033819676 -69.97804756350816 -0.03698590379208326 -69.85961161227901
1634 -0.0381349079310894 -70.01618247143925 -0.034507612511515615 -69.89411922479053
1635 -0.038282264955341816 -70.05446473639459 -0.040624543093144894 -69.93474376788367
1636 -0.038089349307119845 -70.0925540857017 -0.04182349797338247 -69.97656726585706
1637 -0.038090167567133904 -70.13064425326884 -0.036560258269309996 -70.01312752412636
1638 -0.03809734359383583 -70.16874159686267 -0.0383108327165246 -70.05143835684288
1639 -0.03805425725877285 -70.20679585412145 -0.04033120758831501 -70.09176956443119
1640 -0.03800829090178013 -70.24480414502324 -0.03807911053299904 -70.1298486749642
1641 -0.03801620341837406 -70.28282034844162 -0.03827642370015383 -70.16812509866435
1642 -0.03807304967194795 -70.32089339811357 -0.04016969669610262 -70.20829479536044
1643 -0.037911402992904186 -70.35880480110647 -0.03792166467756033 -70.246216460038
1644 -0.037963328696787355 -70.39676812980326 -0.03763239402323961 -70.28384885406123
1645 -0.03798016645014286 -70.4347482962534 -0.03632766790688038 -70.32017652196811
1646 -0.03804840091615915 -70.47279669716956 -0.03724745810031891 -70.35742398006843
1647 -0.03803774453699589 -70.51083444170655 -0.037414414994418624 -70.39483839506285
1648 -0.03814193531870842 -70.54897637702526 -0.0380439156666398 -70.43288231072948
1649 -0.03814265709370375 -70.58711903411896 -0.037594925798475745 -70.47047723652796
1650 -0.038130073435604574 -70.62524910755457 -0.03914409875869751 -70.50962133528665
1651 -0.038076652213931084 -70.6633257597685 -0.03700263611972332 -70.54662397140638
1652 -0.03814521729946137 -70.70147097706796 -0.03910583574324846 -70.58572980714962
1653 -0.03814249522984028 -70.73961347229779 -0.03549349494278431 -70.6212233020924
1654 -0.03813791144639254 -70.77775138374419 -0.03809632323682308 -70.65931962532923
1655 -0.03823865111917257 -70.81599003486336 -0.03714164607226848 -70.6964612714015
1656 -0.03824529331177473 -70.85423532817514 -0.03820783533155918 -70.73466910673307
1657 -0.038213559240102765 -70.89244888741524 -0.03678848762065172 -70.77145759435372
1658 -0.03824735842645168 -70.93069624584169 -0.03689860254526138 -70.80835619689898
1659 -0.0384301820769906 -70.96912642791868 -0.04177365116775036 -70.85012984806673
1660 -0.03814196027815342 -71.00726838819683 -0.04029377810657024 -70.8904236261733
1661 -0.038069064170122145 -71.04533745236695 -0.03830355070531368 -70.92872717687861
1662 -0.03806782457977533 -71.08340527694672 -0.038465775549411774 -70.96719295242802
1663 -0.038070942647755145 -71.12147621959447 -0.03944759294390678 -71.00664054537192
1664 -0.038030995056033134 -71.1595072146505 -0.03889485727995634 -71.04553540265188
1665 -0.03799683079123497 -71.19750404544173 -0.03849486336112022 -71.084030266013
1666 -0.03798782639205456 -71.23549187183379 -0.03755512572824955 -71.12158539174125
1667 -0.038066206872463225 -71.27355807870624 -0.03557585794478655 -71.15716124968604
1668 -0.038059502467513086 -71.31161758117376 -0.04003452882170677 -71.19719577850775
1669 -0.03793550282716751 -71.34955308400093 -0.0377232413738966 -71.23491901988164
1670 -0.03802411202341318 -71.38757719602434 -0.03860866464674473 -71.27352768452839
1671 -0.038012655451893806 -71.42558985147623 -0.03728899285197258 -71.31081667738036
1672 -0.038036844693124294 -71.46362669616936 -0.03675927948206663 -71.34757595686243
1673 -0.03807103112339973 -71.50169772729275 -0.03786323554813862 -71.38543919241057
1674 -0.03810549210757017 -71.53980321940033 -0.03639891631901264 -71.42183810872959
1675 -0.03813608605414629 -71.57793930545448 -0.037798847258090976 -71.45963695598768
1676 -0.038108024187386035 -71.61604732964186 -0.03785970229655504 -71.49749665828423
1677 -0.038185403868556025 -71.65423273351041 -0.03688485361635685 -71.53438151190059
1678 -0.03816497270017862 -71.69239770621058 -0.039422867074608806 -71.5738043789752
1679 -0.038158037699759007 -71.73055574391034 -0.038430804014205934 -71.61223518298941
1680 -0.03809676170349121 -71.76865250561383 -0.03859125413000584 -71.65082643711942
1681 -0.038098208233714105 -71.80675071384755 -0.03740550838410854 -71.68823194550353
1682 -0.038111526146531106 -71.84486223999409 -0.03950839955359697 -71.72774034505713
1683 -0.03805595804005861 -71.88291819803415 -0.038823049142956735 -71.76656339420009
1684 -0.038109828159213065 -71.92102802619335 -0.03994954712688923 -71.80651294132699
1685 -0.038073587231338024 -71.95910161342469 -0.037503958120942114 -71.84401689944792
1686 -0.038041784055531026 -71.99714339748023 -0.03864167407155037 -71.88265857351948
1687 -0.03799467533826828 -72.0351380728185 -0.040264997817575934 -71.92292357133705
1688 -0.037954477965831755 -72.07309255078432 -0.03974836207926273 -71.96267193341632
1689 -0.037938977032899855 -72.11103152781722 -0.036659734323620796 -71.99933166773994
1690 -0.03799275737255812 -72.14902428518978 -0.03702771924436092 -72.0363593869843
1691 -0.03802876472473145 -72.18705304991451 -0.038814736716449263 -72.07517412370075
1692 -0.037995715625584126 -72.2250487655401 -0.03856193162500858 -72.11373605532576
1693 -0.037981079705059526 -72.26302984524516 -0.03732435945421457 -72.15106041477998
1694 -0.03795409295707941 -72.30098393820224 -0.039122463576495646 -72.19018287835647
1695 -0.0379093911498785 -72.33889332935212 -0.0426916878670454 -72.23287456622351
1696 -0.03784708492457867 -72.3767404142767 -0.03662929963320494 -72.26950386585672
1697 -0.03790215067565441 -72.41464256495235 -0.0384463494643569 -72.30795021532107
1698 -0.037927805446088314 -72.45257037039843 -0.03691063951700926 -72.34486085483807
1699 -0.0379045270383358 -72.49047489743677 -0.039091389253735544 -72.38395224409182
1700 -0.0378860155120492 -72.52836091294881 -0.03736110515892506 -72.42131334925074
1701 -0.037934503704309466 -72.56629541665312 -0.03638209588825703 -72.457695445139
1702 -0.037944400869309905 -72.60423981752243 -0.03691896516829729 -72.49461441030729
1703 -0.03798426650464535 -72.64222408402708 -0.03800745587795973 -72.53262186618525
1704 -0.03795706070959568 -72.68018114473668 -0.04029987175017595 -72.57292173793543
1705 -0.037957449071109296 -72.7181385938078 -0.03784942217171192 -72.61077116010715
1706 -0.03790605627000332 -72.7560446500778 -0.03868346530944109 -72.6494546254166
1707 -0.03790162168443203 -72.79394627176222 -0.03894830010831356 -72.68840292552491
1708 -0.03788355551660061 -72.83182982727882 -0.03658001907169819 -72.7249829445966
1709 -0.03795788139104843 -72.86978770866988 -0.03606274221092463 -72.76104568680753
1710 -0.03797569237649441 -72.90776340104637 -0.03798278942704201 -72.79902847623458
1711 -0.03807133622467518 -72.94583473727104 -0.04031489677727222 -72.83934337301186
1712 -0.03790260553359985 -72.98373734280464 -0.037347738072276114 -72.87669111108413
1713 -0.03797773718833923 -73.02171507999299 -0.03849034495651722 -72.91518145604064
1714 -0.03795920088887215 -73.05967428088186 -0.04186217654496431 -72.95704363258561
1715 -0.03795282393693924 -73.0976271048188 -0.040538092330098155 -72.9975817249157
1716 -0.0377521276473999 -73.13537923246619 -0.038396557606756684 -73.03597828252246
1717 -0.03776439242064953 -73.17314362488685 -0.03832973036915064 -73.07430801289162
1718 -0.03775363564491272 -73.21089726053177 -0.039680559374392035 -73.11398857226601
1719 -0.03772326502948999 -73.24862052556125 -0.037758853286504745 -73.15174742555251
1720 -0.03769585117697716 -73.28631637673823 -0.036862004548311234 -73.18860943010083
1721 -0.037826720252633096 -73.32414309699087 -0.03467041067779064 -73.22327984077862
1722 -0.037845881655812263 -73.36198897864668 -0.03852547090500593 -73.26180531168362
1723 -0.03783627338707447 -73.39982525203375 -0.037678823061287406 -73.2994841347449
1724 -0.037824537977576254 -73.43764979001132 -0.036850697733461855 -73.33633483247836
1725 -0.03787810672074556 -73.47552789673206 -0.03805870115756989 -73.37439353363592
1726 -0.037862731888890264 -73.51339062862095 -0.03773502875119448 -73.41212856238712
1727 -0.03778005465865135 -73.55117068327961 -0.04082428012043238 -73.45295284250756
1728 -0.03774533197283745 -73.58891601525245 -0.039325464703142646 -73.4922783072107
1729 -0.037735903076827525 -73.62665191832927 -0.037399050407111646 -73.52967735761781
1730 -0.03779655732214451 -73.66444847565141 -0.0382011704146862 -73.5678785280325
1731 -0.0377402663230896 -73.7021887419745 -0.03692408669739962 -73.60480261472989
1732 -0.037807480245828626 -73.73999622222033 -0.03975295424461365 -73.64455556897451
1733 -0.03778432197868824 -73.77778054419902 -0.038373176008462906 -73.68292874498297
1734 -0.0377515859901905 -73.81553213018921 -0.03741381149739027 -73.72034255648036
1735 -0.03776845745742321 -73.85330058764663 -0.041508921049535276 -73.7618514775299
1736 -0.03761736731976271 -73.8909179549664 -0.037790002301335335 -73.79964147983124
1737 -0.03767728172242642 -73.92859523668882 -0.03766147717833519 -73.83730295700957
1738 -0.03772749044001102 -73.96632272712883 -0.037036301381886 -73.87433925839146
1739 -0.037670886516571044 -74.00399361364539 -0.03889636173844337 -73.9132356201299
1740 -0.03768413830548525 -74.04167775195087 -0.037801606208086015 -73.95103722633799
1741 -0.03778321146965027 -74.07946096342052 -0.035753213241696356 -73.98679043957968
1742 -0.03775446470826864 -74.11721542812879 -0.03710814137011766 -74.02389858094979
1743 -0.037786821648478505 -74.15500224977727 -0.039145981520414354 -74.06304456247021
1744 -0.03774660173803568 -74.1927488515153 -0.038942948915064335 -74.10198751138527
1745 -0.037733530066907404 -74.2304823815822 -0.03858266826719046 -74.14057017965247
1746 -0.03773879762738943 -74.26822117920959 -0.03734199777245521 -74.17791217742493
1747 -0.03781126216053963 -74.30603244137014 -0.03836627211421728 -74.21627844953915
1748 -0.037751591950654986 -74.34378403332079 -0.03753513731062412 -74.25381358684977
1749 -0.03781294506043196 -74.38159697838122 -0.04049874823540449 -74.29431233508518
1750 -0.03764387760311365 -74.41924085598434 -0.03905035946518183 -74.33336269455036
1751 -0.03774931598454714 -74.45699017196888 -0.033292904309928414 -74.36665559886029
1752 -0.037811420299112795 -74.49480159226799 -0.03671999368816614 -74.40337559254846
1753 -0.03782008662819862 -74.53262167889619 -0.0371352918446064 -74.44051088439306
1754 -0.037875625863671304 -74.57049730475987 -0.037131617590785024 -74.47764250198385
1755 -0.037848657369613646 -74.60834596212948 -0.03751008734107018 -74.51515258932493
1756 -0.037896054051816466 -74.64624201618129 -0.03786556404083967 -74.55301815336577
1757 -0.03787883408367634 -74.68412085026496 -0.038336355425417426 -74.59135450879118
1758 -0.037892906181514266 -74.72201375644647 -0.03760702200233936 -74.62896153079352
1759 -0.03795595858246088 -74.75996971502893 -0.03892697375267744 -74.6678885045462
1760 -0.03795821256935596 -74.79792792759828 -0.03754715211689472 -74.7054356566631
1761 -0.037860721349716187 -74.835788648948 -0.039321230910718444 -74.74475688757381
1762 -0.037856769375503065 -74.8736454183235 -0.033020215854048726 -74.77777710342787
1763 -0.038110180757939816 -74.91175559908145 -0.03477038890123367 -74.8125474923291
1764 -0.03812721911817789 -74.94988281819963 -0.038970569334924224 -74.85151806166402
1765 -0.038092204742133616 -74.98797502294175 -0.040856763161718844 -74.89237482482574
1766 -0.03801336456090212 -75.02598838750265 -0.03891573958098889 -74.93129056440672
1767 -0.03797393534332514 -75.06396232284598 -0.037074124440550804 -74.96836468884727
1768 -0.038037394732236864 -75.10199971757822 -0.036862815357744695 -75.00522750420502
1769 -0.03807042296975851 -75.14007014054798 -0.036031045205891135 -75.04125854941091
1770 -0.038081764988601205 -75.17815190553658 -0.040103815495967865 -75.08136236490688
1771 -0.03812009580433369 -75.21627200134091 -0.03535619731992483 -75.11671856222681
1772 -0.03806973658502102 -75.25434173792593 -0.03551439791917801 -75.15223296014598
1773 -0.038156353682279584 -75.29249809160821 -0.03762800302356482 -75.18986096316955
1774 -0.03817355390638113 -75.33067164551458 -0.039504101313650605 -75.2293650644832
1775 -0.03822852708399296 -75.36890017259857 -0.03570885267108679 -75.2650739171543
1776 -0.038208352774381636 -75.40710852537295 -0.03843316808342934 -75.30350708523773
1777 -0.038150756247341634 -75.4452592816203 -0.03888315074145794 -75.34239023597918
1778 -0.03821389582008124 -75.48347317744037 -0.03730270825326443 -75.37969294423245
1779 -0.03823200520128012 -75.52170518264165 -0.036718566156923774 -75.41641151038937
1780 -0.03821855001151562 -75.55992373265317 -0.03884216640144587 -75.45525367679082
1781 -0.03831952940672636 -75.5982432620599 -0.04187182560563087 -75.49712550239644
1782 -0.03806982599198818 -75.63631308805188 -0.03573397230356932 -75.53285947470002
1783 -0.03817794863134623 -75.67449103668322 -0.038718971982598306 -75.57157844668262
1784 -0.03817789852619171 -75.71266893520941 -0.039590907469391826 -75.61116935415201
1785 -0.038183476962149146 -75.75085241217155 -0.037945648282766344 -75.64911500243478
1786 -0.03816764317452907 -75.78902005534609 -0.037139596231281755 -75.68625459866607
1787 -0.038175706192851065 -75.82719576153893 -0.036714169196784496 -75.72296876786285
1788 -0.0382084708660841 -75.86540423240501 -0.03926217705011368 -75.76223094491297
1789 -0.038146624341607094 -75.90355085674662 -0.037813220359385016 -75.80004416527235
1790 -0.038140390813350675 -75.94169124755997 -0.03849374279379845 -75.83853790806616
1791 -0.03816352561116219 -75.97985477317114 -0.03846659474074841 -75.87700450280691
1792 -0.0380966043099761 -76.01795137748111 -0.038333496265113357 -75.91533799907202
1793 -0.038163883984088896 -76.0561152614652 -0.03748011030256748 -75.95281810937459
1794 -0.03811911940574646 -76.09423438087094 -0.03790792096406222 -75.99072603033865
1795 -0.038314140401780605 -76.13254852127272 -0.043602447025477886 -76.03432847736413
1796 -0.03794979080557823 -76.17049831207831 -0.0377034891396761 -76.0720319665038
1797 -0.03799883984029293 -76.2084971519186 -0.03747073952108622 -76.10950270602488
1798 -0.03797529526054859 -76.24647244717916 -0.0375998405739665 -76.14710254659884
1799 -0.03801968637853861 -76.28449213355769 -0.03657099455595016 -76.18367354115479
1800 -0.03808180168271065 -76.3225739352404 -0.03662986308336258 -76.22030340423815
1801 -0.03807836305350065 -76.3606522982939 -0.03655793685466051 -76.25686134109282
1802 -0.03805360179394483 -76.39870590008785 -0.0385763430967927 -76.29543768418961
1803 -0.038085165433585644 -76.43679106552143 -0.03916885517537594 -76.33460653936498
1804 -0.03804622646421194 -76.47483729198565 -0.038413812033832075 -76.37302035139882
1805 -0.03809275683015585 -76.5129300488158 -0.03703960850834846 -76.41005995990717
1806 -0.03805250525474548 -76.55098255407054 -0.03942420929670334 -76.44948416920387
1807 -0.038091079145669934 -76.58907363321622 -0.03871428091078997 -76.48819845011467
1808 -0.038089445978403094 -76.62716307919462 -0.03823823016136885 -76.52643668027603
1809 -0.038073462806642054 -76.66523654200125 -0.03642916865646839 -76.5628658489325
1810 -0.038182524777948854 -76.7034190667792 -0.038503948412835595 -76.60136979734534
1811 -0.03807912785559893 -76.7414981946348 -0.03743397630751133 -76.63880377365285
1812 -0.03807620033621788 -76.77957439497102 -0.038552905060350896 -76.67735667871321
1813 -0.0380967115983367 -76.81767110656936 -0.038032314740121365 -76.71538899345333
1814 -0.03808698859065771 -76.85575809516003 -0.038584708236157894 -76.75397370168949
1815 -0.03811145145446062 -76.89386954661448 -0.03953268378973007 -76.79350638547922
1816 -0.03805901072919369 -76.93192855734368 -0.03650022856891155 -76.83000661404813
1817 -0.03803971167653799 -76.96996826902021 -0.03776240032166243 -76.8677690143698
1818 -0.03807476945221424 -77.00804303847242 -0.03715563639998436 -76.90492465076979
1819 -0.03811883945018053 -77.0461618779226 -0.036318575777113435 -76.9412432265469
1820 -0.03817117512226105 -77.08433305304486 -0.03989690225571394 -76.98114012880262
1821 -0.03809719886630773 -77.12243025191117 -0.03792356327176094 -77.01906369207438
1822 -0.038170231692492965 -77.16060048360366 -0.03689183909446001 -77.05595553116885
1823 -0.038175036758184434 -77.19877552036185 -0.03691420778632164 -77.09286973895517
1824 -0.0381635531783104 -77.23693907354016 -0.035806494392454626 -77.12867623334763
1825 -0.03820746671408415 -77.27514654025424 -0.03815469145774841 -77.16683092480538
1826 -0.03824385982006788 -77.31339040007431 -0.038297150284051895 -77.20512807508943
1827 -0.03830378279089928 -77.35169418286522 -0.039816351048648356 -77.24494442613808
1828 -0.038185462541878226 -77.38987964540709 -0.04030887819826603 -77.28525330433634
1829 -0.03812843691557646 -77.42800808232266 -0.040353748202323916 -77.32560705253866
1830 -0.038056474179029465 -77.46606455650169 -0.03978819344192743 -77.36539524598058
1831 -0.038018129765987396 -77.50408268626768 -0.04029468148946762 -77.40568992747005
1832 -0.03793506547808647 -77.54201775174576 -0.03625493682920933 -77.44194486429926
1833 -0.03796788118779659 -77.57998563293356 -0.03717801123857498 -77.47912287553784
1834 -0.03802347369492054 -77.61800910662848 -0.03714983370155096 -77.51627270923939
1835 -0.03805055823177099 -77.65605966486025 -0.03730801083147526 -77.55358072007087
1836 -0.03822716865688562 -77.69428683351714 -0.03790193945169449 -77.59148265952257
1837 -0.03816552460193634 -77.73245235811908 -0.03724999018013477 -77.6287326497027
1838 -0.038135109841823576 -77.7705874679609 -0.036789095215499404 -77.6655217449182
1839 -0.038169148936867715 -77.80875661689777 -0.03992866519838571 -77.70545041011658
1840 -0.03819061070680618 -77.84694722760457 -0.03749386444687843 -77.74294427456346
1841 -0.03812498841434717 -77.88507221601893 -0.03663811143487692 -77.77958238599834
1842 -0.03817663248628378 -77.92324884850521 -0.03859451897442341 -77.81817690497276
1843 -0.038295870460569856 -77.96154471896578 -0.035370159707963464 -77.85354706468073
1844 -0.03830603417009115 -77.99985075313587 -0.04105457626283169 -77.89460164094356
1845 -0.0381407804787159 -78.03799153361459 -0.03829023819416762 -77.93289187913773
1846 -0.038100991025567056 -78.07609252464016 -0.03721771501004696 -77.97010959414777
1847 -0.03820388540625572 -78.11429641004642 -0.03824845403432846 -78.0083580481821
1848 -0.038171198591589926 -78.152467608638 -0.03649538438767195 -78.04485343256978
1849 -0.03825290556997061 -78.19072051420798 -0.03745124656707048 -78.08230467913685
1850 -0.03831349555402994 -78.22903400976202 -0.03937673158943653 -78.1216814107263
1851 -0.038247800432145596 -78.26728181019416 -0.03781394753605127 -78.15949535826235
1852 -0.03822918049991131 -78.30551099069407 -0.0385069215670228 -78.19800227982937
1853 -0.03818133827298879 -78.34369232896707 -0.03772219158709049 -78.23572447141646
1854 -0.03820835892111063 -78.38190068788818 -0.037735198996961115 -78.27345967041342
1855 -0.03818524591624737 -78.42008593380443 -0.0388720665127039 -78.31233173692613
1856 -0.0381978414952755 -78.4582837752997 -0.037599324621260165 -78.34993106154738
1857 -0.03820580393075943 -78.49648957923047 -0.03956187292933464 -78.38949293447672
1858 -0.03819172140210867 -78.53468130063258 -0.037279384955763814 -78.42677231943249
1859 -0.038173789903521535 -78.57285509053611 -0.038191798329353335 -78.46496411776184
1860 -0.03814997337758541 -78.6110050639137 -0.037687044218182565 -78.50265116198003
1861 -0.03822497744113207 -78.64923004135483 -0.03904706034809351 -78.54169822232812
1862 -0.03817625548690558 -78.68740629684173 -0.03729085400700569 -78.57898907633513
1863 -0.03817319255322218 -78.72557948939495 -0.03916435558348894 -78.61815343191863
1864 -0.0381088862195611 -78.7636883756145 -0.041058531403541564 -78.65921196332216
1865 -0.03817775193601847 -78.80186612755053 -0.03779936004430055 -78.69701132336647
1866 -0.03812877722084522 -78.83999490477137 -0.0376390065997839 -78.73465032996626
1867 -0.03810986019670963 -78.87810476496809 -0.03728844877332449 -78.77193877873958
1868 -0.03812677301466465 -78.91623153798275 -0.038620497286319735 -78.8105592760259
1869 -0.03812269419431687 -78.95435423217707 -0.03883055876940489 -78.8493898347953
1870 -0.03809114657342434 -78.99244537875049 -0.039008970558643344 -78.88839880535394
1871 -0.03810775894671679 -79.03055313769721 -0.03781306259334087 -78.92621186794729
1872 -0.03810224998742342 -79.06865538768463 -0.03762786574661732 -78.9638397336939
1873 -0.03809943776577711 -79.10675482545041 -0.03662637546658516 -79.00046610916048
1874 -0.03811766505241394 -79.14487249050282 -0.037948469258844854 -79.03841457841934
1875 -0.03811000511050224 -79.18298249561332 -0.038936428166925906 -79.07735100658626
1876 -0.03798860050737858 -79.22097109612069 -0.04028518162667751 -79.11763618821293
1877 -0.038070197030901906 -79.2590412931516 -0.03436673693358898 -79.15200292514652
1878 -0.038211461156606674 -79.2972527543082 -0.03709539622068405 -79.1890983213672
1879 -0.038144585117697714 -79.3353973394259 -0.03874961175024509 -79.22784793311745
1880 -0.038154509663581845 -79.37355184908948 -0.037499538622796535 -79.26534747174024
1881 -0.03816307373344898 -79.41171492282292 -0.039205945655703546 -79.30455341739595
1882 -0.03815879672765732 -79.44987371955058 -0.03784442711621523 -79.34239784451216
1883 -0.038161998614668846 -79.48803571816525 -0.03914287462830544 -79.38154071914047
1884 -0.03815742079168558 -79.52619313895694 -0.03870047777891159 -79.42024119691939
1885 -0.03812612872570753 -79.56431926768265 -0.03894650936126709 -79.45918770628066
1886 -0.03806231040507555 -79.60238157808773 -0.03877397384494543 -79.4979616801256
1887 -0.03807369712740183 -79.64045527521513 -0.03834931366145611 -79.53631099378705
1888 -0.03804567717015743 -79.67850095238529 -0.03805591855198145 -79.57436691233903
1889 -0.03810142315924168 -79.71660237554454 -0.037166095711290835 -79.61153300805032
1890 -0.03804853893816471 -79.75465091448271 -0.03871537558734417 -79.65024838363766
1891 -0.03807863723486662 -79.79272955171757 -0.03763840086758137 -79.68788678450524
1892 -0.038114171288907525 -79.83084372300648 -0.037480443343520166 -79.72536722784876
1893 -0.03808779194951058 -79.86893151495599 -0.0384743070229888 -79.76384153487176
1894 -0.03808359187096357 -79.90701510682695 -0.03889479674398899 -79.80273633161575
1895 -0.03805567547678947 -79.94507078230373 -0.03722938913851977 -79.83996572075426
1896 -0.03809569980949164 -79.98316648211322 -0.03654127363115549 -79.87650699438542
1897 -0.03819467891007662 -80.0213611610233 -0.03867889046669006 -79.91518588485211
1898 -0.03810898531228304 -80.05947014633557 -0.03791169468313456 -79.95309757953524
1899 -0.0381064772605896 -80.09757662359615 -0.040458637103438375 -79.99355621663868
1900 -0.0381098298355937 -80.13568645343175 -0.03893147725611925 -80.0324876938948
1901 -0.03805309869349003 -80.17373955212524 -0.039078442566096785 -80.07156613646089
1902 -0.03807814735919237 -80.21181769948443 -0.039088180661201476 -80.11065431712208
1903 -0.037989613227546216 -80.24980731271198 -0.038775496929883954 -80.14942981405197
1904 -0.037965734489262104 -80.28777304720124 -0.037473691441118714 -80.18690350549309
1905 -0.03796152975410223 -80.32573457695534 -0.035916019789874555 -80.22281952528297
1906 -0.038039366342127325 -80.36377394329747 -0.039866766147315505 -80.26268629143028
1907 -0.03799523636698723 -80.40176917966446 -0.03753314707428217 -80.30021943850457
1908 -0.03797727022320032 -80.43974644988765 -0.0383699432015419 -80.33858938170611
1909 -0.0379965553060174 -80.47774300519367 -0.03859393782913685 -80.37718331953525
1910 -0.03792992439121008 -80.51567292958488 -0.03851784877479077 -80.41570116831004
1911 -0.037869166024029254 -80.5535420956089 -0.038309114053845406 -80.45401028236388
1912 -0.03798379581421614 -80.59152589142312 -0.039005346782505515 -80.49301562914638
1913 -0.03792505841702223 -80.62945094984013 -0.03681532442569733 -80.52983095357209
1914 -0.03800481930375099 -80.66745576914388 -0.03743560519069433 -80.56726655876278
1915 -0.03805247228592634 -80.70550824142981 -0.03570943884551525 -80.6029759976083
1916 -0.038092099316418174 -80.74360034074623 -0.03977537415921688 -80.64275137176752
1917 -0.03806029446423054 -80.78166063521046 -0.03891998697072267 -80.68167135873824
1918 -0.037976986914873126 -80.81963762212533 -0.036936177872121334 -80.71860753661036
1919 -0.03797753676772118 -80.85761515889305 -0.03884444702416658 -80.75745198363452
1920 -0.03798870611935854 -80.89560386501242 -0.038864202238619326 -80.79631618587314
1921 -0.038002184219658376 -80.93360604923208 -0.03870694506913423 -80.83502313094228
1922 -0.03795306924730539 -80.97155911847939 -0.03658642526715994 -80.87160955620944
1923 -0.038014425151050094 -81.00957354363044 -0.03839060962200165 -80.91000016583143
1924 -0.03811974134296179 -81.0476932849734 -0.040176999568939206 -80.95017716540038
1925 -0.03799370564520359 -81.08568699061861 -0.03617342561483383 -80.98635059101521
1926 -0.03800939973443747 -81.12369639035305 -0.03785036541521549 -81.02420095643042
1927 -0.03802861515432596 -81.16172500550738 -0.03693591374903917 -81.06113687017945
1928 -0.03805376812815666 -81.19977877363553 -0.0364631412550807 -81.09760001143454
1929 -0.03808044362813234 -81.23785921726366 -0.03748390581458807 -81.13508391724912
1930 -0.03809287901967764 -81.27595209628333 -0.0380851274356246 -81.17316904468474
1931 -0.03809548113495111 -81.31404757741828 -0.038496581837534904 -81.21166562652228
1932 -0.038152759335935114 -81.35220033675421 -0.037299816869199275 -81.24896544339147
1933 -0.038078692741692066 -81.3902790294959 -0.03826773166656494 -81.28723317505803
1934 -0.03807736206799746 -81.4283563915639 -0.04122925326228142 -81.32846242832032
1935 -0.03796983808279038 -81.46632622964668 -0.03745430484414101 -81.36591673316447
1936 -0.0379736702889204 -81.5042998999356 -0.03712457325309515 -81.40304130641756
1937 -0.03805410508066416 -81.54235400501626 -0.03775775954127312 -81.44079906595884
1938 -0.037926388718187806 -81.58028039373445 -0.03718140181154013 -81.47798046777038
1939 -0.03797202445566654 -81.61825241819012 -0.03709744773805142 -81.51507791550843
1940 -0.03812516331672668 -81.65637758150685 -0.03787424750626087 -81.5529521630147
1941 -0.038088083080947396 -81.6944656645878 -0.03858364410698414 -81.59153580712167
1942 -0.03808896113187075 -81.73255462571967 -0.037572688423097134 -81.62910849554477
1943 -0.03807109408080578 -81.77062571980048 -0.03770908918231726 -81.66681758472708
1944 -0.03805744647979736 -81.80868316628028 -0.038478327356278895 -81.70529591208336
1945 -0.03809556793421507 -81.8467787342145 -0.040216684341430664 -81.74551259642479
1946 -0.03798706028610468 -81.8847657945006 -0.04025086779147387 -81.78576346421626
1947 -0.03796226195991039 -81.9227280564605 -0.03987862840294838 -81.8256420926192
1948 -0.03796700611710548 -81.9606950625776 -0.036615819111466406 -81.86225791173067
1949 -0.03796956781297922 -81.99866463039058 -0.036857901327311995 -81.89911581305797
1950 -0.03805254977196455 -82.03671718016254 -0.035882539488375186 -81.93499835254634
1951 -0.03802263140678406 -82.07473981156933 -0.036869352124631403 -81.97186770467097
1952 -0.03804642036557197 -82.1127862319349 -0.0377159483730793 -82.00958365304405
1953 -0.0380304291844368 -82.15081666111934 -0.03873285558074713 -82.0483165086248
1954 -0.0380526764318347 -82.18886933755117 -0.03909923937171698 -82.08741574799652
1955 -0.038029723800718784 -82.22689906135189 -0.03978006113320589 -82.12719580912972
1956 -0.03799693807959557 -82.26489599943149 -0.03370396737009287 -82.1608997764998
1957 -0.038132105581462385 -82.30302810501296 -0.0376018250361085 -82.19850160153591
1958 -0.03811461851000786 -82.34114272352296 -0.03815971836447716 -82.23666131990039
1959 -0.03811123576015234 -82.37925395928312 -0.03776377886533737 -82.27442509876573
1960 -0.03811255339533091 -82.41736651267846 -0.03861390147358179 -82.31303900023931
1961 -0.03810784034430981 -82.45547435302277 -0.038642394728958605 -82.35168139496827
1962 -0.038107985816895965 -82.49358233883966 -0.03848120179027319 -82.39016259675854
1963 -0.03807669784873724 -82.5316590366884 -0.03755566459149122 -82.42771826135004
1964 -0.03809606581926346 -82.56975510250766 -0.037175705656409264 -82.46489396700645
1965 -0.03814041744917631 -82.60789551995683 -0.03958786390721798 -82.50448183091366
1966 -0.03815407007932663 -82.64604959003616 -0.0381753247231245 -82.54265715563679
1967 -0.03804915640503168 -82.6840987464412 -0.03908091019839048 -82.58173806583518
1968 -0.038086474128067496 -82.72218522056926 -0.03735454846173525 -82.61909261429692
1969 -0.0380968876183033 -82.76028210818757 -0.03487146627157926 -82.6539640805685
1970 -0.03815171904861927 -82.79843382723618 -0.036942506395280364 -82.69090658696378
1971 -0.03824158124625683 -82.83667540848244 -0.04038879182189703 -82.73129537878567
1972 -0.038138752430677415 -82.87481416091312 -0.03581202384084463 -82.76710740262652
1973 -0.03823261111974716 -82.91304677203287 -0.03763652481138706 -82.80474392743791
1974 -0.038160770945250985 -82.95120754297812 -0.03615731820464134 -82.84090124564256
1975 -0.03825526311993599 -82.98946280609806 -0.03702316526323557 -82.87792441090579
1976 -0.03831339292228222 -83.02777619902034 -0.037484060041606426 -82.9154084709474
1977 -0.03829768765717745 -83.06607388667751 -0.037253709882497786 -82.95266218082989
1978 -0.03836762458086014 -83.10444151125837 -0.039187115430831906 -82.99184929626072
1979 -0.03830867391079664 -83.14275018516916 -0.04015111830085516 -83.03200041456158
1980 -0.03830019365996122 -83.18105037882913 -0.03868651501834393 -83.07068692957992
1981 -0.0382799182087183 -83.21933029703784 -0.04151356499642134 -83.11220049457634
1982 -0.03811229933053255 -83.25744259636838 -0.0379119087010622 -83.1501124032774
1983 -0.03808874152600765 -83.29553133789439 -0.03563597667962313 -83.18574837995703
1984 -0.038177008554339406 -83.33370834644873 -0.039306184463202956 -83.22505456442023
1985 -0.038133087940514086 -83.37184143438924 -0.03618322778493166 -83.26123779220516
1986 -0.03818857353180647 -83.41003000792105 -0.03944812268018723 -83.30068591488535
1987 -0.038232571072876455 -83.44826257899393 -0.03947368264198303 -83.34015959752733
1988 -0.03809871952980757 -83.48636129852375 -0.03754702471196651 -83.3777066222393
1989 -0.038140374794602395 -83.52450167331835 -0.03841652814298868 -83.41612315038229
1990 -0.03812289498746395 -83.56262456830582 -0.038349407352507116 -83.4544725577348
1991 -0.03811127301305532 -83.60073584131888 -0.038042713701725 -83.49251527143653
1992 -0.0381535155698657 -83.63888935688874 -0.03871372640132904 -83.53122899783786
1993 -0.038139548152685165 -83.67702890504142 -0.03815992623567581 -83.56938892407354
1994 -0.03813562076538801 -83.71516452580681 -0.037534719333052635 -83.60692364340659
1995 -0.03810905609279871 -83.7532735818996 -0.03757997266948223 -83.64450361607607
1996 -0.03811514899134636 -83.79138873089096 -0.041399719379842284 -83.6859033354559
1997 -0.03814294021576643 -83.82953167110672 -0.03410019241273403 -83.72000352786864
1998 -0.0382014712318778 -83.8677331423386 -0.03676700573414564 -83.75677053360279
1999 -0.038192986696958545 -83.90592612903555 -0.037652319483459 -83.79442285308625
2000 -0.038233780115842816 -83.9441599091514 -0.03891176749020815 -83.83333462057645
