# Supplementary material for: Learning nonequilibrium statistical mechanics and dynamical phase transitions
Source: Nat Commun. 2024 Feb 6;15:1117. doi: 10.1038/s41467-024-45172-8 (PMC10847122; doi:10.1038/s41467-024-45172-8)
Supplement: Supplementary file 4 — Supplementary Data 1 [file 41467_2024_45172_MOESM4_ESM.zip › DPT-main/PlotTemplate/plot_KL_divergence/out/finite_time/SE/L4_D2W32K5_E100BS1k/logs-0.50/log.txt]

1 -0.09223428629338741 -0.09223428629338741 -0.09223258271813392 -0.09223258271813392
2 -0.0917031679302454 -0.1839374542236328 -0.09169719070196151 -0.18392977342009542
3 -0.09120924510061741 -0.27514669932425023 -0.09120849780738353 -0.27513827122747897
4 -0.09072427079081535 -0.3658709701150656 -0.09071816280484199 -0.36585643403232093
5 -0.0902535818517208 -0.45612455196678636 -0.09024489857256413 -0.45610133260488506
6 -0.08980554006993771 -0.545930092036724 -0.0898028366267681 -0.5459041692316532
7 -0.08935104943811893 -0.6352811414748429 -0.08934871442615985 -0.6352528836578131
8 -0.08893003985285759 -0.7242111813277006 -0.088919622823596 -0.7241725064814091
9 -0.08851472921669483 -0.8127259105443954 -0.0884901475161314 -0.8126626539975405
10 -0.08810804933309554 -0.9008339598774909 -0.0881149210035801 -0.9007775750011205
11 -0.08771878592669964 -0.9885527458041906 -0.08772101365029812 -0.9884985886514187
12 -0.08733800575137138 -1.075890751555562 -0.08732059635221959 -1.0758191850036383
13 -0.08695891983807087 -1.162849671393633 -0.08694377988576889 -1.1627629648894071
14 -0.08659068420529366 -1.2494403555989266 -0.08659681864082813 -1.2493597835302352
15 -0.08622988201677799 -1.3356702376157046 -0.0861889511346817 -1.3355487346649169
16 -0.0858888454735279 -1.4215590830892324 -0.08589310981333256 -1.4214418444782495
17 -0.08554155603051186 -1.5071006391197443 -0.08555134274065494 -1.5069931872189044
18 -0.08520774394273758 -1.592308383062482 -0.0851671550422907 -1.5921603422611952
19 -0.08487588576972485 -1.677184268832207 -0.08488740511238575 -1.677047747373581
20 -0.0845543771982193 -1.7617386460304263 -0.08458675742149353 -1.7616345047950746
21 -0.08423685692250729 -1.8459755029529337 -0.08417406231164933 -1.845808567106724
22 -0.08393657095730304 -1.9299120739102367 -0.08397612199187279 -1.9297846890985968
23 -0.08362437263131142 -2.013536446541548 -0.08363502323627472 -2.0134197123348714
24 -0.08331690244376659 -2.0968533489853147 -0.08333716541528702 -2.0967568777501584
25 -0.08301997967064381 -2.1798733286559586 -0.08302275203168392 -2.179779629781842
26 -0.08273473344743251 -2.262608062103391 -0.0826950591057539 -2.262474688887596
27 -0.08245030380785465 -2.3450583659112456 -0.08243755921721459 -2.3449122481048104
28 -0.0821652676910162 -2.427223633602262 -0.08211534954607487 -2.427027597650885
29 -0.08188650533556938 -2.509110138937831 -0.08190362118184566 -2.5089312188327306
30 -0.08161266557872296 -2.5907228045165542 -0.081603142619133 -2.5905343614518634
31 -0.08133727312088013 -2.6720600776374344 -0.08131594136357308 -2.6718503028154363
32 -0.08107209727168083 -2.753132174909115 -0.08110763318836689 -2.7529579360038032
33 -0.08080111220479011 -2.833933287113905 -0.08079500943422317 -2.8337529454380266
34 -0.08053764626383782 -2.9144709333777428 -0.08037401102483273 -2.914126956462859
35 -0.08028126992285252 -2.994752203300595 -0.08034088648855686 -2.994467842951416
36 -0.0800358396023512 -3.0747880429029464 -0.08011659532785416 -3.07458443827927
37 -0.07976535074412823 -3.1545533936470744 -0.0796409785747528 -3.1542254168540227
38 -0.07952586449682712 -3.2340792581439017 -0.07953538708388805 -3.2337608039379107
39 -0.07926576025784016 -3.313345018401742 -0.07926278337836265 -3.313023587316273
40 -0.07902249321341515 -3.392367511615157 -0.07885082177817822 -3.3918744090944513
41 -0.07878560461103916 -3.4711531162261964 -0.0787571456283331 -3.470631554722784
42 -0.07853255458176137 -3.549685670807958 -0.07851928286254406 -3.5491508375853282
43 -0.07831047326326371 -3.6279961440712216 -0.07835086025297641 -3.6275016978383046
44 -0.07806350737810135 -3.706059651449323 -0.0777910478413105 -3.705292745679615
45 -0.0778338585048914 -3.7838935099542144 -0.07788280621170998 -3.783175551891325
46 -0.07758970074355602 -3.8614832106977706 -0.07772537916898728 -3.8609009310603124
47 -0.07734310217201709 -3.9388263128697876 -0.07735147960484028 -3.938252410665153
48 -0.07711355984210969 -4.015939872711897 -0.07713101468980313 -4.015383425354956
49 -0.07687557227909565 -4.092815444990992 -0.0767961259931326 -4.092179551348088
50 -0.07665008492767811 -4.1694655299186705 -0.07657035477459431 -4.168749906122682
51 -0.07643024101853371 -4.245895770937204 -0.07669799551367759 -4.24544790163636
52 -0.07619024440646172 -4.3220860153436655 -0.07621671669185162 -4.321664618328211
53 -0.07596023082733154 -4.398046246170997 -0.07613346800208091 -4.397798086330292
54 -0.07574081048369408 -4.473787056654691 -0.07566477544605732 -4.473462861776349
55 -0.07551430240273475 -4.549301359057426 -0.0756223414093256 -4.549085203185675
56 -0.07528813406825066 -4.624589493125677 -0.07522690407931805 -4.624312107264993
57 -0.07506691366434097 -4.699656406790018 -0.07496774308383465 -4.699279850348828
58 -0.07485814280807972 -4.774514549598098 -0.07480635680258274 -4.77408620715141
59 -0.07463367618620395 -4.849148225784302 -0.07451976612210273 -4.848605973273513
60 -0.07441385425627231 -4.923562080040575 -0.07437405511736869 -4.9229800283908824
61 -0.07419471219182014 -4.997756792232395 -0.07397872433066369 -4.996958752721546
62 -0.07398321703076363 -5.071740009263158 -0.07404113784432412 -5.0709998905658695
63 -0.0737608853727579 -5.145500894635917 -0.0737315583974123 -5.144731448963282
64 -0.07355187907814979 -5.219052773714067 -0.07378429733216763 -5.2185157462954495
65 -0.07332700304687023 -5.292379776760937 -0.07329430617392063 -5.29181005246937
66 -0.073123649507761 -5.365503426268698 -0.07326621860265732 -5.365076271072027
67 -0.0728935495018959 -5.438396975770594 -0.07284711673855782 -5.437923387810585
68 -0.07268802523612976 -5.511085001006724 -0.072728955373168 -5.510652343183753
69 -0.07247117087244988 -5.583556171879174 -0.07261951938271523 -5.583271862566468
70 -0.07225199751555919 -5.655808169394733 -0.07240095585584641 -5.655672818422314
71 -0.07203591018915176 -5.727844079583885 -0.07229785323143005 -5.727970671653744
72 -0.07182672955095767 -5.7996708091348435 -0.07229228802025318 -5.800262959673997
73 -0.07160790078341961 -5.871278709918263 -0.07131629027426242 -5.87157924994826
74 -0.0714179627597332 -5.942696672677997 -0.07138477079570293 -5.942964020743963
75 -0.07121053263545037 -6.013907205313447 -0.07117222882807255 -6.014136249572036
76 -0.07099816054105759 -6.084905365854504 -0.07101748473942279 -6.085153734311459
77 -0.07077650874853134 -6.155681874603036 -0.07118678689002991 -6.156340521201488
78 -0.0705741822719574 -6.226256056874993 -0.07072544246912002 -6.227065963670609
79 -0.07037396728992462 -6.296630024164918 -0.0698616411536932 -6.296927604824302
80 -0.07015983983874322 -6.36678986400366 -0.06958526261150837 -6.3665128674358105
81 -0.0699728049337864 -6.436762668937447 -0.06956483125686645 -6.436077698692677
82 -0.06978325992822647 -6.506545928865673 -0.06963649839162826 -6.5057141970843055
83 -0.06956974640488625 -6.576115675270559 -0.06920748315751553 -6.574921680241821
84 -0.06937431283295155 -6.6454899881035105 -0.06935767941176892 -6.64427935965359
85 -0.06917228400707245 -6.714662272110583 -0.06938761174678802 -6.713666971400378
86 -0.06896299831569194 -6.783625270426275 -0.06828173622488976 -6.781948707625268
87 -0.06877870373427868 -6.852403974160554 -0.06901992261409759 -6.8509686302393655
88 -0.06856736317276954 -6.920971337333324 -0.06870046220719814 -6.919669092446564
89 -0.0683676078915596 -6.989338945224883 -0.06823406144976615 -6.9879031538963305
90 -0.06816863678395749 -7.05750758200884 -0.06814995408058167 -7.056053107976912
91 -0.06796507015824318 -7.125472652167083 -0.0680256213992834 -7.124078729376196
92 -0.06777448542416095 -7.193247137591245 -0.06825906373560428 -7.1923377931118
93 -0.06755940206348895 -7.260806539654734 -0.06744775176048279 -7.259785544872283
94 -0.06735995262861252 -7.328166492283346 -0.06730750277638435 -7.327093047648668
95 -0.06715863570570946 -7.3953251279890555 -0.06667637154459953 -7.3937694191932675
96 -0.06697102934122086 -7.462296157330276 -0.06758155971765518 -7.4613509789109225
97 -0.06676252000033855 -7.529058677330615 -0.06667803637683392 -7.528029015287756
98 -0.06655148975551128 -7.595610167086126 -0.06638894230127335 -7.594417957589029
99 -0.06635727025568486 -7.6619674373418105 -0.06649853251874446 -7.660916490107774
100 -0.06615746878087521 -7.7281249061226855 -0.06573640704154968 -7.726652897149324
101 -0.06596071682870389 -7.794085622951389 -0.06571453996002674 -7.792367437109351
102 -0.0657717116177082 -7.859857334569098 -0.0655304066836834 -7.857897843793034
103 -0.065579142421484 -7.925436476990582 -0.0653615154325962 -7.92325935922563
104 -0.06538867130875588 -7.990825148299337 -0.06568504013121128 -7.988944399356842
105 -0.06519048474729061 -8.056015633046627 -0.06466037221252918 -8.053604771569372
106 -0.06500241793692112 -8.121018050983547 -0.06517876647412776 -8.1187835380435
107 -0.06479332484304905 -8.185811375826596 -0.06518065482378006 -8.18396419286728
108 -0.06460419669747353 -8.25041557252407 -0.06477462872862816 -8.248738821595909
109 -0.06440115720033646 -8.314816729724406 -0.06474633328616619 -8.313485154882075
110 -0.06421438790857792 -8.379031117632984 -0.06446622721850873 -8.377951382100584
111 -0.06401667483150959 -8.443047792464494 -0.06400758139789105 -8.441958963498475
112 -0.0638304229825735 -8.506878215447067 -0.06365217566490174 -8.505611139163378
113 -0.06362754106521606 -8.570505756512283 -0.06401776410639286 -8.56962890326977
114 -0.06343254409730434 -8.633938300609588 -0.06333384364843368 -8.632962746918203
115 -0.06324763633310795 -8.697185936942695 -0.06274779736995698 -8.69571054428816
116 -0.06304439753293992 -8.760230334475635 -0.06326260603964329 -8.758973150327803
117 -0.06286329254508019 -8.823093627020715 -0.06291341781616211 -8.821886568143965
118 -0.06268534921109677 -8.885778976231812 -0.06224923562258482 -8.884135803766549
119 -0.062496843934059146 -8.948275820165872 -0.0622273875400424 -8.946363191306592
120 -0.062305886670947074 -9.010581706836819 -0.06259791068732738 -9.008961101993918
121 -0.062125291861593726 -9.072706998698413 -0.061802976205945014 -9.070764078199863
122 -0.061932018212974074 -9.134639016911388 -0.06163186449557543 -9.132395942695439
123 -0.061756149493157865 -9.196395166404546 -0.06168193966150284 -9.194077882356941
124 -0.061566179431974885 -9.25796134583652 -0.061271237954497335 -9.255349120311438
125 -0.061385280825197695 -9.319346626661718 -0.060388001054525374 -9.315737121365963
126 -0.061216515488922596 -9.38056314215064 -0.061804411560297014 -9.37754153292626
127 -0.0610201645642519 -9.441583306714891 -0.06066717356443405 -9.438208706490695
128 -0.06083794236183167 -9.502421249076724 -0.06089297402650118 -9.499101680517196
129 -0.06066025905311108 -9.563081508129835 -0.06067620255053043 -9.559777883067726
130 -0.060482606291770935 -9.623564114421606 -0.061109332367777824 -9.620887215435504
131 -0.06027779635041952 -9.683841910772026 -0.06023708302527666 -9.68112429846078
132 -0.06010937448590994 -9.743951285257936 -0.059694754332304 -9.740819052793084
133 -0.05993092115968466 -9.80388220641762 -0.06010621841996908 -9.800925271213053
134 -0.05975214522331953 -9.86363435164094 -0.0594408044591546 -9.860366075672207
135 -0.059576949663460256 -9.9232113013044 -0.060343535616993904 -9.920709611289201
136 -0.05937586110085249 -9.982587162405252 -0.06022274382412433 -9.980932355113325
137 -0.059190834313631056 -10.041777996718883 -0.058922217972576615 -10.0398545730859
138 -0.059036527201533316 -10.100814523920416 -0.059401107020676136 -10.099255680106577
139 -0.058847157098352906 -10.159661681018768 -0.05975625514984131 -10.159011935256418
140 -0.058661312237381934 -10.21832299325615 -0.05916450675576925 -10.218176442012187
141 -0.058462686464190484 -10.27678567972034 -0.05944691747426987 -10.277623359486457
142 -0.05829012207686901 -10.33507580179721 -0.0589431818574667 -10.336566541343924
143 -0.05812552254647017 -10.39320132434368 -0.05765391476452351 -10.394220456108448
144 -0.05795492585748434 -10.451156250201164 -0.05762684624642134 -10.451847302354869
145 -0.05778459757566452 -10.50894084777683 -0.05811487622559071 -10.50996217858046
146 -0.057619055919349196 -10.566559903696179 -0.05834739692509174 -10.568309575505552
147 -0.05745739471167326 -10.624017298407852 -0.057193391397595404 -10.625502966903147
148 -0.05727033633738756 -10.681287634745239 -0.056986598297953606 -10.6824895652011
149 -0.05710965935140848 -10.738397294096647 -0.057409902848303315 -10.739899468049403
150 -0.056946028023958206 -10.795343322120605 -0.0559067914262414 -10.795806259475645
151 -0.05678364280611277 -10.852126964926718 -0.05696352235972881 -10.852769781835374
152 -0.056612202897667885 -10.908739167824386 -0.05550176147371531 -10.90827154330909
153 -0.05646666027605533 -10.96520582810044 -0.0560093104839325 -10.964280853793023
154 -0.05631027109920979 -11.021516099199651 -0.056917168013751504 -11.021198021806773
155 -0.05612502805888653 -11.077641127258538 -0.05539247207343578 -11.076590493880209
156 -0.05597226824611425 -11.133613395504652 -0.05653227455914021 -11.13312276843935
157 -0.055801114067435265 -11.189414509572087 -0.056752425990998744 -11.189875194430348
158 -0.05564419962465763 -11.245058709196744 -0.05545000657439232 -11.245325201004741
159 -0.05548453573137522 -11.30054324492812 -0.05515640303492546 -11.300481604039666
160 -0.05532827228307724 -11.355871517211197 -0.05485231578350067 -11.355333919823167
161 -0.05516979172825813 -11.411041308939454 -0.05545708984136581 -11.410791009664532
162 -0.055016908794641495 -11.466058217734096 -0.05476033091545105 -11.465551340579983
163 -0.05486701987683773 -11.520925237610934 -0.05532393623143435 -11.520875276811418
164 -0.054700670577585694 -11.575625908188519 -0.05423944611102342 -11.575114722922441
165 -0.05455546192824841 -11.630181370116768 -0.054580180533230306 -11.629694903455672
166 -0.05440026726573706 -11.684581637382506 -0.053538907691836356 -11.683233811147508
167 -0.05425365567207337 -11.73883529305458 -0.053285162523388864 -11.736518973670897
168 -0.05409772247076035 -11.79293301552534 -0.055166426301002505 -11.7916853999719
169 -0.05398401077836752 -11.846917026303709 -0.054215056262910365 -11.84590045623481
170 -0.053795347921550274 -11.90071237422526 -0.05419965665787459 -11.900100112892686
171 -0.05366268567740917 -11.954375059902668 -0.053217734582722186 -11.953317847475407
172 -0.05353122092783451 -12.007906280830502 -0.05268161501735449 -12.005999462492762
173 -0.053368487395346165 -12.061274768225848 -0.05471922531723976 -12.06071868781
174 -0.053204065375030044 -12.114478833600879 -0.05291469562798738 -12.113633383437987
175 -0.05306937322020531 -12.167548206821085 -0.05367190875113011 -12.167305292189118
176 -0.052919020876288414 -12.220467227697373 -0.05307941045612097 -12.220384702645239
177 -0.05278422050178051 -12.273251448199154 -0.0529466163367033 -12.273331318981942
178 -0.052632050961256026 -12.32588349916041 -0.052173510380089286 -12.325504829362032
179 -0.05249348822981119 -12.37837698739022 -0.0526454696431756 -12.378150299005208
180 -0.0523629404604435 -12.430739927850665 -0.0534568702802062 -12.431607169285414
181 -0.052201486006379125 -12.482941413857043 -0.05220880825072527 -12.483815977536139
182 -0.05208285506814718 -12.53502426892519 -0.052290010079741475 -12.53610598761588
183 -0.05193890742957592 -12.586963176354766 -0.051213164255023 -12.587319151870902
184 -0.051802138611674306 -12.63876531496644 -0.05306639857590199 -12.640385550446805
185 -0.05167191233485937 -12.690437227301299 -0.05108855105936527 -12.69147410150617
186 -0.05154291857033968 -12.741980145871638 -0.051569767855107786 -12.743043869361278
187 -0.051380684971809386 -12.793360830843447 -0.04942493829876184 -12.79246880766004
188 -0.05130129922181368 -12.844662130065261 -0.05132247526198626 -12.843791282922027
189 -0.05114228464663029 -12.895804414711892 -0.05099282898008824 -12.894784111902116
190 -0.05105265695601702 -12.946857071667909 -0.05165606550872326 -12.946440177410839
191 -0.05091166626662016 -12.997768737934528 -0.05128632877022028 -12.99772650618106
192 -0.050778241455554964 -13.048546979390084 -0.050498882122337815 -13.048225388303397
193 -0.050650660693645475 -13.099197640083728 -0.04876225348562002 -13.096987641789017
194 -0.05056161265820265 -13.149759252741932 -0.05120019167661667 -13.148187833465634
195 -0.05042454153299332 -13.200183794274926 -0.050564797781407836 -13.198752631247043
196 -0.05030694101005793 -13.250490735284984 -0.05140916761010885 -13.250161798857151
197 -0.05016010981053114 -13.300650845095515 -0.05039955824613571 -13.300561357103287
198 -0.0500151701271534 -13.350666015222668 -0.05000472050160169 -13.350566077604888
199 -0.04988423623144626 -13.400550251454113 -0.05026410259306431 -13.400830180197953
200 -0.04973984230309725 -13.45029009375721 -0.04936468657106161 -13.450194866769015
201 -0.04965844638645649 -13.499948540143667 -0.04861357640475035 -13.498808443173766
202 -0.04952519480139017 -13.549473734945057 -0.04818377904593944 -13.546992222219705
203 -0.049463484436273575 -13.59893721938133 -0.05068434737622738 -13.597676569595933
204 -0.04932111408561468 -13.648258333466945 -0.048403354734182356 -13.646079924330115
205 -0.049216429330408575 -13.697474762797354 -0.04748527593910694 -13.693565200269221
206 -0.049149679392576216 -13.74662444218993 -0.049659665860235694 -13.743224866129458
207 -0.04901624619960785 -13.795640688389538 -0.04929716791957617 -13.792522034049034
208 -0.04892416801303625 -13.844564856402574 -0.048826059140264985 -13.841348093189298
209 -0.04879180490970612 -13.89335666131228 -0.05026318058371544 -13.891611273773014
210 -0.04864595681428909 -13.942002618126569 -0.048800711147487165 -13.940411984920502
211 -0.048587283492088316 -13.990589901618657 -0.051307317800819874 -13.991719302721322
212 -0.048421934433281424 -14.03901183605194 -0.04893283974379301 -14.040652142465115
213 -0.04832755662500858 -14.087339392676947 -0.047645677998662 -14.088297820463778
214 -0.0482083898037672 -14.135547782480714 -0.0482218099758029 -14.136519630439581
215 -0.04812403228133917 -14.183671814762054 -0.046358531713485716 -14.182878162153067
216 -0.04806781504303217 -14.231739629805086 -0.050648882798850534 -14.233527044951916
217 -0.04791999869048595 -14.27965962849557 -0.048163986578583715 -14.2816910315305
218 -0.04781367480754852 -14.327473303303119 -0.04815669693052769 -14.329847728461028
219 -0.047679806128144264 -14.375153109431263 -0.04609417952597141 -14.375941907986999
220 -0.04763302318751812 -14.422786132618782 -0.047960203140974045 -14.423902111127973
221 -0.04749858174473047 -14.470284714363512 -0.04676522072404623 -14.470667331852018
222 -0.04741720240563154 -14.517701916769143 -0.04849502332508564 -14.519162355177103
223 -0.04728679284453392 -14.564988709613678 -0.04706428926438093 -14.566226644441484
224 -0.04720924235880375 -14.612197951972481 -0.045525632426142694 -14.611752276867627
225 -0.04713212884962559 -14.659330080822107 -0.04894516710191965 -14.660697443969546
226 -0.04702924657613039 -14.706359327398237 -0.04814475513994694 -14.708842199109494
227 -0.04693464245647192 -14.75329396985471 -0.04591278322041035 -14.754754982329905
228 -0.04684146605432034 -14.80013543590903 -0.046574757993221284 -14.801329740323126
229 -0.04673714898526669 -14.846872584894298 -0.048036391660571096 -14.849366131983697
230 -0.04665351249277592 -14.893526097387074 -0.04667443912476301 -14.89604057110846
231 -0.04654307700693607 -14.94006917439401 -0.04267118293792009 -14.938711754046379
232 -0.04651493728160858 -14.986584111675619 -0.046693789213895796 -14.985405543260274
233 -0.04642120450735092 -15.033005316182969 -0.04519249405711889 -15.030598037317393
234 -0.04635156244039536 -15.079356878623365 -0.04586828388273716 -15.07646632120013
235 -0.04625557791441679 -15.125612456537782 -0.045436198078095916 -15.121902519278226
236 -0.04620279874652624 -15.171815255284308 -0.048084234818816185 -15.169986754097042
237 -0.04609788469970226 -15.21791313998401 -0.04555401857942343 -15.215540772676466
238 -0.04600615818053484 -15.263919298164545 -0.046889368630945685 -15.262430141307412
239 -0.04593048933893442 -15.30984978750348 -0.0433886731043458 -15.305818814411758
240 -0.04584988504648209 -15.355699672549962 -0.04621631074696779 -15.352035125158725
241 -0.045765757001936434 -15.401465429551898 -0.04562237169593573 -15.397657496854661
242 -0.04571300372481346 -15.447178433276711 -0.04468633960932493 -15.442343836463985
243 -0.04563042428344488 -15.492808857560156 -0.04526676181703806 -15.487610598281023
244 -0.04555699098855257 -15.53836584854871 -0.04581581503152847 -15.53342641331255
245 -0.045479138195514676 -15.583844986744223 -0.04538749288767576 -15.578813906200226
246 -0.045386962592601776 -15.629231949336825 -0.04568292573094368 -15.62449683193117
247 -0.04530210681259632 -15.67453405614942 -0.04525391086935997 -15.66975074280053
248 -0.04524981267750263 -15.719783868826923 -0.047067866288125516 -15.716818609088655
249 -0.04511610809713602 -15.76489997692406 -0.04479310680180788 -15.761611715890464
250 -0.04505187906324863 -15.809951855987308 -0.0458376619964838 -15.807449377886947
251 -0.04495846424251795 -15.854910320229825 -0.04521941766142845 -15.852668795548375
252 -0.044950039871037004 -15.899860360100861 -0.042610823176801205 -15.895279618725176
253 -0.04487544968724251 -15.944735809788105 -0.04521944578737021 -15.940499064512547
254 -0.04480455275624991 -15.989540362544355 -0.046543112583458425 -15.987042177096006
255 -0.04472921714186669 -16.03426957968622 -0.044278737530112265 -16.031320914626118
256 -0.04463167823851109 -16.07890125792473 -0.0447255477309227 -16.07604646235704
257 -0.04453608002513647 -16.123437337949866 -0.04509240742772817 -16.12113886978477
258 -0.044490014761686326 -16.16792735271155 -0.0469268761575222 -16.16806574594229
259 -0.04438061006367207 -16.212307962775224 -0.04482796117663383 -16.212893707118923
260 -0.044265109673142435 -16.256573072448365 -0.04425682220607996 -16.257150529325003
261 -0.04420833345502615 -16.30078140590339 -0.04526476915925741 -16.30241529848426
262 -0.04415294900536537 -16.344934354908755 -0.04658890143036842 -16.349004199914628
263 -0.044064204394817355 -16.388998559303573 -0.045151219516992566 -16.39415541943162
264 -0.04397042617201805 -16.43296898547559 -0.042717164196074006 -16.436872583627693
265 -0.04392267987132072 -16.476891665346912 -0.042397174425423144 -16.479269758053118
266 -0.04387833997607231 -16.520770005322984 -0.0434488670900464 -16.522718625143163
267 -0.043834343552589417 -16.564604348875573 -0.0450255386531353 -16.5677441637963
268 -0.04377369675785303 -16.608378045633426 -0.04148641228675842 -16.609230576083057
269 -0.04372936375439167 -16.652107409387817 -0.043869169615209105 -16.653099745698267
270 -0.04363807681947947 -16.695745486207297 -0.041814778558909894 -16.694914524257175
271 -0.043606883846223354 -16.73935237005352 -0.04493363462388515 -16.73984815888106
272 -0.043536812625825407 -16.782889182679344 -0.04228109791874886 -16.78212925679981
273 -0.04351751357316971 -16.826406696252516 -0.04362381435930729 -16.825753071159117
274 -0.043465141020715234 -16.86987183727323 -0.04527515843510628 -16.871028229594224
275 -0.04337324313819409 -16.913245080411425 -0.04401754941791296 -16.915045779012136
276 -0.043276382610201836 -16.956521463021627 -0.04518695641309023 -16.960232735425226
277 -0.04321865197271109 -16.99974011499434 -0.0427924819290638 -17.00302521735429
278 -0.04319938663393259 -17.042939501628272 -0.04405185878276825 -17.047077076137057
279 -0.04305501207709313 -17.085994513705366 -0.039081857167184354 -17.08615893330424
280 -0.04309144522994757 -17.129085958935313 -0.045349599234759806 -17.131508532539
281 -0.04301651883870363 -17.17210247777402 -0.04141581449657679 -17.17292434703558
282 -0.04295655842870474 -17.215059036202724 -0.04593813400715589 -17.218862481042734
283 -0.0428657678887248 -17.25792480409145 -0.04480381067842245 -17.263666291721158
284 -0.04275263119488955 -17.30067743528634 -0.042099190317094325 -17.305765482038254
285 -0.042737883143126966 -17.343415318429464 -0.04048683922737837 -17.34625232126563
286 -0.04268461521714926 -17.386099933646612 -0.041251535154879095 -17.38750385642051
287 -0.04270084258168936 -17.4288007762283 -0.0451850175857544 -17.432688874006264
288 -0.042571265064179895 -17.47137204129248 -0.0445033635944128 -17.477192237600676
289 -0.042480218410491946 -17.513852259702972 -0.04235497247427702 -17.519547210074954
290 -0.042418093606829646 -17.556270353309802 -0.0436139140278101 -17.563161124102763
291 -0.042341009713709354 -17.59861136302351 -0.04137540739029646 -17.60453653149306
292 -0.042335666716098785 -17.64094702973961 -0.04152947850525379 -17.646066009998314
293 -0.042332359775900844 -17.683279389515512 -0.04011257495731115 -17.686178584955627
294 -0.04232205431908369 -17.725601443834595 -0.04363066833466291 -17.72980925329029
295 -0.04222705345600843 -17.767828497290605 -0.04185166247189045 -17.771660915762183
296 -0.04218377098441124 -17.810012268275017 -0.042459731362760066 -17.814120647124945
297 -0.04214614722877741 -17.852158415503794 -0.042161235399544236 -17.85628188252449
298 -0.042069446109235284 -17.89422786161303 -0.04080814737826586 -17.897090029902753
299 -0.042017259262502195 -17.93624512087553 -0.042788305506110194 -17.939878335408864
300 -0.041969174332916734 -17.978214295208446 -0.040575345419347285 -17.980453680828212
301 -0.041964239068329336 -18.020178534276774 -0.04181585069745779 -18.02226953152567
302 -0.04193686805665493 -18.06211540233343 -0.04154188577085734 -18.063811417296527
303 -0.04185072779655456 -18.103966130129983 -0.04283238239586353 -18.106643799692392
304 -0.04182209726423025 -18.145788227394213 -0.04056673850864172 -18.147210538201033
305 -0.04176652133464813 -18.18755474872886 -0.046816966868937014 -18.194027505069972
306 -0.041684160754084584 -18.229238909482945 -0.04168694261461496 -18.235714447684586
307 -0.04161780271679163 -18.270856712199738 -0.042051933519542214 -18.277766381204128
308 -0.041611021384596825 -18.312467733584334 -0.042023818008601665 -18.31979019921273
309 -0.04152172636240721 -18.353989459946742 -0.04222119189798832 -18.362011391110716
310 -0.041503164917230606 -18.395492624863973 -0.04146614018827677 -18.403477531298993
311 -0.04142816755920649 -18.43692079242318 -0.04281709361821413 -18.446294624917208
312 -0.04137400183826685 -18.478294794261448 -0.039902880787849426 -18.486197505705057
313 -0.04141293875873089 -18.51970773302018 -0.042307335324585436 -18.528504841029644
314 -0.041324448958039287 -18.56103218197822 -0.03987484946846962 -18.568379690498112
315 -0.04130480699241161 -18.60233698897063 -0.04316828455775976 -18.61154797505587
316 -0.041199656575918196 -18.64353664554655 -0.039335823617875576 -18.650883798673746
317 -0.04126194808632135 -18.684798593632873 -0.03985912166535854 -18.690742920339105
318 -0.04122826736420393 -18.726026860997077 -0.04198317658156157 -18.732726096920665
319 -0.04113755915313959 -18.767164420150216 -0.0407159497961402 -18.773442046716806
320 -0.0410851800814271 -18.808249600231644 -0.045206854864954946 -18.81864890158176
321 -0.04102877043187618 -18.84927837066352 -0.04064493421465158 -18.85929383579641
322 -0.041001185588538644 -18.890279556252057 -0.04127987585961819 -18.90057371165603
323 -0.04093407448381185 -18.93121363073587 -0.0399847436696291 -18.940558455325657
324 -0.0409650806337595 -18.97217871136963 -0.0401790639385581 -18.980737519264217
325 -0.04095505550503731 -19.013133766874667 -0.042447008565068244 -19.023184527829287
326 -0.04085163157433271 -19.053985398449 -0.03847390655428171 -19.061658434383567
327 -0.04087179135531187 -19.094857189804312 -0.04069774318486452 -19.10235617756843
328 -0.040839503332972524 -19.135696693137284 -0.04313855916261673 -19.14549473673105
329 -0.04081349167972803 -19.176510184817012 -0.03817062377929688 -19.183665360510346
330 -0.04076686222106218 -19.217277047038074 -0.042453340627253054 -19.2261187011376
331 -0.040735426172614095 -19.258012473210687 -0.042855335399508476 -19.26897403653711
332 -0.04071074146777391 -19.29872321467846 -0.03809454757720232 -19.30706858411431
333 -0.040658244490623476 -19.339381459169083 -0.04115590639412403 -19.348224490508436
334 -0.040589135326445105 -19.37997059449553 -0.04208963606506586 -19.3903141265735
335 -0.040542421862483025 -19.42051301635801 -0.044195045903325084 -19.434509172476826
336 -0.040439668111503124 -19.460952684469515 -0.04047311488538981 -19.474982287362216
337 -0.040428354404866695 -19.50138103887438 -0.03833429627120495 -19.513316583633422
338 -0.040455658733844754 -19.541836697608225 -0.041624043881893155 -19.554940627515315
339 -0.040382451564073565 -19.5822191491723 -0.04057644251734018 -19.595517070032656
340 -0.0403721010312438 -19.622591250203545 -0.038844884186983106 -19.63436195421964
341 -0.04039820414036512 -19.66298945434391 -0.04159971885383129 -19.67596167307347
342 -0.040341786295175555 -19.703331240639088 -0.0429499888792634 -19.718911661952735
343 -0.04024147558957338 -19.743572716228663 -0.03948855455964804 -19.75840021651238
344 -0.04024093970656395 -19.783813655935226 -0.038102774508297445 -19.796502991020677
345 -0.04025599248707294 -19.8240696484223 -0.039356506615877154 -19.835859497636555
346 -0.04025414548814297 -19.86432379391044 -0.03871676083654165 -19.8745762584731
347 -0.04034426473081112 -19.904668058641253 -0.045747443288564685 -19.920323701761664
348 -0.04011941719800234 -19.944787475839256 -0.039329440146684644 -19.959653141908348
349 -0.04011463560163975 -19.984902111440896 -0.038563610054552555 -19.9982167519629
350 -0.040136737376451494 -20.025038848817346 -0.04010346848517656 -20.038320220448078
351 -0.040090248361229895 -20.065129097178577 -0.04025206603109836 -20.078572286479176
352 -0.04006800465285778 -20.105197101831436 -0.04011529088020325 -20.118687577359378
353 -0.03999612387269735 -20.145193225704134 -0.039354526065289976 -20.158042103424666
354 -0.039973703771829606 -20.18516692947596 -0.03968818783760071 -20.197730291262268
355 -0.04003660827875137 -20.225203537754712 -0.037234165146946906 -20.234964456409216
356 -0.03998219035565853 -20.26518572811037 -0.041835091263055804 -20.276799547672272
357 -0.04001038521528244 -20.305196113325653 -0.03845492582768202 -20.315254473499955
358 -0.040023882314562796 -20.345219995640218 -0.03705927953124046 -20.352313753031197
359 -0.0399731794372201 -20.385193175077436 -0.04192337077111006 -20.394237123802306
360 -0.03991890847682953 -20.425112083554264 -0.039963423833251 -20.434200547635555
361 -0.039902741089463234 -20.465014824643728 -0.03840146902948618 -20.472602016665043
362 -0.039923031069338324 -20.504937855713067 -0.039950251951813696 -20.512552268616858
363 -0.03982457667589188 -20.544762432388957 -0.04504783693701029 -20.557600105553867
364 -0.039729698374867436 -20.584492130763824 -0.03905845265835524 -20.596658558212223
365 -0.03973836097866297 -20.624230491742487 -0.038674517162144186 -20.635333075374366
366 -0.03974196445196867 -20.663972456194458 -0.04021274670958519 -20.67554582208395
367 -0.039691808819770816 -20.70366426501423 -0.040550277568399906 -20.71609609965235
368 -0.03964165523648262 -20.743305920250712 -0.03833274282515049 -20.754428842477502
369 -0.039639574103057386 -20.78294549435377 -0.03560166098177433 -20.790030503459278
370 -0.039689070731401446 -20.82263456508517 -0.040736920200288296 -20.830767423659566
371 -0.039668144285678865 -20.862302709370848 -0.03925910517573357 -20.8700265288353
372 -0.039654030837118624 -20.901956740207968 -0.036653427965939046 -20.906679956801238
373 -0.039718960598111155 -20.94167570080608 -0.041327372938394544 -20.94800732973963
374 -0.0396052798256278 -20.98128098063171 -0.04161371029913426 -20.989621040038767
375 -0.039552404172718526 -21.020833384804426 -0.04042284823954105 -21.030043888278307
376 -0.03951954860240221 -21.06035293340683 -0.04001446682959795 -21.070058355107903
377 -0.039506182074546814 -21.099859115481376 -0.038539851643145086 -21.108598206751047
378 -0.039455832168459895 -21.139314947649837 -0.039207601360976695 -21.147805808112025
379 -0.03942001089453697 -21.178734958544375 -0.03972866591066122 -21.187534474022687
380 -0.0395888002589345 -21.218323758803308 -0.030892275646328925 -21.218426749669018
381 -0.03957704547792673 -21.257900804281235 -0.039075376093387605 -21.257502125762404
382 -0.03955717720091343 -21.297457981482147 -0.03947341702878475 -21.296975542791188
383 -0.039523476362228395 -21.336981457844374 -0.04100399501621723 -21.337979537807406
384 -0.03950184155255556 -21.37648329939693 -0.04013549610972404 -21.37811503391713
385 -0.03945611491799354 -21.415939414314924 -0.03910650499165058 -21.41722153890878
386 -0.03942825216799974 -21.455367666482925 -0.04359998852014542 -21.460821527428926
387 -0.039326436445117 -21.49469410292804 -0.0390669135376811 -21.499888440966608
388 -0.039337146654725076 -21.534031249582764 -0.040813212469220164 -21.54070165343583
389 -0.03921599965542555 -21.57324724923819 -0.03832962643355131 -21.57903127986938
390 -0.03922245502471924 -21.61246970426291 -0.04063516184687614 -21.619666441716255
391 -0.039209593832492826 -21.651679298095402 -0.03866336233913899 -21.658329804055395
392 -0.039229887537658215 -21.69090918563306 -0.03733358848839998 -21.695663392543796
393 -0.039199920184910295 -21.73010910581797 -0.04223576989024878 -21.737899162434044
394 -0.03911035023629665 -21.769219456054266 -0.034625197574496266 -21.77252436000854
395 -0.039197697676718234 -21.808417153730986 -0.041010132804512975 -21.81353449281305
396 -0.03911495823413134 -21.847532111965116 -0.037005980312824246 -21.850540473125875
397 -0.039114576578140256 -21.886646688543255 -0.04154754318296909 -21.892088016308843
398 -0.03908266220241785 -21.925729350745673 -0.03866466134786606 -21.93075267765671
399 -0.03901095539331436 -21.96474030613899 -0.03556802961975336 -21.966320707276463
400 -0.039058294519782065 -22.003798600658772 -0.04114130456000566 -22.00746201183647
401 -0.0389969052746892 -22.042795505933462 -0.03834970816969872 -22.045811720006167
402 -0.0390739532187581 -22.08186945915222 -0.041966411843895914 -22.08777813185006
403 -0.03896760884672403 -22.120837067998945 -0.04353557489812374 -22.131313706748184
404 -0.03886434994637966 -22.159701417945325 -0.040496072731912136 -22.171809779480096
405 -0.03874511942267418 -22.198446537368 -0.03859206195920706 -22.210401841439303
406 -0.03877798765897751 -22.237224525026978 -0.039658965356647966 -22.25006080679595
407 -0.03874254319816828 -22.275967068225146 -0.0395478717982769 -22.289608678594227
408 -0.03877056408673525 -22.314737632311882 -0.03734831567853689 -22.326956994272763
409 -0.03871434479951859 -22.3534519771114 -0.0403002766892314 -22.367257270961993
410 -0.03869325704872608 -22.39214523416013 -0.03819420263171196 -22.405451473593704
411 -0.0386943519115448 -22.430839586071674 -0.03677334226667881 -22.44222481586038
412 -0.0387318154796958 -22.46957140155137 -0.03830893263220787 -22.48053374849259
413 -0.03868549559265375 -22.508256897144022 -0.04002452716231346 -22.520558275654903
414 -0.03867942355573177 -22.546936320699754 -0.0351759122684598 -22.555734187923363
415 -0.038672563061118125 -22.585608883760873 -0.038874676637351516 -22.594608864560715
416 -0.03873418737202883 -22.624343071132902 -0.03708630297333002 -22.631695167534044
417 -0.038750574365258215 -22.66309364549816 -0.03885570410639048 -22.670550871640433
418 -0.03870321605354547 -22.701796861551706 -0.03914785012602806 -22.70969872176646
419 -0.03867968618869781 -22.740476547740403 -0.03872282318770885 -22.74842154495417
420 -0.03866939470171928 -22.779145942442124 -0.039252626337111 -22.78767417129128
421 -0.03861500881612301 -22.817760951258247 -0.03794245440512896 -22.82561662569641
422 -0.038615113124251366 -22.8563760643825 -0.037569720111787316 -22.863186345808195
423 -0.03859055861830711 -22.894966623000805 -0.03686255495995283 -22.900048900768148
424 -0.03865328207612038 -22.933619905076924 -0.04007309526205063 -22.9401219960302
425 -0.03856798056513071 -22.972187885642054 -0.03755489978939295 -22.97767689581959
426 -0.03860793299973011 -23.010795818641785 -0.04002363216131925 -23.01770052798091
427 -0.03853340335190296 -23.049329221993688 -0.037015415355563165 -23.054715943336472
428 -0.038507554493844506 -23.08783677648753 -0.038041420839726926 -23.092757364176197
429 -0.03861029725521803 -23.12644707374275 -0.041880549304187296 -23.134637913480386
430 -0.03853989839553833 -23.164986972138287 -0.04514230210334062 -23.179780215583726
431 -0.038344794698059556 -23.203331766836346 -0.03877488318830728 -23.218555098772033
432 -0.0382850656285882 -23.241616832464935 -0.03871000874787569 -23.25726510751991
433 -0.038281502388417724 -23.279898334853353 -0.03975680470466614 -23.297021912224576
434 -0.038268838077783585 -23.318167172931137 -0.0398260198533535 -23.33684793207793
435 -0.038211355544626714 -23.356378528475762 -0.037196571193635466 -23.374044503271566
436 -0.038258885592222215 -23.394637414067983 -0.03778148330748081 -23.411825986579046
437 -0.03823005389422178 -23.432867467962204 -0.03524929173290729 -23.447075278311953
438 -0.0382777851074934 -23.471145253069697 -0.037704600393772124 -23.484779878705726
439 -0.0382721159607172 -23.509417369030412 -0.03922340702265501 -23.52400328572838
440 -0.038248578831553456 -23.547665947861965 -0.039370272867381574 -23.56337355859576
441 -0.03825181424617767 -23.585917762108142 -0.03804125934839249 -23.601414817944153
442 -0.03824499361217022 -23.624162755720313 -0.037956328876316545 -23.63937114682047
443 -0.038212600722908975 -23.66237535644322 -0.03914688304066658 -23.678518029861134
444 -0.03823906499892473 -23.700614421442147 -0.03744012992829084 -23.715958159789427
445 -0.038193861953914165 -23.73880828339606 -0.03896763492375612 -23.754925794713184
446 -0.03820275496691465 -23.777011038362975 -0.038332735560834406 -23.79325853027402
447 -0.03822572398930788 -23.81523676235228 -0.03847088534384966 -23.83172941561787
448 -0.03820623885840178 -23.85344300121068 -0.03609968479722738 -23.867829100415097
449 -0.03827168717980385 -23.891714688390486 -0.037647218257188794 -23.905476318672285
450 -0.03828907068818808 -23.930003759078673 -0.03687740229070187 -23.942353720962988
451 -0.03827559351921082 -23.968279352597882 -0.037271108105778696 -23.979624829068765
452 -0.03828424345701933 -24.006563596054903 -0.0385009616613388 -24.018125790730103
453 -0.038296505622565744 -24.044860101677468 -0.03906855396926403 -24.05719434469937
454 -0.03828116916120052 -24.08314127083867 -0.03688683696091175 -24.09408118166028
455 -0.03825974781066179 -24.121401018649333 -0.041425030678510666 -24.13550621233879
456 -0.038182044960558416 -24.15958306360989 -0.03936334867030382 -24.174869561009093
457 -0.03813010044395924 -24.197713164053848 -0.03660047985613346 -24.211470040865226
458 -0.03815876133739948 -24.235871925391248 -0.03483659736812115 -24.246306638233346
459 -0.038267094269394876 -24.27413901966064 -0.039060166105628014 -24.285366804338974
460 -0.038207090273499486 -24.31234610993414 -0.038016793131828305 -24.3233835974708
461 -0.03814629130065441 -24.350492401234796 -0.03816793765872717 -24.36155153512953
462 -0.038197343982756135 -24.38868974521755 -0.03972502984106541 -24.401276564970594
463 -0.03812494706362486 -24.426814692281177 -0.03695618845522404 -24.43823275342582
464 -0.038211244903504846 -24.46502593718468 -0.03678135201334953 -24.47501410543917
465 -0.038176539912819864 -24.5032024770975 -0.0386540399864316 -24.5136681454256
466 -0.03819534871727228 -24.541397825814773 -0.03766374699771404 -24.551331892423317
467 -0.03807729482650757 -24.57947512064128 -0.038976519368588924 -24.590308411791906
468 -0.038145955093204974 -24.617621075734487 -0.032627482898533344 -24.62293589469044
469 -0.03823727108538151 -24.65585834681987 -0.03857959508895874 -24.661515489779397
470 -0.038224761933088304 -24.694083108752956 -0.03425070755183697 -24.695766197331235
471 -0.0383318766951561 -24.732414985448113 -0.039131874591112135 -24.73489807192235
472 -0.03832833990454674 -24.770743325352658 -0.039320050925016406 -24.774218122847365
473 -0.03825672846287489 -24.809000053815534 -0.03789793532341719 -24.812116058170783
474 -0.038189527951180934 -24.847189581766717 -0.040183873288333415 -24.852299931459118
475 -0.03819830622524023 -24.885387887991957 -0.03781848978251219 -24.89011842124163
476 -0.038135374151170257 -24.923523262143128 -0.03864901307970285 -24.928767434321333
477 -0.03814684301614761 -24.961670105159275 -0.04042251408100128 -24.969189948402335
478 -0.03809317387640476 -24.99976327903568 -0.0380807438865304 -25.007270692288866
479 -0.03811983428895473 -25.037883113324636 -0.03826343063265085 -25.045534122921516
480 -0.03808236755430698 -25.075965480878942 -0.03670107368379831 -25.082235196605314
481 -0.03809234611690045 -25.114057826995843 -0.04014123156666756 -25.122376428171982
482 -0.03802215363830328 -25.152079980634145 -0.03972951639443636 -25.16210594456642
483 -0.038022350333631036 -25.190102330967775 -0.03864239547401667 -25.200748340040438
484 -0.03793400172144175 -25.228036332689218 -0.0364252083003521 -25.237173548340788
485 -0.0379304850474 -25.26596681773662 -0.041192963160574435 -25.278366511501364
486 -0.03787795808166265 -25.30384477581828 -0.036423282139003275 -25.31478979364037
487 -0.037977535650134085 -25.341822311468416 -0.040348099730908873 -25.35513789337128
488 -0.037878554314374924 -25.37970086578279 -0.04048115704208612 -25.395619050413366
489 -0.0378237659111619 -25.417524631693954 -0.03466968610882759 -25.430288736522193
490 -0.03780844826251269 -25.455333079956468 -0.03688178341835737 -25.467170519940552
491 -0.0378795413300395 -25.493212621286506 -0.03869806956499815 -25.50586858950555
492 -0.037881886772811416 -25.53109450805932 -0.03572950772941112 -25.54159809723496
493 -0.037898265197873114 -25.568992773257193 -0.038213083148002626 -25.57981118038296
494 -0.03778764009475708 -25.60678041335195 -0.036072784848511216 -25.615883965231472
495 -0.0378517946228385 -25.644632207974787 -0.03802607823163271 -25.653910043463103
496 -0.03786190766841173 -25.6824941156432 -0.04030276015400887 -25.694212803617113
497 -0.03783044684678316 -25.72032456248998 -0.037012368254363534 -25.731225171871476
498 -0.03780027572065592 -25.758124838210637 -0.03879449032247066 -25.770019662193945
499 -0.03779407497495413 -25.79591891318559 -0.036976730637252334 -25.8069963928312
500 -0.03778440821915865 -25.83370332140475 -0.03867837395519018 -25.845674766786388
501 -0.03776023481041193 -25.871463556215165 -0.037441674433648583 -25.883116441220036
502 -0.03777294922620058 -25.909236505441367 -0.03427331410348415 -25.91738975532352
503 -0.037835723161697386 -25.947072228603066 -0.040453577600419524 -25.95784333292394
504 -0.037772638723254204 -25.98484486732632 -0.03871865328401327 -25.996561986207954
505 -0.037787724286317825 -26.022632591612638 -0.03817765861749649 -26.03473964482545
506 -0.03778683915734291 -26.06041943076998 -0.03882176131010055 -26.07356140613555
507 -0.0377689030021429 -26.09818833377212 -0.03828136455267668 -26.111842770688227
508 -0.03771565593779087 -26.135903989709913 -0.036541936360299586 -26.14838470704853
509 -0.0377536416053772 -26.17365763131529 -0.03552856110036373 -26.183913268148892
510 -0.037746606022119523 -26.21140423733741 -0.03782751709222794 -26.22174078524112
511 -0.03784424178302288 -26.249248479120432 -0.037274484895169734 -26.25901527013629
512 -0.03777534812688828 -26.28702382724732 -0.035151675529778006 -26.29416694566607
513 -0.037828031182289126 -26.32485185842961 -0.036977104283869265 -26.33114404994994
514 -0.03779197689145804 -26.36264383532107 -0.04208538178354502 -26.373229431733485
515 -0.03785221222788095 -26.400496047548952 -0.03679516240954399 -26.410024594143028
516 -0.0377795023843646 -26.438275549933316 -0.036396486684679985 -26.446421080827708
517 -0.03782738521695137 -26.476102935150266 -0.0374255770817399 -26.48384665790945
518 -0.03782388661056757 -26.513926821760833 -0.03601914793252945 -26.519865805841977
519 -0.03781786561012268 -26.551744687370956 -0.03874133732169867 -26.558607143163677
520 -0.03779944889247418 -26.58954413626343 -0.03527328316122293 -26.5938804263249
521 -0.037941586971282956 -26.627485723234713 -0.03412985689938068 -26.62801028322428
522 -0.03792206384241581 -26.66540778707713 -0.03827218357473612 -26.666282466799018
523 -0.03789616283029318 -26.703303949907422 -0.03715831600129604 -26.703440782800314
524 -0.037884583696722984 -26.741188533604145 -0.03766765911132097 -26.741108441911635
525 -0.03786725252866745 -26.779055786132812 -0.03633117526769638 -26.777439617179333
526 -0.03793442249298096 -26.816990208625793 -0.0381246542558074 -26.81556427143514
527 -0.03814140670001507 -26.855131615325806 -0.049653772823512556 -26.86521804425865
528 -0.03762199729681015 -26.892753612622617 -0.03646937590092421 -26.901687420159575
529 -0.037601417116820815 -26.930355029739438 -0.037609351053833964 -26.93929677121341
530 -0.03760730978101492 -26.967962339520454 -0.03782976269721985 -26.97712653391063
531 -0.03759560212492943 -27.005557941645385 -0.03744349852204323 -27.014570032432676
532 -0.03758958540856838 -27.043147527053954 -0.039093787968158725 -27.053663820400836
533 -0.03753789719194174 -27.080685424245896 -0.03707911502569914 -27.090742935426533
534 -0.037543088756501676 -27.118228513002396 -0.036284904927015305 -27.12702784035355
535 -0.037598772905766964 -27.155827285908163 -0.036245061457157134 -27.163272901810707
536 -0.03762735202908516 -27.193454637937247 -0.037483477219939235 -27.200756379030647
537 -0.03764967173337937 -27.231104309670627 -0.04618730619549751 -27.246943685226146
538 -0.0374202199280262 -27.268524529598654 -0.0356658423319459 -27.28260952755809
539 -0.03747231531888247 -27.305996844917537 -0.03635890111327171 -27.31896842867136
540 -0.03749191518872976 -27.34348876010627 -0.036156339757144454 -27.355124768428507
541 -0.03749057333916426 -27.38097933344543 -0.03614546284079552 -27.391270231269303
542 -0.03753932565450668 -27.418518659099938 -0.03848237581551075 -27.429752607084815
543 -0.037507517635822295 -27.45602617673576 -0.041046051867306234 -27.47079865895212
544 -0.03745178114622831 -27.49347795788199 -0.03753246087580919 -27.50833111982793
545 -0.03741647433489561 -27.530894432216886 -0.037848404794931415 -27.54617952462286
546 -0.03736535180360079 -27.568259784020487 -0.03540456723421812 -27.581584091857078
547 -0.03748233318328857 -27.605742117203775 -0.037775634601712224 -27.61935972645879
548 -0.03742956258356571 -27.64317167978734 -0.03625211231410504 -27.655611838772895
549 -0.0374897450208664 -27.680661424808207 -0.03714616969227791 -27.692758008465173
550 -0.03748166002333164 -27.71814308483154 -0.036943027004599574 -27.729701035469773
551 -0.03750399500131607 -27.755647079832855 -0.03800539132207632 -27.76770642679185
552 -0.03750550001859665 -27.79315257985145 -0.03672372084110975 -27.80443014763296
553 -0.037508598528802395 -27.830661178380254 -0.038683597557246686 -27.843113745190205
554 -0.037427909672260284 -27.868089088052514 -0.03931540604680776 -27.882429151237012
555 -0.03742916323244572 -27.90551825128496 -0.03888923116028309 -27.921318382397295
556 -0.03734925203025341 -27.942867503315213 -0.03646386489272117 -27.957782247290016
557 -0.03744325581938028 -27.980310759134593 -0.03838929533958435 -27.9961715426296
558 -0.037450557388365266 -28.017761316522957 -0.03707144297659397 -28.033242985606194
559 -0.03742237575352192 -28.05518369227648 -0.037835480831563476 -28.071078466437758
560 -0.03741386365145445 -28.092597555927934 -0.036348034255206586 -28.107426500692963
561 -0.03746266569942236 -28.130060221627357 -0.0372082544490695 -28.144634755142032
562 -0.03739976547658443 -28.167459987103943 -0.04183801487088203 -28.186472770012916
563 -0.03740015458315611 -28.2048601416871 -0.037215333245694635 -28.22368810325861
564 -0.03735732045024633 -28.242217462137347 -0.03692873045802116 -28.260616833716632
565 -0.03734192065894604 -28.279559382796293 -0.03749476820230484 -28.298111601918936
566 -0.03732592239975929 -28.316885305196053 -0.04128995966166258 -28.339401561580598
567 -0.03726088684052229 -28.354146192036573 -0.035867988131940365 -28.375269549712538
568 -0.03732947502285242 -28.391475667059424 -0.0377889258787036 -28.413058475591242
569 -0.037321743182837964 -28.42879741024226 -0.03666118253022432 -28.449719658121467
570 -0.03733932748436928 -28.46613673772663 -0.03697884138673544 -28.4866984995082
571 -0.03728657253086567 -28.503423310257496 -0.033416814543306826 -28.52011531405151
572 -0.03750236053019762 -28.540925670787693 -0.03784757535904646 -28.557962889410554
573 -0.03739566318690777 -28.5783213339746 -0.03512235414236784 -28.59308524355292
574 -0.037455621361732486 -28.615776955336333 -0.03757687620818615 -28.630662119761105
575 -0.03750336933881045 -28.653280324675144 -0.03520506676286459 -28.66586718652397
576 -0.0374986544251442 -28.690778979100287 -0.037589477561414245 -28.703456664085383
577 -0.03750210758298635 -28.728281086683275 -0.036356106586754325 -28.73981277067214
578 -0.03750785104930401 -28.76578893773258 -0.03854573201388121 -28.778358502686018
579 -0.03745413925498724 -28.803243076987567 -0.0391320625320077 -28.817490565218026
580 -0.03744479548186064 -28.840687872469427 -0.03727704007178545 -28.854767605289812
581 -0.03745637629181146 -28.878144248761238 -0.03753234874457121 -28.89229995403438
582 -0.037432681396603586 -28.91557693015784 -0.03853104002773762 -28.93083099406212
583 -0.03745900560170412 -28.953035935759544 -0.03838394172489643 -28.969214935787015
584 -0.03744112309068441 -28.990477058850228 -0.03701659981161356 -29.00623153559863
585 -0.03757650405168533 -29.028053562901913 -0.042803751118481156 -29.04903528671711
586 -0.037247554399073124 -29.065301117300987 -0.037022574618458745 -29.08605786133557
587 -0.037432430498301986 -29.10273354779929 -0.04105605352669954 -29.127113914862267
588 -0.037271942012012005 -29.1400054898113 -0.034789451956748964 -29.161903366819015
589 -0.0372519975528121 -29.177257487364113 -0.03691158164292574 -29.19881494846194
590 -0.03729517851024866 -29.21455266587436 -0.03662119079381228 -29.235436139255754
591 -0.037314150109887124 -29.251866815984247 -0.033035566098988056 -29.26847170535474
592 -0.037347220815718174 -29.289214036799965 -0.04028592929244042 -29.308757634647183
593 -0.037252597697079184 -29.326466634497045 -0.03562531881034374 -29.344382953457526
594 -0.037332298792898656 -29.363798933289942 -0.03788382317870855 -29.382266776636236
595 -0.03731604982167482 -29.40111498311162 -0.037010584212839606 -29.419277360849076
596 -0.03737691901624203 -29.43849190212786 -0.03738933149725199 -29.456666692346328
597 -0.03729926571249962 -29.47579116784036 -0.041041461378335954 -29.497708153724663
598 -0.03730631023645401 -29.513097478076812 -0.03548218607902527 -29.53319033980369
599 -0.03730745706707239 -29.550404935143884 -0.03675926830619573 -29.569949608109884
600 -0.037307311221957205 -29.587712246365843 -0.03905639462172985 -29.609006002731615
601 -0.037235772050917146 -29.62494801841676 -0.03687362000346184 -29.645879622735077
602 -0.037367818877100945 -29.66231583729386 -0.03656917568296194 -29.68244879841804
603 -0.037334265746176244 -29.699650103040035 -0.03503326624631882 -29.71748206466436
604 -0.03741334341466427 -29.737063446454698 -0.036157362163066864 -29.753639426827426
605 -0.03743288293480873 -29.774496329389507 -0.03579666595906019 -29.789436092786488
606 -0.037482619471848014 -29.811978948861356 -0.037683157436549666 -29.82711925022304
607 -0.03747217338532209 -29.849451122246677 -0.03409822061657906 -29.861217470839616
608 -0.03749218564480543 -29.88694330789148 -0.037050791457295416 -29.898268262296913
609 -0.0374992623925209 -29.924442570284004 -0.03671601023524999 -29.934984272532162
610 -0.03751653619110584 -29.96195910647511 -0.03698643818497658 -29.971970710717137
611 -0.03746977280825377 -29.999428879283364 -0.037834516167640685 -30.00980522688478
612 -0.03744840156286955 -30.036877280846234 -0.037704987451434135 -30.047510214336214
613 -0.03750291038304567 -30.07438019122928 -0.03961118645966053 -30.087121400795873
614 -0.037376518920063974 -30.111756710149344 -0.03827565871179104 -30.125397059507662
615 -0.03738797474652529 -30.14914468489587 -0.03597997520118952 -30.161377034708853
616 -0.037428222596645355 -30.186572907492515 -0.03665850963443518 -30.198035544343288
617 -0.03744679298251867 -30.224019700475033 -0.037268602102994916 -30.235304146446282
618 -0.03741347976028919 -30.261433180235322 -0.038999056443572044 -30.274303202889854
619 -0.03741831667721272 -30.298851496912533 -0.036612056009471414 -30.310915258899325
620 -0.03748763594776392 -30.336339132860296 -0.03579396437853575 -30.34670922327786
621 -0.037433176301419735 -30.373772309161716 -0.037878594174981114 -30.38458781745284
622 -0.03741604834794998 -30.411188357509666 -0.03893484640866518 -30.423522663861505
623 -0.03737568948417902 -30.448564046993845 -0.036226513981819156 -30.459749177843324
624 -0.03746173623949289 -30.486025783233337 -0.038808347657322884 -30.498557525500647
625 -0.037313985638320446 -30.523339768871658 -0.03790525514632463 -30.53646278064697
626 -0.03732017204165459 -30.56065994091331 -0.037213494814932344 -30.573676275461903
627 -0.0373971201479435 -30.598057061061255 -0.03461379315704107 -30.608290068618945
628 -0.03741877134889364 -30.635475832410147 -0.03815426807850599 -30.646444336697453
629 -0.03735654093325138 -30.6728323733434 -0.037235569581389426 -30.683679906278844
630 -0.0374054167419672 -30.71023779008537 -0.03493425883352756 -30.71861416511237
631 -0.03739797044545412 -30.747635760530823 -0.037407840602099895 -30.75602200571447
632 -0.03737662173807621 -30.7850123822689 -0.037274123169481754 -30.793296128883952
633 -0.037408671155571935 -30.82242105342447 -0.03818687442690134 -30.831483003310854
634 -0.03739907909184694 -30.85982013251632 -0.03766712844371796 -30.869150131754573
635 -0.03737244140356779 -30.897192573919888 -0.036322117783129215 -30.905472249537702
636 -0.03758327793329954 -30.93477585185319 -0.03947330992668867 -30.94494555946439
637 -0.03726877197623253 -30.972044623829422 -0.03638896364718676 -30.981334523111578
638 -0.03732037413865328 -31.009364997968074 -0.037330223433673385 -31.01866474654525
639 -0.03730828110128641 -31.04667327906936 -0.038190214708447454 -31.0568549612537
640 -0.03722669426351786 -31.083899973332876 -0.037632903270423415 -31.094487864524123
641 -0.03727324642241001 -31.121173219755285 -0.037855029478669165 -31.132342894002793
642 -0.03730458002537489 -31.15847779978066 -0.03690263088792563 -31.16924552489072
643 -0.03724878616631031 -31.195726585946968 -0.03743039779365063 -31.20667592268437
644 -0.037254280596971515 -31.23298086654394 -0.03498598001897335 -31.241661902703342
645 -0.03730408418923616 -31.270284950733178 -0.03502901270985603 -31.276690915413198
646 -0.037265637144446376 -31.307550587877625 -0.03539783712476492 -31.312088752537964
647 -0.037360398657619955 -31.344910986535243 -0.03585667740553618 -31.3479454299435
648 -0.037433058209717276 -31.38234404474496 -0.03805071376264095 -31.38599614370614
649 -0.03730480913072824 -31.41964885387569 -0.04043310470879078 -31.42642924841493
650 -0.037388245947659014 -31.45703709982335 -0.03543865531682968 -31.46186790373176
651 -0.03732902463525534 -31.494366124458605 -0.03880360871553421 -31.500671512447294
652 -0.03732585366815329 -31.53169197812676 -0.03762847110629082 -31.538299983553586
653 -0.03731281235814095 -31.5690047904849 -0.03753703124821186 -31.5758370148018
654 -0.037250001169741156 -31.606254791654642 -0.03749064691364765 -31.613327661715445
655 -0.037253834493458274 -31.6435086261481 -0.037041539698839186 -31.650369201414286
656 -0.03731335811316967 -31.68082198426127 -0.035357366874814035 -31.6857265682891
657 -0.03735917862504721 -31.718181162886317 -0.03455410860478878 -31.720280676893886
658 -0.03743136487901211 -31.75561252776533 -0.03667878191918135 -31.756959458813068
659 -0.03740176372230053 -31.79301429148763 -0.03696683458983898 -31.793926293402908
660 -0.03744171988219023 -31.83045601136982 -0.03648738134652376 -31.830413674749433
661 -0.037366926483809945 -31.867822937853628 -0.0381077878177166 -31.86852146256715
662 -0.037362432852387426 -31.905185370706015 -0.03820884432643652 -31.906730306893586
663 -0.03733936566859484 -31.942524736374608 -0.03747135195881128 -31.944201658852396
664 -0.03742284309118986 -31.979947579465797 -0.03552114237099886 -31.979722801223396
665 -0.037392175383865835 -32.017339754849665 -0.03543671797960997 -32.015159519203
666 -0.037398668192327025 -32.05473842304199 -0.03721832819283009 -32.05237784739583
667 -0.03741064202040434 -32.092149065062394 -0.03873583357781172 -32.09111368097364
668 -0.037327810749411584 -32.129476875811804 -0.033830638974905014 -32.12494431994855
669 -0.03742657694965601 -32.16690345276146 -0.03859057277441025 -32.16353489272296
670 -0.037431911937892436 -32.204335364699354 -0.03841361086815596 -32.20194850359111
671 -0.037345058657228945 -32.241680423356584 -0.03716718815267086 -32.239115691743784
672 -0.037361261807382105 -32.27904168516397 -0.03693105038255453 -32.27604674212634
673 -0.03732497002929449 -32.316366655193264 -0.04155105110257864 -32.31759779322892
674 -0.03728718589991331 -32.35365384109318 -0.03776165563613176 -32.35535944886505
675 -0.037307810969650745 -32.39096165206283 -0.03584325183182955 -32.39120270069688
676 -0.03732472583651543 -32.42828637789934 -0.036442021280527113 -32.42764472197741
677 -0.03727931603789329 -32.465565693937236 -0.039537533186376095 -32.467182255163785
678 -0.03734467197209597 -32.50291036590933 -0.03479573801159859 -32.50197799317538
679 -0.03736974410712719 -32.540280110016454 -0.03784738890826702 -32.53982538208365
680 -0.03731492795050144 -32.57759503796696 -0.03990013506263494 -32.57972551714629
681 -0.037254049070179464 -32.614849087037136 -0.03638513758778572 -32.61611065473407
682 -0.03724298011511564 -32.65209206715225 -0.03727572541683912 -32.65338638015091
683 -0.03726384937763214 -32.689355916529884 -0.03875042852014303 -32.69213680867106
684 -0.037251421436667445 -32.72660733796655 -0.037203111499547956 -32.72933992017061
685 -0.0372746579349041 -32.76388199590145 -0.035220332257449624 -32.76456025242806
686 -0.03721380643546581 -32.80109580233692 -0.038574330136179925 -32.80313458256424
687 -0.0372229328379035 -32.83831873517482 -0.03972365502268076 -32.842858237586924
688 -0.03714115135371685 -32.87545988652854 -0.03877911902964115 -32.881637356616565
689 -0.03713228199630976 -32.912592168524846 -0.03572033233940601 -32.917357688955974
690 -0.037150651775300504 -32.949742820300145 -0.035017981007695195 -32.95237566996367
691 -0.03715385552495718 -32.9868966758251 -0.03848770037293434 -32.990863370336605
692 -0.037126673758029936 -33.02402334958313 -0.03886614479124546 -33.02972951512785
693 -0.03714176267385483 -33.06116511225699 -0.03919416293501854 -33.068923678062866
694 -0.0371789064258337 -33.09834401868282 -0.039255787059664725 -33.10817946512253
695 -0.036948994174599646 -33.135293012857424 -0.039411633275449276 -33.14759109839798
696 -0.03695707954466343 -33.17225009240209 -0.04263883233070374 -33.190229930728684
697 -0.036819243989884856 -33.20906933639197 -0.037648598290979864 -33.22787852901966
698 -0.036798824183642866 -33.24586816057561 -0.03725459761917591 -33.26513312663884
699 -0.03684668131172657 -33.28271484188734 -0.03710712511092425 -33.30224025174976
700 -0.036910386942327025 -33.319625228829665 -0.03426534943282604 -33.33650560118259
701 -0.0368596687912941 -33.35648489762096 -0.03642715364694595 -33.372932754829534
702 -0.036890134960412976 -33.393375032581375 -0.03679338898509741 -33.40972614381463
703 -0.03690434619784355 -33.43027937877922 -0.033816947042942046 -33.443543090857574
704 -0.03697582259774208 -33.46725520137696 -0.033782169595360755 -33.477325260452936
705 -0.037037352845072744 -33.50429255422203 -0.03726931512355804 -33.514594575576496
706 -0.03698701001703739 -33.54127956423907 -0.0361737946048379 -33.55076837018133
707 -0.03697707932442427 -33.57825664356349 -0.037325276620686056 -33.588093646802015
708 -0.03703942876309156 -33.615296072326586 -0.035439285449683666 -33.6235329322517
709 -0.037032407522201535 -33.65232847984879 -0.03891746699810028 -33.6624503992498
710 -0.03700315672904253 -33.68933163657783 -0.036322529427707195 -33.698772928677506
711 -0.036992035992443564 -33.726323672570274 -0.0368354806676507 -33.735608409345154
712 -0.03701807800680399 -33.76334175057708 -0.03738444279879331 -33.77299285214395
713 -0.03702633697539568 -33.80036808755247 -0.04116606973111629 -33.81415892187507
714 -0.03694295492023229 -33.837311042472706 -0.036646179668605325 -33.85080510154368
715 -0.037038272619247435 -33.874349315091955 -0.03956362400203943 -33.89036872554572
716 -0.036947617493569854 -33.91129693258552 -0.036858747340738775 -33.92722747288646
717 -0.03694214262068272 -33.9482390752062 -0.03626011423766613 -33.96348758712412
718 -0.036935453116893766 -33.9851745283231 -0.03469364307820797 -33.99818123020233
719 -0.037043515406548974 -34.02221804372965 -0.03702186942100525 -34.03520309962333
720 -0.03700608853250742 -34.05922413226216 -0.03651622291654348 -34.07171932253988
721 -0.037029670737683776 -34.09625380299984 -0.03581149410456419 -34.10753081664444
722 -0.037078712694346906 -34.133332515694185 -0.040267292968928815 -34.14779810961337
723 -0.037007340043783185 -34.17033985573797 -0.036095475777983665 -34.18389358539135
724 -0.037029646895825864 -34.207369502633796 -0.03751823902130127 -34.221411824412655
725 -0.03704970777034759 -34.244419210404146 -0.039501660503447056 -34.2609134849161
726 -0.0369007145985961 -34.28131992500274 -0.036863499134778974 -34.297776984050884
727 -0.037023290246725085 -34.31834321524946 -0.037640567123889926 -34.33541755117477
728 -0.03693536203354597 -34.35527857728301 -0.03962998576462269 -34.37504753693939
729 -0.03693043272942305 -34.39220901001243 -0.037482630275189874 -34.412530167214584
730 -0.036903822980821135 -34.42911283299325 -0.03744547925889492 -34.449975646473476
731 -0.03685240987688303 -34.46596524287013 -0.033745030872523785 -34.483720677346
732 -0.036908892914652824 -34.502874135784786 -0.03652552794665098 -34.52024620529265
733 -0.03694717511534691 -34.53982131090013 -0.037470522709190844 -34.55771672800184
734 -0.03689618576318025 -34.57671749666331 -0.03664720226079225 -34.59436393026264
735 -0.036917705275118354 -34.61363520193843 -0.03651631269603968 -34.630880242958675
736 -0.0369092432782054 -34.65054444521663 -0.0353489113971591 -34.66622915435583
737 -0.036978844180703165 -34.68752328939733 -0.03514168690890074 -34.70137084126473
738 -0.03702672943472862 -34.72455001883206 -0.04146785940974951 -34.74283870067448
739 -0.03692612536251545 -34.761476144194575 -0.03734657634049654 -34.78018527701498
740 -0.036935747042298316 -34.798411891236874 -0.03590558711439371 -34.81609086412937
741 -0.0369194807484746 -34.83533137198535 -0.03423749320209026 -34.85032835733146
742 -0.036981002613902095 -34.87231237459925 -0.037135098688304426 -34.887463456019766
743 -0.03693201020359993 -34.90924438480285 -0.03589165695011616 -34.92335511296988
744 -0.03697914108633995 -34.94622352588919 -0.0332423685118556 -34.95659748148174
745 -0.03709877096116543 -34.98332229685035 -0.04035825133323669 -34.996955732814975
746 -0.03699555676430464 -35.02031785361466 -0.03714591339230537 -35.03410164620728
747 -0.036984105966985224 -35.05730195958164 -0.03735291939228773 -35.07145456559957
748 -0.03698742650449276 -35.09428938608614 -0.036389493942260744 -35.10784405954183
749 -0.03699674494564533 -35.131286131031786 -0.03525796663016081 -35.143102026171995
750 -0.03724931199103594 -35.16853544302282 -0.04113436918705702 -35.18423639535905
751 -0.036901071295142175 -35.20543651431796 -0.03530752155929804 -35.21954391691835
752 -0.03695516102015972 -35.24239167533812 -0.038811402209103105 -35.25835531912745
753 -0.03689126968383789 -35.279282945021954 -0.037561303749680516 -35.29591662287714
754 -0.03694635294377804 -35.316229297965734 -0.037682663090527056 -35.333599285967665
755 -0.036855331249535085 -35.35308462921527 -0.03539473097771406 -35.36899401694538
756 -0.03693835064768791 -35.390022979862955 -0.03768338467925787 -35.406677401624634
757 -0.036879892274737355 -35.426902872137696 -0.03857610207051039 -35.44525350369514
758 -0.036923298984766005 -35.46382617112246 -0.033731795847415924 -35.47898529954256
759 -0.037020995281636715 -35.5008471664041 -0.03743117284029722 -35.51641647238286
760 -0.03698604740202427 -35.537833213806124 -0.03986508958041668 -35.556281561963274
761 -0.03693777397274971 -35.57477098777888 -0.03554210755974054 -35.591823669523016
762 -0.036978479288518426 -35.6117494670674 -0.036055623181164266 -35.62787929270418
763 -0.03697875291109085 -35.64872821997849 -0.03693478126078844 -35.66481407396497
764 -0.036949393711984156 -35.68567761369047 -0.03925567399710417 -35.70406974796207
765 -0.03690000139176845 -35.722577615082244 -0.03873231187462807 -35.7428020598367
766 -0.03692127820104361 -35.759498893283286 -0.03771090880036354 -35.78051296863706
767 -0.03692492451518774 -35.79642381779848 -0.034575878828763965 -35.81508884746582
768 -0.0369041096419096 -35.833327927440386 -0.036711829341948034 -35.85180067680777
769 -0.036864060536026956 -35.87019198797641 -0.035123628191649915 -35.88692430499942
770 -0.03689068388193846 -35.90708267185835 -0.03491487465798855 -35.921839179657404
771 -0.03697065878659487 -35.94405333064494 -0.03482307605445385 -35.956662255711855
772 -0.03708091098815203 -35.98113424163309 -0.03615544345229864 -35.992817699164156
773 -0.03706618659198284 -36.01820042822508 -0.037616848945617676 -36.030434548109774
774 -0.037092377059161664 -36.05529280528424 -0.035598895698785785 -36.06603344380856
775 -0.03708463329821825 -36.09237743858246 -0.03772419933229685 -36.10375764314085
776 -0.03705578055232763 -36.12943321913479 -0.037228576466441156 -36.14098621960729
777 -0.037068004906177524 -36.166501224040964 -0.03826860021799803 -36.17925481982529
778 -0.03684558607637882 -36.203346810117345 -0.04209746979176998 -36.22135228961706
779 -0.03697437942028046 -36.240321189537624 -0.037039156816899774 -36.25839144643396
780 -0.03692941907793283 -36.27725060861556 -0.03878767974674702 -36.29717912618071
781 -0.03689510338008404 -36.31414571199564 -0.03699861783534288 -36.33417774401605
782 -0.03689421098679304 -36.35103992298244 -0.03781758248806 -36.37199532650411
783 -0.036854596436023714 -36.38789451941846 -0.03476074319332838 -36.406756069697444
784 -0.036856507509946825 -36.424751026928405 -0.036028231494128704 -36.44278430119157
785 -0.03687499426305294 -36.46162602119146 -0.03849556520581245 -36.48127986639739
786 -0.03690801002085209 -36.49853403121231 -0.04004169963300228 -36.52132156603039
787 -0.036802688986063 -36.53533672019837 -0.037104788422584536 -36.55842635445297
788 -0.03678143285214901 -36.572118153050525 -0.03542988896369934 -36.59385624341667
789 -0.036826136708259585 -36.60894428975878 -0.03855195119976997 -36.63240819461644
790 -0.03679280802607536 -36.64573709778486 -0.03879986871033907 -36.67120806332678
791 -0.03676769379526377 -36.68250479158012 -0.037338068895041945 -36.70854613222182
792 -0.036754179187119006 -36.71925897076724 -0.03557761758565903 -36.74412374980748
793 -0.03682390861213207 -36.75608287937938 -0.03693786486983299 -36.78106161467731
794 -0.03682941906154156 -36.79291229844092 -0.03730680141597986 -36.81836841609329
795 -0.03685557264834642 -36.82976787108927 -0.035541318170726297 -36.85390973426402
796 -0.03684269394725561 -36.866610565036524 -0.0354669738560915 -36.88937670812011
797 -0.03694858867675066 -36.903559153713275 -0.03808378595858812 -36.9274604940787
798 -0.036910679563879965 -36.940469833277156 -0.03748952969908714 -36.96495002377779
799 -0.03687908686697483 -36.97734892014413 -0.03732768055051565 -37.00227770432831
800 -0.036993985809385774 -37.01434290595352 -0.03362017814069986 -37.03589788246901
801 -0.03689222037792206 -37.05123512633144 -0.038102831691503525 -37.07400071416051
802 -0.036882677488029 -37.08811780381947 -0.03596247918903828 -37.10996319334955
803 -0.03686060272157192 -37.12497840654105 -0.03602468688040972 -37.14598788022996
804 -0.03696062639355659 -37.161939032934605 -0.03518065959215164 -37.18116853982211
805 -0.036966207809746264 -37.19890524074435 -0.0357219947502017 -37.216890534572315
806 -0.037042656913399696 -37.23594789765775 -0.0369942270219326 -37.25388476159425
807 -0.03702807240188122 -37.27297597005963 -0.03568647131323814 -37.28957123290749
808 -0.037016496248543265 -37.309992466308174 -0.038103184290230276 -37.32767441719772
809 -0.03708599507808685 -37.34707846138626 -0.036732064373791215 -37.364406481571514
810 -0.0370760265737772 -37.38415448796004 -0.035136752761900425 -37.399543234333414
811 -0.037083211727440356 -37.42123769968748 -0.03577504698187113 -37.43531828131528
812 -0.03723013959825039 -37.45846783928573 -0.03632416669279337 -37.471642448008076
813 -0.03717065956443548 -37.49563849885017 -0.03757654428482056 -37.509218992292894
814 -0.037169715762138365 -37.53280821461231 -0.03776279948651791 -37.54698179177941
815 -0.03712108302861452 -37.569929297640925 -0.039538422413170335 -37.58652021419258
816 -0.037168282084167004 -37.60709757972509 -0.03742620386183262 -37.623946418054416
817 -0.03712175525724888 -37.64421933498234 -0.03679183721542358 -37.66073825526984
818 -0.03716193400323391 -37.681381268985575 -0.03487962391227484 -37.695617879182116
819 -0.03719222769141197 -37.71857349667699 -0.03677870277315378 -37.73239658195527
820 -0.03718313369899988 -37.75575663037599 -0.035740858875215054 -37.768137440830486
821 -0.0371881116181612 -37.792944741994155 -0.03759174719452858 -37.80572918802501
822 -0.037252860330045226 -37.8301976023242 -0.038397129811346534 -37.844126317836356
823 -0.037117346189916134 -37.867314948514114 -0.03334548156708479 -37.87747179940344
824 -0.037221585586667064 -37.90453653410078 -0.037269997596740725 -37.914741797000175
825 -0.037234189733862874 -37.941770723834644 -0.037615853175520894 -37.9523576501757
826 -0.03712690584361553 -37.97889762967826 -0.038469786196947096 -37.99082743637265
827 -0.03714531883597374 -38.01604294851423 -0.03825509659945965 -38.029082532972105
828 -0.037075572460889814 -38.053118520975126 -0.03733304422348738 -38.06641557719559
829 -0.0371619887650013 -38.090280509740126 -0.03696812335401774 -38.10338370054961
830 -0.03716490846127272 -38.1274454182014 -0.03391493167728186 -38.13729863222689
831 -0.03710141722112894 -38.16454683542253 -0.03605652898550034 -38.173355161212385
832 -0.03715602681040764 -38.201702862232935 -0.03680155761539936 -38.21015671882778
833 -0.037119981832802296 -38.23882284406574 -0.03776304442435503 -38.247919763252135
834 -0.03722719382494688 -38.276050037890684 -0.036464023776352404 -38.28438378702849
835 -0.03711779862642288 -38.31316783651711 -0.037821055948734285 -38.32220484297722
836 -0.03711652681231499 -38.35028436332942 -0.03703200649470091 -38.35923684947192
837 -0.03713508211076259 -38.38741944544019 -0.03861338421702385 -38.39785023368894
838 -0.037071159854531285 -38.42449060529472 -0.03636522423475981 -38.4342154579237
839 -0.037079493328928945 -38.46157009862365 -0.03526524156332016 -38.46948069948702
840 -0.03715366516262293 -38.49872376378627 -0.03767793346196413 -38.507158632948986
841 -0.037090598978102206 -38.53581436276438 -0.03599810600280762 -38.543156738951794
842 -0.03717888034880161 -38.57299324311318 -0.03721960261464119 -38.580376341566435
843 -0.037266789563000204 -38.61026003267618 -0.03471417557448149 -38.615090517140914
844 -0.03718317002058029 -38.64744320269676 -0.03357395231723785 -38.648664469458154
845 -0.037265844829380515 -38.68470904752614 -0.035340348817408086 -38.68400481827556
846 -0.03732023350894451 -38.722029281035084 -0.03764468170702458 -38.72164949998258
847 -0.037335604429244995 -38.75936488546433 -0.0399506613612175 -38.7616001613438
848 -0.03715960886329413 -38.79652449432762 -0.03637492395937443 -38.79797508530317
849 -0.0372311070561409 -38.833755601383764 -0.037420010194182396 -38.835395095497354
850 -0.037212966941297054 -38.87096856832506 -0.03748542536050081 -38.872880520857855
851 -0.03717620149254799 -38.90814476981761 -0.03788706790655851 -38.910767588764415
852 -0.03714270684868097 -38.945287476666294 -0.03730193097144365 -38.94806951973586
853 -0.037169547751545906 -38.98245702441784 -0.03647385686635971 -38.98454337660222
854 -0.037249811366200446 -39.01970683578404 -0.03319380730390549 -39.01773718390612
855 -0.0372437609359622 -39.05695059672001 -0.037381085380911824 -39.055118269287036
856 -0.03718342948704958 -39.09413402620706 -0.037595718540251254 -39.09271398782729
857 -0.03721507117152214 -39.13134909737858 -0.037427854537963864 -39.130141842365255
858 -0.03724666927009821 -39.16859576664868 -0.03823766428977251 -39.16837950665503
859 -0.0371725169941783 -39.205768283642854 -0.03931399025022984 -39.20769349690526
860 -0.037094443663954736 -39.24286272730681 -0.03365491591393947 -39.2413484128192
861 -0.03719371482729912 -39.280056442134104 -0.03613732010126114 -39.27748573292046
862 -0.0372320968657732 -39.317288538999875 -0.03783489931374788 -39.31532063223421
863 -0.03728354014456272 -39.35457207914444 -0.03870024997740984 -39.35402088221162
864 -0.03721259050071239 -39.391784669645155 -0.037050023674964905 -39.391070905886586
865 -0.037206551618874074 -39.42899122126403 -0.037574661709368226 -39.42864556759596
866 -0.03721842113882303 -39.46620964240285 -0.03908687010407448 -39.46773243770003
867 -0.03714042566716671 -39.50335006807002 -0.03744093999266625 -39.50517337769269
868 -0.03717464804649353 -39.540524716116515 -0.03650863133370876 -39.5416820090264
869 -0.037161806225776674 -39.57768652234229 -0.03668866790831089 -39.57837067693471
870 -0.03716909419745207 -39.61485561653974 -0.03484058901667595 -39.613211265951385
871 -0.03720317967236042 -39.6520587962121 -0.038853435590863225 -39.65206470154225
872 -0.03717363066971302 -39.689232426881816 -0.03674888554960489 -39.68881358709186
873 -0.037158083729445936 -39.72639051061126 -0.037272464483976364 -39.726086051575834
874 -0.03716627843677998 -39.76355678904804 -0.034445392154157164 -39.76053144372999
875 -0.03717996459454298 -39.80073675364258 -0.04058726318180561 -39.801118706911794
876 -0.03724673502147198 -39.83798348866405 -0.03581908643245697 -39.83693779334425
877 -0.03718005008995533 -39.87516353875401 -0.0347975505515933 -39.87173534389584
878 -0.037220264039933684 -39.91238380279394 -0.03731658309698105 -39.909051926992824
879 -0.037247839570045474 -39.94963164236398 -0.03711827099323273 -39.946170197986056
880 -0.0372113024815917 -39.98684294484558 -0.03351773042231798 -39.979687928408374
881 -0.0373072549700737 -40.02415019981565 -0.03766322620213032 -40.0173511546105
882 -0.037303855456411836 -40.061454055272065 -0.03859882615506649 -40.05594998076557
883 -0.03723702318966389 -40.09869107846173 -0.03787027578800917 -40.09382025655358
884 -0.03731124959886074 -40.136002328060584 -0.03776806555688381 -40.13158832211046
885 -0.03721844032406807 -40.17322076838465 -0.03728391155600548 -40.16887223366646
886 -0.03721500225365162 -40.210435770638306 -0.03684559054672718 -40.20571782421319
887 -0.037190217338502404 -40.24762598797681 -0.03914352301508188 -40.24486134722827
888 -0.03716138992458582 -40.284787377901395 -0.03830906003713608 -40.28317040726541
889 -0.0370768167078495 -40.32186419460925 -0.03623088151216507 -40.31940128877758
890 -0.03725219126790762 -40.35911638587716 -0.037167092226445674 -40.356568381004024
891 -0.03713320791721344 -40.39624959379437 -0.03654516953974962 -40.393113550543774
892 -0.037121251411736014 -40.433370845206106 -0.03904066011309624 -40.43215421065687
893 -0.037066883593797686 -40.4704377287999 -0.03831253331154585 -40.470466743968416
894 -0.037061191722750665 -40.50749892052265 -0.03761691711843014 -40.50808366108684
895 -0.03705415856093168 -40.544553079083585 -0.038130488432943824 -40.546214149519784
896 -0.03699379712343216 -40.581546876207014 -0.03743792623281479 -40.583652075752596
897 -0.03702227734029293 -40.618569153547305 -0.037665880471467975 -40.62131795622406
898 -0.03698141649365425 -40.65555057004096 -0.03683768380433321 -40.6581556400284
899 -0.03714161664247513 -40.69269218668343 -0.032809766195714476 -40.69096540622411
900 -0.03711282480508089 -40.72980501148851 -0.03756135627627373 -40.72852676250038
901 -0.03704588953405619 -40.766850901022565 -0.0376835273578763 -40.76621028985826
902 -0.03705628272145987 -40.80390718374402 -0.038435221463441846 -40.8046455113217
903 -0.037091645412147045 -40.84099882915617 -0.03702510595321655 -40.84167061727492
904 -0.03700015246868134 -40.87799898162485 -0.03642647359520197 -40.87809709087012
905 -0.03705855123698711 -40.91505753286184 -0.03802498914301396 -40.91612208001313
906 -0.03707442134618759 -40.95213195420803 -0.03403281401842832 -40.95015489403156
907 -0.03715762086212635 -40.98928957507015 -0.03986233100295067 -40.990017225034514
908 -0.03708476833999157 -41.02637434341015 -0.03621119782328606 -41.0262284228578
909 -0.03711540400981903 -41.063489747419965 -0.03700093422085047 -41.06322935707865
910 -0.03705908283591271 -41.100548830255875 -0.03413411509245634 -41.097363472171104
911 -0.03723013419657946 -41.13777896445245 -0.03571090567857027 -41.133074377849674
912 -0.03718235623091459 -41.174961320683366 -0.035998845286667344 -41.169073223136344
913 -0.037163988873362544 -41.212125309556725 -0.035542172752320765 -41.204615395888666
914 -0.03734124414622784 -41.24946655370295 -0.03569213282316923 -41.24030752871184
915 -0.037276186421513556 -41.28674274012447 -0.038182053714990616 -41.27848958242683
916 -0.03719796147197485 -41.32394070159644 -0.03644869178533554 -41.31493827421217
917 -0.03724151197820902 -41.36118221357465 -0.03832107186317444 -41.35325934607534
918 -0.037205010652542114 -41.39838722422719 -0.03861123323440552 -41.391870579309746
919 -0.03717247378081083 -41.43555969800801 -0.036312518268823625 -41.42818309757857
920 -0.0372070649638772 -41.47276676297189 -0.038833105377852915 -41.46701620295642
921 -0.03711384404450655 -41.50988060701639 -0.03732022382318974 -41.50433642677961
922 -0.037137222662568095 -41.54701782967896 -0.039577902667224406 -41.543914329446835
923 -0.037042447552084926 -41.58406027723104 -0.036407486721873286 -41.580321816168706
924 -0.03709851801395416 -41.621158795244995 -0.03582413587719202 -41.6161459520459
925 -0.03718197792768478 -41.65834077317268 -0.036873462796211245 -41.653019414842106
926 -0.037144312635064125 -41.695485085807746 -0.031142721232026816 -41.684162136074136
927 -0.03725736252963543 -41.73274244833738 -0.035485021956264975 -41.7196471580304
928 -0.037263215705752376 -41.77000566404313 -0.03733292985707522 -41.75698008788747
929 -0.037272164970636366 -41.80727782901377 -0.03767735436558724 -41.794657442253055
930 -0.03731018304824829 -41.84458801206202 -0.0397198973223567 -41.83437733957541
931 -0.03729023523628712 -41.8818782472983 -0.03691122867166996 -41.87128856824708
932 -0.037232992239296436 -41.9191112395376 -0.03865453768521547 -41.9099431059323
933 -0.037187075987458226 -41.95629831552506 -0.03677918091416359 -41.946722286846466
934 -0.03712170571088791 -41.99342002123595 -0.03635166455060244 -41.98307395139707
935 -0.03714088536798954 -42.03056090660394 -0.03788542225956917 -42.02095937365664
936 -0.037238729372620585 -42.067799635976556 -0.039022458530962464 -42.0599818321876
937 -0.037134477868676186 -42.10493411384523 -0.03741043116897345 -42.097392263356575
938 -0.037164987064898014 -42.14209910091013 -0.03552664313465357 -42.13291890649123
939 -0.037177785858511926 -42.17927688676864 -0.03684004209935665 -42.169758948590584
940 -0.03711262457072735 -42.216389511339365 -0.03785071633756161 -42.20760966492814
941 -0.03720448836684227 -42.253593999706204 -0.038452605716884136 -42.24606227064503
942 -0.037208905816078185 -42.290802905522284 -0.03228579349815845 -42.27834806414319
943 -0.037211678177118304 -42.3280145836994 -0.03698582388460636 -42.315333888027794
944 -0.03715749513357878 -42.36517207883298 -0.037761707231402396 -42.3530955952592
945 -0.03714550212025643 -42.40231758095323 -0.03698353227227926 -42.39007912753148
946 -0.03714878037571907 -42.43946636132895 -0.03711369168013334 -42.42719281921161
947 -0.03715827669948339 -42.47662463802843 -0.03860153444111347 -42.465794353652726
948 -0.03712147381156683 -42.51374611184 -0.03634428605437279 -42.5021386397071
949 -0.03708131145685911 -42.55082742329686 -0.03601875826716423 -42.53815739797426
950 -0.03708545938134193 -42.587912882678204 -0.03637344762682915 -42.57453084560109
951 -0.037083599530160424 -42.62499648220837 -0.03441261854022741 -42.60894346414132
952 -0.03721851985901594 -42.662215002067384 -0.034321597777307034 -42.643265061918626
953 -0.03723643571138382 -42.69945143777877 -0.03539956212043762 -42.678664624039065
954 -0.037376121059060095 -42.73682755883783 -0.037900554947555065 -42.71656517898662
955 -0.037269307672977446 -42.77409686651081 -0.037739715166389944 -42.75430489415301
956 -0.03724900372326374 -42.81134587023407 -0.03798726070672274 -42.79229215485973
957 -0.03723162617534399 -42.84857749640941 -0.03454586397856474 -42.826838018838295
958 -0.03728248160332441 -42.88585997801274 -0.03877481389790773 -42.865612832736204
959 -0.037230884470045564 -42.92309086248279 -0.03927461635321379 -42.904887449089415
960 -0.03724967930465937 -42.960340541787446 -0.03674802109599114 -42.9416354701854
961 -0.03723454624414444 -42.99757508803159 -0.0347854483872652 -42.97642091857267
962 -0.03731592409312725 -43.03489101212472 -0.039714079909026624 -43.0161349984817
963 -0.03719452619552612 -43.072085538320245 -0.036578621715307236 -43.052713620197004
964 -0.037262357957661155 -43.1093478962779 -0.03510674126446247 -43.08782036146147
965 -0.03725652676075697 -43.14660442303866 -0.03666765745729208 -43.12448801891876
966 -0.037292389944195745 -43.18389681298286 -0.037006725929677485 -43.16149474484844
967 -0.03721250612288714 -43.22110931910574 -0.0350830040872097 -43.19657774893565
968 -0.03726071957498789 -43.25837003868073 -0.03699914049357176 -43.23357688942922
969 -0.0372758936136961 -43.29564593229443 -0.03722874578088522 -43.27080563521011
970 -0.03726284820586443 -43.33290878050029 -0.035914124362170695 -43.30671975957228
971 -0.03728803396224976 -43.37019681446254 -0.039860253036022184 -43.34658001260831
972 -0.037225490994751455 -43.40742230545729 -0.03812621552497149 -43.384706228133275
973 -0.0373026667162776 -43.44472497217357 -0.03773700892925262 -43.42244323706253
974 -0.03714819867163897 -43.481873170845205 -0.037316076643764975 -43.45975931370629
975 -0.03717897590249777 -43.519052146747704 -0.038472382724285124 -43.49823169643058
976 -0.037121865712106225 -43.55617401245981 -0.036669651977717876 -43.5349013484083
977 -0.0371423127129674 -43.59331632517278 -0.036599989607930185 -43.571501338016226
978 -0.03709894809871912 -43.630415273271495 -0.039535988308489325 -43.61103732632471
979 -0.03711646478623152 -43.667531738057725 -0.03508619870990515 -43.64612352503462
980 -0.03714073281735182 -43.704672470875074 -0.03838504683226347 -43.68450857186688
981 -0.03713261764496565 -43.74180508852004 -0.03689375352114439 -43.72140232538802
982 -0.03712117616087198 -43.77892626468091 -0.0375851159915328 -43.75898744137955
983 -0.037132153287529945 -43.81605841796844 -0.036755657941102984 -43.79574309932065
984 -0.03712663296610117 -43.85318505093454 -0.036622359044849874 -43.8323654583655
985 -0.03716843985021114 -43.890353490784754 -0.04000357892364263 -43.87236903728915
986 -0.0371196324005723 -43.92747312318533 -0.03649007771164179 -43.90885911500079
987 -0.037051057815551756 -43.96452418100088 -0.0363808436319232 -43.94523995863271
988 -0.03704314418137074 -44.00156732518225 -0.03645440600812435 -43.98169436464084
989 -0.0370939377695322 -44.038661262951784 -0.03579985462129116 -44.017494219262126
990 -0.03711744341999292 -44.07577870637178 -0.03566951956599951 -44.053163738828125
991 -0.0371481504291296 -44.11292685680091 -0.0370062168687582 -44.09016995569689
992 -0.03716496899724007 -44.15009182579815 -0.04082926381379366 -44.13099921951068
993 -0.037000303715467454 -44.187092129513616 -0.03963426761329174 -44.17063348712397
994 -0.037067407928407195 -44.22415953744202 -0.03823786061257124 -44.20887134773654
995 -0.03699541166424751 -44.26115494910627 -0.03771236874163151 -44.24658371647817
996 -0.036991733312606814 -44.298146682418874 -0.03601349946111441 -44.28259721593928
997 -0.03700982425361872 -44.33515650667249 -0.03582443967461586 -44.318421655613896
998 -0.03705139737576246 -44.37220790404825 -0.03679190743714571 -44.355213563051045
999 -0.03703687600791454 -44.40924478005617 -0.037075269781053063 -44.3922888328321
1000 -0.03706210609525442 -44.446306886151426 -0.03654868099838495 -44.42883751383049
1001 -0.03712330851703882 -44.483430194668465 -0.035999828949570656 -44.46483734278006
1002 -0.03711665011942387 -44.52054684478789 -0.03633371070027351 -44.501171053480334
1003 -0.03717283997684717 -44.557719684764734 -0.03639676086604595 -44.53756781434638
1004 -0.0371987022459507 -44.594918387010686 -0.03498321939259767 -44.57255103373898
1005 -0.03719492871314287 -44.63211331572383 -0.038680802658200265 -44.61123183639718
1006 -0.037287100404500964 -44.669400416128326 -0.033903304114937784 -44.64513514051212
1007 -0.03726296480745077 -44.70666338093578 -0.04024518448859453 -44.685380325000715
1008 -0.0371898103505373 -44.74385319128632 -0.03610584065318108 -44.72148616565389
1009 -0.037138184532523155 -44.78099137581884 -0.03757012728601694 -44.75905629293991
1010 -0.03719321694225073 -44.81818459276109 -0.038949668407440186 -44.79800596134735
1011 -0.03716804943978787 -44.85535264220088 -0.03627725783735514 -44.834283219184705
1012 -0.03718673102557659 -44.892539373226455 -0.03627130854874849 -44.870554527733454
1013 -0.03716188557446003 -44.92970125880092 -0.03590296190232038 -44.90645748963578
1014 -0.03718895465135574 -44.966890213452274 -0.04140661247074604 -44.94786410210652
1015 -0.037110119313001635 -45.00400033276527 -0.03591992389410734 -44.98378402600063
1016 -0.03706226982176304 -45.04106260258703 -0.03746040053665638 -45.02124442653729
1017 -0.03710987698286772 -45.0781724795699 -0.03576657939702273 -45.05701100593431
1018 -0.03708928320556879 -45.11526176277547 -0.035980823822319506 -45.09299182975663
1019 -0.03705783151090145 -45.15231959428637 -0.03862900249660015 -45.131620832253226
1020 -0.037096265330910684 -45.18941585961728 -0.037748401425778864 -45.16936923367901
1021 -0.03706331457942724 -45.226479174196704 -0.03739756029099226 -45.20676679397
1022 -0.03708836231380701 -45.263567536510514 -0.038209709152579305 -45.24497650312258
1023 -0.03700769953429699 -45.300575236044814 -0.03416848815977573 -45.27914499128236
1024 -0.03716447576880455 -45.33773971181362 -0.03584819808602333 -45.31499318936838
1025 -0.03713519386947155 -45.37487490568309 -0.038952797278761865 -45.35394598664714
1026 -0.03707871753722429 -45.41195362322032 -0.03908283319324255 -45.39302881984038
1027 -0.03700569737702608 -45.448959320597346 -0.039992212876677515 -45.43302103271706
1028 -0.03691012356430292 -45.48586944416165 -0.03506053164601326 -45.46808156436307
1029 -0.03696700260043144 -45.522836446762085 -0.03772164788097143 -45.50580321224404
1030 -0.037021536380052567 -45.55985798314214 -0.036016313917934896 -45.54181952616197
1031 -0.036982447281479834 -45.59684043042362 -0.03652105703949928 -45.578340583201474
1032 -0.03700087033212185 -45.63384130075574 -0.034434097819030285 -45.612774681020504
1033 -0.03709876947104931 -45.67094007022679 -0.039361629635095596 -45.6521363106556
1034 -0.03702195938676596 -45.707962029613554 -0.03612063396722078 -45.68825694462282
1035 -0.03706191200762987 -45.745023941621184 -0.038017974235117435 -45.72627491885794
1036 -0.03702252060174942 -45.78204646222294 -0.03482062518596649 -45.761095544043904
1037 -0.03705521542578936 -45.819101677648725 -0.03696638531982899 -45.79806192936373
1038 -0.03708466049283743 -45.85618633814156 -0.03671695310622454 -45.834778882469955
1039 -0.037097111158072946 -45.89328344929964 -0.037929938174784184 -45.87270882064474
1040 -0.03714069183915854 -45.93042414113879 -0.03571942560374737 -45.908428246248484
1041 -0.03712866231799126 -45.96755280345678 -0.037055546045303346 -45.945483792293786
1042 -0.037130183354020116 -46.004682986810806 -0.03740140087902546 -45.98288519317281
1043 -0.0370891947299242 -46.04177218154073 -0.03763371575623751 -46.02051890892905
1044 -0.03711275178939104 -46.07888493333012 -0.03420488629490137 -46.05472379522395
1045 -0.03713816851377487 -46.1160231018439 -0.03641161434352398 -46.09113540956747
1046 -0.037111333571374416 -46.153134435415275 -0.03499047867953777 -46.12612588824701
1047 -0.03717789258807898 -46.19031232800335 -0.038750871829688546 -46.1648767600767
1048 -0.037138463370501994 -46.227450791373855 -0.03796044606715441 -46.202837206143855
1049 -0.037144767306745055 -46.2645955586806 -0.037670990079641344 -46.240508196223495
1050 -0.037192832306027414 -46.30178839098662 -0.03972875457257032 -46.280236950796066
1051 -0.037112330086529255 -46.33890072107315 -0.04046640191227198 -46.320703352708335
1052 -0.037021166272461416 -46.37592188734561 -0.03919047713279724 -46.359893829841134
1053 -0.036967355757951736 -46.412889243103564 -0.03824975527822971 -46.398143585119364
1054 -0.03690427429974079 -46.44979351740331 -0.03725761920213699 -46.4354012043215
1055 -0.036886294931173326 -46.48667981233448 -0.03687585201114416 -46.47227705633264
1056 -0.036882424540817735 -46.5235622368753 -0.03796203769743443 -46.51023909403008
1057 -0.03690554853528738 -46.56046778541059 -0.03547091633081436 -46.54571001036089
1058 -0.03691322766244411 -46.59738101307303 -0.03725314382463694 -46.58296315418553
1059 -0.03689616043120623 -46.63427717350424 -0.038331034034490584 -46.62129418822002
1060 -0.036847529001533985 -46.67112470250577 -0.0372377272695303 -46.65853191548955
1061 -0.03678229637444019 -46.70790699888021 -0.036542929522693154 -46.69507484501224
1062 -0.03680943157523871 -46.74471643045545 -0.03496968932449818 -46.73004453433674
1063 -0.036821114271879195 -46.78153754472733 -0.03738681115210056 -46.767431345488845
1064 -0.03691294621676207 -46.81845049094409 -0.03511681761592626 -46.802548163104774
1065 -0.0369297306984663 -46.855380221642555 -0.03589744251221418 -46.83844560561699
1066 -0.03697915505617857 -46.892359376698735 -0.03678551781922579 -46.875231123436215
1067 -0.036974800378084184 -46.92933417707682 -0.037198220007121564 -46.912429343443335
1068 -0.03692779876291752 -46.966261975839735 -0.039009375497698784 -46.951438718941034
1069 -0.03689702544361353 -47.00315900128335 -0.036929713748395446 -46.98836843268943
1070 -0.03688286393880844 -47.04004186522216 -0.03637949265539646 -47.024747925344826
1071 -0.03689770679920912 -47.07693957202137 -0.0359836271032691 -47.0607315524481
1072 -0.036925039067864415 -47.113864611089234 -0.03411451876163483 -47.09484607120973
1073 -0.03695203904062509 -47.15081665012986 -0.03995654173195362 -47.134802612941684
1074 -0.03694173917174339 -47.18775838930161 -0.0369413360953331 -47.171743949037015
1075 -0.03692447990179062 -47.2246828692034 -0.0364339217543602 -47.208177870791374
1076 -0.0368976853787899 -47.26158055458219 -0.03904362190514803 -47.247221492696525
1077 -0.036922375485301015 -47.29850293006749 -0.03693612553179264 -47.28415761822832
1078 -0.03685714807361364 -47.33536007814111 -0.036210528947412966 -47.320368147175735
1079 -0.03688371703028679 -47.37224379517139 -0.034492090530693534 -47.354860237706426
1080 -0.03699931837618351 -47.409243113547575 -0.03400535471737385 -47.3888655924238
1081 -0.03703703731298447 -47.44628015086056 -0.03821246176958084 -47.42707805419338
1082 -0.03704416435211897 -47.48332431521268 -0.035453209467232225 -47.462531263660615
1083 -0.03709984850138426 -47.52042416371406 -0.03757795393466949 -47.50010921759529
1084 -0.037025156617164615 -47.55744932033122 -0.03678712621331215 -47.5368963438086
1085 -0.0370136447250843 -47.59446296505631 -0.04012142773717642 -47.577017771545776
1086 -0.03696815948933363 -47.63143112454564 -0.03849342558532953 -47.615511197131106
1087 -0.036858980730175975 -47.668290105275815 -0.03504943829029798 -47.65056063542141
1088 -0.03696100004017353 -47.70525110531599 -0.037210413813591005 -47.687771049234996
1089 -0.036984638683497904 -47.74223574399949 -0.03865288365632295 -47.72642393289132
1090 -0.03695659693330526 -47.779192340932795 -0.0359675707295537 -47.762391503620876
1091 -0.0369996951892972 -47.81619203612209 -0.038568096980452535 -47.80095960060133
1092 -0.03691372126340866 -47.8531057573855 -0.038098768517374995 -47.8390583691187
1093 -0.036973446421325204 -47.89007920380683 -0.038886410370469096 -47.87794477948917
1094 -0.03682006411254406 -47.926899267919374 -0.035496422462165354 -47.913441201951336
1095 -0.03689605165272951 -47.96379531957211 -0.036099549010396005 -47.94954075096173
1096 -0.03688078261911869 -48.00067610219123 -0.036519748717546464 -47.986060499679276
1097 -0.03699241075664759 -48.037668512947874 -0.0384915117174387 -48.024552011396715
1098 -0.03689922746270895 -48.074567740410586 -0.03599576689302921 -48.060547778289745
1099 -0.0368992879986763 -48.111467028409265 -0.03719817809760571 -48.09774595638735
1100 -0.03686466496437788 -48.14833169337364 -0.03654335737228394 -48.13428931375963
1101 -0.037001637183129786 -48.18533333055677 -0.03564589451998472 -48.16993520827962
1102 -0.03693333324044943 -48.22226666379722 -0.03657429572194815 -48.206509504001566
1103 -0.03695595730096102 -48.25922262109818 -0.03781648501753807 -48.2443259890191
1104 -0.036966145224869254 -48.29618876632305 -0.037611501291394234 -48.2819374903105
1105 -0.03695797361433506 -48.33314673993738 -0.039110537804663184 -48.32104802811516
1106 -0.03692878820002079 -48.370075528137406 -0.03501414861530065 -48.35606217673046
1107 -0.03692366685718298 -48.40699919499459 -0.03745097517967224 -48.393513151910135
1108 -0.03696459587663412 -48.44396379087122 -0.037721782177686694 -48.43123493408782
1109 -0.036943642795085906 -48.48090743366631 -0.0366563318297267 -48.467891265917544
1110 -0.03700315561145544 -48.51791058927777 -0.0404401870444417 -48.50833145296198
1111 -0.03686585184186697 -48.554776441119635 -0.038391979038715364 -48.5467234320007
1112 -0.03681267648935318 -48.59158911760899 -0.03803092334419489 -48.58475435534489
1113 -0.03679094649851322 -48.6283800641075 -0.0384667344391346 -48.623221089784025
1114 -0.036777023784816266 -48.66515708789232 -0.0360420573502779 -48.659263147134304
1115 -0.036756026558578014 -48.701913114450896 -0.03381024226546288 -48.693073389399764
1116 -0.03684602677822113 -48.73875914122912 -0.03439178206026554 -48.72746517146003
1117 -0.036886687763035296 -48.775645828992154 -0.03576340675354004 -48.76322857821357
1118 -0.03695273250341415 -48.81259856149557 -0.0370743690058589 -48.80030294721943
1119 -0.03693816941231489 -48.849536730907886 -0.03581224456429481 -48.836115191783726
1120 -0.03695195075124502 -48.88648868165913 -0.03739010915160179 -48.87350530093533
1121 -0.036977742053568366 -48.923466423712696 -0.03752905633300543 -48.911034357268335
1122 -0.036935423873364924 -48.96040184758606 -0.03487587608397007 -48.94591023335231
1123 -0.03701184503734112 -48.997413692623404 -0.037807063572108744 -48.98371729692442
1124 -0.03698927890509367 -49.0344029715285 -0.03638490382581949 -49.02010220075024
1125 -0.03701388146728277 -49.07141685299578 -0.039082929491996765 -49.059185130242234
1126 -0.03690849766135216 -49.10832535065713 -0.03707497958093882 -49.09626010982317
1127 -0.036957723647356035 -49.14528307430449 -0.038145332224667074 -49.134405442047836
1128 -0.03692339267581701 -49.182206466980304 -0.03865744452923536 -49.17306288657707
1129 -0.03683494199067354 -49.21904140897098 -0.03533882386982441 -49.20840171044689
1130 -0.036855075508356094 -49.25589648447934 -0.039018161781132224 -49.24741987222802
1131 -0.036908519268035886 -49.292805003747375 -0.038750660605728626 -49.28617053283375
1132 -0.036915015615522864 -49.329720019362895 -0.03566078469157219 -49.32183131752532
1133 -0.03679208792746067 -49.366512107290355 -0.03721842803061008 -49.359049745555936
1134 -0.03676524795591831 -49.403277355246274 -0.03574334345757961 -49.39479308901352
1135 -0.036831399984657766 -49.44010875523093 -0.03664597924798727 -49.431439068261504
1136 -0.036825310066342355 -49.47693406529727 -0.0350099952891469 -49.46644906355065
1137 -0.03685604985803366 -49.5137901151553 -0.03720335811376572 -49.50365242166441
1138 -0.03692687600851059 -49.55071699116381 -0.03562307301908731 -49.5392754946835
1139 -0.03698167949914932 -49.58769867066296 -0.03931924272328615 -49.57859473740679
1140 -0.036812965758144855 -49.624511636421104 -0.033242537453770635 -49.61183727486056
1141 -0.03706264719367027 -49.661574283614776 -0.03257403988391161 -49.644411314744474
1142 -0.03707545753568411 -49.69864974115046 -0.03885329104959965 -49.68326460579407
1143 -0.037007255293428895 -49.73565699644389 -0.03621669057756662 -49.71948129637164
1144 -0.037012352235615255 -49.77266934867951 -0.03514006193727255 -49.75462135830891
1145 -0.037053419090807435 -49.80972276777032 -0.037042130902409556 -49.79166348921132
1146 -0.03705771416425705 -49.84678048193457 -0.038486548140645026 -49.83015003735196
1147 -0.03703812789171934 -49.88381860982629 -0.03665387127548456 -49.866803908627446
1148 -0.03709256835281849 -49.92091117817911 -0.039100383035838605 -49.90590429166328
1149 -0.036989054083824156 -49.957900232262936 -0.037802336364984514 -49.943706628028266
1150 -0.03698727823793888 -49.994887510500874 -0.03580669797956944 -49.97951332600783
1151 -0.03702777437865734 -50.03191528487953 -0.03937467448413372 -50.01888800049197
1152 -0.03698214925825596 -50.06889743413779 -0.03671895284205675 -50.05560695333403
1153 -0.03700476717203856 -50.105902201309824 -0.037111667729914186 -50.092718621063945
1154 -0.036976375989615916 -50.14287857729944 -0.03733646012842655 -50.130055081192374
1155 -0.03701328095048666 -50.17989185824993 -0.03918060064315796 -50.16923568183553
1156 -0.03684288412332535 -50.216734742373255 -0.035625708661973475 -50.204861390497506
1157 -0.03688789177685976 -50.25362263415011 -0.0366478506475687 -50.241509241145074
1158 -0.03694789353758097 -50.29057052768769 -0.036853667721152304 -50.27836290886623
1159 -0.03696869928389788 -50.32753922697159 -0.037961315363645554 -50.316324224229874
1160 -0.03690250255167484 -50.364441729523264 -0.03612312637269497 -50.35244735060257
1161 -0.036947266571223734 -50.40138899609449 -0.03574420139193535 -50.3881915519945
1162 -0.036958178505301476 -50.43834717459979 -0.03645028732717037 -50.42464183932167
1163 -0.03696094173938036 -50.47530811633917 -0.035324523039162156 -50.45996636236084
1164 -0.03706736788153649 -50.512375484220705 -0.03887290731072426 -50.498839269671564
1165 -0.03694916572421789 -50.54932464994492 -0.03546807412058115 -50.53430734379214
1166 -0.03695242665708065 -50.586277076602 -0.036753625608980656 -50.571060969401124
1167 -0.0370104193687439 -50.62328749597074 -0.038493131101131436 -50.60955410050226
1168 -0.036932846531271935 -50.660220342502015 -0.036574074253439906 -50.646128174755695
1169 -0.03694681003689766 -50.69716715253891 -0.03811949249356985 -50.68424766724927
1170 -0.036911551095545295 -50.73407870363445 -0.03545345738530159 -50.71970112463457
1171 -0.036923412792384626 -50.771002116426835 -0.037781795300543305 -50.757482919935114
1172 -0.036905054748058316 -50.8079071711749 -0.035178182646632195 -50.79266110258175
1173 -0.03694442678242922 -50.84485159795732 -0.03486636597663164 -50.82752746855838
1174 -0.036984318122267726 -50.88183591607959 -0.03687759395688772 -50.86440506251527
1175 -0.03706159926950932 -50.918897515349094 -0.03686766270548105 -50.90127272522075
1176 -0.03705911785364151 -50.95595663320274 -0.03764940369874239 -50.938922128919494
1177 -0.037001643888652326 -50.99295827709139 -0.037275783345103265 -50.976197912264595
1178 -0.03705575279891491 -51.0300140298903 -0.03971280623227358 -51.01591071849687
1179 -0.037030712515115735 -51.06704474240542 -0.03404636774212122 -51.04995708623899
1180 -0.03709079511463642 -51.10413553752006 -0.03555695191025734 -51.08551403814925
1181 -0.037120331265032294 -51.14125586878509 -0.03450507279485464 -51.120019110944106
1182 -0.037099594436585906 -51.17835546322167 -0.03676378950476646 -51.156782900448874
1183 -0.03717046398669481 -51.21552592720837 -0.03728058859705925 -51.19406348904593
1184 -0.037115656025707724 -51.25264158323407 -0.03779637236148119 -51.231859861407415
1185 -0.03713614996522665 -51.2897777331993 -0.03769461810588837 -51.2695544795133
1186 -0.03722355272620916 -51.32700128592551 -0.03537757992744446 -51.304932059440745
1187 -0.03717713877558708 -51.3641784247011 -0.038054801523685455 -51.34298686096443
1188 -0.037049412913620475 -51.40122783761472 -0.03778331466019154 -51.38077017562462
1189 -0.0370517136529088 -51.43827955126763 -0.037240462750196456 -51.41801063837482
1190 -0.03705543968826532 -51.47533499095589 -0.037160885892808436 -51.45517152426763
1191 -0.03702685758471489 -51.51236184854061 -0.03729712422937155 -51.492468648496995
1192 -0.03705048467963934 -51.549412333220246 -0.037842266261577606 -51.53031091475857
1193 -0.0370233191177249 -51.58643565233797 -0.037999970838427544 -51.568310885597
1194 -0.03695985712110996 -51.62339550945908 -0.03658435642719269 -51.60489524202419
1195 -0.03702723849564791 -51.660422747954726 -0.03761258460581303 -51.64250782663
1196 -0.03697771932929754 -51.69740046728403 -0.03729803469032049 -51.679805861320325
1197 -0.03699758891016245 -51.73439805619419 -0.038503574579954146 -51.71830943590028
1198 -0.036970262229442594 -51.77136831842363 -0.036776394583284855 -51.755085830483566
1199 -0.03692753277719021 -51.808295851200825 -0.0375615144148469 -51.79264734489841
1200 -0.036992376856505874 -51.84528822805733 -0.03428370300680399 -51.82693104790522
1201 -0.03702717069536447 -51.882315398752695 -0.039187618531286716 -51.866118666436506
1202 -0.036948012001812455 -51.91926341075451 -0.03594826105982065 -51.90206692749633
1203 -0.03696092646569014 -51.9562243372202 -0.03673932477831841 -51.938806252274645
1204 -0.03697923738509416 -51.993203574605296 -0.03634419459849596 -51.975150446873144
1205 -0.03704179842025042 -52.030245373025544 -0.03620534334331751 -52.01135579021646
1206 -0.03702937085181475 -52.067274743877356 -0.03725842740386724 -52.04861421762033
1207 -0.03703116439282894 -52.104305908270184 -0.03701937701553106 -52.085633594635866
1208 -0.03695140480995178 -52.14125731308014 -0.040435831621289255 -52.12606942625715
1209 -0.03686768338084221 -52.17812499646098 -0.03867559917271137 -52.164745025429866
1210 -0.036937393993139264 -52.21506239045412 -0.03623865023255348 -52.20098367566242
1211 -0.03690202347934246 -52.251964413933464 -0.03662476632744074 -52.23760844198986
1212 -0.0369747756049037 -52.28893918953837 -0.03753115329891443 -52.27513959528878
1213 -0.0369251899421215 -52.32586437948049 -0.03864833563566208 -52.31378793092444
1214 -0.03689196072518826 -52.36275634020568 -0.03678746223449707 -52.35057539315894
1215 -0.03679022565484047 -52.39954656586052 -0.03758210819214582 -52.38815750135109
1216 -0.036761919036507607 -52.436308484897026 -0.03606235738843679 -52.42421985873953
1217 -0.036780986562371255 -52.473089471459396 -0.03890637867152691 -52.46312623741105
1218 -0.03677433505654335 -52.50986380651594 -0.03686728607863188 -52.499993523489685
1219 -0.036805654503405096 -52.54666946101934 -0.03410073202103377 -52.534094255510716
1220 -0.036891300417482856 -52.58356076143682 -0.041020387411117555 -52.57511464292183
1221 -0.03671963308006525 -52.62028039451689 -0.03771613761782646 -52.61283078053966
1222 -0.03674614205956459 -52.65702653657645 -0.03469786662608385 -52.64752864716574
1223 -0.0370873361825943 -52.69411387275905 -0.03167701037600636 -52.67920565754175
1224 -0.036951595731079576 -52.73106546849013 -0.03659784384071827 -52.71580350138247
1225 -0.036914351396262646 -52.76797981988639 -0.037688087485730645 -52.7534915888682
1226 -0.03693094681948424 -52.80491076670587 -0.03606761377304792 -52.78955920264125
1227 -0.03695203792303801 -52.84186280462891 -0.03612791039049625 -52.82568711303175
1228 -0.03695046007633209 -52.878813264705244 -0.03838228117674589 -52.86406939420849
1229 -0.03691318109631538 -52.91572644580156 -0.03730080798268318 -52.901370202191174
1230 -0.03688860703259707 -52.952615052834155 -0.03675703126937151 -52.93812723346055
1231 -0.03696980401873588 -52.98958485685289 -0.03486519176512957 -52.97299242522568
1232 -0.036939452029764654 -53.02652430888266 -0.04012881349772215 -53.0131212387234
1233 -0.036870726570487025 -53.06339503545314 -0.036133771575987336 -53.04925501029939
1234 -0.036882870458066465 -53.100277905911206 -0.033657525479793546 -53.08291253577919
1235 -0.0369769548997283 -53.137254860810934 -0.035487964190542697 -53.11840049996973
1236 -0.03712038435041905 -53.17437524516135 -0.032641233690083024 -53.15104173365982
1237 -0.03712110687047243 -53.21149635203182 -0.03954712636768818 -53.1905888600275
1238 -0.0370679123327136 -53.24856426436454 -0.03629949353635311 -53.22688835356386
1239 -0.03706271182745695 -53.285626976192 -0.0362589230760932 -53.26314727663995
1240 -0.03705202266573906 -53.32267899885774 -0.03889409713447094 -53.30204137377442
1241 -0.036968935281038284 -53.35964793413878 -0.03715099599212408 -53.33919236976654
1242 -0.03702238313853741 -53.39667031727731 -0.037751189060509206 -53.37694355882705
1243 -0.03699087481945753 -53.43366119209677 -0.035900164395570755 -53.41284372322262
1244 -0.03699009660631418 -53.47065128870309 -0.0370347386226058 -53.44987846184523
1245 -0.03705581407994032 -53.50770710278303 -0.03694114964455366 -53.486819611489786
1246 -0.037062169052660465 -53.54476927183569 -0.03695449139922857 -53.523774102889014
1247 -0.037046917155385016 -53.58181618899108 -0.038953039608895776 -53.56272714249791
1248 -0.03698777388781309 -53.61880396287889 -0.03705709036439657 -53.59978423286231
1249 -0.03702287152409554 -53.65582683440299 -0.03711822256445885 -53.63690245542677
1250 -0.03702016361057758 -53.692846998013565 -0.039011651277542116 -53.67591410670431
1251 -0.03699823450297117 -53.72984523251654 -0.03555399868637323 -53.711468105390686
1252 -0.037005049921572206 -53.766850282438114 -0.03772734235972166 -53.74919544775041
1253 -0.03691250551491976 -53.80376278795303 -0.03657963983714581 -53.78577508758755
1254 -0.03696798924356699 -53.8407307771966 -0.03627126216888428 -53.822046349756434
1255 -0.03702986426651478 -53.87776064146311 -0.036093846522271635 -53.858140196278704
1256 -0.03705504406243563 -53.91481568552555 -0.03704535122960806 -53.89518554750831
1257 -0.03698289096355438 -53.951798576489104 -0.03756349813193083 -53.93274904564024
1258 -0.03708388712257147 -53.988882463611674 -0.03418669234961271 -53.96693573798986
1259 -0.037064222246408464 -54.02594668585808 -0.037667236477136615 -54.00460297446699
1260 -0.037045642361044885 -54.062992328219124 -0.03693107925355434 -54.04153405372055
1261 -0.03705903384834528 -54.10005136206747 -0.036634504422545434 -54.07816855814309
1262 -0.03703934978693724 -54.137090711854405 -0.03754236213862896 -54.11571092028172
1263 -0.03704712986946106 -54.17413784172387 -0.0399286637082696 -54.15563958398999
1264 -0.036934481002390385 -54.21107232272626 -0.03702667634934187 -54.19266626033933
1265 -0.036962016485631466 -54.24803433921189 -0.03685471341013909 -54.229520973749466
1266 -0.0369688319042325 -54.285003171116124 -0.036262544617056844 -54.265783518366526
1267 -0.03697654698044062 -54.321979718096564 -0.03788294307887554 -54.3036664614454
1268 -0.036990328878164294 -54.358970046974726 -0.03578265272080898 -54.339449114166214
1269 -0.03698897194117308 -54.395959018915896 -0.03826144654303789 -54.377710560709254
1270 -0.03699550721794367 -54.43295452613384 -0.03623012714087963 -54.413940687850136
1271 -0.03696949128061533 -54.469924017414456 -0.03736689705401659 -54.45130758490415
1272 -0.03701363056898117 -54.506937647983435 -0.03460843414068222 -54.48591601904483
1273 -0.037053384259343146 -54.54399103224278 -0.0374228335916996 -54.52333885263653
1274 -0.03703121151775122 -54.58102224376053 -0.03451846409589052 -54.55785731673242
1275 -0.03706957399845123 -54.61809181775898 -0.03628523778170347 -54.59414255451412
1276 -0.03706208523362875 -54.65515390299261 -0.036981526762247086 -54.63112408127637
1277 -0.037103794328868386 -54.69225769732148 -0.03756527118384838 -54.66868935246022
1278 -0.037094279751181604 -54.72935197707266 -0.03727419022470713 -54.70596354268493
1279 -0.03705779388546944 -54.76640977095813 -0.040198702551424506 -54.74616224523635
1280 -0.03690463714301586 -54.803314408101144 -0.03419268559664488 -54.78035493083299
1281 -0.03697100654244423 -54.84028541464359 -0.03638062160462141 -54.81673555243761
1282 -0.037068661861121656 -54.87735407650471 -0.03634861893951893 -54.853084171377134
1283 -0.03705523274838925 -54.914409309253095 -0.03679559044539928 -54.889879761822534
1284 -0.03707808777689934 -54.95148739702999 -0.033814439177513124 -54.923694201000046
1285 -0.037132995389401915 -54.98862039241939 -0.037128728441894056 -54.96082292944194
1286 -0.03708251584321261 -55.0257029082626 -0.035875859670341015 -54.99669878911228
1287 -0.03715445436537266 -55.06285736262797 -0.03819580804556608 -55.034894597157844
1288 -0.037252894975245 -55.10011025760322 -0.030578952003270387 -55.06547354916111
1289 -0.03727588839828968 -55.13738614600151 -0.03690171763300896 -55.10237526679412
1290 -0.037284218892455104 -55.17467036489396 -0.03970326017588377 -55.14207852697
1291 -0.0372099868953228 -55.21188035178928 -0.03654770255088806 -55.178626229520894
1292 -0.03725068513303995 -55.24913103692232 -0.03755271062254906 -55.21617894014344
1293 -0.03722123205661774 -55.28635226897894 -0.036944571696221826 -55.25312351183967
1294 -0.03723768033087253 -55.32358994930981 -0.03668334111571312 -55.28980685295538
1295 -0.037290379777550696 -55.360880329087365 -0.03664903473109007 -55.32645588768647
1296 -0.03726357016712427 -55.39814389925449 -0.03658224474638701 -55.363038132432855
1297 -0.03724788147956133 -55.43539178073405 -0.03484959043562412 -55.39788772286848
1298 -0.03732318300753832 -55.47271496374159 -0.03538608960807323 -55.43327381247656
1299 -0.03722516894340515 -55.509940132684996 -0.039652318507432935 -55.47292613098399
1300 -0.037242968752980235 -55.54718310143797 -0.03758661337196827 -55.510512744355964
1301 -0.037210090830922124 -55.5843931922689 -0.03669175785034895 -55.54720450220631
1302 -0.0372433552518487 -55.621636547520744 -0.03907045759260654 -55.58627495979892
1303 -0.037207156606018546 -55.65884370412676 -0.03773160725831985 -55.62400656705724
1304 -0.03719155136495829 -55.696035255491715 -0.03778475001454353 -55.66179131707179
1305 -0.03720881622284651 -55.73324407171456 -0.033903305791318415 -55.69569462286311
1306 -0.03733342904597521 -55.77057750076053 -0.03467486165463925 -55.730369484517745
1307 -0.037224001996219155 -55.80780150275675 -0.03899899832904339 -55.76936848284679
1308 -0.03719726223498583 -55.844998764991736 -0.037435822933912274 -55.8068043057807
1309 -0.03716060165315867 -55.88215936664489 -0.038071883656084535 -55.84487618943679
1310 -0.03713501617312431 -55.919294382818016 -0.03595451060682535 -55.88083070004362
1311 -0.037264445424079896 -55.956558828242095 -0.0379589045420289 -55.91878960458565
1312 -0.03719682563096285 -55.99375565387306 -0.04040739890187979 -55.959197003487525
1313 -0.03707059733569622 -56.03082625120876 -0.03604541569948196 -55.99524241918701
1314 -0.03708191644400358 -56.06790816765276 -0.03811587896198034 -56.03335829814899
1315 -0.03715280797332525 -56.10506097562609 -0.03668266665190458 -56.070040964800896
1316 -0.037000592425465585 -56.14206156805155 -0.039546651765704155 -56.1095876165666
1317 -0.037036904506385325 -56.17909847255794 -0.03571129813790321 -56.145298914704505
1318 -0.03702638354152441 -56.21612485609946 -0.03868399169296026 -56.18398290639747
1319 -0.03706471063196659 -56.25318956673143 -0.03892579302191734 -56.222908699419385
1320 -0.03693798966705799 -56.29012755639849 -0.030019487533718348 -56.252928186953106
1321 -0.037099439091980456 -56.32722699549047 -0.037570545263588426 -56.2904987322167
1322 -0.03712257891893387 -56.3643495744094 -0.03669353965669871 -56.32719227187339
1323 -0.03710350133478642 -56.401453075744186 -0.03777734264731407 -56.36496961452071
1324 -0.036995812132954595 -56.43844888787714 -0.0348079439252615 -56.39977755844597
1325 -0.03707499224692583 -56.47552388012407 -0.03866586964577436 -56.438443428091745
1326 -0.037077168561518194 -56.51260104868559 -0.03853691723197698 -56.476980345323724
1327 -0.037155850976705554 -56.54975689966229 -0.0386616550385952 -56.51564200036232
1328 -0.036992574110627174 -56.58674947377292 -0.036716007813811305 -56.55235800817613
1329 -0.036972584947943685 -56.623722058720865 -0.035246404074132445 -56.58760441225026
1330 -0.03700516950339079 -56.66072722822425 -0.037347137555480005 -56.624951549805736
1331 -0.03705236688256264 -56.697779595106816 -0.03648154716938734 -56.661433096975124
1332 -0.03707757759839296 -56.73485717270521 -0.03637819271534681 -56.69781128969047
1333 -0.03703436981886625 -56.77189154252408 -0.037690472416579725 -56.73550176210705
1334 -0.03704388402402401 -56.8089354265481 -0.038328177854418756 -56.773829939961466
1335 -0.037044196389615536 -56.84597962293772 -0.03904840499162674 -56.81287834495309
1336 -0.03701876979321241 -56.88299839273093 -0.03613050077110529 -56.8490088457242
1337 -0.03699844162911177 -56.91999683436004 -0.03643811661750078 -56.8854469623417
1338 -0.03702327013015747 -56.9570201044902 -0.03643783442676067 -56.92188479676847
1339 -0.037013848312199116 -56.9940339528024 -0.033534190617501736 -56.95541898738597
1340 -0.03720530513674021 -57.031239257939134 -0.03967719580978155 -56.99509618319575
1341 -0.03705533221364021 -57.068294590152775 -0.03696853276342153 -57.03206471595917
1342 -0.03705453593283892 -57.10534912608561 -0.038258166424930094 -57.070322882384104
1343 -0.03700634390115738 -57.14235546998677 -0.036916252411901954 -57.107239134796004
1344 -0.03702929709106684 -57.179384767077835 -0.038494888506829736 -57.145734023302836
1345 -0.03698752336204052 -57.21637229043988 -0.036419264413416384 -57.182153287716254
1346 -0.03698233719915152 -57.25335462763903 -0.036198236793279645 -57.218351524509536
1347 -0.037078531458973885 -57.290433159098 -0.03630571644753218 -57.254657240957066
1348 -0.03702623546123505 -57.327459394559234 -0.034422716684639455 -57.289079957641704
1349 -0.037062876671552655 -57.36452227123079 -0.03622356150299311 -57.3253035191447
1350 -0.03709969390183687 -57.40162196513263 -0.03724103476852179 -57.36254455391322
1351 -0.03715550899505615 -57.43877747412768 -0.04102887623012066 -57.40357343014334
1352 -0.03710558861494064 -57.475883062742625 -0.03181336242705583 -57.4353867925704
1353 -0.037053206376731394 -57.51293626911936 -0.03611178584396839 -57.47149857841437
1354 -0.03715902008116245 -57.55009528920052 -0.03791696168482304 -57.50941554009919
1355 -0.03711044527590275 -57.58720573447642 -0.03596569895744324 -57.54538123905663
1356 -0.03714792337268591 -57.624353657849106 -0.03818111028522253 -57.583562349341854
1357 -0.03712235111743212 -57.66147600896654 -0.03657115269452334 -57.620133502036374
1358 -0.0371495321393013 -57.69862554110584 -0.03667163569480181 -57.656805137731176
1359 -0.03717409819364548 -57.735799639299486 -0.04027222655713558 -57.69707736428831
1360 -0.03707963079214096 -57.77287927009163 -0.036414165049791336 -57.7334915293381
1361 -0.037025500647723676 -57.80990477073935 -0.0390323992818594 -57.77252392861996
1362 -0.037017668783664706 -57.84692243952301 -0.03758514542132616 -57.810109074041286
1363 -0.03693385422229767 -57.88385629374531 -0.03550811689347029 -57.84561719093475
1364 -0.037081320956349376 -57.92093761470166 -0.03250929582864046 -57.87812648676339
1365 -0.03717709984630346 -57.95811471454796 -0.03744602855294943 -57.91557251531634
1366 -0.037170862033963206 -57.99528557658192 -0.03661901652812958 -57.95219153184447
1367 -0.03716622926294803 -58.03245180584487 -0.036955279670655726 -57.98914681151513
1368 -0.037194487638771534 -58.06964629348364 -0.03827643916010857 -58.027423250675234
1369 -0.03715383093804121 -58.10680012442168 -0.036911099962890145 -58.06433435063813
1370 -0.037131582573056224 -58.143931706994735 -0.03829411044716835 -58.102628461085295
1371 -0.03704775217920542 -58.18097945917394 -0.037311041727662086 -58.13993950281296
1372 -0.0370874498039484 -58.21806690897789 -0.037536700069904325 -58.177476202882865
1373 -0.03703237753361464 -58.2550992865115 -0.036468354612588884 -58.21394455749545
1374 -0.037010087817907336 -58.29210937432941 -0.03944228179752827 -58.25338683929298
1375 -0.03701097425073385 -58.32912034858014 -0.03972230441868305 -58.29310914371166
1376 -0.03695822115987539 -58.36607856974002 -0.03832588158547878 -58.33143502529714
1377 -0.03689104691147804 -58.4029696166515 -0.03831198662519455 -58.369747011922335
1378 -0.03684713114053011 -58.43981674779203 -0.03882986158132553 -58.40857687350366
1379 -0.036882368847727776 -58.47669911663976 -0.03490591775625944 -58.443482791259925
1380 -0.0368880782276392 -58.5135871948674 -0.03619123622775078 -58.479674027487675
1381 -0.03690457660704851 -58.55049177147445 -0.035245216079056264 -58.51491924356673
1382 -0.036991254426538944 -58.58748302590099 -0.036550510302186014 -58.551469753868915
1383 -0.03694370090961456 -58.624426726810604 -0.039412574656307695 -58.590882328525225
1384 -0.036836153082549575 -58.66126287989315 -0.035326994583010675 -58.626209323108235
1385 -0.036947479285299775 -58.698210359178454 -0.03664569109678269 -58.662855014205014
1386 -0.03692026417702436 -58.73513062335548 -0.03580240812152624 -58.69865742232654
1387 -0.03696425501257181 -58.77209487836805 -0.033938023075461385 -58.732595445402005
1388 -0.03703733067959547 -58.80913220904765 -0.0363834185525775 -58.76897886395458
1389 -0.03702277299016714 -58.84615498203782 -0.037741060741245745 -58.80671992469583
1390 -0.037002678588032724 -58.88315766062585 -0.0364300936460495 -58.84315001834187
1391 -0.03719530962407589 -58.92035297024992 -0.038755209371447566 -58.88190522771332
1392 -0.03709184713661671 -58.95744481738654 -0.03463319838047028 -58.91653842609379
1393 -0.037071972526609896 -58.99451678991315 -0.03844428230077028 -58.95498270839456
1394 -0.03700328003615141 -59.0315200699493 -0.037734806165099145 -58.99271751455966
1395 -0.03697414360940456 -59.06849421355871 -0.03660296592861414 -59.02932048048827
1396 -0.03700201492756605 -59.105496228486274 -0.036347382515668866 -59.065667863003945
1397 -0.03700175881385803 -59.14249798730013 -0.03685941621661186 -59.10252727922056
1398 -0.03701169118285179 -59.17950967848299 -0.03554556574672461 -59.13807284496728
1399 -0.03703803792595863 -59.21654771640895 -0.03870314676314592 -59.17677599173043
1400 -0.03698623236268759 -59.25353394877163 -0.03486533984541893 -59.21164133157585
1401 -0.037016752362251285 -59.29055070113388 -0.035353001579642294 -59.24699433315549
1402 -0.037093435600399974 -59.32764413673428 -0.0369707815349102 -59.2839651146904
1403 -0.03706396147608757 -59.364708098210365 -0.03562931623309851 -59.3195944309235
1404 -0.037209618091583255 -59.401917716301945 -0.038349276408553123 -59.357943707332055
1405 -0.03712989334017038 -59.43904760964212 -0.036270832642912865 -59.39421453997497
1406 -0.03711031433194876 -59.476157923974064 -0.03680969942361116 -59.43102423939858
1407 -0.0371552150696516 -59.51331313904372 -0.035387192480266096 -59.466411431878846
1408 -0.03720945455133915 -59.550522593595055 -0.03836992848664522 -59.50478136036549
1409 -0.03715044725686312 -59.58767304085192 -0.03769397884607315 -59.54247533921156
1410 -0.03716315254569054 -59.624836193397606 -0.0375180846080184 -59.57999342381958
1411 -0.03713092599064112 -59.661967119388244 -0.037915113940835 -59.617908537760414
1412 -0.03708457555621862 -59.699051694944465 -0.039622442424297334 -59.65753098018471
1413 -0.03703689649701118 -59.73608859144148 -0.0390852203592658 -59.69661620054398
1414 -0.03708808030933142 -59.77317667175081 -0.03555831275880337 -59.73217451330278
1415 -0.037019682303071025 -59.81019635405388 -0.03635780680924654 -59.76853232011203
1416 -0.03703873530030251 -59.84723508935418 -0.036968700028955935 -59.80550102014099
1417 -0.037028657644987105 -59.88426374699917 -0.037533828802406785 -59.8430348489434
1418 -0.03700364623218775 -59.92126739323135 -0.03775837495923042 -59.88079322390263
1419 -0.037013488821685314 -59.95828088205304 -0.0364456532523036 -59.91723887715493
1420 -0.037018314376473425 -59.995299196429514 -0.03525282014161348 -59.952491697296544
1421 -0.03706132434308529 -60.0323605207726 -0.03540701102465391 -59.9878987083212
1422 -0.037148015573620796 -60.06950853634622 -0.03613312840461731 -60.02403183672581
1423 -0.03706437386572361 -60.106572910211945 -0.0386215066537261 -60.06265334337954
1424 -0.03705791775137186 -60.143630827963314 -0.036209304630756375 -60.0988626480103
1425 -0.037061451189219954 -60.18069227915253 -0.037136669643223284 -60.13599931765352
1426 -0.03712332472205162 -60.217815603874584 -0.038093090429902075 -60.174092408083425
1427 -0.037085161358118054 -60.254900765232705 -0.035757521912455556 -60.20984992999588
1428 -0.03715268485248089 -60.292053450085184 -0.04127159453928471 -60.251121524535165
1429 -0.03697927985340357 -60.32903272993859 -0.036819937825202945 -60.287941462360365
1430 -0.03694288320839405 -60.365975613146986 -0.03562841080129146 -60.32356987316166
1431 -0.036990545131266116 -60.402966158278254 -0.03826402332633734 -60.361833896487994
1432 -0.03697246462106705 -60.43993862289932 -0.0379945058375597 -60.399828402325554
1433 -0.03694239500910044 -60.47688101790842 -0.0379353865981102 -60.43776378892366
1434 -0.03688796926289797 -60.51376898717132 -0.037372599355876446 -60.47513638827954
1435 -0.03687652815133333 -60.55064551532265 -0.0351200457662344 -60.51025643404577
1436 -0.036950336024165156 -60.58759585134681 -0.034319264627993104 -60.54457569867377
1437 -0.03699654098600149 -60.624592392332815 -0.0379170497879386 -60.5824927484617
1438 -0.0370303601026535 -60.66162275243547 -0.04367262795567513 -60.626165376417376
1439 -0.03681913614273071 -60.6984418885782 -0.036369896680116656 -60.66253527309749
1440 -0.036837882734835146 -60.73527977131304 -0.037561208754777906 -60.70009648185227
1441 -0.03688097186386585 -60.772160743176904 -0.038193865679204464 -60.738290347531475
1442 -0.03677831199020147 -60.80893905516711 -0.036153137870132926 -60.774443485401605
1443 -0.036836406029760835 -60.84577546119687 -0.03544440921396017 -60.809887894615564
1444 -0.036882603727281096 -60.88265806492415 -0.03483365159481764 -60.84472154621038
1445 -0.03692017961293459 -60.919578244537085 -0.03600285314023495 -60.88072439935061
1446 -0.03694132231175899 -60.95651956684885 -0.03766148649156094 -60.91838588584217
1447 -0.036943255737423894 -60.993462822586274 -0.036713667772710325 -60.95509955361488
1448 -0.03687435071915388 -61.030337173305426 -0.036135458573699 -60.991235012188575
1449 -0.03696418330073357 -61.06730135660616 -0.03602768275886774 -61.027262694947446
1450 -0.03694187570363283 -61.10424323230979 -0.037293987907469274 -61.064556682854914
1451 -0.037000533752143384 -61.14124376606193 -0.036616300791502 -61.101172983646414
1452 -0.03701167702674866 -61.17825544308868 -0.03418114557862282 -61.135354129225036
1453 -0.03699697982519865 -61.21525242291388 -0.03442239388823509 -61.16977652311327
1454 -0.037117484770715234 -61.252369907684596 -0.03700195290148258 -61.206778476014755
1455 -0.0370774419978261 -61.28944734968242 -0.03535875659435987 -61.24213723260912
1456 -0.037097773514688015 -61.32654512319711 -0.03612154889851808 -61.27825878150764
1457 -0.03713140394538641 -61.363676527142495 -0.036150483228266236 -61.31440926473591
1458 -0.03712121732532978 -61.40079774446782 -0.036865615472197535 -61.3512748802081
1459 -0.037139619886875155 -61.437937364354696 -0.037041211314499375 -61.388316091522604
1460 -0.03715496417135 -61.475092328526046 -0.03683974500745535 -61.42515583653006
1461 -0.03717483952641487 -61.51226716805246 -0.039226855523884295 -61.464382692053945
1462 -0.037086095474660394 -61.549353263527124 -0.03750201109796762 -61.501884703151916
1463 -0.03710545506328344 -61.58645871859041 -0.037022314965724945 -61.53890701811764
1464 -0.03708439189940691 -61.62354311048981 -0.03811305835843086 -61.577020076476074
1465 -0.03702557794749737 -61.66056868843731 -0.03700563572347164 -61.61402571219955
1466 -0.037119568698108195 -61.69768825713542 -0.036789517290890215 -61.65081522949044
1467 -0.037058323994278906 -61.7347465811297 -0.03915380723774433 -61.689969036728186
1468 -0.03700496628880501 -61.7717515474185 -0.03776127398014069 -61.727730310708324
1469 -0.03706383872777223 -61.80881538614628 -0.036249466240406036 -61.76397977694873
1470 -0.036985693871974944 -61.845801080018255 -0.03768903277814388 -61.80166880972688
1471 -0.03694854136556387 -61.882749621383816 -0.03536257371306419 -61.83703138343994
1472 -0.037063992023468016 -61.919813613407285 -0.036478516086935996 -61.87350989952688
1473 -0.03707135319709778 -61.956884966604385 -0.03809865862131119 -61.91160855814819
1474 -0.03706439957022667 -61.99394936617461 -0.03892694339156151 -61.95053550153975
1475 -0.0369985781610012 -62.030947944335615 -0.03809657506644726 -61.988632076606194
1476 -0.036941662058234216 -62.06788960639385 -0.03341622874140739 -62.0220483053476
1477 -0.03712834920734167 -62.10501795560119 -0.03732472062110901 -62.05937302596871
1478 -0.037015519291162494 -62.14203347489235 -0.03868352584540844 -62.09805655181412
1479 -0.03704957980662584 -62.17908305469898 -0.03573630228638649 -62.133792854100506
1480 -0.03711230829358101 -62.21619536299256 -0.03736116215586662 -62.171154016256374
1481 -0.03703954964876175 -62.25323491264132 -0.035602790862321855 -62.206756807118694
1482 -0.03707884177565575 -62.29031375441697 -0.03826974648982286 -62.24502655360852
1483 -0.037036333605647086 -62.32735008802262 -0.036806524731218815 -62.28183307833974
1484 -0.0370404839515686 -62.36439057197419 -0.03686549533158541 -62.31869857367132
1485 -0.037006929703056815 -62.401397501677245 -0.03779841791838408 -62.3564969915897
1486 -0.036964420974254605 -62.4383619226515 -0.03717951476573944 -62.39367650635544
1487 -0.0370513079687953 -62.4754132306203 -0.037162472121417524 -62.43083897847686
1488 -0.03706067409366369 -62.512473904713964 -0.03662906046956778 -62.46746803894642
1489 -0.037014799937605855 -62.54948870465157 -0.03827094715088606 -62.505738986097306
1490 -0.03698681835085153 -62.58647552300243 -0.03750918358564377 -62.54324816968295
1491 -0.0369798619300127 -62.62345538493244 -0.03642383143305779 -62.579672001116
1492 -0.03700312916189432 -62.66045851409434 -0.03600207455456257 -62.61567407567056
1493 -0.03699922487139702 -62.69745773896573 -0.037629656866192816 -62.653303732536756
1494 -0.036974570527672765 -62.73443230949341 -0.04123972412198782 -62.69454345665874
1495 -0.036835724115371705 -62.77126803360878 -0.038189826905727385 -62.73273328356447
1496 -0.03689221143722534 -62.808160245046004 -0.03706205114722252 -62.769795334711695
1497 -0.036836454272270204 -62.84499669931827 -0.035442133992910387 -62.805237468704604
1498 -0.03682958986610174 -62.881826289184374 -0.0357909532263875 -62.84102842193099
1499 -0.03688987251371145 -62.918716161698086 -0.03630365971475839 -62.877332081645754
1500 -0.03687877226620913 -62.95559493396429 -0.036856279149651526 -62.91418836079541
1501 -0.03692770302295685 -62.992522636987246 -0.03826539758592844 -62.95245375838134
1502 -0.036865217983722685 -63.02938785497097 -0.03651351146399975 -62.98896726984534
1503 -0.03686488848179579 -63.066252743452765 -0.035515171103179456 -63.02448244094852
1504 -0.03688132055103779 -63.103134064003804 -0.03867479991167784 -63.06315724086019
1505 -0.036897326819598675 -63.1400313908234 -0.03845553006976843 -63.10161277092996
1506 -0.03683561254292726 -63.17686700336633 -0.03744929786771536 -63.13906206879768
1507 -0.036822016723454 -63.21368902008979 -0.038293009623885155 -63.17735507842156
1508 -0.036768125183880326 -63.25045714527367 -0.03673265278339386 -63.214087731204955
1509 -0.03679003529250622 -63.287247180566176 -0.038237756490707396 -63.252325487695664
1510 -0.036725930869579315 -63.323973111435755 -0.03616093695163727 -63.2884864246473
1511 -0.03680223561823368 -63.36077534705399 -0.0339256064966321 -63.322412031143934
1512 -0.03678951468318701 -63.39756486173717 -0.03834805954247713 -63.36076009068641
1513 -0.03678644429892301 -63.4343513060361 -0.03642391618341208 -63.39718400686982
1514 -0.036825346387922765 -63.47117665242402 -0.03630318287760019 -63.433487189747424
1515 -0.03686039764434099 -63.50803705006836 -0.036381671205163 -63.46986886095259
1516 -0.03680437095463276 -63.544841421022994 -0.03812201078981161 -63.5079908717424
1517 -0.036844332329928876 -63.58168575335292 -0.034724641032516955 -63.54271551277492
1518 -0.03688968904316425 -63.618575442396086 -0.03843230064958334 -63.5811478134245
1519 -0.03691567573696375 -63.65549111813305 -0.03695443831384182 -63.61810225173834
1520 -0.0368426276370883 -63.692333745770135 -0.039893395639955996 -63.6579956473783
1521 -0.036774293147027494 -63.72910803891716 -0.037184725515544415 -63.695180372893844
1522 -0.03673969935625791 -63.76584773827342 -0.03776732105761767 -63.73294769395146
1523 -0.036742542125284675 -63.802590280398704 -0.037953372858464715 -63.77090106680993
1524 -0.03674349281936884 -63.83933377321807 -0.03964493498206138 -63.81054600179199
1525 -0.036722312308847906 -63.87605608552692 -0.03861951641738415 -63.849165518209375
1526 -0.036623820289969446 -63.91267990581689 -0.03761968649923801 -63.886785204708616
1527 -0.03663420919328928 -63.949314115010175 -0.03600227627903223 -63.92278748098765
1528 -0.03665673639625311 -63.98597085140643 -0.029850171133875846 -63.952637652121524
1529 -0.036782802827656266 -64.02275365423408 -0.03694833945482969 -63.989585991576355
1530 -0.03680458348244429 -64.05955823771653 -0.038080533407628535 -64.02766652498399
1531 -0.03679118175059557 -64.09634941946713 -0.035823185555636884 -64.06348971053963
1532 -0.03681280203163624 -64.13316222149876 -0.03695387803018093 -64.1004435885698
1533 -0.03680907562375069 -64.16997129712252 -0.037507574819028375 -64.13795116338883
1534 -0.03678836077451706 -64.20675965789704 -0.035440707579255104 -64.17339187096809
1535 -0.03685368951410055 -64.24361334741114 -0.03708302546292543 -64.21047489643101
1536 -0.036766832880675795 -64.28038018029181 -0.03528731074184179 -64.24576220717285
1537 -0.036857989989221095 -64.31723817028103 -0.037025646306574345 -64.28278785347942
1538 -0.03683637231588364 -64.35407454259692 -0.036143407598137854 -64.31893126107755
1539 -0.03692793156951666 -64.39100247416644 -0.03760182224214077 -64.35653308331969
1540 -0.03684129286557436 -64.42784376703202 -0.03486679457128048 -64.39139987789098
1541 -0.03694136254489422 -64.46478512957691 -0.03984322026371956 -64.4312430981547
1542 -0.0368712916970253 -64.50165642127394 -0.040204727090895176 -64.47144782524559
1543 -0.036799414083361626 -64.5384558353573 -0.0359281649813056 -64.50737599022689
1544 -0.03680124469101429 -64.57525708004832 -0.03672171365469694 -64.54409770388159
1545 -0.03685067314654589 -64.61210775319486 -0.03502413555979729 -64.57912183944138
1546 -0.03687262088060379 -64.64898037407546 -0.0378322958946228 -64.616954135336
1547 -0.03683123327791691 -64.68581160735339 -0.0371001211926341 -64.65405425652864
1548 -0.036790829710662366 -64.72260243706405 -0.03589022029191256 -64.68994447682056
1549 -0.03682635743170977 -64.75942879449576 -0.036335010454058646 -64.72627948727461
1550 -0.0368551729246974 -64.79628396742046 -0.036738044768571856 -64.76301753204318
1551 -0.03686390724033117 -64.8331478746608 -0.035330652445554736 -64.79834818448873
1552 -0.036959889344871044 -64.87010776400567 -0.03710935581475496 -64.83545754030348
1553 -0.03690897449851036 -64.90701673850418 -0.03696070276200771 -64.87241824306548
1554 -0.0369683675467968 -64.94398510605097 -0.04189316071569919 -64.91431140378118
1555 -0.036819306574761866 -64.98080441262573 -0.03737590610980988 -64.951687309891
1556 -0.036789082922041416 -65.01759349554777 -0.03710994217544794 -64.98879725206645
1557 -0.03682117238640785 -65.05441466793418 -0.03637669738382101 -65.02517394945026
1558 -0.03680646829307079 -65.09122113622725 -0.03689664583653211 -65.0620705952868
1559 -0.03678828198462725 -65.12800941821187 -0.036378384195268156 -65.09844897948207
1560 -0.03682944662868977 -65.16483886484056 -0.0365763995796442 -65.13502537906172
1561 -0.036764909699559215 -65.20160377454012 -0.037054870091378686 -65.1720802491531
1562 -0.036787916906178 -65.2383916914463 -0.03789083547890186 -65.209971084632
1563 -0.03679833766072989 -65.27519002910702 -0.037058941833674905 -65.24703002646568
1564 -0.036854191310703756 -65.31204422041773 -0.036779705062508584 -65.2838097315282
1565 -0.03674623612314463 -65.34879045654088 -0.0359277430921793 -65.31973747462037
1566 -0.03678476121276617 -65.38557521775365 -0.03509922288358212 -65.35483669750396
1567 -0.03683561738580465 -65.42241083513946 -0.03549947589635849 -65.39033617340031
1568 -0.03687694557011127 -65.45928778070957 -0.03661621082574129 -65.42695238422606
1569 -0.03689487986266613 -65.49618266057225 -0.03614184781908989 -65.46309423204515
1570 -0.03691021483391523 -65.53309287540615 -0.03801043853163719 -65.5011046705768
1571 -0.03694346901029348 -65.57003634441645 -0.03691149353981018 -65.5380161641166
1572 -0.03682562597095966 -65.60686197038741 -0.03882571049034596 -65.57684187460694
1573 -0.03687763586640358 -65.64373960625382 -0.03795712664723396 -65.61479900125417
1574 -0.03675821051001549 -65.68049781676383 -0.036682436056435105 -65.65148143731061
1575 -0.0367740660905838 -65.71727188285442 -0.036482876911759374 -65.68796431422237
1576 -0.03679722156375646 -65.75406910441818 -0.03739110361784696 -65.72535541784022
1577 -0.03676360975950956 -65.79083271417768 -0.036496326327323914 -65.76185174416754
1578 -0.03690367210656405 -65.82773638628424 -0.03980553969740867 -65.80165728386496
1579 -0.036765809543430804 -65.86450219582767 -0.03618478607386351 -65.83784206993882
1580 -0.036761698126792905 -65.90126389395446 -0.03692493550479412 -65.87476700544362
1581 -0.03676308635622263 -65.93802698031068 -0.03694795556366444 -65.91171496100728
1582 -0.036783655919134614 -65.97481063622982 -0.0390958733856678 -65.95081083439294
1583 -0.03676108978688717 -66.01157172601671 -0.03641336169093847 -65.98722419608387
1584 -0.03677413295954466 -66.04834585897626 -0.0353024423122406 -66.02252663839612
1585 -0.036773065105080605 -66.08511892408134 -0.03676825743168592 -66.0592948958278
1586 -0.036793879419565204 -66.1219128035009 -0.036287141405045985 -66.09558203723284
1587 -0.03674983028322458 -66.15866263378413 -0.037898171320557596 -66.13348020855341
1588 -0.03681760262697935 -66.19548023641111 -0.03641197718679905 -66.16989218574021
1589 -0.03682273160666227 -66.23230296801778 -0.038535240665078165 -66.2084274264053
1590 -0.03680313751101494 -66.26910610552879 -0.03464893084019423 -66.24307635724549
1591 -0.03684237357228994 -66.30594847910108 -0.035444761626422405 -66.27852111887191
1592 -0.03684748262166977 -66.34279596172274 -0.03866044413298368 -66.3171815630049
1593 -0.036812477931380275 -66.37960843965412 -0.0365885179489851 -66.35377008095388
1594 -0.03684925623238087 -66.4164576958865 -0.03634045757353306 -66.39011053852741
1595 -0.03692907281219959 -66.4533867686987 -0.03765076268464327 -66.42776130121206
1596 -0.03686797581613064 -66.49025474451484 -0.03579770885407925 -66.46355901006613
1597 -0.03687328342348337 -66.52712802793833 -0.03663138151168823 -66.50019039157782
1598 -0.03689970150589943 -66.56402772944423 -0.0359536275267601 -66.53614401910458
1599 -0.03689363971352577 -66.60092136915776 -0.03565045651048422 -66.57179447561506
1600 -0.03690624535083771 -66.6378276145086 -0.03789048735052347 -66.60968496296559
1601 -0.036865925416350365 -66.67469353992495 -0.03626106679439545 -66.64594602975998
1602 -0.03689524699002504 -66.71158878691497 -0.037477333284914496 -66.6834233630449
1603 -0.036901559494435784 -66.74849034640941 -0.037711023911833765 -66.72113438695673
1604 -0.03692374713718891 -66.7854140935466 -0.03642589692026377 -66.757560283877
1605 -0.036964858323335646 -66.82237895186994 -0.0383737288415432 -66.79593401271855
1606 -0.036892126128077504 -66.85927107799802 -0.035398595966398716 -66.83133260868495
1607 -0.03701595589518547 -66.8962870338932 -0.03262141142040491 -66.86395402010535
1608 -0.03703997507691383 -66.93332700897011 -0.036726000532507894 -66.90068002063786
1609 -0.037056864798069 -66.97038387376818 -0.036368501000106336 -66.93704852163798
1610 -0.03704860303550959 -67.0074324768037 -0.03599142208695412 -66.97303994372493
1611 -0.037076428160071374 -67.04450890496378 -0.03750438597053289 -67.01054432969546
1612 -0.03705601803958416 -67.08156492300336 -0.03893405143171549 -67.04947838112717
1613 -0.037037051469087603 -67.11860197447244 -0.03636542856693268 -67.08584380969411
1614 -0.03705906867980957 -67.15566104315225 -0.03929223455488682 -67.125136044249
1615 -0.03696327470242977 -67.19262431785468 -0.035615774989128116 -67.16075181923813
1616 -0.037088257074356076 -67.22971257492904 -0.03730130437761545 -67.19805312361575
1617 -0.03699684701859951 -67.26670942194764 -0.03676437232643366 -67.23481749594218
1618 -0.03691948782652617 -67.30362890977416 -0.03629178125411272 -67.27110927719629
1619 -0.03706278260797262 -67.34069169238214 -0.037854567356407645 -67.3089638445527
1620 -0.03713842257857323 -67.37783011496072 -0.0386770686134696 -67.34764091316616
1621 -0.037003840692341326 -67.41483395565305 -0.03708371538668871 -67.38472462855285
1622 -0.036955267749726774 -67.45178922340278 -0.03768242355436087 -67.4224070521072
1623 -0.03692471422255039 -67.48871393762533 -0.03635050747543574 -67.45875755958264
1624 -0.03695093225687742 -67.5256648698822 -0.03670130185782909 -67.49545886144047
1625 -0.036966167762875556 -67.56263103764508 -0.03659285567700863 -67.53205171711748
1626 -0.03698020111769438 -67.59961123876278 -0.036385512351989745 -67.56843722946947
1627 -0.036981217376887796 -67.63659245613967 -0.03594820704311132 -67.60438543651257
1628 -0.036996761336922646 -67.67358921747659 -0.03780842274427414 -67.64219385925685
1629 -0.0370268614962697 -67.71061607897286 -0.036660415679216386 -67.67885427493607
1630 -0.03700702786445618 -67.74762310683732 -0.035813931934535505 -67.71466820687061
1631 -0.0370054641738534 -67.78462857101118 -0.03667700365185737 -67.75134521052247
1632 -0.03701797407120466 -67.82164654508239 -0.03567036632448435 -67.78701557684695
1633 -0.03710287474095821 -67.85874941982334 -0.0371474077925086 -67.82416298463946
1634 -0.03706261124461889 -67.89581203106796 -0.03741929642856121 -67.86158228106802
1635 -0.03707145918160677 -67.93288349024957 -0.03701791074126959 -67.8986001918093
1636 -0.037062328308820724 -67.96994581855839 -0.03685747142881155 -67.93545766323811
1637 -0.037063933350145815 -68.00700975190853 -0.03701479751616717 -67.97247246075428
1638 -0.037026014551520346 -68.04403576646004 -0.03707123342901468 -68.0095436941833
1639 -0.037156867608428 -68.08119263406847 -0.03451028652489185 -68.04405398070818
1640 -0.03710181899368763 -68.11829445306216 -0.03900729343295097 -68.08306127414113
1641 -0.037069269083440305 -68.15536372214561 -0.03775015473365784 -68.12081142887479
1642 -0.03700247835367918 -68.1923662004993 -0.03683319985866547 -68.15764462873345
1643 -0.03695637341588735 -68.22932257391518 -0.03580298013985157 -68.1934476088733
1644 -0.0370280684903264 -68.26635064240551 -0.03679102994501591 -68.23023863881832
1645 -0.03703378867357969 -68.3033844310791 -0.036741108633577824 -68.2669797474519
1646 -0.037032139487564564 -68.34041657056666 -0.035590373910963535 -68.30257012136286
1647 -0.03709576278924942 -68.37751233335591 -0.034552651643753055 -68.33712277300661
1648 -0.03720736596733332 -68.41471969932324 -0.03787718880921602 -68.37499996181583
1649 -0.03711627498269081 -68.45183597430594 -0.03775187656283378 -68.41275183837867
1650 -0.037085193954408166 -68.48892116826035 -0.035023296251893044 -68.44777513463056
1651 -0.03713188674300909 -68.52605305500336 -0.03670657817274332 -68.4844817128033
1652 -0.03709401953965426 -68.56314707454301 -0.039111611992120744 -68.52359332479543
1653 -0.03705581333488226 -68.6002028878779 -0.0369478851556778 -68.56054120995111
1654 -0.03710550088435412 -68.63730838876225 -0.03549079243093729 -68.59603200238205
1655 -0.03717712163925171 -68.6744855104015 -0.03862577341496944 -68.63465777579701
1656 -0.03706530425697565 -68.71155081465847 -0.038305524922907355 -68.67296330071991
1657 -0.037081299163401124 -68.74863211382187 -0.03699088152498007 -68.7099541822449
1658 -0.037092579156160356 -68.78572469297804 -0.036140994541347025 -68.74609517678624
1659 -0.03705348409712315 -68.82277817707516 -0.037652432732284066 -68.78374760951853
1660 -0.037058410421013835 -68.85983658749618 -0.036390699073672296 -68.8201383085922
1661 -0.03709014654159546 -68.89692673403778 -0.03735938835889101 -68.8574976969511
1662 -0.03707229327410459 -68.93399902731188 -0.036022912710905075 -68.893520609662
1663 -0.037222102470695975 -68.97122112978258 -0.0306425491347909 -68.9241631587968
1664 -0.03728305958211422 -69.00850418936469 -0.03601080644875765 -68.96017396524556
1665 -0.037310357019305226 -69.045814546384 -0.036900095827877524 -68.99707406107343
1666 -0.03728502709418535 -69.08309957347818 -0.03851867336779833 -69.03559273444124
1667 -0.03722343575209379 -69.12032300923028 -0.038767332583665846 -69.0743600670249
1668 -0.037253649532794954 -69.15757665876308 -0.038286040723323825 -69.11264610774822
1669 -0.03718143869191408 -69.194758097455 -0.03685778863728047 -69.1495038963855
1670 -0.0372184619307518 -69.23197655938574 -0.036064762994647025 -69.18556865938014
1671 -0.03720879908651113 -69.26918535847226 -0.036975227296352386 -69.22254388667649
1672 -0.03725020606070757 -69.30643556453296 -0.0344267824664712 -69.25697066914296
1673 -0.03727730456739664 -69.34371286910036 -0.03738796282559633 -69.29435863196855
1674 -0.03728331197053194 -69.38099618107088 -0.037594311870634556 -69.33195294383918
1675 -0.037179892510175706 -69.41817607358107 -0.03837200775742531 -69.37032495159661
1676 -0.037253844738006595 -69.45542991831907 -0.03640890344977379 -69.40673385504638
1677 -0.03718534093350172 -69.49261525925257 -0.037433120980858804 -69.44416697602725
1678 -0.037193137034773824 -69.52980839628735 -0.03586974833160639 -69.48003672435885
1679 -0.03727513402700424 -69.56708353031435 -0.0363882765173912 -69.51642500087624
1680 -0.037261951714754105 -69.6043454820291 -0.03598313834518194 -69.55240813922143
1681 -0.03724590204656124 -69.64159138407567 -0.0375524953007698 -69.5899606345222
1682 -0.03727220389991999 -69.67886358797558 -0.039137601479887964 -69.6290982360021
1683 -0.03721554186195135 -69.71607912983754 -0.03704555369913578 -69.66614378970122
1684 -0.03721099756658077 -69.75329012740411 -0.0373808303847909 -69.70352462008601
1685 -0.03719312530010939 -69.79048325270422 -0.036542621068656446 -69.74006724115468
1686 -0.0371790673583746 -69.8276623200626 -0.035639268718659876 -69.77570650987333
1687 -0.0374026408419013 -69.8650649609045 -0.03227651417255402 -69.80798302404588
1688 -0.037402023747563365 -69.90246698465207 -0.03635719940066338 -69.84434022344655
1689 -0.03740219920873642 -69.93986918386081 -0.03657208885997534 -69.88091231230652
1690 -0.03737512566149235 -69.9772443095223 -0.03557370807975531 -69.91648602038627
1691 -0.03736661411821842 -70.01461092364052 -0.035426443256437776 -69.95191246364271
1692 -0.03743310961872339 -70.05204403325924 -0.037897296436131 -69.98980976007884
1693 -0.03739544153213501 -70.08943947479138 -0.0377919539809227 -70.02760171405977
1694 -0.03742530681192875 -70.1268647816033 -0.03682373706251383 -70.06442545112229
1695 -0.03748846650123596 -70.16435324810453 -0.0353903753682971 -70.09981582649058
1696 -0.03747583329677582 -70.20182908140131 -0.03822211138904095 -70.13803793787963
1697 -0.03740011509507894 -70.2392291964964 -0.03597066681832075 -70.17400860469795
1698 -0.0373881122097373 -70.27661730870614 -0.03938785679638386 -70.21339646149433
1699 -0.03751698117703199 -70.31413428988317 -0.044882618077099326 -70.25827907957142
1700 -0.03721815533936024 -70.35135244522253 -0.038671255484223364 -70.29695033505564
1701 -0.037127510830760005 -70.38847995605329 -0.03745845090597868 -70.33440878596161
1702 -0.037114030495285985 -70.42559398654858 -0.037385028414428235 -70.37179381437605
1703 -0.0371353467926383 -70.46272933334122 -0.03647457007318735 -70.40826838444923
1704 -0.03712225016206503 -70.49985158350329 -0.037047643586993216 -70.44531602803622
1705 -0.0370858458802104 -70.5369374293835 -0.037586157023906705 -70.48290218506013
1706 -0.03703441992402077 -70.57397184930753 -0.041259584575891496 -70.52416176963602
1707 -0.03699147272855043 -70.61096332203607 -0.03558725956827402 -70.5597490292043
1708 -0.03699433896690607 -70.64795766100298 -0.037196668423712255 -70.59694569762802
1709 -0.03699861783534288 -70.68495627883831 -0.035584564320743084 -70.63253026194876
1710 -0.0370361041277647 -70.72199238296608 -0.038317731209099294 -70.67084799315786
1711 -0.03705795668065548 -70.75905033964673 -0.036848329938948154 -70.70769632309681
1712 -0.0370633490383625 -70.7961136886851 -0.038080387935042384 -70.74577671103185
1713 -0.037042347341775896 -70.83315603602688 -0.03924486730247736 -70.78502157833432
1714 -0.037009247578680515 -70.87016528360556 -0.03561826180666685 -70.82063984014098
1715 -0.037002478167414664 -70.90716776177297 -0.03769283276051283 -70.8583326729015
1716 -0.03703938163816929 -70.94420714341113 -0.03875306937843561 -70.89708574227993
1717 -0.03695847857743502 -70.98116562198857 -0.0365848371759057 -70.93367057945584
1718 -0.036897289007902144 -71.01806291099646 -0.037379398569464685 -70.9710499780253
1719 -0.03699508085846901 -71.05505799185494 -0.03760513123124838 -71.00865510925655
1720 -0.03691493701189756 -71.09197292886684 -0.03625563234090805 -71.04491074159746
1721 -0.036995851621031764 -71.12896878048787 -0.03539089169353247 -71.080301633291
1722 -0.037021579965949056 -71.16599036045382 -0.03684448953717947 -71.11714612282817
1723 -0.037061655335128306 -71.20305201578894 -0.03488626163452864 -71.1520323844627
1724 -0.03701225146651268 -71.24006426725545 -0.035431132093071936 -71.18746351655577
1725 -0.03716729525476694 -71.27723156251021 -0.04002400450408459 -71.22748752105986
1726 -0.03697199933230877 -71.31420356184252 -0.03646314889192581 -71.26395066995178
1727 -0.03698913399130106 -71.35119269583382 -0.037959611788392064 -71.30191028174018
1728 -0.036993725970387456 -71.3881864218042 -0.03760003242641687 -71.33951031416659
1729 -0.03706166036427021 -71.42524808216848 -0.03780286647379398 -71.37731318064039
1730 -0.03698145840317011 -71.46222954057166 -0.0369359927251935 -71.41424917336558
1731 -0.03694744408130646 -71.49917698465296 -0.03689216170459986 -71.45114133507018
1732 -0.03696913495659828 -71.53614611960955 -0.03746607806533575 -71.48860741313551
1733 -0.036966392584145066 -71.5731125121937 -0.03746563382446766 -71.52607304695998
1734 -0.036983081698417665 -71.61009559389213 -0.03475313708186149 -71.56082618404184
1735 -0.03704157005995512 -71.64713716395208 -0.03747729808092117 -71.59830348212276
1736 -0.03703451529145241 -71.68417167924353 -0.040755007229745385 -71.63905848935251
1737 -0.03692770656198263 -71.72109938580552 -0.03965702913701534 -71.67871551848953
1738 -0.03678441345691681 -71.75788379926243 -0.03722877986729145 -71.71594429835682
1739 -0.03684328924864531 -71.79472708851108 -0.03651798367500305 -71.75246228203181
1740 -0.036835984140634534 -71.83156307265172 -0.037290646322071554 -71.78975292835389
1741 -0.036847055330872534 -71.86841012798259 -0.03640339076519013 -71.82615631911908
1742 -0.036831686086952684 -71.90524181406954 -0.03744341973215341 -71.86359973885124
1743 -0.036788567714393136 -71.94203038178394 -0.03838416077196598 -71.9019838996232
1744 -0.036834620498120786 -71.97886500228206 -0.035017692111432554 -71.93700159173464
1745 -0.03682632818818092 -72.01569133047025 -0.03823108077049255 -71.97523267250513
1746 -0.036803309246897696 -72.05249463971714 -0.03624277561903 -72.01147544812416
1747 -0.036805353872478005 -72.08929999358962 -0.03623364083468914 -72.04770908895885
1748 -0.036807209625840186 -72.12610720321545 -0.03721204735338688 -72.08492113631225
1749 -0.03677876926958561 -72.16288597248504 -0.038638055138289926 -72.12355919145054
1750 -0.03678641077131033 -72.19967238325636 -0.03696215376257896 -72.16052134521311
1751 -0.036827579326927665 -72.23649996258328 -0.03678446225821972 -72.19730580747134
1752 -0.03682313151657581 -72.27332309409985 -0.03839111030101776 -72.23569691777236
1753 -0.03680447731167078 -72.31012757141153 -0.03621134459972382 -72.27190826237208
1754 -0.036850718036293986 -72.34697828944782 -0.03503444604575634 -72.30694270841784
1755 -0.03691089991480112 -72.38388918936262 -0.037127917632460594 -72.3440706260503
1756 -0.03685826603323221 -72.42074745539585 -0.03801884222775698 -72.38208946827805
1757 -0.03683275394141674 -72.45758020933727 -0.036046001501381396 -72.41813546977943
1758 -0.03688891120254993 -72.49446912053982 -0.03654759638011455 -72.45468306615955
1759 -0.03682170994579792 -72.53129083048562 -0.035728908330202105 -72.49041197448975
1760 -0.03690014462918043 -72.5681909751148 -0.03872047308832407 -72.52913244757806
1761 -0.03680656999349594 -72.6049975451083 -0.03988881967961788 -72.56902126725768
1762 -0.03678637221455574 -72.64178391732285 -0.03560498151928186 -72.60462624877697
1763 -0.03689645081758499 -72.67868036814043 -0.03522757738828659 -72.63985382616525
1764 -0.03687411192804575 -72.71555448006848 -0.03829581812024117 -72.6781496442855
1765 -0.036804476752877235 -72.75235895682135 -0.0359984653070569 -72.71414810959256
1766 -0.03684068433940411 -72.78919964116076 -0.036118388175964355 -72.75026649776852
1767 -0.036892189644277096 -72.82609183080504 -0.03653703220188618 -72.78680352997041
1768 -0.03689862992614508 -72.86299046073118 -0.03485849276185036 -72.82166202273227
1769 -0.03694055508822203 -72.8999310158194 -0.03509609699249268 -72.85675811972476
1770 -0.03699242938309908 -72.93692344520251 -0.03545565102249384 -72.89221377074725
1771 -0.0369746420532465 -72.97389808725576 -0.03827080950140953 -72.93048458024866
1772 -0.036970859952270986 -73.01086894720804 -0.03750747572630644 -72.96799205597496
1773 -0.03690334465354681 -73.04777229186159 -0.038041196018457415 -73.00603325199341
1774 -0.036939897760748866 -73.08471218962234 -0.036774278804659846 -73.04280753079807
1775 -0.03694869540631771 -73.12166088502866 -0.03701982647180557 -73.07982735726988
1776 -0.03693536762148142 -73.15859625265014 -0.03817136716097593 -73.11799872443085
1777 -0.03692559115588665 -73.19552184380603 -0.03621001075953245 -73.15420873519038
1778 -0.03696069419384003 -73.23248253799987 -0.03617687840014696 -73.19038561359052
1779 -0.03695692922919989 -73.26943946722908 -0.037996366433799264 -73.22838198002432
1780 -0.03695884365588427 -73.30639831088496 -0.038011238910257816 -73.26639321893458
1781 -0.036878174357116225 -73.34327648524207 -0.03620613496750593 -73.30259935390208
1782 -0.036920595169067386 -73.38019708041114 -0.03667356688529253 -73.33927292078738
1783 -0.03688897341489792 -73.41708605382604 -0.032909481786191463 -73.37218240257357
1784 -0.03710668310523033 -73.45419273693128 -0.03622523993253708 -73.4084076425061
1785 -0.0371685940772295 -73.4913613310085 -0.039094628766179085 -73.44750227127228
1786 -0.03704293984919786 -73.5284042708577 -0.03593802526593208 -73.48344029653822
1787 -0.037117266841232774 -73.56552153769894 -0.03585828188806772 -73.51929857842629
1788 -0.037058081664144996 -73.60257961936308 -0.03909323327243328 -73.55839181169873
1789 -0.03698705229908228 -73.63956667166217 -0.03545406684279442 -73.59384587854152
1790 -0.03713790569454432 -73.67670457735672 -0.032974405400455 -73.62682028394197
1791 -0.037129292637109755 -73.71383386999382 -0.03735138680785895 -73.66417167074982
1792 -0.037110110931098464 -73.75094398092492 -0.037462897785007956 -73.70163456853483
1793 -0.037146473117172715 -73.78809045404209 -0.035859758220613006 -73.73749432675544
1794 -0.03715482521802187 -73.82524527926012 -0.0351771229878068 -73.77267144974324
1795 -0.037146659567952156 -73.86239193882807 -0.037953813187778 -73.81062526293103
1796 -0.03714501429349184 -73.89953695312155 -0.03697280697524548 -73.84759806990627
1797 -0.03723735082894564 -73.9367743039505 -0.036128688044846057 -73.88372675795111
1798 -0.03713135346770287 -73.9739056574182 -0.03675226718187332 -73.92047902513298
1799 -0.037162203900516035 -74.01106786131872 -0.03895794041454792 -73.95943696554752
1800 -0.037120192870497705 -74.04818805418923 -0.038862896338105204 -73.99829986188563
1801 -0.03707824517041445 -74.08526629935965 -0.03764052465558052 -74.03594038654121
1802 -0.0371977049857378 -74.12246400434539 -0.0317755114287138 -74.06771589796993
1803 -0.03720705565065145 -74.15967105999604 -0.03596152402460575 -74.10367742199453
1804 -0.037157375179231164 -74.19682843517528 -0.0359661603346467 -74.13964358232919
1805 -0.03724601566791534 -74.2340744508432 -0.036925111524760725 -74.17656869385395
1806 -0.037194508500397204 -74.27126895934359 -0.0370570195838809 -74.21362571343784
1807 -0.03727926481515169 -74.30854822415874 -0.03695727325975895 -74.2505829866976
1808 -0.03733126260340214 -74.34587948676214 -0.0375429255887866 -74.28812591228638
1809 -0.037290013208985326 -74.38316949997113 -0.037851841747760774 -74.32597775403414
1810 -0.03720463626086712 -74.420374136232 -0.03521127291023731 -74.36118902694437
1811 -0.037276862375438216 -74.45765099860743 -0.03577191196382046 -74.3969609389082
1812 -0.0372739901766181 -74.49492498878405 -0.036946664191782476 -74.43390760309998
1813 -0.03724703099578619 -74.53217201977984 -0.036966792307794094 -74.47087439540778
1814 -0.03731323778629303 -74.56948525756613 -0.039726578444242475 -74.51060097385202
1815 -0.037246678955852985 -74.60673193652198 -0.037337328493595126 -74.54793830234561
1816 -0.03719805814325809 -74.64392999466524 -0.03706892766058445 -74.5850072300062
1817 -0.037163183093070984 -74.68109317775831 -0.03698835242539644 -74.6219955824316
1818 -0.03717396836727858 -74.7182671461256 -0.038235594518482685 -74.66023117695008
1819 -0.03719620108604431 -74.75546334721164 -0.037581058032810685 -74.69781223498289
1820 -0.03711737971752882 -74.79258072692917 -0.03580581806600094 -74.73361805304889
1821 -0.03713744822889566 -74.82971817515806 -0.03721852879971266 -74.7708365818486
1822 -0.03704895228147507 -74.86676712743954 -0.03726963922381401 -74.8081062210724
1823 -0.03717831782996654 -74.90394544526951 -0.03658526036888361 -74.84469148144129
1824 -0.03714128956198692 -74.9410867348315 -0.03543004710227251 -74.88012152854355
1825 -0.03719705529510975 -74.97828379012661 -0.03720824532210827 -74.91732977386566
1826 -0.03719188012182713 -75.01547567024843 -0.0379148043692112 -74.95524457823487
1827 -0.0371283870190382 -75.05260405726747 -0.0415032560005784 -74.99674783423545
1828 -0.03705363385379314 -75.08965769112126 -0.03506870847195387 -75.0318165427074
1829 -0.03713523279875517 -75.12679292392002 -0.03512148056179285 -75.0669380232692
1830 -0.0371370617300272 -75.16392998565004 -0.03846753239631653 -75.10540555566551
1831 -0.03709595687687397 -75.20102594252691 -0.036192172951996324 -75.14159772861751
1832 -0.03718124590814113 -75.23820718843506 -0.037292641773819926 -75.17889037039133
1833 -0.0371266819536686 -75.27533387038872 -0.03776791784912348 -75.21665828824045
1834 -0.037102249637246135 -75.31243612002596 -0.035114390030503276 -75.25177267827095
1835 -0.037104721553623675 -75.34954084157958 -0.037050930224359034 -75.2888236084953
1836 -0.03704374227672815 -75.3865845838563 -0.037252079136669634 -75.32607568763197
1837 -0.037131966836750505 -75.42371655069306 -0.039051500335335734 -75.3651271879673
1838 -0.037093172781169415 -75.46080972347423 -0.036340000852942464 -75.40146718882025
1839 -0.03709196299314499 -75.49790168646737 -0.036079815961420535 -75.43754700478166
1840 -0.037098082900047305 -75.53499976936742 -0.040216376446187495 -75.47776338122785
1841 -0.03702967688441276 -75.57202944625183 -0.0375759020447731 -75.51533928327262
1842 -0.03701329976320267 -75.60904274601504 -0.03806261904537678 -75.553401902318
1843 -0.03698550574481487 -75.64602825175984 -0.039517242833971976 -75.59291914515197
1844 -0.03690046649426222 -75.6829287182541 -0.034473635256290436 -75.62739278040826
1845 -0.03689542710781098 -75.71982414536191 -0.0361687183380127 -75.66356149874628
1846 -0.03702632840722799 -75.75685047376913 -0.037349098920822145 -75.7009105976671
1847 -0.03697890061885119 -75.79382937438798 -0.036857280693948266 -75.73776787836105
1848 -0.0369882944971323 -75.83081766888512 -0.03752685934305191 -75.7752947377041
1849 -0.03694887552410364 -75.86776654440922 -0.03515251930803061 -75.81044725701213
1850 -0.03707152754068375 -75.90483807194991 -0.03630798067897558 -75.8467552376911
1851 -0.03704185504466295 -75.94187992699457 -0.036777226254343987 -75.88353246394544
1852 -0.037100253812968734 -75.97898018080754 -0.035533979535102844 -75.91906644348055
1853 -0.03706017937511206 -76.01604036018266 -0.037985711358487606 -75.95705215483903
1854 -0.0370219349861145 -76.05306229516877 -0.03734215665608644 -75.99439431149511
1855 -0.037026187591254714 -76.09008848276002 -0.03481479175388813 -76.029209103249
1856 -0.037046612985432145 -76.12713509574546 -0.03662047162652016 -76.06582957487552
1857 -0.03707196097820997 -76.16420705672367 -0.03727690670639276 -76.10310648158192
1858 -0.037105549313128 -76.2013126060368 -0.03584364093840122 -76.13895012252031
1859 -0.03725209403783083 -76.23856470007462 -0.03579192515462637 -76.17474204767494
1860 -0.037171562761068346 -76.2757362628357 -0.03695206642150879 -76.21169411409645
1861 -0.037164324522018434 -76.31290058735772 -0.03753220085054636 -76.249226314947
1862 -0.03717126417905092 -76.35007185153677 -0.036250804737210277 -76.2854771196842
1863 -0.03720870930701494 -76.38728056084378 -0.03500192724168301 -76.32047904692588
1864 -0.037215000577270986 -76.42449556142105 -0.03702112529426813 -76.35750017222016
1865 -0.03725970424711704 -76.46175526566817 -0.038946031220257284 -76.39644620344042
1866 -0.037145277857780455 -76.49890054352595 -0.037586303800344466 -76.43403250724076
1867 -0.03711681384593248 -76.53601735737188 -0.03554332610219717 -76.46957583334296
1868 -0.037131497636437416 -76.57314885500831 -0.03703851904720068 -76.50661435239016
1869 -0.03723271284252405 -76.61038156785084 -0.03861425649374724 -76.5452286088839
1870 -0.03711927346885204 -76.64750084131968 -0.035904747620224955 -76.58113335650413
1871 -0.037144854106009005 -76.68464569542569 -0.03673039264976978 -76.6178637491539
1872 -0.0371710816398263 -76.72181677706551 -0.037650639191269875 -76.65551438834517
1873 -0.0371460298076272 -76.75896280687314 -0.03662922866642475 -76.6921436170116
1874 -0.037187015265226366 -76.79614982213837 -0.03589257523417473 -76.72803619224577
1875 -0.03718708585947752 -76.83333690799785 -0.035805270075798035 -76.76384146232157
1876 -0.037238113768398765 -76.87057502176624 -0.037598923034965995 -76.80144038535653
1877 -0.037228229269385335 -76.90780325103563 -0.03634955119341612 -76.83778993654994
1878 -0.03724025562405586 -76.94504350665969 -0.03813046719878912 -76.87592040374872
1879 -0.03711835704743862 -76.98216186370712 -0.03678140304982662 -76.91270180679855
1880 -0.037210879288613795 -77.01937274299573 -0.03739561624825001 -76.9500974230468
1881 -0.037179373949766156 -77.0565521169455 -0.037618768587708476 -76.9877161916345
1882 -0.037231783382594585 -77.09378390032809 -0.03744894936680794 -77.02516514100131
1883 -0.03706637341529131 -77.13085027374338 -0.03447207640856505 -77.05963721740987
1884 -0.03725223708897829 -77.16810251083236 -0.03756168484687805 -77.09719890225675
1885 -0.03714389186352492 -77.20524640269588 -0.03759307283908129 -77.13479197509584
1886 -0.037161806039512156 -77.24240820873538 -0.036596843227744105 -77.17138881832358
1887 -0.03716380782425403 -77.27957201655964 -0.03786281142383814 -77.20925162974741
1888 -0.03719485551118851 -77.31676687207083 -0.03725471012294292 -77.24650633987035
1889 -0.03716559950262308 -77.35393247157346 -0.03656633086502552 -77.28307267073538
1890 -0.037171338498592374 -77.39110381007205 -0.03911747504025698 -77.32219014577564
1891 -0.03710001297295094 -77.42820382304501 -0.04010157659649849 -77.36229172237213
1892 -0.037001897022128104 -77.46520572006713 -0.036241783574223516 -77.39853350594636
1893 -0.03708465024828911 -77.50229037031542 -0.03784751016646624 -77.43638101611283
1894 -0.0370514627546072 -77.53934183307003 -0.0377033369615674 -77.4740843530744
1895 -0.037040221691131595 -77.57638205476115 -0.03672547023743391 -77.51080982331183
1896 -0.03707603309303522 -77.61345808785418 -0.03540065549314022 -77.54621047880497
1897 -0.037124870158731935 -77.65058295801292 -0.03681731671094894 -77.58302779551592
1898 -0.03708135355263949 -77.68766431156556 -0.03717315513640642 -77.62020095065232
1899 -0.0370895167812705 -77.72475382834682 -0.03584573548287153 -77.65604668613518
1900 -0.03712492771446705 -77.7618787560613 -0.04108101725578308 -77.69712770339096
1901 -0.03714450392872095 -77.79902325999001 -0.03956002164632082 -77.73668772503729
1902 -0.0369689105078578 -77.83599217049786 -0.03621508087962866 -77.77290280591691
1903 -0.036994192749261856 -77.87298636324712 -0.0375905005261302 -77.81049330644305
1904 -0.03700892273336649 -77.90999528598049 -0.03772106245160103 -77.84821436889465
1905 -0.03694845326244831 -77.94694373924294 -0.03703695926815272 -77.8852513281628
1906 -0.03698982838541269 -77.98393356762836 -0.03628893531858921 -77.92154026348139
1907 -0.0369621317833662 -78.02089569941172 -0.036583855748176575 -77.95812411922957
1908 -0.036975230649113656 -78.05787093006084 -0.03701029978692531 -77.9951344190165
1909 -0.03699753545224667 -78.09486846551309 -0.035194318555295465 -78.03032873757179
1910 -0.03706834968179464 -78.13193681519488 -0.0380891315639019 -78.0684178691357
1911 -0.03695358783006668 -78.16889040302495 -0.03507163859903813 -78.10348950773474
1912 -0.03709204718470573 -78.20598245020965 -0.03553721010684967 -78.13902671784159
1913 -0.03709601294249296 -78.24307846315214 -0.037823453359305856 -78.1768501712009
1914 -0.037119855731725694 -78.28019831888388 -0.03758020456880331 -78.2144303757697
1915 -0.03705380018800497 -78.31725211907188 -0.036586766690015794 -78.25101714245972
1916 -0.037084017507731916 -78.35433613657962 -0.03506557624787092 -78.28608271870759
1917 -0.03706637006253004 -78.39140250664215 -0.0366463977843523 -78.32272911649194
1918 -0.03706655148416758 -78.42846905812632 -0.037587402574718 -78.36031651906666
1919 -0.037169909290969375 -78.46563896741729 -0.03426851108670235 -78.39458503015337
1920 -0.03719194959849119 -78.50283091701579 -0.03563929982483387 -78.4302243299782
1921 -0.03717826921492815 -78.54000918623072 -0.03778439238667488 -78.46800872236487
1922 -0.037179484777152536 -78.57718867100787 -0.037007924914360044 -78.50501664727923
1923 -0.03715760558843613 -78.61434627659631 -0.03740338310599327 -78.54242003038523
1924 -0.03717043399810791 -78.65151671059442 -0.03720808364450932 -78.57962811402975
1925 -0.03713006619364023 -78.68864677678806 -0.0379920719191432 -78.6176201859489
1926 -0.03707484677433968 -78.7257216235624 -0.03631426673382521 -78.65393445268272
1927 -0.03716912530362606 -78.76289074886603 -0.036689217761158945 -78.69062367044388
1928 -0.03717030305415392 -78.80006105192018 -0.039399290829896925 -78.73002296127378
1929 -0.03706338256597519 -78.83712443448616 -0.03211727607995272 -78.76214023735373
1930 -0.03728963658213615 -78.87441407106829 -0.03675637450069189 -78.79889661185443
1931 -0.037256718054413794 -78.9116707891227 -0.037642722763121125 -78.83653933461756
1932 -0.037215661443769935 -78.94888645056646 -0.038631171360611914 -78.87517050597816
1933 -0.037178214825689795 -78.98606466539215 -0.037696118280291555 -78.91286662425846
1934 -0.03721706662327051 -79.02328173201542 -0.04124409202486277 -78.95411071628332
1935 -0.03703658040612936 -79.06031831242154 -0.036155283264815805 -78.99026599954814
1936 -0.03707136269658804 -79.09738967511814 -0.03749724440276623 -79.02776324395091
1937 -0.03708710726350546 -79.13447678238164 -0.03696347177028656 -79.0647267157212
1938 -0.03705304823815823 -79.1715298306198 -0.03638896849006414 -79.10111568421127
1939 -0.0370917983353138 -79.20862162895511 -0.03707158714532852 -79.1381872713566
1940 -0.037110882066190246 -79.2457325110213 -0.036708373576402664 -79.174895644933
1941 -0.03712974954396486 -79.28286226056527 -0.03692192919552326 -79.21181757412853
1942 -0.03705085925757885 -79.31991311982284 -0.03373379576951265 -79.24555136989804
1943 -0.03715806938707829 -79.35707118920992 -0.0366374209523201 -79.28218879085036
1944 -0.03719456922262907 -79.39426575843255 -0.039199599996209145 -79.32138839084656
1945 -0.037142207846045494 -79.4314079662786 -0.036218340322375295 -79.35760673116894
1946 -0.03712685238569975 -79.4685348186643 -0.03807459101080894 -79.39568132217975
1947 -0.03713171351701021 -79.50566653218131 -0.03648442719131708 -79.43216574937107
1948 -0.03714337069541216 -79.54280990287673 -0.035584282130002975 -79.46775003150107
1949 -0.03724235743284225 -79.58005226030957 -0.037140830792486666 -79.50489086229355
1950 -0.03723967522382736 -79.6172919355334 -0.04208140503615141 -79.5469722673297
1951 -0.037172531709074974 -79.65446446724248 -0.03410086091607809 -79.58107312824579
1952 -0.03716398347169161 -79.69162845071416 -0.03786074761301279 -79.6189338758588
1953 -0.03715390358120203 -79.72878235429536 -0.036839529499411584 -79.65577340535822
1954 -0.03712429627776146 -79.76590665057313 -0.037749887257814405 -79.69352329261604
1955 -0.03711648564785719 -79.80302313622099 -0.0369615713134408 -79.73048486392948
1956 -0.03713836818933487 -79.84016150441032 -0.04018493946641684 -79.77066980339589
1957 -0.03705145604908466 -79.8772129604594 -0.037044705078005793 -79.8077145084739
1958 -0.037059679813683036 -79.91427264027308 -0.037265544198453425 -79.84498005267234
1959 -0.03701276797801256 -79.9512854082511 -0.03606682289391756 -79.88104687556626
1960 -0.03711722027510404 -79.9884026285262 -0.037044822797179223 -79.91809169836344
1961 -0.03710568342357874 -80.02550831194978 -0.0378313273191452 -79.95592302568258
1962 -0.03707249779254198 -80.06258080974231 -0.03922268617898226 -79.99514571186157
1963 -0.036998788453638555 -80.09957959819596 -0.03606611080467701 -80.03121182266625
1964 -0.03700740598142147 -80.13658700417739 -0.037106568925082684 -80.06831839159133
1965 -0.03697209898382425 -80.17355910316121 -0.038074906915426254 -80.10639329850676
1966 -0.03699970934540033 -80.2105588125066 -0.03620780240744352 -80.1426011009142
1967 -0.036975177377462386 -80.24753398988406 -0.03814557008445263 -80.18074667099866
1968 -0.037007061019539836 -80.2845410509036 -0.03459238987416029 -80.21533906087282
1969 -0.03708089031279087 -80.32162194121639 -0.032503539323806764 -80.24784260019663
1970 -0.03710840959101915 -80.3587303508074 -0.03632730972021818 -80.28416990991686
1971 -0.03714031968265772 -80.39587067049007 -0.03739243187010288 -80.32156234178696
1972 -0.037136007100343704 -80.43300667759041 -0.036207407154142855 -80.3577697489411
1973 -0.03715070597827434 -80.47015738356869 -0.036372403427958486 -80.39414215236906
1974 -0.03716081902384758 -80.50731820259254 -0.03702645543962717 -80.43116860780869
1975 -0.03714755661785603 -80.5444657592104 -0.038975836522877214 -80.47014444433157
1976 -0.03722486551851034 -80.5816906247289 -0.0361782981082797 -80.50632274243985
1977 -0.037122765369713304 -80.61881339009862 -0.03519786670804024 -80.5415206091479
1978 -0.03721249215304852 -80.65602588225167 -0.03766833730041981 -80.57918894644831
1979 -0.037219643034040926 -80.6932455252857 -0.039946894906461236 -80.61913584135478
1980 -0.03712010905146599 -80.73036563433718 -0.03690862357616424 -80.65604446493094
1981 -0.037079166062176226 -80.76744480039935 -0.03441001493483782 -80.69045447986578
1982 -0.03719575814902783 -80.80464055854837 -0.035042181983590125 -80.72549666184936
1983 -0.0372452599927783 -80.84188581854114 -0.037283091247081755 -80.76277975309644
1984 -0.03716331664472818 -80.87904913518587 -0.03583901431411505 -80.79861876741056
1985 -0.03721676915884018 -80.91626590434471 -0.03785242810845375 -80.83647119551901
1986 -0.037188615277409555 -80.95345451962213 -0.03648863192647696 -80.87295982744548
1987 -0.037235969305038454 -80.99069048892717 -0.03564157411456108 -80.90860140156005
1988 -0.03724638782441616 -81.02793687675158 -0.037758253142237665 -80.94635965470229
1989 -0.037210545130074026 -81.06514742188166 -0.03778490219265222 -80.98414455689495
1990 -0.037243150733411313 -81.10239057261508 -0.03615284655243158 -81.02029740344737
1991 -0.03716822415590286 -81.13955879677098 -0.03689909819513559 -81.05719650164251
1992 -0.03722083549946546 -81.17677963227045 -0.03663368094712496 -81.09383018258963
1993 -0.03721881881356239 -81.21399845108401 -0.036745069362223146 -81.13057525195185
1994 -0.037260927446186545 -81.2512593785302 -0.0389688216149807 -81.16954407356684
1995 -0.03717378284782171 -81.28843316137801 -0.036828717589378356 -81.20637279115621
1996 -0.037238772585988046 -81.325671933964 -0.03673464003950357 -81.24310743119571
1997 -0.037217533029615876 -81.36288946699362 -0.038137871958315375 -81.28124530315402
1998 -0.03714990019798279 -81.40003936719161 -0.036694479174911976 -81.31793978232893
1999 -0.03718510530889034 -81.4372244725005 -0.03673038203269243 -81.35467016436162
2000 -0.0371825048699975 -81.4744069773705 -0.036560443602502345 -81.39123060796412
