# Supplementary material for: Learning nonequilibrium statistical mechanics and dynamical phase transitions
Source: Nat Commun. 2024 Feb 6;15:1117. doi: 10.1038/s41467-024-45172-8 (PMC10847122; doi:10.1038/s41467-024-45172-8)
Supplement: Supplementary file 4 — Supplementary Data 1 [file 41467_2024_45172_MOESM4_ESM.zip › DPT-main/PlotTemplate/plot_KL_divergence/out/finite_time/SE/L4_D2W32K5_E100BS1k/logs-0.55/log.txt]

1 -0.08318886496126651 -0.08318886496126651 -0.08318776488304139 -0.08318776488304139
2 -0.08275434114038945 -0.16594320610165597 -0.08274718262255192 -0.1659349475055933
3 -0.08236176185309887 -0.24830496795475485 -0.08237151801586151 -0.2483064655214548
4 -0.08196717388927936 -0.3302721418440342 -0.08197589851915836 -0.3302823640406132
5 -0.08158823624253272 -0.41186037808656695 -0.08160187527537346 -0.4118842393159866
6 -0.08122207596898079 -0.49308245405554774 -0.0812226228415966 -0.4931068621575832
7 -0.0808565478771925 -0.5739390019327403 -0.0808467622846365 -0.5739536244422196
8 -0.08051923215389252 -0.6544582340866328 -0.08050966784358024 -0.6544632922857999
9 -0.08018396608531475 -0.7346422001719476 -0.08017917163670063 -0.7346424639225005
10 -0.07985744141042232 -0.8144996415823699 -0.07985741496086121 -0.8144998788833617
11 -0.07954957820475102 -0.8940492197871209 -0.07956819385290145 -0.8940680727362632
12 -0.07923608236014842 -0.9732853021472694 -0.07923629730939866 -0.9733043700456618
13 -0.07893795818090439 -1.0522232603281738 -0.07893545292317868 -1.0522398229688406
14 -0.07864482030272484 -1.1308680806308986 -0.07865930423140526 -1.1308991272002458
15 -0.07835611179471016 -1.2092241924256089 -0.07833281904459 -1.2092319462448358
16 -0.07808582223951817 -1.287310014665127 -0.07806237004697322 -1.287294316291809
17 -0.07780156135559083 -1.365111576020718 -0.07780770882964134 -1.3651020251214503
18 -0.07753656022250652 -1.4426481362432244 -0.0775345116853714 -1.4426365368068217
19 -0.07727576084434987 -1.5199238970875744 -0.07725804410874844 -1.5198945809155702
20 -0.0770195446908474 -1.5969434417784218 -0.07705201655626297 -1.596946597471833
21 -0.07677138261497021 -1.6737148243933921 -0.07678321413695813 -1.6737298116087913
22 -0.07652679048478603 -1.750241614878178 -0.07655269652605057 -1.7502825081348419
23 -0.07628489956259728 -1.8265265144407754 -0.07629927583038806 -1.8265817839652299
24 -0.07603725492954254 -1.902563769370318 -0.07608945779502392 -1.9026712417602538
25 -0.07580251656472684 -1.9783662859350448 -0.0758417271077633 -1.9785129688680172
26 -0.07557933144271374 -2.0539456173777584 -0.0756056074053049 -2.0541185762733223
27 -0.07534642145037651 -2.129292038828135 -0.07535168789327144 -2.129470264166594
28 -0.07511884234845638 -2.2044108811765915 -0.07505498118698598 -2.20452524535358
29 -0.07490231953561306 -2.2793132007122043 -0.07482171840965748 -2.2793469637632375
30 -0.07469765953719616 -2.3540108602494003 -0.07467342838644982 -2.354020392149687
31 -0.0744768463075161 -2.4284877065569166 -0.07450375258922577 -2.4285241447389128
32 -0.07426453419029713 -2.502752240747214 -0.07426060438156128 -2.502784749120474
33 -0.07405631691217422 -2.576808557659388 -0.07401298582553864 -2.576797734946013
34 -0.07385270483791828 -2.6506612624973065 -0.07385223098099232 -2.650649965927005
35 -0.07364603951573372 -2.7243073020130404 -0.07369696795940399 -2.7243469338864092
36 -0.07345673218369483 -2.797764034196735 -0.0734261479228735 -2.7977730818092827
37 -0.07324247434735298 -2.871006508544088 -0.07315744385123253 -2.870930525660515
38 -0.073056510835886 -2.944063019379974 -0.07303636223077774 -2.943966887891293
39 -0.07285752929747105 -3.016920548677445 -0.07282715514302254 -3.0167940430343156
40 -0.07266314104199409 -3.089583689719439 -0.07243541069328785 -3.0892294537276035
41 -0.07248357236385346 -3.1620672620832924 -0.0725148294121027 -3.161744283139706
42 -0.0722914632409811 -3.2343587253242734 -0.07229050733149052 -3.2340347904711964
43 -0.07210748866200448 -3.306466213986278 -0.07211380749940872 -3.306148597970605
44 -0.07191460616886616 -3.378380820155144 -0.07179648391902446 -3.3779450818896293
45 -0.07173993028700351 -3.4501207504421476 -0.07173208966851234 -3.449677171558142
46 -0.07154994048178195 -3.5216706909239295 -0.07151647359132766 -3.5211936451494696
47 -0.07136861830949784 -3.5930393092334274 -0.0712663721293211 -3.592460017278791
48 -0.07118930779397488 -3.664228617027402 -0.07121793739497662 -3.6636779546737674
49 -0.07100785002112389 -3.735236467048526 -0.07118009403347969 -3.734858048707247
50 -0.07082474939525127 -3.8060612164437773 -0.07087662294507027 -3.8057346716523175
51 -0.07065078951418399 -3.876712005957961 -0.07072214260697365 -3.8764568142592912
52 -0.07046711258590221 -3.9471791185438634 -0.07041906602680684 -3.946875880286098
53 -0.07029375843703747 -4.017472876980901 -0.07029536589980126 -4.0171712461858995
54 -0.07013028562068939 -4.0876031626015905 -0.07008014358580113 -4.0872513897717
55 -0.06995328143239021 -4.157556444033981 -0.07009356804192066 -4.1573449578136215
56 -0.06978093273937702 -4.227337376773358 -0.06971798092126846 -4.22706293873489
57 -0.06960733272135258 -4.29694470949471 -0.06970690824091434 -4.296769846975804
58 -0.06944305561482907 -4.366387765109539 -0.06940995827317238 -4.366179805248977
59 -0.06927011199295521 -4.435657877102494 -0.06919951997697353 -4.43537932522595
60 -0.06910280995070935 -4.504760687053203 -0.06916415244340897 -4.504543477669359
61 -0.0689374390989542 -4.573698126152157 -0.06856182776391506 -4.573105305433274
62 -0.06877922266721725 -4.642477348819375 -0.06899506896734238 -4.642100374400616
63 -0.06860016882419587 -4.71107751764357 -0.06863525547087193 -4.710735629871488
64 -0.06844165027141572 -4.7795191679149855 -0.06851299889385701 -4.779248628765345
65 -0.06826628111302853 -4.847785449028014 -0.068167058005929 -4.847415686771273
66 -0.06811952851712703 -4.915904977545141 -0.06827701665461064 -4.915692703425884
67 -0.06793811544775963 -4.983843092992901 -0.0679702576249838 -4.983662961050867
68 -0.06778508126735687 -5.051628174260258 -0.06781221739947796 -5.051475178450345
69 -0.06762372963130474 -5.119251903891563 -0.06759342662990094 -5.119068605080246
70 -0.06746179535984993 -5.1867136992514125 -0.0676456157118082 -5.186714220792054
71 -0.06729553081095219 -5.254009230062365 -0.06766807697713376 -5.254382297769188
72 -0.06713583394885063 -5.3211450640112155 -0.06699692346155643 -5.321379221230744
73 -0.06697840169072151 -5.388123465701937 -0.06687060073018074 -5.388249821960925
74 -0.06681773252785206 -5.454941198229789 -0.0667789738625288 -5.455028795823454
75 -0.06666570529341698 -5.521606903523206 -0.06629377640783787 -5.521322572231291
76 -0.06650675423443317 -5.588113657757639 -0.066115016117692 -5.587437588348983
77 -0.06635291762650013 -5.65446657538414 -0.06627416461706162 -5.653711752966045
78 -0.06620715633034706 -5.720673731714487 -0.06626911386847496 -5.719980866834519
79 -0.066058449447155 -5.786732181161642 -0.06585076376795769 -5.785831630602477
80 -0.06588683128356934 -5.852619012445211 -0.06575220003724098 -5.851583830639718
81 -0.06574389860033988 -5.918362911045551 -0.06555453464388847 -5.9171383652836065
82 -0.0655830219388008 -5.983945932984352 -0.06556087732315063 -5.982699242606757
83 -0.06543291807174682 -6.049378851056099 -0.06540522798895836 -6.048104470595716
84 -0.06528023295104504 -6.114659084007144 -0.06503393054008484 -6.1131384011358
85 -0.06512956470251083 -6.179788648709655 -0.06501188278198242 -6.178150283917783
86 -0.06497900262475013 -6.2447676513344055 -0.06483419947326183 -6.242984483391045
87 -0.06482478491961956 -6.309592436254025 -0.06444134265184402 -6.3074258260428895
88 -0.06467919759452342 -6.374271633848549 -0.06448214203119278 -6.371907968074082
89 -0.06453145481646061 -6.43880308866501 -0.06451891846954823 -6.4364268865436305
90 -0.06438190154731274 -6.503184990212322 -0.06425917744636536 -6.5006860639899955
91 -0.06421734653413295 -6.567402336746455 -0.06431664228439331 -6.565002706274389
92 -0.06407513916492462 -6.63147747591138 -0.06390808187425137 -6.62891078814864
93 -0.06392371132969857 -6.695401187241078 -0.06426667384803295 -6.693177461996673
94 -0.06376807428896428 -6.759169261530042 -0.06384017728269101 -6.757017639279364
95 -0.06360737159848213 -6.822776633128524 -0.0633279912173748 -6.820345630496739
96 -0.0634709693491459 -6.8862476024776695 -0.06355604082345963 -6.883901671320198
97 -0.06331814005970955 -6.949565742537379 -0.063319406285882 -6.9472210776060805
98 -0.06315047964453697 -7.012716222181916 -0.06251774933189154 -7.009738826937972
99 -0.06301290951669217 -7.0757291316986075 -0.06299507692456245 -7.0727339038625345
100 -0.06286358162760734 -7.138592713326215 -0.06264236345887184 -7.135376267321407
101 -0.06271309852600097 -7.201305811852216 -0.0624385479837656 -7.197814815305172
102 -0.06255824938416481 -7.263864061236381 -0.06227349154651165 -7.260088306851683
103 -0.062428850680589676 -7.326292911916971 -0.06243867259472609 -7.322526979446409
104 -0.06226818989962339 -7.388561101816594 -0.06260997764766216 -7.385136957094072
105 -0.062119908072054385 -7.4506810098886485 -0.06232567932456732 -7.447462636418639
106 -0.06196778062731027 -7.512648790515959 -0.061475014127790925 -7.5089376505464305
107 -0.06182392705231905 -7.574472717568278 -0.061832269094884394 -7.5707699196413145
108 -0.06168417334556579 -7.636156890913844 -0.06174880135804415 -7.632518720999359
109 -0.06152677554637194 -7.6976836664602155 -0.06136846318840981 -7.693887184187769
110 -0.061381802521646024 -7.759065468981862 -0.060780804604291916 -7.754667988792061
111 -0.061256344243884084 -7.820321813225746 -0.061100403964519504 -7.81576839275658
112 -0.06109341848641634 -7.881415231712163 -0.06102965418249369 -7.876798046939074
113 -0.06095746345818043 -7.942372695170343 -0.06130003295838833 -7.938098079897462
114 -0.06080034989863634 -8.00317304506898 -0.060686758160591124 -7.998784838058053
115 -0.06065701488405466 -8.063830059953034 -0.05973220057785511 -8.058517038635909
116 -0.06051135044544935 -8.124341410398483 -0.06088270992040634 -8.119399748556315
117 -0.060370123758912084 -8.184711534157394 -0.06054474711418152 -8.179944495670497
118 -0.0602335337549448 -8.244945067912338 -0.05972664225846529 -8.239671137928962
119 -0.060084039159119126 -8.305029107071457 -0.06005681566894054 -8.299727953597902
120 -0.05995214376598597 -8.364981250837443 -0.05990124512463808 -8.35962919872254
121 -0.059799807332456115 -8.4247810581699 -0.059506499022245404 -8.419135697744785
122 -0.059652643837034704 -8.484433702006935 -0.05986106973141432 -8.4789967674762
123 -0.05951596014201641 -8.543949662148952 -0.05987703092396259 -8.538873798400163
124 -0.059357625618577006 -8.60330728776753 -0.059571950882673266 -8.598445749282837
125 -0.05921896100044251 -8.662526248767973 -0.0593776436522603 -8.657823392935097
126 -0.05906928759068251 -8.721595536358656 -0.058863375708460806 -8.716686768643557
127 -0.058922594785690306 -8.780518131144346 -0.05889101382344961 -8.775577782467007
128 -0.05878673382103443 -8.83930486496538 -0.05886024050414562 -8.834438022971153
129 -0.058635339699685575 -8.897940204665066 -0.05861714165657759 -8.89305516462773
130 -0.05850884392857551 -8.95644904859364 -0.05824127104133368 -8.951296435669065
131 -0.058366798982024196 -9.014815847575665 -0.05822826735675335 -9.009524703025818
132 -0.05821819584816694 -9.073034043423831 -0.0586289344355464 -9.068153637461364
133 -0.0580829419195652 -9.131116985343397 -0.05866561494767666 -9.12681925240904
134 -0.05792888402938843 -9.189045869372785 -0.057639080099761486 -9.184458332508802
135 -0.057801243662834165 -9.246847113035619 -0.057530531845986846 -9.24198886435479
136 -0.05765651725232601 -9.304503630287945 -0.057340835221111774 -9.299329699575901
137 -0.057516923546791075 -9.362020553834736 -0.05782015137374401 -9.357149850949645
138 -0.057378609851002696 -9.419399163685739 -0.05704609341919422 -9.414195944368839
139 -0.05723642129451036 -9.476635584980249 -0.057394676841795444 -9.471590621210634
140 -0.05710794236510992 -9.53374352734536 -0.05745292454957962 -9.529043545760214
141 -0.05695661325007677 -9.590700140595436 -0.05667895320802927 -9.585722498968243
142 -0.056828995048999784 -9.647529135644435 -0.05682669524103403 -9.642549194209277
143 -0.05669938810169697 -9.704228523746131 -0.056413740292191504 -9.698962934501468
144 -0.05655215550214052 -9.760780679248272 -0.05727408155798912 -9.756237016059456
145 -0.05640976969152689 -9.8171904489398 -0.056180412881076336 -9.812417428940533
146 -0.05627563204616308 -9.873466080985962 -0.05616956036537886 -9.868586989305912
147 -0.0561651723459363 -9.929631253331898 -0.05570427812635899 -9.924291267432272
148 -0.05602301731705665 -9.985654270648954 -0.05545197241008282 -9.979743239842355
149 -0.055906355194747445 -10.041560625843701 -0.056020776741206646 -10.035764016583562
150 -0.05576513651758432 -10.097325762361285 -0.054923079907894135 -10.090687096491456
151 -0.055628431402146815 -10.152954193763431 -0.05557275339961052 -10.146259849891067
152 -0.055491210706532 -10.208445404469963 -0.054188577271997926 -10.200448427163064
153 -0.055375886522233485 -10.263821290992196 -0.05512746348977089 -10.255575890652835
154 -0.05525218211114406 -10.319073473103339 -0.05575774144381285 -10.311333632096648
155 -0.055100847221910956 -10.37417432032525 -0.055222316086292265 -10.36655594818294
156 -0.05498042162507773 -10.42915474195033 -0.05454100742936134 -10.4210969556123
157 -0.05484795030206442 -10.484002692252394 -0.05469226706773043 -10.475789222680032
158 -0.054718793369829655 -10.538721485622224 -0.05457821935415268 -10.530367442034184
159 -0.05459560099989176 -10.593317086622116 -0.05388632360845804 -10.584253765642641
160 -0.054462260007858275 -10.647779346629974 -0.05373692382127047 -10.637990689463912
161 -0.054331866279244426 -10.70211121290922 -0.05485382191836834 -10.69284451138228
162 -0.05420838445425034 -10.75631959736347 -0.05491280034184456 -10.747757311724124
163 -0.05406628120690584 -10.810385878570376 -0.05424458645284176 -10.802001898176966
164 -0.053932721726596355 -10.864318600296972 -0.05426314901560545 -10.856265047192572
165 -0.053795858100056645 -10.918114458397028 -0.053165007196366784 -10.909430054388938
166 -0.05367269217967987 -10.971787150576708 -0.05460208933800459 -10.964032143726943
167 -0.053511446341872215 -11.02529859691858 -0.054597771540284154 -11.018629915267226
168 -0.053403884172439575 -11.07870248109102 -0.05377557147294283 -11.07240548674017
169 -0.05329278893768787 -11.131995270028707 -0.053438640758395196 -11.125844127498565
170 -0.0531365018337965 -11.185131771862503 -0.051847484335303305 -11.177691611833868
171 -0.053044535033404824 -11.238176306895907 -0.05309896357357502 -11.230790575407443
172 -0.05292360894382 -11.291099915839727 -0.05324188936501741 -11.28403246477246
173 -0.05279330760240555 -11.343893223442132 -0.053869381174445154 -11.337901845946906
174 -0.052657265588641165 -11.396550489030773 -0.05261414386332035 -11.390515989810226
175 -0.052534887380897996 -11.44908537641167 -0.05235978066921234 -11.442875770479437
176 -0.05240096468478441 -11.501486341096454 -0.05240108352154493 -11.495276854000982
177 -0.05229906663298607 -11.55378540772944 -0.052521112561225894 -11.547797966562209
178 -0.05216308888047934 -11.605948496609921 -0.052717672847211364 -11.600515639409421
179 -0.05202549491077661 -11.657973991520697 -0.053385468386113646 -11.653901107795535
180 -0.051912865974009036 -11.709886857494705 -0.05175025071948767 -11.705651358515023
181 -0.05177085865288973 -11.761657716147596 -0.052349360287189485 -11.758000718802213
182 -0.05166408885270357 -11.8133218050003 -0.05154694672673941 -11.809547665528953
183 -0.05153675451874733 -11.864858559519046 -0.05199642814695835 -11.861544093675912
184 -0.05139970351010561 -11.916258263029151 -0.05251472480595112 -11.914058818481863
185 -0.05127729047089815 -11.96753555350005 -0.0511569757014513 -11.965215794183313
186 -0.05115052107721567 -12.018686074577264 -0.050528614036738875 -12.015744408220053
187 -0.05105843115597963 -12.069744505733244 -0.051444058492779735 -12.067188466712834
188 -0.050941955856978895 -12.120686461590223 -0.05127657409757376 -12.118465040810408
189 -0.050816561281681064 -12.171503022871905 -0.05081718862056732 -12.169282229430975
190 -0.050718358531594274 -12.222221381403498 -0.05117906108498573 -12.22046129051596
191 -0.05059824548661709 -12.272819626890115 -0.04974530730396509 -12.270206597819925
192 -0.05049506928771734 -12.323314696177832 -0.04997563064098358 -12.320182228460908
193 -0.050392798706889154 -12.373707494884721 -0.05048028286546469 -12.370662511326373
194 -0.050273353978991506 -12.423980848863712 -0.050670120492577554 -12.42133263181895
195 -0.05014895126223564 -12.474129800125947 -0.051916186884045604 -12.473248818702997
196 -0.05004160534590483 -12.524171405471852 -0.05063957925885916 -12.523888397961857
197 -0.04990360513329506 -12.574075010605148 -0.04946937952190637 -12.573357777483762
198 -0.049784890934824945 -12.623859901539973 -0.05024922229349613 -12.623606999777259
199 -0.04968491550534963 -12.673544817045322 -0.05135967284440994 -12.674966672621668
200 -0.04955150615423918 -12.723096323199561 -0.049411092139780524 -12.72437776476145
201 -0.04944844916462898 -12.77254477236419 -0.05031409952789545 -12.774691864289345
202 -0.04935269057750702 -12.821897462941697 -0.049192462116479874 -12.823884326405825
203 -0.04923620652407408 -12.871133669465772 -0.050636473670601846 -12.874520800076427
204 -0.049127014726400374 -12.920260684192172 -0.04907012060284614 -12.923590920679272
205 -0.04900183361023665 -12.96926251780241 -0.04913963116705418 -12.972730551846327
206 -0.048907064087688926 -13.018169581890099 -0.04793302621692419 -13.020663578063251
207 -0.04881639163941145 -13.06698597352951 -0.04965843055397272 -13.070322008617223
208 -0.04872144963592291 -13.115707423165434 -0.04858144167810678 -13.11890345029533
209 -0.0486177721992135 -13.164325195364647 -0.04821155872195959 -13.167115009017289
210 -0.048502497188746926 -13.212827692553393 -0.04854021091014147 -13.21565521992743
211 -0.048429385758936405 -13.26125707831233 -0.04772455766797066 -13.263379777595402
212 -0.04833858106285334 -13.309595659375184 -0.04829670172184706 -13.31167647931725
213 -0.04823676180094481 -13.357832421176129 -0.04908331651240587 -13.360759795829654
214 -0.048126003332436086 -13.405958424508565 -0.047275449708104135 -13.408035245537759
215 -0.048038134537637237 -13.453996559046203 -0.04760198704898357 -13.455637232586742
216 -0.047946898452937606 -13.501943457499141 -0.04793821331113577 -13.503575445897878
217 -0.04783972315490246 -13.549783180654044 -0.04899624511599541 -13.552571691013874
218 -0.04773357640951872 -13.597516757063563 -0.04787172582000494 -13.60044341683388
219 -0.04763785507529974 -13.645154612138862 -0.04752135239541531 -13.647964769229295
220 -0.04752779863774777 -13.69268241077661 -0.04746550396084785 -13.695430273190143
221 -0.047476965375244616 -13.740159376151855 -0.04992457013577223 -13.745354843325915
222 -0.04732277486473322 -13.787482151016588 -0.04843329060822725 -13.793788133934141
223 -0.047219683043658735 -13.834701834060247 -0.047269667685031894 -13.841057801619174
224 -0.047124893963336946 -13.881826728023585 -0.047112630866467956 -13.888170432485643
225 -0.047044423036277296 -13.928871151059862 -0.04609082117676735 -13.93426125366241
226 -0.04696859661489725 -13.97583974767476 -0.04725340101867914 -13.981514654681089
227 -0.04688584674149752 -14.022725594416258 -0.04720491431653499 -14.028719568997623
228 -0.046804798394441606 -14.0695303928107 -0.046856184117496015 -14.07557575311512
229 -0.04670180920511484 -14.116232202015814 -0.04666949175298214 -14.122245244868102
230 -0.04660287760198116 -14.162835079617794 -0.04584756530821323 -14.168092810176315
231 -0.04651711378246546 -14.20935219340026 -0.0450407724827528 -14.213133582659069
232 -0.0464696666225791 -14.25582186002284 -0.046078665927052495 -14.25921224858612
233 -0.046392923779785634 -14.302214783802626 -0.047603932581841944 -14.306816181167962
234 -0.04628543127328157 -14.348500215075907 -0.04720757286995649 -14.354023754037918
235 -0.04616126399487257 -14.394661479070779 -0.04723736103624106 -14.40126111507416
236 -0.04606903754174709 -14.440730516612525 -0.04652692750096321 -14.447788042575123
237 -0.04600809589028358 -14.486738612502808 -0.04725483171641827 -14.495042874291542
238 -0.04589491505175829 -14.532633527554566 -0.045244437828660014 -14.540287312120203
239 -0.045846772566437724 -14.578480300121004 -0.045524912886321545 -14.585812225006524
240 -0.045761683769524095 -14.624241983890528 -0.046854335628449914 -14.632666560634974
241 -0.045643970370292664 -14.66988595426082 -0.04498929567635059 -14.677655856311324
242 -0.04558193814009428 -14.715467892400914 -0.046694858372211455 -14.724350714683535
243 -0.04550467990338802 -14.760972572304302 -0.04621242713183164 -14.770563141815366
244 -0.04539878945797682 -14.80637136176228 -0.0461641576141119 -14.816727299429477
245 -0.045335041172802445 -14.851706402935081 -0.04405352361500263 -14.860780823044479
246 -0.04526529759168625 -14.896971700526768 -0.04474649708718061 -14.90552732013166
247 -0.04520179983228445 -14.942173500359052 -0.04660725519061089 -14.95213457532227
248 -0.04511238280683756 -14.98728588316589 -0.04505053721368313 -14.997185112535954
249 -0.04500052444636822 -15.03228640761226 -0.04597244616597891 -15.043157558701933
250 -0.044976290129125115 -15.077262697741384 -0.04318076074123382 -15.086338319443167
251 -0.04489424359053373 -15.122156941331918 -0.04486021753400564 -15.131198536977172
252 -0.044827625155448914 -15.166984566487367 -0.04481247328221798 -15.176011010259389
253 -0.04475638717412948 -15.211740953661495 -0.046676065772771835 -15.22268707603216
254 -0.044684866443276405 -15.256425820104772 -0.045588459074497226 -15.268275535106659
255 -0.04458864293992519 -15.301014463044696 -0.04506791234016418 -15.313343447446822
256 -0.04451975487172603 -15.345534217916422 -0.0439618956297636 -15.357305343076586
257 -0.044431562535464764 -15.389965780451886 -0.04404820464551449 -15.4013535477221
258 -0.04439298417419195 -15.434358764626078 -0.04534453768283129 -15.446698085404932
259 -0.04430658500641584 -15.478665349632493 -0.045117466151714324 -15.491815551556646
260 -0.044232751801609994 -15.522898101434103 -0.04474191274493933 -15.536557464301586
261 -0.04413602966815233 -15.567034131102256 -0.04363351408392191 -15.580190978385508
262 -0.04409400466829538 -15.611128135770551 -0.04504122491925955 -15.625232203304767
263 -0.04400807749480009 -15.65513621326535 -0.04368839375674725 -15.668920597061515
264 -0.04394534677267074 -15.699081560038021 -0.044661341793835165 -15.71358193885535
265 -0.04387604147195816 -15.742957601509978 -0.04459874909371138 -15.758180687949062
266 -0.043799889646470545 -15.786757491156449 -0.04356920626014471 -15.801749894209207
267 -0.043754071556031705 -15.83051156271248 -0.04329115636646748 -15.845041050575675
268 -0.04367369208484888 -15.874185254797329 -0.04540642611682415 -15.890447476692499
269 -0.04358964152634144 -15.917774896323671 -0.04335549660027027 -15.933802973292769
270 -0.04353319182991981 -15.96130808815359 -0.043174358643591405 -15.97697733193636
271 -0.04345162492245436 -16.004759713076044 -0.04289740864187479 -16.019874740578235
272 -0.04343537129461765 -16.04819508437066 -0.04427832681685686 -16.064153067395093
273 -0.04332814123481512 -16.091523225605478 -0.04110178612172603 -16.10525485351682
274 -0.043330508098006246 -16.134853733703483 -0.0449371125549078 -16.150191966071727
275 -0.04324238076806068 -16.178096114471543 -0.044248422235250474 -16.194440388306976
276 -0.04315586257725954 -16.2212519770488 -0.04222896341234446 -16.23666935171932
277 -0.04310485646128655 -16.26435683351009 -0.04221293982118368 -16.278882291540505
278 -0.04306499902158976 -16.307421832531677 -0.043215086311101915 -16.322097377851605
279 -0.043003992177546024 -16.350425824709223 -0.045718849450349805 -16.367816227301955
280 -0.04290338568389416 -16.393329210393116 -0.043246295861899854 -16.411062523163853
281 -0.04282987434417009 -16.436159084737287 -0.04243591502308845 -16.45349843818694
282 -0.04279245045036077 -16.478951535187647 -0.04087843745946884 -16.49437687564641
283 -0.042748635075986384 -16.521700170263635 -0.04057623315602541 -16.534953108802434
284 -0.042727778851985934 -16.564427949115622 -0.044219623506069186 -16.579172732308503
285 -0.042650438100099566 -16.607078387215722 -0.04447042942047119 -16.623643161728975
286 -0.042564446292817595 -16.64964283350854 -0.04375671055167914 -16.667399872280654
287 -0.0424973588436842 -16.692140192352223 -0.04398023094981909 -16.711380103230475
288 -0.04243446923792362 -16.73457466159015 -0.04080897569656372 -16.75218907892704
289 -0.04236578866839409 -16.776940450258543 -0.040792087092995644 -16.792981166020034
290 -0.042343592084944245 -16.819284042343487 -0.0442375760525465 -16.83721874207258
291 -0.04229517709463835 -16.861579219438124 -0.03923548180609941 -16.876454223878678
292 -0.042253436893224715 -16.90383265633135 -0.042430108226835725 -16.918884332105513
293 -0.04218619875609875 -16.94601885508745 -0.04327920768409967 -16.962163539789614
294 -0.042161055468022825 -16.98817991055547 -0.04363261964172125 -17.005796159431334
295 -0.04205332323908806 -17.030233233794558 -0.0428429951891303 -17.048639154620464
296 -0.04196772184222937 -17.072200955636788 -0.04321367926895618 -17.09185283388942
297 -0.04190858229994774 -17.114109537936734 -0.04263991303741932 -17.13449274692684
298 -0.04186407011002302 -17.155973608046757 -0.041972164809703824 -17.17646491173654
299 -0.04180328100919724 -17.197776889055955 -0.04368767868727445 -17.220152590423815
300 -0.04174190182238817 -17.239518790878343 -0.0417965592816472 -17.261949149705462
301 -0.041703364439308645 -17.28122215531765 -0.04052957482635975 -17.30247872453182
302 -0.04165880437940359 -17.322880959697052 -0.042431705817580226 -17.3449104303494
303 -0.041594919934868815 -17.36447587963192 -0.04169220831245184 -17.386602638661852
304 -0.041559955291450026 -17.406035834923372 -0.039675874449312684 -17.426278513111164
305 -0.04152677431702614 -17.4475626092404 -0.04391613956540823 -17.47019465267657
306 -0.04142804015427828 -17.48899064939468 -0.04478306230157614 -17.514977714978148
307 -0.04137580990791321 -17.53036645930259 -0.040504736825823784 -17.55548245180397
308 -0.04131080899387598 -17.57167726829647 -0.04061682261526585 -17.596099274419238
309 -0.041238083690404895 -17.612915351986874 -0.04210869204252958 -17.638207966461767
310 -0.041243404150009155 -17.654158756136884 -0.039473709836602214 -17.67768167629837
311 -0.04121627546846866 -17.69537503160535 -0.04276012200862169 -17.720441798306993
312 -0.0411494504660368 -17.73652448207139 -0.041594453155994415 -17.762036251462987
313 -0.04108416810631752 -17.777608650177704 -0.04133591763675213 -17.803372169099738
314 -0.04107571020722389 -17.81868436038493 -0.04203510768711567 -17.845407276786855
315 -0.04100892804563046 -17.85969328843056 -0.04051921088248491 -17.88592648766934
316 -0.04095971304923296 -17.900653001479792 -0.040314977243542674 -17.926241464912884
317 -0.04094594158232212 -17.941598943062115 -0.03858199696987867 -17.964823461882762
318 -0.04092098604887724 -17.982519929110993 -0.03670885693281889 -18.00153231881558
319 -0.04095127061009407 -18.023471199721087 -0.03860132060945034 -18.040133639425033
320 -0.04086805209517479 -18.06433925181626 -0.04499268401414156 -18.085126323439173
321 -0.040840251743793486 -18.105179503560056 -0.040706755965948103 -18.125833079405123
322 -0.0407976433634758 -18.14597714692353 -0.040607806853950025 -18.16644088625907
323 -0.04079789463430643 -18.186775041557837 -0.0416604271158576 -18.20810131337493
324 -0.040711212903261185 -18.2274862544611 -0.041617232374846935 -18.249718545749776
325 -0.04064216874539852 -18.268128423206498 -0.04048415906727314 -18.290202704817048
326 -0.04063371419906616 -18.308762137405566 -0.04079902488738298 -18.331001729704433
327 -0.04056769050657749 -18.349329827912143 -0.041344666853547096 -18.37234639655798
328 -0.040527901239693166 -18.389857729151835 -0.041236048378050325 -18.41358244493603
329 -0.04048593193292618 -18.430343661084763 -0.039094184339046475 -18.452676629275075
330 -0.04041269030421972 -18.47075635138898 -0.04265998397022486 -18.4953366132453
331 -0.0404041288420558 -18.511160480231037 -0.04030076544731855 -18.53563737869262
332 -0.04034683052450418 -18.551507310755543 -0.042614893056452274 -18.578252271749072
333 -0.04030770268291235 -18.591815013438456 -0.041990547254681584 -18.620242819003753
334 -0.04020641651004553 -18.6320214299485 -0.0406108258292079 -18.66085364483296
335 -0.04019414223730564 -18.672215572185806 -0.040974784456193444 -18.701828429289154
336 -0.04013009145855904 -18.712345663644363 -0.03954686708748341 -18.74137529637664
337 -0.04008771572262049 -18.752433379366984 -0.0413014829158783 -18.782676779292515
338 -0.04006597045809031 -18.792499349825075 -0.04002350308001042 -18.822700282372526
339 -0.04002080634236336 -18.832520156167437 -0.03732616305351257 -18.86002644542604
340 -0.04002674110233784 -18.872546897269775 -0.038029497116804124 -18.898055942542843
341 -0.04004740491509438 -18.912594302184868 -0.04061529729515314 -18.938671239837998
342 -0.03997743558138609 -18.952571737766252 -0.03916653431952 -18.977837774157518
343 -0.039904731698334216 -18.992476469464588 -0.030026834178715944 -19.007864608336234
344 -0.04012851417064667 -19.032604983635235 -0.03950071893632412 -19.04736532727256
345 -0.04009379893541336 -19.072698782570647 -0.039531549997627737 -19.086896877270185
346 -0.0400588795542717 -19.11275766212492 -0.03954138047993183 -19.126438257750117
347 -0.04002670142799616 -19.152784363552918 -0.039287148788571355 -19.165725406538687
348 -0.04001721255481243 -19.19280157610773 -0.040846808813512325 -19.2065722153522
349 -0.03997471649199724 -19.232776292599727 -0.038944771699607375 -19.245516987051808
350 -0.03995203599333763 -19.272728328593065 -0.03835006728768349 -19.283867054339492
351 -0.039946280792355536 -19.31267460938542 -0.04007657635957003 -19.323943630699063
352 -0.03990379702299833 -19.35257840640842 -0.039801071584224704 -19.363744702283288
353 -0.03989227097481489 -19.392470677383233 -0.04145271815359593 -19.405197420436885
354 -0.0398056548088789 -19.432276332192114 -0.03706201780587435 -19.442259438242758
355 -0.03981184251606464 -19.47208817470818 -0.039575830288231376 -19.48183526853099
356 -0.03981851525604725 -19.511906689964228 -0.03960099294781685 -19.521436261478808
357 -0.03976487945765257 -19.55167156942188 -0.040527956932783125 -19.561964218411592
358 -0.03970872908830643 -19.591380298510188 -0.04016172140836716 -19.60212593981996
359 -0.039697971753776075 -19.631078270263963 -0.04234625417739153 -19.644472193997352
360 -0.03957686424255371 -19.670655134506518 -0.03880610652267933 -19.68327830052003
361 -0.03954655732959509 -19.71020169183611 -0.040482045896351335 -19.72376034641638
362 -0.03952150512486696 -19.74972319696098 -0.039625180326402186 -19.763385526742784
363 -0.039499535039067266 -19.789222732000045 -0.040209454111754896 -19.803594980854538
364 -0.03943826351314783 -19.828660995513193 -0.03791225403547287 -19.84150723489001
365 -0.03943548947572708 -19.86809648498892 -0.039724959246814254 -19.881232194136825
366 -0.03939837981015444 -19.907494864799077 -0.03916117902845144 -19.920393373165275
367 -0.03938162047415972 -19.946876485273236 -0.03962721526622772 -19.960020588431505
368 -0.03935099001973867 -19.986227475292974 -0.040887866728007795 -20.00090845515951
369 -0.03931837435811758 -20.025545849651092 -0.04198437184095383 -20.042892827000465
370 -0.03927291836589575 -20.064818768016988 -0.03716688230633736 -20.080059709306802
371 -0.039224046282470226 -20.104042814299458 -0.04057240709662437 -20.120632116403428
372 -0.03917748257517815 -20.143220296874635 -0.03979545924812555 -20.160427575651553
373 -0.03915037140250206 -20.182370668277137 -0.038907405361533164 -20.199334981013088
374 -0.03914006184786558 -20.221510730125004 -0.03816471192985773 -20.237499692942947
375 -0.039047197066247465 -20.26055792719125 -0.040189847350120544 -20.277689540293068
376 -0.0390890046954155 -20.299646931886667 -0.037863277830183506 -20.31555281812325
377 -0.03913921806961298 -20.33878614995628 -0.03843083009123802 -20.353983648214488
378 -0.039046911895275115 -20.377833061851558 -0.03957434743642807 -20.393557995650916
379 -0.03904610350728035 -20.41687916535884 -0.03925021328032017 -20.432808208931235
380 -0.03906167112290859 -20.455940836481748 -0.0360545139759779 -20.46886272290721
381 -0.03904104046523571 -20.494981876946984 -0.038543760776519775 -20.50740648368373
382 -0.03907478414475918 -20.534056661091743 -0.040022436529397964 -20.54742892021313
383 -0.03894324153661728 -20.57299990262836 -0.03861683532595635 -20.586045755539086
384 -0.03892638310790062 -20.61192628573626 -0.037905707582831384 -20.623951463121916
385 -0.03888248354196548 -20.650808769278225 -0.038802824541926385 -20.66275428766384
386 -0.038896515406668185 -20.689705284684894 -0.03939322642982006 -20.70214751409366
387 -0.03885962981730699 -20.7285649145022 -0.03966028038412332 -20.741807794477783
388 -0.03879408687353134 -20.76735900137573 -0.03917112108319998 -20.780978915560983
389 -0.03880783524364233 -20.806166836619372 -0.039655249938368796 -20.820634165499353
390 -0.03872911501675844 -20.84489595163613 -0.03620906658470631 -20.85684323208406
391 -0.03873962480574846 -20.88363557644188 -0.040501571446657184 -20.897344803530718
392 -0.03867815602570772 -20.922313732467586 -0.03988485541194677 -20.937229658942666
393 -0.03870267849415541 -20.96101641096174 -0.037601600773632525 -20.9748312597163
394 -0.03871370069682598 -20.999730111658565 -0.03715438824146986 -21.01198564795777
395 -0.038688554614782336 -21.038418666273348 -0.03654595874249935 -21.04853160670027
396 -0.038683978095650676 -21.077102644369 -0.03854086771607399 -21.087072474416342
397 -0.03869700860232115 -21.11579965297132 -0.036980733089148995 -21.12405320750549
398 -0.03872239608317614 -21.154522049054496 -0.04200536366552114 -21.16605857117101
399 -0.038618984073400496 -21.193141033127898 -0.03624291010200977 -21.20230148127302
400 -0.038635478168725965 -21.231776511296623 -0.03727295454591513 -21.239574435818938
401 -0.03869483657181263 -21.270471347868437 -0.04052839875221252 -21.28010283457115
402 -0.038558467477560046 -21.309029815345998 -0.03911201767623425 -21.319214852247384
403 -0.038503723405301574 -21.3475335387513 -0.03960215952247381 -21.358817011769858
404 -0.038482354022562504 -21.386015892773862 -0.03925554323941469 -21.39807255500927
405 -0.03844864945858717 -21.42446454223245 -0.038209874927997586 -21.43628242993727
406 -0.03851426262408495 -21.462978804856533 -0.035495344921946524 -21.471777774859216
407 -0.03844637628644705 -21.50142518114298 -0.039627217873930934 -21.511404992733148
408 -0.038439121842384336 -21.539864302985364 -0.03783828783780337 -21.549243280570952
409 -0.03832000605762005 -21.578184309042985 -0.04160423818975687 -21.590847518760707
410 -0.038349077105522156 -21.616533386148507 -0.03985390048474073 -21.630701419245447
411 -0.03829808700829744 -21.654831473156804 -0.03771666046231985 -21.668418079707767
412 -0.03830370437353849 -21.693135177530344 -0.04006589725613594 -21.7084839769639
413 -0.03823564574122429 -21.73137082327157 -0.036969188041985034 -21.745453165005888
414 -0.038261791318655015 -21.769632614590222 -0.03887542802840471 -21.784328593034292
415 -0.03819164745509625 -21.80782426204532 -0.03960633035749197 -21.823934923391786
416 -0.03809881582856178 -21.84592307787388 -0.037316288240253924 -21.86125121163204
417 -0.03816359806805849 -21.88408667594194 -0.036618822067975995 -21.897870033700016
418 -0.0382176723331213 -21.922304348275063 -0.0324402529746294 -21.930310286674647
419 -0.03821032736450434 -21.960514675639565 -0.04058004561811686 -21.970890332292765
420 -0.038146051950752734 -21.99866072759032 -0.03803061414510012 -22.008920946437865
421 -0.03819822520017624 -22.036858952790496 -0.036090669222176075 -22.04501161566004
422 -0.03813610039651394 -22.07499505318701 -0.03861442413181067 -22.083626039791852
423 -0.03815026171505451 -22.113145314902063 -0.035334420017898084 -22.11896045980975
424 -0.038174696080386636 -22.15132001098245 -0.03748014196753502 -22.156440601777284
425 -0.03817807212471962 -22.189498083107168 -0.03889724556356668 -22.195337847340852
426 -0.03814779445528984 -22.22764587756246 -0.037993164546787736 -22.23333101188764
427 -0.03815863486379385 -22.265804512426254 -0.03331563528627157 -22.26664664717391
428 -0.038355648331344125 -22.304160160757597 -0.03542876895517111 -22.30207541612908
429 -0.038275391794741154 -22.342435552552338 -0.041001795418560506 -22.34307721154764
430 -0.038213027827441695 -22.38064858037978 -0.037301332131028174 -22.38037854367867
431 -0.038173858635127546 -22.418822439014907 -0.03657902721315622 -22.416957570891828
432 -0.03816053569316864 -22.456982974708076 -0.0371128685772419 -22.45407043946907
433 -0.03820025697350502 -22.49518323168158 -0.03772621136158705 -22.491796650830658
434 -0.03825920708477497 -22.533442438766354 -0.04280159529298544 -22.534598246123643
435 -0.03806058168411255 -22.571503020450468 -0.03596061542630195 -22.570558861549944
436 -0.03812263514846563 -22.609625655598933 -0.036614321172237396 -22.607173182722182
437 -0.03808497004210949 -22.647710625641043 -0.03868599571287632 -22.645859178435057
438 -0.03803873378783464 -22.68574935942888 -0.039139205776155 -22.684998384211212
439 -0.03804737031459808 -22.723796729743476 -0.037569005787372586 -22.722567389998584
440 -0.03797451350837946 -22.761771243251857 -0.03665771894156933 -22.759225108940154
441 -0.03799395896494388 -22.7997652022168 -0.03783180136233568 -22.79705691030249
442 -0.037971179187297824 -22.8377363814041 -0.04019928462803364 -22.837256194930525
443 -0.037901338934898374 -22.875637720338997 -0.03640758339315653 -22.87366377832368
444 -0.03789895568042993 -22.913536676019426 -0.03787811901420355 -22.911541897337884
445 -0.0379578709602356 -22.95149454697966 -0.03574018701910973 -22.947282084356992
446 -0.03792495056986809 -22.989419497549527 -0.0455549918115139 -22.992837076168506
447 -0.03781309649348259 -23.02723259404301 -0.03678916916251183 -23.029626245331016
448 -0.03778443224728108 -23.065017026290292 -0.03808650951832533 -23.067712754849342
449 -0.0377532035112381 -23.10277022980153 -0.03828871939331293 -23.106001474242657
450 -0.037717297300696374 -23.140487527102223 -0.03803565073758364 -23.14403712498024
451 -0.037728288769721986 -23.178215815871944 -0.03760068714618683 -23.18163781212643
452 -0.0377035204321146 -23.215919336304058 -0.036759145371615884 -23.218396957498044
453 -0.0376898679882288 -23.253609204292285 -0.04081952460110187 -23.259216482099145
454 -0.037651709467172625 -23.29126091375946 -0.035307429544627664 -23.294523911643772
455 -0.03766068834811449 -23.328921602107574 -0.03594832140952349 -23.330472233053296
456 -0.03768455311655998 -23.366606155224133 -0.03559045158326626 -23.366062684636564
457 -0.03764940835535526 -23.40425556357949 -0.03688028696924448 -23.402942971605807
458 -0.03772210646420717 -23.4419776700437 -0.0374016497284174 -23.440344621334223
459 -0.03769822232425213 -23.47967589236795 -0.03788281306624412 -23.478227434400466
460 -0.03766023740172386 -23.517336129769674 -0.03856806289404631 -23.516795497294513
461 -0.0376374963670969 -23.55497362613677 -0.03856689315289259 -23.555362390447407
462 -0.037612329423427585 -23.5925859555602 -0.03600609190762043 -23.591368482355026
463 -0.037632071413099766 -23.6302180269733 -0.03826608546078205 -23.62963456781581
464 -0.03766113724559546 -23.667879164218895 -0.03468426801264286 -23.664318835828453
465 -0.03765745311975479 -23.70553661733865 -0.03823207262903452 -23.70255090845749
466 -0.0376227805390954 -23.743159397877747 -0.03727998714894056 -23.73983089560643
467 -0.037590410374104974 -23.78074980825185 -0.03495022188872099 -23.774781117495152
468 -0.03760493472218514 -23.818354742974037 -0.0397651320323348 -23.81454624952749
469 -0.03753465488553047 -23.855889397859567 -0.03647039048373699 -23.851016640011224
470 -0.03750713672488928 -23.893396534584458 -0.03672485016286373 -23.887741490174086
471 -0.03758910782635212 -23.93098564241081 -0.03832307122647762 -23.926064561400565
472 -0.03752200081944466 -23.968507643230254 -0.038013107143342495 -23.964077668543908
473 -0.03748527877032757 -24.00599292200058 -0.04091129079461098 -24.00498895933852
474 -0.03748311288654804 -24.043476034887128 -0.03695535287261009 -24.04194431221113
475 -0.03744896575808525 -24.080925000645212 -0.03855074290186167 -24.08049505511299
476 -0.03734083399176598 -24.11826583463698 -0.0362847363576293 -24.11677979147062
477 -0.03737494442611933 -24.1556407790631 -0.039023846946656705 -24.155803638417275
478 -0.0373696206137538 -24.19301039967685 -0.03788756653666496 -24.19369120495394
479 -0.0373228307813406 -24.230333230458193 -0.03423990346491337 -24.227931108418854
480 -0.037443581782281396 -24.267776812240474 -0.037983648292720315 -24.265914756711574
481 -0.037366269156336784 -24.30514308139681 -0.03576734010130167 -24.301682096812875
482 -0.0373954189941287 -24.34253850039094 -0.03637300785630941 -24.338055104669184
483 -0.03738544266670942 -24.37992394305765 -0.03568526916205883 -24.373740373831243
484 -0.037387804873287675 -24.41731174793094 -0.03928789030760527 -24.41302826413885
485 -0.037376169860363004 -24.4546879177913 -0.038061211444437505 -24.451089475583284
486 -0.03727304246276617 -24.491960960254065 -0.03609158992767334 -24.487181065510956
487 -0.037277276255190374 -24.529238236509254 -0.036474359966814515 -24.52365542547777
488 -0.03729804139584303 -24.566536277905097 -0.03720453418791294 -24.560859959665684
489 -0.03729700837284326 -24.60383328627794 -0.03125942647457123 -24.592119386140254
490 -0.03738133441656828 -24.64121462069451 -0.04309580884873867 -24.635215194988994
491 -0.037254920788109304 -24.678469541482617 -0.03826099634170532 -24.6734761913307
492 -0.037230911664664745 -24.71570045314728 -0.03716546166688204 -24.71064165299758
493 -0.03723925333470106 -24.752939706481982 -0.037414032593369485 -24.74805568559095
494 -0.037261036597192286 -24.790200743079176 -0.03554901536554098 -24.783604700956488
495 -0.03723983932286501 -24.82744058240204 -0.038913664780557154 -24.822518365737047
496 -0.03717519771307707 -24.864615780115116 -0.036512332409620284 -24.859030698146668
497 -0.03723983932286501 -24.90185561943798 -0.037883433513343334 -24.89691413166001
498 -0.03720328509807587 -24.939058904536058 -0.03770613372325897 -24.93462026538327
499 -0.03716035038232803 -24.976219254918387 -0.038170868530869484 -24.97279113391414
500 -0.03711873423308134 -25.01333798915147 -0.03526278231292963 -25.00805391622707
501 -0.037156475521624086 -25.050494464673093 -0.035855555720627305 -25.043909471947696
502 -0.037149035930633546 -25.087643500603725 -0.03707770612090826 -25.080987178068604
503 -0.0371582267805934 -25.12480172738432 -0.0378899309784174 -25.11887710904702
504 -0.03704751469194889 -25.16184924207627 -0.041606194153428075 -25.160483303200447
505 -0.036918853782117365 -25.198768095858387 -0.03684955593198538 -25.197332859132434
506 -0.03697345200926065 -25.235741547867647 -0.036058235168457034 -25.23339109430089
507 -0.03703915346413851 -25.272780701331786 -0.04182901196181774 -25.275220106262708
508 -0.03686980530619621 -25.309650506637983 -0.036853594705462456 -25.31207370096817
509 -0.036859892308712006 -25.346510398946695 -0.03726067449897528 -25.349334375467144
510 -0.036879859305918215 -25.383390258252614 -0.03752730693668127 -25.386861682403826
511 -0.03681982140988112 -25.420210079662496 -0.03628638125956059 -25.423148063663387
512 -0.03688130564987659 -25.457091385312374 -0.04113185647875071 -25.464279920142136
513 -0.03680679388344288 -25.493898179195817 -0.03753014914691448 -25.50181006928905
514 -0.03678561169654131 -25.530683790892358 -0.0353718826547265 -25.537181951943776
515 -0.03680406287312508 -25.56748785376548 -0.03739393148571253 -25.57457588342949
516 -0.03676153980195522 -25.604249393567436 -0.037818499468266965 -25.612394382897754
517 -0.03673281092196703 -25.640982204489404 -0.03534858673810959 -25.647742969635864
518 -0.03673101142048836 -25.677713215909893 -0.03934899959713221 -25.687091969232995
519 -0.03668146282434463 -25.714394678734237 -0.035133116878569126 -25.722225086111564
520 -0.03672009352594614 -25.751114772260184 -0.03690618500113487 -25.7591312711127
521 -0.03663137424737215 -25.787746146507555 -0.04148966986685991 -25.80062094097956
522 -0.036621410958468915 -25.824367557466022 -0.0369944978505373 -25.837615438830095
523 -0.0366177573800087 -25.86098531484603 -0.03690897636115551 -25.87452441519125
524 -0.03666736632585525 -25.897652681171884 -0.032326582819223404 -25.906850998010473
525 -0.036732240580022335 -25.934384921751906 -0.035205188952386376 -25.94205618696286
526 -0.03671052996069193 -25.9710954517126 -0.03589032366871834 -25.977946510631575
527 -0.03671237472444773 -26.00780782643705 -0.03667074926197529 -26.01461725989355
528 -0.03672715798020363 -26.04453498441725 -0.03718014471232891 -26.051797404605882
529 -0.036708579026162626 -26.08124356344341 -0.037500875815749166 -26.08929828042163
530 -0.03669105302542448 -26.117934616468837 -0.03653873372823 -26.12583701414986
531 -0.036740383692085744 -26.15467500016092 -0.03960651010274887 -26.16544352425261
532 -0.036612693592906 -26.19128769375383 -0.038591193966567516 -26.204034718219177
533 -0.03653286304324865 -26.227820556797077 -0.04192059189081192 -26.245955310109988
534 -0.03647344633936882 -26.264294003136445 -0.03877494744956493 -26.284730257559552
535 -0.03641910906881094 -26.300713112205255 -0.03574410919100046 -26.320474366750553
536 -0.03644917495548725 -26.33716228716074 -0.036450333520770074 -26.35692470027132
537 -0.036477878130972384 -26.373640165291715 -0.03649599887430668 -26.39342069914563
538 -0.036414075456559655 -26.410054240748273 -0.03707799855619669 -26.430498697701825
539 -0.03644450027495623 -26.44649874102323 -0.03656619191169739 -26.46706488961352
540 -0.03642070461064577 -26.482919445633875 -0.03831475507467985 -26.5053796446882
541 -0.03643354419618845 -26.519352989830065 -0.03321512620896101 -26.538594770897163
542 -0.03654518015682697 -26.555898169986893 -0.03397183418273926 -26.572566605079903
543 -0.03651466798037291 -26.592412837967267 -0.03926974609494209 -26.611836351174844
544 -0.036498021148145196 -26.62891085911541 -0.03608182650059462 -26.64791817767544
545 -0.036527827754616736 -26.66543868687003 -0.03651408832520246 -26.68443226600064
546 -0.03649661224335432 -26.701935299113384 -0.036398722976446155 -26.720830988977088
547 -0.03647906687110662 -26.73841436598449 -0.034266000241041185 -26.755096989218128
548 -0.036583501286804675 -26.774997867271296 -0.037117494828999044 -26.792214484047125
549 -0.03654825538396835 -26.811546122655265 -0.03715692646801472 -26.82937141051514
550 -0.03651887569576502 -26.84806499835103 -0.035322539135813714 -26.864693949650952
551 -0.036524586379528046 -26.88458958473056 -0.03547594640403986 -26.900169896054994
552 -0.03656288273632526 -26.921152467466886 -0.036277046985924245 -26.936446943040917
553 -0.036567029543221 -26.957719497010107 -0.03745790105313063 -26.973904844094047
554 -0.03656610492616892 -26.994285601936276 -0.03613385688513517 -27.010038700979184
555 -0.03654869813472032 -27.030834300070996 -0.037391289882361886 -27.047429990861545
556 -0.036526822671294215 -27.06736112274229 -0.03478684071451425 -27.08221683157606
557 -0.036620970256626605 -27.10398209299892 -0.04454535339027643 -27.126762184966335
558 -0.03637148682028055 -27.140353579819198 -0.03486473001539707 -27.16162691498173
559 -0.03644526824355125 -27.17679884806275 -0.03608958218246698 -27.197716497164198
560 -0.0364579638466239 -27.21325681190937 -0.036086276173591614 -27.23380277333779
561 -0.03648361731320619 -27.249740429222577 -0.03731860257685184 -27.271121375914642
562 -0.03647371605038643 -27.286214145272965 -0.032844247110188005 -27.30396562302483
563 -0.03649999741464853 -27.322714142687612 -0.03417146448045969 -27.338137087505288
564 -0.0365961667150259 -27.359310309402638 -0.038538560084998605 -27.376675647590286
565 -0.036537724733352664 -27.39584803413599 -0.038051198422908786 -27.414726846013195
566 -0.03651818223297596 -27.432366216368965 -0.032750624045729634 -27.447477470058924
567 -0.036495570279657844 -27.468861786648624 -0.03758119568228722 -27.48505866574121
568 -0.036520862765610215 -27.505382649414233 -0.03587503414601088 -27.52093369988722
569 -0.036473286151885984 -27.54185593556612 -0.03636794034391642 -27.557301640231135
570 -0.03653932549059391 -27.578395261056713 -0.039334197714924815 -27.59663583794606
571 -0.036439547687768935 -27.614834808744483 -0.03538815882056952 -27.63202399676663
572 -0.03642953690141439 -27.6512643456459 -0.03744760025292635 -27.669471597019555
573 -0.03644301127642393 -27.687707356922324 -0.03248934019356966 -27.701960937213126
574 -0.03644278571009636 -27.72415014263242 -0.03757476788014173 -27.739535705093267
575 -0.03651702590286732 -27.76066716853529 -0.03843372166156769 -27.777969426754836
576 -0.036386449635028836 -27.797053618170317 -0.03785081785172224 -27.81582024460656
577 -0.036395476385951045 -27.83344909455627 -0.03650299720466137 -27.85232324181122
578 -0.03640634790062904 -27.8698554424569 -0.03570753820240498 -27.888030780013626
579 -0.03639830239117146 -27.90625374484807 -0.038498128019273284 -27.9265289080329
580 -0.03631519638001919 -27.94256894122809 -0.03806264773011207 -27.96459155576301
581 -0.03634561263024807 -27.97891455385834 -0.03748622816056013 -28.00207778392357
582 -0.03625302743166685 -28.015167581290005 -0.03709087111055851 -28.03916865503413
583 -0.03623394388705492 -28.05140152517706 -0.036027608811855315 -28.075196263845985
584 -0.036236284859478475 -28.087637810036536 -0.03749155886471271 -28.112687822710697
585 -0.036199808679521085 -28.123837618716056 -0.038071779534220695 -28.150759602244918
586 -0.03618034515529871 -28.160017963871354 -0.03547891546040773 -28.186238517705327
587 -0.036202676221728326 -28.19622064009308 -0.03556021898984909 -28.221798736695177
588 -0.03625913839787245 -28.232479778490955 -0.03672002516686916 -28.258518761862046
589 -0.03624309729784727 -28.268722875788804 -0.03614227343350649 -28.29466103529555
590 -0.03625774420797825 -28.304980619996783 -0.035385897196829316 -28.33004693249238
591 -0.036236840300261974 -28.341217460297045 -0.03790029641240835 -28.36794722890479
592 -0.036271304823458195 -28.377488765120503 -0.03744948767125607 -28.405396716576046
593 -0.0361638642847538 -28.413652629405256 -0.03459354303777218 -28.43999025961382
594 -0.03620324544608593 -28.44985587485134 -0.03688768353313208 -28.47687794314695
595 -0.03622107002884149 -28.486076944880182 -0.03404991328716278 -28.51092785643411
596 -0.03619425781071186 -28.522271202690895 -0.03543423023074865 -28.54636208666486
597 -0.036249732971191405 -28.558520935662088 -0.035094146989285945 -28.581456233654148
598 -0.03628800809383392 -28.594808943755922 -0.035026459582149984 -28.616482693236296
599 -0.036274752393364904 -28.631083696149286 -0.03464390486478806 -28.651126598101083
600 -0.03630359917879104 -28.667387295328076 -0.03746124170720577 -28.68858783980829
601 -0.03629726897925138 -28.703684564307327 -0.03765868972986937 -28.72624652953816
602 -0.036264972575008866 -28.739949536882335 -0.034838673658668995 -28.761085203196828
603 -0.036278107576072215 -28.77622764445841 -0.0375247597694397 -28.798609962966268
604 -0.036295518092811105 -28.81252316255122 -0.03876245394349098 -28.83737241690976
605 -0.03612554296851158 -28.848648705519732 -0.03768216576427221 -28.875054582674032
606 -0.03614017739892006 -28.884788882918652 -0.034804472140967845 -28.909859054815
607 -0.036192761734128 -28.92098164465278 -0.036009969934821126 -28.945869024749822
608 -0.03619923572987318 -28.957180880382655 -0.03534596301615238 -28.981214987765973
609 -0.03622754793614149 -28.993408428318798 -0.03667491003870964 -29.017889897804682
610 -0.03617054782807827 -29.029578976146876 -0.03541691917926073 -29.053306816983945
611 -0.0361568721011281 -29.065735848248003 -0.03886973299086094 -29.092176549974806
612 -0.03617182653397322 -29.101907674781977 -0.03402566593140364 -29.126202215906208
613 -0.036276249960064885 -29.13818392474204 -0.04046960975974798 -29.166671825665954
614 -0.036150917410850525 -29.17433484215289 -0.03609706237912178 -29.202768888045075
615 -0.03608780261129141 -29.210422644764183 -0.03736640270799398 -29.24013529075307
616 -0.03613525405526161 -29.246557898819443 -0.03689356353133917 -29.27702885428441
617 -0.03613337837159634 -29.282691277191038 -0.03823700305074453 -29.315265857335156
618 -0.036117487214505674 -29.318808764405542 -0.03493216130882502 -29.35019801864398
619 -0.03616652842611075 -29.354975292831654 -0.033275623060762885 -29.383473641704743
620 -0.03614998292177916 -29.39112527575343 -0.034043165296316145 -29.41751680700106
621 -0.03617449142038822 -29.42729976717382 -0.034484980069100855 -29.452001787070163
622 -0.03626374546438456 -29.463563512638206 -0.03949003852903843 -29.4914918255992
623 -0.03617502227425575 -29.499738534912463 -0.0344339445233345 -29.525925770122537
624 -0.03624306973069906 -29.535981604643162 -0.037025014869868755 -29.562950784992406
625 -0.0361874720081687 -29.57216907665133 -0.034600593708455564 -29.59755137870086
626 -0.03619270585477352 -29.608361782506105 -0.03530119340866804 -29.632852572109528
627 -0.03618827629834413 -29.644550058804448 -0.03750687297433615 -29.670359445083864
628 -0.036132782138884066 -29.680682840943334 -0.03428208641707897 -29.704641531500943
629 -0.036205018684267995 -29.7168878596276 -0.03835510797798634 -29.74299663947893
630 -0.036245531588792804 -29.753133391216394 -0.03426863756030798 -29.777265277039238
631 -0.03620600383728743 -29.78933939505368 -0.03673552442342043 -29.814000801462658
632 -0.03615415450185537 -29.825493549555535 -0.035518375039100644 -29.849519176501758
633 -0.03623295444995165 -29.861726504005485 -0.0356896948069334 -29.88520887130869
634 -0.0362353103235364 -29.897961814329022 -0.034517884626984595 -29.919726755935677
635 -0.03623703122138977 -29.934198845550412 -0.03942152969539166 -29.95914828563107
636 -0.03622910119593144 -29.970427946746344 -0.035277672484517096 -29.99442595811559
637 -0.03623712118715048 -30.006665067933493 -0.03529229033738375 -30.029718248452973
638 -0.03618404027074575 -30.04284910820424 -0.03820959273725748 -30.06792784119023
639 -0.03620292879641056 -30.07905203700065 -0.03279371690005064 -30.10072155809028
640 -0.03634664826095104 -30.115398685261603 -0.040308069065213205 -30.141029627155493
641 -0.03615815825760364 -30.151556843519206 -0.036049545556306836 -30.1770791727118
642 -0.03617269285023213 -30.18772953636944 -0.03737216107547283 -30.214451333787274
643 -0.03618152197450399 -30.223911058343944 -0.03695045635104179 -30.251401790138317
644 -0.036094235628843306 -30.26000529397279 -0.03563440907746553 -30.287036199215784
645 -0.036152849718928334 -30.296158143691716 -0.03498882688581943 -30.322025026101603
646 -0.03618479669094086 -30.332342940382656 -0.03497284706681967 -30.35699787316842
647 -0.03621230833232403 -30.36855524871498 -0.03566307853907347 -30.392660951707494
648 -0.036165537871420385 -30.4047207865864 -0.03256496824324131 -30.425225919950737
649 -0.0362544484436512 -30.44097523503005 -0.03513807002454996 -30.46036398997529
650 -0.036257566139101985 -30.47723280116915 -0.036330897361040115 -30.49669488733633
651 -0.036240460351109505 -30.51347326152026 -0.03601954765617847 -30.532714434992506
652 -0.03626200202852488 -30.549735263548786 -0.03487201314419508 -30.5675864481367
653 -0.03629300557076931 -30.586028269119556 -0.0346080107614398 -30.60219445889814
654 -0.03634984809905291 -30.62237811721861 -0.03464263118803501 -30.636837090086175
655 -0.036371621675789355 -30.6587497388944 -0.03320294860750437 -30.670040038693678
656 -0.03641876019537449 -30.695168499089775 -0.03753580078482628 -30.707575839478505
657 -0.036323352716863155 -30.731491851806638 -0.03888571821153164 -30.746461557690036
658 -0.036305781826376914 -30.767797633633016 -0.03675370216369629 -30.783215259853733
659 -0.03629959505051374 -30.80409722868353 -0.035424729064106944 -30.81863998891784
660 -0.03628683015704155 -30.840384058840574 -0.034419861249625684 -30.853059850167465
661 -0.03630390893667936 -30.876687967777254 -0.034661230817437175 -30.887721080984903
662 -0.03642711620777846 -30.913115083985033 -0.03324609436094761 -30.92096717534585
663 -0.03642648980021477 -30.949541573785247 -0.03624661527574062 -30.95721379062159
664 -0.0364009277895093 -30.985942501574755 -0.0364695742726326 -30.993683364894224
665 -0.03643030244857073 -31.022372804023327 -0.03533348497003317 -31.029016849864256
666 -0.03652981054037809 -31.058902614563706 -0.03649225234985352 -31.065509102214108
667 -0.0364428685978055 -31.095345483161513 -0.03757784441113472 -31.103086946625243
668 -0.036335244029760363 -31.131680727191274 -0.033971752412617205 -31.137058699037862
669 -0.03637643605470657 -31.16805716324598 -0.0376414904370904 -31.17470018947495
670 -0.03641978427767754 -31.204476947523656 -0.033971733413636684 -31.208671922888588
671 -0.036475257575511934 -31.240952205099166 -0.03426402900367975 -31.242935951892267
672 -0.03650574162602425 -31.27745794672519 -0.03816663697361946 -31.28110258886589
673 -0.036483195051550864 -31.31394114177674 -0.034173735044896604 -31.315276323910783
674 -0.03644949421286583 -31.35039063598961 -0.03434515427798033 -31.349621478188762
675 -0.03654886987060309 -31.386939505860212 -0.03614262007176876 -31.38576409826053
676 -0.03636369332671165 -31.423303199186925 -0.030826857779175043 -31.416590956039705
677 -0.03658673763275146 -31.45988993681968 -0.03720784597098827 -31.453798802010695
678 -0.03655070643872023 -31.4964406432584 -0.036761424690485 -31.49056022670118
679 -0.036538099870085716 -31.532978743128485 -0.037501337192952636 -31.528061563894134
680 -0.03653255347162485 -31.56951129660011 -0.0371238436549902 -31.565185407549123
681 -0.03651109971106052 -31.606022396311168 -0.03959940429776907 -31.60478481184689
682 -0.03646750655025244 -31.64248990286142 -0.03778368271887302 -31.642568494565765
683 -0.036378386244177816 -31.678868289105598 -0.03611388057470322 -31.67868237514047
684 -0.03642639499157667 -31.715294684097174 -0.03565738219767809 -31.714339757338145
685 -0.03641756195574999 -31.751712246052925 -0.03587011285126209 -31.75020987018941
686 -0.036407324858009814 -31.788119570910936 -0.036234191805124286 -31.786444061994533
687 -0.03638019617646933 -31.824499767087406 -0.03298546858131886 -31.819429530575853
688 -0.03644895404577255 -31.86094872113318 -0.03642247933894396 -31.8558520099148
689 -0.03652722388505936 -31.89747594501824 -0.03430122211575508 -31.890153232030553
690 -0.036480826511979106 -31.93395677153022 -0.03928836695849895 -31.92944159898905
691 -0.03643322270363569 -31.970389994233855 -0.03903291150927544 -31.968474510498325
692 -0.03635673895478249 -32.006746733188635 -0.034540082514286044 -32.00301459301261
693 -0.03636512476950884 -32.043111857958145 -0.036551015265285966 -32.0395656082779
694 -0.03641093224287033 -32.07952279020102 -0.03381714355200529 -32.073382751829904
695 -0.03641907535493374 -32.11594186555595 -0.03455071188509464 -32.107933463715
696 -0.036477315798401834 -32.152419181354354 -0.03434865828603506 -32.142282122001035
697 -0.03658825177699328 -32.189007433131344 -0.03786319177597761 -32.18014531377701
698 -0.036487378552556037 -32.2254948116839 -0.03912258073687554 -32.219267894513884
699 -0.036448036320507526 -32.26194284800441 -0.03504656497389078 -32.25431445948777
700 -0.036418360844254496 -32.29836120884866 -0.03624597694724798 -32.29056043643502
701 -0.036365917325019835 -32.33472712617368 -0.03674328438937664 -32.327303720824396
702 -0.03630758784711361 -32.371034714020794 -0.03909258041530848 -32.3663963012397
703 -0.03629867136478424 -32.40733338538558 -0.03676285743713379 -32.403159158676836
704 -0.036292529106140135 -32.44362591449172 -0.03699817694723606 -32.44015733562407
705 -0.03634465765208006 -32.4799705721438 -0.03210296835750341 -32.47226030398158
706 -0.036347782239317894 -32.51631835438312 -0.037499176897108556 -32.509759480878685
707 -0.036290384456515314 -32.55260873883963 -0.03479765336960554 -32.54455713424829
708 -0.03638083431869745 -32.58898957315833 -0.036597360484302045 -32.581154494732594
709 -0.0363409873098135 -32.62533056046814 -0.03614240251481533 -32.61729689724741
710 -0.03641078434884548 -32.66174134481699 -0.03333109021186829 -32.65062798745927
711 -0.03642514888197183 -32.69816649369896 -0.03371742032468319 -32.68434540778396
712 -0.0364455409348011 -32.73461203463376 -0.03729934189468622 -32.721644749678646
713 -0.03641794212162495 -32.771029976755386 -0.03585944324731827 -32.757504192925964
714 -0.03636718187481165 -32.807397158630195 -0.03586290739476681 -32.79336710032073
715 -0.036397853121161464 -32.843795011751354 -0.03502707444131374 -32.828394174762046
716 -0.036406268179416654 -32.88020127993077 -0.03556132353842258 -32.86395549830047
717 -0.036430468410253526 -32.916631748341025 -0.03695916384458542 -32.900914662145055
718 -0.03640584535896778 -32.953037593699996 -0.03339083958417177 -32.93430550172923
719 -0.03642901834100485 -32.989466612041 -0.03646286129951477 -32.97076836302874
720 -0.03639570064842701 -33.025862312689426 -0.03840315472334623 -33.00917151775209
721 -0.03649103101342917 -33.06235334370285 -0.03645633794367313 -33.04562785569576
722 -0.036414649710059165 -33.09876799341291 -0.035774368420243265 -33.081402224116005
723 -0.03645537905395031 -33.13522337246686 -0.03897797800600529 -33.12038020212201
724 -0.03641576562076807 -33.17163913808763 -0.03869155626744032 -33.159071758389445
725 -0.03628052938729524 -33.207919667474926 -0.03685282096266747 -33.19592457935211
726 -0.036318395473062995 -33.244238062947986 -0.03686555214226246 -33.23279013149437
727 -0.03629610687494278 -33.28053416982293 -0.03468348048627377 -33.26747361198064
728 -0.03626778479665518 -33.316801954619585 -0.03992922771722078 -33.307402839697865
729 -0.03620255123823881 -33.353004505857825 -0.03618497774004936 -33.343587817437914
730 -0.036205985210835935 -33.38921049106866 -0.03408192899078131 -33.377669746428694
731 -0.036236812733113764 -33.425447303801775 -0.036482977122068404 -33.414152723550764
732 -0.03623593933880329 -33.46168324314058 -0.03795346822589636 -33.45210619177666
733 -0.036315823905169964 -33.49799906704575 -0.03849374521523714 -33.49059993699189
734 -0.0362296286970377 -33.53422869574278 -0.0412265945225954 -33.53182653151449
735 -0.03604873903095722 -33.57027743477374 -0.036140714213252066 -33.56796724572774
736 -0.03603641800582409 -33.606313852779564 -0.03528176732361317 -33.603249013051354
737 -0.036057591810822485 -33.64237144459039 -0.0354168463498354 -33.638665859401186
738 -0.03604741673916578 -33.678418861329554 -0.03594546038657427 -33.67461131978776
739 -0.0360975319519639 -33.71451639328152 -0.03501789160072803 -33.70962921138849
740 -0.036121049895882607 -33.7506374431774 -0.03523016404360533 -33.74485937543209
741 -0.036156355030834676 -33.78679379820824 -0.03496663197875023 -33.77982600741084
742 -0.03616309091448784 -33.82295688912272 -0.034456740505993365 -33.814282747916835
743 -0.03634391725063324 -33.859300806373355 -0.038881443440914154 -33.85316419135775
744 -0.03612014930695295 -33.89542095568031 -0.03787127677351236 -33.891035468131264
745 -0.03603980652987957 -33.931460762210186 -0.036428810097277164 -33.92746427822854
746 -0.03606299310922623 -33.96752375531941 -0.038030781969428065 -33.965495060197966
747 -0.03599278200417757 -34.00351653732359 -0.03667823541909456 -34.00217329561706
748 -0.03598419949412346 -34.039500736817715 -0.03619128130376339 -34.03836457692083
749 -0.035941575467586515 -34.075442312285304 -0.036429087072610854 -34.07479366399344
750 -0.03597972933202982 -34.11142204161733 -0.03488601297140122 -34.10967967696484
751 -0.035978319868445394 -34.14740036148578 -0.03736207559704781 -34.14704175256188
752 -0.03599157407879829 -34.18339193556458 -0.03555072192102671 -34.18259247448291
753 -0.03594098966568708 -34.21933292523027 -0.032663292810320856 -34.21525576729323
754 -0.03608163967728615 -34.255414564907554 -0.03494766373187304 -34.2502034310251
755 -0.036116109043359754 -34.291530673950916 -0.03781913500279188 -34.28802256602789
756 -0.036086620204150675 -34.32761729415507 -0.03902845215052366 -34.327051018178416
757 -0.035944399610161784 -34.36356169376523 -0.03893908802419901 -34.36599010620262
758 -0.03595366384834051 -34.399515357613566 -0.03327625431120396 -34.39926636051382
759 -0.036047980561852454 -34.43556333817542 -0.03821854665875435 -34.437484907172575
760 -0.03592745922505856 -34.47149079740048 -0.035873493552207945 -34.473358400724784
761 -0.03592440914362669 -34.5074152065441 -0.03764997739344835 -34.511008378118234
762 -0.03588820956647396 -34.543303416110575 -0.035556871071457864 -34.54656524918969
763 -0.03597055412828922 -34.579273970238866 -0.03779753055423498 -34.58436277974393
764 -0.03590803388506174 -34.61518200412393 -0.03813230562955141 -34.62249508537348
765 -0.03587908297777176 -34.6510610871017 -0.036412039399147035 -34.658907124772625
766 -0.03584455121308565 -34.68690563831479 -0.035388884134590626 -34.694296008907216
767 -0.03581453114748001 -34.72272016946227 -0.03400101736187935 -34.7282970262691
768 -0.03590810913592577 -34.758628278598195 -0.034303036704659465 -34.76260006297375
769 -0.03590278960764408 -34.79453106820584 -0.036506195366382596 -34.79910625834014
770 -0.03591622468084097 -34.83044729288668 -0.03572521656751633 -34.83483147490765
771 -0.03594786021858454 -34.866395153105266 -0.033872997760772704 -34.868704472668426
772 -0.03603456746786833 -34.90242972057313 -0.03384122382849455 -34.90254569649692
773 -0.03601775392889976 -34.938447474502034 -0.034560193121433255 -34.93710588961836
774 -0.035942147485911846 -34.974389621987946 -0.03390417490154505 -34.9710100645199
775 -0.03603357095271349 -35.01042319294066 -0.034455756098031996 -35.005465820617935
776 -0.036062391474843025 -35.0464855844155 -0.03680434636771679 -35.04227016698565
777 -0.036087735556066036 -35.082573319971566 -0.0364868987351656 -35.078757065720815
778 -0.03603982254862785 -35.118613142520196 -0.037171735614538196 -35.11592880133535
779 -0.03601906504482031 -35.154632207565015 -0.03794399872422218 -35.153872800059574
780 -0.03598882220685482 -35.19062102977187 -0.036083710938692094 -35.189956510998265
781 -0.036025614105165006 -35.22664664387703 -0.03753632921725512 -35.22749284021552
782 -0.03597971946001053 -35.26262636333704 -0.03775204923003912 -35.265244889445555
783 -0.03599231205880642 -35.29861867539585 -0.03625569865107536 -35.30150058809663
784 -0.035962403006851676 -35.3345810784027 -0.03096432741731405 -35.332464915513945
785 -0.03609307426959276 -35.370674152672294 -0.035440743900835514 -35.36790565941478
786 -0.0361042695119977 -35.40677842218429 -0.03817345201969147 -35.40607911143447
787 -0.03601036481559276 -35.442788786999884 -0.037481765076518056 -35.44356087651099
788 -0.03588390965014696 -35.47867269665003 -0.0343526691198349 -35.47791354563083
789 -0.03604872282594442 -35.514721419475975 -0.035010704025626185 -35.51292424965645
790 -0.03600699733942747 -35.5507284168154 -0.03580044563859701 -35.54872469529505
791 -0.036077442765235904 -35.586805859580636 -0.03487102501094341 -35.58359572030599
792 -0.03605601154267788 -35.62286187112331 -0.03384462352842092 -35.61744034383442
793 -0.03606436736881733 -35.65892623849213 -0.03830814864486456 -35.65574849247928
794 -0.03607632648199797 -35.695002564974125 -0.03768586553633213 -35.693434358015615
795 -0.03598758764564991 -35.730990152619775 -0.036086081340909 -35.72952043935653
796 -0.035991710424423215 -35.7669818630442 -0.03583086393773556 -35.76535130329426
797 -0.03596943337470293 -35.802951296418904 -0.037474692612886426 -35.80282599590715
798 -0.03603953048586846 -35.83899082690477 -0.035475069843232634 -35.83830106575038
799 -0.03599708508700132 -35.874987911991774 -0.03648945651948452 -35.87479052226986
800 -0.035966210067272186 -35.910954122059046 -0.03639101348817349 -35.91118153575803
801 -0.035988318361341955 -35.946942440420386 -0.035237915068864825 -35.946419450826895
802 -0.03609581738710403 -35.98303825780749 -0.03850299268960953 -35.9849224435165
803 -0.035943236015737054 -36.01898149382323 -0.03712717071175575 -36.02204961422826
804 -0.035989297553896904 -36.05497079137713 -0.03638146203011274 -36.05843107625837
805 -0.035953019931912425 -36.09092381130904 -0.03751708623021841 -36.09594816248859
806 -0.03599640540778637 -36.126920216716826 -0.03091916497796774 -36.126867327466556
807 -0.03602464385330677 -36.162944860570136 -0.03559831045567989 -36.16246563792224
808 -0.036017243191599844 -36.19896210376174 -0.036232619918882845 -36.19869825784112
809 -0.03598587922751904 -36.234947982989254 -0.035396697372198103 -36.23409495521332
810 -0.03602668903768062 -36.27097467202694 -0.035692145116627216 -36.26978710032995
811 -0.036004329659044744 -36.30697900168598 -0.03740659803152084 -36.30719369836147
812 -0.03613091837614775 -36.343109920062126 -0.04358890485018492 -36.350782603211655
813 -0.035839655064046384 -36.37894957512617 -0.036073814146220684 -36.386856417357876
814 -0.03582666087895632 -36.414776236005125 -0.03497616946697235 -36.42183258682485
815 -0.03580046929419041 -36.45057670529931 -0.03501150626689196 -36.45684409309174
816 -0.03582224007695913 -36.48639894537627 -0.04094396643340588 -36.49778805952514
817 -0.03571455031633377 -36.52211349569261 -0.033619755506515504 -36.531407815031656
818 -0.03573169391602278 -36.55784518960863 -0.036790556646883486 -36.56819837167854
819 -0.035766482912003995 -36.59361167252063 -0.0352191498503089 -36.60341752152885
820 -0.03576173819601536 -36.629373410716646 -0.036848744563758376 -36.6402662660926
821 -0.03576310109347105 -36.66513651181012 -0.03751757256686687 -36.67778383865947
822 -0.03565897028893232 -36.70079548209905 -0.03715205173939466 -36.71493589039887
823 -0.0356823654845357 -36.736477847583586 -0.03172393124550581 -36.74665982164438
824 -0.03586575910449028 -36.772343606688075 -0.03688846323639154 -36.78354828488077
825 -0.03579771425575018 -36.808141320943825 -0.035894908383488654 -36.81944319326426
826 -0.035714974626898766 -36.843856295570724 -0.03697085734456777 -36.856414050608834
827 -0.035744070447981356 -36.87960036601871 -0.03820620216429234 -36.89462025277312
828 -0.03566518872976303 -36.91526555474847 -0.033777686022222045 -36.92839793879534
829 -0.03571483939886093 -36.95098039414734 -0.03615504521876574 -36.964552984014105
830 -0.03573212195187807 -36.98671251609922 -0.036177178286015986 -37.00073016230012
831 -0.03574752770364285 -37.02246004380286 -0.033792061172425746 -37.03452222347255
832 -0.03584710694849491 -37.058307150751354 -0.034629305638372895 -37.069151529110925
833 -0.03568233512341976 -37.09398948587477 -0.03404321279376745 -37.103194741904694
834 -0.03584775887429714 -37.12983724474907 -0.0367599867284298 -37.13995472863312
835 -0.03578136563301086 -37.16561861038208 -0.042823771573603155 -37.18277850020672
836 -0.03568647187203169 -37.201305082254116 -0.03283043969422579 -37.215608939900946
837 -0.035675118677318096 -37.236980200931434 -0.03326764516532421 -37.24887658506627
838 -0.0357835927978158 -37.27276379372925 -0.03585933428257704 -37.28473591934885
839 -0.03575819879770279 -37.30852199252695 -0.03183230515569448 -37.31656822450454
840 -0.03589054699987173 -37.34441253952682 -0.03422285672277212 -37.350791081227314
841 -0.03591818995773792 -37.38033072948456 -0.035783345066010955 -37.38657442629332
842 -0.03588677290827036 -37.41621750239283 -0.03705428969115019 -37.42362871598447
843 -0.03590893615037203 -37.4521264385432 -0.03628981932997703 -37.45991853531445
844 -0.03592460490763187 -37.48805104345084 -0.03623042982071638 -37.49614896513517
845 -0.03590264711529016 -37.52395369056613 -0.03462526090443134 -37.530774226039604
846 -0.03595799058675766 -37.55991168115289 -0.0375736977905035 -37.56834792383011
847 -0.035886721685528755 -37.59579840283842 -0.03709949366748333 -37.605447417497594
848 -0.035905602015554906 -37.63170400485397 -0.034417794272303584 -37.639865211769894
849 -0.035930152796208856 -37.667634157650184 -0.03763198051601648 -37.67749719228591
850 -0.035876579023897646 -37.70351073667408 -0.03708654697984457 -37.714583739265755
851 -0.03590055238455534 -37.73941128905864 -0.03571021594107151 -37.75029395520683
852 -0.03590571116656065 -37.7753170002252 -0.03388436045497656 -37.784178315661805
853 -0.03591242004185915 -37.81122942026706 -0.03371777962893248 -37.817896095290735
854 -0.035990899242460725 -37.847220319509525 -0.037318041734397414 -37.85521413702513
855 -0.03598122633993626 -37.88320154584946 -0.03864714652299881 -37.89386128354813
856 -0.03582826163619757 -37.91902980748566 -0.03579725380986929 -37.929658537357994
857 -0.03585599698126316 -37.95488580446692 -0.03584142364561558 -37.96549996100361
858 -0.03579553384333849 -37.99068133831026 -0.03809162229299545 -38.003591583296604
859 -0.03583158850669861 -38.026512926816956 -0.03540057260543108 -38.03899215590204
860 -0.03581834752112627 -38.062331274338085 -0.0361139377579093 -38.07510609365995
861 -0.03585102017968893 -38.09818229451778 -0.03663872554898262 -38.11174481920893
862 -0.03579326830804348 -38.13397556282582 -0.035514440201222894 -38.147259259410156
863 -0.035742720030248164 -38.16971828285607 -0.03580241072922945 -38.18306167013939
864 -0.035778573341667654 -38.20549685619773 -0.03579145036637783 -38.21885312050576
865 -0.03581106867641211 -38.24130792487414 -0.03681928440928459 -38.255672404915046
866 -0.035757655091583726 -38.27706557996573 -0.0383457450196147 -38.29401814993466
867 -0.03572336472570896 -38.31278894469144 -0.035654335469007495 -38.32967248540366
868 -0.03569970335811377 -38.34848864804955 -0.038269413821399215 -38.36794189922506
869 -0.0356962887570262 -38.38418493680658 -0.03637287113815546 -38.404314770363214
870 -0.03563043251633644 -38.41981536932291 -0.034747429005801675 -38.43906219936902
871 -0.03571527935564518 -38.455530648678554 -0.03681579269468784 -38.47587799206371
872 -0.03564155995845795 -38.49117220863701 -0.03569827526807785 -38.51157626733178
873 -0.03574073612689972 -38.52691294476391 -0.03771864492446184 -38.549294912256244
874 -0.035633905231952666 -38.56254684999586 -0.034014224819839 -38.583309137076085
875 -0.03578310385346413 -38.59832995384932 -0.0333785243332386 -38.61668766140932
876 -0.0357612531632185 -38.63409120701254 -0.03557094931602478 -38.65225861072535
877 -0.03576921857893467 -38.66986042559147 -0.033729594014585015 -38.685988204739935
878 -0.03580290321260691 -38.70566332880408 -0.03474265262484551 -38.72073085736478
879 -0.03587361387908459 -38.74153694268316 -0.03612145036458969 -38.75685230772937
880 -0.03575293179601431 -38.77728987447917 -0.03434766363352537 -38.79119997136289
881 -0.0357945604249835 -38.813084434904155 -0.0368325337767601 -38.82803250513965
882 -0.035789411142468454 -38.84887384604662 -0.036348608881235124 -38.86438111402089
883 -0.03583226725459099 -38.88470611330121 -0.03634015209972859 -38.90072126612061
884 -0.035803275369107726 -38.92050938867032 -0.032833676971495154 -38.933554943092105
885 -0.03583966419100761 -38.95634905286133 -0.03486890662461519 -38.96842384971672
886 -0.03592192865908146 -38.992270981520406 -0.034824400953948495 -39.00324825067067
887 -0.035899343714118 -39.02817032523453 -0.037247025221586225 -39.04049527589226
888 -0.03583387304097414 -39.0640041982755 -0.035201811231672764 -39.075697087123935
889 -0.03592674061655998 -39.09993093889206 -0.038020212575793265 -39.11371729969973
890 -0.03572360090911388 -39.13565453980117 -0.03978034760802984 -39.15349764730776
891 -0.03576500471681356 -39.17141954451799 -0.03595546092838049 -39.18945310823614
892 -0.035731508024036886 -39.207151052542024 -0.0354916850104928 -39.22494479324663
893 -0.035744589567184445 -39.24289564210921 -0.03319231439381838 -39.258137107640444
894 -0.03582546412944794 -39.278721106238656 -0.03441587928682566 -39.29255298692727
895 -0.03585226815193891 -39.3145733743906 -0.037581755220890044 -39.33013474214816
896 -0.03577385731041431 -39.350347231701015 -0.03621032889932394 -39.36634507104748
897 -0.035765040665864944 -39.38611227236688 -0.03457839097827673 -39.40092346202576
898 -0.0358487207442522 -39.421960993111135 -0.03605883326381445 -39.436982295289575
899 -0.03585621174424887 -39.45781720485538 -0.03748737517744303 -39.474469670467016
900 -0.03580902572721243 -39.49362623058259 -0.035150845907628535 -39.509620516374646
901 -0.03585362639278174 -39.52947985697537 -0.03426565583795309 -39.5438861722126
902 -0.0358609976246953 -39.565340854600066 -0.0363869521766901 -39.580273124389294
903 -0.035835441388189795 -39.60117629598825 -0.0379621934145689 -39.618235317803865
904 -0.03587852884083986 -39.63705482482909 -0.035636408254504204 -39.65387172605837
905 -0.03585508801043034 -39.67290991283952 -0.03560569789260626 -39.689477423950976
906 -0.035812315531075 -39.7087222283706 -0.03546724990010262 -39.72494467385108
907 -0.03585561364889145 -39.74457784201949 -0.035610821656882764 -39.76055549550796
908 -0.035840682312846185 -39.78041852433233 -0.036630887910723685 -39.79718638341868
909 -0.03579806890338659 -39.81621659323572 -0.038019435852766036 -39.83520581927145
910 -0.03582896310836077 -39.85204555634408 -0.03650315068662167 -39.87170896995807
911 -0.0357024896889925 -39.887748046033074 -0.03689865451306105 -39.90860762447113
912 -0.035786583460867404 -39.92353462949394 -0.03636882435530424 -39.94497644882644
913 -0.03574869688600302 -39.959283326379946 -0.03349375333636999 -39.97847020216281
914 -0.035749980993568894 -39.99503330737352 -0.037188110686838624 -40.01565831284965
915 -0.035809704847633836 -40.030843012221155 -0.036844508908689025 -40.05250282175834
916 -0.03571812864392996 -40.06656114086508 -0.03315096162259579 -40.085653783380934
917 -0.03591100722551346 -40.1024721480906 -0.031849118508398534 -40.11750290188933
918 -0.03589112423360348 -40.1383632723242 -0.037745308689773084 -40.1552482105791
919 -0.035828505642712116 -40.17419177796691 -0.035728112980723384 -40.19097632355982
920 -0.03589459042996168 -40.21008636839687 -0.036349094845354556 -40.22732541840518
921 -0.03584539480507374 -40.245931763201945 -0.0365823807194829 -40.26390779912466
922 -0.03586702756583691 -40.28179879076778 -0.03906333763152361 -40.302971136756184
923 -0.035804443433880805 -40.31760323420166 -0.03468912094831467 -40.3376602577045
924 -0.03580739665776491 -40.35341063085943 -0.0359190771356225 -40.37357933484012
925 -0.03583414722234011 -40.38924477808177 -0.03656810130923986 -40.410147436149366
926 -0.03576099816709757 -40.42500577624887 -0.03977158777415753 -40.44991902392352
927 -0.03577802199870348 -40.46078379824757 -0.03692252859473229 -40.48684155251825
928 -0.0357167687267065 -40.49650056697428 -0.03617682307958603 -40.523018375597836
929 -0.03569820541888476 -40.53219877239316 -0.03527657147496939 -40.5582949470728
930 -0.03577744420617819 -40.567976216599334 -0.03260332588106394 -40.590898272953865
931 -0.03581139761954546 -40.60378761421888 -0.03271587323397398 -40.62361414618784
932 -0.03585890475660562 -40.63964651897549 -0.034012268856167795 -40.65762641504401
933 -0.0359189573675394 -40.67556547634303 -0.034639150463044645 -40.69226556550705
934 -0.03594180587679148 -40.71150728221982 -0.03845732808113098 -40.73072289358818
935 -0.03584730476140976 -40.74735458698123 -0.03642103802412748 -40.76714393161231
936 -0.03580399416387081 -40.7831585811451 -0.03402570430189371 -40.801169635914206
937 -0.035762346163392064 -40.8189209273085 -0.034575508534908296 -40.83574514444911
938 -0.035871950536966325 -40.85479287784546 -0.035147500783205034 -40.87089264523232
939 -0.03593968562781811 -40.89073256347328 -0.036892873048782346 -40.9077855182811
940 -0.03589135762304067 -40.92662392109632 -0.035464460402727126 -40.94324997868383
941 -0.03592139780521393 -40.96254531890153 -0.034796432964503764 -40.978046411648336
942 -0.03592223916202784 -40.99846755806356 -0.03689718917012215 -41.014943600818455
943 -0.03595435470342636 -41.03442191276699 -0.03501078765839338 -41.04995438847685
944 -0.03598813377320766 -41.070410046540196 -0.03530008904635906 -41.08525447752321
945 -0.03594716563820839 -41.1063572121784 -0.033734277822077274 -41.118988755345285
946 -0.036030388437211514 -41.14238760061561 -0.03703254088759422 -41.15602129623288
947 -0.0359401173889637 -41.178327718004574 -0.037376821227371695 -41.19339811746025
948 -0.035924289375543594 -41.21425200738012 -0.037728787213563916 -41.231126904673815
949 -0.03588367309421301 -41.25013568047433 -0.03827564436942339 -41.269402549043235
950 -0.035886389389634135 -41.28602206986396 -0.03375713732093573 -41.30315968636417
951 -0.03591874986886978 -41.32194081973283 -0.03637595195323229 -41.3395356383174
952 -0.0359180985018611 -41.35785891823469 -0.03465836066752672 -41.37419399898493
953 -0.03590626940131188 -41.393765187636 -0.035861623100936414 -41.41005562208586
954 -0.035944456607103346 -41.429709644243104 -0.03547086119651795 -41.44552648328238
955 -0.03596555050462484 -41.46567519474773 -0.03426261320710182 -41.47978909648948
956 -0.03598675075918436 -41.50166194550692 -0.035700305365026 -41.51548940185451
957 -0.03600207008421421 -41.53766401559113 -0.038106785900890824 -41.5535961877554
958 -0.035916390269994734 -41.57358040586113 -0.03488367833197117 -41.588479866087376
959 -0.0359423752874136 -41.60952278114854 -0.03476069048047066 -41.62324055656784
960 -0.03599417749792337 -41.64551695864647 -0.03569836411625147 -41.65893892068409
961 -0.03601867239922285 -41.68153563104569 -0.03686059322208166 -41.695799513906174
962 -0.036006569303572176 -41.717542200349264 -0.03908664379268885 -41.73488615769886
963 -0.03589756600558758 -41.75343976635485 -0.03374845702201128 -41.768634614720874
964 -0.03597263526171446 -41.789412401616566 -0.0359544737264514 -41.80458908844732
965 -0.03592733237892389 -41.82533973399549 -0.0349985396489501 -41.839587628096275
966 -0.03594070728868246 -41.86128044128417 -0.03344569858163595 -41.87303332667791
967 -0.035996830090880394 -41.89727727137505 -0.034045005589723586 -41.90707833226764
968 -0.03598485868424177 -41.9332621300593 -0.037583251297473905 -41.944661583565114
969 -0.03599843569099903 -41.9692605657503 -0.03807644676417112 -41.98273803032929
970 -0.0359616382047534 -42.00522220395505 -0.036220782995224 -42.01895881332451
971 -0.03590498883277178 -42.04112719278782 -0.03637491427361965 -42.05533372759813
972 -0.0359119338914752 -42.077039126679296 -0.03423517979681492 -42.08956890739495
973 -0.0360121326521039 -42.1130512593314 -0.034884690679609774 -42.12445359807456
974 -0.035997922904789446 -42.14904918223619 -0.03433301858603954 -42.1587866166606
975 -0.036144493706524373 -42.18519367594271 -0.03714070450514555 -42.19592732116575
976 -0.03597852494567633 -42.22117220088839 -0.035651689395308495 -42.231579010561056
977 -0.035942889750003815 -42.25711509063839 -0.0360271118581295 -42.26760612241919
978 -0.03590735346078873 -42.29302244409918 -0.038645616732537746 -42.306251739151726
979 -0.03584019355475902 -42.32886263765394 -0.03332661706954241 -42.33957835622127
980 -0.03590817917138338 -42.36477081682533 -0.03777464386075735 -42.377353000082024
981 -0.035907577537000177 -42.40067839436233 -0.034992567636072634 -42.4123455677181
982 -0.035895864479243755 -42.436574258841574 -0.03642451781779528 -42.44877008553589
983 -0.03587021324783564 -42.47244447208941 -0.03751197904348373 -42.48628206457938
984 -0.03593240194022655 -42.508376874029636 -0.037198531068861486 -42.52348059564824
985 -0.035835256613790986 -42.54421213064343 -0.03594024386256933 -42.55942083951081
986 -0.0357859194278717 -42.5799980500713 -0.03554991558194161 -42.594970755092746
987 -0.035879782401025295 -42.61587783247233 -0.03733568266034126 -42.63230643775309
988 -0.0357867619022727 -42.6516645943746 -0.03848198279738426 -42.67078842055047
989 -0.03571590110659599 -42.6873804954812 -0.03763786982744932 -42.70842629037792
990 -0.03573021665215492 -42.723110712133355 -0.03351953495293856 -42.74194582533086
991 -0.03575701452791691 -42.75886772666127 -0.036140916869044304 -42.7780867421999
992 -0.03576949145644903 -42.79463721811772 -0.03452165313065052 -42.81260839533056
993 -0.03579961452633142 -42.830436832644054 -0.03566160593181848 -42.84827000126238
994 -0.035782731510698794 -42.866219564154754 -0.034194044396281244 -42.88246404565866
995 -0.03590128608047962 -42.902120850235235 -0.033435001224279406 -42.915899046882934
996 -0.035889679193496705 -42.93801052942873 -0.03252104744315147 -42.94842009432609
997 -0.036002532206475736 -42.974013061635205 -0.035854079946875575 -42.98427417427296
998 -0.0359478235244751 -43.00996088515968 -0.034802752546966076 -43.01907692681993
999 -0.03610958028584719 -43.046070465445524 -0.030946363508701325 -43.05002329032863
1000 -0.036036777682602404 -43.08210724312813 -0.035872242972254755 -43.085895533300885
1001 -0.03604706171900034 -43.11815430484713 -0.035680842399597165 -43.121576375700485
1002 -0.03606071416288614 -43.15421501901002 -0.03415742740035057 -43.15573380310084
1003 -0.036087744496762754 -43.19030276350678 -0.03723311498761177 -43.19296691808845
1004 -0.03608420193195343 -43.226386965438735 -0.03896762318909168 -43.231934541277546
1005 -0.03601971194148064 -43.26240667738021 -0.036350978538393974 -43.26828551981594
1006 -0.036042068153619766 -43.29844874553383 -0.03680548034608364 -43.30509100016202
1007 -0.03601430337876081 -43.334463048912596 -0.03760701343417168 -43.34269801359619
1008 -0.03593696001917124 -43.37040000893177 -0.034621003083884716 -43.377319016680076
1009 -0.03596305474638939 -43.40636306367816 -0.03616708293557167 -43.413486099615646
1010 -0.03604053501039743 -43.44240359868856 -0.03804853446781635 -43.451534634083465
1011 -0.035959196463227275 -43.47836279515178 -0.035256917029619216 -43.486791551113086
1012 -0.03601130042225122 -43.514374095574034 -0.03430008217692375 -43.52109163329001
1013 -0.035992922820150854 -43.550367018394184 -0.036298340745270254 -43.55738997403528
1014 -0.03598180525004864 -43.58634882364423 -0.03470379244536161 -43.592093766480644
1015 -0.03606259617954492 -43.62241141982378 -0.03511629924178124 -43.62721006572242
1016 -0.03603542111814022 -43.65844684094192 -0.035533603839576246 -43.662743669562
1017 -0.03601448833942413 -43.694461329281346 -0.03345377091318369 -43.69619744047518
1018 -0.03610755056142807 -43.73056887984277 -0.035220442712306975 -43.73141788318749
1019 -0.03616529554128647 -43.76673417538406 -0.03722306992858648 -43.768640953116076
1020 -0.03609946835786104 -43.80283364374192 -0.0380924828350544 -43.80673343595113
1021 -0.03605288714170456 -43.83888653088363 -0.03672652374953032 -43.84345995970066
1022 -0.03603229559957981 -43.87491882648321 -0.0374455064535141 -43.880905466154175
1023 -0.03595742657780647 -43.91087625306102 -0.03509827572852373 -43.9160037418827
1024 -0.03601117935031652 -43.94688743241134 -0.034190896712243554 -43.950194638594944
1025 -0.03601003494113684 -43.98289746735247 -0.03802460338920355 -43.98821924198415
1026 -0.03597800824791193 -44.01887547560038 -0.03660903442651033 -44.02482827641066
1027 -0.03604068905115128 -44.05491616465153 -0.038328855857253076 -44.06315713226791
1028 -0.0359161589294672 -44.090832323581 -0.036687780916690824 -44.099844913184604
1029 -0.035925914719700816 -44.126758238300695 -0.035791040398180485 -44.135635953582785
1030 -0.0359675657004118 -44.162725804001106 -0.032836098596453665 -44.16847205217924
1031 -0.035901916399598124 -44.1986277204007 -0.03742749039083719 -44.20589954257008
1032 -0.03592631407082081 -44.23455403447152 -0.034305847436189654 -44.24020539000627
1033 -0.035915885120630264 -44.27046991959215 -0.03700977023690939 -44.27721516024317
1034 -0.03594531062990427 -44.30641523022206 -0.034160122461616996 -44.31137528270479
1035 -0.03596292492002249 -44.34237815514208 -0.03629947993904352 -44.347674762643834
1036 -0.03599734455347061 -44.37837549969555 -0.03909831251949072 -44.386773075163326
1037 -0.0358575589954853 -44.41423305869104 -0.037464861571788785 -44.42423793673512
1038 -0.03589263688772917 -44.45012569557877 -0.03629110772162676 -44.46052904445674
1039 -0.0358551237732172 -44.48598081935199 -0.03602691311389208 -44.496555957570635
1040 -0.0359866626560688 -44.52196748200806 -0.03303521908819675 -44.52959117665883
1041 -0.03590599186718464 -44.55787347387524 -0.03402683530002833 -44.56361801195886
1042 -0.03589510302990675 -44.59376857690515 -0.03568469658493996 -44.599302708543796
1043 -0.03589094113558531 -44.62965951804073 -0.03605458457022905 -44.635357293114026
1044 -0.03592192381620407 -44.665581441856936 -0.03499004300683737 -44.67034733612086
1045 -0.036020607128739356 -44.70160204898568 -0.03934194780886173 -44.70968928392973
1046 -0.03585954532027245 -44.73746159430595 -0.036454343050718305 -44.74614362698045
1047 -0.03594345785677433 -44.77340505216272 -0.038164682872593406 -44.78430830985304
1048 -0.03582692071795464 -44.809231972880674 -0.03436960931867361 -44.81867791917171
1049 -0.03588335309177637 -44.84511532597245 -0.03874160684645176 -44.85741952601816
1050 -0.035814417898654936 -44.88092974387111 -0.03735317774116993 -44.89477270375933
1051 -0.035817675106227395 -44.91674741897734 -0.035567691922187804 -44.93034039568152
1052 -0.03585253674536944 -44.952599955722704 -0.03651723563671112 -44.96685763131823
1053 -0.035821336321532726 -44.98842129204424 -0.03307115081697702 -44.99992878213521
1054 -0.03588610496371984 -45.02430739700796 -0.03631762340664864 -45.03624640554185
1055 -0.03582696951925755 -45.060134366527215 -0.03620193246752024 -45.07244833800937
1056 -0.035821749828755856 -45.09595611635597 -0.03564749676734209 -45.10809583477671
1057 -0.03592236638069153 -45.13187848273666 -0.033755050599575044 -45.141850885376286
1058 -0.035922710038721564 -45.16780119277538 -0.03503801953047514 -45.17688890490676
1059 -0.035895089618861675 -45.20369628239424 -0.03416624329984188 -45.211055148206604
1060 -0.03594653699547053 -45.23964281938971 -0.03660773169249296 -45.247662879899096
1061 -0.03590005096048117 -45.275542870350186 -0.03813804090023041 -45.285800920799325
1062 -0.035930310003459455 -45.311473180353644 -0.03832121305167675 -45.324122133851
1063 -0.03589436542242765 -45.34736754577607 -0.03763970527797937 -45.36176183912898
1064 -0.035760171711444855 -45.38312771748752 -0.04023509565740824 -45.40199693478639
1065 -0.03570871725678444 -45.4188364347443 -0.03519188966602087 -45.43718882445241
1066 -0.035714724101126194 -45.454551158845426 -0.04124201312661171 -45.478430837579026
1067 -0.03562455531209707 -45.49017571415752 -0.03824909757822752 -45.516679935157256
1068 -0.03560016807168722 -45.52577588222921 -0.03626668807119131 -45.55294662322845
1069 -0.03558094184845686 -45.56135682407767 -0.034885899536311625 -45.587832522764764
1070 -0.03559721503406763 -45.596954039111736 -0.035743636824190614 -45.62357615958896
1071 -0.03570327069610357 -45.63265730980784 -0.034993757493793964 -45.65856991708275
1072 -0.03561391867697239 -45.66827122848481 -0.03521408345550299 -45.69378400053825
1073 -0.0356517318636179 -45.70392296034843 -0.034224003367125985 -45.72800800390538
1074 -0.03569322526454925 -45.73961618561298 -0.03595687337219715 -45.76396487727758
1075 -0.03569169919937849 -45.77530788481236 -0.04186847265809775 -45.805833349935675
1076 -0.03560229372233152 -45.81091017853469 -0.03741325680166483 -45.84324660673734
1077 -0.035568113438785076 -45.846478291973476 -0.036829762160778046 -45.880076368898116
1078 -0.03554227687418461 -45.88202056884766 -0.03570866473019123 -45.91578503362831
1079 -0.03561870027333498 -45.91763926912099 -0.03591153174638748 -45.9516965653747
1080 -0.03556888960301876 -45.95320815872401 -0.03951573558151722 -45.991212300956214
1081 -0.03547671288251877 -45.98868487160653 -0.03909253533929587 -46.03030483629551
1082 -0.03541149254888296 -46.02409636415541 -0.03453164678066969 -46.06483648307618
1083 -0.035436179302632806 -46.05953254345805 -0.03695967849344015 -46.10179616156962
1084 -0.03541125990450382 -46.094943803362554 -0.035254213772714135 -46.13705037534233
1085 -0.035392755456268785 -46.130336558818826 -0.034803675301373 -46.17185405064371
1086 -0.035413624718785286 -46.16575018353761 -0.035019329749047756 -46.20687338039276
1087 -0.03548334464430809 -46.201233528181916 -0.03594372607767582 -46.24281710647043
1088 -0.03526424802839756 -46.236497776210314 -0.03866021055728197 -46.281477317027715
1089 -0.035384767688810825 -46.271882543899125 -0.03340652659535408 -46.31488384362307
1090 -0.03537707701325417 -46.307259620912376 -0.03411610499024391 -46.34899994861332
1091 -0.03542532362043858 -46.34268494453281 -0.03549726866185665 -46.384497217275175
1092 -0.03542116191238165 -46.378106106445195 -0.036819851584732534 -46.421317068859906
1093 -0.035337194241583346 -46.41344330068678 -0.03581394385546446 -46.45713101271537
1094 -0.03535610307008028 -46.44879940375686 -0.03564038835465908 -46.49277140107003
1095 -0.035364459827542306 -46.4841638635844 -0.033851632848381996 -46.52662303391841
1096 -0.03550419583916664 -46.519668059423566 -0.032814324274659155 -46.55943735819307
1097 -0.035491031408309934 -46.55515909083188 -0.03541925083845854 -46.59485660903153
1098 -0.035562763921916485 -46.590721854753795 -0.035068755969405174 -46.629925365000936
1099 -0.03550189416855574 -46.62622374892235 -0.036625666357576844 -46.666551031358516
1100 -0.03548091687262058 -46.66170466579497 -0.034554599225521086 -46.70110563058404
1101 -0.03556696400046348 -46.69727162979544 -0.0330074867233634 -46.7341131173074
1102 -0.03558383192867041 -46.73285546172411 -0.033858665637671946 -46.767971782945075
1103 -0.03564894925802946 -46.76850441098214 -0.035778611153364184 -46.80375039409844
1104 -0.03566811978816986 -46.80417253077031 -0.03693496752530336 -46.84068536162374
1105 -0.03555339016020298 -46.83972592093051 -0.0322831854224205 -46.87296854704616
1106 -0.03573038075119257 -46.8754563016817 -0.035541046410799026 -46.90850959345696
1107 -0.035700165294110776 -46.91115646697581 -0.03748390208929777 -46.94599349554626
1108 -0.03574141468852758 -46.94689788166434 -0.0380588186904788 -46.98405231423674
1109 -0.035683981887996194 -46.98258186355234 -0.03546066377311945 -47.019512978009864
1110 -0.035736319981515406 -47.01831818353386 -0.034589114412665364 -47.05410209242253
1111 -0.03574632331728935 -47.05406450685115 -0.03427974134683609 -47.08838183376937
1112 -0.03575623109936714 -47.08982073795052 -0.03843086343258619 -47.126812697201956
1113 -0.03571280818432569 -47.12553354613485 -0.03741284366697073 -47.16422554086893
1114 -0.03568277582526207 -47.16121632196011 -0.03400084916502237 -47.19822639003395
1115 -0.03566834516823292 -47.196884667128344 -0.03674075324088335 -47.23496714327484
1116 -0.035676610097289084 -47.232561277225635 -0.036795734986662866 -47.2717628782615
1117 -0.035653811134397986 -47.26821508836003 -0.03645550198853016 -47.308218380250025
1118 -0.03561077248305082 -47.303825860843084 -0.03303474765270949 -47.34125312790273
1119 -0.035681195370852944 -47.33950705621394 -0.03379508759826422 -47.375048215500996
1120 -0.03570138961076737 -47.375208445824704 -0.035824719443917276 -47.41087293494491
1121 -0.03571110423654318 -47.410919550061244 -0.03537260759621859 -47.44624554254113
1122 -0.035713691264390945 -47.446633241325635 -0.03547226171940565 -47.48171780426053
1123 -0.0357879089191556 -47.48242115024479 -0.033207823522388935 -47.51492562778292
1124 -0.03580201752483845 -47.51822316776963 -0.03509615361690521 -47.55002178139983
1125 -0.03583203218877316 -47.5540551999584 -0.03412039950489998 -47.58414218090473
1126 -0.035819985717535016 -47.589875185675936 -0.03506411835551262 -47.61920629926024
1127 -0.03585617206990719 -47.62573135774584 -0.035288927517831324 -47.654495226778074
1128 -0.035896412841975686 -47.66162777058782 -0.033495383150875566 -47.68799060992895
1129 -0.03590448778122664 -47.697532258369044 -0.036621665395796296 -47.72461227532475
1130 -0.03589993342757225 -47.73343219179662 -0.03728753998875618 -47.761899815313505
1131 -0.035989792086184025 -47.7694219838828 -0.03843245301395655 -47.80033226832746
1132 -0.03584665022790432 -47.8052686341107 -0.035875619389116764 -47.836207887716576
1133 -0.03584240600466728 -47.84111104011537 -0.03508448302745819 -47.87129237074404
1134 -0.03587906789034605 -47.87699010800572 -0.03599188290536404 -47.9072842536494
1135 -0.03587738964706659 -47.91286749765279 -0.036119917407631874 -47.94340417105703
1136 -0.035889404639601705 -47.948756902292395 -0.03622588869184255 -47.97963005974888
1137 -0.03583057168871164 -47.98458747398111 -0.035397445969283584 -48.01502750571816
1138 -0.03581805657595396 -48.02040553055706 -0.03603319637477398 -48.05106070209293
1139 -0.03585015162825585 -48.056255682185316 -0.03477291613817215 -48.085833618231106
1140 -0.035835417732596395 -48.092091099917916 -0.03557769525796175 -48.12141131348907
1141 -0.03591498434543609 -48.128006084263355 -0.035102117247879504 -48.15651343073695
1142 -0.035903122276067734 -48.16390920653942 -0.036147711984813216 -48.19266114272176
1143 -0.03590700998902321 -48.19981621652845 -0.034983076900243756 -48.22764421962201
1144 -0.03592305332422256 -48.23573926985267 -0.03570641726255417 -48.26335063688456
1145 -0.035878350771963594 -48.27161762062464 -0.03834395315498114 -48.30169459003954
1146 -0.03591876588761807 -48.307536386512254 -0.031124141719192266 -48.33281873175873
1147 -0.035950195789337155 -48.343486582301594 -0.03532527443021536 -48.36814400618894
1148 -0.03597753997892141 -48.37946412228052 -0.035348053090274334 -48.403492059279216
1149 -0.035993429459631444 -48.41545755174015 -0.03593013063073158 -48.43942218990995
1150 -0.03597506731748581 -48.451432619057634 -0.035223894938826564 -48.47464608484877
1151 -0.03594013303518295 -48.48737275209282 -0.03610551208257675 -48.51075159693135
1152 -0.035952784679830076 -48.523325536772646 -0.036477218754589556 -48.54722881568594
1153 -0.03596628736704588 -48.55929182413969 -0.037036279775202276 -48.58426509546114
1154 -0.03589399065822363 -48.595185814797915 -0.03494274131953716 -48.61920783678068
1155 -0.03595031592994928 -48.63113613072787 -0.036416253075003624 -48.655624089855685
1156 -0.03597455453127622 -48.667110685259146 -0.035943363793194294 -48.69156745364888
1157 -0.035972591303288934 -48.70308327656244 -0.03556389603763819 -48.727131349686516
1158 -0.035975725203752515 -48.73905900176619 -0.03538361974060535 -48.76251496942712
1159 -0.03604035153985023 -48.77509935330605 -0.03726283814758062 -48.799777807574706
1160 -0.03597971778362989 -48.81107907108968 -0.0370877718552947 -48.836865579430004
1161 -0.03600342385470867 -48.84708249494439 -0.03822437040507794 -48.87508994983508
1162 -0.035839886963367464 -48.882922381907754 -0.03335133567452431 -48.9084412855096
1163 -0.03597244974225759 -48.918894831650015 -0.03706062063574791 -48.94550190614535
1164 -0.0359155947342515 -48.95481042638426 -0.0363871730864048 -48.981889079231756
1165 -0.03593033794313669 -48.9907407643274 -0.03518786560744047 -49.0170769448392
1166 -0.035902316495776174 -49.02664308082318 -0.03801154028624296 -49.05508848512544
1167 -0.035927349142730235 -49.06257042996591 -0.03628691527992487 -49.09137540040536
1168 -0.03586849458515644 -49.09843892455107 -0.034154340624809265 -49.12552974103017
1169 -0.035903054475784305 -49.13434197902685 -0.03414896763861179 -49.159678708668785
1170 -0.035908503271639344 -49.17025048229849 -0.03510906584560871 -49.194787774514396
1171 -0.03595056980848312 -49.20620105210698 -0.03496638331562281 -49.229754157830016
1172 -0.03592710085213184 -49.24212815295911 -0.037314878590404985 -49.26706903642042
1173 -0.03592805918306112 -49.278056212142175 -0.0379221310839057 -49.304991167504326
1174 -0.03589207027107477 -49.31394828241325 -0.03649520557373762 -49.34148637307806
1175 -0.035862110741436484 -49.349810393154684 -0.037713863886892796 -49.379200236964955
1176 -0.03578128051012754 -49.38559167366481 -0.035759356990456584 -49.41495959395541
1177 -0.035851515084505084 -49.421443188749315 -0.03362804539501667 -49.44858763935043
1178 -0.035832433588802816 -49.457275622338116 -0.03334505595266819 -49.481932695303094
1179 -0.035934566520154476 -49.49321018885827 -0.033998068794608115 -49.5159307640977
1180 -0.03592401333153248 -49.5291342021898 -0.03622376192361117 -49.55215452602131
1181 -0.03592556323856115 -49.565059765428366 -0.0344860078766942 -49.586640533898006
1182 -0.035936140455305576 -49.60099590588367 -0.035656492970883844 -49.62229702686889
1183 -0.035927348956465724 -49.636923254840134 -0.03843846656382084 -49.66073549343271
1184 -0.03589343540370464 -49.67281669024384 -0.03898011762648821 -49.6997156110592
1185 -0.035851480439305305 -49.70866817068315 -0.032856355607509616 -49.732571966666704
1186 -0.03586027808487415 -49.74452844876802 -0.03416663762181997 -49.76673860428853
1187 -0.035972831584513185 -49.78050128035254 -0.038004592433571814 -49.8047431967221
1188 -0.03585043307393789 -49.81635171342648 -0.03631525691598654 -49.841058453638084
1189 -0.03589182440191507 -49.85224353782839 -0.03693145308643579 -49.87798990672452
1190 -0.0358818931505084 -49.8881254309789 -0.03678989131003618 -49.91477979803456
1191 -0.035855366848409176 -49.92398079782731 -0.03648295123130083 -49.95126274926586
1192 -0.03588392902165651 -49.95986472684897 -0.03268786352127791 -49.98395061278713
1193 -0.035897770710289476 -49.99576249755926 -0.03307257294654846 -50.017023185733684
1194 -0.03598670605570078 -50.031749203614964 -0.034438615664839745 -50.051461801398524
1195 -0.03600686900317669 -50.06775607261814 -0.03404523655772209 -50.08550703795625
1196 -0.03607053682208061 -50.10382660944022 -0.03675713073462248 -50.12226416869087
1197 -0.03601775299757719 -50.1398443624378 -0.03520385939627886 -50.157468028087145
1198 -0.03604336474090815 -50.175887727178704 -0.034912575781345365 -50.19238060386849
1199 -0.036116601526737215 -50.21200432870544 -0.03643832895904779 -50.228818932827544
1200 -0.036117486841976645 -50.248121815547414 -0.04055439941585064 -50.2693733322434
1201 -0.03601997457444668 -50.28414179012186 -0.03548947237432003 -50.30486280461772
1202 -0.0360032182186842 -50.32014500834054 -0.036719655618071556 -50.34158246023579
1203 -0.03598827626556158 -50.3561332846061 -0.03599093407392502 -50.377573394309714
1204 -0.03604775480926037 -50.39218103941536 -0.03367717992514372 -50.411250574234856
1205 -0.03599573690444231 -50.4281767763198 -0.03445837963372469 -50.44570895386858
1206 -0.03604672122746706 -50.464223497547266 -0.03509495314210653 -50.48080390701069
1207 -0.0360381567850709 -50.500261654332334 -0.03496029302477836 -50.51576420003547
1208 -0.03616283666342497 -50.536424490995756 -0.035036890767514706 -50.550801090802985
1209 -0.03613437451422215 -50.572558865509976 -0.03791445847600698 -50.588715549278994
1210 -0.03612416628748179 -50.608683031797455 -0.039885788783431055 -50.628601338062424
1211 -0.03600605186074972 -50.64468908365821 -0.037527832202613354 -50.66612917026504
1212 -0.03593902364373207 -50.68062810730194 -0.03578113745898008 -50.70191030772402
1213 -0.036014984361827374 -50.71664309166377 -0.03939251098781824 -50.74130281871184
1214 -0.03597428034991026 -50.75261737201368 -0.037702954933047296 -50.77900577364488
1215 -0.03585906196385622 -50.788476433977536 -0.03470878601074219 -50.81371455965562
1216 -0.03590741734951734 -50.824383851327056 -0.03655775114893913 -50.85027231080456
1217 -0.03586062453687191 -50.86024447586393 -0.035642345994710924 -50.88591465679927
1218 -0.03591958750039339 -50.896164063364324 -0.03453849535435438 -50.92045315215363
1219 -0.03602243233472109 -50.93218649569904 -0.03538936749100685 -50.955842519644634
1220 -0.03598184399306774 -50.96816833969211 -0.03817536402493715 -50.99401788366957
1221 -0.03592656962573528 -51.00409490931785 -0.03809127192944288 -51.03210915559902
1222 -0.03586424645036459 -51.039959155768216 -0.03552564159035683 -51.06763479718937
1223 -0.0357872910797596 -51.07574644684797 -0.0382724491879344 -51.105907246377306
1224 -0.03574888575822115 -51.1114953326062 -0.03468345087021589 -51.140590697247525
1225 -0.035842621512711045 -51.14733795411891 -0.03516962509602308 -51.17576032234355
1226 -0.03581771552562714 -51.183155669644535 -0.036461909860372545 -51.21222223220392
1227 -0.035853621736168864 -51.2190092913807 -0.03590082246810198 -51.24812305467202
1228 -0.035802929662168026 -51.25481222104287 -0.0353239918127656 -51.28344704648479
1229 -0.03588847406208515 -51.29070069510495 -0.03501955233514309 -51.31846659881993
1230 -0.035874531231820585 -51.32657522633677 -0.035707756876945496 -51.35417435569688
1231 -0.03585852775722742 -51.362433754094 -0.03627736661583185 -51.39045172231271
1232 -0.03579285014420748 -51.398226604238204 -0.03561083953827619 -51.42606256185099
1233 -0.03584204465150833 -51.43406864888971 -0.035440698452293876 -51.46150326030328
1234 -0.035846815630793574 -51.469915464520504 -0.035692332312464714 -51.497195592615746
1235 -0.03586285524070263 -51.505778319761205 -0.0367433438077569 -51.5339389364235
1236 -0.035830745659768584 -51.54160906542097 -0.037747232057154176 -51.57168616848066
1237 -0.03581312131136656 -51.577422186732335 -0.036194465495646 -51.60788063397631
1238 -0.035763369500637056 -51.61318555623297 -0.03493058793246746 -51.64281122190877
1239 -0.03578872494399547 -51.64897428117697 -0.03344964701682329 -51.676260868925596
1240 -0.03591004833579063 -51.68488432951276 -0.03783977683633566 -51.71410064576193
1241 -0.03575002867728472 -51.72063435819005 -0.0369631914421916 -51.75106383720412
1242 -0.035747986286878586 -51.756382344476926 -0.036213031969964504 -51.787276869174086
1243 -0.03574981316924095 -51.792132157646165 -0.03494810145348311 -51.822224970627566
1244 -0.03575032465159893 -51.82788248229777 -0.03229865692555904 -51.85452362755313
1245 -0.03579323142766953 -51.863675713725435 -0.03753782082349062 -51.892061448376616
1246 -0.03580107986927032 -51.89947679359471 -0.03664042539894581 -51.92870187377556
1247 -0.0357672106474638 -51.93524400424217 -0.03610133118927479 -51.96480320496483
1248 -0.03580286856740713 -51.97104687280958 -0.034923425503075124 -51.999726630467904
1249 -0.03584418967366219 -52.00689106248324 -0.03604646977037192 -52.03577310023827
1250 -0.03586425129324198 -52.04275531377648 -0.03940029796212911 -52.075173398200405
1251 -0.03587327878922224 -52.07862859256571 -0.04068543687462807 -52.11585883507503
1252 -0.03566777780652046 -52.11429637037223 -0.035527338087558744 -52.15138617316259
1253 -0.03573522120714188 -52.15003159157937 -0.0347232511267066 -52.1861094242893
1254 -0.03572151847183704 -52.18575311005121 -0.03568080123513937 -52.22179022552444
1255 -0.035705978609621526 -52.22145908866083 -0.03752245679497719 -52.25931268231941
1256 -0.03567061498761177 -52.25712970364844 -0.035907631553709504 -52.29522031387312
1257 -0.03554299492388964 -52.292672698572325 -0.03998110182583332 -52.335201415698954
1258 -0.035596925765275955 -52.3282696243376 -0.03626069910824299 -52.371462114807194
1259 -0.03561590611934662 -52.36388553045695 -0.03666550498455763 -52.40812761979175
1260 -0.035556715168058875 -52.399442245625 -0.03656443245708942 -52.44469205224884
1261 -0.035560014098882674 -52.43500225972389 -0.03601684905588627 -52.48070890130472
1262 -0.03557280320674181 -52.47057506293063 -0.037285888008773325 -52.5179947893135
1263 -0.03551664389669895 -52.50609170682733 -0.035917185805737974 -52.553911975119235
1264 -0.03557206522673369 -52.54166377205406 -0.03566702716052532 -52.58957900227976
1265 -0.035532592050731185 -52.577196364104786 -0.0338232347741723 -52.62340223705394
1266 -0.035572510398924354 -52.61276887450371 -0.03581939153373241 -52.65922162858767
1267 -0.035593278147280215 -52.64836215265099 -0.03685046527534723 -52.69607209386302
1268 -0.03557372707873583 -52.683935879729724 -0.03387582581490278 -52.729947919677926
1269 -0.0356829946860671 -52.719618874415794 -0.032510718889534475 -52.76245863856746
1270 -0.03571673836559057 -52.75533561278139 -0.03547525089234114 -52.7979338894598
1271 -0.03565033059567213 -52.79098594337706 -0.03827649597078562 -52.83621038543058
1272 -0.03561193104833364 -52.826597874425396 -0.03468198366463184 -52.870892369095216
1273 -0.03564672283828259 -52.862244597263675 -0.035216728784143926 -52.90610909787936
1274 -0.03567971363663673 -52.897924310900315 -0.03671774007380009 -52.942826837953156
1275 -0.03563553262501955 -52.93355984352534 -0.03449181765317917 -52.97731865560633
1276 -0.03571066316217184 -52.96927050668751 -0.03408255111426115 -53.01140120672059
1277 -0.035728656500577924 -53.00499916318809 -0.0340025283396244 -53.04540373506022
1278 -0.035775911062955856 -53.040775074251044 -0.03731896262615919 -53.08272269768638
1279 -0.03587635662406683 -53.07665143087511 -0.028023089468479156 -53.110745787154855
1280 -0.035919640026986596 -53.1125710709021 -0.036578493379056456 -53.14732428053391
1281 -0.0358701454475522 -53.14844121634965 -0.035938916727900505 -53.18326319726181
1282 -0.03591636978089809 -53.18435758613055 -0.03553969655185938 -53.21880289381367
1283 -0.03594664577394724 -53.2203042319045 -0.03675723522901535 -53.255560129042685
1284 -0.03590954355895519 -53.25621377546346 -0.03459118716418743 -53.290151316206874
1285 -0.035951674357056616 -53.292165449820516 -0.03365498222410679 -53.32380629843098
1286 -0.035975446552038194 -53.32814089637255 -0.03551865890622139 -53.3593249573372
1287 -0.035996959917247294 -53.3641378562898 -0.03443628549575806 -53.39376124283296
1288 -0.03594739343971014 -53.400085249729514 -0.036251030303537844 -53.4300122731365
1289 -0.035958405770361426 -53.43604365549987 -0.036968739703297615 -53.466981012839796
1290 -0.03596009705215693 -53.47200375255203 -0.037633735314011575 -53.504614748153806
1291 -0.035888317972421646 -53.50789207052445 -0.035182324983179566 -53.53979707313699
1292 -0.035872512683272365 -53.54376458320772 -0.036427765339612964 -53.5762248384766
1293 -0.03587909638881683 -53.579643679596536 -0.03357466496527195 -53.60979950344187
1294 -0.03595577497035265 -53.61559945456689 -0.03580797798931599 -53.645607481431185
1295 -0.0359179213643074 -53.6515173759312 -0.03292612358927727 -53.67853360502046
1296 -0.036034300737082955 -53.687551676668285 -0.035447328351438046 -53.7139809333719
1297 -0.035997319407761096 -53.72354899607605 -0.035078109614551066 -53.74905904298645
1298 -0.03599589914083481 -53.759544895216884 -0.03505323994904756 -53.7841122829355
1299 -0.036019079759716986 -53.7955639749766 -0.03617113307118416 -53.82028341600669
1300 -0.036057633347809315 -53.83162160832441 -0.03596056923270226 -53.85624398523939
1301 -0.03606037776917219 -53.86768198609359 -0.03468725401908159 -53.89093123925847
1302 -0.03599799871444702 -53.903679984808036 -0.03412490151822567 -53.9250561407767
1303 -0.03608384486287832 -53.939763829670916 -0.03817139696329832 -53.963227537739996
1304 -0.03600336872041225 -53.97576719839133 -0.03737008366733789 -54.00059762140734
1305 -0.03599910829216242 -54.01176630668349 -0.03714074231684208 -54.03773836372418
1306 -0.03607045840471983 -54.04783676508821 -0.03435764592140913 -54.07209600964559
1307 -0.03596721887588501 -54.083803983964096 -0.03543366454541683 -54.10752967419101
1308 -0.03601910695433617 -54.11982309091843 -0.03530083019286394 -54.14283050438387
1309 -0.03605882599949837 -54.15588191691793 -0.03601609691977501 -54.17884660130365
1310 -0.035997021943330765 -54.19187893886126 -0.03701369352638721 -54.21586029483004
1311 -0.036017893441021444 -54.22789683230228 -0.03635768536478281 -54.25221798019482
1312 -0.03600580133497715 -54.26390263363726 -0.035494803451001644 -54.28771278364582
1313 -0.03597752433270216 -54.29988015796996 -0.03627895936369896 -54.32399174300952
1314 -0.035982747189700605 -54.33586290515966 -0.03587249256670475 -54.359864235576225
1315 -0.03606298435479403 -54.37192588951445 -0.035291536897420886 -54.39515577247364
1316 -0.03606184422969818 -54.40798773374415 -0.035585384257137774 -54.43074115673078
1317 -0.03596044648438692 -54.44394818022854 -0.03801664486527443 -54.468757801596055
1318 -0.03598913326859474 -54.47993731349713 -0.03562449738383293 -54.50438229897989
1319 -0.03596634957939386 -54.51590366307653 -0.03633800055831671 -54.54072029953821
1320 -0.03595715686678887 -54.551860819943315 -0.03496092334389687 -54.5756812228821
1321 -0.03596984688192606 -54.58783066682524 -0.03627380114048719 -54.61195502402259
1322 -0.03604253120720387 -54.62387319803244 -0.03130859453231096 -54.643263618554904
1323 -0.03607035670429468 -54.659943554736735 -0.03591625764966011 -54.679179876204564
1324 -0.03608701750636101 -54.696030572243096 -0.03639166597276926 -54.71557154217734
1325 -0.036068502068519595 -54.73209907431161 -0.03703661505132914 -54.752608157228664
1326 -0.036045308038592336 -54.76814438235021 -0.036422998644411564 -54.789031155873076
1327 -0.035980460606515406 -54.804124842956725 -0.03364798780530691 -54.822679143678386
1328 -0.036102733388543126 -54.84022757634527 -0.03516205623745918 -54.857841199915846
1329 -0.036116309091448785 -54.87634388543672 -0.036374747008085254 -54.89421594692393
1330 -0.03611366264522076 -54.91245754808194 -0.0363066166639328 -54.930522563587864
1331 -0.03607682753354311 -54.94853437561548 -0.03455423153936863 -54.96507679512723
1332 -0.03605677466839552 -54.984591150283876 -0.035371983982622625 -55.00044877910985
1333 -0.03610776420682669 -55.0206989144907 -0.03611086197197437 -55.03655964108183
1334 -0.03610823098570108 -55.056807145476405 -0.03634571395814419 -55.07290535503997
1335 -0.03607205897569656 -55.0928792044521 -0.036606059037148954 -55.10951141407712
1336 -0.0360678156837821 -55.12894702013588 -0.03608730453997851 -55.145598718617094
1337 -0.0360903425142169 -55.1650373626501 -0.03588344659656286 -55.18148216521366
1338 -0.03608069699257612 -55.201118059642674 -0.034627543017268184 -55.216109708230924
1339 -0.03609817139804363 -55.23721623104072 -0.03904013279825449 -55.25514984102918
1340 -0.03598171398043633 -55.27319794502115 -0.03880025912076235 -55.29395010014994
1341 -0.03592414185404778 -55.3091220868752 -0.03789291903376579 -55.33184301918371
1342 -0.03595883306115866 -55.34508091993636 -0.03373287972062826 -55.36557589890434
1343 -0.035933342576026914 -55.38101426251239 -0.03606476709246635 -55.40164066599681
1344 -0.03594954647123814 -55.416963808983624 -0.03475696872919798 -55.436397634726006
1345 -0.03598410040140152 -55.452947909385024 -0.03588455487042665 -55.472282189596434
1346 -0.036004910990595815 -55.48895282037562 -0.03602688070386648 -55.5083090703003
1347 -0.03596483562141657 -55.52491765599704 -0.03682482987642288 -55.54513390017672
1348 -0.03593538533896208 -55.560853041335996 -0.033162685297429564 -55.57829658547415
1349 -0.03600755147635937 -55.596860592812355 -0.034943559765815736 -55.61324014523996
1350 -0.03604930229485035 -55.632909895107204 -0.03366485312581062 -55.64690499836578
1351 -0.03607235997915268 -55.668982255086355 -0.03471740186214447 -55.68162240022792
1352 -0.036167179420590403 -55.70514943450694 -0.035816251300275326 -55.7174386515282
1353 -0.036015355959534645 -55.74116479046648 -0.035999010875821115 -55.75343766240402
1354 -0.03607385661453009 -55.777238647081006 -0.035128837637603286 -55.78856650004162
1355 -0.03611453901976347 -55.81335318610077 -0.03425990827381611 -55.822826408315436
1356 -0.036203479021787645 -55.849556665122556 -0.03596354201436043 -55.85878995032979
1357 -0.03615077659487724 -55.885707441717436 -0.03717927616089582 -55.89596922649069
1358 -0.03609986435621977 -55.92180730607365 -0.03628847524523735 -55.93225770173593
1359 -0.036158394441008566 -55.95796570051466 -0.03638373017311096 -55.96864143190904
1360 -0.03612152487039566 -55.99408722538506 -0.034745147451758385 -56.0033865793608
1361 -0.036170963943004605 -56.030258189328066 -0.037389729917049405 -56.04077630927785
1362 -0.03618291430175304 -56.06644110362982 -0.035086671635508535 -56.075862980913364
1363 -0.03617774285376072 -56.10261884648358 -0.03714010640978813 -56.11300308732315
1364 -0.036118052713572976 -56.138736899197156 -0.03709026742726564 -56.15009335475042
1365 -0.0361484220251441 -56.1748853212223 -0.036182322166860105 -56.186275676917276
1366 -0.036144602485001086 -56.2110299237073 -0.03686005100607872 -56.223135727923356
1367 -0.03608254995197058 -56.24711247365927 -0.03621307779103518 -56.25934880571439
1368 -0.036050028167665005 -56.283162501826936 -0.036224545910954475 -56.29557335162534
1369 -0.03608675207942724 -56.319249253906364 -0.03698582388460636 -56.33255917550995
1370 -0.03610048219561577 -56.35534973610198 -0.03381267618387938 -56.36637185169383
1371 -0.036126541532576086 -56.39147627763455 -0.03941258117556572 -56.405784432869396
1372 -0.03596557788550854 -56.42744185552006 -0.03652568832039833 -56.44231012118979
1373 -0.03595911115407944 -56.463400966674136 -0.03630863782018423 -56.478618759009976
1374 -0.03597513064742088 -56.49937609732156 -0.03342616576701403 -56.51204492477699
1375 -0.0360206875950098 -56.53539678491657 -0.033873907290399075 -56.545918832067386
1376 -0.036046731472015384 -56.571443516388584 -0.035834810324013235 -56.5817536423914
1377 -0.036019980907440186 -56.607463497296024 -0.03522932715713978 -56.61698296954854
1378 -0.03612075839191675 -56.64358425568794 -0.038345863856375215 -56.655328833404916
1379 -0.03606873471289873 -56.67965299040084 -0.03279100526124239 -56.68811983866616
1380 -0.03606700021773577 -56.715719990618574 -0.03494315072894096 -56.7230629893951
1381 -0.03607854340225458 -56.75179853402083 -0.03548956923186779 -56.758552558626974
1382 -0.0361193161457777 -56.78791785016661 -0.03903431072831154 -56.797586869355285
1383 -0.036065041087567806 -56.823982891254175 -0.037240566685795784 -56.83482743604108
1384 -0.035940203443169595 -56.85992309469734 -0.03586686793714762 -56.870694303978226
1385 -0.035984189808368684 -56.89590728450571 -0.037382408417761324 -56.90807671239599
1386 -0.03601166196167469 -56.931918946467384 -0.037387782149016856 -56.94546449454501
1387 -0.03594050072133541 -56.96785944718872 -0.037454045936465265 -56.98291854048147
1388 -0.03589859753847122 -57.00375804472719 -0.03824851084500551 -57.02116705132648
1389 -0.03586049806326628 -57.03961854279046 -0.036400016769766806 -57.05756706809625
1390 -0.035957741737365725 -57.07557628452782 -0.03558642715215683 -57.0931534952484
1391 -0.03582396898418665 -57.11140025351201 -0.03682092633098364 -57.129974421579384
1392 -0.03581968769431114 -57.14721994120632 -0.036833273433148864 -57.16680769501253
1393 -0.03576421625912189 -57.18298415746545 -0.035752166993916035 -57.202559862006446
1394 -0.035812480933964254 -57.21879663839941 -0.03263322915881872 -57.235193091165264
1395 -0.035895567946136 -57.254692206345545 -0.03564064279198646 -57.270833733957254
1396 -0.03591735642403364 -57.29060956276958 -0.03629128951579332 -57.30712502347305
1397 -0.035925859957933425 -57.32653542272752 -0.034879153966903685 -57.342004177439954
1398 -0.03588557373732328 -57.36242099646484 -0.03700221758335829 -57.37900639502331
1399 -0.0358678225427866 -57.398288819007625 -0.036392923817038535 -57.41539931884035
1400 -0.03583430424332619 -57.43412312325095 -0.03503867834806442 -57.450437997188416
1401 -0.03585346806794405 -57.46997659131889 -0.0358165105804801 -57.4862545077689
1402 -0.03594917543232441 -57.50592576675121 -0.03496784288436174 -57.52122235065326
1403 -0.03593303877860308 -57.54185880552981 -0.03751275688409805 -57.55873510753736
1404 -0.03590560182929039 -57.577764407359105 -0.037118990905582905 -57.59585409844294
1405 -0.03580791559070349 -57.61357232294981 -0.03466183394193649 -57.63051593238488
1406 -0.035922597348690036 -57.649494920298494 -0.03640591092407704 -57.666921843308955
1407 -0.03587011769413948 -57.68536503799263 -0.03632157612591982 -57.70324341943488
1408 -0.03592387028038502 -57.72128890827302 -0.03608540464192629 -57.7393288240768
1409 -0.035911175049841405 -57.75720008332286 -0.035917827114462855 -57.77524665119126
1410 -0.0359078224748373 -57.7931079057977 -0.03445082064718008 -57.80969747183844
1411 -0.03590095061808825 -57.82900885641578 -0.03539491165429354 -57.845092383492734
1412 -0.0359447019174695 -57.864953558333255 -0.036404841020703314 -57.88149722451344
1413 -0.03602738473564386 -57.9009809430689 -0.03202820550650358 -57.913525430019945
1414 -0.03599179778248072 -57.93697274085138 -0.03526990078389645 -57.94879533080384
1415 -0.03601427581161261 -57.97298701666299 -0.034965917281806466 -57.98376124808565
1416 -0.036019465140998366 -58.009006481803986 -0.03514717258512974 -58.018908420670776
1417 -0.03605195209383964 -58.04505843389783 -0.03630174919962883 -58.055210169870406
1418 -0.03604068960994482 -58.08109912350778 -0.037472248636186124 -58.09268241850659
1419 -0.03597259745001793 -58.117071720957796 -0.03782070372253656 -58.13050312222913
1420 -0.03591924849897623 -58.15299096945677 -0.03241680562496185 -58.16291992785409
1421 -0.03600194901227951 -58.188992918469054 -0.03579899352043867 -58.19871892137453
1422 -0.03599018920212984 -58.224983107671186 -0.03315580356866121 -58.23187472494319
1423 -0.03608204610645771 -58.26106515377764 -0.03613415081053972 -58.26800887575373
1424 -0.03600422814488411 -58.297069381922526 -0.036690549738705155 -58.30469942549244
1425 -0.03602687679231167 -58.33309625871484 -0.03443590607494116 -58.33913533156738
1426 -0.03612663578242063 -58.36922289449726 -0.03624691441655159 -58.37538224598393
1427 -0.03612369410693646 -58.405346588604196 -0.036285098642110825 -58.41166734462604
1428 -0.03603522200137377 -58.44138181060557 -0.037181342206895354 -58.44884868683293
1429 -0.03603297360241413 -58.47741478420799 -0.036933581344783306 -58.485782268177715
1430 -0.03594095148146152 -58.51335573568945 -0.03766295090317726 -58.52344521908089
1431 -0.035928685963153836 -58.54928442165261 -0.036073093116283414 -58.55951831219718
1432 -0.0359531020745635 -58.58523752372717 -0.03632716964930296 -58.59584548184648
1433 -0.0359584791585803 -58.62119600288575 -0.033652805536985395 -58.62949828738347
1434 -0.0359973531216383 -58.65719335600739 -0.03576517421752214 -58.66526346160099
1435 -0.03599083535373211 -58.69318419136112 -0.03549982663244009 -58.70076328823343
1436 -0.03597696237266064 -58.72916115373378 -0.038818033039569856 -58.739581321273
1437 -0.035954467952251434 -58.76511562168603 -0.03912442810833454 -58.77870574938134
1438 -0.03581671398133039 -58.80093233566736 -0.03603209741413593 -58.814737846795474
1439 -0.03582963142544031 -58.836761967092805 -0.036216117814183234 -58.85095396460966
1440 -0.03584670089185238 -58.87260866798466 -0.03594699148088694 -58.88690095609054
1441 -0.03585596773773432 -58.90846463572239 -0.035826373659074304 -58.92272732974962
1442 -0.03579897359013558 -58.94426360931252 -0.036530994437634946 -58.95925832418725
1443 -0.03580089583992958 -58.98006450515245 -0.03487255237996578 -58.99413087656722
1444 -0.035838186368346216 -59.01590269152079 -0.03775938339531422 -59.03189025996253
1445 -0.03582457285374403 -59.051727264374534 -0.03725233785808087 -59.06914259782061
1446 -0.035749892704188824 -59.08747715707872 -0.03723245766013861 -59.10637505548075
1447 -0.03569482341408729 -59.12317198049281 -0.033161410316824916 -59.13953646579757
1448 -0.03577907793223858 -59.15895105842505 -0.03568168077617884 -59.17521814657375
1449 -0.03584829680621624 -59.19479935523127 -0.036900293454527854 -59.21211844002828
1450 -0.03579261321574449 -59.230591968447015 -0.03802972324192524 -59.250148163270204
1451 -0.03570173345506191 -59.26629370190208 -0.03397221788764 -59.28412038115784
1452 -0.035791491344571116 -59.30208519324665 -0.03606420960277319 -59.32018459076061
1453 -0.035741945169866084 -59.337827138416515 -0.03513308316469192 -59.355317673925306
1454 -0.03572449870407581 -59.37355163712059 -0.036181426234543325 -59.39149910015985
1455 -0.035774749144911765 -59.409326386265505 -0.03576296735554933 -59.4272620675154
1456 -0.035817301645874974 -59.44514368791138 -0.037008305080235004 -59.464270372595635
1457 -0.03575268536806107 -59.48089637327944 -0.03568063341081142 -59.49995100600645
1458 -0.035729586333036426 -59.516625959612476 -0.03606005739420652 -59.53601106340066
1459 -0.035784756392240526 -59.552410716004715 -0.035724176093935966 -59.57173523949459
1460 -0.03575991652905941 -59.588170632533775 -0.03497895449399948 -59.606714193988594
1461 -0.0357536980882287 -59.623924330622 -0.039524388872087 -59.64623858286068
1462 -0.03568095527589321 -59.6596052858979 -0.03649643249809742 -59.68273501535878
1463 -0.03568731192499399 -59.69529259782289 -0.03555434979498386 -59.718289365153765
1464 -0.03566379528492689 -59.73095639310782 -0.03587240260094404 -59.75416176775471
1465 -0.03567011728882789 -59.76662651039665 -0.03417736645787954 -59.78833913421259
1466 -0.03567066192626953 -59.802297172322916 -0.03491702377796173 -59.823256157990556
1467 -0.03571976535022259 -59.83801693767314 -0.03473243154585361 -59.85798858953641
1468 -0.03574921004474163 -59.87376614771788 -0.03585076238960028 -59.89383935192601
1469 -0.03574421387165785 -59.90951036158954 -0.03876613844186068 -59.93260549036787
1470 -0.0357601597905159 -59.94527052138005 -0.03636487163603306 -59.9689703620039
1471 -0.03569189328700304 -59.980962414667054 -0.035608346574008465 -60.00457870857791
1472 -0.035615901835262774 -60.01657831650232 -0.03841494284570217 -60.042993651423615
1473 -0.035644247010350225 -60.05222256351267 -0.034886681474745274 -60.07788033289836
1474 -0.03562538400292396 -60.0878479475156 -0.036350563168525696 -60.114230896066886
1475 -0.035647095553576945 -60.12349504306918 -0.03621062897145748 -60.150441525038346
1476 -0.0356034317985177 -60.1590984748677 -0.03452439606189728 -60.18496592110024
1477 -0.0356758214533329 -60.19477429632103 -0.034645593538880345 -60.219611514639126
1478 -0.035735299810767174 -60.230509596131796 -0.03419909738004208 -60.253810612019166
1479 -0.0357839671894908 -60.266293563321284 -0.03509711734950542 -60.288907729368674
1480 -0.035795353911817075 -60.3020889172331 -0.03683267943561077 -60.325740408804286
1481 -0.03570652808994055 -60.33779544532304 -0.035155759938061235 -60.36089616874235
1482 -0.03572741188108921 -60.37352285720413 -0.037504480220377445 -60.39840064896273
1483 -0.03572769369930029 -60.40925055090343 -0.03616032376885414 -60.43456097273158
1484 -0.035784514434635636 -60.44503506533807 -0.03529078643769026 -60.46985175916927
1485 -0.03582956045866013 -60.48086462579673 -0.033663542941212654 -60.503515302110486
1486 -0.03575407024472952 -60.516618696041455 -0.03438881691545248 -60.53790411902594
1487 -0.03583431486040354 -60.55245301090186 -0.034816927276551723 -60.57272104630249
1488 -0.03585509676486254 -60.58830810766672 -0.03731230776757002 -60.61003335407006
1489 -0.03579397816210985 -60.62410208582883 -0.037897173501551154 -60.64793052757161
1490 -0.035830672830343246 -60.659932758659174 -0.03406791388988495 -60.681998441461495
1491 -0.03579798210412264 -60.695730740763295 -0.03686966523528099 -60.718868106696775
1492 -0.035796293243765834 -60.73152703400706 -0.037625417672097684 -60.75649352436887
1493 -0.035717607289552686 -60.767244641296614 -0.03490968439728022 -60.79140320876615
1494 -0.035769216530025 -60.80301385782664 -0.03299769200384617 -60.824400900769994
1495 -0.03581518530845642 -60.8388290431351 -0.03528357557952404 -60.85968447634952
1496 -0.03583556730300188 -60.8746646104381 -0.035834360495209695 -60.89551883684473
1497 -0.03584517240524292 -60.91050978284335 -0.03615578562021256 -60.93167462246494
1498 -0.035795163922011854 -60.94630494676536 -0.03266326393932104 -60.96433788640426
1499 -0.03584898412227631 -60.982153930887634 -0.03501583430916071 -60.99935372071342
1500 -0.03586394116282463 -61.01801787205046 -0.03587746433913708 -61.03523118505256
1501 -0.035914310999214646 -61.053932183049675 -0.03520156815648079 -61.07043275320904
1502 -0.035950051806867125 -61.08988223485654 -0.036161990463733674 -61.10659474367277
1503 -0.035886040702462194 -61.125768275559004 -0.03641149532049894 -61.14300623899327
1504 -0.03590979967266321 -61.16167807523167 -0.036684841848909855 -61.17969108084218
1505 -0.03591790907084942 -61.19759598430252 -0.03584519661962986 -61.215536277461815
1506 -0.03590346723794937 -61.23349945154047 -0.03710282668471336 -61.25263910414653
1507 -0.03583124782890081 -61.26933069936937 -0.038050103560090066 -61.29068920770662
1508 -0.03583092447370291 -61.30516162384307 -0.03495212309062481 -61.32564133079725
1509 -0.03585326410830021 -61.34101488795137 -0.036284918896853924 -61.3619262496941
1510 -0.03581888787448406 -61.37683377582585 -0.03698190338909626 -61.3989081530832
1511 -0.03580206260085106 -61.4126358384267 -0.035481296479701996 -61.4343894495629
1512 -0.035813352465629576 -61.44844919089233 -0.03561036475002766 -61.46999981431293
1513 -0.035881140269339085 -61.48433033116167 -0.03849526457488537 -61.50849507888781
1514 -0.0358575401827693 -61.52018787134444 -0.03449359908699989 -61.54298867797481
1515 -0.03586030062288046 -61.55604817196732 -0.03557844739407301 -61.578567125368885
1516 -0.035866853594779965 -61.5919150255621 -0.03733715824782848 -61.615904283616715
1517 -0.03582964353263378 -61.62774466909474 -0.036483943648636344 -61.65238822726535
1518 -0.035798612609505655 -61.66354328170424 -0.037724472023546694 -61.690112699288896
1519 -0.03582818359136582 -61.699371465295606 -0.035977734439074996 -61.72609043372797
1520 -0.03578695021569729 -61.7351584155113 -0.03333809655159712 -61.759428530279564
1521 -0.03583513963967562 -61.77099355515097 -0.03610039781779051 -61.795528928097355
1522 -0.035862162709236145 -61.80685571786021 -0.03892669770866632 -61.83445562580602
1523 -0.03574308715760708 -61.842598805017815 -0.03491653557866812 -61.86937216138469
1524 -0.03576907869428396 -61.8783678837121 -0.03601361624896526 -61.905385777633654
1525 -0.03574178349226713 -61.91410966720437 -0.03683469817042351 -61.94222047580408
1526 -0.03573166467249393 -61.94984133187687 -0.03368270806968212 -61.97590318387376
1527 -0.03580626714974642 -61.98564759902661 -0.036599886044859885 -62.01250306991862
1528 -0.035743304155766965 -62.02139090318238 -0.03540469463914633 -62.04790776455777
1529 -0.03579680100083351 -62.057187704183214 -0.035391632653772834 -62.08329939721154
1530 -0.03576136864721775 -62.09294907283043 -0.033205720223486425 -62.116505117435025
1531 -0.03583412654697895 -62.12878319937741 -0.03699186593294144 -62.153496983367965
1532 -0.03584288358688355 -62.16462608296429 -0.03354114163666964 -62.187038125004634
1533 -0.03583692889660597 -62.2004630118609 -0.03589356858283281 -62.22293169358747
1534 -0.03588190749287605 -62.236344919353776 -0.0379911195486784 -62.26092281313615
1535 -0.035845345444977285 -62.27219026479875 -0.035181422159075736 -62.296104235295225
1536 -0.03592448774725199 -62.308114752546004 -0.03610732853412628 -62.332211563829354
1537 -0.03590731993317604 -62.34402207247918 -0.0365721071138978 -62.36878367094325
1538 -0.035780338756740096 -62.379802411235914 -0.0342229787260294 -62.40300664966928
1539 -0.03578668795526028 -62.41558909919117 -0.03572968784719706 -62.438736337516474
1540 -0.035805721022188666 -62.45139482021336 -0.03314059507101774 -62.47187693258749
1541 -0.035855415463447574 -62.487250235676804 -0.03635244183242321 -62.50822937441991
1542 -0.035879585333168505 -62.523129821009974 -0.03585526794195175 -62.54408464236187
1543 -0.03588203452527523 -62.559011855535246 -0.035604502633214 -62.57968914499508
1544 -0.03589314483106136 -62.59490500036631 -0.036404580995440486 -62.61609372599052
1545 -0.03587689828127623 -62.630781898647584 -0.03616670724004507 -62.65226043323056
1546 -0.0358760591596365 -62.66665795780722 -0.033122646063566206 -62.68538307929413
1547 -0.03588398918509483 -62.70254194699231 -0.037002161145210266 -62.72238524043934
1548 -0.035895380191504955 -62.73843732718382 -0.03537707887589932 -62.75776231931523
1549 -0.03589296489953995 -62.774330292083356 -0.03649287428706884 -62.794255193602304
1550 -0.035849456675350666 -62.810179748758706 -0.03736967593431473 -62.83162486953662
1551 -0.03588658105581999 -62.846066329814526 -0.039239965938031675 -62.87086483547465
1552 -0.03578889835625887 -62.881855228170785 -0.03401526603847742 -62.90488010151313
1553 -0.03579747397452593 -62.91765270214531 -0.03449954558163881 -62.93937964709477
1554 -0.03588450588285923 -62.95353720802817 -0.03701902832835913 -62.97639867542313
1555 -0.035867992974817756 -62.98940520100299 -0.033160711638629436 -63.009559387061756
1556 -0.035875399224460126 -63.02528060022745 -0.035205917060375215 -63.04476530412213
1557 -0.035899624414741996 -63.061180224642186 -0.03612159825861454 -63.08088690238075
1558 -0.03580653201788664 -63.09698675666007 -0.038492676056921485 -63.119379578437666
1559 -0.03577032722532749 -63.1327570838854 -0.035455238074064255 -63.15483481651173
1560 -0.035828324034810066 -63.16858540792021 -0.03542529996484518 -63.19026011647657
1561 -0.0358311578631401 -63.204416565783355 -0.03439267203211784 -63.22465278850869
1562 -0.03588967304676771 -63.24030623883012 -0.03365303333848715 -63.25830582184718
1563 -0.03592658657580614 -63.27623282540593 -0.036848151683807374 -63.29515397353099
1564 -0.035929109901189804 -63.31216193530712 -0.03487432561814785 -63.330028299149134
1565 -0.035891900025308135 -63.34805383533242 -0.03521465137600899 -63.36524295052514
1566 -0.03596916757524014 -63.38402300290766 -0.036217394098639485 -63.401460344623786
1567 -0.03596586920320988 -63.41998887211087 -0.03769237082451582 -63.4391527154483
1568 -0.03588719069957733 -63.45587606281045 -0.03547256998717785 -63.47462528543548
1569 -0.035865018144249916 -63.4917410809547 -0.03483364097774029 -63.50945892641322
1570 -0.035922509245574476 -63.52766359020027 -0.036348449625074865 -63.54580737603829
1571 -0.035878059640526774 -63.56354164984079 -0.036799082346260545 -63.582606458384554
1572 -0.03588480819016695 -63.59942645803096 -0.036138038896024224 -63.61874449728058
1573 -0.03586600311100483 -63.635292461141965 -0.03775275684893131 -63.65649725412951
1574 -0.03582756277173758 -63.6711200239137 -0.03761524800211191 -63.694112502131624
1575 -0.035843662731349465 -63.706963686645054 -0.03720161858946085 -63.73131412072109
1576 -0.03581325877457857 -63.742776945419635 -0.03801272734999657 -63.76932684807108
1577 -0.03574944864958525 -63.77852639406922 -0.036769849807024 -63.806096697878104
1578 -0.03569487612694502 -63.814221270196164 -0.034932807087898254 -63.841029504966
1579 -0.035755730234086514 -63.84997700043025 -0.03499993849545717 -63.87602944346146
1580 -0.03575825821608305 -63.885735258646335 -0.03535028714686632 -63.91137973060833
1581 -0.035746018216013906 -63.92148127686235 -0.03593239113688469 -63.94731212174521
1582 -0.03579910770058632 -63.957280384562935 -0.03510148469358683 -63.9824136064388
1583 -0.03574607316404581 -63.993026457726984 -0.03708281461149454 -64.01949642105029
1584 -0.03571771401911974 -64.0287441717461 -0.03655426632612944 -64.05605068737643
1585 -0.03575803842395544 -64.06450221017005 -0.034055615589022634 -64.09010630296545
1586 -0.035737333446741106 -64.1002395436168 -0.0349327489733696 -64.12503905193883
1587 -0.03580277524888516 -64.13604231886568 -0.03581195063889027 -64.16085100257772
1588 -0.035778936743736264 -64.17182125560942 -0.03625379502773285 -64.19710479760545
1589 -0.03582346457988024 -64.2076447201893 -0.03693258836865425 -64.2340373859741
1590 -0.035768646746873856 -64.24341336693617 -0.033656880259513855 -64.26769426623362
1591 -0.035803339816629885 -64.27921670675279 -0.03718057703226805 -64.30487484326589
1592 -0.03579625077545643 -64.31501295752825 -0.03872554246336222 -64.34360038572926
1593 -0.03568462003022432 -64.35069757755848 -0.03708608653396368 -64.38068647226322
1594 -0.03567346837371588 -64.3863710459322 -0.03566605783998966 -64.41635253010321
1595 -0.035649115778505804 -64.4220201617107 -0.03704835418611765 -64.45340088428932
1596 -0.03565521463751793 -64.45767537634822 -0.03426844142377376 -64.4876693257131
1597 -0.03573308680206537 -64.49340846315029 -0.03738355413079262 -64.5250528798439
1598 -0.035601633973419665 -64.5290100971237 -0.03841332141309976 -64.563466201257
1599 -0.03565313424915075 -64.56466323137285 -0.03182783331722021 -64.59529403457422
1600 -0.03575725182890892 -64.60042048320176 -0.03491613157093525 -64.63021016614516
1601 -0.0357340881600976 -64.63615457136186 -0.03488100543618202 -64.66509117158134
1602 -0.0357179868966341 -64.67187255825849 -0.036886004358530046 -64.70197717593987
1603 -0.03568246681243181 -64.70755502507092 -0.03527887593954802 -64.73725605187943
1604 -0.03572477214038372 -64.7432797972113 -0.03499645497649908 -64.77225250685592
1605 -0.035761081427335736 -64.77904087863864 -0.03716206327080727 -64.80941457012673
1606 -0.03572856914252043 -64.81476944778116 -0.03428180795162916 -64.84369637807836
1607 -0.03574390560388565 -64.85051335338504 -0.03646150398999452 -64.88015788206836
1608 -0.03579019419848919 -64.88630354758352 -0.035168423876166345 -64.91532630594453
1609 -0.035724055022001266 -64.92202760260552 -0.036965204030275346 -64.95229150997481
1610 -0.03574292287230492 -64.95777052547783 -0.03774398304522038 -64.99003549302003
1611 -0.035641207545995715 -64.99341173302382 -0.034991608932614326 -65.02502710195265
1612 -0.03573548533022404 -65.02914721835404 -0.03530065845698118 -65.06032776040962
1613 -0.03565314244478941 -65.06480036079883 -0.033992504514753816 -65.09432026492438
1614 -0.035756477154791355 -65.10055683795362 -0.03508597109466791 -65.12940623601905
1615 -0.03573368191719055 -65.13629051987081 -0.035631930083036424 -65.1650381661021
1616 -0.03572908379137516 -65.17201960366219 -0.03341893758624792 -65.19845710368834
1617 -0.035765267163515094 -65.2077848708257 -0.03593423683196306 -65.2343913405203
1618 -0.035806022398173806 -65.24359089322388 -0.034393306262791155 -65.26878464678309
1619 -0.03593086916953325 -65.27952176239341 -0.034375302866101264 -65.30315994964919
1620 -0.035855906642973424 -65.3153776690364 -0.03596417866647243 -65.33912412831566
1621 -0.03586260303854942 -65.35124027207495 -0.03397469352930784 -65.37309882184496
1622 -0.036023137718439104 -65.38726340979339 -0.035207938961684705 -65.40830676080665
1623 -0.03593066744506359 -65.42319407723845 -0.03578123282641173 -65.44408799363306
1624 -0.035933015681803224 -65.45912709292026 -0.03594417758285999 -65.48003217121592
1625 -0.035952406376600264 -65.49507949929685 -0.03683734741061926 -65.51686951862655
1626 -0.035953454487025735 -65.53103295378388 -0.03689030259847641 -65.55375982122503
1627 -0.03589339349418878 -65.56692634727807 -0.035973813757300376 -65.58973363498232
1628 -0.03594409395009279 -65.60287044122816 -0.03645557276904583 -65.62618920775137
1629 -0.035855735652148724 -65.63872617688031 -0.033704259619116786 -65.65989346737048
1630 -0.035902871564030645 -65.67462904844434 -0.03614934608340263 -65.69604281345389
1631 -0.03592883925884962 -65.71055788770319 -0.03259038906544447 -65.72863320251933
1632 -0.03595628682523966 -65.74651417452843 -0.03446137811988592 -65.76309458063922
1633 -0.036116356030106544 -65.78263053055854 -0.03266722876578569 -65.79576180940501
1634 -0.036024929396808146 -65.81865545995534 -0.03600703720003366 -65.83176884660504
1635 -0.036111421138048175 -65.85476688109338 -0.03653711024671793 -65.86830595685176
1636 -0.03607606031000614 -65.89084294140339 -0.03594452310353517 -65.9042504799553
1637 -0.036109798774123195 -65.92695274017751 -0.03679457064718008 -65.94104505060247
1638 -0.03603549376130104 -65.96298823393882 -0.03617569543421269 -65.97722074603668
1639 -0.03609366901218891 -65.999081902951 -0.038980196602642535 -66.01620094263932
1640 -0.03595734536647797 -66.03503924831749 -0.037589654326438904 -66.05379059696575
1641 -0.035918294452130795 -66.07095754276962 -0.03459826279431581 -66.08838885976007
1642 -0.03597943391650915 -66.10693697668613 -0.035856408253312114 -66.12424526801338
1643 -0.035966948792338374 -66.14290392547846 -0.03573729693889618 -66.15998256495227
1644 -0.03599410429596901 -66.17889802977443 -0.04004098549485206 -66.20002355044713
1645 -0.035866779275238514 -66.21476480904967 -0.035030598752200603 -66.23505414919933
1646 -0.03584590665996075 -66.25061071570963 -0.036855248361825944 -66.27190939756116
1647 -0.03585109878331423 -66.28646181449294 -0.035954113490879534 -66.30786351105203
1648 -0.03583876136690378 -66.32230057585984 -0.03489541187882424 -66.34275892293086
1649 -0.035925420373678206 -66.35822599623351 -0.03174056243151426 -66.37449948536236
1650 -0.03594360537827015 -66.39416960161178 -0.03644276149570942 -66.41094224685807
1651 -0.0359186053276062 -66.43008820693939 -0.03646834678947926 -66.44741059364755
1652 -0.03589185979217291 -66.46598006673156 -0.036646730825304986 -66.48405732447286
1653 -0.03589825090020895 -66.50187831763176 -0.034554935060441494 -66.5186122595333
1654 -0.03583860024809837 -66.53771691787986 -0.03663196936249733 -66.5552442288958
1655 -0.03592887744307518 -66.57364579532293 -0.03248884342610836 -66.58773307232191
1656 -0.03595272153615951 -66.6095985168591 -0.03521214853972197 -66.62294522086164
1657 -0.036012458801269534 -66.64561097566036 -0.03565918821841478 -66.65860440908006
1658 -0.036039344035089016 -66.68165031969545 -0.03684669453650713 -66.69545110361656
1659 -0.035929252952337266 -66.7175795726478 -0.032597476802766326 -66.72804858041933
1660 -0.03603143244981766 -66.75361100509761 -0.033509401977062224 -66.76155798239638
1661 -0.03610592018812895 -66.78971692528575 -0.03676815759390593 -66.7983261399903
1662 -0.036102204024791716 -66.82581912931053 -0.03659687601029873 -66.83492301600059
1663 -0.03610575776547194 -66.861924887076 -0.03850095849484205 -66.87342397449542
1664 -0.036032244004309176 -66.8979571310803 -0.03619695585221052 -66.90962093034763
1665 -0.03604569956660271 -66.9340028306469 -0.03573718555271625 -66.94535811590035
1666 -0.03605407178401947 -66.97005690243093 -0.03710277359932661 -66.98246088949968
1667 -0.0360505685210228 -67.00610747095195 -0.035656489059329034 -67.01811737855901
1668 -0.035968465358018877 -67.04207593630997 -0.03582061771303415 -67.05393799627204
1669 -0.03606024645268917 -67.07813618276266 -0.0346570560708642 -67.08859505234291
1670 -0.03607629891484976 -67.11421248167751 -0.03882010262459516 -67.12741515496751
1671 -0.03599368128925562 -67.15020616296677 -0.03442961014807224 -67.16184476511557
1672 -0.03604826685041189 -67.18625442981718 -0.034742329828441144 -67.19658709494402
1673 -0.036053046584129333 -67.22230747640131 -0.035440067574381826 -67.2320271625184
1674 -0.03604151085019112 -67.25834898725151 -0.03460146766155958 -67.26662863017997
1675 -0.036076313257217406 -67.29442530050872 -0.034379221871495245 -67.30100785205146
1676 -0.03611098099499941 -67.33053628150373 -0.03498664107173681 -67.3359944931232
1677 -0.03614386301487684 -67.3666801445186 -0.03490783777087927 -67.37090233089407
1678 -0.03619097303599119 -67.40287111755458 -0.0401689300313592 -67.41107126092543
1679 -0.036035429872572425 -67.43890654742715 -0.03622071370482445 -67.44729197463025
1680 -0.036113024316728116 -67.47501957174389 -0.03810220807790756 -67.48539418270815
1681 -0.03601689990609884 -67.51103647164999 -0.03693567384034395 -67.5223298565485
1682 -0.03600968383252621 -67.54704615548252 -0.036113500408828256 -67.55844335695733
1683 -0.036030971258878705 -67.5830771267414 -0.03688725642859936 -67.59533061338593
1684 -0.03596963975578547 -67.61904676649719 -0.036632331646978857 -67.63196294503291
1685 -0.036023706942796704 -67.65507047343999 -0.03531478922814131 -67.66727773426105
1686 -0.03596057202666998 -67.69103104546666 -0.03684705253690481 -67.70412478679795
1687 -0.035979907214641574 -67.7270109526813 -0.03446177039295435 -67.7385865571909
1688 -0.03595735747367144 -67.76296831015497 -0.036397567950189114 -67.77498412514109
1689 -0.0359581682831049 -67.79892647843808 -0.038780894875526425 -67.81376502001662
1690 -0.035932590067386624 -67.83485906850547 -0.03836156744509935 -67.85212658746171
1691 -0.03581959921866655 -67.87067866772414 -0.03522591795772314 -67.88735250541943
1692 -0.03587324488908052 -67.90655191261321 -0.03661896847188473 -67.92397147389131
1693 -0.03584799338132143 -67.94239990599453 -0.03927421420812607 -67.96324568809943
1694 -0.035714592598378656 -67.97811449859292 -0.035858646780252454 -67.99910433487969
1695 -0.035745085962116716 -68.01385958455504 -0.03770641330629587 -68.03681074818599
1696 -0.03572503197938204 -68.04958461653442 -0.03570745829492807 -68.07251820648091
1697 -0.0356870848685503 -68.08527170140297 -0.035389705747365954 -68.10790791222827
1698 -0.035758423432707784 -68.12103012483568 -0.03687006197869778 -68.14477797420697
1699 -0.035721168667078015 -68.15675129350277 -0.03557096105068922 -68.18034893525767
1700 -0.03575726617127657 -68.19250855967404 -0.03641656097024679 -68.21676549622792
1701 -0.035737537778913975 -68.22824609745295 -0.03455237429589033 -68.2513178705238
1702 -0.0357476968318224 -68.26399379428477 -0.03725613635033369 -68.28857400687414
1703 -0.035681772604584695 -68.29967556688936 -0.036801356635987756 -68.32537536351013
1704 -0.03566251285374165 -68.33533807974311 -0.03600895758718252 -68.36138432109732
1705 -0.035711906477808954 -68.37104998622092 -0.03467869963496924 -68.39606302073229
1706 -0.03572358433157206 -68.4067735705525 -0.034507869929075244 -68.43057089066136
1707 -0.035777431540191175 -68.4425510020927 -0.03748817220330238 -68.46805906286465
1708 -0.035754917003214357 -68.47830591909592 -0.035633497312664984 -68.50369256017731
1709 -0.03565956503152847 -68.51396548412744 -0.03641122560948133 -68.5401037857868
1710 -0.035667548328638075 -68.54963303245607 -0.03583775535225868 -68.57594154113906
1711 -0.035670637153089046 -68.58530366960916 -0.03620031885802746 -68.61214185999708
1712 -0.03565548341721296 -68.62095915302638 -0.03485789280384779 -68.64699975280092
1713 -0.03565777186304331 -68.65661692488942 -0.03657828886061907 -68.68357804166155
1714 -0.03568619806319475 -68.69230312295261 -0.03744842186570167 -68.72102646352725
1715 -0.03568283710628748 -68.7279859600589 -0.036008767783641815 -68.7570352313109
1716 -0.03564286269247532 -68.76362882275137 -0.03750201258808374 -68.79453724389897
1717 -0.03563923928886652 -68.79926806204024 -0.03515954464673996 -68.82969678854572
1718 -0.03562623430043459 -68.83489429634068 -0.03422197904437781 -68.86391876759009
1719 -0.03567498363554478 -68.87056927997622 -0.03625984136015177 -68.90017860895024
1720 -0.03565231971442699 -68.90622159969065 -0.0343659957870841 -68.93454460473733
1721 -0.03570711966603994 -68.9419287193567 -0.037187818065285684 -68.97173242280262
1722 -0.03564391676336527 -68.97757263612006 -0.036669485829770566 -69.0084019086324
1723 -0.03562860824167728 -69.01320124436174 -0.03614975232630968 -69.0445516609587
1724 -0.03561807684600353 -69.04881932120774 -0.03547787517309189 -69.08002953613179
1725 -0.035607930086553094 -69.0844272512943 -0.03670304473489523 -69.11673258086668
1726 -0.03563436679542065 -69.12006161808972 -0.036608203500509265 -69.15334078436719
1727 -0.03562212400138378 -69.1556837420911 -0.035939516872167586 -69.18928030123935
1728 -0.03552811145782471 -69.19121185354892 -0.03310511726886034 -69.22238541850821
1729 -0.03565854784101248 -69.22687040138993 -0.03737129289656878 -69.25975671140478
1730 -0.03558285124599934 -69.26245325263594 -0.035789749957621096 -69.29554646136239
1731 -0.03562628999352455 -69.29807954262947 -0.0348000256344676 -69.33034648699686
1732 -0.035633597150444986 -69.33371313977992 -0.0337976761162281 -69.36414416311308
1733 -0.035766246169805525 -69.36947938594972 -0.03755482267588377 -69.40169898578897
1734 -0.03563916720449924 -69.40511855315421 -0.03718635234981775 -69.43888533813879
1735 -0.035637416131794455 -69.440755969286 -0.035362802259624 -69.47424814039842
1736 -0.035635460540652274 -69.47639142982665 -0.035300232283771035 -69.50954837268219
1737 -0.035627931356430054 -69.51201936118308 -0.03403126783668995 -69.54357964051889
1738 -0.03570669796317816 -69.54772605914626 -0.03600391205400229 -69.57958355257288
1739 -0.03570306822657585 -69.58342912737284 -0.0357090113684535 -69.61529256394134
1740 -0.035618599876761435 -69.6190477272496 -0.037229970842599866 -69.65252253478394
1741 -0.03569634892046451 -69.65474407617006 -0.034948692098259924 -69.6874712268822
1742 -0.035669287852942946 -69.690413364023 -0.03801841959357262 -69.72548964647576
1743 -0.03567198459059 -69.7260853486136 -0.03476270772516728 -69.76025235420093
1744 -0.03567396961152554 -69.76175931822512 -0.0358075812458992 -69.79605993544683
1745 -0.03568878248333931 -69.79744810070845 -0.03556051850318909 -69.83162045395002
1746 -0.035706397891044614 -69.8331544985995 -0.036626527458429335 -69.86824698140845
1747 -0.035712848603725436 -69.86886734720322 -0.036293692886829376 -69.90454067429528
1748 -0.03570226114243269 -69.90456960834565 -0.0352379996329546 -69.93977867392823
1749 -0.035679455101490024 -69.94024906344714 -0.034073994308710095 -69.97385266823694
1750 -0.03568200133740902 -69.97593106478455 -0.03554943278431892 -70.00940210102127
1751 -0.03569520432502031 -70.01162626910957 -0.035036492720246316 -70.04443859374152
1752 -0.03579649608582258 -70.04742276519539 -0.03434722404927015 -70.07878581779079
1753 -0.03583859447389841 -70.0832613596693 -0.03615034203976393 -70.11493615983055
1754 -0.03580984007567167 -70.11907119974497 -0.03510887902230024 -70.15004503885285
1755 -0.03580041378736496 -70.15487161353234 -0.036319719068706034 -70.18636475792155
1756 -0.03582807797938585 -70.19069969151172 -0.038258611038327214 -70.22462336895988
1757 -0.03580146413296461 -70.22650115564468 -0.035996724478900434 -70.26062009343879
1758 -0.03574094101786614 -70.26224209666255 -0.038278312794864176 -70.29889840623365
1759 -0.03567892462015152 -70.2979210212827 -0.035242521576583384 -70.33414092781022
1760 -0.03569184597581625 -70.33361286725852 -0.035116357170045374 -70.36925728498026
1761 -0.03571063131093979 -70.36932349856946 -0.03581509534269571 -70.40507238032296
1762 -0.03566566463559866 -70.40498916320506 -0.03652296680957079 -70.44159534713253
1763 -0.035700357891619204 -70.44068952109667 -0.03465075995773077 -70.47624610709026
1764 -0.03575485050678253 -70.47644437160345 -0.03654110003262758 -70.51278720712288
1765 -0.0356932133436203 -70.51213758494707 -0.03414020650088787 -70.54692741362378
1766 -0.03572301678359509 -70.54786060173066 -0.03651117198169231 -70.58343858560546
1767 -0.03578437380492687 -70.58364497553559 -0.03932354673743248 -70.6227621323429
1768 -0.03568774778395891 -70.61933272331954 -0.036557995900511744 -70.65932012824341
1769 -0.03565723057836294 -70.65498995389791 -0.03497034106403589 -70.69429046930745
1770 -0.035646677017211914 -70.69063663091512 -0.037583693861961365 -70.73187416316941
1771 -0.03562422655522823 -70.72626085747035 -0.03651967737823725 -70.76839384054765
1772 -0.035632128827273846 -70.76189298629762 -0.03654701393097639 -70.80494085447862
1773 -0.03555781468749046 -70.79745080098512 -0.03733276017010212 -70.84227361464872
1774 -0.03552176579833031 -70.83297256678345 -0.03909528162330389 -70.88136889627202
1775 -0.03548730816692114 -70.86845987495037 -0.0363190483301878 -70.9176879446022
1776 -0.03546172473579645 -70.90392159968617 -0.03455526381731033 -70.95224320841952
1777 -0.035494616255164146 -70.93941621594134 -0.03697146624326706 -70.98921467466279
1778 -0.0354615680873394 -70.97487778402868 -0.03725840225815773 -71.02647307692095
1779 -0.03543448839336634 -71.01031227242204 -0.036502497270703316 -71.06297557419165
1780 -0.03545098230242729 -71.04576325472446 -0.03689429443329573 -71.09986986862495
1781 -0.03537514861673117 -71.0811384033412 -0.036732116155326365 -71.13660198478027
1782 -0.03542078174650669 -71.11655918508771 -0.030840143188834192 -71.16744212796911
1783 -0.03551412895321846 -71.15207331404093 -0.0344916258007288 -71.20193375376984
1784 -0.03551465459167957 -71.18758796863261 -0.036865593306720255 -71.23879934707655
1785 -0.03544724602252245 -71.22303521465514 -0.037637143209576604 -71.27643649028613
1786 -0.035441797040402886 -71.25847701169555 -0.0371436832472682 -71.3135801735334
1787 -0.03553929831832647 -71.29401631001387 -0.03636818919330835 -71.3499483627267
1788 -0.03547449130564928 -71.32949080131952 -0.03559716679155826 -71.38554552951827
1789 -0.035483868606388566 -71.36497466992591 -0.03484488260000944 -71.42039041211828
1790 -0.03550416436046362 -71.40047883428637 -0.03342187087982893 -71.45381228299811
1791 -0.03553273435682058 -71.4360115686432 -0.03580485638231039 -71.48961713938043
1792 -0.0356590623036027 -71.4716706309468 -0.03698951154947281 -71.5266066509299
1793 -0.03555291946977377 -71.50722355041658 -0.03589225523173809 -71.56249890616165
1794 -0.035515944473445415 -71.54273949489003 -0.034145613200962543 -71.59664451936261
1795 -0.03560124691575765 -71.57834074180579 -0.03688680995255709 -71.63353132931518
1796 -0.03553878031671047 -71.6138795221225 -0.034826415963470934 -71.66835774527864
1797 -0.03558745477348566 -71.649466976896 -0.03483826629817486 -71.70319601157682
1798 -0.03560619913041592 -71.6850731760264 -0.034182735718786716 -71.73737874729561
1799 -0.035660800896584986 -71.72073397692299 -0.03425043802708387 -71.7716291853227
1800 -0.03567992523312569 -71.75641390215611 -0.034732989966869354 -71.80636217528956
1801 -0.035682338289916515 -71.79209624044603 -0.03382986057549715 -71.84019203586506
1802 -0.0357583861798048 -71.82785462662584 -0.035862679779529574 -71.87605471564459
1803 -0.03577066641300917 -71.86362529303885 -0.035599364712834355 -71.91165408035742
1804 -0.03580289799720049 -71.89942819103605 -0.03632496874779463 -71.94797904910521
1805 -0.035661428421735766 -71.93508961945778 -0.033095796778798106 -71.98107484588401
1806 -0.03584467209875584 -71.97093429155655 -0.033328734897077085 -72.01440358078109
1807 -0.035836761631071565 -72.00677105318762 -0.03615633063018322 -72.05055991141127
1808 -0.035803979448974135 -72.04257503263659 -0.03531791213899851 -72.08587782355026
1809 -0.03583456054329872 -72.07840959317988 -0.04008997455239296 -72.12596779810265
1810 -0.03571053110063076 -72.11412012428052 -0.03168430775403976 -72.15765210585668
1811 -0.03576261792331934 -72.14988274220384 -0.03539188820868731 -72.19304399406538
1812 -0.03579404540359974 -72.18567678760745 -0.036091425083577634 -72.22913541914896
1813 -0.03580418061465025 -72.2214809682221 -0.0357534421607852 -72.26488886130974
1814 -0.035859931446611884 -72.2573408996687 -0.03745354115962982 -72.30234240246938
1815 -0.035779505409300326 -72.293120405078 -0.03273100052028895 -72.33507340298966
1816 -0.03584247305989265 -72.32896287813789 -0.03219742849469185 -72.36727083148436
1817 -0.035956474207341674 -72.36491935234523 -0.0379767095670104 -72.40524754105137
1818 -0.035901319794356824 -72.40082067213959 -0.03738615605980158 -72.44263369711116
1819 -0.03585453890264034 -72.43667521104223 -0.03552252613008022 -72.47815622324124
1820 -0.035849980637431146 -72.47252519167967 -0.036632252112030986 -72.51478847535327
1821 -0.03584180660545826 -72.50836699828513 -0.036905881389975546 -72.55169435674324
1822 -0.03580405618995428 -72.54417105447509 -0.03813097216188908 -72.58982532890514
1823 -0.03578114677220583 -72.5799522012473 -0.03353292923420668 -72.62335825813935
1824 -0.03582301866263151 -72.61577521990992 -0.038317452557384966 -72.66167571069673
1825 -0.03574661836028099 -72.6515218382702 -0.03609634693711996 -72.69777205763384
1826 -0.035777701437473296 -72.68729953970767 -0.03575755525380373 -72.73352961288765
1827 -0.035812868177890776 -72.72311240788555 -0.034954163059592244 -72.76848377594725
1828 -0.03579259626567364 -72.75890500415123 -0.037904896028339866 -72.80638867197558
1829 -0.03577923439443111 -72.79468423854566 -0.035868064314126966 -72.84225673628971
1830 -0.03573651649057865 -72.83042075503623 -0.03572297152131796 -72.87797970781104
1831 -0.03576067052781582 -72.86618142556405 -0.03599623925983906 -72.91397594707088
1832 -0.03575188275426626 -72.90193330831832 -0.03612005151808262 -72.95009599858896
1833 -0.0357645021751523 -72.93769781049348 -0.03556787818670273 -72.98566387677566
1834 -0.035748445242643354 -72.97344625573612 -0.03614650443196297 -73.02181038120763
1835 -0.03575921282172203 -73.00920546855784 -0.03450751937925815 -73.05631790058689
1836 -0.03580576591193676 -73.04501123446977 -0.0356881033629179 -73.0920060039498
1837 -0.035778106190264225 -73.08078934066003 -0.036581472307443616 -73.12858747625725
1838 -0.03581386171281338 -73.11660320237284 -0.03321380540728569 -73.16180128166454
1839 -0.03581463992595672 -73.1524178422988 -0.035341808944940566 -73.19714309060947
1840 -0.03585010096430778 -73.18826794326311 -0.036172634549438955 -73.23331572515892
1841 -0.035824546776711944 -73.22409249003982 -0.03651717938482761 -73.26983290454375
1842 -0.03586099110543728 -73.25995348114526 -0.0364431319758296 -73.30627603651958
1843 -0.0358211787417531 -73.29577465988702 -0.03959735780954361 -73.34587339432912
1844 -0.03572959285229445 -73.33150425273931 -0.035742533206939694 -73.38161592753606
1845 -0.035704233683645725 -73.36720848642295 -0.03597604352980852 -73.41759197106587
1846 -0.03578156605362892 -73.40299005247658 -0.03477022275328636 -73.45236219381916
1847 -0.0357503654435277 -73.43874041792012 -0.03674636390060186 -73.48910855771976
1848 -0.035722859762609006 -73.47446327768273 -0.03607979379594326 -73.52518835151571
1849 -0.03574064318090677 -73.51020392086363 -0.036558160185813905 -73.56174651170153
1850 -0.03572402037680149 -73.54592794124044 -0.036304025910794735 -73.59805053761232
1851 -0.03567124642431736 -73.58159918766475 -0.03394786529242992 -73.63199840290476
1852 -0.03570898901671171 -73.61730817668146 -0.038716388680040834 -73.6707147915848
1853 -0.03569970112293959 -73.6530078778044 -0.0351393636316061 -73.7058541552164
1854 -0.035670514591038226 -73.68867839239543 -0.037016444653272626 -73.74287059986968
1855 -0.035658320598304274 -73.72433671299373 -0.03524450827389956 -73.77811510814358
1856 -0.03569481819868088 -73.76003153119241 -0.03520407732576132 -73.81331918546934
1857 -0.035779574885964394 -73.79581110607838 -0.03656363524496555 -73.8498828207143
1858 -0.03567416667938232 -73.83148527275776 -0.036068199388682845 -73.88595102010298
1859 -0.035748832300305365 -73.86723410505806 -0.03722475860267878 -73.92317577870566
1860 -0.0356984568759799 -73.90293256193404 -0.03712835144251585 -73.96030413014817
1861 -0.035633703134953974 -73.93856626506899 -0.037584693916141984 -73.99788882406432
1862 -0.035585572384297846 -73.97415183745328 -0.037228172086179255 -74.03511699615049
1863 -0.035573572479188444 -74.00972540993247 -0.03750092349946499 -74.07261791964996
1864 -0.03558888044208288 -74.04531429037455 -0.034083858504891394 -74.10670177815484
1865 -0.03554832898080349 -74.08086261935536 -0.03615708444267511 -74.14285886259752
1866 -0.03556615132838488 -74.11642877068374 -0.036428740806877614 -74.1792876034044
1867 -0.03555525653064251 -74.15198402721438 -0.035934144631028175 -74.21522174803543
1868 -0.03551560994237661 -74.18749963715676 -0.03567753192037344 -74.2508992799558
1869 -0.03551028799265623 -74.22300992514941 -0.033372455090284345 -74.28427173504609
1870 -0.03551724497228861 -74.2585271701217 -0.04548831675201655 -74.3297600517981
1871 -0.03540041372179985 -74.2939275838435 -0.036740212514996526 -74.3665002643131
1872 -0.0354420954361558 -74.32936967927965 -0.03610208593308926 -74.4026023502462
1873 -0.035404670611023904 -74.36477434989068 -0.035620168782770634 -74.43822251902897
1874 -0.03540329486131668 -74.40017764475199 -0.03532482348382473 -74.47354734251279
1875 -0.03541568163782358 -74.43559332638982 -0.03627038225531578 -74.5098177247681
1876 -0.03539941068738699 -74.47099273707721 -0.03511823434382677 -74.54493595911192
1877 -0.03541813641786575 -74.50641087349507 -0.03561691623181105 -74.58055287534374
1878 -0.03545117937028408 -74.54186205286535 -0.034034072607755664 -74.6145869479515
1879 -0.03546730875968933 -74.57732936162505 -0.03557002451270819 -74.6501569724642
1880 -0.03547747265547514 -74.61280683428052 -0.035796659626066686 -74.68595363209027
1881 -0.035470646992325786 -74.64827748127284 -0.03547136355191469 -74.7214249956422
1882 -0.035507796332240105 -74.68378527760508 -0.03677405044436455 -74.75819904608656
1883 -0.03558640647679567 -74.71937168408188 -0.03765584994107485 -74.79585489602763
1884 -0.03548829406499863 -74.75485997814688 -0.035796070285141465 -74.83165096631278
1885 -0.03545258771628142 -74.79031256586316 -0.036497860588133334 -74.8681488269009
1886 -0.03542866185307503 -74.82574122771624 -0.034328315034508707 -74.90247714193542
1887 -0.035398210771381854 -74.86113943848761 -0.03577913548797369 -74.93825627742339
1888 -0.035469034872949126 -74.89660847336056 -0.035632831417024134 -74.97388910884041
1889 -0.03547749109566212 -74.93208596445622 -0.03299497943371534 -75.00688408827412
1890 -0.03555127810686827 -74.96763724256309 -0.03728454317897558 -75.04416863145309
1891 -0.035510646738111974 -75.0031478893012 -0.036357575468719004 -75.0805262069218
1892 -0.03547418937087059 -75.03862207867208 -0.03459955174475908 -75.11512575866657
1893 -0.03553273864090443 -75.07415481731299 -0.03844440802931785 -75.15357016669589
1894 -0.03540632668882608 -75.10956114400182 -0.03676451575011015 -75.190334682446
1895 -0.035457730293273926 -75.14501887429509 -0.03218017406761646 -75.22251485651361
1896 -0.03548677284270525 -75.18050564713779 -0.034207174368202684 -75.25672203088182
1897 -0.035532931610941884 -75.21603857874874 -0.035569936782121656 -75.29229196766394
1898 -0.03555465582758188 -75.25159323457632 -0.03689488098025322 -75.3291868486442
1899 -0.03551876600831747 -75.28711200058464 -0.03458644133061171 -75.36377328997482
1900 -0.035548381693661216 -75.3226603822783 -0.03476004432886839 -75.39853333430368
1901 -0.03559144530445337 -75.35825182758275 -0.03720043357461691 -75.43573376787829
1902 -0.03554399199783802 -75.39379581958059 -0.03196105752140284 -75.46769482539969
1903 -0.03562009632587433 -75.42941591590646 -0.03610087316483259 -75.50379569856452
1904 -0.035604280233383176 -75.46502019613985 -0.036887251958251 -75.54068295052276
1905 -0.03560222275555134 -75.5006224188954 -0.03607352040708065 -75.57675647092985
1906 -0.03560666348785162 -75.53622908238326 -0.03369323406368494 -75.61044970499354
1907 -0.03560998924076557 -75.57183907162403 -0.03502691853791475 -75.64547662353145
1908 -0.03561255186796188 -75.60745162349198 -0.03774576056748628 -75.68322238409894
1909 -0.035616679675877096 -75.64306830316787 -0.03548758495599032 -75.71870996905493
1910 -0.035553394444286825 -75.67862169761216 -0.03811920527368784 -75.75682917432862
1911 -0.03560475166887045 -75.71422644928103 -0.03660085331648588 -75.7934300276451
1912 -0.03551576752215624 -75.74974221680318 -0.03700198605656624 -75.83043201370167
1913 -0.03560321927070618 -75.7853454360739 -0.0364569341763854 -75.86688894787805
1914 -0.035572552122175694 -75.82091798819607 -0.038310757279396056 -75.90519970515744
1915 -0.035475192591547966 -75.85639318078762 -0.03430513944476843 -75.93950484460221
1916 -0.0355135029181838 -75.8919066837058 -0.03392961174249649 -75.9734344563447
1917 -0.035525190830230716 -75.92743187453603 -0.036440901830792426 -76.00987535817549
1918 -0.0355721216648817 -75.96300399620091 -0.03640133198350668 -76.046276690159
1919 -0.03552200067788362 -75.9985259968788 -0.03567629512399435 -76.081952985283
1920 -0.0355395533144474 -76.03406555019325 -0.035758833214640615 -76.11771181849764
1921 -0.0355237266048789 -76.06958927679813 -0.036294111609458925 -76.1540059301071
1922 -0.035648991353809834 -76.10523826815194 -0.034605166874825954 -76.18861109698193
1923 -0.03568250574171543 -76.14092077389365 -0.03370657712221146 -76.22231767410415
1924 -0.035595574975013734 -76.17651634886867 -0.03605354744940996 -76.25837122155356
1925 -0.035591377317905425 -76.21210772618657 -0.034975787810981276 -76.29334700936454
1926 -0.03559895772486925 -76.24770668391145 -0.036039943993091586 -76.32938695335763
1927 -0.03558503389358521 -76.28329171780503 -0.03640498947352171 -76.36579194283115
1928 -0.03559501860290766 -76.31888673640793 -0.034073356539011 -76.39986529937016
1929 -0.03568357788026333 -76.3545703142882 -0.03693896196782589 -76.43680426133798
1930 -0.03562560584396124 -76.39019592013216 -0.035010726377367976 -76.47181498771535
1931 -0.03567009847611189 -76.42586601860827 -0.03577770404517651 -76.50759269176052
1932 -0.03564741741865873 -76.46151343602693 -0.03487431704998016 -76.5424670088105
1933 -0.035651678964495656 -76.49716511499143 -0.03700391259044409 -76.57947092140095
1934 -0.0356342263519764 -76.5327993413434 -0.033795383758842945 -76.6132663051598
1935 -0.035689447447657584 -76.56848878879106 -0.0359473617747426 -76.64921366693454
1936 -0.035628430917859076 -76.60411721970891 -0.0371469646692276 -76.68636063160378
1937 -0.035659950040280816 -76.6397771697492 -0.03677980992943049 -76.7231404415332
1938 -0.035611347481608394 -76.6753885172308 -0.035267502442002295 -76.7584079439752
1939 -0.03560713808983564 -76.71099565532063 -0.03453138545155525 -76.79293932942676
1940 -0.035655165836215016 -76.74665082115685 -0.03661342095583677 -76.82955275038259
1941 -0.035661745443940164 -76.7823125666008 -0.03646765165030956 -76.8660204020329
1942 -0.03562761303037405 -76.81794017963117 -0.03268674295395613 -76.89870714498686
1943 -0.03571553453803063 -76.8536557141692 -0.03443129118531942 -76.93313843617217
1944 -0.03573680706322193 -76.88939252123241 -0.037280205823481086 -76.97041864199565
1945 -0.03574231415987015 -76.92513483539229 -0.03730710856616497 -77.00772575056182
1946 -0.03577540703117847 -76.96091024242347 -0.034199255518615246 -77.04192500608043
1947 -0.03577057346701622 -76.99668081589049 -0.036897930689156054 -77.07882293676958
1948 -0.03571555186063051 -77.03239636775112 -0.03634870294481516 -77.1151716397144
1949 -0.035675096698105334 -77.06807146444922 -0.03599526695907116 -77.15116690667348
1950 -0.035659588687121865 -77.10373105313634 -0.03780587762594223 -77.18897278429942
1951 -0.03565799817442894 -77.13938905131077 -0.03524980172514915 -77.22422258602457
1952 -0.03563146535307169 -77.17502051666385 -0.03226918373256922 -77.25649176975713
1953 -0.03578601349145174 -77.2108065301553 -0.033276289328932764 -77.28976805908607
1954 -0.03580321427434683 -77.24660974442965 -0.035313183441758156 -77.32508124252783
1955 -0.03582248631864786 -77.2824322307483 -0.03477732799947262 -77.35985857052731
1956 -0.035855093784630296 -77.31828732453293 -0.0380070973187685 -77.39786566784608
1957 -0.035806480795145035 -77.35409380532808 -0.035969964042305944 -77.43383563188839
1958 -0.03577408902347088 -77.38986789435155 -0.03639937099069357 -77.47023500287908
1959 -0.035768371634185316 -77.42563626598574 -0.035668435879051684 -77.50590343875812
1960 -0.035765848308801654 -77.46140211429454 -0.03545693345367908 -77.5413603722118
1961 -0.03574672844260931 -77.49714884273715 -0.036244644410908224 -77.57760501662271
1962 -0.03575325254350901 -77.53290209528066 -0.034665115363895896 -77.6122701319866
1963 -0.0357647892087698 -77.56866688448943 -0.03491565454751253 -77.64718578653412
1964 -0.035804272070527075 -77.60447115655995 -0.03647924363613129 -77.68366503017026
1965 -0.0357531126588583 -77.6402242692188 -0.03462743554264307 -77.7182924657129
1966 -0.035821017995476725 -77.67604528721428 -0.035458773747086524 -77.75375123945999
1967 -0.03581101894378662 -77.71185630615807 -0.03456487003713846 -77.78831610949713
1968 -0.035852753184735776 -77.74770905934281 -0.03582469839602709 -77.82414080789316
1969 -0.03588213324546814 -77.78359119258828 -0.036935017257928845 -77.86107582515109
1970 -0.03581480737775564 -77.81940599996604 -0.035740488395094874 -77.89681631354618
1971 -0.03584511838853359 -77.85525111835457 -0.03523654136806727 -77.93205285491425
1972 -0.03581139650195837 -77.89106251485653 -0.03666611257940531 -77.96871896749366
1973 -0.03583424557000399 -77.92689676042653 -0.03732977528125048 -78.00604874277491
1974 -0.035765848122537136 -77.96266260854907 -0.03337567280977964 -78.03942441558469
1975 -0.03579529598355293 -77.99845790453261 -0.039054912701249125 -78.07847932828594
1976 -0.035721535235643385 -78.03417943976825 -0.03648709896951914 -78.11496642725545
1977 -0.03571375254541635 -78.06989319231367 -0.03560867551714182 -78.15057510277259
1978 -0.03573934268206358 -78.10563253499573 -0.03576861247420311 -78.18634371524679
1979 -0.035761275328695774 -78.14139381032443 -0.03457573112100363 -78.2209194463678
1980 -0.03578785490244627 -78.17718166522688 -0.03662693593651056 -78.25754638230431
1981 -0.03578587435185909 -78.21296753957874 -0.035934805683791635 -78.2934811879881
1982 -0.03573133312165737 -78.2486988727004 -0.03469567038118839 -78.32817685836929
1983 -0.03575296439230442 -78.2844518370927 -0.034320654533803466 -78.36249751290309
1984 -0.035817389562726024 -78.32026922665543 -0.036431020312011245 -78.3989285332151
1985 -0.03581990636885166 -78.35608913302428 -0.035140684247016905 -78.43406921746211
1986 -0.03578536491841078 -78.3918744979427 -0.032632374204695225 -78.4667015916668
1987 -0.03592893108725548 -78.42780342902995 -0.03715746905654669 -78.50385906072336
1988 -0.035873564705252645 -78.4636769937352 -0.03488789740949869 -78.53874695813286
1989 -0.03586492203176021 -78.49954191576697 -0.03522448427975178 -78.57397144241261
1990 -0.03587920106947422 -78.53542111683645 -0.03556410986930132 -78.60953555228191
1991 -0.03593361172825098 -78.5713547285647 -0.03976806960999966 -78.64930362189192
1992 -0.03580594379454851 -78.60716067235924 -0.0356636555865407 -78.68496727747846
1993 -0.03583827391266823 -78.64299894627192 -0.036798610165715215 -78.72176588764418
1994 -0.03580676503479481 -78.67880571130671 -0.03468649089336395 -78.75645237853755
1995 -0.03582624588161707 -78.71463195718833 -0.03556091971695423 -78.7920132982545
1996 -0.03582207206636667 -78.7504540292547 -0.03738495483994484 -78.82939825309445
1997 -0.03576047271490097 -78.7862145019696 -0.03550899252295494 -78.8649072456174
1998 -0.03582336027175188 -78.82203786224134 -0.03814400285482407 -78.90305124847222
1999 -0.03579946756362915 -78.85783732980498 -0.03751840274780989 -78.94056965122003
2000 -0.03574753236025572 -78.89358486216524 -0.03663806114345789 -78.9772077123635
