# Supplementary material for: Learning nonequilibrium statistical mechanics and dynamical phase transitions
Source: Nat Commun. 2024 Feb 6;15:1117. doi: 10.1038/s41467-024-45172-8 (PMC10847122; doi:10.1038/s41467-024-45172-8)
Supplement: Supplementary file 4 — Supplementary Data 1 [file 41467_2024_45172_MOESM4_ESM.zip › DPT-main/PlotTemplate/plot_KL_divergence/out/finite_time/SE/L4_D2W32K5_E100BS1k/logs-0.60/log.txt]

1 -0.0749318141490221 -0.0749318141490221 -0.07493028342723847 -0.07493028342723847
2 -0.07457858175039292 -0.149510395899415 -0.07457680217921733 -0.14950708560645581
3 -0.07426425963640212 -0.22377465553581713 -0.0742669653147459 -0.22377405092120173
4 -0.0739494401961565 -0.2977240957319736 -0.07395391054451465 -0.2977279614657164
5 -0.0736434455960989 -0.3713675413280725 -0.07363719679415226 -0.37136515825986866
6 -0.07335397116839885 -0.44472151249647135 -0.07334419190883637 -0.44470935016870505
7 -0.07306130081415177 -0.5177828133106231 -0.07306747362017632 -0.5177768237888813
8 -0.07279036864638329 -0.5905731819570065 -0.07278656698763371 -0.5905633907765151
9 -0.07252292968332767 -0.6630961116403341 -0.07251386865973472 -0.6630772594362498
10 -0.07225954160094261 -0.7353556532412767 -0.07225548587739468 -0.7353327453136446
11 -0.0720124937593937 -0.8073681470006704 -0.07201889306306838 -0.807351638376713
12 -0.07176919654011726 -0.8791373435407877 -0.07178116366267204 -0.879132802039385
13 -0.07152533829212189 -0.9506626818329096 -0.0715328186750412 -0.9506656207144263
14 -0.07128838859498501 -1.0219510704278947 -0.07130791693925857 -1.021973537653685
15 -0.07105762660503387 -1.0930086970329285 -0.07104850523173808 -1.093022042885423
16 -0.07084063179790974 -1.1638493288308382 -0.07083454094827175 -1.1638565838336947
17 -0.07061924785375595 -1.2344685766845942 -0.07062271498143673 -1.2344792988151314
18 -0.07040536552667617 -1.3048739422112703 -0.07041835561394691 -1.3048976544290782
19 -0.07019573450088501 -1.3750696767121553 -0.07019411213696003 -1.3750917665660383
20 -0.06999315917491913 -1.4450628358870745 -0.07001832574605941 -1.4451100923120976
21 -0.06979752182960511 -1.5148603577166797 -0.06981177143752575 -1.5149218637496233
22 -0.06960551589727401 -1.5844658736139536 -0.06961003392934799 -1.5845318976789713
23 -0.06940874755382538 -1.653874621167779 -0.06941215172410012 -1.6539440494030715
24 -0.06921974234282971 -1.7230943635106089 -0.06924710460007191 -1.7231911540031435
25 -0.06903181746602058 -1.7921261809766293 -0.06900624148547649 -1.79219739548862
26 -0.06886137761175633 -1.8609875585883857 -0.06883809231221676 -1.8610354878008366
27 -0.06867898553609848 -1.9296665441244842 -0.06871813014149666 -1.9297536179423334
28 -0.06849870085716248 -1.9981652449816467 -0.06850200183689595 -1.9982556197792294
29 -0.06832278519868851 -2.0664880301803352 -0.06832328028976917 -2.0665789000689987
30 -0.06815554015338421 -2.1346435703337194 -0.06820079199969768 -2.1347796920686966
31 -0.06798764951527118 -2.202631219848991 -0.06796573922038078 -2.2027454312890775
32 -0.06782087869942188 -2.2704520985484127 -0.06775183863937854 -2.2704972699284562
33 -0.06766044870018958 -2.338112547248602 -0.06761485785245895 -2.3381121277809154
34 -0.06750418208539485 -2.405616729333997 -0.06749278157949448 -2.40560490936041
35 -0.06734097711741924 -2.472957706451416 -0.06740394681692123 -2.4730088561773313
36 -0.06718920022249222 -2.5401469066739084 -0.06714120656251907 -2.5401500627398503
37 -0.06702973730862141 -2.60717664398253 -0.06698794141411782 -2.6071380041539682
38 -0.06687953807413578 -2.6740561820566655 -0.06684737727046013 -2.6739853814244285
39 -0.06672492176294327 -2.7407811038196086 -0.0667426235973835 -2.740728005021812
40 -0.06656710989773273 -2.8073482137173413 -0.06655553877353668 -2.8072835437953487
41 -0.0664265513420105 -2.873774765059352 -0.06646895408630371 -2.8737524978816524
42 -0.06627579033374786 -2.9400505553931 -0.06619880199432374 -2.9399512998759763
43 -0.0661387737840414 -3.006189329177141 -0.06615354865789413 -3.0061048485338704
44 -0.06598877646028996 -3.072178105637431 -0.06586816124618053 -3.071973009780051
45 -0.06585405431687832 -3.1380321599543093 -0.06591686680912971 -3.1378898765891807
46 -0.06570203639566899 -3.2037341963499784 -0.06567348577082158 -3.2035633623600024
47 -0.06556140072643757 -3.269295597076416 -0.06556691750884056 -3.269130279868843
48 -0.06543142609298229 -3.3347270231693984 -0.06553034111857414 -3.334660620987417
49 -0.06528015248477459 -3.400007175654173 -0.06537901796400547 -3.4000396389514225
50 -0.06513557806611062 -3.4651427537202837 -0.06511553823947906 -3.4651551771909017
51 -0.06500497907400131 -3.530147732794285 -0.06511661373078823 -3.53027179092169
52 -0.06486386321485042 -3.595011596009136 -0.06486865133047104 -3.595140442252161
53 -0.06472882591187953 -3.6597404219210152 -0.06470670998096466 -3.6598471522331257
54 -0.06460677050054073 -3.724347192421556 -0.06461224034428596 -3.724459392577412
55 -0.06447282060980797 -3.788820013031364 -0.06448495239019394 -3.788944344967606
56 -0.06434198282659054 -3.8531619958579544 -0.06442574188113212 -3.853370086848738
57 -0.06420328542590141 -3.917365281283856 -0.06430293992161751 -3.9176730267703554
58 -0.06407763734459877 -3.9814429186284546 -0.064123410359025 -3.9817964371293804
59 -0.06394677311182022 -4.045389691740275 -0.06397842094302178 -4.045774858072402
60 -0.06381818428635597 -4.109207876026631 -0.0637727539986372 -4.109547612071039
61 -0.0636920228600502 -4.172899898886682 -0.06358294077217579 -4.173130552843215
62 -0.0635718435049057 -4.236471742391587 -0.06368272230029107 -4.236813275143506
63 -0.06343875527381897 -4.299910497665406 -0.06355013102293014 -4.300363406166436
64 -0.0633111834526062 -4.363221681118013 -0.06345283724367619 -4.363816243410112
65 -0.0631688941270113 -4.4263905752450246 -0.06300149261951446 -4.426817736029627
66 -0.06306392662227153 -4.489454501867296 -0.06320245154201984 -4.4900201875716474
67 -0.06293503381311893 -4.552389535680415 -0.06294733211398125 -4.5529675196856285
68 -0.06281741261482239 -4.615206948295238 -0.06266849935054779 -4.6156360190361765
69 -0.06270327717065811 -4.6779102254658955 -0.06236358806490898 -4.677999607101086
70 -0.06257491782307625 -4.740485143288971 -0.0626932729035616 -4.740692880004647
71 -0.06244665626436472 -4.8029317995533365 -0.06270302981138229 -4.80339590981603
72 -0.062326972372829914 -4.865258771926166 -0.06225117612630129 -4.865647085942331
73 -0.062210101447999475 -4.927468873374166 -0.06217990089207888 -4.927826986834409
74 -0.06208998318761587 -4.989558856561782 -0.06225709933787584 -4.990084086172285
75 -0.061963985487818715 -5.051522842049601 -0.06151634454727173 -5.051600430719557
76 -0.06185611244291067 -5.113378954492512 -0.06197174713015556 -5.113572177849712
77 -0.061726334132254125 -5.175105288624766 -0.06172670684754848 -5.175298884697261
78 -0.061625977605581285 -5.236731266230348 -0.06156855691224337 -5.236867441609505
79 -0.06151419579982757 -5.2982454620301755 -0.06143677681684494 -5.29830421842635
80 -0.06138241216540337 -5.359627874195579 -0.06138138603419065 -5.35968560446054
81 -0.06127088274806738 -5.420898756943646 -0.06127192191779614 -5.420957526378336
82 -0.061160070821642876 -5.482058827765289 -0.06076692417263985 -5.481724450550976
83 -0.06104792635887861 -5.543106754124167 -0.06102443765848875 -5.542748888209465
84 -0.06093309223651886 -5.604039846360687 -0.060838131420314315 -5.603587019629779
85 -0.06082153022289276 -5.66486137658358 -0.060603444650769236 -5.664190464280548
86 -0.06070016995072365 -5.725561546534303 -0.06085612047463655 -5.725046584755185
87 -0.06058611273765564 -5.7861476592719585 -0.06067696865648031 -5.785723553411665
88 -0.06047282088547945 -5.846620480157438 -0.06053989138454199 -5.8462634447962065
89 -0.06035045813769102 -5.906970938295129 -0.06034665163606405 -5.906610096432271
90 -0.06023827157914639 -5.967209209874276 -0.06046107914298773 -5.967071175575258
91 -0.060122298821806905 -6.027331508696083 -0.06039690896868706 -6.027468084543945
92 -0.060007170960307124 -6.08733867965639 -0.0601478423923254 -6.08761592693627
93 -0.0598916407674551 -6.147230320423845 -0.05996983628720045 -6.1475857632234705
94 -0.05977555420249701 -6.207005874626343 -0.05979170352220535 -6.207377466745676
95 -0.0596674868836999 -6.266673361510042 -0.05977618712931872 -6.267153653874995
96 -0.05955556686967611 -6.326228928379718 -0.05972551852464676 -6.326879172399641
97 -0.05943751633167267 -6.385666444711391 -0.05922335758805275 -6.386102529987694
98 -0.059326486103236674 -6.444992930814627 -0.05920677203685045 -6.445309302024544
99 -0.05921722445636988 -6.504210155270997 -0.059130364842712876 -6.504439666867257
100 -0.05909455846995115 -6.563304713740949 -0.05870404485613108 -6.563143711723388
101 -0.05900613181293011 -6.622310845553879 -0.058930871076881886 -6.62207458280027
102 -0.05889040790498257 -6.681201253458862 -0.05866414364427328 -6.6807387264445435
103 -0.058778828382492064 -6.739980081841353 -0.05858959406614304 -6.739328320510687
104 -0.05867274608463049 -6.7986528279259835 -0.058413570560514924 -6.797741891071202
105 -0.05856295414268971 -6.857215782068673 -0.058693810179829595 -6.856435701251032
106 -0.05845687296241522 -6.915672655031088 -0.05856810435652733 -6.915003805607559
107 -0.05834225043654442 -6.974014905467632 -0.058545016869902614 -6.973548822477461
108 -0.05823546219617128 -7.032250367663803 -0.05810586344450712 -7.031654685921969
109 -0.05811988301575184 -7.0903702506795545 -0.058300436846911906 -7.08995512276888
110 -0.05801352877169848 -7.148383779451253 -0.05821671336889267 -7.148171836137773
111 -0.05790679045021534 -7.206290569901468 -0.05797806531190872 -7.206149901449682
112 -0.057792460173368455 -7.264083030074837 -0.05764133278280496 -7.263791234232487
113 -0.057685773633420465 -7.321768803708258 -0.057796423137187955 -7.321587657369675
114 -0.057567693293094635 -7.379336497001352 -0.05740981325507164 -7.378997470624747
115 -0.05747050326317549 -7.436807000264528 -0.05739732775837183 -7.436394798383119
116 -0.05736644491553307 -7.494173445180061 -0.05756987389177084 -7.493964672274889
117 -0.057244190759956834 -7.551417635940018 -0.057231347635388376 -7.551196019910278
118 -0.05713630858808756 -7.608553944528105 -0.05720619224011898 -7.608402212150397
119 -0.057026755064725876 -7.665580699592831 -0.0571043461561203 -7.665506558306517
120 -0.05691730827093124 -7.722498007863762 -0.05662149209529162 -7.722128050401809
121 -0.05681558959186077 -7.779313597455623 -0.056752662733197214 -7.778880713135006
122 -0.05671121291816235 -7.836024810373785 -0.057043466903269294 -7.835924180038275
123 -0.05660067182034254 -7.892625482194128 -0.05659780688583851 -7.892521986924113
124 -0.05649831462651491 -7.9491237968206425 -0.05670768115669489 -7.949229668080808
125 -0.056380074843764304 -8.005503871664407 -0.056287459842860696 -8.00551712792367
126 -0.05627268087118864 -8.061776552535596 -0.05630894210189581 -8.061826070025566
127 -0.056162013113498686 -8.117938565649094 -0.05702024567872286 -8.118846315704289
128 -0.05605366136878729 -8.173992227017882 -0.05536018256098032 -8.174206498265269
129 -0.055943773873150346 -8.229936000891032 -0.056197129935026166 -8.230403628200294
130 -0.055848986841738224 -8.28578498773277 -0.056321552582085134 -8.28672518078238
131 -0.055724355019629 -8.3415093427524 -0.055225645564496516 -8.341950826346876
132 -0.055642998032271865 -8.397152340784672 -0.05576381906867027 -8.397714645415546
133 -0.05552604869008064 -8.452678389474752 -0.05504544656723738 -8.452760091982784
134 -0.05542731042951345 -8.508105699904265 -0.055173173919320105 -8.507933265902103
135 -0.05533012468367815 -8.563435824587943 -0.05505202077329159 -8.562985286675396
136 -0.0552191311493516 -8.618654955737295 -0.055249863862991334 -8.618235150538387
137 -0.0551208795979619 -8.673775835335256 -0.05464220754802227 -8.67287735808641
138 -0.05501576438546181 -8.728791599720719 -0.054559291899204256 -8.727436649985615
139 -0.05491059292107821 -8.783702192641798 -0.05553394071757793 -8.782970590703192
140 -0.05481023993343115 -8.838512432575229 -0.05509827584028244 -8.838068866543475
141 -0.05470155831426382 -8.893213990889492 -0.05485499035567045 -8.892923856899145
142 -0.05458972603082657 -8.947803716920319 -0.05456111989915371 -8.947484976798298
143 -0.05448616538196802 -9.002289882302287 -0.05446985512971878 -9.001954831928018
144 -0.05439350288361311 -9.0566833851859 -0.05399428140372038 -9.055949113331739
145 -0.05427712462842464 -9.110960509814324 -0.05367423817515373 -9.109623351506892
146 -0.05419242009520531 -9.16515292990953 -0.05407481826841831 -9.16369816977531
147 -0.05408570170402527 -9.219238631613555 -0.05416926108300686 -9.217867430858318
148 -0.05398159343749285 -9.273220225051048 -0.05375084467232227 -9.27161827553064
149 -0.05389062203466892 -9.327110847085716 -0.053809323161840436 -9.32542759869248
150 -0.0537794778123498 -9.380890324898067 -0.053317354060709476 -9.37874495275319
151 -0.05367107149213553 -9.434561396390203 -0.05396024994552136 -9.432705202698711
152 -0.05356688238680363 -9.488128278777006 -0.05163135919719934 -9.48433656189591
153 -0.053493454866111276 -9.541621733643117 -0.053851531632244584 -9.538188093528154
154 -0.05339343212544918 -9.595015165768567 -0.05373415276408196 -9.591922246292237
155 -0.0532977893948555 -9.648312955163423 -0.053246078081429005 -9.645168324373666
156 -0.053188889473676684 -9.7015018446371 -0.05264800470322371 -9.69781632907689
157 -0.0530776945874095 -9.75457953922451 -0.05246441327035427 -9.750280742347243
158 -0.052996155060827735 -9.807575694285338 -0.05225289091467857 -9.802533633261922
159 -0.0528959933668375 -9.860471687652176 -0.052834284491837025 -9.855367917753759
160 -0.05280473250895738 -9.913276420161132 -0.05277717988938093 -9.908145097643139
161 -0.05270360428839922 -9.965980024449532 -0.051683191955089566 -9.959828289598228
162 -0.052613519877195356 -10.018593544326727 -0.0539255041629076 -10.013753793761136
163 -0.05249746274203062 -10.071091007068757 -0.05238520782440901 -10.066139001585546
164 -0.05240312181413174 -10.12349412888289 -0.0519016670063138 -10.11804066859186
165 -0.05231103654950857 -10.175805165432397 -0.05117126703262329 -10.169211935624483
166 -0.05221984293311834 -10.228025008365515 -0.05206655617803335 -10.221278491802517
167 -0.052125235088169575 -10.280150243453685 -0.05229044947773218 -10.27356894128025
168 -0.052027439884841445 -10.332177683338527 -0.0508365772664547 -10.324405518546705
169 -0.05194800365716219 -10.38412568699569 -0.052586810663342476 -10.376992329210047
170 -0.05184213947504759 -10.435967826470737 -0.05303739402443171 -10.43002972323448
171 -0.05172588881105185 -10.48769371528179 -0.051884455233812334 -10.481914178468292
172 -0.051625198870897296 -10.539318914152688 -0.0516595970839262 -10.533573775552219
173 -0.0515351140871644 -10.590854028239852 -0.05193729922175407 -10.585511074773972
174 -0.05142975021153688 -10.642283778451388 -0.05142664257436991 -10.636937717348342
175 -0.05132038220763206 -10.693604160659019 -0.051062120497226714 -10.687999837845569
176 -0.05123716276139021 -10.74484132342041 -0.05080862138420343 -10.738808459229771
177 -0.05113018341362476 -10.795971506834034 -0.05009746365249157 -10.788905922882263
178 -0.051047138310968874 -10.847018645145003 -0.05071373786777258 -10.839619660750035
179 -0.05096936617046595 -10.89798801131547 -0.050996503047645095 -10.89061616379768
180 -0.05085954964160919 -10.948847560957079 -0.0514853173866868 -10.942101481184368
181 -0.05074810218065977 -10.999595663137738 -0.051156246662139894 -10.993257727846508
182 -0.05065418295562267 -11.05024984609336 -0.050058203749358654 -11.043315931595867
183 -0.05057280268520117 -11.10082264877856 -0.04980241972953081 -11.093118351325398
184 -0.0504874512553215 -11.151310100033882 -0.0506987776607275 -11.143817128986125
185 -0.05037825498729944 -11.201688355021181 -0.05074394512921572 -11.194561074115342
186 -0.050290938653051856 -11.251979293674234 -0.04986399300396442 -11.244425067119305
187 -0.05019921567291021 -11.302178509347144 -0.05039339754730463 -11.29481846466661
188 -0.050095727667212486 -11.352274237014356 -0.05058240797370672 -11.345400872640317
189 -0.04999132361263037 -11.402265560626986 -0.051086826249957085 -11.396487698890274
190 -0.049887264519929884 -11.452152825146916 -0.04916878342628479 -11.44565648231656
191 -0.0497990544885397 -11.501951879635456 -0.04991637859493494 -11.495572860911494
192 -0.04970615915954113 -11.551658038794997 -0.050211934745311736 -11.545784795656806
193 -0.04961884710937738 -11.601276885904374 -0.04976863190531731 -11.595553427562123
194 -0.049525688588619235 -11.650802574492994 -0.048662527464330196 -11.644215955026453
195 -0.04943398982286453 -11.700236564315858 -0.05063802748918533 -11.694853982515639
196 -0.049318816140294076 -11.749555380456153 -0.04821005575358868 -11.743064038269228
197 -0.049252727441489695 -11.798808107897642 -0.04891788456588984 -11.791981922835118
198 -0.04912611190229654 -11.847934219799939 -0.05023069549351931 -11.842212618328638
199 -0.04905364103615284 -11.896987860836091 -0.04987847022712231 -11.89209108855576
200 -0.04894352201372385 -11.945931382849816 -0.04867592640221119 -11.940767014957972
201 -0.04884607363492251 -11.994777456484739 -0.04897006712853909 -11.989737082086512
202 -0.048766788095235825 -12.043544244579975 -0.04987096339464188 -12.039608045481154
203 -0.048682202398777005 -12.092226446978751 -0.04811095148324966 -12.087718996964403
204 -0.04859046656638384 -12.140816913545136 -0.04931338801980019 -12.137032384984204
205 -0.048486093431711196 -12.189303006976846 -0.048575880005955696 -12.18560826499016
206 -0.04840917009860277 -12.23771217707545 -0.0478366082534194 -12.23344487324358
207 -0.04831326119601727 -12.286025438271468 -0.04911231379956007 -12.282557187043139
208 -0.048237550631165506 -12.334262988902633 -0.04902627505362034 -12.33158346209676
209 -0.04814787730574608 -12.38241086620838 -0.048156130500137805 -12.379739592596897
210 -0.048036959022283554 -12.430447825230663 -0.048055881448090074 -12.427795474044986
211 -0.047941223904490474 -12.478389049135155 -0.04608189947903156 -12.473877373524017
212 -0.047882931865751745 -12.526271981000907 -0.048994175344705584 -12.522871548868723
213 -0.04780193530023098 -12.574073916301138 -0.04756969194859266 -12.570441240817315
214 -0.04770232811570167 -12.62177624441684 -0.04849778488278389 -12.618939025700099
215 -0.04762392658740282 -12.669400171004241 -0.04774545971304178 -12.66668448541314
216 -0.04754962846636772 -12.716949799470608 -0.04889520481228828 -12.715579690225429
217 -0.04744350463151932 -12.764393304102128 -0.04756377339363098 -12.763143463619059
218 -0.0473673289641738 -12.811760633066303 -0.04621006343513727 -12.809353527054196
219 -0.04728926420211792 -12.85904989726842 -0.046892643347382544 -12.856246170401578
220 -0.047230167873203756 -12.906280065141624 -0.04774352889508009 -12.903989699296657
221 -0.047119736671447754 -12.953399801813072 -0.04712435323745012 -12.951114052534107
222 -0.04704588390886784 -13.00044568572194 -0.04910908639431 -13.000223138928417
223 -0.04692589491605759 -13.047371580637998 -0.04819900374859572 -13.048422142677014
224 -0.046829062327742574 -13.09420064296574 -0.045516620948910715 -13.093938763625925
225 -0.04676555022597313 -13.140966193191714 -0.04725101552903652 -13.141189779154962
226 -0.04667839780449867 -13.187644590996213 -0.04686181265860796 -13.18805159181357
227 -0.04659613315016031 -13.234240724146373 -0.04759198185056448 -13.235643573664134
228 -0.046527277864515784 -13.28076800201089 -0.04530985858291388 -13.280953432247049
229 -0.046454002149403095 -13.327222004160292 -0.045529942773282525 -13.32648337502033
230 -0.04636604841798544 -13.373588052578278 -0.046656838804483416 -13.373140213824815
231 -0.04629482533782721 -13.419882877916105 -0.04638586975634098 -13.419526083581156
232 -0.0462183253839612 -13.466101203300067 -0.047262951359152795 -13.466789034940309
233 -0.04613561574369669 -13.512236819043764 -0.0472474617883563 -13.514036496728664
234 -0.04604398515075445 -13.558280804194519 -0.046478765457868575 -13.560515262186533
235 -0.045945515111088756 -13.604226319305608 -0.04580335095524788 -13.60631861314178
236 -0.04587850328534841 -13.650104822590956 -0.04564054980874062 -13.651959162950522
237 -0.045797697454690936 -13.695902520045648 -0.0445449436083436 -13.696504106558866
238 -0.04574654512107372 -13.74164906516672 -0.045218572951853275 -13.741722679510719
239 -0.04568743612617254 -13.787336501292893 -0.04715287387371063 -13.788875553384429
240 -0.04560560788959265 -13.832942109182486 -0.04508890304714441 -13.833964456431573
241 -0.045536862686276436 -13.878478971868763 -0.04537285305559635 -13.87933730948717
242 -0.04547809213399887 -13.923957064002762 -0.04633621834218502 -13.925673527829355
243 -0.04537901766598225 -13.969336081668745 -0.04489300884306431 -13.97056653667242
244 -0.04531528241932392 -14.014651364088069 -0.04666442982852459 -14.017230966500945
245 -0.04522546175867319 -14.059876825846741 -0.044431540556252 -14.061662507057196
246 -0.04514322225004434 -14.105020048096785 -0.044372138753533366 -14.10603464581073
247 -0.04511308539658785 -14.150133133493373 -0.045601094141602516 -14.151635739952333
248 -0.045011365227401255 -14.195144498720774 -0.044752216152846816 -14.19638795610518
249 -0.04497563745826483 -14.240120136179039 -0.04407065194100142 -14.240458608046183
250 -0.04490241650491953 -14.285022552683959 -0.045556606724858284 -14.28601521477104
251 -0.04482801333069801 -14.329850566014656 -0.04392402544617653 -14.329939240217218
252 -0.0447667583823204 -14.374617324396976 -0.044862893782556056 -14.374802133999774
253 -0.04470570143312216 -14.419323025830098 -0.044276018626987934 -14.419078152626762
254 -0.044642039015889166 -14.463965064845986 -0.044008138962090014 -14.463086291588851
255 -0.04457124676555395 -14.50853631161154 -0.04384327381849289 -14.506929565407344
256 -0.04451714884489775 -14.553053460456438 -0.04416535086929798 -14.551094916276641
257 -0.04445780478417873 -14.597511265240616 -0.04404002595692873 -14.59513494223357
258 -0.044400328397750856 -14.641911593638367 -0.04367896094918251 -14.638813903182752
259 -0.044340551272034644 -14.686252144910402 -0.04429282080382109 -14.683106723986574
260 -0.04424689207226038 -14.730499036982662 -0.04152599684894085 -14.724632720835515
261 -0.04419438224285841 -14.774693419225521 -0.04290803708136082 -14.767540757916876
262 -0.04418084472417831 -14.818874263949699 -0.04411028511822224 -14.811651043035098
263 -0.04413094725459814 -14.863005211204296 -0.045478378795087336 -14.857129421830185
264 -0.04402016531676054 -14.907025376521057 -0.042503214068710805 -14.899632635898897
265 -0.043988429754972455 -14.951013806276029 -0.04481716472655535 -14.944449800625453
266 -0.04392080903053284 -14.994934615306562 -0.04417520239949226 -14.988625003024945
267 -0.0438442163169384 -15.0387788316235 -0.04472094271332026 -15.033345945738265
268 -0.04375015534460545 -15.082528986968105 -0.04639501813799143 -15.079740963876256
269 -0.04365320913493633 -15.126182196103041 -0.04386091697961092 -15.123601880855867
270 -0.04359732810407877 -15.16977952420712 -0.044272028654813764 -15.16787390951068
271 -0.04351740591228008 -15.2132969301194 -0.04340267386287451 -15.211276583373555
272 -0.04352240394800901 -15.256819334067409 -0.047501330636441706 -15.258777914009997
273 -0.04335925001651049 -15.30017858408392 -0.0443955659866333 -15.30317347999663
274 -0.04331418685615063 -15.34349277094007 -0.044574000686407086 -15.347747480683037
275 -0.043218052573502065 -15.386710823513573 -0.04386664051562548 -15.391614121198662
276 -0.043160380423069 -15.429871203936642 -0.041625015810132025 -15.433239137008794
277 -0.043124906904995444 -15.472996110841638 -0.0430405555292964 -15.47627969253809
278 -0.043030313588678835 -15.516026424430317 -0.042658934369683266 -15.518938626907774
279 -0.04298514816910028 -15.559011572599417 -0.04364934749901295 -15.562587974406787
280 -0.04290654212236404 -15.60191811472178 -0.04362356197088957 -15.606211536377677
281 -0.04283685013651848 -15.644754964858299 -0.045925408229231836 -15.652136944606909
282 -0.04273961763828993 -15.687494582496589 -0.0435782440006733 -15.695715188607583
283 -0.04267947003245354 -15.730174052529042 -0.04233666192740202 -15.738051850534985
284 -0.042609377577900884 -15.772783430106943 -0.04288124796003103 -15.780933098495016
285 -0.04257617145776749 -15.81535960156471 -0.0422166733071208 -15.823149771802136
286 -0.04249111637473106 -15.85785071793944 -0.042908009886741635 -15.866057781688877
287 -0.04243604838848114 -15.900286766327921 -0.04308659080415964 -15.909144372493037
288 -0.04240608904510736 -15.942692855373028 -0.04056520871818066 -15.949709581211218
289 -0.04234000351279974 -15.985032858885829 -0.04283346813172102 -15.99254304934294
290 -0.04229672327637672 -16.027329582162206 -0.0408895093947649 -16.033432558737704
291 -0.04224057924002409 -16.06957016140223 -0.04144505150616169 -16.074877610243867
292 -0.04224766790866852 -16.111817829310898 -0.03683686181902886 -16.111714472062896
293 -0.042238679341971876 -16.154056508652868 -0.04205778744071722 -16.153772259503615
294 -0.04216493424028158 -16.19622144289315 -0.04296810422092676 -16.19674036372454
295 -0.04210608247667551 -16.238327525369826 -0.04252361413091421 -16.239263977855455
296 -0.042082426324486735 -16.280409951694313 -0.042191042006015776 -16.281455019861472
297 -0.04199307262897491 -16.32240302432329 -0.04130657594650984 -16.322761595807982
298 -0.04196949154138565 -16.364372515864677 -0.0410550981760025 -16.363816693983985
299 -0.04194953348487616 -16.40632204934955 -0.04074117951095104 -16.404557873494937
300 -0.0419271158054471 -16.448249165154998 -0.04140827022492886 -16.445966143719865
301 -0.041875736229121684 -16.49012490138412 -0.04233959540724754 -16.488305739127114
302 -0.04180938508361578 -16.531934286467738 -0.042401347495615485 -16.53070708662273
303 -0.04174921326339245 -16.573683499731132 -0.04184401407837868 -16.57255110070111
304 -0.0417065566405654 -16.615390056371698 -0.04041859470307827 -16.612969695404185
305 -0.04166004136204719 -16.657050097733745 -0.04164836872369051 -16.654618064127877
306 -0.041615471988916394 -16.69866556972266 -0.04131950326263904 -16.695937567390516
307 -0.04159324187785387 -16.740258811600516 -0.04076115861535072 -16.736698726005866
308 -0.04154706876724958 -16.781805880367767 -0.040360786765813825 -16.77705951277168
309 -0.041489781253039835 -16.823295661620808 -0.04115456771105528 -16.818214080482733
310 -0.04147072322666645 -16.864766384847474 -0.040860352106392384 -16.859074432589125
311 -0.04139742515981197 -16.906163810007286 -0.04172553773969412 -16.90079997032882
312 -0.04136514365673065 -16.947528953664015 -0.042560997791588305 -16.94336096812041
313 -0.04131334777921438 -16.98884230144323 -0.04187751766294241 -16.985238485783352
314 -0.04123980216681957 -17.030082103610052 -0.040056738443672656 -17.025295224227026
315 -0.04121512919664383 -17.071297232806696 -0.04088027961552143 -17.066175503842548
316 -0.041193205118179324 -17.112490437924876 -0.04031700510531664 -17.106492508947863
317 -0.0411097215488553 -17.153600159473733 -0.045058573968708514 -17.151551082916573
318 -0.041059305891394615 -17.194659465365127 -0.0406293535605073 -17.19218043647708
319 -0.040984891913831235 -17.235644357278957 -0.041490924172103406 -17.233671360649183
320 -0.04094140809029341 -17.27658576536925 -0.03950829580426216 -17.273179656453443
321 -0.040909737534821036 -17.317495502904073 -0.04152051564306021 -17.314700172096504
322 -0.04085047896951437 -17.358345981873587 -0.04015112034976483 -17.35485129244627
323 -0.040784130804240704 -17.399130112677827 -0.038811455480754375 -17.393662747927024
324 -0.04079741835594177 -17.43992753103377 -0.0410583158954978 -17.434721063822522
325 -0.040767467394471166 -17.48069499842824 -0.04185459371656179 -17.476575657539083
326 -0.040687933564186096 -17.521382931992427 -0.04067702516913414 -17.517252682708218
327 -0.040633526258170606 -17.562016458250596 -0.03993703722953797 -17.557189719937757
328 -0.04059621635824442 -17.602612674608842 -0.03899349812418222 -17.596183218061938
329 -0.040552093833684924 -17.643164768442528 -0.040816223993897435 -17.636999442055835
330 -0.04050173480063677 -17.683666503243163 -0.04193464294075966 -17.678934084996595
331 -0.040511203929781914 -17.724177707172945 -0.044048435613512994 -17.722982520610106
332 -0.04036669712513685 -17.764544404298082 -0.03960437532514334 -17.76258689593525
333 -0.04035223573446274 -17.804896640032545 -0.03906322102993727 -17.801650116965188
334 -0.04031524788588285 -17.845211887918428 -0.04016526695340872 -17.841815383918597
335 -0.040270928665995596 -17.885482816584425 -0.04025766514241695 -17.882073049061013
336 -0.04024387486279011 -17.925726691447213 -0.042035161331295964 -17.92410821039231
337 -0.040149508975446224 -17.96587620042266 -0.04105670657008886 -17.965164916962397
338 -0.0401635643094778 -18.006039764732137 -0.03988034464418888 -18.005045261606586
339 -0.04011066686362028 -18.046150431595755 -0.03948844689875841 -18.044533708505345
340 -0.04007214456796646 -18.08622257616372 -0.042315896973013876 -18.08684960547836
341 -0.04000164605677128 -18.126224222220493 -0.043528571538627145 -18.130378177016986
342 -0.039913208968937394 -18.16613743118943 -0.040346492640674116 -18.17072466965766
343 -0.039869682677090165 -18.20600711386652 -0.04099956713616848 -18.211724236793827
344 -0.0397944388911128 -18.245801552757634 -0.03859098199754953 -18.25031521879138
345 -0.0398216761648655 -18.2856232289225 -0.03889732602983713 -18.289212544821215
346 -0.03975657764822245 -18.325379806570723 -0.03735314030200243 -18.326565685123217
347 -0.039831504411995414 -18.36521131098272 -0.044304386526346204 -18.370870071649563
348 -0.03970124498009682 -18.404912555962817 -0.04072993937879801 -18.411600011028362
349 -0.03964925315231085 -18.44456180911513 -0.04044712986797094 -18.452047140896333
350 -0.039603767544031145 -18.48416557665916 -0.04017732851207256 -18.492224469408406
351 -0.03958177994936705 -18.523747356608524 -0.039720591716468336 -18.531945061124873
352 -0.03950771875679493 -18.56325507536532 -0.03950904905796051 -18.571454110182835
353 -0.03948892597109079 -18.60274400133641 -0.037466204911470416 -18.608920315094306
354 -0.0394771421328187 -18.64222114346923 -0.03904495853930712 -18.647965273633613
355 -0.03942091688513756 -18.681642060354367 -0.03973368648439646 -18.68769896011801
356 -0.039387875609099864 -18.721029935963468 -0.053594899363815784 -18.741293859481825
357 -0.03920501153916121 -18.760234947502628 -0.03743913881480694 -18.778732998296633
358 -0.039189545810222624 -18.799424493312852 -0.038722189515829085 -18.817455187812463
359 -0.03915942553430796 -18.83858391884716 -0.03948187809437513 -18.856937065906838
360 -0.039131672121584415 -18.877715590968744 -0.03948557563126087 -18.8964226415381
361 -0.03913062661886215 -18.916846217587608 -0.03750750105828047 -18.933930142596378
362 -0.03909017574042082 -18.955936393328027 -0.03908796012401581 -18.973018102720392
363 -0.039059782028198244 -18.994996175356224 -0.03674413412809372 -19.009762236848484
364 -0.03905548937618732 -19.034051664732413 -0.03843689076602459 -19.04819912761451
365 -0.03903707042336464 -19.07308873515578 -0.03820990826934576 -19.086409035883854
366 -0.039024170860648154 -19.112112906016428 -0.038117284514009954 -19.124526320397862
367 -0.03896026834845543 -19.151073174364882 -0.03480439819395542 -19.159330718591818
368 -0.039037777669727804 -19.19011095203461 -0.03861191887408495 -19.197942637465903
369 -0.03902168087661266 -19.22913263291122 -0.04112888593226671 -19.23907152339817
370 -0.03892439734190702 -19.26805703025313 -0.03951294925063849 -19.27858447264881
371 -0.03887175098061561 -19.306928781233744 -0.03849122058600187 -19.317075693234813
372 -0.03888865187764168 -19.345817433111385 -0.039413420110940935 -19.356489113345752
373 -0.03887052349746227 -19.384687956608847 -0.042277858965098856 -19.398766972310852
374 -0.03876329287886619 -19.423451249487712 -0.03845880851149559 -19.43722578082235
375 -0.03869927749037742 -19.46215052697809 -0.037877957709133624 -19.475103738531484
376 -0.03870182223618031 -19.50085234921427 -0.037854882702231404 -19.512958621233714
377 -0.038702960498631 -19.539555309712902 -0.039334850199520585 -19.552293471433234
378 -0.03862160425633192 -19.578176913969234 -0.040433412231504914 -19.59272688366474
379 -0.038618430495262146 -19.616795344464496 -0.0388045459985733 -19.631531429663312
380 -0.038639466650784014 -19.65543481111528 -0.0344054875895381 -19.66593691725285
381 -0.03862724248319864 -19.69406205359848 -0.03943474367260933 -19.705371660925458
382 -0.038572974316775796 -19.732635027915254 -0.03816830758005381 -19.743539968505512
383 -0.03857419043779373 -19.771209218353047 -0.03859746810048818 -19.782137436606
384 -0.03855319283902645 -19.80976241119207 -0.03961459770798683 -19.821752034313988
385 -0.03853832446038723 -19.848300735652458 -0.039773101545870305 -19.861525135859857
386 -0.03851373977959156 -19.88681447543205 -0.0411034345626831 -19.90262857042254
387 -0.03839341830462217 -19.925207893736673 -0.03703584503382444 -19.939664415456363
388 -0.038391217775642875 -19.963599111512316 -0.03967676907777786 -19.979341184534142
389 -0.03835296798497438 -20.00195207949729 -0.03559452891349792 -20.01493571344764
390 -0.038395106233656405 -20.040347185730948 -0.039398704655468464 -20.05433441810311
391 -0.03837025035172701 -20.078717436082673 -0.0427295858040452 -20.097064003907157
392 -0.03820696454495191 -20.116924400627624 -0.03697623610496521 -20.134040240012123
393 -0.03820136766880751 -20.155125768296433 -0.04009586330503225 -20.174136103317156
394 -0.0381463460624218 -20.193272114358855 -0.03698388244956732 -20.211119985766725
395 -0.038143469765782353 -20.231415584124637 -0.03820531517267227 -20.249325300939397
396 -0.038120166212320325 -20.269535750336956 -0.041612594947218896 -20.290937895886614
397 -0.03804878443479538 -20.307584534771753 -0.03746907506138086 -20.328406970947995
398 -0.03800610359758139 -20.345590638369334 -0.03821196164935827 -20.366618932597355
399 -0.038002347014844416 -20.38359298538418 -0.04021903779357672 -20.40683797039093
400 -0.03795568645000458 -20.421548671834184 -0.03874639067798853 -20.44558436106892
401 -0.03789535202085972 -20.459444023855045 -0.038015295565128324 -20.48359965663405
402 -0.03792369514703751 -20.49736771900208 -0.03903400972485542 -20.522633666358903
403 -0.037848270311951634 -20.535215989314032 -0.036725266464054586 -20.559358932822956
404 -0.03786307666450739 -20.57307906597854 -0.03761402927339077 -20.59697296209635
405 -0.03784740623086691 -20.610926472209407 -0.03463040292263031 -20.63160336501898
406 -0.03778849095106125 -20.64871496316047 -0.04407199081033468 -20.675675355829313
407 -0.03779660873115063 -20.686511571891618 -0.035365337319672105 -20.711040693148984
408 -0.03776435256004333 -20.72427592445166 -0.038911758735775945 -20.74995245188476
409 -0.037735531106591225 -20.762011455558252 -0.03758289907127619 -20.787535350956034
410 -0.03773026820272207 -20.799741723760974 -0.0385438883677125 -20.826079239323747
411 -0.037699290178716184 -20.83744101393969 -0.03685114495456219 -20.862930384278307
412 -0.037672770023345944 -20.875113783963034 -0.03669921066612005 -20.89962959494443
413 -0.03768084459006786 -20.9127946285531 -0.03817189708352089 -20.93780149202795
414 -0.03769327346235514 -20.950487902015457 -0.040139341913163665 -20.977940833941116
415 -0.03762585241347551 -20.988113754428934 -0.03714952450245619 -21.015090358443572
416 -0.03760769162327051 -21.025721446052206 -0.03843216095119715 -21.053522519394768
417 -0.03759441133588552 -21.06331585738809 -0.035080852918326855 -21.088603372313095
418 -0.037606651149690154 -21.10092250853778 -0.03447799161076546 -21.12308136392386
419 -0.03763821460306645 -21.13856072314085 -0.03709631469100714 -21.160177678614865
420 -0.037612026743590835 -21.17617274988444 -0.03671182878315449 -21.19688950739802
421 -0.0376746665686369 -21.213847416453078 -0.0359534116461873 -21.232842919044206
422 -0.03762621227651834 -21.251473628729595 -0.04165393114089966 -21.274496850185106
423 -0.0375238586217165 -21.288997487351313 -0.03802622575312853 -21.312523075938234
424 -0.03751959651708603 -21.3265170838684 -0.037399718351662156 -21.349922794289895
425 -0.037513330951333045 -21.364030414819734 -0.03718861415982246 -21.38711140844972
426 -0.03747600167989731 -21.401506416499632 -0.03845586311072111 -21.42556727156044
427 -0.03746362496167421 -21.438970041461307 -0.03788939733058214 -21.46345666889102
428 -0.03745305556803942 -21.476423097029347 -0.03860547188669443 -21.502062140777713
429 -0.03740557283163071 -21.513828669860978 -0.03623112477362156 -21.538293265551335
430 -0.037417287938296795 -21.551245957799274 -0.03389614559710026 -21.572189411148436
431 -0.03737727720290422 -21.588623235002178 -0.03281352296471596 -21.605002934113152
432 -0.037478544376790525 -21.626101779378967 -0.036331519670784476 -21.641334453783937
433 -0.0375586424022913 -21.66366042178126 -0.04422432985156775 -21.685558783635503
434 -0.037316912598907945 -21.700977334380166 -0.036621166951954366 -21.722179950587456
435 -0.03732053674757481 -21.73829787112774 -0.03734283447265625 -21.759522785060113
436 -0.03731869123876095 -21.7756165623665 -0.03714029286056757 -21.79666307792068
437 -0.037314741872251034 -21.812931304238752 -0.03689044490456581 -21.833553522825245
438 -0.037275418639183044 -21.850206722877935 -0.04033238366246224 -21.873885906487708
439 -0.037254590354859826 -21.887461313232794 -0.0367424625903368 -21.910628369078044
440 -0.03725954033434391 -21.924720853567138 -0.03847071584314108 -21.949099084921183
441 -0.03721895776689053 -21.961939811334027 -0.035900617204606536 -21.98499970212579
442 -0.037244627811014654 -21.99918443914504 -0.04132807590067387 -22.026327778026463
443 -0.03714165184646845 -22.03632609099151 -0.037767494469881056 -22.064095272496346
444 -0.03713114894926548 -22.073457239940772 -0.03869772106409073 -22.102792993560435
445 -0.03707539606839418 -22.110532636009168 -0.03624412175267935 -22.139037115313116
446 -0.037076015025377274 -22.147608651034545 -0.036251656524837014 -22.175288771837952
447 -0.037067714519798754 -22.184676365554346 -0.039444425329566005 -22.21473319716752
448 -0.03701291363686323 -22.22168927919121 -0.03435782827436924 -22.24909102544189
449 -0.03702147323638201 -22.258710752427593 -0.037150290235877036 -22.286241315677767
450 -0.037053129822015765 -22.29576388224961 -0.038415770046412945 -22.32465708572418
451 -0.036986231058835986 -22.332750113308446 -0.03685089536011219 -22.36150798108429
452 -0.036972476541996 -22.369722589850443 -0.035927400924265385 -22.397435382008556
453 -0.03702309299260378 -22.40674568284305 -0.04097319673746824 -22.438408578746024
454 -0.036909812688827516 -22.443655495531875 -0.03617499824613333 -22.474583576992156
455 -0.036907630413770674 -22.480563125945647 -0.036125341430306435 -22.510708918422463
456 -0.036881286092102526 -22.51744441203775 -0.03762084227055311 -22.548329760693015
457 -0.03689001500606537 -22.554334427043816 -0.0358446653932333 -22.58417442608625
458 -0.03686987292021513 -22.59120429996403 -0.037780997902154924 -22.621955423988403
459 -0.036859074421226976 -22.628063374385256 -0.03639340065419674 -22.6583488246426
460 -0.036865428648889066 -22.664928803034144 -0.03568853437900543 -22.694037359021607
461 -0.03689203094691038 -22.701820833981053 -0.03658731058239937 -22.730624669604005
462 -0.03686914201825857 -22.73868997599931 -0.03723686207085848 -22.767861531674864
463 -0.03686404954642057 -22.77555402554573 -0.038856849260628226 -22.806718380935493
464 -0.036780635453760625 -22.81233466099949 -0.035929853841662404 -22.842648234777155
465 -0.0368908628821373 -22.84922552388163 -0.047132172249257566 -22.88978040702641
466 -0.03662287686020136 -22.88584840074183 -0.033552208170294764 -22.923332615196706
467 -0.03666976932436228 -22.92251817006619 -0.03592542614787817 -22.959258041344583
468 -0.03667582422494888 -22.95919399429114 -0.036117180809378625 -22.99537522215396
469 -0.03663569074124098 -22.995829685032383 -0.03654971420764923 -23.03192493636161
470 -0.03663274124264717 -23.032462426275032 -0.035808371379971504 -23.06773330774158
471 -0.03663425333797932 -23.06909667961301 -0.03956297170370817 -23.10729627944529
472 -0.036625278554856776 -23.10572195816787 -0.03478280510753393 -23.142079084552822
473 -0.0366164343431592 -23.14233839251103 -0.03790628928691149 -23.179985373839735
474 -0.03680053986608982 -23.179138932377118 -0.032220850326120855 -23.212206224165854
475 -0.036638435535132886 -23.21577736791225 -0.03425273969769478 -23.24645896386355
476 -0.0366220036521554 -23.252399371564405 -0.03692766390740872 -23.28338662777096
477 -0.036651330441236495 -23.289050702005643 -0.03772701621055603 -23.321113643981516
478 -0.036593157611787316 -23.32564385961743 -0.03780697751790285 -23.35892062149942
479 -0.03658388108015061 -23.36222774069758 -0.03616273906081915 -23.39508336056024
480 -0.03650202471762896 -23.398729765415208 -0.040932456776499745 -23.436015817336738
481 -0.03642531242221594 -23.435155077837425 -0.03488527406007051 -23.470901091396808
482 -0.036488751880824566 -23.47164382971825 -0.033683520182967185 -23.504584611579777
483 -0.03653566185384989 -23.5081794915721 -0.03709639012813568 -23.54168100170791
484 -0.036484163254499435 -23.5446636548266 -0.034722764231264594 -23.576403765939176
485 -0.036489111557602885 -23.581152766384204 -0.03863093703985214 -23.615034702979028
486 -0.03644569758325815 -23.61759846396746 -0.03865272849798203 -23.65368743147701
487 -0.03637004606425762 -23.653968510031717 -0.035985896550118926 -23.68967332802713
488 -0.03636457435786724 -23.690333084389586 -0.03651676084846258 -23.726190088875594
489 -0.03639841433614492 -23.72673149872573 -0.036942706629633906 -23.76313279550523
490 -0.03631095327436924 -23.7630424520001 -0.03985011596232653 -23.802982911467556
491 -0.03627920877188444 -23.799321660771984 -0.03694023210555315 -23.83992314357311
492 -0.036224231123924255 -23.835545891895908 -0.03769206739962101 -23.87761521097273
493 -0.036175299622118476 -23.871721191518027 -0.036354232020676135 -23.91396944299341
494 -0.03621720615774393 -23.90793839767577 -0.03385243006050587 -23.947821873053915
495 -0.03622999489307403 -23.944168392568844 -0.03548912014812231 -23.983310993202036
496 -0.03626619167625904 -23.980434584245103 -0.035806015320122245 -24.01911700852216
497 -0.036242150142788886 -24.016676734387893 -0.03635200336575508 -24.055469011887915
498 -0.03626060578972101 -24.052937340177614 -0.03445835504680872 -24.089927366934724
499 -0.03628874570131302 -24.089226085878927 -0.03530017249286175 -24.125227539427584
500 -0.03623754289001226 -24.12546362876894 -0.03645935989916325 -24.161686899326746
501 -0.0362221822142601 -24.1616858109832 -0.035352477617561814 -24.197039376944307
502 -0.036238571256399156 -24.1979243822396 -0.03941996637731791 -24.236459343321624
503 -0.0361873721703887 -24.234111754409987 -0.037300209514796734 -24.27375955283642
504 -0.03610845413058996 -24.27022020854058 -0.036982096172869204 -24.31074164900929
505 -0.036078411154448986 -24.306298619695028 -0.035280007682740686 -24.34602165669203
506 -0.036231213994324205 -24.34252983368935 -0.041502977907657626 -24.38752463459969
507 -0.036026743426918986 -24.37855657711627 -0.03604092784225941 -24.423565562441947
508 -0.035988512262701985 -24.414545089378972 -0.0370139492675662 -24.460579511709515
509 -0.03597775306552649 -24.4505228424445 -0.03732190355658531 -24.4979014152661
510 -0.035999932885169984 -24.486522775329668 -0.038680228404700756 -24.5365816436708
511 -0.03591950237751007 -24.522442277707178 -0.03545646537095308 -24.572038109041753
512 -0.03589371033012867 -24.558335988037307 -0.037521897815167904 -24.60956000685692
513 -0.03590012528002262 -24.59423611331733 -0.03772130776196718 -24.647281314618887
514 -0.03582737408578396 -24.630063487403113 -0.03825768139213324 -24.68553899601102
515 -0.03576997276395559 -24.665833460167068 -0.033875410258769986 -24.719414406269788
516 -0.03581823240965605 -24.701651692576725 -0.03343311902135611 -24.752847525291145
517 -0.035913821496069434 -24.737565514072795 -0.036374819837510584 -24.789222345128657
518 -0.03582813236862421 -24.77339364644142 -0.035617831908166406 -24.824840177036823
519 -0.035825938917696476 -24.809219585359116 -0.036231000907719135 -24.86107117794454
520 -0.035880759730935095 -24.845100345090053 -0.03197791110724211 -24.893049089051782
521 -0.035869175568223 -24.880969520658276 -0.03555474653840065 -24.928603835590184
522 -0.03589157219976187 -24.91686109285804 -0.03527472261339426 -24.96387855820358
523 -0.03586921412497759 -24.952730306983018 -0.03603898230940104 -24.99991754051298
524 -0.03589215520769358 -24.988622462190712 -0.03799284510314464 -25.037910385616122
525 -0.03585792351514101 -25.024480385705854 -0.03623503539711237 -25.074145421013235
526 -0.03588046059012413 -25.06036084629598 -0.032192797586321834 -25.106338218599557
527 -0.035987523198127744 -25.096348369494105 -0.038533895090222356 -25.14487211368978
528 -0.03589387070387602 -25.132242240197982 -0.03425634801387787 -25.179128461703655
529 -0.035871565155684945 -25.168113805353666 -0.03694600071758032 -25.216074462421236
530 -0.035854099318385124 -25.20396790467205 -0.03678612858057022 -25.252860591001806
531 -0.035842123068869115 -25.23981002774092 -0.037635470181703566 -25.29049606118351
532 -0.035843356512486935 -25.275653384253406 -0.03761888686567545 -25.328114948049187
533 -0.035680492781102656 -25.31133387703451 -0.03867975883185863 -25.366794706881045
534 -0.035719924792647365 -25.34705380182716 -0.03439743369817734 -25.401192140579223
535 -0.03574912864714861 -25.382802930474305 -0.0365726625546813 -25.437764803133906
536 -0.035657276026904584 -25.41846020650121 -0.03629364855587482 -25.474058451689782
537 -0.03573449309915304 -25.45419469960036 -0.03243293277919292 -25.506491384468976
538 -0.03577456884086132 -25.48996926844122 -0.03682069294154644 -25.543312077410523
539 -0.03575337808579206 -25.525722646527015 -0.03797318302094936 -25.58128526043147
540 -0.035685413517057896 -25.561408060044073 -0.03904088530689478 -25.620326145738368
541 -0.03566807880997658 -25.59707613885405 -0.03654215894639492 -25.656868304684764
542 -0.03563626557588577 -25.632712404429935 -0.03337512407451868 -25.69024342875928
543 -0.03568137474358082 -25.668393779173517 -0.035227755829691884 -25.725471184588972
544 -0.03563261963427067 -25.704026398807788 -0.03850331604480743 -25.76397450063378
545 -0.03565073199570179 -25.73967713080349 -0.03587446417659521 -25.799848964810373
546 -0.035663224197924136 -25.775340355001415 -0.03897065557539463 -25.838819620385767
547 -0.03554792143404484 -25.81088827643546 -0.033985117264091966 -25.872804737649858
548 -0.035603995248675344 -25.846492271684134 -0.034765646979212764 -25.90757038462907
549 -0.03562006112188101 -25.882112332806017 -0.03412370774894953 -25.94169409237802
550 -0.03570160698145628 -25.91781393978747 -0.03710840754210949 -25.978802499920132
551 -0.03558993563055992 -25.953403875418033 -0.03785960953682661 -26.01666210945696
552 -0.035527605935931204 -25.988931481353966 -0.03733593877404928 -26.05399804823101
553 -0.03553127907216549 -26.024462760426132 -0.03571847956627607 -26.089716527797286
554 -0.03558795321732759 -26.06005071364346 -0.04092237316071987 -26.130638900958004
555 -0.035419837757945064 -26.095470551401405 -0.03718083761632442 -26.16781973857433
556 -0.03540256507694721 -26.13087311647835 -0.03681038711220026 -26.20463012568653
557 -0.03544154148548841 -26.16631465796384 -0.03557918202131986 -26.24020930770785
558 -0.03538519348949194 -26.201699851453334 -0.03556609936058521 -26.275775407068437
559 -0.03540061842650175 -26.237100469879834 -0.03525938801467419 -26.31103479508311
560 -0.03539758492261171 -26.272498054802448 -0.03496982883661985 -26.34600462391973
561 -0.03539523966610432 -26.307893294468553 -0.03401945680379868 -26.380024080723526
562 -0.035423051007092 -26.343316345475646 -0.03464361876249313 -26.41466769948602
563 -0.03544867802411318 -26.37876502349976 -0.03623409382998943 -26.45090179331601
564 -0.03539423085749149 -26.41415925435725 -0.03248354252427817 -26.48338533584029
565 -0.03547352477908135 -26.449632779136333 -0.03175805639475584 -26.515143392235046
566 -0.03546478152275086 -26.485097560659085 -0.037227640859782696 -26.55237103309483
567 -0.03546944223344326 -26.520567002892527 -0.034157466143369675 -26.5865284992382
568 -0.03547978959977627 -26.556046792492303 -0.03610162101686001 -26.62263012025506
569 -0.03551865052431822 -26.59156544301662 -0.03553374316543341 -26.658163863420494
570 -0.03549748864024878 -26.62706293165687 -0.03620933517813683 -26.69437319859863
571 -0.0354998653754592 -26.66256279703233 -0.032111113704741 -26.72648431230337
572 -0.03554609976708889 -26.69810889679942 -0.0357806982472539 -26.762265010550625
573 -0.035521062836050984 -26.73362995963547 -0.03790420144796371 -26.80016921199859
574 -0.0354697696864605 -26.76909972932193 -0.03798759486526251 -26.838156806863854
575 -0.03543659579008818 -26.804536325112018 -0.034780096635222434 -26.872936903499077
576 -0.0354159714654088 -26.839952296577426 -0.036083869822323325 -26.9090207733214
577 -0.035410772822797296 -26.875363069400223 -0.03164170430973172 -26.940662477631133
578 -0.03550468217581511 -26.91086775157604 -0.035751423612236974 -26.97641390124337
579 -0.035481912456452845 -26.946349664032493 -0.03543802108615637 -27.011851922329527
580 -0.03544362653046847 -26.981793290562962 -0.03448549080640077 -27.046337413135927
581 -0.03548058606684208 -27.017273876629805 -0.03508261498063803 -27.081420028116565
582 -0.03545472007244825 -27.052728596702252 -0.03341347500681877 -27.114833503123382
583 -0.03550914134830237 -27.088237738050555 -0.03515907134860754 -27.14999257447199
584 -0.035508356802165505 -27.12374609485272 -0.03503539506345987 -27.18502796953545
585 -0.03553276602178812 -27.159278860874508 -0.037765455432236195 -27.222793424967687
586 -0.03548853453248739 -27.194767395406995 -0.03535484615713358 -27.25814827112482
587 -0.03552364595234394 -27.23029104135934 -0.03549027666449547 -27.293638547789318
588 -0.03549100402742624 -27.265782045386768 -0.03485656771808863 -27.328495115507405
589 -0.035558503866195676 -27.301340549252963 -0.0367257310077548 -27.36522084651516
590 -0.03552088215947151 -27.336861431412434 -0.03586397804319859 -27.40108482455836
591 -0.03549200035631657 -27.37235343176875 -0.03591606542468071 -27.43700088998304
592 -0.035485512018203734 -27.407838943786956 -0.03436509314924478 -27.471365983132284
593 -0.03547777757048607 -27.44331672135744 -0.034471737779676916 -27.50583772091196
594 -0.03554419334977865 -27.47886091470722 -0.03477657530456781 -27.54061429621653
595 -0.03553989697247743 -27.514400811679696 -0.03156480509787798 -27.572179101314408
596 -0.035640342906117436 -27.550041154585813 -0.03177218772470951 -27.603951289039117
597 -0.03564410731196403 -27.585685261897776 -0.0354010445997119 -27.63935233363883
598 -0.03564070463180542 -27.621325966529582 -0.03695450406521559 -27.676306837704043
599 -0.03560176119208336 -27.656927727721666 -0.03365155383944511 -27.709958391543488
600 -0.035643746890127656 -27.692571474611793 -0.03778962045907974 -27.747748012002567
601 -0.03561148792505264 -27.728182962536845 -0.03526950906962156 -27.78301752107219
602 -0.0355699896812439 -27.763752952218088 -0.035653131082654 -27.818670652154843
603 -0.03558653816580772 -27.799339490383897 -0.03648590743541717 -27.85515655959026
604 -0.03550312239676714 -27.834842612780665 -0.03551999125629664 -27.890676550846557
605 -0.03552647214382887 -27.870369084924494 -0.03568172883242369 -27.92635827967898
606 -0.035520301572978495 -27.905889386497474 -0.034433653391897676 -27.960791933070876
607 -0.03557900544255972 -27.941468391940035 -0.037129322066903114 -27.99792125513778
608 -0.035537417978048325 -27.977005809918083 -0.03558841329067945 -28.033509668428458
609 -0.03548043817281723 -28.0124862480909 -0.035203805565834044 -28.068713473994293
610 -0.03549569118767977 -28.047981939278582 -0.03471506144851446 -28.10342853544281
611 -0.035563043877482416 -28.083544983156063 -0.03432228844612837 -28.137750823888936
612 -0.0354852169752121 -28.119030200131274 -0.03604693822562695 -28.173797762114564
613 -0.0354688236489892 -28.154499023780264 -0.03433359190821648 -28.20813135402278
614 -0.035520406626164916 -28.19001943040643 -0.03658048491925001 -28.244711838942028
615 -0.035534159280359745 -28.22555358968679 -0.034667170606553555 -28.27937900954858
616 -0.0355277169495821 -28.26108130663637 -0.03227321561425924 -28.31165222516284
617 -0.035538085363805295 -28.296619392000174 -0.03576623294502497 -28.347418458107867
618 -0.03556304667145014 -28.332182438671623 -0.03355275578796864 -28.380971213895837
619 -0.03561975136399269 -28.367802190035615 -0.03685083519667387 -28.41782204909251
620 -0.03550589345395565 -28.40330808348957 -0.03371566031128168 -28.45153770940379
621 -0.035507926158607005 -28.43881600964818 -0.034799831733107564 -28.486337541136898
622 -0.03554662875831127 -28.47436263840649 -0.03625416737049818 -28.522591708507395
623 -0.035515489988029 -28.50987812839452 -0.03573425989598036 -28.558325968403377
624 -0.03552066180855036 -28.54539879020307 -0.03646244294941425 -28.59478841135279
625 -0.03551851063966751 -28.58091730084274 -0.0370913727208972 -28.63187978407369
626 -0.03544577304273844 -28.616363073885477 -0.036885985918343064 -28.66876576999203
627 -0.0354434035718441 -28.65180647745732 -0.03592542670667172 -28.704691196698704
628 -0.035369389690458775 -28.68717586714778 -0.0359662726521492 -28.740657469350854
629 -0.03542126379907131 -28.722597130946852 -0.03649908863008022 -28.777156557980934
630 -0.03542469535022974 -28.75802182629708 -0.03641730286180973 -28.813573860842745
631 -0.035368227027356626 -28.793390053324437 -0.03411097582429647 -28.847684836667042
632 -0.03540427554398775 -28.828794328868426 -0.03611942678689957 -28.883804263453943
633 -0.03537056650966406 -28.86416489537809 -0.03612871151417494 -28.919932974968116
634 -0.035371492989361285 -28.89953638836745 -0.03556262273341417 -28.955495597701532
635 -0.03539921771734953 -28.9349356060848 -0.036074479669332506 -28.991570077370863
636 -0.035307252779603004 -28.970242858864403 -0.0374000258743763 -29.02897010324524
637 -0.03529960047453642 -29.00554245933894 -0.03835930675268173 -29.06732940999792
638 -0.03520157635211944 -29.04074403569106 -0.03489995747804642 -29.102229367475967
639 -0.03525310084223747 -29.075997136533296 -0.037330171838402745 -29.13955953931437
640 -0.03533155154436827 -29.111328688077663 -0.03899341002106667 -29.178552949335437
641 -0.03512959107756615 -29.14645827915523 -0.03585428893566132 -29.214407238271097
642 -0.03516448270529508 -29.181622761860524 -0.0335095914080739 -29.24791682967917
643 -0.03518129307776689 -29.21680405493829 -0.03516379948705435 -29.283080629166225
644 -0.03516466841101647 -29.251968723349307 -0.03299542423337698 -29.316076053399602
645 -0.035155278630554676 -29.287124001979862 -0.036513746902346614 -29.35258980030195
646 -0.035233954340219496 -29.322357956320083 -0.03640099111944437 -29.388990791421392
647 -0.03532216791063547 -29.35768012423072 -0.04056714568287134 -29.429557937104263
648 -0.0350602837279439 -29.392740407958662 -0.040107672661542894 -29.469665609765805
649 -0.03501451555639505 -29.427754923515057 -0.03406999930739403 -29.5037356090732
650 -0.035044078901410106 -29.462799002416467 -0.03304782975465059 -29.53678343882785
651 -0.03508309833705425 -29.49788210075352 -0.03399692252278328 -29.570780361350632
652 -0.03512036520987749 -29.5330024659634 -0.034385744482278824 -29.60516610583291
653 -0.035116012766957284 -29.568118478730355 -0.03593977838754654 -29.641105884220458
654 -0.03506231680512428 -29.60318079553548 -0.036432945355772975 -29.677538829576232
655 -0.0351209070533514 -29.63830170258883 -0.02807297306135297 -29.705611802637584
656 -0.035205557756125924 -29.673507260344955 -0.035204988159239295 -29.740816790796824
657 -0.03520202804356813 -29.708709288388523 -0.033662616088986394 -29.77447940688581
658 -0.03523684274405241 -29.743946131132574 -0.0354741420596838 -29.809953548945494
659 -0.03522505294531584 -29.77917118407789 -0.03610633388161659 -29.84605988282711
660 -0.03517099376767874 -29.814342177845568 -0.038098916225135324 -29.884158799052244
661 -0.03516534455120564 -29.849507522396774 -0.03419160842895508 -29.9183504074812
662 -0.035210184007883075 -29.884717706404658 -0.039638147503137586 -29.957988554984336
663 -0.035112485848367216 -29.919830192253023 -0.035392452590167524 -29.993381007574502
664 -0.035113250650465486 -29.954943442903488 -0.034617595747113226 -30.027998603321617
665 -0.03513987213373184 -29.99008331503722 -0.035280683822929856 -30.063279287144546
666 -0.035140062868595126 -30.025223377905817 -0.034085136465728284 -30.097364423610273
667 -0.035132429003715514 -30.060355806909534 -0.03477535005658865 -30.13213977366686
668 -0.03515784442424774 -30.095513651333782 -0.0344666887074709 -30.166606462374332
669 -0.03510455135256052 -30.130618202686342 -0.037917477637529375 -30.20452394001186
670 -0.03508715257048607 -30.16570535525683 -0.035456354916095736 -30.239980294927957
671 -0.03507484328001738 -30.200780198536847 -0.03336036317050457 -30.273340658098462
672 -0.0351425776258111 -30.23592277616266 -0.03108397489413619 -30.3044246329926
673 -0.03516500573605299 -30.271087781898714 -0.036040790192782876 -30.340465423185382
674 -0.03515768703073263 -30.306245468929447 -0.035362692549824715 -30.375828115735207
675 -0.03516375999897718 -30.341409228928423 -0.035082821547985074 -30.41091093728319
676 -0.03519340883940458 -30.376602637767828 -0.03504063598811626 -30.44595157327131
677 -0.03513880334794521 -30.411741441115772 -0.03496136199682951 -30.480912935268137
678 -0.035100155510008335 -30.44684159662578 -0.03770223502069712 -30.518615170288832
679 -0.03508150707930326 -30.481923103705086 -0.03440607450902462 -30.553021244797858
680 -0.03508655484765768 -30.517009658552745 -0.0357110982760787 -30.588732343073936
681 -0.035103875771164895 -30.552113534323908 -0.037128309905529025 -30.625860652979465
682 -0.035093944519758224 -30.587207478843666 -0.03508406411856413 -30.66094471709803
683 -0.0350848650559783 -30.622292343899645 -0.03222352378070355 -30.693168240878734
684 -0.035129818879067895 -30.657422162778712 -0.03804568387567997 -30.731213924754414
685 -0.03505303245037794 -30.69247519522909 -0.0351631298661232 -30.766377054620538
686 -0.03505416139960289 -30.727529356628693 -0.03585266601294279 -30.80222972063348
687 -0.035032985545694825 -30.762562342174387 -0.03293693698942661 -30.835166657622906
688 -0.03505239300429821 -30.797614735178687 -0.03498281706124544 -30.87014947468415
689 -0.03512471076101065 -30.832739445939698 -0.03315080720931292 -30.903300281893465
690 -0.035081925615668294 -30.867821371555365 -0.035331236012279985 -30.938631517905744
691 -0.035055605694651604 -30.902876977250017 -0.03690653089433908 -30.975538048800082
692 -0.03505346402525902 -30.937930441275277 -0.03488531354814768 -31.01042336234823
693 -0.03501413483172655 -30.972944576107004 -0.03587113041430712 -31.046294492762538
694 -0.03513105008751154 -31.008075626194515 -0.036926187574863434 -31.0832206803374
695 -0.03498682398349047 -31.043062450178006 -0.03513804581016302 -31.118358726147566
696 -0.034966297820210455 -31.078028747998218 -0.034307719208300114 -31.152666445355866
697 -0.03505513779819012 -31.113083885796406 -0.03425862491130829 -31.186925070267176
698 -0.035125890374183656 -31.14820977617059 -0.04072026703506708 -31.227645337302242
699 -0.03492445535957813 -31.18313423153017 -0.03330084383487701 -31.26094618113712
700 -0.03498563878238201 -31.21811987031255 -0.03653654493391514 -31.297482726071035
701 -0.034979795850813386 -31.25309966616336 -0.035032677464187145 -31.332515403535222
702 -0.0349137470126152 -31.288013413175978 -0.033285250514745714 -31.365800654049966
703 -0.034914203360676764 -31.322927616536656 -0.040400642715394494 -31.40620129676536
704 -0.03492356780916452 -31.357851184345822 -0.03410795442759991 -31.44030925119296
705 -0.0349041698500514 -31.392755354195874 -0.03637788016349077 -31.476687131356453
706 -0.03484419323503971 -31.427599547430912 -0.03494590688496828 -31.51163303824142
707 -0.034858790785074235 -31.462458338215985 -0.03493190370500088 -31.54656494194642
708 -0.03483381476253271 -31.497292152978517 -0.033585472218692305 -31.580150414165114
709 -0.034885717928409575 -31.532177870906928 -0.035786586627364156 -31.615937000792478
710 -0.034912876971066 -31.567090747877995 -0.036759385466575624 -31.652696386259052
711 -0.03486457969993353 -31.60195532757793 -0.034656055085361 -31.687352441344412
712 -0.034869137592613696 -31.636824465170545 -0.037351194024086 -31.7247036353685
713 -0.034785807505249976 -31.671610272675796 -0.035260597802698614 -31.759964233171196
714 -0.03479817025363445 -31.70640844292943 -0.034202109463512896 -31.79416634263471
715 -0.03483651392161846 -31.741244956851048 -0.03607759065926075 -31.83024393329397
716 -0.03480990752577782 -31.776054864376825 -0.03570739049464464 -31.865951323788615
717 -0.03482441212981939 -31.810879276506643 -0.039086803793907166 -31.90503812758252
718 -0.034774981811642645 -31.845654258318287 -0.028361891116946935 -31.93340001869947
719 -0.0348592484369874 -31.880513506755275 -0.03533862251788378 -31.968738641217353
720 -0.03484963197261095 -31.915363138727887 -0.03532489258795977 -32.004063533805315
721 -0.034791027382016185 -31.950154166109904 -0.03517081160098314 -32.0392343454063
722 -0.0348628118634224 -31.985016977973327 -0.03315950706601143 -32.07239385247231
723 -0.034881297312676904 -32.019898275286 -0.037706007994711396 -32.110099860467024
724 -0.034868978708982465 -32.05476725399499 -0.03349069785326719 -32.14359055832029
725 -0.03486566375941038 -32.0896329177544 -0.0355600455775857 -32.179150603897874
726 -0.03482574410736561 -32.124458661861766 -0.03588084857910871 -32.215031452476985
727 -0.03481719810515642 -32.159275859966925 -0.03410155456513166 -32.24913300704212
728 -0.03485406637191772 -32.194129926338846 -0.03401122018694878 -32.283144227229066
729 -0.03490200899541378 -32.22903193533426 -0.03660423383116722 -32.319748461060236
730 -0.034860172867774965 -32.263892108202036 -0.03274472765624523 -32.35249318871648
731 -0.03486023973673582 -32.29875234793877 -0.0338203277438879 -32.38631351646037
732 -0.03486620131880045 -32.33361854925757 -0.03540620468556881 -32.42171972114594
733 -0.034880423732101914 -32.36849897298968 -0.033822859078645705 -32.45554258022459
734 -0.03498502466827631 -32.40348399765795 -0.037192038632929324 -32.49273461885752
735 -0.03484961986541748 -32.43833361752337 -0.035630746744573116 -32.52836536560209
736 -0.03480768948793411 -32.4731413070113 -0.03308210931718349 -32.56144747491928
737 -0.034850345365703105 -32.50799165237701 -0.03340092003345489 -32.594848394952734
738 -0.034879852645099164 -32.542871505022106 -0.032665880769491194 -32.62751427572223
739 -0.03491916172206402 -32.57779066674417 -0.03430480416864157 -32.66181907989087
740 -0.035040410794317724 -32.61283107753849 -0.03386884573847056 -32.695687925629336
741 -0.034969307295978067 -32.64780038483447 -0.0335808290168643 -32.7292687546462
742 -0.03499917052686215 -32.68279955536133 -0.034075426310300826 -32.7633441809565
743 -0.035011726431548595 -32.717811281792876 -0.035435720533132556 -32.79877990148963
744 -0.0349893843755126 -32.75280066616839 -0.03559784516692162 -32.83437774665655
745 -0.03497801180928946 -32.78777867797768 -0.03554227091372013 -32.86992001757027
746 -0.03494647201150656 -32.82272514998918 -0.033414913527667525 -32.90333493109794
747 -0.0349874097853899 -32.85771255977457 -0.035301512107253075 -32.93863644320519
748 -0.03499408233910799 -32.89270664211368 -0.035171988606452945 -32.97380843181164
749 -0.0349935133010149 -32.9277001554147 -0.03454869445413351 -33.00835712626577
750 -0.03497567474842071 -32.96267583016312 -0.03378444518893957 -33.042141571454714
751 -0.03499946966767311 -32.997675299830796 -0.035083339922130106 -33.077224911376845
752 -0.03500084411352873 -33.03267614394432 -0.03302054349333048 -33.110245454870174
753 -0.03506553284823895 -33.06774167679256 -0.03405241277068853 -33.144297867640866
754 -0.035049719363451005 -33.10279139615601 -0.035490063950419426 -33.179787931591285
755 -0.03509532492607832 -33.13788672108208 -0.035952703282237056 -33.21574063487352
756 -0.03536969814449549 -33.173256419226576 -0.04228570498526096 -33.25802633985878
757 -0.03489602729678154 -33.20815244652336 -0.034655091166496274 -33.29268143102528
758 -0.034910129755735396 -33.243062576279094 -0.03403603695333004 -33.32671746797861
759 -0.03493952639400959 -33.278002102673106 -0.03489690814167261 -33.361614376120286
760 -0.03497845605015755 -33.31298055872326 -0.03563434928655625 -33.39724872540684
761 -0.03493352513760328 -33.347914083860864 -0.03599277511239052 -33.43324150051923
762 -0.03491917047649622 -33.38283325433736 -0.035336324386298655 -33.46857782490553
763 -0.03489377703517675 -33.41772703137254 -0.03536676671355963 -33.50394459161909
764 -0.03489088304340839 -33.45261791441595 -0.03307079337537289 -33.53701538499446
765 -0.034948691725730896 -33.487566606141684 -0.03446798007935285 -33.57148336507382
766 -0.03494035732001066 -33.522506963461694 -0.03386306017637253 -33.60534642525019
767 -0.034967539645731446 -33.55747450310743 -0.03298812191933394 -33.63833454716952
768 -0.03497631810605526 -33.59245082121348 -0.033633877709507945 -33.671968424879026
769 -0.03501852694898844 -33.62746934816247 -0.03596452623605728 -33.70793295111508
770 -0.03502593114972115 -33.66249527931219 -0.03503126166760921 -33.742964212782695
771 -0.035014884918928145 -33.69751016423112 -0.034282277524471286 -33.777246490307164
772 -0.03504765797406435 -33.73255782220518 -0.03649196140468121 -33.81373845171184
773 -0.03500166330486536 -33.76755948551005 -0.03422961160540581 -33.847968063317246
774 -0.03504810892045498 -33.802607594430505 -0.03318740446120501 -33.88115546777845
775 -0.03509124834090471 -33.83769884277141 -0.03564391490072012 -33.916799382679166
776 -0.035035417228937146 -33.87273426000035 -0.03493177555501461 -33.95173115823418
777 -0.035079752653837205 -33.907814012654185 -0.03572627156972885 -33.98745742980391
778 -0.03510826136916876 -33.94292227402335 -0.03427963890135288 -34.021737068705264
779 -0.035098802857100965 -33.97802107688045 -0.03825825843960047 -34.05999532714486
780 -0.03501748014241457 -34.01303855702287 -0.03403786811977625 -34.094033195264636
781 -0.03504613675177097 -34.04808469377464 -0.035074486024677755 -34.12910768128931
782 -0.03504761550575495 -34.083132309280394 -0.03490814156830311 -34.164015822857614
783 -0.03501339256763458 -34.11814570184803 -0.028285623900592326 -34.19230144675821
784 -0.03510399479418993 -34.15324969664222 -0.035125222988426685 -34.227426669746635
785 -0.03511023633182049 -34.18835993297404 -0.035993159376084806 -34.26341982912272
786 -0.03517934884876013 -34.223539281822795 -0.031372963450849056 -34.29479279257357
787 -0.03522524107247591 -34.25876452289527 -0.03545731399208307 -34.33025010656565
788 -0.03520157188177109 -34.29396609477704 -0.03564161844551563 -34.36589172501117
789 -0.03521572109311819 -34.32918181587016 -0.03634771052747965 -34.40223943553865
790 -0.035143283940851686 -34.36432509981101 -0.03618994876742363 -34.43842938430607
791 -0.03501363918185234 -34.39933873899287 -0.0375104608014226 -34.47593984510749
792 -0.03505003582686186 -34.43438877481973 -0.03394518624991179 -34.5098850313574
793 -0.035033459030091765 -34.46942223384982 -0.03636755123734474 -34.54625258259475
794 -0.03507792539894581 -34.504500159248764 -0.033979097940027715 -34.58023168053477
795 -0.03508395478129387 -34.539584114030056 -0.03651423845440149 -34.616745918989174
796 -0.035122879594564435 -34.57470699362462 -0.038267314434051514 -34.655013233423226
797 -0.03500786889344454 -34.60971486251807 -0.0367083415389061 -34.69172157496213
798 -0.03500739615410566 -34.644722258672175 -0.03383711650967598 -34.725558691471804
799 -0.03499093893915415 -34.67971319761133 -0.03614101503044367 -34.76169970650225
800 -0.034980603866279124 -34.71469380147761 -0.03526491560041904 -34.79696462210267
801 -0.034971030056476594 -34.74966483153408 -0.033965176343917845 -34.83092979844659
802 -0.034977940283715724 -34.7846427718178 -0.03490184266120196 -34.86583164110779
803 -0.03502663839608431 -34.81966941021388 -0.03584011737257242 -34.90167175848036
804 -0.03505711928009987 -34.85472652949398 -0.03223168700933456 -34.9339034454897
805 -0.035074038058519365 -34.8898005675525 -0.03597264029085636 -34.969876085780555
806 -0.03502906505018473 -34.92482963260268 -0.03632391020655632 -35.00619999598711
807 -0.03500246461480856 -34.959832097217486 -0.03482663780450821 -35.04102663379162
808 -0.0349936930462718 -34.99482579026376 -0.038388939760625365 -35.07941557355224
809 -0.034879641979932784 -35.029705432243695 -0.03608477544039488 -35.11550034899263
810 -0.03489470798522234 -35.06460014022892 -0.03209520094096661 -35.1475955499336
811 -0.03492149990051985 -35.09952164012944 -0.03303113244473934 -35.18062668237834
812 -0.03496235553175211 -35.13448399566119 -0.036121833324432376 -35.21674851570277
813 -0.0348806357011199 -35.16936463136231 -0.03885075859725475 -35.255599274300025
814 -0.03488383088260889 -35.20424846224492 -0.03568483833223581 -35.29128411263226
815 -0.034903275035321715 -35.23915173728024 -0.0356636818498373 -35.3269477944821
816 -0.03489863052964211 -35.27405036780988 -0.03685086444020271 -35.363798658922306
817 -0.03485924676060677 -35.30890961457048 -0.03238825891166926 -35.39618691783397
818 -0.03482645284384489 -35.343736067414326 -0.03715904336422682 -35.4333459611982
819 -0.03479665461927652 -35.378532722033604 -0.03420900125056505 -35.467554962448766
820 -0.03480200134217739 -35.41333472337578 -0.03573456332087517 -35.50328952576964
821 -0.034793568402528764 -35.44812829177831 -0.03327612951397896 -35.53656565528362
822 -0.034853764809668064 -35.48298205658798 -0.0361631965264678 -35.57272885181008
823 -0.03476446513086558 -35.51774652171884 -0.034723020158708096 -35.60745187196879
824 -0.03478810414671898 -35.55253462586556 -0.033659660071134564 -35.64111153203993
825 -0.03481211718171835 -35.58734674304728 -0.033114098757505414 -35.67422563079744
826 -0.034863926470279694 -35.62221066951756 -0.03644354231655598 -35.71066917311399
827 -0.03483736719936133 -35.657048036716915 -0.03582537956535816 -35.74649455267935
828 -0.034805358946323396 -35.69185339566324 -0.0343014121055603 -35.780795964784915
829 -0.03483018837869167 -35.72668358404193 -0.033194299787282944 -35.8139902645722
830 -0.03488025534898043 -35.76156383939091 -0.03356988541781902 -35.84756014999002
831 -0.03484876044094563 -35.796412599831854 -0.03239567056298256 -35.879955820553
832 -0.03500260766595602 -35.83141520749781 -0.03420092891901731 -35.91415674947202
833 -0.03496818784624338 -35.86638339534406 -0.03537328913807869 -35.9495300386101
834 -0.034949029237031935 -35.90133242458109 -0.03609564062207937 -35.98562567923218
835 -0.03492701034992933 -35.936259434931024 -0.041049879789352414 -36.026675559021534
836 -0.03481910526752472 -35.97107854019855 -0.03097889870405197 -36.05765445772558
837 -0.03487465064972639 -36.005953190848274 -0.03374633602797985 -36.091400793753564
838 -0.03493042625486851 -36.04088361710314 -0.03533566165715456 -36.12673645541072
839 -0.03496374767273665 -36.075847364775875 -0.036355836503207686 -36.16309229191393
840 -0.034907384775578976 -36.110754749551454 -0.03305619098246097 -36.19614848289639
841 -0.034905409812927245 -36.14566015936438 -0.035575884580612185 -36.231724367477
842 -0.034943643398582934 -36.18060380276297 -0.03777308464050293 -36.269497452117506
843 -0.03481740355491638 -36.215421206317885 -0.03637511301785708 -36.30587256513536
844 -0.03498880751430988 -36.250410013832195 -0.030301480181515218 -36.336174045316874
845 -0.034928244166076185 -36.28533825799827 -0.034324289113283155 -36.37049833443016
846 -0.03493832927197218 -36.32027658727024 -0.0354970958083868 -36.40599543023855
847 -0.03490478824824095 -36.355181375518484 -0.03717045988887548 -36.443165890127425
848 -0.034883574955165385 -36.39006495047365 -0.03530750442296267 -36.478473394550385
849 -0.03490987289696932 -36.42497482337062 -0.03501090295612812 -36.513484297506515
850 -0.03482486307621002 -36.45979968644683 -0.034285543486475945 -36.54776984099299
851 -0.034907125122845176 -36.49470681156967 -0.033412333391606805 -36.5811821743846
852 -0.034892553277313706 -36.52959936484699 -0.03519604578614235 -36.616378220170745
853 -0.03494428563863039 -36.56454365048562 -0.034347222000360486 -36.65072544217111
854 -0.03490479402244091 -36.599448444508056 -0.03520106915384531 -36.68592651132495
855 -0.034943305887281895 -36.63439175039534 -0.033306654542684555 -36.719233165867635
856 -0.034938248060643676 -36.66932999845598 -0.03315223976969719 -36.752385405637334
857 -0.03501356914639473 -36.70434356760237 -0.03715226855129004 -36.78953767418862
858 -0.035053331218659875 -36.739396898821035 -0.03273535538464785 -36.82227302957327
859 -0.03502434454858303 -36.774421243369616 -0.03604515362530947 -36.85831818319858
860 -0.034968366660177705 -36.8093896100298 -0.0337232455611229 -36.8920414287597
861 -0.03497033342719078 -36.844359943456986 -0.03722909819334745 -36.92927052695305
862 -0.034924452751874925 -36.87928439620886 -0.03385813757777214 -36.96312866453082
863 -0.03494083099067211 -36.91422522719953 -0.035291667096316814 -36.99842033162714
864 -0.03496505189687014 -36.9491902790964 -0.032028541527688505 -37.030448873154825
865 -0.03497496098279953 -36.9841652400792 -0.03422472756356001 -37.064673600718386
866 -0.035030508600175383 -37.01919574867937 -0.036463763751089576 -37.10113736446947
867 -0.03499369621276856 -37.05418944489214 -0.035150920040905476 -37.13628828451038
868 -0.03497795946896076 -37.0891674043611 -0.03426144775003195 -37.17054973226041
869 -0.035035251080989836 -37.12420265544209 -0.03225343078374863 -37.20280316304416
870 -0.03505515083670616 -37.159257806278795 -0.035984903760254386 -37.23878806680441
871 -0.03499774485826492 -37.19425555113706 -0.03528581354767084 -37.274073880352084
872 -0.03495735432952642 -37.22921290546659 -0.03616356551647186 -37.31023744586856
873 -0.035072033293545246 -37.264284938760134 -0.03590379916131496 -37.34614124502988
874 -0.03494363892823458 -37.29922857768837 -0.03622243851423264 -37.382363683544106
875 -0.03493657950311899 -37.334165157191485 -0.0361694598570466 -37.418533143401156
876 -0.03488637451082468 -37.36905153170231 -0.036515002325177195 -37.45504814572633
877 -0.03490919657051563 -37.40396072827283 -0.03760604280978441 -37.492654188536115
878 -0.03482901770621538 -37.438789745979044 -0.035440262779593466 -37.52809445131571
879 -0.03484263177961111 -37.473632377758655 -0.032791377045214176 -37.560885828360924
880 -0.03482594545930624 -37.50845832321796 -0.03144733589142561 -37.59233316425235
881 -0.03489935994148254 -37.54335768315944 -0.0351816687732935 -37.62751483302564
882 -0.034925931878387925 -37.57828361503783 -0.0342627564445138 -37.661777589470155
883 -0.03498856816440821 -37.61327218320224 -0.035266152769327166 -37.69704374223948
884 -0.03490829840302467 -37.648180481605266 -0.03419264033436775 -37.73123638257385
885 -0.03497861139476299 -37.68315909300003 -0.035354481637477876 -37.766590864211324
886 -0.03492901809513569 -37.71808811109516 -0.032957473397254945 -37.79954833760858
887 -0.03499394729733467 -37.7530820583925 -0.034505998343229295 -37.834054335951805
888 -0.03496270291507244 -37.788044761307575 -0.0373026542365551 -37.87135699018836
889 -0.0349346537142992 -37.82297941502188 -0.034746937453746796 -37.90610392764211
890 -0.03494502063840628 -37.85792443566028 -0.03358324896544218 -37.93968717660755
891 -0.034945604763925074 -37.89287004042421 -0.03719792626798153 -37.97688510287553
892 -0.034911088459193704 -37.9277811288834 -0.034643000736832616 -38.01152810361236
893 -0.034939063154160975 -37.962720192037565 -0.037348894588649276 -38.04887699820101
894 -0.03485533986240626 -37.99757553189997 -0.03458308689296245 -38.083460085093975
895 -0.03487551528960466 -38.032451047189575 -0.03314629998058081 -38.116606385074554
896 -0.035005842335522175 -38.0674568895251 -0.037976784817874434 -38.154583169892426
897 -0.03483607470989227 -38.10229296423499 -0.03281987365335226 -38.18740304354578
898 -0.03489223066717386 -38.137185194902166 -0.03649775329977274 -38.22390079684555
899 -0.03484873063862324 -38.17203392554079 -0.03439095616340637 -38.258291753008955
900 -0.034794208407402036 -38.20682813394819 -0.03390161730349064 -38.29219337031245
901 -0.03488088436424732 -38.24170901831244 -0.03652831111103296 -38.32872168142348
902 -0.034878525882959366 -38.2765875441954 -0.035028661414980886 -38.363750342838465
903 -0.03484829310327768 -38.31143583729868 -0.035190006531774995 -38.39894034937024
904 -0.0348532048985362 -38.34628904219722 -0.03377316128462553 -38.43271351065487
905 -0.03483609315007925 -38.3811251353473 -0.035281283780932426 -38.4679947944358
906 -0.03486274611204863 -38.415987881459344 -0.03840749841183424 -38.50640229284764
907 -0.034747139737010005 -38.45073502119635 -0.03659808114171028 -38.54300037398935
908 -0.034766682982444765 -38.485501704178795 -0.034931804053485394 -38.577932178042836
909 -0.03476880732923746 -38.52027051150803 -0.03619095180183649 -38.61412312984467
910 -0.03470018599182367 -38.554970697499854 -0.0338210279121995 -38.64794415775687
911 -0.03477104194462299 -38.58974173944448 -0.03380336668342352 -38.68174752444029
912 -0.03479451537132263 -38.6245362548158 -0.03365388512611389 -38.715401409566404
913 -0.03485482465475798 -38.65939107947056 -0.03512516487389803 -38.7505265744403
914 -0.03479074090719223 -38.69418182037775 -0.03435672130435705 -38.784883295744656
915 -0.03477183692157269 -38.72895365729932 -0.03425055630505085 -38.81913385204971
916 -0.034787914529442784 -38.76374157182877 -0.0345226313918829 -38.85365648344159
917 -0.034758207947015764 -38.79849977977578 -0.035692278668284415 -38.889348762109876
918 -0.03480654377490282 -38.83330632355069 -0.033174266666173936 -38.92252302877605
919 -0.034844689257442954 -38.86815101280813 -0.03386678658425808 -38.9563898153603
920 -0.03487753625959158 -38.90302854906772 -0.033785536885261536 -38.990175352245565
921 -0.03489921223372221 -38.937927761301445 -0.037279180623590945 -39.02745453286916
922 -0.03489972352981567 -38.972827484831264 -0.03769040927290916 -39.06514494214207
923 -0.03486955463886261 -39.00769703947012 -0.037992999330163 -39.103137941472234
924 -0.034717826172709465 -39.04241486564283 -0.03564311973750591 -39.13878106120974
925 -0.03465079497545957 -39.077065660618295 -0.033799586817622185 -39.17258064802736
926 -0.03468051571398974 -39.11174617633228 -0.03434021808207035 -39.206920866109435
927 -0.034727705828845504 -39.146473882161125 -0.034194985032081605 -39.241115851141515
928 -0.03468950428068638 -39.18116338644181 -0.038413920626044276 -39.27952977176756
929 -0.034721494652330875 -39.21588488109414 -0.033151271566748616 -39.31268104333431
930 -0.034704755432903765 -39.250589636527046 -0.035332972556352614 -39.34801401589066
931 -0.034692457877099514 -39.285282094404145 -0.034492095746099946 -39.382506111636765
932 -0.034701849520206454 -39.31998394392435 -0.03570540063083172 -39.4182115122676
933 -0.0346569562330842 -39.354640900157435 -0.03679312970489264 -39.45500464197249
934 -0.03464394975453615 -39.389284849911974 -0.03377460315823555 -39.48877924513072
935 -0.034671277925372126 -39.42395612783734 -0.03662228342145681 -39.52540152855218
936 -0.03458792045712471 -39.45854404829447 -0.034627503156661986 -39.560029031708844
937 -0.03454179260879755 -39.49308584090327 -0.029892032966017723 -39.58992106467486
938 -0.03469968847930431 -39.52778552938258 -0.03527005296200514 -39.62519111763687
939 -0.0347038185223937 -39.56248934790497 -0.03304529301822186 -39.658236410655086
940 -0.034742739982903004 -39.597232087887875 -0.033377652801573274 -39.69161406345666
941 -0.03475466333329678 -39.63198675122117 -0.03407394215464592 -39.72568800561131
942 -0.034753371588885786 -39.666740122810054 -0.033679787814617154 -39.75936779342593
943 -0.03481297586113215 -39.701553098671184 -0.036589902080595496 -39.79595769550652
944 -0.034757374599575994 -39.73631047327076 -0.03385370783507824 -39.8298114033416
945 -0.03474027924239635 -39.77105075251316 -0.03713009599596262 -39.866941499337564
946 -0.034724322333931926 -39.80577507484709 -0.037592637538909915 -39.90453413687647
947 -0.03464213348925114 -39.84041720833634 -0.03389925435185433 -39.93843339122832
948 -0.03473306130617857 -39.87515026964252 -0.03204706031829119 -39.970480451546614
949 -0.03476531133055687 -39.90991558097308 -0.035260436870157716 -40.005740888416774
950 -0.03466561287641525 -39.944581193849494 -0.03420303799211979 -40.039943926408895
951 -0.03476111553609371 -39.979342309385586 -0.032723859697580335 -40.07266778610648
952 -0.03481758236885071 -40.01415989175444 -0.03550609704107046 -40.10817388314755
953 -0.034721802175045016 -40.04888169392948 -0.03438960053026676 -40.14256348367782
954 -0.034767399169504644 -40.083649093098984 -0.03730630856007337 -40.179869792237895
955 -0.03476822767406702 -40.11841732077305 -0.036211922951042655 -40.216081715188935
956 -0.03482979424297809 -40.15324711501603 -0.039326364360749724 -40.25540807954968
957 -0.034742675721645355 -40.187989790737674 -0.037935993447899816 -40.293344072997584
958 -0.0345381984487176 -40.22252798918639 -0.03211630210280418 -40.32546037510039
959 -0.03462152853608132 -40.25714951772247 -0.03353116679936648 -40.358991541899755
960 -0.034620723128318785 -40.29177024085079 -0.03580881040543318 -40.39480035230519
961 -0.034661362320184706 -40.326431603170974 -0.03266121670603752 -40.42746156901123
962 -0.0346858236938715 -40.361117426864844 -0.034218499436974525 -40.4616800684482
963 -0.034705469757318495 -40.395822896622164 -0.03489290922880173 -40.496572977677005
964 -0.03473089374601841 -40.43055379036818 -0.0360726298764348 -40.53264560755344
965 -0.03462454080581665 -40.465178331173995 -0.036861445382237436 -40.56950705293568
966 -0.034587493166327477 -40.49976582434032 -0.03979900609701872 -40.6093060590327
967 -0.03454207796603441 -40.53430790230636 -0.031611045263707636 -40.640917104296406
968 -0.034608650207519534 -40.568916552513876 -0.0344316516071558 -40.67534875590356
969 -0.03462539967149496 -40.603541952185374 -0.03578184749931097 -40.71113060340287
970 -0.034587855450809 -40.63812980763618 -0.03498755767941475 -40.746118161082286
971 -0.034534928016364576 -40.672664735652546 -0.034913251362740996 -40.781031412445024
972 -0.0345460781827569 -40.7072108138353 -0.038831737637519834 -40.81986315008255
973 -0.03455427307635546 -40.741765086911656 -0.03559093903750181 -40.85545408912005
974 -0.0344823220744729 -40.77624740898613 -0.03374714497476816 -40.88920123409482
975 -0.034450223483145234 -40.81069763246928 -0.03267728872597218 -40.92187852282079
976 -0.0345290208235383 -40.84522665329282 -0.033716768212616446 -40.955595291033404
977 -0.03454776853322983 -40.87977442182605 -0.032142453640699384 -40.98773774467411
978 -0.034619770385324954 -40.914394192211375 -0.035948177985847 -41.02368592265995
979 -0.034553973190486434 -40.94894816540186 -0.03864837344735861 -41.06233429610731
980 -0.0344984931871295 -40.98344665858899 -0.033833183348178864 -41.09616747945549
981 -0.03454325199127197 -41.01798991058026 -0.0316497222520411 -41.12781720170753
982 -0.034613736905157566 -41.05260364748542 -0.03325567115098238 -41.16107287285851
983 -0.03466526810079813 -41.087268915586215 -0.0355031855404377 -41.196576058398946
984 -0.03458056747913361 -41.12184948306535 -0.03725615870207548 -41.233832217101025
985 -0.03452780526131392 -41.15637728832666 -0.03503375723958015 -41.268865974340606
986 -0.034559839963912965 -41.19093712829057 -0.035139698535203934 -41.30400567287581
987 -0.03457412756979465 -41.22551125586037 -0.03407789338380098 -41.33808356625961
988 -0.0345396751537919 -41.26005093101416 -0.034813955426216125 -41.37289752168583
989 -0.03453504834324121 -41.29458597935741 -0.03509380351752043 -41.40799132520335
990 -0.03447854295372963 -41.329064522311135 -0.03509159497916699 -41.44308292018251
991 -0.03456006832420826 -41.36362459063535 -0.03298396822065115 -41.47606688840316
992 -0.03456100821495056 -41.3981855988503 -0.03572536539286375 -41.511792253796024
993 -0.03454233333468437 -41.43272793218498 -0.037431329116225244 -41.54922358291225
994 -0.034516618587076664 -41.46724455077206 -0.034236015379428865 -41.583459598291675
995 -0.034618225507438184 -41.501862776279495 -0.034399829991161826 -41.617859428282834
996 -0.03450059276074171 -41.53636336904024 -0.03235269952565432 -41.65021212780849
997 -0.03464519828557968 -41.57100856732582 -0.03348767329007387 -41.68369980109856
998 -0.03457121644169092 -41.60557978376751 -0.033046808652579786 -41.71674660975114
999 -0.03465884122997522 -41.64023862499749 -0.035769044794142245 -41.752515654545284
1000 -0.03464208822697401 -41.67488071322446 -0.036027110554277895 -41.788542765099564
1001 -0.0345403078943491 -41.70942102111881 -0.03518343977630138 -41.82372620487587
1002 -0.034631014615297315 -41.74405203573411 -0.035999697633087635 -41.859725902508956
1003 -0.034627295844256875 -41.77867933157837 -0.03570351619273424 -41.89542941870169
1004 -0.03457248583436012 -41.81325181741273 -0.034100909717381 -41.92953032841907
1005 -0.03459348622709513 -41.84784530363982 -0.03476824928075075 -41.96429857769982
1006 -0.03460354022681713 -41.88244884386664 -0.03383608441799879 -41.99813466211782
1007 -0.034570112451910974 -41.91701895631855 -0.034175563044846057 -42.03231022516267
1008 -0.03463392797857523 -41.951652884297125 -0.033570013381540774 -42.06588023854421
1009 -0.03472413849085569 -41.986377022787984 -0.03402751050889492 -42.0999077490531
1010 -0.034715522080659866 -42.021092544868644 -0.035423469915986064 -42.135331218969085
1011 -0.03464932311326265 -42.05574186798191 -0.0339794585481286 -42.16931067751722
1012 -0.03462915364652872 -42.090371021628435 -0.03205143678933382 -42.20136211430655
1013 -0.03478642776608467 -42.12515744939452 -0.033804255351424214 -42.235166369657975
1014 -0.03477464020252228 -42.15993208959704 -0.03625274058431387 -42.27141911024229
1015 -0.03474557492882013 -42.19467766452586 -0.03465450890362263 -42.30607361914591
1016 -0.034741532802581784 -42.22941919732845 -0.036606072634458545 -42.34267969178037
1017 -0.034664384461939333 -42.26408358179039 -0.03504363410174847 -42.377723325882116
1018 -0.034743906930089 -42.29882748872048 -0.03886136170476675 -42.416584687586884
1019 -0.03453816901892424 -42.3333656577394 -0.03741667456924915 -42.454001362156134
1020 -0.034599909000098704 -42.3679655667395 -0.03503628093749285 -42.489037643093624
1021 -0.03453933373093605 -42.40250490047043 -0.03351838234812021 -42.522556025441745
1022 -0.03455333560705185 -42.43705823607748 -0.035228225588798526 -42.55778425103054
1023 -0.03466960787773132 -42.471727843955215 -0.036703561432659626 -42.5944878124632
1024 -0.03456343822181225 -42.506291282177024 -0.03485426213592291 -42.62934207459912
1025 -0.034531430900096895 -42.54082271307712 -0.03392459359019995 -42.66326666818932
1026 -0.03448066357523203 -42.57530337665235 -0.032754492945969105 -42.69602116113529
1027 -0.03454771228134632 -42.609851088933695 -0.033606534637510774 -42.729627695772805
1028 -0.03460834790021181 -42.644459436833905 -0.03746189065277576 -42.767089586425584
1029 -0.03454056866466999 -42.67900000549857 -0.037528371624648574 -42.80461795805023
1030 -0.0344917006790638 -42.713491706177635 -0.0360929861664772 -42.84071094421671
1031 -0.034488624148070815 -42.7479803303257 -0.03649856708943844 -42.87720951130615
1032 -0.034456543251872064 -42.78243687357757 -0.03513654097914696 -42.912346052285294
1033 -0.034422353468835355 -42.81685922704641 -0.035337592288851735 -42.94768364457415
1034 -0.03444904126226902 -42.85130826830868 -0.03506358452141285 -42.98274722909556
1035 -0.034450767934322356 -42.885759036243 -0.0347977826371789 -43.017545011732736
1036 -0.03442788068205118 -42.920186916925054 -0.03555994927883148 -43.05310496101157
1037 -0.034395726211369035 -42.954582643136426 -0.03399620801210403 -43.087101169023676
1038 -0.034435924328863624 -42.98901856746529 -0.0326938159763813 -43.119794985000055
1039 -0.034434907138347626 -43.023453474603635 -0.03533472754061222 -43.15512971254067
1040 -0.03440489917993546 -43.05785837378357 -0.03316531870514154 -43.188295031245815
1041 -0.03452133778482676 -43.09237971156839 -0.03227090183645487 -43.22056593308227
1042 -0.03455214407294989 -43.12693185564134 -0.032203174009919164 -43.25276910709219
1043 -0.034480263479053974 -43.16141211912039 -0.029402601812034846 -43.28217170890423
1044 -0.034692101553082465 -43.196104220673476 -0.034546870924532416 -43.31671857982876
1045 -0.03469638153910637 -43.23080060221258 -0.03567725755274296 -43.3523958373815
1046 -0.03467501923441887 -43.265475621447 -0.0347294157370925 -43.38712525311859
1047 -0.03463991060853004 -43.300115532055536 -0.034277822636067865 -43.42140307575466
1048 -0.03471199851483107 -43.334827530570365 -0.031376578658819196 -43.45277965441348
1049 -0.034821679815649986 -43.369649210386015 -0.034742413088679314 -43.48752206750216
1050 -0.03478693123906851 -43.404436141625084 -0.03640052676200867 -43.52392259426417
1051 -0.0347266448661685 -43.43916278649125 -0.03501764982938767 -43.558940244093556
1052 -0.03482911493629217 -43.473991901427546 -0.03592347260564566 -43.5948637166992
1053 -0.03473081197589636 -43.50872271340344 -0.03571599908173084 -43.63057971578093
1054 -0.03472161646932363 -43.54344432987277 -0.03619442228227854 -43.66677413806321
1055 -0.034743817523121834 -43.57818814739589 -0.03289739042520523 -43.699671528488416
1056 -0.03473359402269125 -43.61292174141858 -0.03471534531563521 -43.73438687380405
1057 -0.034751493483781815 -43.64767323490236 -0.03413731344044209 -43.76852418724449
1058 -0.03480313923209906 -43.68247637413446 -0.034172590263187884 -43.80269677750768
1059 -0.03476559948176146 -43.71724197361622 -0.035469640605151655 -43.83816641811283
1060 -0.034771799482405184 -43.752013773098625 -0.03343399278819561 -43.871600410901024
1061 -0.03474075850099325 -43.78675453159962 -0.03361301422119141 -43.90521342512221
1062 -0.03473582323640585 -43.82149035483602 -0.03441003896296024 -43.93962346408517
1063 -0.03477151151746512 -43.856261866353485 -0.03365401700139046 -43.97327748108656
1064 -0.03486158289015293 -43.891123449243636 -0.03201313819736242 -44.005290619283926
1065 -0.03487244788557291 -43.92599589712921 -0.03409204762428999 -44.03938266690822
1066 -0.03487824220210314 -43.96087413933132 -0.03559730239212513 -44.074979969300344
1067 -0.03484754022210836 -43.99572167955343 -0.034406217932701114 -44.10938618723304
1068 -0.034838244505226615 -44.03055992405865 -0.033356184512376784 -44.14274237174542
1069 -0.03493653107434511 -44.065496455132994 -0.033393286354839805 -44.17613565810026
1070 -0.034942354634404184 -44.1004388097674 -0.03366217892616987 -44.20979783702643
1071 -0.034899179078638556 -44.13533798884603 -0.034567678906023504 -44.24436551593245
1072 -0.034941387735307215 -44.17027937658134 -0.03642776310443878 -44.28079327903689
1073 -0.03493512775748968 -44.205214504338834 -0.03422667570412159 -44.31501995474101
1074 -0.03495646696537733 -44.24017097130421 -0.03398573882877827 -44.34900569356979
1075 -0.034962932020425795 -44.27513390332464 -0.03578420002013445 -44.38478989358992
1076 -0.03493739124387503 -44.31007129456851 -0.03444554228335619 -44.419235435873276
1077 -0.035023045539855954 -44.34509434010837 -0.03422575369477272 -44.453461189568046
1078 -0.03491981215775013 -44.38001415226612 -0.03370892833918333 -44.487170117907226
1079 -0.0350185327231884 -44.415032684989306 -0.03683422897011042 -44.524004346877334
1080 -0.03496061693876982 -44.449993301928075 -0.039007929340004924 -44.563012276217336
1081 -0.034840178489685056 -44.48483348041776 -0.0350683307275176 -44.598080606944855
1082 -0.034834108874201776 -44.51966758929196 -0.034253705851733686 -44.63233431279659
1083 -0.03491642214357853 -44.554584011435544 -0.034055167622864244 -44.666389480419454
1084 -0.034828150272369386 -44.58941216170791 -0.033753817342221736 -44.70014329776168
1085 -0.03483260348439217 -44.6242447651923 -0.03580395970493555 -44.73594725746661
1086 -0.03487116862088442 -44.65911593381318 -0.035038267448544505 -44.770985524915154
1087 -0.03483802564442158 -44.6939539594576 -0.03468230273574591 -44.8056678276509
1088 -0.03486736882477999 -44.72882132828238 -0.03508411962538958 -44.84075194727629
1089 -0.03487536814063787 -44.76369669642302 -0.03641590625047684 -44.877167853526764
1090 -0.03491888139396906 -44.79861557781699 -0.03401117287576198 -44.91117902640253
1091 -0.034889305010437965 -44.83350488282743 -0.0365000557154417 -44.94767908211797
1092 -0.034815454855561256 -44.86832033768299 -0.035849212855100634 -44.98352829497307
1093 -0.034788180328905585 -44.90310851801189 -0.034826872684061524 -45.018355167657134
1094 -0.03481324017047882 -44.93792175818237 -0.033882377482950685 -45.05223754514009
1095 -0.03478978853672743 -44.9727115467191 -0.033122471161186696 -45.08536001630127
1096 -0.03482629079371691 -45.007537837512814 -0.03538886476308108 -45.12074888106435
1097 -0.034835952706635 -45.04237379021945 -0.03494251389056444 -45.155691394954914
1098 -0.03487160839140415 -45.077245398610856 -0.03638940639793873 -45.19208080135285
1099 -0.03478111792355776 -45.112026516534414 -0.03495781868696213 -45.227038620039814
1100 -0.03484697714447975 -45.146873493678896 -0.033376747742295265 -45.26041536778211
1101 -0.03484173230826855 -45.18171522598716 -0.034909526631236074 -45.29532489441335
1102 -0.03480047937482596 -45.216515705361985 -0.034761002846062185 -45.33008589725941
1103 -0.03488671984523535 -45.25140242520722 -0.037522781267762186 -45.36760867852717
1104 -0.034806307218968865 -45.28620873242619 -0.037206216156482695 -45.40481489468365
1105 -0.03472432736307383 -45.32093305978926 -0.03326625935733318 -45.43808115404099
1106 -0.034746754355728625 -45.35567981414499 -0.03395102433860302 -45.47203217837959
1107 -0.03473592735826969 -45.39041574150326 -0.032706293649971484 -45.504738472029565
1108 -0.034838343039155006 -45.425254084542416 -0.03346835896372795 -45.538206830993296
1109 -0.034857099317014216 -45.46011118385943 -0.035230783931910994 -45.573437614925204
1110 -0.034868084080517295 -45.49497926793995 -0.03579598125070334 -45.609233596175905
1111 -0.03482409156858921 -45.529803359508534 -0.0364023994654417 -45.64563599564135
1112 -0.03476508557796478 -45.5645684450865 -0.036580752767622474 -45.68221674840897
1113 -0.034777212888002396 -45.5993456579745 -0.036221166513860224 -45.71843791492283
1114 -0.03473693486303091 -45.63408259283754 -0.03611946310847998 -45.75455737803131
1115 -0.03475723657757044 -45.668839829415106 -0.03347737472504377 -45.78803475275635
1116 -0.034773914515972136 -45.70361374393108 -0.034118599444627765 -45.82215335220098
1117 -0.03472483400255442 -45.73833857793363 -0.03778250683099031 -45.85993585903197
1118 -0.03470223285257816 -45.77304081078621 -0.03563400264829397 -45.895569861680265
1119 -0.03466443419456482 -45.80770524498078 -0.03455899152904749 -45.93012885320931
1120 -0.034674988500773905 -45.842380233481556 -0.03552622646093369 -45.96565507967024
1121 -0.034632012248039246 -45.877012245729595 -0.036333742551505566 -46.00198882222175
1122 -0.03470104224979877 -45.911713287979396 -0.03279479201883077 -46.03478361424058
1123 -0.03467495087534189 -45.94638823885474 -0.03485811911523342 -46.069641733355816
1124 -0.03465963192284107 -45.98104787077758 -0.03540182337164879 -46.105043556727466
1125 -0.034637223556637765 -46.015685094334216 -0.03475235570222139 -46.13979591242969
1126 -0.034673881344497205 -46.05035897567871 -0.035139450803399086 -46.17493536323309
1127 -0.03472189828753471 -46.08508087396625 -0.0387211000546813 -46.21365646328777
1128 -0.034623443335294726 -46.11970431730154 -0.03251804634928703 -46.24617450963706
1129 -0.03460105992853642 -46.154305377230074 -0.03452189508825541 -46.28069640472531
1130 -0.034633804298937323 -46.18893918152901 -0.035580129362642765 -46.316276534087955
1131 -0.034646086022257806 -46.223585267551265 -0.03677545823156834 -46.35305199231952
1132 -0.03457404617220163 -46.25815931372347 -0.03678157217800617 -46.38983356449753
1133 -0.03459779787808657 -46.29275711160155 -0.03530757501721382 -46.42514113951474
1134 -0.03448950685560703 -46.32724661845716 -0.035218726471066476 -46.46035986598581
1135 -0.034536045230925086 -46.36178266368808 -0.03397636208683252 -46.49433622807264
1136 -0.03454788289964199 -46.39633054658773 -0.03470291625708342 -46.52903914432972
1137 -0.03453106638044119 -46.430861612968165 -0.0347850851714611 -46.563824229501186
1138 -0.03455371279269457 -46.46541532576086 -0.03554186224937439 -46.59936609175056
1139 -0.03458113297820091 -46.49999645873906 -0.03778799008578062 -46.63715408183634
1140 -0.03446322418749333 -46.53445968292655 -0.033927397802472115 -46.671081479638815
1141 -0.03452683333307505 -46.56898651625963 -0.03556776978075504 -46.70664924941957
1142 -0.03450440801680088 -46.60349092427643 -0.035898439958691596 -46.74254768937826
1143 -0.03444898761808872 -46.63793991189452 -0.03570439387112856 -46.77825208324939
1144 -0.03446906171739102 -46.67240897361191 -0.03393736705183983 -46.81218945030123
1145 -0.03449388537555933 -46.70690285898747 -0.0345154182985425 -46.84670486859977
1146 -0.034593590721488 -46.741496449708954 -0.03202816750854254 -46.878733036108315
1147 -0.03452779669314623 -46.7760242464021 -0.034300081059336664 -46.91303311716765
1148 -0.03457912299782038 -46.81060336939992 -0.03727084118872881 -46.95030395835638
1149 -0.03449797499924898 -46.84510134439917 -0.03558727856725454 -46.985891236923635
1150 -0.03447657339274883 -46.87957791779192 -0.034637695737183095 -47.02052893266082
1151 -0.03444596193730831 -46.91402387972923 -0.032741941139101984 -47.05327087379992
1152 -0.034528692997992036 -46.94855257272722 -0.034535647928714754 -47.08780652172863
1153 -0.034510313719511035 -46.98306288644673 -0.03643243238329887 -47.12423895411193
1154 -0.03448244482278824 -47.01754533126952 -0.03363941200077534 -47.157878366112705
1155 -0.03446943182498217 -47.0520147630945 -0.032594552263617516 -47.19047291837632
1156 -0.034574135392904284 -47.0865888984874 -0.03410912733525038 -47.22458204571157
1157 -0.03460659589618444 -47.121195494383585 -0.03597795646637678 -47.26056000217795
1158 -0.034628259018063545 -47.15582375340165 -0.035826113820075986 -47.296386115998025
1159 -0.03448996748775244 -47.1903137208894 -0.030376193299889564 -47.32676230929791
1160 -0.034665930829942224 -47.224979651719345 -0.03404765650629997 -47.360809965804215
1161 -0.03466357309371233 -47.259643224813054 -0.03560516517609358 -47.39641513098031
1162 -0.03460963051766157 -47.29425285533072 -0.03555475473403931 -47.431969885714345
1163 -0.034620607271790504 -47.32887346260251 -0.03615426197648049 -47.46812414769082
1164 -0.03459151331335306 -47.36346497591586 -0.03480208795517683 -47.502926235646
1165 -0.03457465525716543 -47.39803963117303 -0.03340933956205845 -47.53633557520806
1166 -0.034634841792285445 -47.43267447296531 -0.03443610314279795 -47.57077167835085
1167 -0.034651136584579946 -47.46732560954989 -0.03586270529776812 -47.60663438364862
1168 -0.03464027065783739 -47.50196588020773 -0.03318669069558382 -47.639821074344205
1169 -0.03462090361863375 -47.53658678382636 -0.033327728137373926 -47.67314880248158
1170 -0.03466541543602943 -47.57125219926239 -0.03483929242938757 -47.70798809491097
1171 -0.03468516431748867 -47.605937363579876 -0.03414313122630119 -47.74213122613727
1172 -0.03468790464103222 -47.64062526822091 -0.035293464362621305 -47.77742469049989
1173 -0.0346644040197134 -47.67528967224062 -0.03376239370554686 -47.811187084205436
1174 -0.0346844419836998 -47.70997411422432 -0.0352241100743413 -47.846411194279774
1175 -0.03465925455093384 -47.744633368775254 -0.03216941878199577 -47.87858061306177
1176 -0.034737495332956315 -47.77937086410821 -0.03573417142033577 -47.91431478448211
1177 -0.03468608856201172 -47.81405695267022 -0.03311666827648878 -47.9474314527586
1178 -0.03475888464599848 -47.84881583731622 -0.0319642024114728 -47.97939565517007
1179 -0.0347592631354928 -47.88357510045171 -0.03629312831908464 -48.01568878348916
1180 -0.034721617586910725 -47.91829671803862 -0.03419056907296181 -48.04987935256212
1181 -0.03477990683168173 -47.9530766248703 -0.03321444150060415 -48.08309379406273
1182 -0.034801080264151095 -47.98787770513445 -0.03416932206600905 -48.11726311612873
1183 -0.03479079287499189 -48.022668498009445 -0.028456540126353503 -48.14571965625509
1184 -0.034967729821801186 -48.057636227831246 -0.037711295299232006 -48.18343095155432
1185 -0.03488713745027781 -48.09252336528152 -0.03408171534538269 -48.2175126668997
1186 -0.03494313899427652 -48.1274665042758 -0.03440804835408926 -48.25192071525379
1187 -0.03493372481316328 -48.162400229088966 -0.036331485770642755 -48.288252201024434
1188 -0.034860434010624886 -48.19726066309959 -0.035408864729106426 -48.32366106575354
1189 -0.034894722141325475 -48.232155385240915 -0.03452306762337685 -48.358184133376916
1190 -0.03489263691008091 -48.267048022150995 -0.03650406375527382 -48.39468819713219
1191 -0.03482989333570004 -48.30187791548669 -0.032810167595744136 -48.42749836472793
1192 -0.034839652851223944 -48.33671756833792 -0.03533614166080952 -48.46283450638874
1193 -0.03477503415197134 -48.37149260248989 -0.030366748105734587 -48.49320125449447
1194 -0.03497182354331017 -48.406464426033196 -0.03529397156089544 -48.52849522605537
1195 -0.03494869954884052 -48.44141312558204 -0.03564107920974493 -48.564136305265116
1196 -0.03493712842464447 -48.47635025400668 -0.037515835650265214 -48.601652140915384
1197 -0.03485420159995556 -48.51120445560664 -0.0363437082618475 -48.63799584917723
1198 -0.03486549779772759 -48.54606995340436 -0.03414621390402317 -48.67214206308125
1199 -0.03488078247755766 -48.58095073588192 -0.034826476499438284 -48.70696853958069
1200 -0.03484691232442856 -48.615797648206346 -0.03508910182863474 -48.742057641409325
1201 -0.034931523352861406 -48.650729171559206 -0.036786672472953794 -48.77884431388228
1202 -0.034903759509325026 -48.68563293106853 -0.036751828342676165 -48.815596142224955
1203 -0.03480986896902323 -48.72044280003755 -0.03324358407407999 -48.84883972629903
1204 -0.034777570888400076 -48.755220370925954 -0.034745079651474955 -48.883584805950505
1205 -0.03475258592516184 -48.789972956851116 -0.03451067619025707 -48.918095482140764
1206 -0.034837898425757886 -48.82481085527687 -0.03168032001703978 -48.9497758021578
1207 -0.034832019545137885 -48.85964287482201 -0.0336799019947648 -48.98345570415257
1208 -0.034882630221545696 -48.89452550504355 -0.036316397786140445 -49.019772101938706
1209 -0.034828577376902106 -48.92935408242045 -0.03697792124003172 -49.056750023178736
1210 -0.03483924511820078 -48.96419332753865 -0.03428287729620934 -49.09103290047494
1211 -0.034853335656225684 -48.999046663194875 -0.035585485585033896 -49.126618386059974
1212 -0.034801092371344565 -49.03384775556622 -0.035169977135956286 -49.16178836319593
1213 -0.034853607416152954 -49.068701362982374 -0.033767960220575335 -49.195556323416504
1214 -0.034833799675107004 -49.10353516265748 -0.03489855974912644 -49.23045488316563
1215 -0.03482479099184275 -49.13835995364932 -0.036361824721097946 -49.266816707886726
1216 -0.034833693876862526 -49.17319364752618 -0.038053826056420804 -49.304870533943145
1217 -0.03476282712072134 -49.207956474646906 -0.03475715350359678 -49.33962768744674
1218 -0.03474070485681295 -49.24269717950372 -0.03468613140285015 -49.37431381884959
1219 -0.034748768992722036 -49.27744594849644 -0.035954000614583495 -49.410267819464174
1220 -0.034814178571105005 -49.312260127067546 -0.038932033628225324 -49.4491998530924
1221 -0.03468223344534636 -49.34694236051289 -0.0344168022274971 -49.4836166553199
1222 -0.03465153351426124 -49.381593894027155 -0.03460763264447451 -49.51822428796437
1223 -0.03466484025120735 -49.416258734278365 -0.0356146190315485 -49.55383890699592
1224 -0.03465788308531046 -49.450916617363674 -0.03575718030333519 -49.589596087299256
1225 -0.03461119048297405 -49.48552780784665 -0.03413012437522411 -49.62372621167448
1226 -0.0346298836171627 -49.520157691463815 -0.033607342094182965 -49.657333553768666
1227 -0.03471120800822973 -49.55486889947205 -0.03620863296091557 -49.69354218672958
1228 -0.03468267526477575 -49.589551574736824 -0.03435094356536865 -49.72789313029495
1229 -0.0347016591578722 -49.6242532338947 -0.03696657195687294 -49.764859702251826
1230 -0.03458980116993189 -49.65884303506463 -0.034740432538092135 -49.79960013478992
1231 -0.03462023213505745 -49.69346326719968 -0.03563663754612208 -49.83523677233604
1232 -0.03458313439041376 -49.7280464015901 -0.03550339788198471 -49.87074017021802
1233 -0.03458907846361399 -49.76263548005371 -0.032825259305536744 -49.90356542952356
1234 -0.03463877104222775 -49.797274251095935 -0.034305152110755445 -49.937870581634314
1235 -0.03466892410069704 -49.831943175196635 -0.03532574530690909 -49.97319632694122
1236 -0.034623503871262076 -49.866566679067894 -0.03616209290921688 -50.009358419850436
1237 -0.034595116041600704 -49.901161795109495 -0.03449147753417492 -50.04384989738461
1238 -0.03464564234018326 -49.935807437449675 -0.03448031041771173 -50.078330207802324
1239 -0.03464328330010176 -49.970450720749774 -0.03538697734475136 -50.113717185147074
1240 -0.034651142358779904 -50.00510186310856 -0.03521951492875815 -50.14893670007583
1241 -0.03459477350115776 -50.03969663660971 -0.034328050352633 -50.183264750428464
1242 -0.03463029693812132 -50.07432693354783 -0.03660316988825798 -50.21986792031672
1243 -0.0345979169011116 -50.10892485044894 -0.03493339754641056 -50.254801317863134
1244 -0.034618619829416275 -50.14354347027836 -0.03528313543647528 -50.290084453299606
1245 -0.03456036560237408 -50.178103835880734 -0.03812156692147255 -50.32820602022108
1246 -0.034537560865283014 -50.212641396746015 -0.035316501185297965 -50.36352252140638
1247 -0.03455185331404209 -50.24719325006006 -0.0340879175812006 -50.397610438987584
1248 -0.034543107636272906 -50.28173635769633 -0.03442419022321701 -50.432034629210804
1249 -0.03454201016575098 -50.31627836786208 -0.035235957615077494 -50.46727058682588
1250 -0.03452867716550827 -50.350807045027594 -0.03435566704720259 -50.501626253873084
1251 -0.0346130944788456 -50.38542013950644 -0.03967997413128614 -50.54130622800437
1252 -0.034432075545191766 -50.41985221505163 -0.033801029250025746 -50.5751072572544
1253 -0.03444592766463757 -50.45429814271626 -0.034254980832338335 -50.60936223808674
1254 -0.03450629860162735 -50.48880444131789 -0.03557862676680088 -50.64494086485354
1255 -0.03440680392086506 -50.523211245238755 -0.03729049973189831 -50.682231364585434
1256 -0.03446212224662304 -50.55767336748538 -0.03473582956939936 -50.71696719415483
1257 -0.03450616952031851 -50.5921795370057 -0.031239294167608022 -50.74820648832244
1258 -0.03455176819115877 -50.626731305196856 -0.03461270742118359 -50.78281919574362
1259 -0.034490304067730904 -50.66122160926459 -0.03653540778905153 -50.81935460353267
1260 -0.03443937823176384 -50.69566098749635 -0.035000477358698844 -50.854355080891374
1261 -0.03447028547525406 -50.730131272971605 -0.034726180508732794 -50.88908126140011
1262 -0.0344570679590106 -50.764588340930615 -0.035926377214491365 -50.9250076386146
1263 -0.03445557877421379 -50.79904391970483 -0.03433425966650248 -50.9593418982811
1264 -0.03451683707535267 -50.83356075678018 -0.03553309943526983 -50.99487499771637
1265 -0.03459188137203455 -50.86815263815222 -0.04022490922361612 -51.03509990693999
1266 -0.03436223119497299 -50.90251486934719 -0.03366140909492969 -51.06876131603492
1267 -0.034342249669134614 -50.93685711901633 -0.03517696037888527 -51.10393827641381
1268 -0.03434803280979395 -50.971205151826126 -0.03624043110758066 -51.140178707521386
1269 -0.03433253485709429 -51.00553768668322 -0.03476393390446901 -51.17494264142586
1270 -0.0343336122110486 -51.03987129889427 -0.03183450922369957 -51.20677715064956
1271 -0.03438809383660555 -51.07425939273087 -0.03919682465493679 -51.245973975304494
1272 -0.03427895326167345 -51.10853834599255 -0.031786605902016166 -51.27776058120651
1273 -0.03436374198645353 -51.142902087979 -0.03250247091054916 -51.31026305211706
1274 -0.03446396756917238 -51.17736605554818 -0.03127504885196686 -51.341538100969025
1275 -0.03449579477310181 -51.21186185032128 -0.03518161997199058 -51.37671972094102
1276 -0.03448097500950098 -51.24634282533078 -0.034957481734454635 -51.41167720267547
1277 -0.034436602331697944 -51.28077942766247 -0.034024594351649284 -51.44570179702712
1278 -0.03446056265383959 -51.315239990316314 -0.03321623727679253 -51.47891803430391
1279 -0.03449056223034859 -51.34973055254666 -0.03476363234221935 -51.51368166664613
1280 -0.034532466903328896 -51.38426301944999 -0.034371272474527356 -51.54805293912066
1281 -0.03450961224734783 -51.41877263169734 -0.03396325353533029 -51.58201619265599
1282 -0.034513007290661334 -51.453285638988 -0.038552673906087874 -51.62056886656208
1283 -0.034453407302498816 -51.4877390462905 -0.038023201376199724 -51.65859206793828
1284 -0.034334946610033515 -51.52207399290053 -0.033615194447338584 -51.692207262385615
1285 -0.03439489286392927 -51.55646888576446 -0.03569793049246073 -51.727905192878076
1286 -0.03436949998140335 -51.59083838574586 -0.03320649787783623 -51.76111169075591
1287 -0.034437363781034944 -51.6252757495269 -0.038196210749447346 -51.79930790150536
1288 -0.034362036176025866 -51.65963778570293 -0.03400126229971647 -51.833309163805076
1289 -0.03434480018913746 -51.693982585892066 -0.03591045960783958 -51.86921962341292
1290 -0.03429191112518311 -51.728274497017246 -0.03607852626591921 -51.905298149678835
1291 -0.034349287115037444 -51.76262378413228 -0.033184212446212766 -51.93848236212505
1292 -0.034359791316092014 -51.79698357544837 -0.03451828546822071 -51.973000647593274
1293 -0.0343797329813242 -51.831363308429694 -0.03417386338114738 -52.00717451097442
1294 -0.03437623586505652 -51.86573954429475 -0.033840376511216165 -52.04101488748564
1295 -0.034450774639844896 -51.90019031893459 -0.029981781356036664 -52.07099666884167
1296 -0.034524563886225226 -51.93471488282081 -0.03410788234323263 -52.10510455118491
1297 -0.03452142309397459 -51.96923630591479 -0.03479852993041277 -52.13990308111532
1298 -0.03456514030694961 -52.00380144622174 -0.03394027017056942 -52.17384335128589
1299 -0.03455115668475628 -52.0383526029065 -0.03375433143228292 -52.20759768271817
1300 -0.0345500810071826 -52.07290268391368 -0.034756187722086905 -52.24235387044026
1301 -0.03453321624547243 -52.10743590015915 -0.03545892145484686 -52.27781279189511
1302 -0.03458558954298496 -52.14202148970214 -0.033649610728025435 -52.311462402623135
1303 -0.03461083807051182 -52.17663232777265 -0.03540778644382954 -52.34687018906696
1304 -0.034557222947478296 -52.21118955072013 -0.03513924740254879 -52.38200943646951
1305 -0.03455704357475042 -52.24574659429488 -0.037480381317436695 -52.419489817786946
1306 -0.03450813703238964 -52.28025473132727 -0.03326577562838793 -52.45275559341533
1307 -0.03454877808690071 -52.31480350941417 -0.03568013571202755 -52.48843572912736
1308 -0.03453151062130928 -52.349335020035475 -0.03499524053186178 -52.52343096965922
1309 -0.03450686037540436 -52.38384188041088 -0.03554688505828381 -52.558977854717504
1310 -0.034493567794561385 -52.41833544820544 -0.032955927029252055 -52.591933781746754
1311 -0.0345162820070982 -52.45285173021254 -0.030504841078072786 -52.62243862282482
1312 -0.03462519198656082 -52.4874769221991 -0.03135584769770503 -52.65379447052253
1313 -0.03475864101201296 -52.52223556321111 -0.035126127675175665 -52.688920598197704
1314 -0.03467836696654558 -52.55691393017766 -0.035238849185407164 -52.72415944738311
1315 -0.03468222673982382 -52.59159615691748 -0.033550618961453435 -52.757710066344565
1316 -0.03469467125833035 -52.62629082817581 -0.032432977110147476 -52.79014304345471
1317 -0.03473227769136429 -52.66102310586717 -0.03572936281561852 -52.82587240627033
1318 -0.034688735753297804 -52.69571184162047 -0.03588638193905354 -52.86175878820938
1319 -0.034674303233623506 -52.730386144854094 -0.034569147042930126 -52.89632793525231
1320 -0.03462862651795149 -52.765014771372044 -0.03085355693474412 -52.92718149218705
1321 -0.034781830944120885 -52.799796602316164 -0.03567872401326895 -52.96286021620032
1322 -0.03475663512945175 -52.83455323744562 -0.03394511304795742 -52.996805329248275
1323 -0.03478026688098908 -52.869333504326605 -0.03374276794493199 -53.030548097193204
1324 -0.03480471633374691 -52.90413822066035 -0.034023366123437884 -53.06457146331664
1325 -0.034849677421152594 -52.9389878980815 -0.033246622793376444 -53.09781808611002
1326 -0.0349406860768795 -52.97392858415838 -0.03811514545232057 -53.13593323156234
1327 -0.03476570714265108 -53.00869429130103 -0.032697556912899016 -53.16863078847524
1328 -0.034850940480828284 -53.04354523178186 -0.03599287550896406 -53.20462366398421
1329 -0.034864925965666774 -53.07841015774753 -0.03515033647418022 -53.23977400045839
1330 -0.034829063899815084 -53.11323922164734 -0.03280475735664368 -53.27257875781503
1331 -0.03488293886184692 -53.14812216050919 -0.034542763605713844 -53.30712152142075
1332 -0.03490444887429476 -53.18302660938348 -0.035117213241755964 -53.3422387346625
1333 -0.034881296940147875 -53.21790790632363 -0.033605939336121084 -53.37584467399862
1334 -0.034939137659966944 -53.2528470439836 -0.0344938974827528 -53.410338571481375
1335 -0.034953360073268415 -53.28780040405687 -0.03751494660973549 -53.44785351809111
1336 -0.03485513608902693 -53.322655540145895 -0.036506652273237704 -53.48436017036435
1337 -0.03479390181601048 -53.357449441961904 -0.035250235348939896 -53.51961040571329
1338 -0.034792068786919116 -53.392241510748825 -0.0353895777836442 -53.554999983496934
1339 -0.03476616833359003 -53.427007679082415 -0.03357779588550329 -53.58857777938244
1340 -0.03487765192985535 -53.46188533101227 -0.0355515755712986 -53.62412935495374
1341 -0.03477443624287844 -53.496659767255146 -0.03497870285063982 -53.659108057804374
1342 -0.03479720465838909 -53.531456971913535 -0.03298313170671463 -53.69209118951109
1343 -0.03483562879264355 -53.56629260070618 -0.037931602261960504 -53.73002279177305
1344 -0.03476273976266384 -53.60105534046884 -0.035543928295373915 -53.76556672006843
1345 -0.03471196759492159 -53.63576730806376 -0.03400610201060772 -53.799572822079035
1346 -0.034746311604976654 -53.67051361966874 -0.0368766026571393 -53.83644942473617
1347 -0.03468029294162989 -53.70519391261037 -0.03491664938628673 -53.87136607412246
1348 -0.034644908644258975 -53.73983882125463 -0.03346142582595348 -53.90482749994842
1349 -0.03471767324954271 -53.774556494504175 -0.03407471291720867 -53.93890221286563
1350 -0.0347275061532855 -53.80928400065746 -0.036361612193286416 -53.97526382505892
1351 -0.034694216959178445 -53.843978217616645 -0.034641632623970506 -54.00990545768289
1352 -0.034708999656140806 -53.878687217272784 -0.03639436159282923 -54.04629981927572
1353 -0.03464961554855108 -53.91333683282134 -0.03367011919617653 -54.07996993847189
1354 -0.034679113142192367 -53.948015945963526 -0.034094374254345895 -54.114064312726235
1355 -0.03471606057137251 -53.982732006534896 -0.03515927866101265 -54.14922359138725
1356 -0.03466386273503304 -54.017395869269926 -0.03505186066031456 -54.184275452047565
1357 -0.034682618267834184 -54.05207848753776 -0.03430879171937704 -54.21858424376694
1358 -0.03473392501473427 -54.0868124125525 -0.034944319538772105 -54.253528563305714
1359 -0.03471818007528782 -54.121530592627785 -0.03662247508764267 -54.290151038393354
1360 -0.03487176429480314 -54.15640235692259 -0.031071510910987855 -54.321222549304345
1361 -0.03475680388510227 -54.19115916080769 -0.0333888528868556 -54.3546114021912
1362 -0.03475397750735283 -54.22591313831504 -0.03501820843666792 -54.38962961062787
1363 -0.034766833297908306 -54.26067997161295 -0.03512311931699515 -54.42475272994486
1364 -0.03473063502460718 -54.29541060663756 -0.03734516687691212 -54.462097896821774
1365 -0.03468444384634495 -54.330095050483905 -0.03476992566138506 -54.49686782248316
1366 -0.034664242342114446 -54.36475929282602 -0.0338517002761364 -54.5307195227593
1367 -0.03467994872480631 -54.39943924155083 -0.03409744407981634 -54.56481696683912
1368 -0.03477510418742895 -54.43421434573826 -0.03293769471347332 -54.59775466155259
1369 -0.034715838730335236 -54.4689301844686 -0.034584179520606995 -54.6323388410732
1370 -0.03476199936121702 -54.50369218382981 -0.03345438130199909 -54.6657932223752
1371 -0.03486317787319422 -54.538555361703004 -0.0409649895504117 -54.70675821192561
1372 -0.03470541816204786 -54.57326077986505 -0.03451031614094972 -54.74126852806656
1373 -0.03469133395701647 -54.607952113822066 -0.03410040773451328 -54.775368935801076
1374 -0.03470291532576084 -54.642655029147825 -0.035631108470261096 -54.81100004427134
1375 -0.03471598662436008 -54.67737101577219 -0.035330543480813506 -54.84633058775215
1376 -0.03472098875790834 -54.7120920045301 -0.03441764973104 -54.88074823748319
1377 -0.03467986527830362 -54.746771869808406 -0.03372454363852739 -54.91447278112172
1378 -0.034730908647179606 -54.78150277845558 -0.03503636419773102 -54.949509145319446
1379 -0.034825544245541094 -54.816328322701125 -0.030680270027369262 -54.980189415346814
1380 -0.0347922632470727 -54.851120585948195 -0.03694013971835375 -55.01712955506517
1381 -0.03475860450416803 -54.885879190452364 -0.03673624210059643 -55.05386579716576
1382 -0.03467114437371492 -54.92055033482608 -0.03272520452737808 -55.086591001693144
1383 -0.03479729238897562 -54.955347627215055 -0.036018818989396094 -55.12260982068254
1384 -0.034814688563346866 -54.9901623157784 -0.03582471888512373 -55.158434539567665
1385 -0.03479383960366249 -55.024956155382064 -0.03462363686412573 -55.19305817643179
1386 -0.03474502358585596 -55.05970117896792 -0.03307337164878845 -55.22613154808058
1387 -0.03478867430239916 -55.09448985327032 -0.03379732389003039 -55.25992887197061
1388 -0.03477857355028391 -55.1292684268206 -0.035240103118121625 -55.29516897508873
1389 -0.03484386373311281 -55.16411229055372 -0.034097978845238686 -55.32926695393397
1390 -0.03478765375912189 -55.19889994431284 -0.03512029554694891 -55.36438724948091
1391 -0.03485302850604057 -55.233752972818884 -0.035758616775274275 -55.40014586625619
1392 -0.034791265800595286 -55.26854423861948 -0.036067049205303195 -55.43621291546149
1393 -0.03482898380607367 -55.30337322242555 -0.0380280714482069 -55.4742409869097
1394 -0.03470965959131718 -55.33808288201686 -0.03384208474308252 -55.508083071652784
1395 -0.034753166139125824 -55.37283604815599 -0.03637566473335028 -55.54445873638613
1396 -0.034697575122118 -55.407533623278105 -0.034879996255040166 -55.579338732641176
1397 -0.03466127160936594 -55.44219489488747 -0.03430513385683298 -55.61364386649801
1398 -0.03469232264906168 -55.476887217536536 -0.03238099217414856 -55.646024858672156
1399 -0.03471138067543507 -55.51159859821197 -0.034039079770445825 -55.6800639384426
1400 -0.034699135832488535 -55.54629773404446 -0.0338895209133625 -55.71395345935596
1401 -0.034747458063066006 -55.581045192107524 -0.03545769192278385 -55.74941115127875
1402 -0.03466808795928955 -55.615713280066814 -0.03652587737888098 -55.78593702865763
1403 -0.03470844216644764 -55.65042172223326 -0.034931067004799844 -55.820868095662426
1404 -0.03468493279069662 -55.68510665502396 -0.03384963814169169 -55.854717733804115
1405 -0.03472017478197813 -55.71982682980594 -0.03562902323901653 -55.89034675704313
1406 -0.03470385633409023 -55.75453068614003 -0.03599432948976755 -55.9263410865329
1407 -0.03467546459287405 -55.7892061507329 -0.035824540071189404 -55.96216562660409
1408 -0.03471057265996933 -55.82391672339287 -0.03957869950681925 -56.00174432611091
1409 -0.03457667175680399 -55.85849339514967 -0.034714723378419875 -56.03645904948933
1410 -0.03456324152648449 -55.89305663667616 -0.03612814228981733 -56.07258719177915
1411 -0.03457322046160698 -55.92762985713777 -0.03539090864360332 -56.107978100422756
1412 -0.03449278678745031 -55.96212264392522 -0.034942188486456874 -56.14292028890921
1413 -0.03454818688333035 -55.99667083080855 -0.034083348140120505 -56.17700363704933
1414 -0.03450759556144476 -56.03117842636999 -0.03337811138480902 -56.21038174843414
1415 -0.034632416628301146 -56.06581084299829 -0.0355282973498106 -56.24591004578395
1416 -0.034542206302285196 -56.10035304930057 -0.03233728446066379 -56.27824733024462
1417 -0.03468765318393707 -56.13504070248451 -0.036962385289371014 -56.31520971553399
1418 -0.034565570391714574 -56.16960627287622 -0.034847844392061234 -56.35005755992605
1419 -0.03455736413598061 -56.2041636370122 -0.03465260230004787 -56.3847101622261
1420 -0.03451303709298372 -56.238676674105186 -0.03364129289984703 -56.41835145512594
1421 -0.03460182398557663 -56.27327849809076 -0.03574537187814712 -56.45409682700409
1422 -0.03458111900836229 -56.307859617099126 -0.03496810272336006 -56.489064929727455
1423 -0.03450921755284071 -56.342368834651964 -0.03410668484866619 -56.52317161457612
1424 -0.03453527111560106 -56.376904105767565 -0.034882068447768685 -56.55805368302389
1425 -0.034509549662470815 -56.41141365543004 -0.033674564026296136 -56.59172824705019
1426 -0.034645754098892215 -56.44605940952893 -0.031862484849989416 -56.62359073190018
1427 -0.034644517488777636 -56.48070392701771 -0.03505261186510324 -56.658643343765284
1428 -0.03462835513055325 -56.51533228214826 -0.03514853902161121 -56.6937918827869
1429 -0.03458209075033665 -56.54991437289859 -0.03345545679330826 -56.7272473395802
1430 -0.03467642683535814 -56.58459079973395 -0.03628340680152178 -56.763530746381726
1431 -0.03455339279025793 -56.61914419252421 -0.034448193944990636 -56.797978940326715
1432 -0.03468607068061828 -56.65383026320483 -0.036082681640982626 -56.8340616219677
1433 -0.03461355809122324 -56.688443821296055 -0.035813314653933045 -56.869874936621635
1434 -0.03456152398139238 -56.72300534527745 -0.033393163979053495 -56.90326810060069
1435 -0.034622186236083506 -56.757627531513535 -0.0356998261064291 -56.93896792670712
1436 -0.03462455216795206 -56.79225208368149 -0.032464029639959334 -56.97143195634708
1437 -0.03461405672132969 -56.82686614040282 -0.03557609189301729 -57.0070080482401
1438 -0.034605023078620435 -56.86147116348144 -0.033021823130548 -57.04002987137065
1439 -0.03466355502605438 -56.8961347185075 -0.034670698642730716 -57.07470057001338
1440 -0.034657005406916144 -56.93079172391441 -0.03333841115236282 -57.10803898116574
1441 -0.03470523189753294 -56.96549695581194 -0.035191860608756544 -57.143230841774496
1442 -0.03478413000702858 -57.00028108581897 -0.030075292568653822 -57.17330613434315
1443 -0.034775087423622605 -57.035056173242594 -0.034830694645643236 -57.20813682898879
1444 -0.0347165210172534 -57.069772694259846 -0.032636274211108686 -57.2407731031999
1445 -0.03475560732185841 -57.1045283015817 -0.0330940667539835 -57.27386716995388
1446 -0.03488335255533457 -57.139411654137035 -0.037424519285559656 -57.31129168923944
1447 -0.03483669441193342 -57.17424834854897 -0.035686971992254256 -57.346978661231695
1448 -0.03479686416685581 -57.20904521271583 -0.03454553205519915 -57.38152419328689
1449 -0.03473645001649857 -57.243781662732324 -0.03562512658536434 -57.41714931987226
1450 -0.03478711619973183 -57.278568778932055 -0.03531000092625618 -57.45245932079852
1451 -0.034741701744496825 -57.31331048067655 -0.03532082028687 -57.48778014108539
1452 -0.03485744148492813 -57.34816792216148 -0.033303210884332655 -57.52108335196972
1453 -0.0348861288279295 -57.38305405098941 -0.03660015016794205 -57.557683502137664
1454 -0.03475957736372948 -57.41781362835314 -0.032841750979423524 -57.590525253117086
1455 -0.03482303153723478 -57.45263665989037 -0.034622518345713615 -57.6251477714628
1456 -0.03488756958395243 -57.487524229474324 -0.037150552682578566 -57.662298324145375
1457 -0.034758349508047105 -57.52228257898237 -0.03546694852411747 -57.69776527266949
1458 -0.0347110640257597 -57.55699364300813 -0.03396749440580606 -57.7317327670753
1459 -0.03476120419800281 -57.59175484720613 -0.034635151736438274 -57.76636791881174
1460 -0.03476689346134663 -57.62652174066748 -0.036271126195788386 -57.802639045007524
1461 -0.03476302027702331 -57.661284760944504 -0.03281076923012734 -57.83544981423765
1462 -0.03478231057524681 -57.69606707151975 -0.03397080674767494 -57.86942062098532
1463 -0.034822838567197326 -57.730889910086944 -0.035202729143202306 -57.904623350128524
1464 -0.03479752168059349 -57.76568743176754 -0.03368021547794342 -57.93830356560647
1465 -0.03487241081893444 -57.80055984258647 -0.029139822535216808 -57.96744338814168
1466 -0.03488243222236633 -57.83544227480884 -0.03742006812244654 -58.004863456264125
1467 -0.03483542315661907 -57.87027769796546 -0.035113085992634296 -58.03997654225676
1468 -0.034861376881599425 -57.905139074847064 -0.03348457254469395 -58.073461114801454
1469 -0.03485649507492781 -57.93999556992199 -0.039221658185124395 -58.11268277298658
1470 -0.034808705747127536 -57.974804275669115 -0.035776205360889435 -58.14845897834747
1471 -0.03480414748191833 -58.009608423151036 -0.035053825564682485 -58.18351280391215
1472 -0.0347416153177619 -58.0443500384688 -0.03440291229635477 -58.21791571620851
1473 -0.034795598685741426 -58.07914563715454 -0.03647707067430019 -58.25439278688281
1474 -0.034704132564365865 -58.113849769718904 -0.03667592704296112 -58.291068713925775
1475 -0.03469761125743389 -58.14854738097634 -0.03624406699091196 -58.327312780916685
1476 -0.03470630142837763 -58.18325368240472 -0.03386286627501249 -58.3611756471917
1477 -0.03474860042333603 -58.21800228282805 -0.03351848796010017 -58.3946941351518
1478 -0.034676920250058176 -58.25267920307811 -0.03610036112368107 -58.43079449627548
1479 -0.03469757940620184 -58.28737678248431 -0.036402640864253044 -58.467197137139735
1480 -0.034636360593140125 -58.32201314307745 -0.032969110645353794 -58.50016624778509
1481 -0.034682190790772435 -58.356695333868224 -0.03552463874220848 -58.5356908865273
1482 -0.03469581436365843 -58.39139114823188 -0.03405392412096262 -58.56974481064826
1483 -0.03468423597514629 -58.42607538420703 -0.035264240391552445 -58.605009051039815
1484 -0.03464351166039705 -58.46071889586743 -0.03334444779902697 -58.63835349883884
1485 -0.03465934190899134 -58.49537823777642 -0.03411559984087944 -58.67246909867972
1486 -0.03471402712166309 -58.53009226489809 -0.03354517724364996 -58.70601427592337
1487 -0.03471328318119049 -58.56480554807928 -0.03585840333253145 -58.741872679255906
1488 -0.034738818556070326 -58.59954436663535 -0.034194706566631795 -58.776067385822536
1489 -0.034739680029451846 -58.6342840466648 -0.0354568038135767 -58.81152418963611
1490 -0.03474551271647215 -58.66902955938127 -0.03358179926872253 -58.845105988904834
1491 -0.03473146148025989 -58.703761020861535 -0.034595889039337635 -58.87970187794417
1492 -0.03475997783243656 -58.73852099869397 -0.0337153235450387 -58.91341720148921
1493 -0.03469583597034216 -58.77321683466431 -0.03457014914602041 -58.94798735063523
1494 -0.03471216708421707 -58.807929001748526 -0.03300537299364805 -58.98099272362888
1495 -0.03482501059770584 -58.842754012346234 -0.036911461316049096 -59.01790418494493
1496 -0.034749635681509974 -58.87750364802774 -0.03539117649197578 -59.05329536143691
1497 -0.03476881124079227 -58.912272459268536 -0.033908650279045105 -59.087204011715954
1498 -0.03478458784520626 -58.947057047113745 -0.03385568857192993 -59.12105970028789
1499 -0.03482101354748011 -58.981878060661224 -0.03366587143391371 -59.1547255717218
1500 -0.03484072368592024 -59.01671878434714 -0.03354916498064995 -59.188274736702446
1501 -0.03488587215542793 -59.05160465650257 -0.0361774442717433 -59.22445218097419
1502 -0.034858014434576035 -59.086462670937145 -0.033698351867496965 -59.25815053284169
1503 -0.03483102601021528 -59.12129369694736 -0.036631430685520175 -59.29478196352721
1504 -0.03482114095240831 -59.15611483789977 -0.035086057521402834 -59.32986802104861
1505 -0.03480284474790096 -59.19091768264767 -0.036414910666644575 -59.366282931715254
1506 -0.03478064686059952 -59.22569832950827 -0.03469572439789772 -59.40097865611315
1507 -0.034786984138190744 -59.26048531364646 -0.03227646369487047 -59.433255119808024
1508 -0.03482840750366449 -59.29531372115013 -0.034392887726426125 -59.46764800753445
1509 -0.0348018977791071 -59.330115618929234 -0.03431160654872656 -59.50195961408318
1510 -0.034808934479951856 -59.36492455340919 -0.03497462701052427 -59.536934241093704
1511 -0.03481344413012266 -59.39973799753931 -0.03666331097483635 -59.57359755206854
1512 -0.03483479842543602 -59.43457279596475 -0.03494944311678409 -59.60854699518533
1513 -0.0348132248967886 -59.469386020861535 -0.035956867039203644 -59.64450386222453
1514 -0.034824183024466035 -59.504210203886004 -0.035074258223176 -59.67957812044771
1515 -0.03475001361221075 -59.538960217498214 -0.0325891500338912 -59.7121672704816
1516 -0.03481506127864122 -59.57377527877686 -0.03441764824092388 -59.746584918722526
1517 -0.034800540469586846 -59.60857581924645 -0.03512459099292755 -59.781709509715455
1518 -0.0347566056996584 -59.6433324249461 -0.0372436111792922 -59.81895312089475
1519 -0.034777849353849886 -59.678110274299954 -0.03568168766796589 -59.854634808562714
1520 -0.034750192798674105 -59.71286046709863 -0.033884260803461075 -59.888519069366176
1521 -0.03477743901312351 -59.747637906111756 -0.034892065823078154 -59.923411135189255
1522 -0.03468851875513792 -59.782326424866895 -0.03727131523191929 -59.960682450421174
1523 -0.03471174091100693 -59.8170381657779 -0.03539727218449116 -59.996079722605664
1524 -0.03463880401104689 -59.85167696978895 -0.03495614919811487 -60.03103587180378
1525 -0.034682382456958295 -59.886359352245904 -0.03376687038689852 -60.06480274219068
1526 -0.034711826033890246 -59.921071178279796 -0.03524090982973575 -60.10004365202042
1527 -0.03468761425465346 -59.955758792534446 -0.034080985374748705 -60.13412463739517
1528 -0.034754008427262305 -59.99051280096171 -0.03548883590847254 -60.16961347330364
1529 -0.03474582117050886 -60.02525862213222 -0.03827085196971893 -60.20788432527336
1530 -0.034625453129410746 -60.05988407526163 -0.03493095356971025 -60.242815278843075
1531 -0.03463217969983816 -60.09451625496147 -0.03494837321341038 -60.277763652056485
1532 -0.0346314549446106 -60.12914770990608 -0.03493540454655886 -60.312699056603044
1533 -0.03463158458471298 -60.163779294490794 -0.034244402311742306 -60.34694345891479
1534 -0.03464164361357689 -60.19842093810437 -0.033097741566598414 -60.38004120048139
1535 -0.03468719590455294 -60.23310813400892 -0.031176844891160727 -60.41121804537255
1536 -0.034720554016530514 -60.26782868802545 -0.03660516534000635 -60.447823210712556
1537 -0.034686007909476756 -60.30251469593493 -0.03609776683151722 -60.483920977544074
1538 -0.03465603049844503 -60.33717072643338 -0.03340278975665569 -60.51732376730073
1539 -0.03471869882196188 -60.37188942525534 -0.035036695376038554 -60.552360462676766
1540 -0.03478102032095194 -60.40667044557629 -0.035410883091390136 -60.587771345768154
1541 -0.034713344648480415 -60.44138379022477 -0.037344116158783434 -60.62511546192694
1542 -0.03471238948404789 -60.47609617970882 -0.031103879492729903 -60.65621934141967
1543 -0.03472566120326519 -60.51082184091209 -0.03613113518804312 -60.692350476607714
1544 -0.03474448584020138 -60.54556632675229 -0.0337853942066431 -60.72613587081436
1545 -0.0347375575453043 -60.58030388429759 -0.034649031981825826 -60.76078490279619
1546 -0.03470954410731793 -60.61501342840491 -0.03428131118416786 -60.795066213980355
1547 -0.034760189987719056 -60.64977361839263 -0.03450404591858387 -60.82957025989894
1548 -0.03475242163985968 -60.68452604003249 -0.03420836366713047 -60.86377862356607
1549 -0.03476165793836117 -60.71928769797085 -0.033475037477910516 -60.89725366104398
1550 -0.034770292788743974 -60.75405799075959 -0.035063767619431016 -60.93231742866342
1551 -0.03479639515280723 -60.7888543859124 -0.03536468222737312 -60.96768211089079
1552 -0.03480215035378933 -60.82365653626619 -0.03547115046530962 -61.003153261356104
1553 -0.03475990369915962 -60.85841643996535 -0.034974037669599056 -61.0381272990257
1554 -0.03477841541171074 -60.89319485537706 -0.03142561549320817 -61.06955291451891
1555 -0.03482841067016125 -60.92802326604722 -0.032861802726984024 -61.10241471724589
1556 -0.03488310296088457 -60.9629063690081 -0.036680965684354305 -61.13909568293025
1557 -0.03486151564866304 -60.99776788465677 -0.035783690959215166 -61.17487937388946
1558 -0.034920002333819866 -61.03268788699059 -0.032015478052198884 -61.20689485194166
1559 -0.03484019711613655 -61.067528084106726 -0.03503427170217037 -61.241929123643835
1560 -0.034884387627243996 -61.10241247173397 -0.03460166864097118 -61.27653079228481
1561 -0.03488217983394861 -61.13729465156792 -0.0351104823872447 -61.311641274672056
1562 -0.03486403953284025 -61.17215869110076 -0.03622748032212257 -61.34786875499418
1563 -0.03483777642250061 -61.20699646752326 -0.03614785652607679 -61.38401661152026
1564 -0.03479004930704832 -61.24178651683031 -0.03662941735237837 -61.42064602887264
1565 -0.03478122428059578 -61.2765677411109 -0.03504977207630873 -61.455695800948945
1566 -0.034788138791918756 -61.31135587990282 -0.03618258684873581 -61.491878387797684
1567 -0.034755061566829684 -61.34611094146965 -0.03595059290528298 -61.527828980702964
1568 -0.03475583419203758 -61.38086677566169 -0.03820301108062267 -61.56603199178359
1569 -0.034634383581578734 -61.41550115924326 -0.03287312313914299 -61.59890511492273
1570 -0.0346872316673398 -61.450188390910604 -0.03218343984335661 -61.63108855476609
1571 -0.03472134508192539 -61.48490973599253 -0.03440920244902372 -61.665497757215114
1572 -0.034672855772078036 -61.51958259176461 -0.034843058325350285 -61.700340815540464
1573 -0.034736917726695536 -61.55431950949131 -0.03760197013616562 -61.73794278567663
1574 -0.03464205488562584 -61.58896156437693 -0.032983748614788054 -61.77092653429142
1575 -0.03471559900790453 -61.62367716338483 -0.03450745977461338 -61.805433994066036
1576 -0.03465767465531826 -61.658334838040155 -0.03454277142882347 -61.83997676549486
1577 -0.034711093083024024 -61.69304593112318 -0.03365093357861042 -61.873627699073474
1578 -0.034745207615196706 -61.727791138738375 -0.035552572645246985 -61.90918027171872
1579 -0.034688531793653964 -61.76247967053203 -0.03470070846378803 -61.943880980182506
1580 -0.03470617700368166 -61.797185847535715 -0.03303617630153895 -61.97691715648404
1581 -0.03476167283952236 -61.83194752037524 -0.033637572266161445 -62.0105547287502
1582 -0.03477637730538845 -61.86672389768063 -0.03370421919971704 -62.04425894794992
1583 -0.034809586592018604 -61.90153348427265 -0.03430330920964479 -62.07856225715957
1584 -0.03486732561141252 -61.93640080988406 -0.03173851147294045 -62.110300768632506
1585 -0.034820285998284815 -61.97122109588235 -0.034632174484431746 -62.144932943116935
1586 -0.03483118452131748 -62.006052280403665 -0.03486288040876388 -62.1797958235257
1587 -0.03486174326390028 -62.04091402366757 -0.03546875715255737 -62.21526458067826
1588 -0.03482835926115513 -62.07574238292872 -0.03518143333494663 -62.25044601401321
1589 -0.03481153510510922 -62.11055391803383 -0.03131835842505097 -62.28176437243826
1590 -0.03492393828928471 -62.14547785632311 -0.033770442195236686 -62.315534814633494
1591 -0.03493423499166966 -62.18041209131478 -0.03180688731372357 -62.347341701947215
1592 -0.034959035366773604 -62.21537112668155 -0.03564619850367308 -62.382987900450885
1593 -0.03495502155274153 -62.250326148234294 -0.03514839764684439 -62.41813629809773
1594 -0.035006006993353364 -62.28533215522765 -0.03531987089663744 -62.453456168994364
1595 -0.034997016191482544 -62.32032917141913 -0.036157220043241976 -62.48961338903761
1596 -0.0349122203886509 -62.35524139180778 -0.03560926914215088 -62.52522265817976
1597 -0.035004456713795665 -62.39024584852157 -0.03380822390317917 -62.559030882082936
1598 -0.03496209532022476 -62.4252079438418 -0.03391820676624775 -62.59294908884918
1599 -0.03497989382594824 -62.460187837667746 -0.03447311390191317 -62.62742220275109
1600 -0.0350012943148613 -62.495189131982606 -0.035056240111589435 -62.66247844286268
1601 -0.03498461674898863 -62.53017374873159 -0.033372117392718795 -62.695850560255394
1602 -0.03500522579997778 -62.56517897453157 -0.03341266065835953 -62.72926322091375
1603 -0.034981405921280385 -62.60016038045285 -0.030371779482811688 -62.759635000396564
1604 -0.03511338997632265 -62.63527377042917 -0.03748203758150339 -62.79711703797807
1605 -0.03507496919482946 -62.670348739624 -0.03510514609515667 -62.832222184073224
1606 -0.035052303969860074 -62.70540104359387 -0.0355500902980566 -62.86777227437128
1607 -0.03503032568842172 -62.74043136928229 -0.03395402953028679 -62.90172630390157
1608 -0.03506197817623615 -62.77549334745853 -0.03443603366613388 -62.9361623375677
1609 -0.03504264149814844 -62.81053598895668 -0.03480791319161654 -62.970970250759315
1610 -0.035053986869752404 -62.845589975826435 -0.03488465994596481 -63.00585491070528
1611 -0.035043451376259326 -62.880633427202696 -0.033379632979631424 -63.03923454368491
1612 -0.0350963843986392 -62.91572981160134 -0.03436353337019682 -63.07359807705511
1613 -0.035124794207513334 -62.95085460580885 -0.03464291747659445 -63.108240994531705
1614 -0.035103362239897254 -62.985957968048744 -0.0362296337261796 -63.144470628257885
1615 -0.035088090039789674 -63.02104605808854 -0.03461206667125225 -63.179082694929136
1616 -0.03508026078343392 -63.05612631887197 -0.03469086401164532 -63.21377355894078
1617 -0.03506415728479624 -63.09119047615676 -0.03553527407348156 -63.24930883301426
1618 -0.03506019189953804 -63.1262506680563 -0.03708634860813618 -63.286395181622396
1619 -0.03503041788935661 -63.16128108594566 -0.03494890183210373 -63.3213440834545
1620 -0.035021701641380784 -63.196302787587044 -0.034880338981747624 -63.35622442243625
1621 -0.03503448590636253 -63.23133727349341 -0.03382415827363729 -63.39004858070989
1622 -0.03503779452294111 -63.26637506801635 -0.03423921577632427 -63.42428779648621
1623 -0.03505996521562338 -63.301435033231975 -0.03220745027065277 -63.456495246756866
1624 -0.03508311286568642 -63.33651814609766 -0.03299896493554115 -63.48949421169241
1625 -0.03510986641049385 -63.371628012508154 -0.03466668035835028 -63.52416089205076
1626 -0.0352046798914671 -63.40683269239962 -0.035420500487089154 -63.55958139253785
1627 -0.03515861164778471 -63.441991304047406 -0.03883102219551802 -63.59841241473337
1628 -0.03505571056157351 -63.47704701460898 -0.03509801849722862 -63.6335104332306
1629 -0.035040471144020556 -63.512087485753 -0.03434800300747156 -63.66785843623807
1630 -0.03503231629729271 -63.54711980205029 -0.035632711462676527 -63.703491147700746
1631 -0.03504745066165924 -63.58216725271195 -0.03415466193109751 -63.73764580963184
1632 -0.034997637011110784 -63.61716488972306 -0.03726754058152437 -63.77491335021337
1633 -0.03495502099394798 -63.652119910717005 -0.03656757771968842 -63.811480927933054
1634 -0.03500546384602785 -63.68712537456303 -0.03574121221899986 -63.847222140152056
1635 -0.03494813088327646 -63.72207350544631 -0.033522052504122254 -63.88074419265618
1636 -0.03494623620063066 -63.75701974164694 -0.03541118372231722 -63.9161553763785
1637 -0.03494193889200688 -63.79196168053895 -0.03647586684674024 -63.95263124322524
1638 -0.03492062985897064 -63.82688231039792 -0.032485751807689665 -63.98511699503293
1639 -0.035003318823873995 -63.861885629221796 -0.03565514367073774 -64.02077213870368
1640 -0.03495802078396082 -63.896843650005756 -0.034858635440468785 -64.05563077414415
1641 -0.034965424612164495 -63.931809074617924 -0.03340218644589186 -64.08903296059005
1642 -0.034973130002617835 -63.96678220462054 -0.035034479573369026 -64.12406744016342
1643 -0.035031764023005965 -64.00181396864355 -0.03704670462757349 -64.16111414479099
1644 -0.034989952482283114 -64.03680392112582 -0.036649263463914394 -64.1977634082549
1645 -0.03488090056926012 -64.07168482169509 -0.03718834109604359 -64.23495174935094
1646 -0.034835533052682874 -64.10652035474777 -0.03612613771110773 -64.27107788706205
1647 -0.03481242004781961 -64.14133277479559 -0.03382782563567162 -64.30490571269772
1648 -0.034870080463588235 -64.17620285525918 -0.03365421760827303 -64.33855993030599
1649 -0.034851342998445035 -64.21105419825763 -0.033427044935524466 -64.37198697524151
1650 -0.034886066429317 -64.24594026468695 -0.03399400673806667 -64.40598098197958
1651 -0.03488620482385159 -64.2808264695108 -0.03435272630304098 -64.44033370828262
1652 -0.034908498823642733 -64.31573496833444 -0.03526531811803579 -64.47559902640066
1653 -0.03496615719050169 -64.35070112552494 -0.031918139196932316 -64.50751716559759
1654 -0.03498207312077284 -64.38568319864571 -0.032910719700157645 -64.54042788529775
1655 -0.035029705055058 -64.42071290370076 -0.03546862229704857 -64.57589650759479
1656 -0.034994912706315516 -64.45570781640707 -0.03470882941037416 -64.61060533700517
1657 -0.03500520773231983 -64.4907130241394 -0.034872899763286114 -64.64547823676845
1658 -0.03500642962753773 -64.52571945376694 -0.03387501910328865 -64.67935325587175
1659 -0.03500802610069513 -64.56072747986764 -0.03390613067895174 -64.7132593865507
1660 -0.03500944785773754 -64.59573692772537 -0.0345898212864995 -64.7478492078372
1661 -0.03505101911723614 -64.6307879468426 -0.036641497537493704 -64.7844907053747
1662 -0.03501557447016239 -64.66580352131277 -0.033940805867314336 -64.81843151124201
1663 -0.03504624012857675 -64.70084976144135 -0.034535716846585275 -64.8529672280886
1664 -0.03503616396337748 -64.73588592540473 -0.0370558375492692 -64.89002306563788
1665 -0.03505652640014887 -64.77094245180488 -0.03407896663993597 -64.92410203227782
1666 -0.035019691288471225 -64.80596214309335 -0.036880666576325896 -64.96098269885414
1667 -0.034892445616424086 -64.84085458870977 -0.03635059874504805 -64.99733329759918
1668 -0.034921223483979705 -64.87577581219375 -0.03523791674524546 -65.03257121434443
1669 -0.03491499777883291 -64.91069080997258 -0.035297973267734054 -65.06786918761216
1670 -0.034895151108503344 -64.94558596108108 -0.03330464046448469 -65.10117382807664
1671 -0.0349656343460083 -64.98055159542709 -0.0349187022075057 -65.13609253028415
1672 -0.034997363574802876 -65.01554895900189 -0.03472979236394167 -65.17082232264809
1673 -0.035015990026295185 -65.05056494902819 -0.030751816369593142 -65.20157413901768
1674 -0.0350084375590086 -65.0855733865872 -0.037271011620759964 -65.23884515063844
1675 -0.03500223513692617 -65.12057562172413 -0.03504586201161146 -65.27389101265005
1676 -0.03496092949062586 -65.15553655121475 -0.034576347284018996 -65.30846735993407
1677 -0.03495878204703331 -65.19049533326178 -0.03385162241756916 -65.34231898235164
1678 -0.034994625672698024 -65.22548995893447 -0.03371292948722839 -65.37603191183887
1679 -0.035012360848486426 -65.26050231978296 -0.045019667223095895 -65.42105157906197
1680 -0.034843395836651324 -65.2953457156196 -0.03608334884047508 -65.45713492790244
1681 -0.03478230107575655 -65.33012801669535 -0.03512309100478887 -65.49225801890724
1682 -0.034790346212685105 -65.36491836290804 -0.03274936061352492 -65.52500737952076
1683 -0.03480055015534163 -65.39971891306338 -0.03410455398261547 -65.55911193350337
1684 -0.034917932190001014 -65.43463684525338 -0.03879778366535902 -65.59790971716873
1685 -0.03479929734021425 -65.4694361425936 -0.03260066565126181 -65.63051038281999
1686 -0.034795474819839 -65.50423161741344 -0.03457852434366941 -65.66508890716366
1687 -0.0347838019952178 -65.53901541940866 -0.03487770017236471 -65.69996660733602
1688 -0.034800277650356294 -65.57381569705902 -0.03740640971809626 -65.73737301705413
1689 -0.034740202315151694 -65.60855589937417 -0.03476124592125416 -65.77213426297538
1690 -0.03480233866721392 -65.64335823804139 -0.03285251595079899 -65.80498677892618
1691 -0.034825140982866286 -65.67818337902425 -0.03101750062778592 -65.83600427955396
1692 -0.0348671080544591 -65.7130504870787 -0.03404835797846317 -65.87005263753242
1693 -0.03487665709108114 -65.74792714416978 -0.035056809708476064 -65.9051094472409
1694 -0.034837739542126656 -65.7827648837119 -0.03437244277447462 -65.93948189001537
1695 -0.03489305805414915 -65.81765794176606 -0.03645480088889599 -65.97593669090426
1696 -0.03481349609792232 -65.85247143786398 -0.035015836358070374 -66.01095252726233
1697 -0.034827123396098614 -65.88729856126008 -0.03457296900451183 -66.04552549626685
1698 -0.03486034516245127 -65.92215890642254 -0.03572341986000538 -66.08124891612685
1699 -0.034838932938873766 -65.9569978393614 -0.03570997063070536 -66.11695888675756
1700 -0.034848776459693906 -65.9918466158211 -0.03578780479729175 -66.15274669155485
1701 -0.0347671614959836 -66.02661377731708 -0.03401112724095583 -66.18675781879581
1702 -0.03482776302844286 -66.06144154034553 -0.03295870609581471 -66.21971652489162
1703 -0.034848764352500436 -66.09629030469803 -0.0352302448824048 -66.25494676977402
1704 -0.03486640714108944 -66.13115671183913 -0.03625042475759983 -66.29119719453162
1705 -0.03474891688674688 -66.16590562872587 -0.03651518616825342 -66.32771238069988
1706 -0.03477699104696512 -66.20068261977283 -0.03697425089776516 -66.36468663159765
1707 -0.03472790624946356 -66.23541052602229 -0.03304303977638483 -66.39772967137404
1708 -0.03473918493837118 -66.27014971096067 -0.035748382844030854 -66.43347805421807
1709 -0.03470794893801212 -66.30485765989867 -0.0368224672973156 -66.47030052151538
1710 -0.03463835250586271 -66.33949601240454 -0.03399193659424782 -66.50429245810963
1711 -0.03472323697060346 -66.37421924937514 -0.03668419849127531 -66.5409766566009
1712 -0.03466204758733511 -66.40888129696248 -0.03457279801368714 -66.57554945461459
1713 -0.0346690671518445 -66.44355036411432 -0.036583980172872545 -66.61213343478747
1714 -0.03469679206609726 -66.47824715618042 -0.033697469346225264 -66.64583090413369
1715 -0.034643268398940566 -66.51289042457935 -0.03342548068612814 -66.67925638481982
1716 -0.03468013945966959 -66.54757056403902 -0.03521692007780075 -66.71447330489762
1717 -0.03468808904290199 -66.58225865308192 -0.03294350579380989 -66.74741681069143
1718 -0.034695519134402275 -66.61695417221632 -0.03399571869522333 -66.78141252938666
1719 -0.034727942757308485 -66.65168211497364 -0.03589291088283062 -66.8173054402695
1720 -0.03482006043195725 -66.6865021754056 -0.037624869123101236 -66.8549303093926
1721 -0.03465739842504263 -66.72115957383063 -0.03514365814626217 -66.89007396753887
1722 -0.03466612286865711 -66.75582569669929 -0.034033230133354665 -66.92410719767223
1723 -0.034674920700490476 -66.79050061739979 -0.033975223638117315 -66.95808242131035
1724 -0.034713389724493025 -66.82521400712427 -0.038498875312507154 -66.99658129662286
1725 -0.03466518204659223 -66.85987918917087 -0.0340646855533123 -67.03064598217618
1726 -0.034650280326604846 -66.89452946949747 -0.03502758927643299 -67.06567357145262
1727 -0.034678695164620875 -66.92920816466209 -0.03310016412287951 -67.0987737355755
1728 -0.03471178896725178 -66.96391995362934 -0.03432858772575855 -67.13310232330126
1729 -0.03468331266194582 -66.99860326629128 -0.03516112975776196 -67.16826345305903
1730 -0.03465515002608299 -67.03325841631737 -0.03528209738433361 -67.20354555044337
1731 -0.034692834690213205 -67.06795125100759 -0.034862161800265315 -67.23840771224363
1732 -0.03466651476919651 -67.10261776577678 -0.03528834562748671 -67.27369605787112
1733 -0.03468243144452572 -67.13730019722131 -0.037137883715331554 -67.31083394158645
1734 -0.03465475253760815 -67.17195494975891 -0.033494020067155364 -67.3443279616536
1735 -0.03464881088584661 -67.20660376064475 -0.035746395401656625 -67.38007435705526
1736 -0.03468749523162842 -67.24129125587638 -0.03477927092462778 -67.4148536279799
1737 -0.03468660246580839 -67.27597785834219 -0.034360419400036334 -67.44921404737993
1738 -0.034588062576949595 -67.31056592091913 -0.03467040937393904 -67.48388445675387
1739 -0.03466196060180664 -67.34522788152094 -0.03500633481889963 -67.51889079157277
1740 -0.034583067148923875 -67.37981094866987 -0.03520044907927513 -67.55409124065204
1741 -0.0346490254625678 -67.41445997413244 -0.034851087257266045 -67.58894232790931
1742 -0.0346349723637104 -67.44909494649615 -0.03529474325478077 -67.62423707116409
1743 -0.03463525492697954 -67.48373020142313 -0.03524993844330311 -67.65948700960739
1744 -0.0346309844404459 -67.51836118586357 -0.03461668491363525 -67.69410369452102
1745 -0.03463414032012224 -67.55299532618369 -0.03490692544728517 -67.7290106199683
1746 -0.03481802064925432 -67.58781334683295 -0.029104581754654645 -67.75811520172296
1747 -0.03475160226225853 -67.6225649490952 -0.03609784673899412 -67.79421304846196
1748 -0.03470009192824364 -67.65726504102345 -0.034315997175872325 -67.82852904563782
1749 -0.03473357204347849 -67.69199861306693 -0.03488214015960693 -67.86341118579743
1750 -0.03474775310605764 -67.72674636617299 -0.03434631116688251 -67.89775749696432
1751 -0.03474080841988325 -67.76148717459287 -0.035430278070271014 -67.93318777503458
1752 -0.03471830133348704 -67.79620547592636 -0.03501260131597519 -67.96820037635055
1753 -0.03473832532763481 -67.830943801254 -0.03401555083692074 -68.00221592718748
1754 -0.03473370708525181 -67.86567750833925 -0.035138458013534546 -68.03735438520101
1755 -0.03472828734666109 -67.90040579568591 -0.03397854417562485 -68.07133292937664
1756 -0.03476642295718193 -67.93517221864309 -0.035588171891868116 -68.10692110126851
1757 -0.034685833193361756 -67.96985805183645 -0.03442243058234453 -68.14134353185085
1758 -0.03472067955881357 -68.00457873139527 -0.032910436019301416 -68.17425396787016
1759 -0.03480818308889866 -68.03938691448417 -0.04097024090588093 -68.21522420877604
1760 -0.03462431337684393 -68.074011227861 -0.03433991558849812 -68.24956412436454
1761 -0.03465437274426222 -68.10866560060526 -0.03522469829767942 -68.28478882266222
1762 -0.03463149275630713 -68.14329709336157 -0.03569985348731279 -68.32048867614954
1763 -0.03464490976184607 -68.17794200312342 -0.0335111889988184 -68.35399986514835
1764 -0.034657415561378004 -68.2125994186848 -0.03530277255922556 -68.38930263770757
1765 -0.03464262634515762 -68.24724204502996 -0.03385660815984011 -68.42315924586741
1766 -0.03471969719976187 -68.28196174222973 -0.033696123957633974 -68.45685536982505
1767 -0.03466458003968 -68.3166263222694 -0.03644026815891266 -68.49329563798396
1768 -0.03461384493857622 -68.35124016720798 -0.03363703917711973 -68.52693267716108
1769 -0.03470136672258377 -68.38594153393056 -0.03378848247230053 -68.56072115963339
1770 -0.03464990481734276 -68.4205914387479 -0.035599470138549805 -68.59632062977194
1771 -0.034632706083357334 -68.45522414483126 -0.035941250063478945 -68.63226187983541
1772 -0.03464007861912251 -68.48986422345038 -0.03333199135959149 -68.665593871195
1773 -0.034687630459666254 -68.52455185391005 -0.03426308650523424 -68.69985695770023
1774 -0.03471255786716938 -68.55926441177722 -0.03684397507458925 -68.73670093277482
1775 -0.03467176202684641 -68.59393617380407 -0.03512339573353529 -68.77182432850836
1776 -0.03465897869318724 -68.62859515249725 -0.03261709753423929 -68.8044414260426
1777 -0.034669832326471806 -68.66326498482373 -0.036339248158037664 -68.84078067420064
1778 -0.034678715839982034 -68.69794370066371 -0.033755389600992204 -68.87453606380164
1779 -0.03469662666320801 -68.73264032732692 -0.0341882660984993 -68.90872432990014
1780 -0.03471551407128572 -68.7673558413982 -0.03634132444858551 -68.94506565434872
1781 -0.03458730559796095 -68.80194314699617 -0.030906578246504068 -68.97597223259523
1782 -0.0347125481814146 -68.83665569517758 -0.03343084156513214 -69.00940307416036
1783 -0.03476947546005249 -68.87142517063764 -0.03710340652614832 -69.0465064806865
1784 -0.03468032106757164 -68.9061054917052 -0.034291308373212814 -69.08079778905972
1785 -0.03469830583781004 -68.94080379754301 -0.03574204612523317 -69.11653983518495
1786 -0.0346581544727087 -68.97546195201572 -0.034297995083034036 -69.15083783026799
1787 -0.03470255639404059 -69.01016450840976 -0.03433109894394874 -69.18516892921194
1788 -0.03472755178809166 -69.04489206019785 -0.03614853210747242 -69.22131746131942
1789 -0.034635241702198984 -69.07952730190006 -0.03216765690594912 -69.25348511822537
1790 -0.03471846505999565 -69.11424576696005 -0.03522216733545065 -69.28870728556082
1791 -0.03471615314483643 -69.1489619201049 -0.034603807516396044 -69.32331109307721
1792 -0.034674147702753545 -69.18363606780765 -0.034459808468818666 -69.35777090154603
1793 -0.03488247916102409 -69.21851854696868 -0.029854511935263874 -69.3876254134813
1794 -0.03478082343935966 -69.25329937040804 -0.03392115831375122 -69.42154657179505
1795 -0.03482909873127937 -69.28812846913932 -0.035021108016371726 -69.45656767981141
1796 -0.034850098006427285 -69.32297856714575 -0.03461097236722708 -69.49117865217865
1797 -0.03484879285097122 -69.35782735999672 -0.03457933608442545 -69.52575798826307
1798 -0.03481660224497318 -69.39264396224169 -0.033364991284906866 -69.55912297954798
1799 -0.03486772459000349 -69.42751168683169 -0.037312384508550164 -69.59643536405653
1800 -0.03495204169303179 -69.46246372852472 -0.034663756377995014 -69.63109912043453
1801 -0.03482950609177351 -69.49729323461649 -0.035663748160004616 -69.66676286859453
1802 -0.03479915466159582 -69.53209238927809 -0.03443224597722292 -69.70119511457176
1803 -0.034786830097436904 -69.56687921937552 -0.034635767713189124 -69.73583088228494
1804 -0.03480141833424568 -69.60168063770976 -0.03395888414233923 -69.76978976642728
1805 -0.03484434001147747 -69.63652497772124 -0.03543093577027321 -69.80522070219756
1806 -0.034827116690576074 -69.67135209441182 -0.03520712871104479 -69.84042783090861
1807 -0.03480221424251795 -69.70615430865433 -0.03557705637067556 -69.87600488727928
1808 -0.03474617879837751 -69.7409004874527 -0.03504184167832136 -69.9110467289576
1809 -0.03483373187482357 -69.77573421932753 -0.034538505226373674 -69.94558523418398
1810 -0.034811577014625075 -69.81054579634215 -0.03627934493124485 -69.98186457911522
1811 -0.034769633412361146 -69.84531542975452 -0.036246894113719466 -70.01811147322894
1812 -0.034748269245028496 -69.88006369899955 -0.034293074160814285 -70.05240454738976
1813 -0.03474622406065464 -69.9148099230602 -0.03430628124624491 -70.086710828636
1814 -0.03476426377892494 -69.94957418683913 -0.03750809468328953 -70.12421892331929
1815 -0.03471566867083311 -69.98428985550996 -0.03640835341066122 -70.16062727672995
1816 -0.03470811042934656 -70.0189979659393 -0.03453159257769585 -70.19515886930765
1817 -0.03468163851648569 -70.0536796044558 -0.03488386590033769 -70.23004273520799
1818 -0.034688742458820344 -70.08836834691462 -0.03650474641472101 -70.26654748162271
1819 -0.03463653083890676 -70.12300487775353 -0.036742453649640086 -70.30328993527235
1820 -0.034599519334733486 -70.15760439708826 -0.032536699622869494 -70.33582663489521
1821 -0.0346500052139163 -70.19225440230218 -0.03535616900771856 -70.37118280390293
1822 -0.0346346165984869 -70.22688901890066 -0.03367431424558163 -70.40485711814851
1823 -0.03465793300420046 -70.26154695190486 -0.03365961387753487 -70.43851673202605
1824 -0.03469168525189161 -70.29623863715675 -0.03484737668186426 -70.47336410870791
1825 -0.0346916476264596 -70.33093028478321 -0.03541739638894796 -70.50878150509686
1826 -0.034662168100476266 -70.36559245288369 -0.035198223777115345 -70.54397972887398
1827 -0.03467450719326735 -70.40026696007696 -0.03302554339170456 -70.57700527226568
1828 -0.03470370937138796 -70.43497066944835 -0.03619272317737341 -70.61319799544306
1829 -0.034648014791309835 -70.46961868423966 -0.03474286869168282 -70.64794086413474
1830 -0.03466176800429821 -70.50428045224396 -0.03566785510629415 -70.68360871924104
1831 -0.03459144681692124 -70.53887189906088 -0.03154970984905958 -70.7151584290901
1832 -0.03469298668205738 -70.57356488574294 -0.03516167663037777 -70.75032010572048
1833 -0.03470873832702637 -70.60827362406997 -0.03356432057917118 -70.78388442629965
1834 -0.03472074363380671 -70.64299436770378 -0.03669913411140442 -70.82058356041105
1835 -0.03470088765025139 -70.67769525535402 -0.03320173621177673 -70.85378529662283
1836 -0.0347513560205698 -70.71244661137459 -0.03373954277485609 -70.88752483939768
1837 -0.034908495098352435 -70.74735510647294 -0.03034309297800064 -70.91786793237569
1838 -0.034851102344691756 -70.78220620881763 -0.03441545553505421 -70.95228338791074
1839 -0.034871547110378744 -70.81707775592801 -0.035658171586692336 -70.98794155949743
1840 -0.0348372682929039 -70.85191502422092 -0.03429186753928661 -71.02223342703671
1841 -0.03482222780585289 -70.88673725202676 -0.03397896885871887 -71.05621239589543
1842 -0.03498368449509144 -70.92172093652185 -0.03505166787654161 -71.09126406377197
1843 -0.034863376058638096 -70.95658431258049 -0.03524220213294029 -71.12650626590491
1844 -0.034879657067358495 -70.99146396964785 -0.037870808690786364 -71.16437707459569
1845 -0.034798439219594 -71.02626240886745 -0.034356776624917984 -71.19873385122061
1846 -0.03483136314898729 -71.06109377201643 -0.03554142490029335 -71.2342752761209
1847 -0.034811620227992536 -71.09590539224443 -0.03656069003045559 -71.27083596615135
1848 -0.03478870242834091 -71.13069409467278 -0.03380599785596132 -71.30464196400732
1849 -0.0347770320251584 -71.16547112669794 -0.035383963771164414 -71.34002592777848
1850 -0.03474446628242731 -71.20021559298037 -0.034320478327572346 -71.37434640610606
1851 -0.03479981441050768 -71.23501540739088 -0.03130201715976 -71.40564842326582
1852 -0.03485323265194893 -71.26986864004283 -0.035474242828786376 -71.4411226660946
1853 -0.034834759496152404 -71.30470339953898 -0.034225494228303434 -71.47534816032291
1854 -0.03488433547317982 -71.33958773501216 -0.03567124996334314 -71.51101941028625
1855 -0.034855720959603785 -71.37444345597176 -0.03458723705261946 -71.54560664733887
1856 -0.03480080906301737 -71.40924426503477 -0.035874714516103266 -71.58148136185497
1857 -0.034827932342886926 -71.44407219737766 -0.035381432995200156 -71.61686279485016
1858 -0.03484370391815901 -71.47891590129582 -0.03245811108499765 -71.64932090593516
1859 -0.03489737864583731 -71.51381327994166 -0.03623733539134264 -71.6855582413265
1860 -0.034805906005203724 -71.54861918594686 -0.03671878650784492 -71.72227702783435
1861 -0.034783104248344895 -71.58340229019521 -0.03424533270299435 -71.75652236053735
1862 -0.03476039152592421 -71.61816268172113 -0.03323614373803139 -71.78975850427538
1863 -0.03482539039105177 -71.65298807211218 -0.03391316365450621 -71.82367166792989
1864 -0.03485649004578591 -71.68784456215796 -0.0372609531506896 -71.86093262108058
1865 -0.03484453745186329 -71.72268909960982 -0.036132416874170306 -71.89706503795475
1866 -0.03473413418978453 -71.75742323379961 -0.03591002430766821 -71.93297506226241
1867 -0.03474292904138565 -71.792166162841 -0.033352747187018396 -71.96632780944944
1868 -0.03476204834878445 -71.82692821118978 -0.03670865409076214 -72.0030364635402
1869 -0.03475431334227323 -71.86168252453206 -0.03415168710052967 -72.03718815064073
1870 -0.03477286510169506 -71.89645538963376 -0.03408442307263613 -72.07127257371337
1871 -0.03477783054113388 -71.93123322017489 -0.033849137276411055 -72.10512171098978
1872 -0.03486805707216263 -71.96610127724705 -0.03768813069909811 -72.14280984168887
1873 -0.034737466275691985 -72.00083874352273 -0.03552515897899866 -72.17833500066787
1874 -0.03474410232156515 -72.0355828458443 -0.03318892028182745 -72.2115239209497
1875 -0.03474062718451023 -72.07032347302881 -0.035953215509653094 -72.24747713645935
1876 -0.03471484612673521 -72.10503831915554 -0.03405813071876764 -72.28153526717811
1877 -0.03473879899829626 -72.13977711815383 -0.03323914967477322 -72.31477441685288
1878 -0.03477945141494274 -72.17455656956878 -0.0353283517062664 -72.35010276855915
1879 -0.03480120748281479 -72.2093577770516 -0.0366495318710804 -72.38675230043023
1880 -0.034724374487996104 -72.24408215153959 -0.03419656790792942 -72.42094886833816
1881 -0.034768296778202055 -72.27885044831778 -0.03411853350698948 -72.45506740184514
1882 -0.03482436090707779 -72.31367480922486 -0.037213957868516445 -72.49228135971366
1883 -0.0347998671233654 -72.34847467634823 -0.03323550932109356 -72.52551686903475
1884 -0.03478024788200855 -72.38325492423024 -0.033635697700083254 -72.55915256673482
1885 -0.03477522302418947 -72.41803014725443 -0.03624556530267 -72.59539813203749
1886 -0.034772669151425364 -72.45280281640585 -0.032435516640543935 -72.62783364867803
1887 -0.03485793899744749 -72.4876607554033 -0.03675346374511719 -72.66458711242315
1888 -0.034759319946169855 -72.52242007534947 -0.034960228577256204 -72.69954734100041
1889 -0.03479278534650802 -72.55721286069598 -0.03520456589758396 -72.734751906898
1890 -0.03474854826927185 -72.59196140896526 -0.03698009178042412 -72.77173199867842
1891 -0.03473037704825401 -72.62669178601351 -0.033523202687501905 -72.80525520136592
1892 -0.034767725691199305 -72.6614595117047 -0.03815774098038673 -72.8434129423463
1893 -0.03463848102837801 -72.69609799273309 -0.03481794521212578 -72.87823088755843
1894 -0.034645195491611956 -72.7307431882247 -0.035043487697839736 -72.91327437525626
1895 -0.03464329950511456 -72.76538648772981 -0.03381822668015957 -72.94709260193642
1896 -0.03466969877481461 -72.80005618650463 -0.033493454195559026 -72.98058605613198
1897 -0.034703658893704414 -72.83475984539834 -0.03569456972181797 -73.0162806258538
1898 -0.03465073425322771 -72.86941057965157 -0.0349107114598155 -73.05119133731361
1899 -0.034664793871343136 -72.90407537352291 -0.034167475439608096 -73.08535881275321
1900 -0.034688400104641914 -72.93876377362756 -0.03410563115030527 -73.11946444390352
1901 -0.034708434157073496 -72.97347220778462 -0.035124192014336586 -73.15458863591786
1902 -0.034765719622373584 -73.008237927407 -0.035714379511773586 -73.19030301542963
1903 -0.03469629809260368 -73.0429342254996 -0.03412184547632933 -73.22442486090597
1904 -0.03474379722028971 -73.07767802271988 -0.0351741312071681 -73.25959899211314
1905 -0.034655646234750745 -73.11233366895463 -0.03403821177780628 -73.29363720389095
1906 -0.03469798304140568 -73.14703165199604 -0.034472237527370456 -73.32810944141832
1907 -0.03469997774809599 -73.18173162974414 -0.03389373645186424 -73.36200317787018
1908 -0.03471895176917315 -73.21645058151331 -0.03467651903629303 -73.39667969690647
1909 -0.03471987005323172 -73.25117045156655 -0.03475300371646881 -73.43143270062295
1910 -0.03474830910563469 -73.28591876067219 -0.0342878894880414 -73.46572059011099
1911 -0.03477728795260191 -73.3206960486248 -0.03444668520241976 -73.50016727531342
1912 -0.03473461642861366 -73.3554306650534 -0.03462872561067343 -73.53479600092409
1913 -0.03476543333381414 -73.39019609838722 -0.03384225443005562 -73.56863825535414
1914 -0.03476865943521261 -73.42496475782244 -0.03444597106426954 -73.60308422641842
1915 -0.03478915113955736 -73.459753908962 -0.03544119969010353 -73.63852542610852
1916 -0.03476891499012709 -73.49452282395212 -0.034670150466263296 -73.67319557657478
1917 -0.034766006469726565 -73.52928883042185 -0.03471238613128662 -73.70790796270607
1918 -0.03478094842284918 -73.5640697788447 -0.0359505532309413 -73.74385851593702
1919 -0.034741022437810895 -73.59881080128251 -0.03550177626311779 -73.77936029220014
1920 -0.03470433037728071 -73.63351513165979 -0.03471667282283306 -73.81407696502298
1921 -0.034759458526968955 -73.66827459018675 -0.03501328621059656 -73.84909025123358
1922 -0.03475751336663961 -73.7030321035534 -0.035520734079182145 -73.88461098531276
1923 -0.034691963158547875 -73.73772406671195 -0.03418483324348927 -73.91879581855625
1924 -0.034724618680775164 -73.77244868539272 -0.03409846890717745 -73.95289428746342
1925 -0.03471303302794695 -73.80716171842066 -0.034842601791024205 -73.98773688925445
1926 -0.03473959434777498 -73.84190131276843 -0.03468325547873974 -74.02242014473319
1927 -0.034768312610685824 -73.87666962537911 -0.033960198424756526 -74.05638034315794
1928 -0.034753106720745566 -73.91142273209985 -0.03707826770842075 -74.09345861086636
1929 -0.03474492635577917 -73.94616765845564 -0.034594268351793286 -74.12805287921816
1930 -0.03475008346140385 -73.98091774191704 -0.03518595993518829 -74.16323883915335
1931 -0.03474049009382725 -74.01565823201086 -0.03478820212185383 -74.19802704127521
1932 -0.0346883911639452 -74.0503466231748 -0.037365833297371864 -74.23539287457258
1933 -0.03466223832219839 -74.085008861497 -0.03609193433076143 -74.27148480890334
1934 -0.03461875896900892 -74.119627620466 -0.034692507609725 -74.30617731651306
1935 -0.034633293934166434 -74.15426091440017 -0.03455923870205879 -74.34073655521512
1936 -0.034636303409934045 -74.18889721781011 -0.03582862596958876 -74.3765651811847
1937 -0.034622872620821 -74.22352009043092 -0.03538545873016119 -74.41195063991486
1938 -0.03460590932518244 -74.2581259997561 -0.035505473241209985 -74.44745611315608
1939 -0.03465201184153557 -74.29277801159763 -0.03426312580704689 -74.48171923896312
1940 -0.03465348854660988 -74.32743150014424 -0.0315416881814599 -74.51326092714459
1941 -0.0346979221329093 -74.36212942227715 -0.034138092771172523 -74.54739901991576
1942 -0.03472682815045118 -74.3968562504276 -0.03380959313362837 -74.58120861304938
1943 -0.034730405732989314 -74.43158665616059 -0.034554466232657434 -74.61576307928205
1944 -0.03472847137600184 -74.46631512753659 -0.035291505977511406 -74.65105458525956
1945 -0.03477267008274794 -74.50108779761933 -0.036072136647999284 -74.68712672190756
1946 -0.034714657440781595 -74.53580245506012 -0.03337614201009274 -74.72050286391766
1947 -0.034710652008652684 -74.57051310706878 -0.03720294665545225 -74.75770581057311
1948 -0.034710240364074704 -74.60522334743285 -0.03148069139569998 -74.78918650196881
1949 -0.034701616317033765 -74.63992496374989 -0.03379908539354801 -74.82298558736237
1950 -0.03470457401126623 -74.67462953776116 -0.033992642536759377 -74.85697822989913
1951 -0.03480699844658375 -74.70943653620775 -0.03351126369088888 -74.89048949359001
1952 -0.03478851206600666 -74.74422504827375 -0.030572503339499235 -74.92106199692951
1953 -0.034934304840862754 -74.77915935311461 -0.03317020107060671 -74.95423219800011
1954 -0.0348984457552433 -74.81405779886985 -0.03380962274968624 -74.9880418207498
1955 -0.03493612203747034 -74.84899392090732 -0.03482781928032637 -75.02286964003012
1956 -0.034895996935665606 -74.88388991784298 -0.036076536774635314 -75.05894617680475
1957 -0.03487851470708847 -74.91876843255007 -0.03480855263769626 -75.09375472944245
1958 -0.034851139038801195 -74.95361957158887 -0.034905466996133325 -75.12866019643859
1959 -0.03486627079546452 -74.98848584238434 -0.03645846731960774 -75.1651186637582
1960 -0.034924283623695374 -75.02341012600803 -0.02987109525129199 -75.19498975900949
1961 -0.034938016720116136 -75.05834814272815 -0.03467839658260345 -75.2296681555921
1962 -0.034942826442420485 -75.09329096917057 -0.036064613796770575 -75.26573276938886
1963 -0.03493000753223896 -75.1282209767028 -0.0363123320043087 -75.30204510139318
1964 -0.03487342894077301 -75.16309440564358 -0.03308882601559162 -75.33513392740876
1965 -0.03494635485112667 -75.1980407604947 -0.035432344488799575 -75.37056627189756
1966 -0.03494794461876154 -75.23298870511347 -0.03266879692673683 -75.4032350688243
1967 -0.0349821163341403 -75.2679708214476 -0.037179401889443395 -75.44041447071375
1968 -0.034905548021197316 -75.3028763694688 -0.03753641117364168 -75.4779508818874
1969 -0.034833687171339986 -75.33771005664015 -0.03370076660066843 -75.51165164848807
1970 -0.0348740890622139 -75.37258414570236 -0.035077737830579284 -75.54672938631865
1971 -0.034817454777657984 -75.40740160048001 -0.03556379210203886 -75.58229317842068
1972 -0.03482835255563259 -75.44222995303565 -0.03521587997674942 -75.61750905839743
1973 -0.03493539374321699 -75.47716534677886 -0.03126816349104047 -75.64877722188847
1974 -0.03490503188222647 -75.5120703786611 -0.03422212228178978 -75.68299934417026
1975 -0.03489319272339344 -75.54696357138448 -0.03437702376395464 -75.71737636793421
1976 -0.03491253387182951 -75.58187610525631 -0.03477232940495014 -75.75214869733915
1977 -0.034920768812298775 -75.61679687406861 -0.035689108073711395 -75.78783780541286
1978 -0.03490434791892767 -75.65170122198754 -0.03570045419037342 -75.82353825960324
1979 -0.0348867965862155 -75.68658801857376 -0.034704172424972056 -75.8582424320282
1980 -0.034898407943546775 -75.7214864265173 -0.036241071112453935 -75.89448350314066
1981 -0.03486062008887529 -75.75634704660618 -0.030851887166500093 -75.92533539030717
1982 -0.034958523139357565 -75.79130556974553 -0.03652267921715975 -75.96185806952433
1983 -0.034892985969781874 -75.82619855571531 -0.03707640971988439 -75.99893447924421
1984 -0.03487000465393066 -75.86106856036923 -0.03354588411748409 -76.0324803633617
1985 -0.034862037561833856 -75.89593059793107 -0.03457370698451996 -76.06705407034622
1986 -0.03488157168030739 -75.93081216961137 -0.03389389719814062 -76.10094796754436
1987 -0.03497551009058952 -75.96578767970196 -0.03606150653213262 -76.13700947407649
1988 -0.03486935142427683 -76.00065703112624 -0.03676393460482359 -76.17377340868131
1989 -0.03489710669964552 -76.03555413782588 -0.03670180402696133 -76.21047521270827
1990 -0.034854468703269956 -76.07040860652916 -0.03411135636270046 -76.24458656907098
1991 -0.03485146332532167 -76.10526006985448 -0.03532962072640657 -76.27991618979738
1992 -0.03484546821564436 -76.14010553807013 -0.03380239438265562 -76.31371858418004
1993 -0.03485940806567669 -76.1749649461358 -0.03461346793919802 -76.34833205211923
1994 -0.034884505346417426 -76.20984945148221 -0.03516417685896158 -76.38349622897819
1995 -0.03487767111510039 -76.24472712259731 -0.037045717053115365 -76.4205419460313
1996 -0.0348588053137064 -76.27958592791101 -0.034453417919576165 -76.45499536395089
1997 -0.034826140478253366 -76.31441206838927 -0.03489054813981056 -76.4898859120907
1998 -0.03487059287726879 -76.34928266126654 -0.03686944842338562 -76.52675536051409
1999 -0.03476988859474659 -76.3840525498613 -0.03525022398680448 -76.5620055845009
2000 -0.03477910757064819 -76.41883165743194 -0.03480914458632469 -76.59681472908721
