# Supplementary material for: Learning nonequilibrium statistical mechanics and dynamical phase transitions
Source: Nat Commun. 2024 Feb 6;15:1117. doi: 10.1038/s41467-024-45172-8 (PMC10847122; doi:10.1038/s41467-024-45172-8)
Supplement: Supplementary file 4 — Supplementary Data 1 [file 41467_2024_45172_MOESM4_ESM.zip › DPT-main/PlotTemplate/plot_KL_divergence/out/finite_time/SE/L4_D2W32K5_E100BS1k/logs-0.65/log.txt]

1 -0.06741113550961017 -0.06741113550961017 -0.0674103058874607 -0.0674103058874607
2 -0.06713779494166375 -0.13454893045127392 -0.06713935881853103 -0.13454966470599172
3 -0.0668764092028141 -0.20142533965408801 -0.06687423959374428 -0.201423904299736
4 -0.06662393175065517 -0.2680492714047432 -0.06662082970142365 -0.26804473400115963
5 -0.06637975350022315 -0.3344290249049664 -0.06638644374907017 -0.3344311777502298
6 -0.06614825949072838 -0.4005772843956948 -0.06615095548331737 -0.4005821332335472
7 -0.06591178849339485 -0.46648907288908964 -0.06590651199221612 -0.4664886452257633
8 -0.06569615788757802 -0.5321852307766677 -0.06569553464651108 -0.5321841798722744
9 -0.06548383347690105 -0.5976690642535687 -0.06546169593930244 -0.5976458758115768
10 -0.06527504995465279 -0.6629441142082215 -0.06527316235005856 -0.6629190381616353
11 -0.06507677137851715 -0.7280208855867387 -0.06507859565317631 -0.7279976338148116
12 -0.06488058641552925 -0.792901472002268 -0.06488979570567607 -0.7928874295204877
13 -0.06468999274075031 -0.8575914647430183 -0.06467106938362122 -0.857558498904109
14 -0.06450144462287426 -0.9220929093658925 -0.06453678719699382 -0.9220952861011028
15 -0.0643192358314991 -0.9864121451973916 -0.0643025677651167 -0.9863978538662195
16 -0.06414297372102737 -1.050555118918419 -0.06414177343249321 -1.0505396272987126
17 -0.06396506242454052 -1.1145201813429595 -0.06396617740392685 -1.1145058047026395
18 -0.06380093581974507 -1.1783211171627046 -0.06382003538310528 -1.1783258400857448
19 -0.0636274803429842 -1.2419485975056888 -0.0636446624994278 -1.2419705025851726
20 -0.06346704885363579 -1.3054156463593245 -0.06347932554781437 -1.305449828132987
21 -0.06331675164401532 -1.36873239800334 -0.06330761164426804 -1.368757439777255
22 -0.06316167376935482 -1.4318940717726947 -0.06318389736115933 -1.4319413371384144
23 -0.06300668604671955 -1.4949007578194142 -0.06293685510754585 -1.4948781922459602
24 -0.06286128237843513 -1.5577620401978494 -0.06287128552794456 -1.5577494777739047
25 -0.0627103041857481 -1.6204723443835976 -0.06270611621439456 -1.6204555939882992
26 -0.06257561668753624 -1.6830479610711337 -0.06262515671551228 -1.6830807507038115
27 -0.062433010153472426 -1.7454809712246062 -0.06243148278445006 -1.7455122334882616
28 -0.062294859811663626 -1.80777583103627 -0.06229331213980913 -1.8078055456280706
29 -0.06215426623821259 -1.8699300972744826 -0.06207292377948761 -1.8698784694075583
30 -0.062028650939464566 -1.931958748213947 -0.06199862062931061 -1.931877090036869
31 -0.06189714781939983 -1.993855896033347 -0.06185478661209345 -1.9937318766489625
32 -0.06176930069923401 -2.055625196732581 -0.06178794056177139 -2.055519817210734
33 -0.06163783334195614 -2.117263030074537 -0.06163985021412373 -2.1171596674248576
34 -0.06150885857641697 -2.178771888650954 -0.061460597813129424 -2.178620265237987
35 -0.0613884462043643 -2.240160334855318 -0.06143315937370062 -2.2400534246116877
36 -0.06126436870545149 -2.3014247035607696 -0.061292915418744084 -2.301346340030432
37 -0.061140852980315685 -2.3625655565410852 -0.06111528817564249 -2.3624616282060744
38 -0.0610197976231575 -2.423585354164243 -0.06104079484939575 -2.4235024230554703
39 -0.060897442325949666 -2.4844827964901928 -0.060882963985204694 -2.484385387040675
40 -0.06078205648809672 -2.5452648529782893 -0.06073788031935692 -2.545123267360032
41 -0.060677255131304265 -2.6059421081095935 -0.0606441767886281 -2.6057674441486602
42 -0.0605517316609621 -2.6664938397705558 -0.060647810250520705 -2.666415254399181
43 -0.06044476144015789 -2.7269386012107137 -0.06038946732878685 -2.726804721727968
44 -0.060330622084438804 -2.7872692232951524 -0.06026427336037159 -2.78706899508834
45 -0.06022490356117487 -2.8474941268563274 -0.060295657627284525 -2.8473646527156244
46 -0.06011563464999199 -2.9076097615063192 -0.06014963071793318 -2.9075142834335574
47 -0.05999948345124721 -2.9676092449575666 -0.060032312944531444 -2.9675465963780887
48 -0.05989644415676594 -3.0275056891143324 -0.059799221344292164 -3.027345817722381
49 -0.05978716649115086 -3.087292855605483 -0.05982793346047401 -3.087173751182855
50 -0.05967738144099712 -3.1469702370464803 -0.05972190462052822 -3.1468956558033834
51 -0.0595790958032012 -3.2065493328496815 -0.05953661818057299 -3.2064322739839564
52 -0.05947307795286179 -3.266022410802543 -0.05941901504993439 -3.2658512890338907
53 -0.059374311938881874 -3.325396722741425 -0.05937091931700707 -3.3252222083508975
54 -0.059274991229176524 -3.3846717139706013 -0.059272874519228934 -3.3844950828701266
55 -0.05916725024580956 -3.4438389642164107 -0.059229268692433834 -3.4437243515625604
56 -0.0590722844004631 -3.502911248616874 -0.059260707907378675 -3.502985059469939
57 -0.058965392969548704 -3.5618766415864225 -0.058948116935789587 -3.5619331764057285
58 -0.05886653382331133 -3.620743175409734 -0.05896078497171402 -3.6208939613774427
59 -0.05877274945378304 -3.6795159248635168 -0.058714449778199194 -3.679608411155642
60 -0.05866438429802656 -3.7381803091615433 -0.0586068332195282 -3.73821524437517
61 -0.05857563018798828 -3.7967559393495316 -0.05832671895623207 -3.796541963331402
62 -0.05848395116627216 -3.855239890515804 -0.05856655277311802 -3.85510851610452
63 -0.05838390365242958 -3.9136237941682332 -0.058504332415759565 -3.9136128485202795
64 -0.058285774663090706 -3.971909568831324 -0.05823525171726942 -3.971848100237549
65 -0.05819435976445675 -4.03010392859578 -0.058151132240891454 -4.02999923247844
66 -0.058095714263617995 -4.088199642859398 -0.05803668145090342 -4.088035913929343
67 -0.05800420101732016 -4.146203843876719 -0.05795517899096012 -4.145991092920304
68 -0.05791720245033503 -4.204121046327054 -0.057725544832646844 -4.203716637752951
69 -0.05783251039683819 -4.261953556723892 -0.05779044330120087 -4.261507081054152
70 -0.05774256195873022 -4.319696118682622 -0.05780396331101656 -4.319311044365168
71 -0.057640380784869195 -4.377336499467492 -0.05753765366971493 -4.376848698034883
72 -0.05755179114639759 -4.434888290613889 -0.057498295232653616 -4.434346993267536
73 -0.057463450357317924 -4.492351740971207 -0.05724576320499182 -4.491592756472528
74 -0.05737801641225815 -4.549729757383465 -0.05733505319803953 -4.548927809670568
75 -0.0572922782972455 -4.607022035680711 -0.057032473012804986 -4.605960282683373
76 -0.05720880012959242 -4.664230835810303 -0.057063791714608667 -4.663024074397982
77 -0.05711964387446642 -4.721350479684769 -0.057067204266786575 -4.720091278664769
78 -0.05703448057174683 -4.778384960256516 -0.05688608754426241 -4.776977366209031
79 -0.05694529209285974 -4.835330252349376 -0.05696276742964983 -4.833940133638681
80 -0.05684911757707596 -4.892179369926452 -0.05716572441160679 -4.891105858050287
81 -0.05676386319100857 -4.94894323311746 -0.05650358479470015 -4.947609442844987
82 -0.056682859919965266 -5.005626093037425 -0.0567245963960886 -5.004334039241076
83 -0.05659358147531748 -5.062219674512742 -0.05667379926890135 -5.061007838509978
84 -0.05651200823485851 -5.118731682747601 -0.05641334094107151 -5.11742117945105
85 -0.056427859142422675 -5.175159541890023 -0.056192626059055326 -5.173613805510105
86 -0.05633538458496332 -5.231494926474987 -0.05609815642237663 -5.229711961932482
87 -0.05625956226140261 -5.28775448873639 -0.05650679785758257 -5.2862187597900645
88 -0.056171000376343726 -5.343925489112733 -0.05609788168221712 -5.342316641472282
89 -0.05607711933553219 -5.400002608448265 -0.056171860173344614 -5.398488501645627
90 -0.056000607647001745 -5.456003216095267 -0.05602956116199494 -5.4545180628076215
91 -0.055908309295773506 -5.5119115253910405 -0.05581679064780474 -5.510334853455427
92 -0.05582940150052309 -5.567740926891563 -0.05542489066720009 -5.5657597441226265
93 -0.055750316381454466 -5.623491243273017 -0.05561125669628382 -5.62137100081891
94 -0.05567074771970511 -5.679161990992722 -0.05571326036006212 -5.6770842611789725
95 -0.05557537768036127 -5.734737368673083 -0.05557825695723295 -5.732662518136205
96 -0.05549442246556282 -5.790231791138646 -0.05578532237559557 -5.788447840511801
97 -0.05541029311716557 -5.845642084255811 -0.055339711531996724 -5.843787552043798
98 -0.05533043649047613 -5.900972520746287 -0.0550325782969594 -5.8988201303407575
99 -0.055250100791454315 -5.956222621537742 -0.055236606672406194 -5.954056737013164
100 -0.05516913328319788 -6.01139175482094 -0.05539291016757488 -6.009449647180738
101 -0.055081137269735334 -6.066472892090675 -0.055303176306188105 -6.064752823486926
102 -0.0549996305257082 -6.121472522616384 -0.05529150851070881 -6.120044331997635
103 -0.05491076186299324 -6.176383284479377 -0.05477708298712969 -6.1748214149847644
104 -0.05482836849987507 -6.231211652979252 -0.055133923143148425 -6.229955338127913
105 -0.054750665463507174 -6.285962318442759 -0.054508579522371294 -6.284463917650284
106 -0.054666282050311564 -6.34062860049307 -0.05437728203833103 -6.338841199688615
107 -0.054595654271543025 -6.395224254764613 -0.05453470461070538 -6.393375904299321
108 -0.0545181954279542 -6.449742450192567 -0.05422893725335598 -6.4476048415526765
109 -0.0544367466121912 -6.504179196804759 -0.054208698123693465 -6.50181353967637
110 -0.0543575493618846 -6.558536746166643 -0.05425045844167471 -6.556063998118044
111 -0.05427894704043865 -6.612815693207082 -0.05447227656841278 -6.610536274686457
112 -0.054202891513705255 -6.667018584720788 -0.05480205491185188 -6.665338329598309
113 -0.054108214750885966 -6.721126799471674 -0.05381025467067957 -6.719148584268988
114 -0.05403702147305012 -6.775163820944724 -0.05408957488834858 -6.773238159157337
115 -0.053956111520528795 -6.829119932465253 -0.05414603631943464 -6.827384195476772
116 -0.053869586624205115 -6.882989519089458 -0.05456558708101511 -6.881949782557787
117 -0.053787974454462525 -6.936777493543921 -0.05361494515091181 -6.935564727708699
118 -0.05371241662651301 -6.990489910170433 -0.05349270328879356 -6.989057430997493
119 -0.05363065097481012 -7.0441205611452435 -0.05413042269647121 -7.043187853693964
120 -0.05354168955236673 -7.09766225069761 -0.05329895913600922 -7.096486812829974
121 -0.05345950424671173 -7.151121754944322 -0.05336157288402319 -7.149848385713997
122 -0.05339278597384691 -7.204514540918169 -0.05323649104684591 -7.203084876760843
123 -0.053318974934518336 -7.2578335158526865 -0.05331000424921513 -7.256394881010058
124 -0.05324676055461168 -7.311080276407298 -0.053035978600382803 -7.3094308596104405
125 -0.05316319335252047 -7.364243469759819 -0.05309865716844797 -7.3625295167788884
126 -0.05308248177170753 -7.417325951531526 -0.05303238499909639 -7.415561901777985
127 -0.05300908535718918 -7.470335036888716 -0.05306907873600721 -7.468630980513992
128 -0.052932383865118025 -7.523267420753833 -0.05281884279102087 -7.521449823305013
129 -0.052860216982662675 -7.576127637736496 -0.05284775700420141 -7.5742975803092145
130 -0.05277446992695332 -7.62890210766345 -0.05303532127290964 -7.6273329015821245
131 -0.05269763972610235 -7.681599747389552 -0.05272273849695921 -7.680055640079083
132 -0.0526243394240737 -7.734224086813626 -0.052687115781009194 -7.732742755860093
133 -0.052550801634788515 -7.786774888448415 -0.05265028700232506 -7.785393042862418
134 -0.05246634650975466 -7.83924123495817 -0.052736190147697926 -7.8381292330101155
135 -0.05239607859402895 -7.891637313552199 -0.05205592662096024 -7.890185159631076
136 -0.05231689997017384 -7.943954213522373 -0.052510907873511314 -7.9426960675045875
137 -0.052248440124094485 -7.996202653646467 -0.05209903568029404 -7.994795103184882
138 -0.05217512026429176 -8.048377773910758 -0.05192419532686472 -8.046719298511746
139 -0.05208929963409901 -8.100467073544857 -0.05274983942508697 -8.099469137936833
140 -0.052006503380835054 -8.152473576925692 -0.0520591588690877 -8.151528296805921
141 -0.05193116497248411 -8.204404741898175 -0.051358803920447824 -8.202887100726368
142 -0.051861582510173324 -8.25626632440835 -0.05199409034103155 -8.2548811910674
143 -0.05178349427878857 -8.308049818687138 -0.05142539888620377 -8.306306589953603
144 -0.05170988589525223 -8.359759704582391 -0.05253761988133192 -8.358844209834935
145 -0.0516331858932972 -8.411392890475689 -0.05130955334752798 -8.410153763182462
146 -0.05155935138463974 -8.462952241860329 -0.05157562009990215 -8.461729383282364
147 -0.05148450322449207 -8.51443674508482 -0.051524803042411804 -8.513254186324776
148 -0.05139690712094307 -8.565833652205763 -0.05146434251219034 -8.564718528836966
149 -0.051326421275734904 -8.617160073481498 -0.051187983527779576 -8.615906512364745
150 -0.051255098357796666 -8.668415171839294 -0.05091853477060795 -8.666825047135353
151 -0.05118545200675726 -8.719600623846052 -0.051410640589892864 -8.718235687725246
152 -0.051107064820826054 -8.770707688666878 -0.051869256980717184 -8.770104944705963
153 -0.05101828556507826 -8.821725974231956 -0.05097211394459009 -8.821077058650554
154 -0.05094882510602474 -8.87267479933798 -0.051412415131926535 -8.87248947378248
155 -0.050865919515490535 -8.923540718853472 -0.0513626653701067 -8.923852139152586
156 -0.05078441370278597 -8.974325132556258 -0.05077548436820507 -8.974627623520792
157 -0.05070960726588965 -9.025034739822148 -0.05052657537162304 -9.025154198892416
158 -0.05063892770558596 -9.075673667527735 -0.050613589212298395 -9.075767788104715
159 -0.05056613422930241 -9.126239801757038 -0.05107451770454645 -9.12684230580926
160 -0.050498529337346554 -9.176738331094384 -0.050501948408782485 -9.177344254218044
161 -0.05042562037706375 -9.227163951471448 -0.04984074998646974 -9.227185004204513
162 -0.05035582855343819 -9.277519780024887 -0.0511779960244894 -9.278363000229001
163 -0.05026240460574627 -9.327782184630633 -0.049203318543732166 -9.327566318772734
164 -0.05020959228277207 -9.377991776913406 -0.049368105828762054 -9.376934424601496
165 -0.05013499986380339 -9.42812677677721 -0.04945748150348663 -9.426391906104982
166 -0.05007965136319399 -9.478206428140405 -0.049515675380826 -9.475907581485808
167 -0.04999543335288763 -9.528201861493292 -0.049621737003326415 -9.525529318489134
168 -0.049940285831689836 -9.578142147324982 -0.05001549329608679 -9.575544811785221
169 -0.04985467921942473 -9.627996826544408 -0.04954862613230944 -9.625093437917531
170 -0.04978691209107637 -9.677783738635483 -0.050159808434546 -9.675253246352078
171 -0.0497217832133174 -9.727505521848801 -0.04868120104074478 -9.723934447392823
172 -0.04965283125638962 -9.777158353105191 -0.049320056289434436 -9.773254503682258
173 -0.04958477485924959 -9.826743127964441 -0.050196542590856555 -9.823451046273115
174 -0.049513783492147925 -9.87625691145659 -0.04885931313037872 -9.872310359403494
175 -0.04944758433848619 -9.925704495795076 -0.04862028919160366 -9.920930648595098
176 -0.049383732862770556 -9.975088228657846 -0.049888466484844685 -9.970819115079943
177 -0.04929731097072363 -10.02438553962857 -0.04960230533033609 -10.020421420410278
178 -0.04921424593776465 -10.073599785566335 -0.048863569274544716 -10.069284989684823
179 -0.049148013815283775 -10.122747799381619 -0.04897665288299322 -10.118261642567816
180 -0.049092510156333445 -10.171840309537952 -0.048799427784979345 -10.167061070352796
181 -0.04902146477252245 -10.220861774310475 -0.04775555431842804 -10.214816624671224
182 -0.048958409763872626 -10.269820184074348 -0.04887445494532585 -10.26369107961655
183 -0.0488818321377039 -10.318702016212052 -0.04903427939862013 -10.31272535901517
184 -0.04880388267338276 -10.367505898885435 -0.04920692890882492 -10.361932287923995
185 -0.04872961528599262 -10.416235514171428 -0.0484540268778801 -10.410386314801876
186 -0.04866361804306507 -10.464899132214493 -0.049407399632036685 -10.459793714433912
187 -0.04859178643673658 -10.513490918651229 -0.04734660238027573 -10.507140316814189
188 -0.048540275730192664 -10.562031194381422 -0.04872970338910818 -10.555870020203297
189 -0.04845961201936007 -10.610490806400783 -0.04780615270137787 -10.603676172904676
190 -0.04839708413928747 -10.65888789054007 -0.048448549956083296 -10.652124722860759
191 -0.04832398314028978 -10.70721187368036 -0.04773393385112286 -10.699858656711882
192 -0.04825795460492373 -10.755469828285284 -0.04818607848137617 -10.748044735193258
193 -0.04818949643522501 -10.803659324720508 -0.048502666689455506 -10.796547401882712
194 -0.04811779335141182 -10.85177711807192 -0.04848222378641367 -10.845029625669126
195 -0.04804074466228485 -10.899817862734205 -0.0471883537247777 -10.892217979393903
196 -0.0479851521551609 -10.947803014889365 -0.04707245156168938 -10.939290430955593
197 -0.047911353223025796 -10.99571436811239 -0.04813884757459164 -10.987429278530184
198 -0.04785019420087337 -11.043564562313263 -0.04705171324312687 -11.03448099177331
199 -0.04777872413396835 -11.09134328644723 -0.04813346490263939 -11.08261445667595
200 -0.04771328531205654 -11.139056571759287 -0.04828605130314827 -11.130900507979097
201 -0.04764093030244112 -11.186697502061728 -0.047378210350871086 -11.178278718329969
202 -0.04759189262986183 -11.23428939469159 -0.04733179658651352 -11.225610514916482
203 -0.04751186836510897 -11.2818012630567 -0.04780801720917225 -11.273418532125655
204 -0.04743222594261169 -11.32923348899931 -0.04765803422778845 -11.321076566353444
205 -0.04736558627337217 -11.376599075272683 -0.04712292831391096 -11.368199494667355
206 -0.047297526337206366 -11.42389660160989 -0.04563367590308189 -11.413833170570436
207 -0.047241412848234174 -11.471138014458123 -0.047087831608951095 -11.460921002179388
208 -0.04717784449458122 -11.518315858952704 -0.04673823993653059 -11.507659242115919
209 -0.047101302072405815 -11.56541716102511 -0.04774940572679043 -11.55540864784271
210 -0.04702754151076079 -11.612444702535871 -0.04679490756243467 -11.602203555405143
211 -0.046982844918966295 -11.659427547454838 -0.04766974691301584 -11.64987330231816
212 -0.04689330961555242 -11.70632085707039 -0.046744161657989024 -11.696617463976148
213 -0.04683969840407372 -11.753160555474464 -0.04726153407245874 -11.743878998048606
214 -0.04675576984882355 -11.799916325323288 -0.04655878059566021 -11.790437778644266
215 -0.04668670576065779 -11.846603031083946 -0.04624970462173224 -11.836687483266
216 -0.046622366458177564 -11.893225397542123 -0.04621769897639751 -11.882905182242396
217 -0.04656089190393686 -11.93978628944606 -0.046242337487637994 -11.929147519730034
218 -0.046490779332816604 -11.986277068778877 -0.04581566210836172 -11.974963181838396
219 -0.04643249977380037 -12.032709568552677 -0.04700849801301956 -12.021971679851415
220 -0.046357440389692785 -12.07906700894237 -0.04849203247576952 -12.070463712327184
221 -0.0462857173755765 -12.125352726317947 -0.0460970276966691 -12.116560740023854
222 -0.0462068835273385 -12.171559609845286 -0.048319837637245656 -12.1648805776611
223 -0.046131459064781666 -12.217691068910067 -0.04598611295223236 -12.210866690613331
224 -0.04607657790184021 -12.263767646811907 -0.04554218556731939 -12.25640887618065
225 -0.04599703308194876 -12.309764679893856 -0.04714923799037933 -12.303558114171029
226 -0.04593733642250299 -12.355702016316359 -0.0444997763261199 -12.348057890497149
227 -0.04588808082044125 -12.4015900971368 -0.04619998764246702 -12.394257878139616
228 -0.045814243517816065 -12.447404340654616 -0.04549313634634018 -12.439751014485957
229 -0.04574925191700459 -12.493153592571622 -0.04619675148278475 -12.485947765968742
230 -0.045681672357022765 -12.538835264928645 -0.0464363556355238 -12.532384121604267
231 -0.0456216448917985 -12.584456909820444 -0.04527698140591383 -12.57766110301018
232 -0.04556044600903988 -12.630017355829484 -0.04395767543464899 -12.62161877844483
233 -0.04551847092807293 -12.675535826757557 -0.04658778849989176 -12.668206566944722
234 -0.045470424741506574 -12.721006251499063 -0.04728472847491503 -12.715491295419637
235 -0.04534662812948227 -12.766352879628545 -0.04586688969284296 -12.76135818511248
236 -0.04529679827392101 -12.811649677902466 -0.04483629819005728 -12.806194483302537
237 -0.04524415675550699 -12.856893834657972 -0.04508262351155281 -12.85127710681409
238 -0.04517747424542904 -12.902071308903402 -0.04510056599974632 -12.896377672813836
239 -0.045117705501616 -12.947189014405017 -0.04540185015648603 -12.941779522970322
240 -0.045034834556281565 -12.992223848961299 -0.04391874838620424 -12.985698271356526
241 -0.045003010891377926 -13.037226859852677 -0.04491655100136995 -13.030614822357895
242 -0.044937587901949884 -13.082164447754627 -0.045449622347950934 -13.076064444705846
243 -0.044872946850955484 -13.127037394605582 -0.04488397873938084 -13.120948423445228
244 -0.04480578675866127 -13.171843181364244 -0.04534605946391821 -13.166294482909146
245 -0.044738996960222724 -13.216582178324467 -0.0456791115924716 -13.211973594501618
246 -0.04467198569327593 -13.261254164017743 -0.04496754538267851 -13.256941139884297
247 -0.044608767144382 -13.305862931162125 -0.043742785416543487 -13.300683925300842
248 -0.044563689082860944 -13.350426620244985 -0.043230611085891726 -13.343914536386734
249 -0.04450628291815519 -13.39493290316314 -0.04424121789634228 -13.388155754283076
250 -0.04442950710654259 -13.439362410269682 -0.044050492160022256 -13.432206246443098
251 -0.04440118595957756 -13.48376359622926 -0.04625328611582517 -13.478459532558922
252 -0.04431411474943161 -13.52807771097869 -0.04448731448501349 -13.522946847043936
253 -0.044248423911631106 -13.572326134890321 -0.04511482771486044 -13.568061674758797
254 -0.04418004248291254 -13.616506177373234 -0.043927186727523805 -13.61198886148632
255 -0.044122356362640856 -13.660628533735874 -0.04362134393304586 -13.655610205419366
256 -0.04408593606203794 -13.704714469797912 -0.044828877039253714 -13.70043908245862
257 -0.044021247699856755 -13.748735717497768 -0.04474889375269413 -13.745187976211314
258 -0.04393162913620472 -13.792667346633973 -0.04391468930989504 -13.78910266552121
259 -0.043890181183815005 -13.836557527817789 -0.043905102834105494 -13.833007768355316
260 -0.04383574910461903 -13.880393276922408 -0.04538897685706615 -13.878396745212381
261 -0.04376008100807667 -13.924153357930486 -0.04446679409593344 -13.922863539308315
262 -0.04370296169072389 -13.967856319621209 -0.04417176265269518 -13.96703530196101
263 -0.04364735148847103 -14.01150367110968 -0.044207063317298886 -14.011242365278308
264 -0.0435847245156765 -14.055088395625356 -0.0425524141639471 -14.053794779442255
265 -0.04353450071066618 -14.098622896336023 -0.04297316186130047 -14.096767941303556
266 -0.04348495807498694 -14.14210785441101 -0.04173753671348095 -14.138505478017036
267 -0.043451526947319505 -14.18555938135833 -0.04412641134113073 -14.182631889358166
268 -0.043404965475201604 -14.22896434683353 -0.04307015612721443 -14.22570204548538
269 -0.0433458236977458 -14.272310170531275 -0.041681922413408755 -14.26738396789879
270 -0.04328798074275255 -14.315598151274028 -0.04201598148792982 -14.30939994938672
271 -0.04324974957853556 -14.358847900852563 -0.04481170121580362 -14.354211650602522
272 -0.04317425731569528 -14.402022158168258 -0.043901209346950056 -14.398112859949473
273 -0.043125595711171624 -14.445147753879429 -0.04089323449879885 -14.439006094448272
274 -0.0430942241102457 -14.488241977989674 -0.042706430144608024 -14.481712524592881
275 -0.0430406404659152 -14.531282618455588 -0.042899396270513535 -14.524611920863395
276 -0.04298926331102848 -14.574271881766617 -0.042614912427961824 -14.567226833291356
277 -0.04292418956756592 -14.617196071334183 -0.042772989347577096 -14.609999822638933
278 -0.042862217500805856 -14.660058288834989 -0.041637699119746685 -14.65163752175868
279 -0.042836776934564114 -14.702895065769553 -0.04268843233585358 -14.694325954094534
280 -0.04277026485651732 -14.745665330626071 -0.04332917556166649 -14.7376551296562
281 -0.042728218249976635 -14.788393548876048 -0.043273283541202544 -14.780928413197403
282 -0.04265613500028849 -14.831049683876337 -0.042173202335834506 -14.823101615533238
283 -0.04258933532983065 -14.873639019206168 -0.044936754554510114 -14.868038370087747
284 -0.04253221992403269 -14.9161712391302 -0.04489188995212316 -14.91293026003987
285 -0.04244940113276243 -14.958620640262962 -0.04216894619166851 -14.955099206231539
286 -0.04241230543702841 -15.001032945699992 -0.04209162928164005 -14.997190835513178
287 -0.04235768336802721 -15.04339062906802 -0.04334664698690176 -15.04053748250008
288 -0.042294766381382944 -15.085685395449403 -0.041992120631039145 -15.08252960313112
289 -0.04224247485399246 -15.127927870303395 -0.040582009218633176 -15.123111612349753
290 -0.04219638034701347 -15.170124250650408 -0.04208104107528925 -15.165192653425041
291 -0.04217941500246525 -15.212303665652874 -0.044516801834106445 -15.209709455259148
292 -0.04210753813385963 -15.254411203786733 -0.04115067087113857 -15.250860126130286
293 -0.042052151262760164 -15.296463355049493 -0.04371137470006943 -15.294571500830356
294 -0.04199964515864849 -15.338463000208142 -0.04323858469724655 -15.337810085527602
295 -0.04193863328546286 -15.380401633493605 -0.04214373715221882 -15.379953822679822
296 -0.04188481587916613 -15.422286449372772 -0.04280525036156178 -15.422759073041384
297 -0.04180154539644718 -15.46408799476922 -0.04135856907814741 -15.46411764211953
298 -0.04177634753286839 -15.505864342302088 -0.0422955971211195 -15.50641323924065
299 -0.041735950484871866 -15.54760029278696 -0.04034740924835205 -15.546760648489002
300 -0.04168281890451908 -15.58928311169148 -0.04244514815509319 -15.589205796644094
301 -0.041621274687349795 -15.630904386378829 -0.04197884015738964 -15.631184636801484
302 -0.041574975848197936 -15.672479362227026 -0.04110701959580183 -15.672291656397286
303 -0.04153399486094713 -15.714013357087973 -0.041334318742156026 -15.713625975139442
304 -0.04148613773286343 -15.755499494820837 -0.041276251152157786 -15.7549022262916
305 -0.04144126083701849 -15.796940755657856 -0.03940823879092932 -15.79431046508253
306 -0.041414999030530454 -15.838355754688386 -0.04082515612244606 -15.835135621204977
307 -0.04135713186115027 -15.879712886549537 -0.04181852415204048 -15.876954145357017
308 -0.041329096630215646 -15.921041983179753 -0.04111369475722313 -15.91806784011424
309 -0.041278036683797835 -15.96232001986355 -0.040259931981563565 -15.958327772095803
310 -0.041224519908428195 -16.00354453977198 -0.04164001978933811 -15.99996779188514
311 -0.041166063956916334 -16.044710603728895 -0.039920298382639885 -16.03988809026778
312 -0.04115452822297812 -16.085865131951874 -0.0405797878280282 -16.08046787809581
313 -0.04110591020435095 -16.126971042156224 -0.04021008927375078 -16.12067796736956
314 -0.041076653823256495 -16.16804769597948 -0.04132658615708351 -16.162004553526643
315 -0.04101601261645556 -16.209063708595938 -0.04174940958619118 -16.203753963112835
316 -0.04099069181829691 -16.250054400414236 -0.04016109574586153 -16.243915058858697
317 -0.040960945561528204 -16.291015345975765 -0.03966783955693245 -16.28358289841563
318 -0.04090543054044247 -16.331920776516206 -0.0442132567986846 -16.327796155214315
319 -0.04080472830682993 -16.372725504823038 -0.042842552065849304 -16.370638707280165
320 -0.040778012946248055 -16.413503517769286 -0.039431956596672535 -16.410070663876837
321 -0.04071905519813299 -16.454222572967417 -0.03918940611183643 -16.449260069988675
322 -0.04072136040776968 -16.494943933375186 -0.042689024657011035 -16.491949094645687
323 -0.04061184450984001 -16.535555777885026 -0.040484245494008066 -16.532433340139693
324 -0.04059350751340389 -16.57614928539843 -0.042302178032696244 -16.57473551817239
325 -0.04052833635360002 -16.61667762175203 -0.040377449803054334 -16.615112967975442
326 -0.04048645310103893 -16.657164074853068 -0.04149103481322527 -16.65660400278867
327 -0.040441935509443284 -16.69760601036251 -0.040370378829538825 -16.696974381618208
328 -0.04042945895344019 -16.73803546931595 -0.03847389556467533 -16.735448277182883
329 -0.04039129726588726 -16.778426766581838 -0.03933377899229527 -16.774782056175177
330 -0.040367511473596095 -16.818794278055435 -0.0400232532992959 -16.814805309474472
331 -0.04028938375413418 -16.85908366180957 -0.04102399628609419 -16.855829305760565
332 -0.04026373829692602 -16.899347400106496 -0.040693693421781064 -16.896522999182345
333 -0.04020844157785177 -16.93955584168435 -0.03994387555867433 -16.93646687474102
334 -0.04017841555178166 -16.97973425723613 -0.03959291893988848 -16.976059793680907
335 -0.04017210379242897 -17.01990636102856 -0.042667475529015064 -17.018727269209922
336 -0.04009978156536818 -17.060006142593927 -0.04063530955463648 -17.05936257876456
337 -0.04004942085593939 -17.100055563449867 -0.04031879231333733 -17.099681371077896
338 -0.04000128395855427 -17.14005684740842 -0.04058880619704723 -17.140270177274942
339 -0.03995729405432939 -17.18001414146275 -0.0397151930257678 -17.17998537030071
340 -0.03991452548652887 -17.21992866694928 -0.03865277171134949 -17.218638142012058
341 -0.039923889189958574 -17.259852556139236 -0.04193911720067263 -17.26057725921273
342 -0.03986091613769531 -17.29971347227693 -0.04223150219768286 -17.302808761410414
343 -0.039782463759183886 -17.339495936036116 -0.03990050349384546 -17.34270926490426
344 -0.03977461047470569 -17.37927054651082 -0.040992140956223014 -17.383701405860485
345 -0.039693775959312914 -17.418964322470135 -0.04206155240535736 -17.425762958265842
346 -0.03964576441794634 -17.458610086888083 -0.040695265680551526 -17.466458223946393
347 -0.0395970543846488 -17.498207141272733 -0.03973797205835581 -17.506196196004748
348 -0.039579984918236735 -17.53778712619097 -0.03837109860032797 -17.544567294605077
349 -0.03954067975282669 -17.577327805943796 -0.04006728008389473 -17.584634574688973
350 -0.0394890146329999 -17.616816820576794 -0.03892524167895317 -17.623559816367926
351 -0.03947206381708383 -17.656288884393877 -0.038517607189714906 -17.66207742355764
352 -0.03945403769612312 -17.69574292209 -0.038611510023474696 -17.700688933581116
353 -0.03938743844628334 -17.735130360536285 -0.03630013968795538 -17.736989073269072
354 -0.039392074570059776 -17.774522435106345 -0.03930917792022228 -17.776298251189296
355 -0.039381670951843264 -17.81390410605819 -0.03837504535913468 -17.81467329654843
356 -0.0393592044711113 -17.8532633105293 -0.038338823802769186 -17.8530121203512
357 -0.03933760654181242 -17.892600917071114 -0.03790780771523714 -17.890919928066435
358 -0.03931166492402553 -17.93191258199514 -0.03710231333971024 -17.928022241406143
359 -0.03928932566195727 -17.971201907657097 -0.04220552183687687 -17.97022776324302
360 -0.03923023659735918 -18.010432144254455 -0.0384811494499445 -18.008708912692963
361 -0.039201813749969006 -18.049633958004424 -0.03899118565022945 -18.047700098343192
362 -0.03916970584541559 -18.08880366384984 -0.04085908494889736 -18.08855918329209
363 -0.03913513738662004 -18.12793880123646 -0.03949999175965786 -18.12805917505175
364 -0.03907548785209656 -18.167014289088556 -0.03966211918741465 -18.167721294239165
365 -0.03905194811522961 -18.206066237203785 -0.037887591123580935 -18.205608885362746
366 -0.0390035305172205 -18.245069767721006 -0.040455834567546846 -18.246064719930292
367 -0.03897046502679587 -18.284040232747802 -0.039141382463276385 -18.28520610239357
368 -0.0389160955324769 -18.32295632828028 -0.03912139553576708 -18.324327497929335
369 -0.03890749253332615 -18.361863820813607 -0.03986428659409284 -18.364191784523427
370 -0.03887501358985901 -18.400738834403466 -0.03916081022471189 -18.40335259474814
371 -0.038818399980664255 -18.43955723438413 -0.0397735508158803 -18.44312614556402
372 -0.038772492296993734 -18.47832972668112 -0.038985548354685304 -18.482111693918704
373 -0.03876017313450575 -18.517089899815627 -0.03964221067726612 -18.52175390459597
374 -0.03872942291200161 -18.55581932272763 -0.04049462731927633 -18.562248531915245
375 -0.03864660765975714 -18.594465930387386 -0.03992567304521799 -18.602174204960463
376 -0.03861894644796848 -18.633084876835355 -0.04010768998414278 -18.642281894944606
377 -0.038577765226364136 -18.67166264206172 -0.03881104253232479 -18.68109293747693
378 -0.03852284681051969 -18.710185488872238 -0.038511385396122935 -18.719604322873053
379 -0.038526115007698536 -18.748711603879936 -0.03637344893068075 -18.755977771803735
380 -0.038509749062359336 -18.787221352942296 -0.038098772242665294 -18.7940765440464
381 -0.03845470007508993 -18.825676053017386 -0.037810884043574335 -18.831887428089974
382 -0.03847943656146526 -18.864155489578852 -0.040091593936085704 -18.87197902202606
383 -0.03840767648071051 -18.90256316605956 -0.03923159930855036 -18.91121062133461
384 -0.038357258588075635 -18.940920424647636 -0.03727559745311737 -18.94848621878773
385 -0.03835920877754688 -18.979279633425183 -0.037701616808772084 -18.9861878355965
386 -0.03833932857960463 -19.017618962004786 -0.04076680894941091 -19.02695464454591
387 -0.038274568133056165 -19.05589353013784 -0.04046484772115946 -19.06741949226707
388 -0.03822643160820007 -19.094119961746042 -0.036932616122066976 -19.104352108389136
389 -0.03820659853518009 -19.13232656028122 -0.03641753550618887 -19.140769643895325
390 -0.03817972354590893 -19.17050628382713 -0.03643022440373898 -19.177199868299063
391 -0.038199995458126065 -19.208706279285256 -0.0496044984087348 -19.226804366707796
392 -0.03800691105425358 -19.24671319033951 -0.04003008399158716 -19.266834450699385
393 -0.037963800877332685 -19.28467699121684 -0.03645692113786936 -19.303291371837254
394 -0.037956859171390536 -19.322633850388232 -0.03949254136532545 -19.34278391320258
395 -0.037898927740752694 -19.360532778128984 -0.03678632061928511 -19.379570233821866
396 -0.03789503835141659 -19.3984278164804 -0.03738475739955902 -19.416954991221424
397 -0.03788798656314611 -19.436315803043545 -0.03850853964686394 -19.455463530868286
398 -0.03783874902874231 -19.47415455207229 -0.03669911716133356 -19.49216264802962
399 -0.03781534694135189 -19.51196989901364 -0.03539799023419619 -19.527560638263814
400 -0.037826576828956605 -19.549796475842594 -0.03614395428448915 -19.563704592548305
401 -0.03778512012213468 -19.58758159596473 -0.039480012655258176 -19.603184605203563
402 -0.03778561856597662 -19.625367214530705 -0.03827042020857334 -19.641455025412135
403 -0.03777225576341152 -19.663139470294116 -0.03593299705535173 -19.677388022467486
404 -0.03777032364159823 -19.700909793935715 -0.03780073132365942 -19.715188753791146
405 -0.037740479409694674 -19.73865027334541 -0.035570028237998486 -19.750758782029145
406 -0.03772715702652931 -19.77637743037194 -0.0378852628171444 -19.78864404484629
407 -0.03771711643785238 -19.814094546809795 -0.036035550944507125 -19.824679595790798
408 -0.03770143929868937 -19.851795986108485 -0.03761406689882278 -19.86229366268962
409 -0.03766944520175457 -19.88946543131024 -0.040545872785151 -19.902839535474772
410 -0.03761881440877914 -19.92708424571902 -0.035508191026747224 -19.93834772650152
411 -0.03763830475509167 -19.96472255047411 -0.03778410442173481 -19.976131830923254
412 -0.03764012064784765 -20.002362671121958 -0.03419152479618788 -20.010323355719443
413 -0.03763696253299713 -20.039999633654954 -0.037624568678438663 -20.04794792439788
414 -0.03762285467237234 -20.077622488327325 -0.037359490245580676 -20.085307414643463
415 -0.03761257100850344 -20.115235059335827 -0.03815574236214161 -20.123463157005606
416 -0.037600118294358255 -20.152835177630184 -0.0403225053101778 -20.163785662315785
417 -0.0375082079321146 -20.190343385562297 -0.03674701564013958 -20.200532677955923
418 -0.037500332295894626 -20.227843717858192 -0.035338408686220645 -20.235871086642145
419 -0.03749881535768509 -20.26534253321588 -0.03628185819834471 -20.27215294484049
420 -0.03746100645512342 -20.302803539671004 -0.03632317371666431 -20.308476118557152
421 -0.037520512379705905 -20.34032405205071 -0.030200253147631882 -20.338676371704786
422 -0.037539249286055565 -20.377863301336767 -0.03687882218509912 -20.375555193889884
423 -0.03750513289123773 -20.415368434228004 -0.03648950885981321 -20.412044702749697
424 -0.037503468059003356 -20.452871902287008 -0.03989448826760054 -20.451939191017296
425 -0.037441115640103814 -20.49031301792711 -0.03688009344041347 -20.48881928445771
426 -0.03741102982312441 -20.527724047750237 -0.03310105986893177 -20.52192034432664
427 -0.03745443373918533 -20.565178481489422 -0.03986236695200205 -20.561782711278642
428 -0.03741983454674482 -20.60259831603617 -0.03732836022973061 -20.59911107150837
429 -0.03739429898560047 -20.639992615021768 -0.03826343435794115 -20.637374505866312
430 -0.03734927587211132 -20.677341890893878 -0.0408859770745039 -20.678260482940814
431 -0.037266087159514426 -20.714607978053394 -0.038040201738476755 -20.71630068467929
432 -0.03729232233017683 -20.75190030038357 -0.03820572178810835 -20.7545064064674
433 -0.03723318334668875 -20.78913348373026 -0.03716591447591781 -20.791672320943317
434 -0.037200595065951345 -20.82633407879621 -0.035696801356971265 -20.827369122300286
435 -0.037200084701180455 -20.86353416349739 -0.03896372802555561 -20.866332850325843
436 -0.03716909773647785 -20.90070326123387 -0.03910018354654312 -20.905433033872388
437 -0.03707589041441679 -20.937779151648286 -0.03762641809880733 -20.943059451971195
438 -0.037058751471340655 -20.974837903119628 -0.03780902959406376 -20.98086848156526
439 -0.03704684376716614 -21.011884746886793 -0.035924019664525984 -21.016792501229787
440 -0.03704502917826176 -21.048929776065055 -0.03351359274238348 -21.05030609397217
441 -0.03702634871006012 -21.085956124775116 -0.034669812954962256 -21.084975906927134
442 -0.03700848650187254 -21.122964611276988 -0.036366713047027585 -21.12134261997416
443 -0.037000677548348904 -21.159965288825337 -0.03585844822227955 -21.15720106819644
444 -0.036989905126392844 -21.19695519395173 -0.036802875623106954 -21.194003943819546
445 -0.03693502340465784 -21.23389021735639 -0.0408985897898674 -21.234902533609414
446 -0.03693922683596611 -21.270829444192355 -0.03754146434366703 -21.272443997953083
447 -0.03691571913659573 -21.30774516332895 -0.03643404245376587 -21.30887804040685
448 -0.036875715106725694 -21.344620878435673 -0.03678342457860708 -21.345661464985458
449 -0.036857987940311435 -21.381478866375986 -0.03242578264325857 -21.378087247628716
450 -0.03698543105274439 -21.41846429742873 -0.031409749388694765 -21.40949699701741
451 -0.03696353808045387 -21.455427835509184 -0.0365973562002182 -21.446094353217628
452 -0.03695778697729111 -21.492385622486474 -0.03735638726502657 -21.483450740482656
453 -0.0369445376098156 -21.52933016009629 -0.03723197653889656 -21.520682717021554
454 -0.03691201247274876 -21.566242172569037 -0.036608720384538176 -21.557291437406093
455 -0.03689756318926811 -21.603139735758305 -0.038645686395466325 -21.59593712380156
456 -0.0369493929669261 -21.64008912872523 -0.04374457318335771 -21.639681696984916
457 -0.036773348785936834 -21.676862477511165 -0.03553687203675508 -21.67521856902167
458 -0.036750783771276475 -21.71361326128244 -0.035329513065516946 -21.710548082087186
459 -0.0367584727704525 -21.75037173405289 -0.03580456394702196 -21.746352646034207
460 -0.036734983697533606 -21.787106717750426 -0.037806537561118604 -21.784159183595325
461 -0.036709755286574365 -21.823816473037 -0.035541866719722745 -21.819701050315047
462 -0.03671740833669901 -21.860533881373698 -0.03498952742666006 -21.854690577741707
463 -0.036702658794820306 -21.897236540168517 -0.035734087228775024 -21.89042466497048
464 -0.03666175492107868 -21.933898295089595 -0.03657469153404236 -21.926999356504524
465 -0.03667483441531658 -21.97057312950491 -0.03310174848884344 -21.960101104993367
466 -0.03668539747595787 -22.007258526980866 -0.03758031707257033 -21.997681422065938
467 -0.036653201282024386 -22.04391172826289 -0.03764140196144581 -22.035322824027382
468 -0.036610509641468524 -22.08052223790436 -0.035573347844183444 -22.070896171871567
469 -0.036622092686593534 -22.117144330590953 -0.03753066565841436 -22.108426837529983
470 -0.03659197874367237 -22.153736309334626 -0.03606757111847401 -22.144494408648455
471 -0.03655895683914423 -22.19029526617377 -0.037128185480833055 -22.181622594129287
472 -0.03653308376669884 -22.22682834994047 -0.03635828737169504 -22.21798088150098
473 -0.0365441782400012 -22.26337252818047 -0.036603539064526555 -22.254584420565507
474 -0.03645746875554323 -22.299829996936012 -0.0391711138188839 -22.293755534384392
475 -0.036469743400812146 -22.336299740336823 -0.03256759569048882 -22.32632313007488
476 -0.03648935649544001 -22.372789096832264 -0.03620885740965605 -22.362531987484534
477 -0.0364800738170743 -22.40926917064934 -0.03532296754419804 -22.39785495502873
478 -0.036510638520121576 -22.44577980916946 -0.03786819819360972 -22.43572315322234
479 -0.0364819897338748 -22.482261798903334 -0.041837810538709164 -22.47756096376105
480 -0.036377268470823766 -22.518639067374156 -0.035156827233731744 -22.51271779099478
481 -0.03637964073568582 -22.55501870810984 -0.03880568128079176 -22.551523472275573
482 -0.03628499712795019 -22.59130370523779 -0.03404765650629997 -22.585571128781872
483 -0.036333899945020676 -22.627637605182812 -0.03452025838196278 -22.620091387163836
484 -0.036327078379690646 -22.663964683562504 -0.03746941424906254 -22.6575608014129
485 -0.036276758462190625 -22.700241442024694 -0.03650887571275234 -22.69406967712565
486 -0.03627215027809143 -22.736513592302785 -0.03808967750519514 -22.732159354630845
487 -0.03622040413320064 -22.772733996435985 -0.03378348089754581 -22.765942835528392
488 -0.03625257052481175 -22.808986566960797 -0.03612167537212372 -22.802064510900514
489 -0.03625532202422619 -22.845241888985022 -0.03707697093486786 -22.839141481835384
490 -0.036188818886876105 -22.8814307078719 -0.037238932214677334 -22.87638041405006
491 -0.036203720793128016 -22.91763442866503 -0.03824618794023991 -22.9146266019903
492 -0.036094341054558755 -22.953728769719586 -0.034173723123967645 -22.948800325114266
493 -0.036151527799665926 -22.989880297519253 -0.03654646333307028 -22.985346788447337
494 -0.03611081298440695 -23.02599111050366 -0.033682768046855924 -23.019029556494193
495 -0.036176289059221746 -23.06216739956288 -0.03817937057465315 -23.057208927068846
496 -0.036092189699411394 -23.09825958926229 -0.03504429645836353 -23.09225322352721
497 -0.03613902684301138 -23.1343986161053 -0.03935638926923275 -23.131609612796442
498 -0.036054658517241475 -23.170453274622542 -0.035239380598068235 -23.16684899339451
499 -0.03607034534215927 -23.206523619964702 -0.03354520592838526 -23.200394199322893
500 -0.03608392663300038 -23.242607546597704 -0.034733539633452895 -23.235127738956347
501 -0.03610841203480959 -23.278715958632514 -0.04133271723985672 -23.276460456196205
502 -0.03595768734812736 -23.31467364598064 -0.03705256301909685 -23.3135130192153
503 -0.035954888164997104 -23.35062853414564 -0.03640834651887417 -23.349921365734176
504 -0.035940921306610106 -23.38656945545225 -0.03496840354055166 -23.38488976927473
505 -0.035955861769616605 -23.422525317221865 -0.037312095426023005 -23.422201864700753
506 -0.035901072807610034 -23.458426390029476 -0.038762818276882174 -23.460964682977636
507 -0.03583755902945995 -23.494263949058936 -0.03512442689388991 -23.496089109871527
508 -0.035820760391652585 -23.530084709450588 -0.037110679969191554 -23.53319978984072
509 -0.035829574801027775 -23.565914284251615 -0.03553161695599556 -23.568731406796715
510 -0.035791984759271145 -23.601706269010887 -0.03654713481664658 -23.605278541613362
511 -0.03578259162604809 -23.637488860636935 -0.03514410350471735 -23.64042264511808
512 -0.03574755974113941 -23.673236420378075 -0.03715219013392925 -23.67757483525201
513 -0.035706491023302075 -23.708942911401376 -0.03365582637488842 -23.7112306616269
514 -0.035728628374636175 -23.74467153977601 -0.03903294876217842 -23.750263610389077
515 -0.03567484132945538 -23.780346381105467 -0.03617381677031517 -23.78643742715939
516 -0.035639376007020475 -23.815985757112486 -0.033476153202354905 -23.819913580361746
517 -0.03568698856979609 -23.851672745682283 -0.038743936084210874 -23.858657516445955
518 -0.03566274307668209 -23.887335488758964 -0.04217911809682846 -23.900836634542785
519 -0.03555061388760805 -23.922886102646572 -0.03660370483994484 -23.93744033938273
520 -0.035526462458074094 -23.958412565104645 -0.03503047600388527 -23.972470815386615
521 -0.035481793060898784 -23.993894358165544 -0.038128599897027014 -24.010599415283643
522 -0.03551806975156069 -24.029412427917105 -0.03332775179296732 -24.04392716707661
523 -0.03548399228602648 -24.06489642020313 -0.03490889426320791 -24.078836061339818
524 -0.03552480600774288 -24.100421226210873 -0.03677402380853891 -24.115610085148358
525 -0.03545948900282383 -24.1358807152137 -0.035162607580423354 -24.150772692728783
526 -0.03545405231416225 -24.17133476752786 -0.03774853572249413 -24.188521228451275
527 -0.035468815453350545 -24.20680358298121 -0.039996447041630745 -24.228517675492906
528 -0.0353384044021368 -24.242141987383345 -0.035680042766034606 -24.26419771825894
529 -0.035347672179341316 -24.277489659562686 -0.0363506156951189 -24.30054833395406
530 -0.03533571623265743 -24.312825375795345 -0.03540614154189825 -24.33595447549596
531 -0.03537161108106375 -24.34819698687641 -0.03795979544520378 -24.373914270941164
532 -0.0352528378367424 -24.383449824713153 -0.03600700292736292 -24.409921273868527
533 -0.035263826884329316 -24.418713651597482 -0.038330964557826516 -24.448252238426353
534 -0.03518980946391821 -24.4539034610614 -0.03453479614108801 -24.48278703456744
535 -0.03516893684864044 -24.489072397910043 -0.03591862209141254 -24.518705656658852
536 -0.03520925603806972 -24.524281653948112 -0.03597418423742056 -24.554679840896274
537 -0.03511481191962958 -24.559396465867742 -0.03702302351593971 -24.591702864412213
538 -0.0351333424448967 -24.59452980831264 -0.03443377893418074 -24.626136643346392
539 -0.03515156824141741 -24.629681376554057 -0.03176056053489447 -24.657897203881287
540 -0.03520242907106876 -24.664883805625127 -0.034734863974154 -24.692632067855442
541 -0.0351897731423378 -24.700073578767466 -0.032721953466534615 -24.725354021321976
542 -0.03524585664272308 -24.73531943541019 -0.0421757023781538 -24.76752972370013
543 -0.035132602974772456 -24.770452038384963 -0.03395671211183071 -24.80148643581196
544 -0.03513735681772232 -24.805589395202684 -0.03396100364625454 -24.835447439458214
545 -0.035153329372406006 -24.84074272457509 -0.03414643686264753 -24.869593876320863
546 -0.03511719666421413 -24.875859921239304 -0.033974764123559 -24.903568640444423
547 -0.035090640746057035 -24.91095056198536 -0.033034646324813365 -24.936603286769238
548 -0.035174884088337424 -24.946125446073697 -0.03216581139713526 -24.968769098166373
549 -0.03526879344135523 -24.98139423951505 -0.03472968526184559 -25.003498783428217
550 -0.03516443986445665 -25.016558679379507 -0.035340560227632524 -25.038839343655848
551 -0.03519130945205688 -25.051749988831563 -0.03284799214452505 -25.071687335800373
552 -0.03521283008158207 -25.086962818913147 -0.035579432174563407 -25.107266767974938
553 -0.03519145604223013 -25.122154274955378 -0.03366450872272253 -25.14093127669766
554 -0.03523389957845211 -25.15738817453383 -0.03338301293551922 -25.17431428963318
555 -0.035232836939394475 -25.19262101147322 -0.03513469584286213 -25.209448985476044
556 -0.035194408148527145 -25.22781541962175 -0.03437867630273104 -25.243827661778774
557 -0.03521030973643065 -25.26302572935818 -0.035753395222127435 -25.2795810570009
558 -0.03524455484002829 -25.298270284198207 -0.03446393478661776 -25.31404499178752
559 -0.03519685249775648 -25.333467136695962 -0.036028516665101054 -25.35007350845262
560 -0.035258150100708006 -25.36872528679667 -0.03844534102827311 -25.388518849480892
561 -0.035097737610340116 -25.40382302440701 -0.035382197424769404 -25.423901046905662
562 -0.03514616470783949 -25.43896918911485 -0.03287652097642422 -25.456777567882085
563 -0.03514757212251425 -25.474116761237365 -0.03474519979208708 -25.491522767674173
564 -0.03513727653771639 -25.509254037775083 -0.03505612649023533 -25.52657889416441
565 -0.03511458858847618 -25.54436862636356 -0.03794789221137762 -25.564526786375787
566 -0.03513035457581282 -25.579498980939373 -0.034019467420876026 -25.598546253796663
567 -0.0350526662543416 -25.614551647193714 -0.0317407401278615 -25.630286993924525
568 -0.035221613198518756 -25.649773260392234 -0.035132401064038275 -25.665419394988565
569 -0.035176075994968414 -25.684949336387202 -0.03454267382621765 -25.69996206881478
570 -0.03519160747528076 -25.720140943862482 -0.03526277597993612 -25.73522484479472
571 -0.03510583695024252 -25.755246780812726 -0.033019849471747874 -25.768244694266468
572 -0.035157267563045026 -25.79040404837577 -0.030190239660441875 -25.79843493392691
573 -0.03530335631221533 -25.825707404687986 -0.03530774805694818 -25.833742681983857
574 -0.03523802570998669 -25.860945430397972 -0.03553802166134119 -25.8692807036452
575 -0.03524129744619131 -25.896186727844164 -0.0357161546126008 -25.9049968582578
576 -0.03519908059388399 -25.931385808438048 -0.03453440088778734 -25.939531259145586
577 -0.035188383609056476 -25.966574192047105 -0.03267087861895561 -25.97220213776454
578 -0.03524081520736218 -26.001815007254468 -0.029445979930460452 -26.001648117695
579 -0.03535157050937414 -26.03716657776384 -0.035197393409907816 -26.03684551110491
580 -0.03527126517146826 -26.072437842935308 -0.03418194055557251 -26.071027451660484
581 -0.035275131836533545 -26.107712974771843 -0.0334441227838397 -26.104471574444325
582 -0.0353159150108695 -26.143028889782713 -0.034829182736575606 -26.1393007571809
583 -0.03532086610794068 -26.178349755890654 -0.037052159942686555 -26.176352917123587
584 -0.03521533217281103 -26.213565088063465 -0.03242260348051786 -26.208775520604107
585 -0.03533358033746481 -26.24889866840093 -0.03381886128336191 -26.242594381887468
586 -0.03533100988715887 -26.28422967828809 -0.02955273278057575 -26.272147114668044
587 -0.03537450283765793 -26.319604181125747 -0.033216786570847034 -26.30536390123889
588 -0.03543054517358542 -26.355034726299333 -0.03744190167635679 -26.342805802915247
589 -0.03532614447176456 -26.390360870771097 -0.035292495228350165 -26.3780982981436
590 -0.035319472663104534 -26.425680343434202 -0.03663856275379658 -26.414736860897396
591 -0.03536704853177071 -26.461047391965973 -0.030550688784569503 -26.445287549681964
592 -0.03536286242306232 -26.496410254389037 -0.03494162000715732 -26.48022916968912
593 -0.03535411935299635 -26.531764373742032 -0.03651325386017561 -26.516742423549296
594 -0.03531754594296217 -26.567081919684995 -0.03639263398945332 -26.55313505753875
595 -0.0352419963106513 -26.602323915995647 -0.03556828368455171 -26.5887033412233
596 -0.035257524065673354 -26.63758144006132 -0.037864862754940984 -26.62656820397824
597 -0.03520031441003084 -26.67278175447135 -0.03511643074452877 -26.66168463472277
598 -0.03518283609300852 -26.70796459056436 -0.036465934664011004 -26.698150569386783
599 -0.03515023253858089 -26.74311482310294 -0.03907749038189649 -26.73722805976868
600 -0.035101795196533205 -26.77821661829947 -0.036841461807489394 -26.77406952157617
601 -0.035099110938608645 -26.81331572923808 -0.02917354004457593 -26.803243061620744
602 -0.03513555154204369 -26.848451280780125 -0.03338847495615482 -26.8366315365769
603 -0.03514152597635985 -26.883592806756486 -0.03530413322150707 -26.871935669798408
604 -0.03514641858637333 -26.918739225342858 -0.035271864756941794 -26.90720753455535
605 -0.0351169440895319 -26.953856169432388 -0.036683349311351775 -26.943890883866704
606 -0.03511467482894659 -26.988970844261335 -0.03616412729024887 -26.980055011156953
607 -0.035061997920274736 -27.024032842181608 -0.03539380803704262 -27.015448819193995
608 -0.03502441234886646 -27.059057254530476 -0.03519370201975107 -27.050642521213746
609 -0.03498493768274784 -27.094042192213223 -0.03572562467306852 -27.086368145886816
610 -0.03499709889292717 -27.12903929110615 -0.036419433541595936 -27.12278757942841
611 -0.034879120439291 -27.163918411545442 -0.04080758169293404 -27.163595161121346
612 -0.03486315105110407 -27.198781562596547 -0.03560646437108517 -27.19920162549243
613 -0.03485064636915922 -27.233632208965705 -0.03551322259008884 -27.234714848082522
614 -0.034822328761219976 -27.268454537726925 -0.035911702923476695 -27.270626551006
615 -0.03485869150608778 -27.303313229233012 -0.03426525611430407 -27.304891807120303
616 -0.03484777100384236 -27.338161000236855 -0.03444288000464439 -27.339334687124946
617 -0.034820114821195604 -27.37298111505805 -0.03299434520304203 -27.37232903232799
618 -0.03484776522964239 -27.407828880287692 -0.037245151959359644 -27.40957418428735
619 -0.03481755051761866 -27.44264643080531 -0.035664922557771206 -27.445239106845122
620 -0.034781919047236445 -27.47742834985255 -0.035349727235734464 -27.480588834080855
621 -0.03479956593364477 -27.512227915786195 -0.036297610774636266 -27.51688644485549
622 -0.034788185544312 -27.547016101330506 -0.03371472228318453 -27.550601167138677
623 -0.03479325976222754 -27.581809361092734 -0.03412978630512953 -27.584730953443806
624 -0.034744483418762684 -27.616553844511497 -0.033347011916339396 -27.618077965360147
625 -0.03473395071923733 -27.651287795230733 -0.035025797225534915 -27.653103762585683
626 -0.03477318920195103 -27.686060984432682 -0.03580686915665865 -27.688910631742342
627 -0.034735727682709695 -27.72079671211539 -0.03534182608127594 -27.724252457823617
628 -0.03469539731740952 -27.7554921094328 -0.03382003530859947 -27.758072493132218
629 -0.03481233958154917 -27.79030444901435 -0.038857861422002316 -27.79693035455422
630 -0.034616482071578504 -27.824920931085927 -0.034315104596316814 -27.831245459150537
631 -0.03467724062502384 -27.85959817171095 -0.0363952936604619 -27.867640752811
632 -0.034572187811136246 -27.894170359522086 -0.03493555784225464 -27.902576310653252
633 -0.0346223583444953 -27.928792717866582 -0.03594335615634918 -27.9385196668096
634 -0.03461076989769936 -27.963403487764282 -0.034817406348884104 -27.973337073158486
635 -0.034603243507444856 -27.998006731271726 -0.03358759172260761 -28.006924664881094
636 -0.03464391846209765 -28.032650649733824 -0.03502880334854126 -28.041953468229636
637 -0.03462030868977308 -28.0672709584236 -0.03512512408196926 -28.077078592311604
638 -0.034633883461356166 -28.101904841884956 -0.04176210388541222 -28.118840696197015
639 -0.03448496330529451 -28.13638980519025 -0.034974722936749456 -28.153815419133764
640 -0.034468010254204276 -28.170857815444457 -0.03418793622404337 -28.188003355357807
641 -0.03445593677461147 -28.20531375221907 -0.03433152660727501 -28.222334881965082
642 -0.03443020507693291 -28.239743957296003 -0.035172005742788316 -28.25750688770787
643 -0.03445866480469704 -28.2742026221007 -0.03479859232902527 -28.292305480036894
644 -0.03443835340440273 -28.308640975505103 -0.03518294040113688 -28.32748842043803
645 -0.034399624168872836 -28.343040599673976 -0.03346293047070503 -28.360951350908735
646 -0.034372630156576635 -28.37741322983055 -0.03558383621275425 -28.39653518712149
647 -0.03442028146237135 -28.411833511292922 -0.03564315140247345 -28.432178338523965
648 -0.03439824003726244 -28.446231751330185 -0.0338321927934885 -28.466010531317455
649 -0.03444429840892553 -28.48067604973911 -0.036699246242642404 -28.502709777560096
650 -0.034349376894533636 -28.515025426633642 -0.033855355344712734 -28.53656513290481
651 -0.03435723185539245 -28.549382658489034 -0.03552450500428676 -28.572089637909095
652 -0.03442244995385409 -28.58380510844289 -0.03143646772950888 -28.603526105638604
653 -0.03439743388444185 -28.61820254232733 -0.03438540473580361 -28.63791151037441
654 -0.034406723268330094 -28.65260926559566 -0.033160140924155715 -28.671071651298565
655 -0.03443992249667645 -28.687049188092338 -0.03485821019858122 -28.705929861497147
656 -0.03440586626529694 -28.721455054357634 -0.04169957768172026 -28.747629439178866
657 -0.03430960029363632 -28.75576465465127 -0.03214224278926849 -28.779771681968136
658 -0.034323967061936855 -28.790088621713206 -0.03452944327145815 -28.814301125239595
659 -0.03430419620126486 -28.82439281791447 -0.03301892634481192 -28.847320051584408
660 -0.03435950484126806 -28.85875232275574 -0.03676232118159532 -28.884082372766002
661 -0.03433113060891628 -28.893083453364657 -0.03313900735229254 -28.917221380118296
662 -0.03432786986231804 -28.927411323226973 -0.03520606141537428 -28.95242744153367
663 -0.034320493787527086 -28.9617318170145 -0.03582799825817347 -28.988255439791843
664 -0.034322785958647725 -28.996054602973146 -0.035296962969005106 -29.02355240276085
665 -0.03429381661117077 -29.030348419584318 -0.034057225286960605 -29.05760962804781
666 -0.03431208170950413 -29.064660501293822 -0.03457549400627613 -29.092185122054087
667 -0.03425136003643274 -29.098911861330254 -0.033333294093608856 -29.125518416147695
668 -0.034301046282052994 -29.133212907612307 -0.032908632233738896 -29.158427048381434
669 -0.03433039579540491 -29.16754330340771 -0.034142637811601165 -29.192569686193035
670 -0.03433122560381889 -29.20187452901153 -0.031397660821676256 -29.22396734701471
671 -0.0343880882486701 -29.2362626172602 -0.03239286430180073 -29.25636021131651
672 -0.03442232273519039 -29.270684939995387 -0.03380976170301438 -29.290169973019527
673 -0.034405379369854924 -29.30509031936524 -0.0341536158695817 -29.324323588889108
674 -0.03440801315009594 -29.339498332515337 -0.03241855669766665 -29.356742145586775
675 -0.034442713297903535 -29.37394104581324 -0.03429402597248554 -29.39103617155926
676 -0.03443257007747889 -29.408373615890717 -0.03675101865082979 -29.42778719021009
677 -0.03438837062567472 -29.44276198651639 -0.03452390916645527 -29.462311099376546
678 -0.034328624792397025 -29.47709061130879 -0.039283860847353934 -29.5015949602239
679 -0.034302908927202225 -29.51139352023599 -0.03452509995549917 -29.5361200601794
680 -0.034290064685046674 -29.545683584921036 -0.03517510499805212 -29.571295165177453
681 -0.03428990319371224 -29.57997348811475 -0.0346710417419672 -29.60596620691942
682 -0.03428274281322956 -29.614256230927978 -0.033897134102880956 -29.6398633410223
683 -0.034284808300435544 -29.648541039228412 -0.03381351828575134 -29.67367685930805
684 -0.0343571512028575 -29.68289819043127 -0.030220842082053424 -29.7038977013901
685 -0.034348800964653495 -29.717246991395925 -0.034750976227223875 -29.738648677617324
686 -0.03432169258594513 -29.75156868398187 -0.035298372618854046 -29.773947050236178
687 -0.03431063201278448 -29.785879315994652 -0.034481481462717053 -29.808428531698894
688 -0.03434059470891952 -29.82021991070357 -0.032928317040205005 -29.8413568487391
689 -0.03432901874184609 -29.854548929445418 -0.036393238231539726 -29.87775008697064
690 -0.0342798026278615 -29.88882873207328 -0.03823563903570175 -29.91598572600634
691 -0.034235922060906886 -29.923064654134187 -0.033853917568922046 -29.949839643575263
692 -0.034214227460324764 -29.95727888159451 -0.034670508652925494 -29.98451015222819
693 -0.034181698225438595 -29.99146057981995 -0.03183357305824756 -30.016343725286436
694 -0.03428156301379204 -30.025742142833742 -0.033122352324426174 -30.049466077610862
695 -0.03428809586912394 -30.060030238702865 -0.03491109926253557 -30.0843771768734
696 -0.03432735949754715 -30.09435759820041 -0.03193096425384283 -30.11630814112724
697 -0.034311075881123546 -30.128668674081535 -0.03519890084862709 -30.15150704197587
698 -0.0342872753739357 -30.16295594945547 -0.033041286282241344 -30.18454832825811
699 -0.03429684545844793 -30.19725279491392 -0.0348162081092596 -30.21936453636737
700 -0.034347758069634436 -30.231600552983554 -0.037250795587897303 -30.256615331955267
701 -0.034304454922676086 -30.26590500790623 -0.03338250834494829 -30.289997840300217
702 -0.03432097770273686 -30.300225985608968 -0.03718816675245762 -30.327186007052674
703 -0.03418828528374433 -30.33441427089271 -0.03786354213953018 -30.365049549192204
704 -0.03417595773935318 -30.368590228632065 -0.03443585280328989 -30.399485401995495
705 -0.034164789132773876 -30.40275501776484 -0.034163692593574525 -30.433649094589068
706 -0.03417901080101728 -30.436934028565858 -0.03351927250623703 -30.467168367095304
707 -0.034185315296053884 -30.47111934386191 -0.03472112100571394 -30.501889488101018
708 -0.0341956676915288 -30.50531501155344 -0.033333614468574524 -30.535223102569592
709 -0.03414759710431099 -30.53946260865775 -0.033977851271629333 -30.56920095384122
710 -0.03418046124279499 -30.573643069900545 -0.0399610985070467 -30.609162052348267
711 -0.03408287279307842 -30.607725942693623 -0.033899030461907384 -30.643061082810174
712 -0.034118447080254556 -30.641844389773876 -0.03326791021972895 -30.6763289930299
713 -0.03410955723375082 -30.675953947007628 -0.03180011846125126 -30.708129111491154
714 -0.03413349762558937 -30.710087444633217 -0.03393810801208019 -30.742067219503234
715 -0.03417905103415251 -30.744266495667368 -0.027856561169028283 -30.76992378067226
716 -0.034182104468345645 -30.778448600135714 -0.03366470914334059 -30.803588489815603
717 -0.034252775646746156 -30.81270137578246 -0.03328733425587416 -30.836875824071477
718 -0.034248621203005314 -30.846949996985465 -0.034638559259474275 -30.87151438333095
719 -0.03421787191182375 -30.88116786889729 -0.032641766034066676 -30.90415614936502
720 -0.0342476312071085 -30.915415500104398 -0.037209608033299445 -30.94136575739832
721 -0.03420555256307125 -30.94962105266747 -0.03549720719456673 -30.976862964592886
722 -0.034188542142510416 -30.98380959480998 -0.03591140490025282 -31.01277436949314
723 -0.03420547004789114 -31.01801506485787 -0.033437516540288925 -31.04621188603343
724 -0.03421151749789715 -31.052226582355768 -0.03301434684544802 -31.079226232878877
725 -0.03419847078621387 -31.086425053141983 -0.03482549414038658 -31.114051727019262
726 -0.034226339869201185 -31.120651393011183 -0.032441497594118116 -31.14649322461338
727 -0.03421220257878303 -31.154863595589966 -0.032746071368455885 -31.179239295981837
728 -0.034236790984869 -31.189100386574836 -0.034330489486455916 -31.213569785468295
729 -0.034238501079380514 -31.223338887654215 -0.03420158959925175 -31.247771375067547
730 -0.03429227806627751 -31.257631165720493 -0.030297934729605912 -31.278069309797154
731 -0.034341685473918915 -31.291972851194412 -0.03465739227831364 -31.312726702075466
732 -0.03437182139605284 -31.326344672590466 -0.03749792370945215 -31.350224625784918
733 -0.03426482677459717 -31.36060949936506 -0.03433267902582884 -31.38455730481075
734 -0.03428574185818434 -31.394895241223246 -0.03274908196181059 -31.41730638677256
735 -0.034274615719914435 -31.42916985694316 -0.03525610528886318 -31.45256249206142
736 -0.034249874763190746 -31.463419731706352 -0.03426576610654593 -31.486828258167968
737 -0.03423337247222662 -31.49765310417858 -0.03636280447244644 -31.523191062640414
738 -0.03419693484902382 -31.531850039027603 -0.032448115199804305 -31.55563917784022
739 -0.03420897386968136 -31.566059012897284 -0.032603843882679936 -31.5882430217229
740 -0.03425906542688608 -31.60031807832417 -0.03624543752521277 -31.624488459248113
741 -0.03421598877757788 -31.63453406710175 -0.034325529076159 -31.658813988324273
742 -0.03418684266507625 -31.668720909766826 -0.03695870116353035 -31.695772689487804
743 -0.034083917178213595 -31.70280482694504 -0.028601289726793766 -31.724373979214597
744 -0.03419051803648472 -31.736995344981526 -0.031164772156625987 -31.755538751371223
745 -0.03431125357747078 -31.771306598558997 -0.03497886639088392 -31.790517617762106
746 -0.034273550286889075 -31.805580148845888 -0.033021661825478076 -31.823539279587585
747 -0.03429767042398453 -31.839877819269873 -0.036494029127061366 -31.860033308714648
748 -0.034324141778051855 -31.874201961047923 -0.03444743379950523 -31.894480742514155
749 -0.03424199745059013 -31.908443958498513 -0.033013610355556014 -31.92749435286971
750 -0.03429609276354313 -31.942740051262057 -0.0361737048253417 -31.963668057695052
751 -0.03428092747926712 -31.977020978741322 -0.03140469342470169 -31.995072751119753
752 -0.034321663714945314 -32.01134264245627 -0.0363978223875165 -32.03147057350727
753 -0.034300783090293406 -32.045643425546565 -0.032382167875766754 -32.06385274138304
754 -0.034250167198479176 -32.079893592745044 -0.032618807069957255 -32.096471548452996
755 -0.0342671986669302 -32.114160791411976 -0.030042289942502975 -32.126513838395496
756 -0.034258941747248174 -32.14841973315922 -0.029331720899790525 -32.15584555929529
757 -0.03442113548517227 -32.1828408686444 -0.0336743451654911 -32.18951990446078
758 -0.03438767567276955 -32.217228544317166 -0.03442745562642813 -32.22394736008721
759 -0.034423642605543134 -32.25165218692271 -0.03427859470248222 -32.258225954789694
760 -0.034525743871927264 -32.286177930794636 -0.04350990299135447 -32.30173585778105
761 -0.03424769416451454 -32.32042562495915 -0.034921076893806455 -32.336656934674856
762 -0.03422256521880627 -32.354648190177954 -0.03493929095566273 -32.37159622563052
763 -0.03423885274678469 -32.388887042924736 -0.03469859529286623 -32.406294820923385
764 -0.034246275573968886 -32.42313331849871 -0.036232372559607026 -32.442527193482995
765 -0.03417288139462471 -32.45730619989333 -0.03635871931910515 -32.4788859128021
766 -0.03425206821411848 -32.49155826810745 -0.0345944669097662 -32.513480379711865
767 -0.03412949200719595 -32.52568776011464 -0.031597912311553955 -32.54507829202342
768 -0.03418444953858853 -32.55987220965323 -0.033285381831228734 -32.578363673854646
769 -0.03421883396804333 -32.59409104362127 -0.034599156305193904 -32.61296283015984
770 -0.03419015519320965 -32.62828119881448 -0.03178053088486195 -32.644743361044696
771 -0.0342463681474328 -32.66252756696191 -0.035510049946606156 -32.680253410991305
772 -0.034247455187141895 -32.696775022149055 -0.033138920180499555 -32.713392331171804
773 -0.03421413619071245 -32.73098915833977 -0.032856750674545764 -32.74624908184635
774 -0.03428504765033722 -32.7652742059901 -0.0309654975309968 -32.77721457937735
775 -0.0343018377199769 -32.79957604371008 -0.035036828555166724 -32.812251407932514
776 -0.03425000701099634 -32.83382605072108 -0.03601900581270456 -32.84827041374522
777 -0.03417258523404598 -32.867998635955125 -0.03225505407899618 -32.880525467824214
778 -0.03422880470752716 -32.90222744066265 -0.03582260813564062 -32.91634807595985
779 -0.034252661466598514 -32.936480102129245 -0.03333652298897505 -32.94968459894883
780 -0.034250580705702305 -32.97073068283495 -0.03505615256726742 -32.98474075151609
781 -0.03424184359610081 -33.00497252643105 -0.03414960950613022 -33.01889036102222
782 -0.03420909158885479 -33.0391816180199 -0.033868510462343696 -33.05275887148456
783 -0.03424106277525425 -33.073422680795154 -0.03663190845400095 -33.08939077993856
784 -0.03416103199124336 -33.1075837127864 -0.03459371253848076 -33.12398449247704
785 -0.034147058986127375 -33.14173077177253 -0.03364113494753838 -33.15762562742458
786 -0.03409195747226477 -33.17582272924479 -0.040375308506190775 -33.19800093593077
787 -0.03413449879735708 -33.20995722804215 -0.03213833514600992 -33.23013927107678
788 -0.03416521046310663 -33.24412243850526 -0.03663150928914547 -33.266770780365924
789 -0.034063237719237804 -33.278185676224496 -0.03433603793382645 -33.30110681829975
790 -0.034052287600934504 -33.31223796382543 -0.03498843442648649 -33.33609525272624
791 -0.034073267318308356 -33.34631123114374 -0.03258081581443548 -33.36867606854067
792 -0.03412295747548342 -33.38043418861922 -0.027064141258597373 -33.39574020979927
793 -0.03414011169224977 -33.41457430031147 -0.03647974543273449 -33.43221995523201
794 -0.034142427146434784 -33.44871672745791 -0.03438509833067656 -33.46660505356268
795 -0.03413920253515244 -33.48285592999306 -0.03479667045176029 -33.50140172401444
796 -0.03414596822112799 -33.51700189821418 -0.034933497197926044 -33.53633522121237
797 -0.03422252032905817 -33.55122441854324 -0.03727920316159725 -33.573614424373964
798 -0.034139178693294525 -33.58536359723654 -0.0315747294574976 -33.60518915383146
799 -0.03412421364337206 -33.61948781087991 -0.034079782851040366 -33.6392689366825
800 -0.03409605156630278 -33.65358386244621 -0.03891341481357813 -33.678182351496076
801 -0.03401848431676626 -33.68760234676298 -0.033337317407131195 -33.71151966890321
802 -0.03399603236466646 -33.72159837912765 -0.03354251813143492 -33.74506218703464
803 -0.03399023115634918 -33.755588610284 -0.032400347851216794 -33.777462534885856
804 -0.03404794912785292 -33.78963655941185 -0.03277305476367474 -33.81023558964953
805 -0.03410153388977051 -33.82373809330162 -0.030038806330412626 -33.84027439597994
806 -0.034137070178985596 -33.85787516348061 -0.03431593775749207 -33.87459033373743
807 -0.03409655913710594 -33.89197172261771 -0.03383371736854315 -33.908424051105975
808 -0.03411750216037035 -33.92608922477808 -0.033232742734253404 -33.94165679384023
809 -0.034139222279191014 -33.960228447057276 -0.034058906324207786 -33.975715700164436
810 -0.034158206172287466 -33.99438665322956 -0.03785030897706747 -34.013566009141506
811 -0.03400459047406912 -34.02839124370363 -0.03239786103367805 -34.045963870175186
812 -0.03412150610238314 -34.06251274980601 -0.0356485715135932 -34.081612441688776
813 -0.03403956312686205 -34.09655231293287 -0.0338946171104908 -34.11550705879927
814 -0.03406895808875561 -34.130621271021624 -0.0336955763399601 -34.149202635139225
815 -0.034032421000301835 -34.16465369202193 -0.03460361789911985 -34.18380625303835
816 -0.03410419188439846 -34.198757883906325 -0.0331934804096818 -34.21699973344803
817 -0.03406928330659866 -34.232827167212925 -0.03402603268623352 -34.25102576613426
818 -0.034068710170686245 -34.26689587738361 -0.029537555947899818 -34.28056332208216
819 -0.03413417618721724 -34.30103005357083 -0.033533774130046365 -34.31409709621221
820 -0.03411238621920347 -34.33514243979003 -0.033654651045799254 -34.34775174725801
821 -0.034157872945070264 -34.369300312735106 -0.03526737540960312 -34.38301912266761
822 -0.03421680759638548 -34.40351712033149 -0.035901833325624466 -34.41892095599324
823 -0.03404954709112644 -34.43756666742262 -0.033684581890702246 -34.45260553788394
824 -0.03407037295401096 -34.471637040376635 -0.030718248337507248 -34.48332378622145
825 -0.034143734723329544 -34.505780775099964 -0.03235154189169407 -34.51567532811314
826 -0.03411124218255281 -34.53989201728252 -0.03223429396748543 -34.547909622080624
827 -0.034176791273057464 -34.57406880855557 -0.03621234446763992 -34.58412196654827
828 -0.03417024221271277 -34.60823905076828 -0.03250659331679344 -34.61662855986506
829 -0.03416248168796301 -34.64240153245625 -0.03433680552989245 -34.65096536539495
830 -0.0341374222189188 -34.676538954675166 -0.03471122980117798 -34.68567659519613
831 -0.03416151832789183 -34.71070047300306 -0.03485892321914434 -34.720535518415275
832 -0.03416782673448324 -34.74486829973754 -0.03462209217250347 -34.75515761058778
833 -0.03415858950465918 -34.779026889242196 -0.03431863877922296 -34.789476249367006
834 -0.034113874100148676 -34.813140763342346 -0.036435033567249774 -34.82591128293426
835 -0.03411965910345316 -34.8472604224458 -0.031811007857322694 -34.85772229079158
836 -0.03419800642877817 -34.88145842887458 -0.02905726581811905 -34.886779556609696
837 -0.03419548403471708 -34.9156539129093 -0.03552023880183697 -34.92229979541153
838 -0.034212167374789715 -34.94986608028409 -0.03285111468285322 -34.95515091009439
839 -0.03428756427019834 -34.98415364455429 -0.035094214230775835 -34.99024512432516
840 -0.03420445024967193 -35.018358094803965 -0.033923330903053286 -35.024168455228214
841 -0.0342019023373723 -35.05255999714134 -0.03575574848800898 -35.05992420371622
842 -0.034182796441018584 -35.08674279358235 -0.03513165842741728 -35.09505586214364
843 -0.0341883497312665 -35.12093114331362 -0.03278428837656975 -35.12784015052021
844 -0.034204521030187604 -35.15513566434381 -0.035824930667877196 -35.163665081188086
845 -0.03412745296955109 -35.18926311731336 -0.03354621287435293 -35.19721129406244
846 -0.03417806718498469 -35.22344118449834 -0.034425809234380725 -35.23163710329682
847 -0.034151910617947576 -35.25759309511629 -0.03308062758296728 -35.26471773087979
848 -0.03413347508758306 -35.29172657020388 -0.03827002551406622 -35.302987756393854
849 -0.03404869921505451 -35.32577526941893 -0.030166386067867278 -35.33315414246172
850 -0.0341259891167283 -35.359901258535665 -0.03464143220335245 -35.367795574665074
851 -0.03413636963814497 -35.39403762817381 -0.03496142756193876 -35.40275700222701
852 -0.03417325206100941 -35.42821088023482 -0.031873636320233344 -35.43463063854725
853 -0.034165145456790925 -35.46237602569161 -0.0316354813054204 -35.46626611985267
854 -0.03424198646098375 -35.496618012152595 -0.03570690918713808 -35.50197302903981
855 -0.03423869069665671 -35.53085670284925 -0.03756547253578901 -35.5395385015756
856 -0.034109986200928685 -35.56496668905018 -0.03465046938508749 -35.574188970960684
857 -0.034086821228265764 -35.599053510278445 -0.033776764571666715 -35.60796573553235
858 -0.03414531983435154 -35.633198830112796 -0.036118104308843615 -35.644083839841194
859 -0.034064924158155915 -35.667263754270955 -0.036679708026349546 -35.68076354786754
860 -0.03404311910271644 -35.701306873373674 -0.03379273284226656 -35.71455628070981
861 -0.034012128971517085 -35.73531900234519 -0.03375611715018749 -35.74831239786
862 -0.034028859063982966 -35.76934786140917 -0.03316552583128214 -35.78147792369128
863 -0.033991767466068266 -35.80333962887524 -0.033416987769305705 -35.814894911460584
864 -0.0340510331094265 -35.83739066198467 -0.035063831321895125 -35.849958742782476
865 -0.03407361265271902 -35.87146427463739 -0.03613644950091839 -35.88609519228339
866 -0.03402284942567348 -35.905487124063065 -0.03176338877528906 -35.91785858105868
867 -0.03401001114398241 -35.93949713520705 -0.034641478396952155 -35.95250005945563
868 -0.034006183966994286 -35.97350331917404 -0.03443818055093288 -35.986938240006566
869 -0.033995832316577435 -36.00749915149062 -0.03285918664187193 -36.01979742664844
870 -0.034022797085344794 -36.04152194857596 -0.03416844978928566 -36.05396587643772
871 -0.03405028209090233 -36.075572230666864 -0.03711495511233807 -36.09108083155006
872 -0.033922722190618516 -36.10949495285748 -0.03451943844556808 -36.12560026999563
873 -0.03395417369902134 -36.143449126556504 -0.03432101737707853 -36.15992128737271
874 -0.03391563389450312 -36.177364760451006 -0.03333519790321589 -36.193256485275924
875 -0.033952942863106725 -36.211317703314116 -0.03261942714452744 -36.22587591242045
876 -0.03401041179895401 -36.24532811511307 -0.03638865314424038 -36.26226456556469
877 -0.03391731716692448 -36.27924543227999 -0.03418501447886228 -36.29644958004356
878 -0.03387233652174473 -36.31311776880174 -0.03360389694571495 -36.33005347698927
879 -0.03391770943999291 -36.34703547824173 -0.03312045000493526 -36.36317392699421
880 -0.03392307609319687 -36.380958554334924 -0.03601444531232119 -36.399188372306526
881 -0.03388520982116461 -36.41484376415609 -0.03560713455080986 -36.434795506857334
882 -0.03384250625967979 -36.44868627041577 -0.034758714772760865 -36.4695542216301
883 -0.03381967879831791 -36.48250594921409 -0.033561738952994344 -36.503115960583095
884 -0.03386413473635912 -36.51637008395045 -0.03230602145195007 -36.53542198203505
885 -0.03392338529229164 -36.55029346924274 -0.031227619387209415 -36.566649601422256
886 -0.033946216106414795 -36.584239685349154 -0.03494125194847584 -36.60159085337073
887 -0.03386133499443531 -36.61810102034359 -0.03934059143066406 -36.640931444801396
888 -0.03377887681126594 -36.651879897154856 -0.03814682774245739 -36.679078272543855
889 -0.0336933420971036 -36.68557323925196 -0.031156876869499684 -36.71023514941336
890 -0.033797340281307695 -36.71937057953327 -0.030939863156527282 -36.74117501256988
891 -0.03381901625543833 -36.753189595788704 -0.035886149294674395 -36.77706116186456
892 -0.03382683265954256 -36.78701642844825 -0.033746815472841266 -36.8108079773374
893 -0.033799633756279944 -36.82081606220453 -0.033645961247384545 -36.844453938584785
894 -0.033795751817524436 -36.85461181402205 -0.030867755692452193 -36.87532169427724
895 -0.03381575457751751 -36.88842756859957 -0.03492598719894886 -36.910247681476186
896 -0.03391445744782686 -36.922342026047396 -0.040777151472866535 -36.95102483294905
897 -0.033760993368923665 -36.95610301941632 -0.032538758032023905 -36.98356359098108
898 -0.033742493391036986 -36.989845512807356 -0.03369418922811747 -37.01725778020919
899 -0.03377782497555017 -37.02362333778291 -0.03417106717824936 -37.05142884738744
900 -0.03377615474164486 -37.05739949252455 -0.0354287238791585 -37.0868575712666
901 -0.03372914176434279 -37.09112863428889 -0.03398329447954893 -37.120840865746146
902 -0.03379666637629271 -37.12492530066518 -0.03198651466518641 -37.15282738041133
903 -0.03374313823878765 -37.15866843890397 -0.03376155924052 -37.18658893965185
904 -0.03375739976763725 -37.19242583867161 -0.03452191930264235 -37.22111085895449
905 -0.033775503002107146 -37.226201341673715 -0.03296650368720293 -37.254077362641695
906 -0.03376575987786055 -37.259967101551574 -0.03542519379407168 -37.289502556435764
907 -0.033813242241740225 -37.293780343793316 -0.03337438888847828 -37.32287694532424
908 -0.03378109652549029 -37.3275614403188 -0.03258124757558108 -37.35545819289982
909 -0.033816790394485 -37.361378230713285 -0.03283000271767378 -37.38828819561749
910 -0.03377717789262533 -37.39515540860591 -0.033360070548951626 -37.42164826616644
911 -0.03385078497231007 -37.42900619357822 -0.03300599791109562 -37.45465426407754
912 -0.03383118975907564 -37.462837383337295 -0.03301803059875965 -37.4876722946763
913 -0.033894122764468196 -37.49673150610176 -0.04040641821920872 -37.52807871289551
914 -0.03370209652930498 -37.530433602631064 -0.031542033143341544 -37.559620746038846
915 -0.0337661974132061 -37.56419980004427 -0.033297407627105716 -37.59291815366595
916 -0.03376226015388965 -37.597962060198164 -0.03539842031896114 -37.62831657398491
917 -0.03370121084153652 -37.6316632710397 -0.031196520011872054 -37.659513093996786
918 -0.03378671947866678 -37.66544999051837 -0.03358189668506384 -37.69309499068185
919 -0.03376070838421583 -37.69921069890258 -0.03410720806568861 -37.72720219874754
920 -0.03376032188534737 -37.73297102078793 -0.03311484158039093 -37.760317040327934
921 -0.03381323404610157 -37.76678425483403 -0.03369258288294077 -37.794009623210876
922 -0.033783025480806826 -37.80056728031484 -0.033119482733309266 -37.82712910594419
923 -0.033861932903528215 -37.834429213218364 -0.03293935619294643 -37.860068462137136
924 -0.033878284879028796 -37.868307498097394 -0.03429192118346691 -37.8943603833206
925 -0.034047070145607 -37.902354568243 -0.0279404210858047 -37.922300804406404
926 -0.033921480923891065 -37.93627604916689 -0.03351810239255428 -37.95581890679896
927 -0.033878162130713464 -37.970154211297604 -0.03444697912782431 -37.99026588592678
928 -0.033874505758285524 -38.00402871705589 -0.03301494289189577 -38.02328082881868
929 -0.033952918089926246 -38.03798163514581 -0.03534310460090637 -38.05862393341958
930 -0.033895626291632654 -38.07187726143744 -0.03160588685423136 -38.09022982027381
931 -0.0339483855292201 -38.105825646966665 -0.034309798292815684 -38.12453961856663
932 -0.03390420749783516 -38.1397298544645 -0.03126348527148366 -38.15580310383811
933 -0.03394034821540117 -38.1736702026799 -0.033071540854871274 -38.18887464469298
934 -0.03396961372345686 -38.20763981640336 -0.03609704058617354 -38.22497168527915
935 -0.03395969420671463 -38.24159951061007 -0.03210167139768601 -38.257073356676834
936 -0.03399762995541096 -38.27559714056548 -0.03534511998295784 -38.29241847665979
937 -0.03393350187689066 -38.30953064244237 -0.031692472845315935 -38.324110949505105
938 -0.034009295888245104 -38.343539938330615 -0.03219981733709574 -38.3563107668422
939 -0.03398664724081755 -38.37752658557143 -0.03470390513539314 -38.391014671977594
940 -0.03402157723903656 -38.41154816281047 -0.03200395721942186 -38.42301862919702
941 -0.034028451330959796 -38.44557661414143 -0.03309416193515062 -38.45611279113217
942 -0.03407563865184784 -38.47965225279328 -0.034233688935637475 -38.49034648006781
943 -0.03406267110258341 -38.51371492389586 -0.03388915527611971 -38.52423563534393
944 -0.03406920749694109 -38.5477841313928 -0.037467957101762296 -38.56170359244569
945 -0.03397437296807766 -38.58175850436088 -0.0371093912050128 -38.5988129836507
946 -0.03394605219364166 -38.61570455655452 -0.03431365005671978 -38.63312663370742
947 -0.03393412623554468 -38.64963868279006 -0.03415350802242756 -38.66728014172985
948 -0.033982449769973756 -38.683621132560035 -0.03044453775510192 -38.69772467948495
949 -0.03400810174643994 -38.71762923430647 -0.03632696717977524 -38.734051646664724
950 -0.03393744770437479 -38.751566682010846 -0.03186810500919819 -38.76591975167392
951 -0.033959947526454926 -38.7855266295373 -0.03187832720577717 -38.797798078879694
952 -0.034084082953631877 -38.819610712490935 -0.0365524685010314 -38.83435054738072
953 -0.03397226147353649 -38.85358297396447 -0.030680295918136834 -38.86503084329886
954 -0.033995185792446134 -38.88757815975692 -0.03176266085356474 -38.89679350415243
955 -0.034065546840429305 -38.92164370659735 -0.03602684047073126 -38.93282034462316
956 -0.03398324344307184 -38.955626950040426 -0.03143017329275608 -38.964250517915914
957 -0.03403748255223036 -38.989664432592654 -0.03421031031757593 -38.99846082823349
958 -0.03404938615858555 -39.02371381875124 -0.033562957867980005 -39.03202378610147
959 -0.0340456398203969 -39.05775945857164 -0.03307147473096848 -39.065095260832436
960 -0.034016688168048856 -39.09177614673969 -0.0340588454157114 -39.09915410624815
961 -0.034045870043337347 -39.125822016783026 -0.03385554738342762 -39.133009653631575
962 -0.0340904388576746 -39.1599124556407 -0.025023977179080246 -39.15803363081066
963 -0.03422307856380939 -39.19413553420451 -0.0350830590352416 -39.1931166898459
964 -0.034213255532085894 -39.2283487897366 -0.0348832381889224 -39.227999928034826
965 -0.03421183843165636 -39.26256062816826 -0.032618338242173195 -39.260618266277
966 -0.034203552454710004 -39.29676418062297 -0.03474894594401121 -39.29536721222101
967 -0.03416678104549646 -39.33093096166847 -0.03447316382080316 -39.329840376041815
968 -0.03419424295425415 -39.36512520462273 -0.036247868463397025 -39.366088244505214
969 -0.03414860293269158 -39.39927380755542 -0.034446481801569465 -39.40053472630678
970 -0.034090159460902214 -39.43336396701632 -0.03483868557959795 -39.43537341188638
971 -0.0340879064053297 -39.46745187342165 -0.033878487534821033 -39.4692518994212
972 -0.03412789572030306 -39.501579769141955 -0.03382942192256451 -39.503081321343764
973 -0.034130252152681353 -39.53571002129463 -0.03789214063435793 -39.54097346197812
974 -0.034037741087377074 -39.56974776238201 -0.03316110726445913 -39.57413456924258
975 -0.034045775420963764 -39.60379353780297 -0.032037874683737755 -39.60617244392632
976 -0.034084247425198555 -39.63787778522817 -0.0349183339625597 -39.64109077788888
977 -0.034046665951609614 -39.67192445117978 -0.03227028902620077 -39.67336106691508
978 -0.034093194827437404 -39.70601764600721 -0.038777447491884234 -39.71213851440696
979 -0.0339976504445076 -39.740015296451716 -0.03419182803481817 -39.74633034244178
980 -0.03395740780979395 -39.77397270426151 -0.033252554945647717 -39.77958289738743
981 -0.03400497827678919 -39.8079776825383 -0.03309626579284668 -39.81267916318028
982 -0.03397737368941307 -39.84195505622771 -0.033277266658842564 -39.84595642983912
983 -0.03406236171722412 -39.87601741794494 -0.03371293693780899 -39.87966936677693
984 -0.03411705121397972 -39.91013446915892 -0.030995109304785728 -39.91066447608171
985 -0.03404192738234997 -39.944176396541266 -0.03505080956965685 -39.94571528565137
986 -0.033977918699383734 -39.97815431524065 -0.030814132653176785 -39.976529418304544
987 -0.0340710524469614 -40.01222536768761 -0.03400108627974987 -40.010530504584295
988 -0.034045891091227534 -40.04627125877884 -0.035221586003899574 -40.045752090588195
989 -0.03404987808316946 -40.080321136862004 -0.033529102243483065 -40.07928119283168
990 -0.03408961165696382 -40.11441074851897 -0.03654961884021759 -40.1158308116719
991 -0.034000074863433837 -40.148410823382406 -0.03496501874178648 -40.150795830413685
992 -0.034003892354667185 -40.182414715737075 -0.034067855775356294 -40.18486368618904
993 -0.03399713039398193 -40.21641184613106 -0.03431161120533943 -40.21917529739438
994 -0.033926240727305414 -40.25033808685836 -0.032635423541069034 -40.251810720935445
995 -0.03414913378655911 -40.28448722064492 -0.027199976705014707 -40.27901069764046
996 -0.0340612942352891 -40.318548514880206 -0.03516067564487457 -40.31417137328533
997 -0.034051585011184216 -40.35260009989139 -0.03401344604790211 -40.348184819333234
998 -0.034022186137735846 -40.38662228602912 -0.03329302649945021 -40.381477845832684
999 -0.03407936934381724 -40.42070165537294 -0.03458720315247774 -40.41606504898516
1000 -0.0340590663254261 -40.454760721698364 -0.03366337195038795 -40.44972842093555
1001 -0.034043012745678426 -40.48880373444404 -0.03523357603698969 -40.48496199697254
1002 -0.03403148539364338 -40.52283521983768 -0.03340605236589909 -40.518368049338434
1003 -0.0339916693046689 -40.55682688914235 -0.03454782702028751 -40.552915876358725
1004 -0.03411510307341814 -40.59094199221577 -0.033082385919988154 -40.585998262278714
1005 -0.03413279503583908 -40.625074787251606 -0.03599461130797863 -40.62199287358669
1006 -0.03402365446090698 -40.659098441712516 -0.03173183966428041 -40.65372471325097
1007 -0.034066160395741465 -40.693164602108254 -0.03441901300102472 -40.688143726252
1008 -0.03402437046170235 -40.727188972569955 -0.029366347752511502 -40.717510074004515
1009 -0.03415261823683977 -40.76134159080679 -0.029153604339808226 -40.746663678344326
1010 -0.034160349145531656 -40.795501939952324 -0.032948783971369265 -40.7796124623157
1011 -0.034201720543205735 -40.82970366049553 -0.03365238737314939 -40.81326484968885
1012 -0.0342009911313653 -40.863904651626896 -0.03261580392718315 -40.845880653616035
1013 -0.03421624302864075 -40.898120894655534 -0.03124013701453805 -40.87712079063057
1014 -0.03427924010902643 -40.93240013476456 -0.03335796017199755 -40.91047875080257
1015 -0.034297754243016246 -40.96669788900758 -0.0324017446488142 -40.942880495451384
1016 -0.0342922929674387 -41.00099018197501 -0.03411612194031477 -40.9769966173917
1017 -0.034288508631289 -41.035278690606305 -0.036961202323436734 -41.01395781971514
1018 -0.03422039803117514 -41.06949908863748 -0.034398742578923704 -41.04835656229406
1019 -0.034164529480040076 -41.103663618117515 -0.036527232453227046 -41.084883794747284
1020 -0.03418087903410196 -41.13784449715162 -0.035707902163267136 -41.12059169691055
1021 -0.034166075848042966 -41.17201057299966 -0.030283964704722166 -41.150875661615274
1022 -0.03422348834574222 -41.206234061345405 -0.034438233077526095 -41.1853138946928
1023 -0.0342391561716795 -41.240473217517085 -0.0364178791642189 -41.221731773857016
1024 -0.03416070528328419 -41.27463392280037 -0.03277771845459938 -41.25450949231161
1025 -0.034186134673655034 -41.30882005747402 -0.033451671712100506 -41.28796116402371
1026 -0.03417954295873642 -41.34299960043276 -0.03403272330760956 -41.321993887331324
1027 -0.03418082445859909 -41.377180424891364 -0.03751111309975386 -41.35950500043108
1028 -0.034123409911990164 -41.411303834803356 -0.030724524427205323 -41.390229524858285
1029 -0.034145414270460604 -41.44544924907382 -0.033496694453060624 -41.42372621931135
1030 -0.03415507469326258 -41.47960432376708 -0.03429242316633463 -41.45801864247768
1031 -0.034185268171131614 -41.513789591938206 -0.03358816467225552 -41.491606807149935
1032 -0.03416791372001171 -41.54795750565822 -0.034704380482435224 -41.52631118763237
1033 -0.034098272956907746 -41.58205577861513 -0.033540758118033406 -41.55985194575041
1034 -0.03417635429650545 -41.616232132911634 -0.03442386332899332 -41.594275809079406
1035 -0.034154880233108996 -41.650387013144744 -0.03556632660329342 -41.6298421356827
1036 -0.03407708406448364 -41.68446409720923 -0.03616164494305849 -41.66600378062576
1037 -0.03402559608221054 -41.71848969329144 -0.03426551464945078 -41.700269295275206
1038 -0.03406733255833387 -41.752557025849775 -0.035197103209793565 -41.735466398485
1039 -0.03403366878628731 -41.78659069463606 -0.035082701966166495 -41.77054910045117
1040 -0.03403464462608099 -41.82062533926214 -0.03580568041652441 -41.80635478086769
1041 -0.03395896553993225 -41.854584304802074 -0.031077948119491338 -41.83743272898718
1042 -0.03406328856945038 -41.88864759337152 -0.03591558337211609 -41.8733483123593
1043 -0.03414778131991625 -41.92279537469144 -0.03708935640752316 -41.91043766876682
1044 -0.03396794032305479 -41.95676331501449 -0.032806440629065035 -41.943244109395884
1045 -0.033970564417541024 -41.990733879432035 -0.03359437771141529 -41.9768384871073
1046 -0.0339882493019104 -42.02472212873395 -0.03373722732067108 -42.01057571442797
1047 -0.03398883696645498 -42.058710965700406 -0.034847737103700635 -42.045423451531676
1048 -0.033991244807839396 -42.09270221050824 -0.031987297162413594 -42.07741074869409
1049 -0.03403593935072422 -42.126738149858966 -0.033726193755865094 -42.11113694244996
1050 -0.03405704610049724 -42.160795195959466 -0.036656685173511505 -42.14779362762347
1051 -0.034001188911497594 -42.19479638487096 -0.032892828620970246 -42.180686456244445
1052 -0.033970341086387634 -42.22876672595735 -0.03228479865938425 -42.21297125490383
1053 -0.033998609706759456 -42.262765335664106 -0.033988713100552556 -42.24695996800438
1054 -0.03404997419565916 -42.29681530985977 -0.03183594197034836 -42.27879590997473
1055 -0.03405493497848511 -42.33087024483825 -0.033613412827253344 -42.31240932280198
1056 -0.03404547069221735 -42.36491571553047 -0.03609699141234159 -42.348506314214326
1057 -0.03396239131689072 -42.39887810684736 -0.03379133902490139 -42.38229765323923
1058 -0.033995856158435346 -42.4328739630058 -0.03320228550583124 -42.41549993874506
1059 -0.03403362892568111 -42.46690759193148 -0.03185533322393894 -42.447355271968995
1060 -0.03400247003883124 -42.50091006197031 -0.030720496922731398 -42.47807576889173
1061 -0.03411009479314089 -42.53502015676345 -0.036245097219944 -42.514320866111674
1062 -0.03407791256904602 -42.5690980693325 -0.03239744808524847 -42.54671831419692
1063 -0.03414368219673634 -42.60324175152923 -0.03093413868919015 -42.57765245288611
1064 -0.034198055416345595 -42.63743980694558 -0.03328270986676216 -42.610935162752874
1065 -0.03419745396822691 -42.671637260913805 -0.032486156187951566 -42.643421318940824
1066 -0.03422875013202429 -42.70586601104583 -0.033766390010714534 -42.677187708951536
1067 -0.03422989547252655 -42.740095906518356 -0.035762438736855987 -42.71295014768839
1068 -0.034178230352699755 -42.77427413687106 -0.03315366003662348 -42.746103807725014
1069 -0.034156288206577304 -42.80843042507763 -0.0339842414483428 -42.78008804917336
1070 -0.03415165040642023 -42.84258207548405 -0.03134819436818361 -42.81143624354154
1071 -0.03421864230185747 -42.87680071778591 -0.03448734115809202 -42.845923584699634
1072 -0.034230018965899944 -42.91103073675181 -0.03293158542364836 -42.87885517012328
1073 -0.034275157004594804 -42.945305893756405 -0.029435555450618267 -42.9082907255739
1074 -0.03429027814418077 -42.97959617190059 -0.03475451432168484 -42.94304523989558
1075 -0.03425104897469282 -43.013847220875284 -0.03426524121314287 -42.977310481108724
1076 -0.03422588221728802 -43.04807310309257 -0.03406875655055046 -43.01137923765928
1077 -0.034241140633821485 -43.082314243726394 -0.03323629479855299 -43.04461553245783
1078 -0.034279693849384785 -43.11659393757578 -0.03610794227570295 -43.08072347473354
1079 -0.03424446601420641 -43.15083840358999 -0.03400439862161875 -43.11472787335516
1080 -0.03419068641960621 -43.18502909000959 -0.03376338109374046 -43.1484912544489
1081 -0.0342126177623868 -43.21924170777198 -0.0326923793181777 -43.18118363376708
1082 -0.03422252833843231 -43.25346423611041 -0.03670302163809538 -43.217886655405174
1083 -0.03420345075428486 -43.287667686864694 -0.03528888523578644 -43.25317554064096
1084 -0.03415286242961883 -43.321820549294316 -0.033989555574953555 -43.287165096215915
1085 -0.03419539108872414 -43.35601594038304 -0.03114576553925872 -43.31831086175517
1086 -0.034177241288125514 -43.390193181671165 -0.034982040710747245 -43.35329290246592
1087 -0.03420499730855227 -43.424398178979715 -0.036562420055270196 -43.389855322521186
1088 -0.034087113477289675 -43.458485292457006 -0.03467841912060976 -43.424533741641795
1089 -0.034115024656057355 -43.492600317113066 -0.036147845163941386 -43.460681586805734
1090 -0.03410146627575159 -43.526701783388816 -0.0355624945834279 -43.496244081389165
1091 -0.03402066007256508 -43.56072244346138 -0.03379142228513956 -43.530035503674306
1092 -0.034041707403957844 -43.59476415086534 -0.03428418692201376 -43.56431969059632
1093 -0.03405087720602751 -43.628815028071365 -0.03219248075038195 -43.5965121713467
1094 -0.03404099196195602 -43.662856020033324 -0.03559656031429768 -43.632108731661
1095 -0.034030220843851565 -43.69688624087718 -0.03587867952883243 -43.667987411189834
1096 -0.033995510451495646 -43.730881751328674 -0.03660153280943632 -43.70458894399927
1097 -0.033939442783594134 -43.764821194112265 -0.03342058770358562 -43.73800953170286
1098 -0.0339322792366147 -43.79875347334888 -0.03336798436939716 -43.771377516072256
1099 -0.0339487062767148 -43.8327021796256 -0.03366601597517729 -43.805043532047435
1100 -0.03401434384286404 -43.86671652346846 -0.031215675175189972 -43.836259207222625
1101 -0.033981088735163215 -43.90069761220362 -0.03534939009696245 -43.871608597319586
1102 -0.03395843375474215 -43.93465604595836 -0.03501510675996542 -43.90662370407955
1103 -0.033950797468423846 -43.968606843426784 -0.03567765317857265 -43.942301357258124
1104 -0.033960532397031784 -44.002567375823816 -0.03341470155864954 -43.97571605881677
1105 -0.033935968205332755 -44.03650334402915 -0.034263698384165764 -44.00997975720094
1106 -0.03391617052257061 -44.07041951455172 -0.035765750147402284 -44.04574550734834
1107 -0.03391124755144119 -44.10433076210317 -0.034018739499151705 -44.079764246847496
1108 -0.03389770574867725 -44.138228467851846 -0.03620948866009712 -44.115973735507595
1109 -0.03385526090860367 -44.17208372876045 -0.034336216561496255 -44.150309952069094
1110 -0.03385977167636156 -44.20594350043681 -0.035848085023462775 -44.186158037092554
1111 -0.0338462982326746 -44.239789798669484 -0.031122881546616556 -44.21728091863917
1112 -0.03384808897972107 -44.27363788764921 -0.03391423411667347 -44.25119515275584
1113 -0.03388697449117899 -44.30752486214039 -0.033211606182157995 -44.284406758938
1114 -0.03382253795862198 -44.34134740009901 -0.03411158695816994 -44.318518345896166
1115 -0.03385454677045345 -44.37520194686947 -0.034070619754493235 -44.35258896565066
1116 -0.033826011791825296 -44.40902795866129 -0.030889646988362073 -44.383478612639024
1117 -0.033893281035125254 -44.44292123969642 -0.03662988524883985 -44.42010849788787
1118 -0.03383611161261797 -44.47675735130903 -0.034399705566465856 -44.45450820345433
1119 -0.03382025733590126 -44.51057760864494 -0.03493598829954862 -44.48944419175388
1120 -0.033814115449786186 -44.54439172409472 -0.03368137795478106 -44.52312556970866
1121 -0.033782658912241456 -44.57817438300697 -0.03600825518369675 -44.559133824892356
1122 -0.03374439552426338 -44.61191877853123 -0.03515546377748251 -44.59428928866984
1123 -0.033796058222651484 -44.64571483675388 -0.033691775426268576 -44.62798106409611
1124 -0.03380976617336273 -44.679524602927245 -0.035554712638258934 -44.66353577673437
1125 -0.03371949344873428 -44.71324409637598 -0.03543498553335667 -44.69897076226773
1126 -0.033732623979449275 -44.74697672035543 -0.03371029309928417 -44.73268105536701
1127 -0.03372852057218552 -44.78070524092761 -0.0331437760964036 -44.76582483146341
1128 -0.03377712648361921 -44.81448236741123 -0.033110694773495195 -44.79893552623691
1129 -0.03378489837050438 -44.848267265781736 -0.03327769432216883 -44.832213220559076
1130 -0.03385216910392046 -44.88211943488566 -0.029530722927302123 -44.86174394348638
1131 -0.033851315081119535 -44.91597074996678 -0.0340567072853446 -44.895800650771726
1132 -0.033841528184711936 -44.94981227815149 -0.03242106977850199 -44.928221720550226
1133 -0.03386491294950247 -44.983677191100995 -0.0349195072427392 -44.96314122779297
1134 -0.03383203353732824 -45.017509224638324 -0.03660787455737591 -44.99974910235034
1135 -0.03386880084872246 -45.05137802548705 -0.029558118525892497 -45.029307220876234
1136 -0.03386974763125181 -45.0852477731183 -0.03293517306447029 -45.06224239394071
1137 -0.03385025467723608 -45.11909802779553 -0.03412337768822908 -45.09636577162894
1138 -0.033860404044389725 -45.15295843183992 -0.032829353399574754 -45.12919512502852
1139 -0.03385647684335709 -45.186814908683274 -0.03446513805538416 -45.1636602630839
1140 -0.033855713345110415 -45.220670622028386 -0.03210632335394621 -45.19576658643784
1141 -0.03393759652972221 -45.25460821855811 -0.03467619307339191 -45.230442779511236
1142 -0.03398031294345856 -45.28858853150157 -0.03511474132537842 -45.265557520836616
1143 -0.033866775780916215 -45.32245530728248 -0.03140010610222817 -45.29695762693884
1144 -0.03392535485327244 -45.356380662135756 -0.035137392766773703 -45.33209501970561
1145 -0.03387681245803833 -45.390257474593795 -0.034474040381610394 -45.36656906008722
1146 -0.03388869762420654 -45.424146172218 -0.03544095102697611 -45.4020100111142
1147 -0.03386746849864721 -45.45801364071665 -0.034623773954808715 -45.436633785069006
1148 -0.03385442569851875 -45.49186806641517 -0.03427664544433355 -45.47091043051334
1149 -0.03384884223341942 -45.52571690864859 -0.03444306328892708 -45.50535349380227
1150 -0.033806182257831094 -45.559523090906424 -0.03346898257732391 -45.53882247637959
1151 -0.03384557012468577 -45.59336866103111 -0.033119579590857026 -45.57194205597045
1152 -0.03384345415979624 -45.6272121151909 -0.034020654112100604 -45.60596271008255
1153 -0.033814998157322404 -45.661027113348226 -0.03540601544082165 -45.64136872552337
1154 -0.033787835761904715 -45.69481494911013 -0.033628528006374836 -45.674997253529746
1155 -0.033778087235987186 -45.72859303634612 -0.035395058989524844 -45.71039231251927
1156 -0.03378297816962004 -45.76237601451574 -0.0337078858166933 -45.744100198335964
1157 -0.0339578453451395 -45.79633385986088 -0.03976179379969835 -45.78386199213566
1158 -0.03366235047578812 -45.82999621033667 -0.033045497722923756 -45.816907489858586
1159 -0.03371287956833839 -45.86370908990501 -0.02996052484959364 -45.84686801470818
1160 -0.03376313224434853 -45.897472222149354 -0.03583955205976963 -45.88270756676795
1161 -0.03371685948222876 -45.93118908163158 -0.0345406224951148 -45.91724818926306
1162 -0.03374788742512465 -45.9649369690567 -0.03422734346240759 -45.95147553272547
1163 -0.03375225309282541 -45.99868922214953 -0.03503559958189726 -45.98651113230736
1164 -0.03372636772692204 -46.03241558987645 -0.03592183887958526 -46.02243297118695
1165 -0.03364559169858694 -46.06606118157504 -0.03473363108932972 -46.05716660227628
1166 -0.03366684932261706 -46.09972803089765 -0.03648200910538435 -46.09364861138167
1167 -0.03361928705126047 -46.13334731794891 -0.039217589609324935 -46.13286620099099
1168 -0.03351934663951397 -46.166866664588426 -0.03102829121053219 -46.16389449220152
1169 -0.03355998061597347 -46.2004266452044 -0.03325410634279251 -46.19714859854432
1170 -0.033599427342414855 -46.23402607254682 -0.033709519542753696 -46.23085811808707
1171 -0.03368843588978052 -46.2677145084366 -0.03204414527863264 -46.2629022633657
1172 -0.03365515507757664 -46.30136966351417 -0.03521461840718985 -46.29811688177289
1173 -0.033638013526797295 -46.33500767704097 -0.03293331321328878 -46.33105019498618
1174 -0.033638279512524606 -46.36864595655349 -0.033417452685534955 -46.36446764767172
1175 -0.03363806176930666 -46.4022840183228 -0.03241216670721769 -46.396879814378934
1176 -0.033649318106472495 -46.43593333642927 -0.03216578029096127 -46.429045594669894
1177 -0.033774349838495255 -46.46970768626777 -0.03640288356691599 -46.46544847823681
1178 -0.033711310289800164 -46.50341899655757 -0.03591080941259861 -46.50135928764941
1179 -0.03359519932419062 -46.53701419588176 -0.03385584186762571 -46.535215129517034
1180 -0.03361149970442057 -46.57062569558618 -0.03333279881626368 -46.568547928333295
1181 -0.03364248238503933 -46.60426817797122 -0.03552008792757988 -46.604068016260875
1182 -0.03362945467233658 -46.63789763264356 -0.03440145496279001 -46.638469471223665
1183 -0.03360973559319973 -46.67150736823676 -0.034788784384727475 -46.673258255608395
1184 -0.03358433712273836 -46.7050917053595 -0.03183205667883158 -46.705090312287226
1185 -0.03362879883497953 -46.73872050419448 -0.033355662040412425 -46.73844597432764
1186 -0.033621773682534696 -46.772342277877016 -0.03252895157784223 -46.770974925905485
1187 -0.033570976741611955 -46.80591325461863 -0.03302266430109739 -46.803997590206585
1188 -0.03369334675371647 -46.839606601372346 -0.034703880362212655 -46.8387014705688
1189 -0.03365484196692705 -46.873261443339274 -0.03376415465027094 -46.87246562521907
1190 -0.033648647181689736 -46.90691009052097 -0.033452369086444375 -46.90591799430552
1191 -0.033691996894776824 -46.94060208741574 -0.03806820195168257 -46.9439861962572
1192 -0.03358381446450949 -46.97418590188025 -0.03394809477031231 -46.97793429102751
1193 -0.033619031496346 -47.00780493337659 -0.031768877431750296 -47.00970316845926
1194 -0.03358928933739662 -47.04139422271399 -0.03502824530005455 -47.044731413759315
1195 -0.03361424077302218 -47.07500846348701 -0.03367505967617035 -47.078406473435486
1196 -0.03362202942371369 -47.10863049291072 -0.03322781901806593 -47.11163429245355
1197 -0.033635427802801134 -47.14226592071352 -0.03322099763900042 -47.14485529009255
1198 -0.033609946817159654 -47.17587586753068 -0.03330645002424717 -47.1781617401168
1199 -0.03363152649253607 -47.20950739402321 -0.033613420091569424 -47.21177516020837
1200 -0.033577282913029194 -47.24308467693624 -0.039107755199074744 -47.250882915407445
1201 -0.03350711222738027 -47.276591789163625 -0.03422748576849699 -47.28511040117594
1202 -0.03350898437201977 -47.310100773535645 -0.03379996921867132 -47.31891037039461
1203 -0.033511342294514176 -47.34361211583016 -0.03165113441646099 -47.350561504811076
1204 -0.03351996410638094 -47.377132079936544 -0.034242902509868146 -47.38480440732094
1205 -0.033571906946599485 -47.41070398688314 -0.03246977962553501 -47.41727418694648
1206 -0.033607409708201884 -47.444311396591345 -0.03148059919476509 -47.448754786141244
1207 -0.033664499223232267 -47.47797589581458 -0.03638971466571093 -47.48514450080695
1208 -0.03356874100863934 -47.51154463682322 -0.03429717812687159 -47.51944167893382
1209 -0.033603494986891747 -47.54514813181011 -0.03398529943078756 -47.55342697836461
1210 -0.03358633331954479 -47.578734465129656 -0.03370950482785702 -47.58713648319247
1211 -0.033562353998422625 -47.612296819128076 -0.03333702255040407 -47.62047350574287
1212 -0.03359441570937634 -47.64589123483745 -0.03437688201665878 -47.65485038775953
1213 -0.033586390875279905 -47.67947762571273 -0.03520367853343487 -47.690054066292966
1214 -0.03350190166383982 -47.71297952737657 -0.033138500154018403 -47.72319256644698
1215 -0.033577061630785464 -47.746556589007355 -0.0341428205370903 -47.757335386984074
1216 -0.03366279117763042 -47.78021938018499 -0.031099360156804323 -47.788434747140876
1217 -0.0335775826126337 -47.813796962797625 -0.032912464998662475 -47.821347212139536
1218 -0.03355286344885826 -47.847349826246486 -0.035117951594293116 -47.85646516373383
1219 -0.033506051264703275 -47.88085587751119 -0.03478838261216879 -47.891253546346
1220 -0.03349044043570757 -47.914346317946894 -0.032729391008615494 -47.923982937354616
1221 -0.0335360350087285 -47.947882352955624 -0.03310629148036241 -47.95708922883498
1222 -0.03354158289730549 -47.98142393585293 -0.033281007595360276 -47.990370236430344
1223 -0.033617889136075975 -48.015041824989005 -0.0316088099963963 -48.02197904642674
1224 -0.03356038220226765 -48.04860220719127 -0.03312076274305582 -48.055099809169796
1225 -0.03359357602894306 -48.082195783220214 -0.034221410565078256 -48.08932121973488
1226 -0.03356815446168184 -48.1157639376819 -0.03488921783864498 -48.124210437573524
1227 -0.033573046699166297 -48.149336984381065 -0.03180306684225798 -48.15601350441578
1228 -0.03361904881894588 -48.182956033200014 -0.03451390378177166 -48.19052740819755
1229 -0.0335989223793149 -48.216554955579326 -0.03470348287373781 -48.22523089107129
1230 -0.033599776960909364 -48.25015473254024 -0.03401676546782255 -48.25924765653912
1231 -0.03355074785649777 -48.28370548039673 -0.03190993517637253 -48.29115759171549
1232 -0.033625533990561965 -48.31733101438729 -0.037407722882926465 -48.328565314598414
1233 -0.03359950426965952 -48.35093051865695 -0.03338871169835329 -48.361954026296765
1234 -0.03358457162976265 -48.38451509028671 -0.03259723298251629 -48.39455125927928
1235 -0.033551304042339324 -48.41806639432905 -0.031040467508137225 -48.42559172678742
1236 -0.03368094675242901 -48.45174734108148 -0.034048143029212954 -48.45963986981663
1237 -0.03374545350670814 -48.48549279458819 -0.0328522140160203 -48.492492083832644
1238 -0.03367732744663954 -48.51917012203483 -0.035492790304124354 -48.52798487413677
1239 -0.03364263959228993 -48.552812761627116 -0.03308068793267012 -48.56106556206944
1240 -0.03372465837746859 -48.58653742000458 -0.03794692847877741 -48.59901249054821
1241 -0.0335833003744483 -48.62012072037903 -0.034561729058623314 -48.633574219606835
1242 -0.0336478166282177 -48.653768537007245 -0.039362876862287524 -48.67293709646912
1243 -0.03345531206578016 -48.68722384907303 -0.032597162574529645 -48.70553425904365
1244 -0.033483199402689935 -48.72070704847572 -0.03335042577236891 -48.73888468481602
1245 -0.03351251240819693 -48.75421956088391 -0.03127680215984583 -48.770161486975866
1246 -0.03351158108562231 -48.78773114196953 -0.03247602991759777 -48.80263751689346
1247 -0.03353217672556639 -48.821263318695095 -0.036013353057205676 -48.83865086995067
1248 -0.03355254493653774 -48.854815863631636 -0.03306654840707779 -48.87171741835775
1249 -0.03353656101971865 -48.88835242465135 -0.031382581871002915 -48.90310000022875
1250 -0.03364733718335629 -48.921999761834705 -0.03508971780538559 -48.93818971803413
1251 -0.033578749559819696 -48.95557851139453 -0.031975800357759 -48.97016551839189
1252 -0.03357881084084511 -48.98915732223537 -0.033840250410139563 -49.004005768802024
1253 -0.033595530316233635 -49.022752852551605 -0.03353279456496239 -49.03753856336699
1254 -0.03365090042352677 -49.05640375297513 -0.03307470865547657 -49.07061327202246
1255 -0.03367213476449251 -49.09007588773962 -0.03195413500070572 -49.102567407023166
1256 -0.03358674943447113 -49.12366263717409 -0.030690591689199208 -49.13325799871237
1257 -0.03370139449834823 -49.157364031672444 -0.033366738073527816 -49.16662473678589
1258 -0.03366292379796505 -49.191026955470406 -0.034066259302198885 -49.20069099608809
1259 -0.033733959309756756 -49.22476091478016 -0.03243252504616976 -49.23312352113426
1260 -0.03367049172520638 -49.258431406505366 -0.034606230817735194 -49.267729751952
1261 -0.033655870519578454 -49.29208727702495 -0.03257761280983686 -49.300307364761835
1262 -0.033762520365417006 -49.32584979739036 -0.032227270677685736 -49.33253463543952
1263 -0.03381393179297447 -49.35966372918334 -0.03244540207087994 -49.3649800375104
1264 -0.03379557672888041 -49.39345930591222 -0.032899387180805206 -49.397879424691205
1265 -0.03372315987944603 -49.42718246579166 -0.03511482030153275 -49.432994244992734
1266 -0.033824636973440646 -49.4610071027651 -0.032388551346957686 -49.46538279633969
1267 -0.03379358965903521 -49.494800692424135 -0.03285175394266844 -49.498234550282355
1268 -0.03378770463168621 -49.52858839705582 -0.03386971242725849 -49.532104262709616
1269 -0.033830128610134125 -49.562418525665954 -0.038534637168049814 -49.570638899877665
1270 -0.033708978444337845 -49.59612750411029 -0.03391793239861727 -49.60455683227628
1271 -0.033737905137240884 -49.629865409247536 -0.03470697421580553 -49.63926380649209
1272 -0.03370734471827745 -49.663572753965816 -0.03366643600165844 -49.67293024249375
1273 -0.033772186003625394 -49.69734493996944 -0.03974977973848581 -49.712680022232234
1274 -0.03358241580426693 -49.73092735577371 -0.033239365182816984 -49.74591938741505
1275 -0.03362159617245197 -49.76454895194616 -0.03460589088499546 -49.78052527830005
1276 -0.033605503663420674 -49.798154455609584 -0.03474814295768738 -49.815273421257736
1277 -0.03359101265668869 -49.83174546826627 -0.033090890385210514 -49.848364311642946
1278 -0.03358087129890919 -49.86532633956518 -0.035159583948552606 -49.8835238955915
1279 -0.03354114145040512 -49.898867481015586 -0.03300103396177292 -49.916524929553276
1280 -0.033635340817272666 -49.932502821832855 -0.030469739437103273 -49.94699466899038
1281 -0.033681270107626914 -49.966184091940484 -0.03525809198617935 -49.98225276097656
1282 -0.03364860359579325 -49.99983269553628 -0.034931421466171744 -50.017184182442726
1283 -0.03362070266157389 -50.03345339819785 -0.033498880453407764 -50.050683062896134
1284 -0.03363194689154625 -50.067085345089396 -0.035121696256101134 -50.08580475915223
1285 -0.033555089682340625 -50.100640434771734 -0.03682315740734339 -50.12262791655957
1286 -0.033546312153339385 -50.134186746925074 -0.03344232961535454 -50.15607024617493
1287 -0.033528846502304074 -50.16771559342738 -0.03133040703833103 -50.18740065321326
1288 -0.033640910498797895 -50.20135650392618 -0.0321165619418025 -50.219517215155065
1289 -0.03356358632445335 -50.23492009025063 -0.03220214750617743 -50.25171936266124
1290 -0.033620878122746944 -50.26854096837338 -0.03561670277267694 -50.28733606543392
1291 -0.033648539520800116 -50.30218950789418 -0.033923239633440974 -50.32125930506736
1292 -0.03360235262662172 -50.3357918605208 -0.03144087865948677 -50.352700183726846
1293 -0.03367892019450665 -50.369470780715304 -0.03068565661087632 -50.38338584033772
1294 -0.033743256330490114 -50.40321403704579 -0.03117884499952197 -50.41456468533725
1295 -0.033748131990432736 -50.43696216903623 -0.03378003016114235 -50.448344715498386
1296 -0.03375062551349402 -50.47071279454972 -0.033477528393268584 -50.481822243891656
1297 -0.03382634893059731 -50.504539143480315 -0.03134253015741706 -50.51316477404907
1298 -0.03373278565704822 -50.538271929137366 -0.0342947943136096 -50.54745956836268
1299 -0.03376910835504532 -50.57204103749241 -0.03441906291991472 -50.5818786312826
1300 -0.03375791348516941 -50.60579895097758 -0.03513875007629395 -50.61701738135889
1301 -0.033760728500783446 -50.63955967947836 -0.03501770459115505 -50.65203508595005
1302 -0.03374244756996632 -50.67330212704832 -0.036126401647925376 -50.688161487597974
1303 -0.03368257414549589 -50.70698470119382 -0.034326538629829886 -50.7224880262278
1304 -0.03365647811442614 -50.74064117930824 -0.03347315471619368 -50.75596118094399
1305 -0.03369473349303007 -50.77433591280127 -0.03765417002141476 -50.7936153509654
1306 -0.033683431893587114 -50.808019344694856 -0.03220767118036747 -50.82582302214577
1307 -0.0336503067985177 -50.841669651493376 -0.03343281615525484 -50.859255838301024
1308 -0.03364874273538589 -50.87531839422876 -0.03278463389724493 -50.89204047219827
1309 -0.03364247288554907 -50.90896086711431 -0.03385982383042574 -50.92590029602869
1310 -0.0336785439401865 -50.94263941105449 -0.03220951668918133 -50.95810981271787
1311 -0.03376773186028004 -50.97640714291477 -0.03608957212418318 -50.994199384842055
1312 -0.033681392297148706 -51.01008853521192 -0.032813922874629496 -51.027013307716686
1313 -0.03372204378247261 -51.043810578994396 -0.03522333391010761 -51.0622366416268
1314 -0.033674576133489606 -51.07748515512789 -0.032838301919400695 -51.095074943546194
1315 -0.03373681474477053 -51.11122196987266 -0.03425160702317953 -51.129326550569374
1316 -0.03382012061774731 -51.145042090490406 -0.02973978277295828 -51.15906633334233
1317 -0.033762641437351706 -51.178804731927755 -0.03529143054038286 -51.194357763882714
1318 -0.03372143637388945 -51.21252616830164 -0.033327484130859376 -51.22768524801357
1319 -0.03374718017876148 -51.24627334848041 -0.03362559210509062 -51.26131084011866
1320 -0.03376319520175457 -51.280036543682165 -0.033657952584326266 -51.29496879270299
1321 -0.03380836769938469 -51.31384491138155 -0.033851617202162745 -51.32882040990515
1322 -0.03377521354705095 -51.3476201249286 -0.033729298040270805 -51.36254970794542
1323 -0.033818197809159754 -51.381438322737765 -0.029185489378869535 -51.39173519732429
1324 -0.033868284150958064 -51.41530660688872 -0.03645736835896969 -51.428192565683254
1325 -0.033807693794369695 -51.44911430068309 -0.034695955365896224 -51.46288852104915
1326 -0.03378488719463348 -51.48289918787773 -0.03332886379212141 -51.49621738484127
1327 -0.03380400985479355 -51.51670319773252 -0.03485492579638958 -51.53107231063766
1328 -0.033805994875729085 -51.550509192608246 -0.033924675360321996 -51.564996985997986
1329 -0.03374550100415945 -51.58425469361241 -0.03150801118463278 -51.59650499718262
1330 -0.03381507284939289 -51.6180697664618 -0.03451274875551462 -51.63101774593814
1331 -0.033783796802163125 -51.65185356326396 -0.034502994269132614 -51.66552074020727
1332 -0.03373250067234039 -51.685586063936306 -0.036117943935096264 -51.70163868414237
1333 -0.03374828025698662 -51.71933434419329 -0.034029238671064374 -51.735667922813434
1334 -0.033758372999727726 -51.75309271719302 -0.0328213294968009 -51.76848925231023
1335 -0.0337570333853364 -51.786849750578355 -0.03507660701870918 -51.80356585932894
1336 -0.033743705973029135 -51.820593456551386 -0.03558131605386734 -51.839147175382806
1337 -0.033723443560302255 -51.85431690011169 -0.033793739043176174 -51.87294091442598
1338 -0.03370141014456749 -51.88801831025626 -0.03386336211115122 -51.90680427653713
1339 -0.03368861079216003 -51.92170692104842 -0.03494033571332693 -51.94174461225046
1340 -0.03382246065884829 -51.955529381707265 -0.035401707515120506 -51.97714631976558
1341 -0.03364621326327324 -51.98917559497054 -0.032194364629685876 -52.00934068439527
1342 -0.03369138538837433 -52.02286698035891 -0.03487015534192324 -52.04421083973719
1343 -0.03369881268590689 -52.05656579304482 -0.037630803883075714 -52.081841643620265
1344 -0.033645869418978694 -52.090211662463794 -0.036234902776777746 -52.11807654639704
1345 -0.03357442431151867 -52.12378608677531 -0.03383140936493874 -52.15190795576198
1346 -0.03361268546432257 -52.15739877223963 -0.03251726757735014 -52.184425223339325
1347 -0.033613324910402295 -52.191012097150036 -0.031610500440001486 -52.21603572377933
1348 -0.03359498679637909 -52.22460708394642 -0.033160931803286074 -52.249196655582615
1349 -0.03361887745559215 -52.25822596140201 -0.03217023704200983 -52.281366892624625
1350 -0.03362547419965267 -52.291851435601664 -0.03732490185648203 -52.318691794481104
1351 -0.03362573869526386 -52.32547717429693 -0.038091940619051454 -52.35678373510016
1352 -0.03356427736580372 -52.35904145166273 -0.031698512472212316 -52.38848224757237
1353 -0.033599022030830386 -52.39264047369356 -0.034529710188508034 -52.42301195776088
1354 -0.03360135648399591 -52.42624183017756 -0.032052218168973926 -52.45506417592985
1355 -0.03354238327592611 -52.45978421345349 -0.03311968576163053 -52.48818386169148
1356 -0.03363852426409721 -52.49342273771759 -0.03332505859434605 -52.521508920285825
1357 -0.033587808907032016 -52.527010546624616 -0.03175903726369143 -52.553267957549515
1358 -0.033627771958708766 -52.56063831858332 -0.033770793490111826 -52.58703875103963
1359 -0.03365714829415083 -52.594295466877476 -0.0366030553355813 -52.62364180637521
1360 -0.03358881119638681 -52.627884278073864 -0.03618242554366589 -52.659824231918876
1361 -0.03355702590197325 -52.661441303975835 -0.031977335922420025 -52.691801567841296
1362 -0.03358893599361181 -52.69503023996945 -0.03125264458358288 -52.72305421242488
1363 -0.033654666133224966 -52.72868490610267 -0.03328859694302082 -52.7563428093679
1364 -0.033652288094162944 -52.76233719419683 -0.0343199398368597 -52.79066274920476
1365 -0.033643401600420474 -52.79598059579725 -0.03446433283388615 -52.82512708203865
1366 -0.03363030925393105 -52.82961090505118 -0.026551903504878283 -52.85167898554353
1367 -0.033741936460137366 -52.86335284151132 -0.03524041660130024 -52.88691940214483
1368 -0.033738748915493486 -52.89709159042682 -0.03312865272164345 -52.92004805486647
1369 -0.03377267885953188 -52.93086426928635 -0.0341643488034606 -52.95421240366993
1370 -0.03373758289963007 -52.964601852185986 -0.035672055743634704 -52.98988445941356
1371 -0.03368281126022339 -52.998284663446206 -0.03402102179825306 -53.02390548121181
1372 -0.033696782775223255 -53.03198144622143 -0.03605847526341677 -53.05996395647523
1373 -0.0336952704936266 -53.06567671671505 -0.033020664006471634 -53.0929846204817
1374 -0.03371307291090488 -53.09938978962596 -0.03348783198744058 -53.126472452469145
1375 -0.03369622118771076 -53.13308601081367 -0.034722440876066685 -53.16119489334521
1376 -0.03362194262444973 -53.16670795343812 -0.034261816553771494 -53.195456709898984
1377 -0.033608095906674865 -53.20031604934479 -0.026766715850681067 -53.22222342574967
1378 -0.03378961849957705 -53.23410566784437 -0.03492665532976389 -53.25715008107943
1379 -0.033738435432314876 -53.26784410327668 -0.03405217584222555 -53.29120225692166
1380 -0.033738222904503345 -53.30158232618118 -0.03270405568182468 -53.323906312603484
1381 -0.03373388964682818 -53.33531621582801 -0.032094968296587464 -53.356001280900074
1382 -0.03383720349520445 -53.36915341932321 -0.03191481027752161 -53.387916091177594
1383 -0.0338205361738801 -53.40297395549709 -0.03608270902186632 -53.42399880019946
1384 -0.033770985528826715 -53.436744941025914 -0.036271280609071255 -53.460270080808534
1385 -0.033781751058995724 -53.47052669208491 -0.03356967289000749 -53.493839753698545
1386 -0.033793804980814454 -53.50432049706573 -0.034665707312524316 -53.52850546101107
1387 -0.03367298375815153 -53.53799348082388 -0.02951661990955472 -53.55802208092063
1388 -0.03384149204939604 -53.571834972873276 -0.036952873691916466 -53.594974954612546
1389 -0.033742133714258674 -53.60557710658753 -0.03453328385949135 -53.629508238472035
1390 -0.03375448863953352 -53.63933159522706 -0.03384450040757656 -53.66335273887961
1391 -0.03373467531055212 -53.67306627053762 -0.03332413844764233 -53.69667687732725
1392 -0.03380921073257923 -53.706875481270195 -0.030601425655186178 -53.727278302982434
1393 -0.03386585153639317 -53.740741332806586 -0.0349111394956708 -53.7621894424781
1394 -0.033766729012131694 -53.774508061818715 -0.03318883813917637 -53.79537828061728
1395 -0.033768182061612605 -53.80827624388033 -0.03413509018719196 -53.82951337080447
1396 -0.03378118630498648 -53.842057430185314 -0.03127158572897315 -53.86078495653344
1397 -0.03381106406450272 -53.875868494249815 -0.034982856921851636 -53.89576781345529
1398 -0.033787846006453036 -53.90965634025627 -0.03199045993387699 -53.92775827338917
1399 -0.03383505027741194 -53.94349139053368 -0.030309474281966686 -53.95806774767114
1400 -0.0338889142498374 -53.977380304783516 -0.033804064989089964 -53.99187181266023
1401 -0.03392422664910555 -54.01130453143262 -0.03402881771326065 -54.02590063037349
1402 -0.033906050585210325 -54.04521058201783 -0.03349501546472311 -54.059395645838215
1403 -0.03389632925391197 -54.079106911271744 -0.03422806467860937 -54.09362371051682
1404 -0.033888232335448264 -54.11299514360719 -0.03208043184131384 -54.12570414235814
1405 -0.033956816606223586 -54.146951960213414 -0.034795509465038774 -54.16049965182318
1406 -0.03389692585915327 -54.18084888607257 -0.03440079297870398 -54.19490044480188
1407 -0.033862827159464357 -54.214711713232035 -0.03373143821954727 -54.22863188302143
1408 -0.033864499814808366 -54.248576213046846 -0.03460278809070587 -54.26323467111214
1409 -0.033888022601604464 -54.28246423564845 -0.03393854815512896 -54.297173219267265
1410 -0.033888406306505206 -54.31635264195495 -0.03344496712088585 -54.33061818638815
1411 -0.03388896267861128 -54.35024160463356 -0.03552394304424524 -54.3661421294324
1412 -0.033878864347934724 -54.38412046898149 -0.0344737820327282 -54.400615911465124
1413 -0.03387974500656128 -54.41800021398805 -0.035630456171929836 -54.436246367637054
1414 -0.033800685219466685 -54.45180089920752 -0.036171731539070606 -54.472418099176124
1415 -0.03381616733968258 -54.4856170665472 -0.034761504456400874 -54.50717960363252
1416 -0.033759636990726 -54.51937670353792 -0.03488933686167002 -54.54206894049419
1417 -0.03373960740864277 -54.553116310946564 -0.0340940298512578 -54.57616297034545
1418 -0.03376873228698969 -54.58688504323355 -0.03452522568404674 -54.6106881960295
1419 -0.03373568207025528 -54.62062072530381 -0.033646979928016664 -54.644335175957515
1420 -0.033772863633930686 -54.65439358893774 -0.03474627565592527 -54.67908145161344
1421 -0.033681925386190414 -54.68807551432393 -0.035865186527371404 -54.714946638140816
1422 -0.033665727451443674 -54.72174124177537 -0.03354992959648371 -54.7484965677373
1423 -0.03370168711990118 -54.75544292889527 -0.031592517904937265 -54.78008908564224
1424 -0.033755694329738614 -54.78919862322501 -0.036929279938340186 -54.81701836558058
1425 -0.03366325702518225 -54.822861880250194 -0.033782769553363325 -54.85080113513394
1426 -0.03373466301709414 -54.85659654326729 -0.034193333424627784 -54.88499446855857
1427 -0.03370583951473236 -54.89030238278202 -0.03590238019824028 -54.920896848756804
1428 -0.03368613850325346 -54.923988521285274 -0.03299583941698074 -54.95389268817379
1429 -0.03363403119146824 -54.95762255247674 -0.03492093067616224 -54.98881361884995
1430 -0.03359052743762732 -54.99121307991437 -0.03339519184082747 -55.02220881069078
1431 -0.03371035363525152 -55.02492343354962 -0.03278601616621017 -55.05499482685699
1432 -0.033652675710618495 -55.05857610926024 -0.03332310598343611 -55.088317932840425
1433 -0.03366398941725492 -55.09224009867749 -0.033155552484095095 -55.12147348532452
1434 -0.0337184838950634 -55.12595858257256 -0.03169115241616964 -55.153164637740694
1435 -0.03374737147241831 -55.15970595404497 -0.03524111770093441 -55.18840575544163
1436 -0.033736108988523486 -55.193442063033494 -0.03663227800279856 -55.22503803344443
1437 -0.03366953879594803 -55.22711160182944 -0.033180047012865546 -55.25821808045729
1438 -0.03369781114161015 -55.26080941297105 -0.032659266516566275 -55.29087734697386
1439 -0.0336602108553052 -55.29446962382635 -0.0340994106605649 -55.324976757634424
1440 -0.03365218546241522 -55.32812180928877 -0.0342996321618557 -55.35927638979628
1441 -0.03370741102844477 -55.36182922031721 -0.030901565682142973 -55.39017795547842
1442 -0.033675600029528144 -55.39550482034674 -0.0373720420524478 -55.42754999753087
1443 -0.033608497306704524 -55.42911331765344 -0.03621728233993053 -55.4637672798708
1444 -0.033618570677936076 -55.462731888331376 -0.03108562817797065 -55.49485290804877
1445 -0.03362476378679276 -55.496356652118166 -0.03256763741374016 -55.52742054546251
1446 -0.03368586823344231 -55.53004252035161 -0.0316946342587471 -55.55911517972126
1447 -0.03370989076793194 -55.56375241111954 -0.03372051101177931 -55.59283569073304
1448 -0.03375716097652912 -55.597509572096065 -0.03503054343163967 -55.62786623416468
1449 -0.033668950013816354 -55.631178522109884 -0.0333684278652072 -55.661234662029884
1450 -0.03371190130710602 -55.66489042341699 -0.03349732905626297 -55.694731991086144
1451 -0.03367510493844748 -55.69856552835544 -0.031123348139226438 -55.72585533922537
1452 -0.03371956460177898 -55.73228509295722 -0.03482262585312128 -55.76067796507849
1453 -0.03372177053242922 -55.76600686348965 -0.035652398318052295 -55.79633036339654
1454 -0.033749643713235855 -55.799756507202886 -0.03592959064990282 -55.83225995404644
1455 -0.03365492355078459 -55.83341143075367 -0.03327516205608845 -55.86553511610253
1456 -0.033725401014089586 -55.86713683176776 -0.036847757175564766 -55.90238287327809
1457 -0.03366837352514267 -55.900805205292905 -0.03328211195766926 -55.93566498523576
1458 -0.03366964608430863 -55.93447485137721 -0.034869472682476046 -55.970534457918234
1459 -0.03360562566667795 -55.96808047704389 -0.033036220073699954 -56.00357067799193
1460 -0.03367592804133892 -56.00175640508523 -0.035059718415141106 -56.03863039640707
1461 -0.033637617528438565 -56.03539402261367 -0.03531210832297802 -56.07394250473005
1462 -0.033662753738462926 -56.069056776352134 -0.03401798233389854 -56.10796048706395
1463 -0.033580323308706285 -56.10263709966084 -0.03387966584414244 -56.14184015290809
1464 -0.03361438438296318 -56.136251484043804 -0.03278221469372511 -56.17462236760181
1465 -0.03362579457461834 -56.16987727861842 -0.03250774350017309 -56.20713011110199
1466 -0.033640184067189695 -56.20351746268561 -0.03322935458272695 -56.24035946568472
1467 -0.03366491552442312 -56.237182378210036 -0.032459255494177344 -56.27281872117889
1468 -0.0337380226701498 -56.270920400880186 -0.0309827933087945 -56.30380151448769
1469 -0.033685654029250146 -56.304606054909435 -0.037777111120522025 -56.34157862560821
1470 -0.03361592199653387 -56.33822197690597 -0.03457651510834694 -56.376155140716556
1471 -0.03362394385039806 -56.37184592075637 -0.03278140090405941 -56.40893654162061
1472 -0.03363799937069416 -56.40548392012707 -0.032622120529413226 -56.44155866215002
1473 -0.0336481275036931 -56.439132047630764 -0.033204867504537106 -56.47476352965456
1474 -0.03368981294333935 -56.4728218605741 -0.0291132815182209 -56.50387681117278
1475 -0.03375021852552891 -56.50657207909963 -0.03414392862468958 -56.53802073979747
1476 -0.033739588037133214 -56.54031166713676 -0.03423542305827141 -56.57225616285574
1477 -0.03377265054732561 -56.57408431768409 -0.03438883759081364 -56.60664500044655
1478 -0.03375443760305643 -56.60783875528715 -0.03572027534246445 -56.64236527578901
1479 -0.03369330056011677 -56.641532055847264 -0.03187745772302151 -56.67424273351203
1480 -0.033686302974820136 -56.675218358822086 -0.032160228863358495 -56.70640296237539
1481 -0.03376261796802282 -56.70898097679011 -0.03648876380175352 -56.74289172617715
1482 -0.033661703765392306 -56.7426426805555 -0.03608415275812149 -56.77897587893527
1483 -0.03364608474075794 -56.77628876529626 -0.033454818464815614 -56.81243069740009
1484 -0.03367252610623837 -56.809961291402495 -0.03224980160593986 -56.84468049900603
1485 -0.03376458194106817 -56.843725873343566 -0.0344799006357789 -56.87916039964181
1486 -0.03366486318409443 -56.87739073652766 -0.0337943596765399 -56.91295475931835
1487 -0.03365980926901102 -56.91105054579667 -0.034822895750403406 -56.947777655068755
1488 -0.03364752419292927 -56.9446980699896 -0.033707100339233874 -56.98148475540799
1489 -0.03372573722153902 -56.978423807211136 -0.03344520218670368 -57.014929957594696
1490 -0.03365886006504297 -57.01208266727618 -0.032699667103588584 -57.04762962469828
1491 -0.03371648360043764 -57.04579915087662 -0.03246737737208605 -57.08009700207037
1492 -0.03370557315647602 -57.07950472403309 -0.03324870746582746 -57.1133457095362
1493 -0.03375369943678379 -57.11325842346988 -0.03684892430901528 -57.15019463384521
1494 -0.03368466198444366 -57.146943085454325 -0.03370328936725855 -57.18389792321247
1495 -0.033686470426619056 -57.18062955588094 -0.03420969117432833 -57.218107614386795
1496 -0.03364161979407072 -57.21427117567501 -0.03384508583694697 -57.25195270022374
1497 -0.033667897805571556 -57.24793907348058 -0.03326476477086544 -57.2852174649946
1498 -0.03365215715020895 -57.28159123063079 -0.03280385248363018 -57.318021317478234
1499 -0.03379478733986616 -57.31538601797065 -0.03901470880955458 -57.35703602628779
1500 -0.03363989666104317 -57.349025914631696 -0.03368376065045595 -57.39071978693824
1501 -0.0336105665192008 -57.3826364811509 -0.03360328134149313 -57.42432306827973
1502 -0.033617865107953546 -57.41625434625885 -0.034073475003242495 -57.45839654328297
1503 -0.03363127987831831 -57.449885626137174 -0.03397354055196047 -57.492370083834935
1504 -0.03359380848705769 -57.48347943462423 -0.03531397618353367 -57.527684060018466
1505 -0.03358517959713936 -57.51706461422137 -0.03350669238716364 -57.56119075240563
1506 -0.03354861680418253 -57.55061323102555 -0.03562933970242739 -57.596820092108054
1507 -0.033554326929152015 -57.5841675579547 -0.03626217395067215 -57.63308226605873
1508 -0.03349465634673834 -57.61766221430144 -0.03438247796148062 -57.66746474402021
1509 -0.03347478266805411 -57.65113699696949 -0.03278234489262104 -57.70024708891283
1510 -0.03350863996893168 -57.68464563693842 -0.032938881777226925 -57.73318597069006
1511 -0.03352900259196758 -57.71817463953039 -0.032676569558680056 -57.76586254024874
1512 -0.033569343574345115 -57.75174398310473 -0.034708195552229884 -57.80057073580097
1513 -0.03348155990242958 -57.78522554300716 -0.033428953401744364 -57.83399968920271
1514 -0.03358738049864769 -57.8188129235058 -0.03142289686948061 -57.86542258607219
1515 -0.033560878783464435 -57.852373802289264 -0.03004326969385147 -57.89546585576604
1516 -0.03372907396405935 -57.886102876253325 -0.03299731332808733 -57.92846316909413
1517 -0.03371205776929855 -57.919814934022625 -0.03410841524600983 -57.96257158434014
1518 -0.0336488239467144 -57.95346375796934 -0.03512511625885963 -57.997696700599
1519 -0.033652310632169245 -57.98711606860151 -0.0344582574442029 -58.0321549580432
1520 -0.03361764494329691 -58.02073371354481 -0.03462752848863602 -58.066782486531835
1521 -0.033628254942595956 -58.054361968487406 -0.03446395043283701 -58.10124643696467
1522 -0.033605461567640306 -58.087967430055045 -0.035055088438093664 -58.136301525402764
1523 -0.033587012253701684 -58.12155444230875 -0.034672554954886435 -58.17097408035765
1524 -0.03353338558226824 -58.155087827891016 -0.03041622517630458 -58.201390305533955
1525 -0.03360851053148508 -58.1886963384225 -0.03339972235262394 -58.23479002788658
1526 -0.033625802025198936 -58.2223221404477 -0.03480062149465084 -58.269590649381236
1527 -0.033613758720457555 -58.25593589916816 -0.033664220757782456 -58.30325487013902
1528 -0.03359179738909006 -58.28952769655725 -0.033173548988997936 -58.33642841912802
1529 -0.03359737023711205 -58.32312506679436 -0.03346576411277056 -58.36989418324079
1530 -0.03362587932497263 -58.356750946119334 -0.03228203374892473 -58.402176216989716
1531 -0.03360515665262938 -58.39035610277196 -0.03235750719904899 -58.43453372418877
1532 -0.033667847886681555 -58.42402395065864 -0.030251829978078605 -58.464785554166845
1533 -0.03377616535872221 -58.45780011601737 -0.033748559094965457 -58.49853411326181
1534 -0.03370760604739189 -58.49150772206476 -0.03339540306478739 -58.5319295163266
1535 -0.033765554614365104 -58.52527327667912 -0.03322123046964407 -58.56515074679624
1536 -0.03376831915229559 -58.55904159583142 -0.03316550217568874 -58.59831624897193
1537 -0.03371603786945343 -58.59275763370087 -0.035356760025024414 -58.63367300899696
1538 -0.03367557357996702 -58.62643320728084 -0.0349761787801981 -58.668649187777156
1539 -0.03368843197822571 -58.66012163925907 -0.03350960705429316 -58.70215879483145
1540 -0.033723336085677146 -58.693844975344746 -0.033225403912365434 -58.735384198743816
1541 -0.033787119574844836 -58.72763209491959 -0.03289723675698042 -58.768281435500796
1542 -0.033707942441105844 -58.761340037360696 -0.0355315487831831 -58.80381298428398
1543 -0.03366643860936165 -58.795006475970055 -0.03200763110071421 -58.83582061538469
1544 -0.033704014122486116 -58.82871049009254 -0.034936157427728175 -58.87075677281242
1545 -0.03371342290192843 -58.862423912994466 -0.03244576565921307 -58.90320253847163
1546 -0.03373459633439779 -58.89615850932886 -0.03424417469650507 -58.937446713168136
1547 -0.03380424976348877 -58.929962759092355 -0.03273933753371239 -58.97018605070185
1548 -0.03372263293713331 -58.96368539202949 -0.03361483309417963 -59.003800883796025
1549 -0.03371275216341019 -58.9973981441929 -0.03545139618217945 -59.03925227997821
1550 -0.03369824308902025 -59.03109638728192 -0.03291506208479404 -59.072167342063004
1551 -0.03368798121809959 -59.06478436850002 -0.03265562355518341 -59.10482296561819
1552 -0.03375334050506353 -59.098537709005086 -0.033639011159539225 -59.13846197677773
1553 -0.03372569642961025 -59.1322634054347 -0.03181000333279371 -59.17027198011052
1554 -0.033823638781905176 -59.1660870442166 -0.0343087762594223 -59.20458075636994
1555 -0.03382007535547018 -59.199907119572075 -0.03708805534988642 -59.241668811719826
1556 -0.033823651075363156 -59.23373077064744 -0.03498443383723497 -59.276653245557064
1557 -0.03373896572738886 -59.26746973637483 -0.034696740470826624 -59.31134998602789
1558 -0.033726738393306734 -59.30119647476813 -0.03280715253204107 -59.344157138559936
1559 -0.03374907057732344 -59.334945545345455 -0.034295018576085565 -59.378452157136024
1560 -0.03377792779356241 -59.36872347313902 -0.034532956033945086 -59.41298511316997
1561 -0.033723967336118224 -59.402447440475136 -0.034851156361401084 -59.447836269531365
1562 -0.03373412452638149 -59.43618156500152 -0.03517534323036671 -59.48301161276173
1563 -0.033649375475943086 -59.469830940477465 -0.03256019800901413 -59.515571810770744
1564 -0.03369059134274721 -59.50352153182021 -0.03138705976307392 -59.54695887053382
1565 -0.0337065439671278 -59.53722807578734 -0.033047084137797354 -59.58000595467162
1566 -0.0337081003934145 -59.57093617618075 -0.03398657497018576 -59.613992529641806
1567 -0.033697526715695855 -59.60463370289645 -0.034177742525935174 -59.64817027216774
1568 -0.03371735196560621 -59.638351054862056 -0.03217023890465498 -59.680340511072394
1569 -0.03378171510994434 -59.672132769972 -0.03074303800240159 -59.71108354907479
1570 -0.033807077631354335 -59.705939847603354 -0.03270837813615799 -59.74379192721095
1571 -0.033826498128473756 -59.73976634573183 -0.03469174969941378 -59.77848367691036
1572 -0.03383745066821575 -59.773603796400046 -0.0328873747959733 -59.81137105170634
1573 -0.0338298786431551 -59.8074336750432 -0.03128536082804203 -59.84265641253438
1574 -0.033931216597557066 -59.84136489164076 -0.03769707307219505 -59.88035348560658
1575 -0.03379514943808317 -59.87516004107884 -0.0340695520862937 -59.91442303769287
1576 -0.0337971331551671 -59.90895717423401 -0.03392468821257353 -59.94834772590544
1577 -0.033770401030778885 -59.94272757526479 -0.03321552351117134 -59.98156324941662
1578 -0.03382550813257694 -59.97655308339737 -0.035078787989914414 -60.016642037406534
1579 -0.03375675268471241 -60.01030983608208 -0.03426107540726662 -60.0509031128138
1580 -0.03376189358532429 -60.0440717296674 -0.03385677747428417 -60.08475989028808
1581 -0.03375942800194025 -60.077831157669344 -0.03367186803370714 -60.11843175832179
1582 -0.033765262737870214 -60.11159642040722 -0.03074763836339116 -60.149179396685184
1583 -0.033846490457654 -60.14544291086487 -0.03725754413753748 -60.18643694082272
1584 -0.033750198781490326 -60.17919310964636 -0.0341211287304759 -60.2205580695532
1585 -0.03370143324136734 -60.21289454288773 -0.03466866575181484 -60.255226735305015
1586 -0.033705913461744785 -60.246600456349476 -0.033323819376528264 -60.28855055468154
1587 -0.033715280890464785 -60.28031573723994 -0.03250248115509748 -60.32105303583664
1588 -0.033731395937502386 -60.31404713317744 -0.03261393830180168 -60.35366697413844
1589 -0.033771774359047414 -60.347818907536485 -0.034286413341760635 -60.3879533874802
1590 -0.03379350267350674 -60.38161241020999 -0.02936674254015088 -60.41732013002035
1591 -0.033895763009786604 -60.41550817321978 -0.034563036262989046 -60.45188316628334
1592 -0.0337920255959034 -60.44930019881568 -0.03320102002471685 -60.48508418630806
1593 -0.03384448010474443 -60.483144678920425 -0.033389604091644286 -60.5184737903997
1594 -0.033844972401857375 -60.516989651322284 -0.03218724187463522 -60.55066103227434
1595 -0.03386747762560845 -60.55085712894789 -0.03649209290742874 -60.58715312518177
1596 -0.03386817313730717 -60.5847253020852 -0.03569257352501154 -60.62284569870678
1597 -0.03382372576743364 -60.61854902785263 -0.03814133182168007 -60.66098703052846
1598 -0.0337189070880413 -60.652267934940674 -0.03367915321141481 -60.694666183739876
1599 -0.0337438939139247 -60.686011828854596 -0.032914276048541066 -60.72758045978842
1600 -0.03376572821289301 -60.71977755706749 -0.0339721729978919 -60.76155263278631
1601 -0.03377111572772264 -60.75354867279521 -0.033177825063467024 -60.79473045784978
1602 -0.033776034601032734 -60.787324707396245 -0.032295162044465545 -60.82702561989424
1603 -0.03386193737387657 -60.82118664477012 -0.03189187552779913 -60.85891749542204
1604 -0.033811133727431296 -60.854997778497555 -0.033053896948695184 -60.891971392370735
1605 -0.03388042356818914 -60.88887820206575 -0.03305277358740568 -60.92502416595814
1606 -0.033821158297359946 -60.922699360363104 -0.03622071351855993 -60.9612448794767
1607 -0.03380882181227207 -60.95650818217538 -0.034212345443665984 -60.995457224920365
1608 -0.0338091054931283 -60.9903172876685 -0.03668686170130968 -61.03214408662168
1609 -0.033775828778743744 -61.02409311644725 -0.03063032077625394 -61.06277440739793
1610 -0.03383141309022904 -61.05792452953747 -0.033715431578457355 -61.09648983897639
1611 -0.033811131678521636 -61.09173566121599 -0.03457450456917286 -61.13106434354556
1612 -0.033778492175042626 -61.12551415339104 -0.03358441721647978 -61.16464876076204
1613 -0.03379735015332699 -61.159311503544366 -0.03356647826731205 -61.19821523902935
1614 -0.033778780698776247 -61.19309028424314 -0.03492844272404909 -61.233143681753404
1615 -0.03378916159272194 -61.22687944583586 -0.03540898188948631 -61.26855266364289
1616 -0.033785059675574304 -61.260664505511436 -0.032861729897558686 -61.301414393540455
1617 -0.03374314047396183 -61.294407645985395 -0.029792571160942315 -61.331206964701394
1618 -0.03383837472647429 -61.328246020711866 -0.03451378066092729 -61.365720745362324
1619 -0.03381982576102018 -61.36206584647289 -0.0340617123991251 -61.39978245776145
1620 -0.03374754413962364 -61.39581339061251 -0.031502096354961394 -61.43128455411641
1621 -0.033860704861581326 -61.42967409547409 -0.03485557660460472 -61.466140130721016
1622 -0.033842438086867335 -61.463516533560956 -0.03442896045744419 -61.50056909117846
1623 -0.033760569617152215 -61.49727710317811 -0.02997120963409543 -61.53054030081256
1624 -0.03386503793299198 -61.5311421411111 -0.033659100718796256 -61.564199401531354
1625 -0.03389582075178623 -61.565037961862885 -0.03135542562231421 -61.59555482715367
1626 -0.0339130837470293 -61.598951045609915 -0.03489812891930342 -61.63045295607297
1627 -0.03388212397694588 -61.63283316958686 -0.034490923024713994 -61.664943879097684
1628 -0.03380488026887178 -61.666638049855734 -0.03374588117003441 -61.69868976026772
1629 -0.033830072917044166 -61.700468122772776 -0.032705091685056684 -61.73139485195278
1630 -0.0338358573615551 -61.73430398013433 -0.034612408466637136 -61.766007260419414
1631 -0.03398519642651081 -61.76828917656084 -0.02677693348377943 -61.792784193903195
1632 -0.03396365586668253 -61.80225283242753 -0.03467890806496143 -61.827463101968156
1633 -0.03394929766654968 -61.83620213009408 -0.03497726321220398 -61.86244036518036
1634 -0.03393678888678551 -61.870138918980864 -0.034256563521921635 -61.89669692870228
1635 -0.0339387908577919 -61.90407770983865 -0.035257416777312756 -61.931954345479596
1636 -0.033957566134631634 -61.938035275973284 -0.03645497504621744 -61.968409320525815
1637 -0.033895961381495 -61.97193123735478 -0.03485799785703421 -62.003267318382846
1638 -0.03381732665002346 -62.005748564004804 -0.03254633471369743 -62.03581365309655
1639 -0.03382212817668915 -62.03957069218149 -0.03316859286278486 -62.06898224595933
1640 -0.03384616207331419 -62.07341685425481 -0.03491692692041397 -62.10389917287975
1641 -0.033816498890519145 -62.107233353145325 -0.035397625714540484 -62.13929679859429
1642 -0.03386384453624487 -62.14109719768157 -0.031276173423975706 -62.17057297201826
1643 -0.03386939056217671 -62.17496658824374 -0.032972566597163674 -62.20354553861543
1644 -0.03386000022292137 -62.208826588466664 -0.03272023871541023 -62.23626577733084
1645 -0.03388974517583847 -62.242716333642505 -0.034626992605626586 -62.27089276993647
1646 -0.03388574235141277 -62.27660207599392 -0.03436746802181005 -62.30526023795828
1647 -0.033924343064427376 -62.31052641905835 -0.03622700590640306 -62.341487243864684
1648 -0.03378510568290949 -62.34431152474126 -0.0323964798822999 -62.373883723746985
1649 -0.03384677339345217 -62.37815829813471 -0.03437701426446438 -62.40826073801145
1650 -0.033852975070476535 -62.41201127320518 -0.03483325242996216 -62.44309399044141
1651 -0.033852755464613436 -62.445864028669796 -0.032416141405701634 -62.475510131847116
1652 -0.03386407811194658 -62.47972810678174 -0.03460693284869194 -62.510117064695805
1653 -0.03385823369026184 -62.513586340472 -0.031109059508889914 -62.5412261242047
1654 -0.033917876332998274 -62.547504216805 -0.036323208920657636 -62.577549333125354
1655 -0.0338100140914321 -62.58131423089643 -0.03411612659692764 -62.61166545972228
1656 -0.03383048344403505 -62.61514471434047 -0.03341322001069784 -62.64507867973298
1657 -0.033801544830203055 -62.64894625917067 -0.03462421968579292 -62.67970289941878
1658 -0.033822106942534444 -62.68276836611321 -0.03289465568959713 -62.712597555108374
1659 -0.03382738847285509 -62.716595754586066 -0.033388334698975085 -62.74598588980735
1660 -0.03384741134941578 -62.75044316593548 -0.03398444317281246 -62.77997033298016
1661 -0.03387540746480226 -62.784318573400284 -0.03883232083171606 -62.81880265381188
1662 -0.03379973825067282 -62.818118311650956 -0.03360015507787466 -62.85240280888976
1663 -0.03375414870679379 -62.85187246035775 -0.034453585371375085 -62.88685639426113
1664 -0.03377149775624275 -62.88564395811399 -0.030332113895565272 -62.9171885081567
1665 -0.03379053492099047 -62.91943449303498 -0.033260564878582956 -62.95044907303528
1666 -0.03381765708327293 -62.95325215011825 -0.03362955786287784 -62.98407863089816
1667 -0.033799085207283495 -62.98705123532554 -0.03366627469658852 -63.017744905594746
1668 -0.033876820281147954 -63.02092805560669 -0.03177451603114605 -63.049519421625895
1669 -0.03384675495326519 -63.054774810559955 -0.031979726254940034 -63.081499147880834
1670 -0.03387820832431317 -63.088653018884266 -0.035069112293422224 -63.116568260174255
1671 -0.03384924829006195 -63.122502267174326 -0.033895341120660304 -63.150463601294916
1672 -0.03383020386099815 -63.15633247103533 -0.03191387541592121 -63.18237747671084
1673 -0.03386443667113781 -63.190196907706465 -0.03242742754518986 -63.21480490425603
1674 -0.033898541890084746 -63.22409544959655 -0.036595532298088075 -63.251400436554114
1675 -0.0339314341545105 -63.25802688375106 -0.032249558717012405 -63.283649995271126
1676 -0.03388540651649237 -63.29191229026755 -0.03275249898433685 -63.31640249425546
1677 -0.03389976266771555 -63.32581205293526 -0.03381056785583496 -63.3502130621113
1678 -0.033872509561479094 -63.35968456249674 -0.032633684761822226 -63.38284674687312
1679 -0.033932415395975114 -63.39361697789271 -0.032984640635550025 -63.41583138750867
1680 -0.0339423643425107 -63.42755934223522 -0.03500594031065703 -63.45083732781932
1681 -0.033932283893227576 -63.46149162612845 -0.035091043822467326 -63.48592837164179
1682 -0.03386961445212364 -63.49536124058057 -0.03115779096260667 -63.5170861626044
1683 -0.03405127990990877 -63.52941252049048 -0.037981059215962884 -63.555067221820366
1684 -0.03383568320423365 -63.56324820369471 -0.03507897891104221 -63.59014620073141
1685 -0.033863607235252856 -63.59711181092997 -0.03313775826245546 -63.623283958993866
1686 -0.03383255172520876 -63.63094436265518 -0.03542252834886313 -63.65870648734273
1687 -0.03385669644922018 -63.6648010591044 -0.03212062995880842 -63.69082711730154
1688 -0.033866703137755395 -63.69866776224215 -0.032758521102368834 -63.723585638403904
1689 -0.03389289006590843 -63.73256065230806 -0.03493105210363865 -63.75851669050754
1690 -0.033918638899922374 -63.76647929120798 -0.0337220897898078 -63.792238780297346
1691 -0.03382210023701191 -63.80030139144499 -0.035412436723709105 -63.82765121702106
1692 -0.03381096143275499 -63.834112352877746 -0.03324761278927326 -63.86089882981033
1693 -0.0338323812931776 -63.867944734170926 -0.0306463411077857 -63.891545170918114
1694 -0.03388985507190227 -63.90183458924283 -0.03553142957389355 -63.92707660049201
1695 -0.03384779933840036 -63.935682388581235 -0.034282755106687546 -63.961359355598695
1696 -0.03387252259999514 -63.96955491118123 -0.03618556149303913 -63.99754491709174
1697 -0.033807117864489554 -64.00336202904572 -0.03445149939507246 -64.0319964164868
1698 -0.033756959810853006 -64.03711898885658 -0.034586101025342944 -64.06658251751215
1699 -0.03380474653095007 -64.07092373538752 -0.03326217252761125 -64.09984469003976
1700 -0.03374676089733839 -64.10467049628487 -0.033493954502046105 -64.13333864454181
1701 -0.0338111586868763 -64.13848165497174 -0.03447076603770256 -64.16780941057951
1702 -0.03373376969248056 -64.17221542466422 -0.036462468281388286 -64.2042718788609
1703 -0.03371958695352077 -64.20593501161774 -0.035952852107584476 -64.24022473096848
1704 -0.03364593293517828 -64.23958094455291 -0.02996237641200423 -64.27018710738048
1705 -0.03374339360743761 -64.27332433816035 -0.03188985101878643 -64.30207695839927
1706 -0.03375048916786909 -64.30707482732822 -0.03418886344879866 -64.33626582184807
1707 -0.03375687915831804 -64.34083170648654 -0.035981487669050696 -64.37224730951712
1708 -0.03371432218700647 -64.37454602867355 -0.034723463095724584 -64.40697077261285
1709 -0.03373015057295561 -64.4082761792465 -0.03504185043275356 -64.4420126230456
1710 -0.03369776252657175 -64.44197394177307 -0.032374212704598906 -64.4743868357502
1711 -0.033773467876017094 -64.47574740964909 -0.03353620693087578 -64.50792304268107
1712 -0.03372996132820845 -64.5094773709773 -0.03271243963390589 -64.54063548231498
1713 -0.033755225501954554 -64.54323259647924 -0.03431191351264715 -64.57494739582764
1714 -0.03376819249242544 -64.57700078897167 -0.03388140592724085 -64.60882880175488
1715 -0.03376125413924456 -64.61076204311092 -0.03277255296707153 -64.64160135472196
1716 -0.03377487082034349 -64.64453691393126 -0.03460348155349493 -64.67620483627545
1717 -0.03376711700111627 -64.67830403093238 -0.0320163706317544 -64.7082212069072
1718 -0.03381966985762119 -64.71212370079 -0.03445636238902807 -64.74267756929622
1719 -0.03380549736320972 -64.7459291981532 -0.033468848653137685 -64.77614641794936
1720 -0.03380771540105343 -64.77973691355426 -0.03435274008661508 -64.81049915803598
1721 -0.03378260992467404 -64.81351952347893 -0.03296684455126524 -64.84346600258725
1722 -0.03376414719969034 -64.84728367067862 -0.033179518021643165 -64.87664552060889
1723 -0.03378729168325663 -64.88107096236187 -0.03422578237950802 -64.9108713029884
1724 -0.03379267975687981 -64.91486364211876 -0.03195575941354036 -64.94282706240193
1725 -0.03384542837738991 -64.94870907049615 -0.03266021721065045 -64.97548727961258
1726 -0.03384724240750074 -64.98255631290365 -0.03653885833919048 -65.01202613795176
1727 -0.03381631430238485 -65.01637262720604 -0.03301573395729065 -65.04504187190905
1728 -0.03382348567247391 -65.05019611287851 -0.03415341433137655 -65.07919528624042
1729 -0.03383082523941994 -65.08402693811793 -0.032767855934798716 -65.11196314217521
1730 -0.033847135864198206 -65.11787407398212 -0.03464892692863941 -65.14661206910385
1731 -0.0338376497849822 -65.15171172376711 -0.035034406930208206 -65.18164647603406
1732 -0.03386375978589058 -65.185575483553 -0.038562342151999475 -65.22020881818607
1733 -0.03376172538846731 -65.21933720894147 -0.03694614004343748 -65.2571549582295
1734 -0.033685629814863206 -65.25302283875634 -0.03451035767793655 -65.29166531590744
1735 -0.0336522787809372 -65.28667511753727 -0.03152628764510155 -65.32319160355254
1736 -0.03366177100688219 -65.32033688854415 -0.03369715213775635 -65.3568887556903
1737 -0.03369266465306282 -65.35402955319721 -0.03371896222233772 -65.39060771791264
1738 -0.03365670628845692 -65.38768625948566 -0.033463777787983415 -65.42407149570063
1739 -0.03371307011693716 -65.4213993296026 -0.03175084013491869 -65.45582233583555
1740 -0.03376055359840393 -65.45515988320099 -0.033245856687426564 -65.48906819252298
1741 -0.03378097172826529 -65.48894085492925 -0.03130922531709075 -65.52037741784007
1742 -0.03377568610012531 -65.52271654102938 -0.03292024210095405 -65.55329765994102
1743 -0.033829182758927344 -65.5565457237883 -0.03413443695753813 -65.58743209689857
1744 -0.03383765872567892 -65.59038338251398 -0.032814440317451954 -65.62024653721602
1745 -0.033828138187527654 -65.62421152070151 -0.03545605503022671 -65.65570259224624
1746 -0.0338079484179616 -65.65801946911947 -0.03490979354828596 -65.69061238579452
1747 -0.033802502974867824 -65.69182197209433 -0.033442155085504056 -65.72405454088003
1748 -0.03388606104999781 -65.72570803314433 -0.036173927038908 -65.76022846791894
1749 -0.03373792245984077 -65.75944595560416 -0.034233320504426956 -65.79446178842336
1750 -0.03370126355439425 -65.79314721915856 -0.03546600118279457 -65.82992778960616
1751 -0.03380020149052143 -65.82694742064908 -0.034845528192818165 -65.86477331779898
1752 -0.03369152024388313 -65.86063894089295 -0.03352898880839348 -65.89830230660738
1753 -0.03367394171655178 -65.89431288260951 -0.034071489423513415 -65.93237379603089
1754 -0.03368770033121109 -65.92800058294073 -0.03206307254731655 -65.9644368685782
1755 -0.033721166849136355 -65.96172174978986 -0.032335012778639795 -65.99677188135685
1756 -0.033760979399085046 -65.99548272918895 -0.03490609545260668 -66.03167797680946
1757 -0.0337122205644846 -66.02919494975343 -0.03546199593693018 -66.06713997274639
1758 -0.033623966947197916 -66.06281891670064 -0.03481508102267981 -66.10195505376907
1759 -0.03366802241653204 -66.09648693911717 -0.03381415046751499 -66.1357692042366
1760 -0.03369859326630831 -66.13018553238348 -0.031216130964457987 -66.16698533520105
1761 -0.03367742747068405 -66.16386295985416 -0.03358323872089386 -66.20056857392194
1762 -0.03372547253966331 -66.19758843239381 -0.033582421764731404 -66.23415099568668
1763 -0.03372533693909645 -66.23131376933291 -0.033089771121740344 -66.26724076680841
1764 -0.03372329548001289 -66.26503706481293 -0.033078286051750186 -66.30031905286016
1765 -0.03371327202767134 -66.2987503368406 -0.02897168369963765 -66.3292907365598
1766 -0.03381581250578165 -66.33256614934638 -0.033037866838276385 -66.36232860339807
1767 -0.03385179806500673 -66.36641794741138 -0.03241596724838018 -66.39474457064645
1768 -0.03383597601205111 -66.40025392342343 -0.033333650790154934 -66.4280782214366
1769 -0.03381884936243296 -66.43407277278587 -0.03132484937086701 -66.45940307080747
1770 -0.03386933840811253 -66.46794211119398 -0.03610071558505297 -66.49550378639252
1771 -0.033875622972846034 -66.50181773416682 -0.03431190010160208 -66.52981568649412
1772 -0.03380289655178785 -66.53562063071861 -0.03354273904114961 -66.56335842553527
1773 -0.03382317963987589 -66.5694438103585 -0.03419912401586771 -66.59755754955114
1774 -0.033874960243701936 -66.6033187706022 -0.03431464340537786 -66.63187219295652
1775 -0.0338417936116457 -66.63716056421384 -0.03486136496067047 -66.6667335579172
1776 -0.03380424678325653 -66.6709648109971 -0.03458562437444925 -66.70131918229164
1777 -0.033842033706605434 -66.70480684470371 -0.03613143153488636 -66.73745061382652
1778 -0.03385343626141548 -66.73866028096512 -0.03304519914090633 -66.77049581296743
1779 -0.03379692044109106 -66.77245720140621 -0.03294892646372318 -66.80344473943114
1780 -0.033891637623310086 -66.80634883902952 -0.03602497670799494 -66.83946971613913
1781 -0.033795890584588054 -66.84014472961411 -0.037000537291169165 -66.8764702534303
1782 -0.03367332089692354 -66.87381805051103 -0.03267834465950727 -66.9091485980898
1783 -0.03371942453086376 -66.90753747504189 -0.03391514550894499 -66.94306374359874
1784 -0.03373570684343576 -66.94127318188532 -0.031065804604440927 -66.97412954820318
1785 -0.033804279007017615 -66.97507746089234 -0.035533385910093786 -67.00966293411328
1786 -0.033791023306548595 -67.00886848419889 -0.036795041523873806 -67.04645797563715
1787 -0.033739326521754265 -67.04260781072064 -0.031987519934773445 -67.07844549557193
1788 -0.03376976549625397 -67.0763775762169 -0.0356778159737587 -67.11412331154568
1789 -0.033738627284765246 -67.11011620350166 -0.035755055770277974 -67.14987836731596
1790 -0.033753325790166856 -67.14386952929183 -0.0309496128000319 -67.18082798011599
1791 -0.0337084274739027 -67.17757795676573 -0.034048041328787804 -67.21487602144478
1792 -0.03375710789114237 -67.21133506465688 -0.0353649141266942 -67.25024093557147
1793 -0.03370207417756319 -67.24503713883445 -0.03528566751629114 -67.28552660308776
1794 -0.03365970179438591 -67.27869684062884 -0.03432910833507776 -67.31985571142283
1795 -0.03364266399294138 -67.31233950462178 -0.035059346444904806 -67.35491505786774
1796 -0.03367413021624088 -67.34601363483802 -0.03561310898512602 -67.39052816685287
1797 -0.033618089742958546 -67.37963172458097 -0.031419976986944674 -67.42194814383981
1798 -0.03360913451761007 -67.41324085909858 -0.03393149953335524 -67.45587964337317
1799 -0.03362631220370531 -67.44686717130229 -0.03380777388811111 -67.48968741726128
1800 -0.033646741136908534 -67.48051391243919 -0.034841963835060594 -67.52452938109634
1801 -0.03361860997974873 -67.51413252241895 -0.029610461089760065 -67.5541398421861
1802 -0.03368454370647669 -67.54781706612542 -0.03309232126921415 -67.58723216345531
1803 -0.03371637761592865 -67.58153344374135 -0.032679195329546926 -67.61991135878486
1804 -0.033735893480479714 -67.61526933722183 -0.03529026843607426 -67.65520162722093
1805 -0.033719568699598315 -67.64898890592143 -0.03400661554187536 -67.6892082427628
1806 -0.03367105573415756 -67.68265996165559 -0.034288335405290124 -67.7234965781681
1807 -0.0336727587506175 -67.7163327204062 -0.033366318233311175 -67.7568628964014
1808 -0.03373058568686247 -67.75006330609307 -0.03346275072544813 -67.79032564712685
1809 -0.0337213221937418 -67.78378462828681 -0.03377352152019739 -67.82409916864705
1810 -0.03372012656182051 -67.81750475484863 -0.030453236866742374 -67.8545524055138
1811 -0.03381912782788277 -67.85132388267651 -0.032768086157739164 -67.88732049167155
1812 -0.03376845251768827 -67.8850923351942 -0.03384278658777475 -67.92116327825931
1813 -0.03374415822327137 -67.91883649341747 -0.032445496320724486 -67.95360877458003
1814 -0.03378814160823822 -67.95262463502571 -0.03326626177877188 -67.98687503635881
1815 -0.03380044251680374 -67.98642507754252 -0.03607350643724203 -68.02294854279606
1816 -0.03375137411057949 -68.0201764516531 -0.03139191996306181 -68.05434046275911
1817 -0.03377828560769558 -68.0539547372608 -0.032147199288010596 -68.08648766204712
1818 -0.03384787943214178 -68.08780261669294 -0.036273047886788846 -68.12276070993391
1819 -0.03376946467906237 -68.12157208137201 -0.03408625293523073 -68.15684696286914
1820 -0.033761790581047536 -68.15533387195306 -0.0346294030547142 -68.19147636592385
1821 -0.03373334351927042 -68.18906721547233 -0.033783084526658055 -68.22525945045051
1822 -0.03381950259208679 -68.22288671806442 -0.0365515872836113 -68.26181103773412
1823 -0.03371281027793884 -68.25659952834235 -0.034788471274077894 -68.2965995090082
1824 -0.033699429407715795 -68.29029895775007 -0.03378436379134655 -68.33038387279954
1825 -0.03371772188693285 -68.324016679637 -0.0338344382122159 -68.36421831101175
1826 -0.033722671866416934 -68.35773935150341 -0.035327153466641906 -68.3995454644784
1827 -0.03364576995372772 -68.39138512145713 -0.0340854661539197 -68.43363093063232
1828 -0.03366975467652082 -68.42505487613366 -0.03443200346082449 -68.46806293409314
1829 -0.033624714612960814 -68.45867959074661 -0.03529498651623726 -68.50335792060937
1830 -0.03366080392152071 -68.49234039466813 -0.03612990491092205 -68.5394878255203
1831 -0.033613466657698154 -68.52595386132583 -0.033461243659257886 -68.57294906917956
1832 -0.03358616381883621 -68.55954002514467 -0.033875217847526076 -68.60682428702708
1833 -0.0335971262305975 -68.59313715137527 -0.034220237657427786 -68.6410445246845
1834 -0.033577528223395346 -68.62671467959866 -0.03382611125707626 -68.67487063594157
1835 -0.03358978163450956 -68.66030446123317 -0.03653333391994238 -68.71140396986152
1836 -0.033513421192765236 -68.69381788242593 -0.03275099135935307 -68.74415496122087
1837 -0.03356356415897608 -68.72738144658491 -0.033284392394125464 -68.777439353615
1838 -0.03354836571961641 -68.76092981230452 -0.03411423806101084 -68.811553591676
1839 -0.0335392814129591 -68.79446909371748 -0.03440768569707871 -68.84596127737308
1840 -0.03354569636285305 -68.82801479008033 -0.03360271882265806 -68.87956399619574
1841 -0.03353337813168764 -68.86154816821202 -0.03312321975827217 -68.91268721595401
1842 -0.03359282054007053 -68.89514098875209 -0.03425638452172279 -68.94694360047573
1843 -0.03357054255902767 -68.92871153131112 -0.034372720122337344 -68.98131632059807
1844 -0.03357969019562006 -68.96229122150675 -0.03138260589912534 -69.0126989264972
1845 -0.033580869622528556 -68.99587209112927 -0.03280914630740881 -69.04550807280461
1846 -0.033626632392406465 -69.02949872352168 -0.03334783669561148 -69.07885590950022
1847 -0.03359206523746252 -69.06309078875914 -0.03190242312848568 -69.1107583326287
1848 -0.03363859485834837 -69.09672938361749 -0.03266495373100042 -69.1434232863597
1849 -0.03368418700993061 -69.13041357062741 -0.034189540706574914 -69.17761282706628
1850 -0.03365773409605026 -69.16407130472346 -0.03376266099512577 -69.2113754880614
1851 -0.03368468135595322 -69.19775598607941 -0.03379602283239365 -69.2451715108938
1852 -0.03368791528046131 -69.23144390135988 -0.031371204555034636 -69.27654271544883
1853 -0.03380920998752117 -69.2652531113474 -0.029446087684482335 -69.3059888031333
1854 -0.033821365982294085 -69.2990744773297 -0.03597870822995901 -69.34196751136326
1855 -0.03375286348164082 -69.33282734081133 -0.03605856690555811 -69.37802607826882
1856 -0.03372788801789284 -69.36655522882923 -0.0321563258767128 -69.41018240414553
1857 -0.03374365847557783 -69.4002988873048 -0.02830366650596261 -69.43848607065149
1858 -0.03378411456942558 -69.43408300187423 -0.034865930862724784 -69.47335200151421
1859 -0.03378341980278492 -69.46786642167702 -0.03278546798974276 -69.50613746950395
1860 -0.033820347115397456 -69.50168676879241 -0.03479596823453903 -69.54093343773849
1861 -0.03381880056113005 -69.53550556935355 -0.03128405418246984 -69.57221749192095
1862 -0.03386072535067797 -69.56936629470422 -0.03411556482315063 -69.6063330567441
1863 -0.033832226693630216 -69.60319852139786 -0.03202288262546062 -69.63835593936956
1864 -0.03388113975524902 -69.63707966115311 -0.03622709605842829 -69.67458303542799
1865 -0.03382120057940483 -69.67090086173252 -0.034023788198828696 -69.70860682362681
1866 -0.03376808930188417 -69.7046689510344 -0.034979986026883125 -69.74358680965369
1867 -0.03374175801873207 -69.73841070905314 -0.033526632189750674 -69.77711344184344
1868 -0.033749121427536014 -69.77215983048067 -0.03292291648685932 -69.8100363583303
1869 -0.033819062262773515 -69.80597889274345 -0.03240606654435396 -69.84244242487465
1870 -0.0337967662140727 -69.83977565895752 -0.03395426701754332 -69.8763966918922
1871 -0.03377570696175099 -69.87355136591927 -0.03331881500780583 -69.9097155069
1872 -0.03383623454719782 -69.90738760046646 -0.03483995907008648 -69.94455546597008
1873 -0.033861363865435125 -69.9412489643319 -0.03301141317933798 -69.97756687914942
1874 -0.03385558985173702 -69.97510455418364 -0.034071142040193084 -70.01163802118961
1875 -0.03381374757736921 -70.00891830176101 -0.03212116379290819 -70.04375918498252
1876 -0.0339466217905283 -70.04286492355155 -0.03201841525733471 -70.07577760023986
1877 -0.033828175999224185 -70.07669309955077 -0.03150127567350865 -70.10727887591337
1878 -0.033904713578522205 -70.11059781312929 -0.03485640119761228 -70.14213527711098
1879 -0.03384732846170664 -70.14444514159099 -0.033864764496684074 -70.17600004160767
1880 -0.03388280291110277 -70.1783279445021 -0.03482477869838476 -70.21082482030604
1881 -0.03385508134961128 -70.21218302585172 -0.03440846111625433 -70.2452332814223
1882 -0.03383005727082491 -70.24601308312253 -0.034979039989411834 -70.28021232141171
1883 -0.03385872859507799 -70.27987181171761 -0.035198993794620034 -70.31541131520633
1884 -0.03385634943842888 -70.31372816115604 -0.032050965912640096 -70.34746228111898
1885 -0.03387815747410059 -70.34760631863014 -0.0328250415623188 -70.3802873226813
1886 -0.033861256949603555 -70.38146757557975 -0.033528780192136766 -70.41381610287344
1887 -0.033871297352015974 -70.41533887293177 -0.03258415628224611 -70.44640025915568
1888 -0.033851544745266436 -70.44919041767703 -0.036060194857418536 -70.4824604540131
1889 -0.03382974341511726 -70.48302016109214 -0.034663839265704155 -70.5171242932788
1890 -0.0338308772072196 -70.51685103829936 -0.03361626453697682 -70.55074055781577
1891 -0.0338341074064374 -70.5506851457058 -0.03498411867767572 -70.58572467649344
1892 -0.033792426250874995 -70.58447757195667 -0.03118954412639141 -70.61691422061983
1893 -0.033869482763111594 -70.61834705471978 -0.03736083153635263 -70.65427505215618
1894 -0.033791365846991536 -70.65213842056677 -0.035464643873274325 -70.68973969602945
1895 -0.03377386052161455 -70.68591228108839 -0.03270544856786728 -70.72244514459732
1896 -0.03379016257822513 -70.71970244366662 -0.03318217284977436 -70.7556273174471
1897 -0.03379594478756189 -70.75349838845418 -0.03478362392634153 -70.79041094137344
1898 -0.03379524275660515 -70.78729363121079 -0.03330554310232401 -70.82371648447577
1899 -0.033868231996893886 -70.82116186320768 -0.0385470537468791 -70.86226353822265
1900 -0.033727077022194865 -70.85488894022987 -0.03347239680588245 -70.89573593502853
1901 -0.03374636918306351 -70.88863530941293 -0.03199619259685278 -70.92773212762538
1902 -0.03376068789511919 -70.92239599730806 -0.0333000572398305 -70.9610321848652
1903 -0.033772921189665794 -70.95616891849772 -0.03391475174576044 -70.99494693661096
1904 -0.03380009587854147 -70.98996901437627 -0.03282556235790253 -71.02777249896886
1905 -0.033851615712046625 -71.02382063008832 -0.03028143858537078 -71.05805393755423
1906 -0.03397680949419737 -71.05779743958252 -0.025710299238562585 -71.0837642367928
1907 -0.033928900584578515 -71.0917263401671 -0.03052552044391632 -71.11428975723672
1908 -0.0340321246534586 -71.12575846482056 -0.033877440728247166 -71.14816719796497
1909 -0.03402497582137585 -71.15978344064195 -0.03319728747010231 -71.18136448543507
1910 -0.03404899090528488 -71.19383243154724 -0.03379533216357231 -71.21515981759865
1911 -0.03403542265295982 -71.2278678542002 -0.03377045411616564 -71.24893027171481
1912 -0.034094415977597235 -71.26196227017779 -0.033849695697426796 -71.28277996741224
1913 -0.03405337557196617 -71.29601564574976 -0.035559790581464766 -71.3183397579937
1914 -0.034015972167253494 -71.33003161791702 -0.03406988065689802 -71.3524096386506
1915 -0.033990752696990964 -71.36402237061401 -0.033795930445194244 -71.3862055690958
1916 -0.03397835195064545 -71.39800072256466 -0.03301987294107676 -71.41922544203688
1917 -0.03400833159685135 -71.43200905416151 -0.03470324445515871 -71.45392868649203
1918 -0.0340481199324131 -71.46605717409392 -0.029364860244095327 -71.48329354673614
1919 -0.034121202677488326 -71.5001783767714 -0.03397022392600775 -71.51726377066214
1920 -0.03409761544317007 -71.53427599221457 -0.03439661953598261 -71.55166039019812
1921 -0.03405915107578039 -71.56833514329035 -0.03449708111584186 -71.58615747131397
1922 -0.034126351773738864 -71.60246149506409 -0.035387638956308365 -71.62154511027028
1923 -0.03402884788811207 -71.6364903429522 -0.03866615388542414 -71.6602112641557
1924 -0.0339608957991004 -71.6704512387513 -0.0340474683791399 -71.69425873253485
1925 -0.033965828269720076 -71.70441706702101 -0.03370456546545029 -71.7279632980003
1926 -0.03396759536117315 -71.73838466238219 -0.032618149742484094 -71.7605814477428
1927 -0.033982884511351584 -71.77236754689353 -0.034674654342234136 -71.79525610208503
1928 -0.03396700751036406 -71.8063345544039 -0.034647496230900285 -71.82990359831594
1929 -0.03393928855657578 -71.84027384296049 -0.03375598229467869 -71.86365958061062
1930 -0.033959282003343104 -71.87423312496382 -0.03423998076468706 -71.8978995613753
1931 -0.03412457499653101 -71.90835769996035 -0.04285897072404623 -71.94075853209934
1932 -0.0337595883756876 -71.94211728833604 -0.032733905129134655 -71.97349243722847
1933 -0.0338147945702076 -71.97593208290624 -0.03290679305791855 -72.00639923028639
1934 -0.03382474519312382 -72.00975682809937 -0.03319235444068909 -72.03959158472708
1935 -0.033821540884673595 -72.04357836898404 -0.03356217183172703 -72.07315375655881
1936 -0.03383812718093395 -72.07741649616497 -0.03602908290922642 -72.10918283946803
1937 -0.03379500024020672 -72.11121149640518 -0.03416231032460928 -72.14334514979264
1938 -0.033824515715241435 -72.14503601212041 -0.034139401838183404 -72.17748455163083
1939 -0.0337738286703825 -72.17880984079079 -0.03026557257398963 -72.20775012420482
1940 -0.033904794976115225 -72.2127146357669 -0.03480311632156372 -72.24255324052639
1941 -0.03387865964323282 -72.24659329541014 -0.03314188104122877 -72.27569512156762
1942 -0.03385067600756884 -72.28044397141771 -0.03529965039342642 -72.31099477196105
1943 -0.03385095745325088 -72.31429492887096 -0.030616823211312295 -72.34161159517237
1944 -0.03388842530548573 -72.34818335417646 -0.03371703531593084 -72.3753286304883
1945 -0.033912768587470055 -72.38209612276393 -0.03413326218724251 -72.40946189267554
1946 -0.033915406465530394 -72.41601152922945 -0.03216504007577896 -72.44162693275132
1947 -0.03390823304653168 -72.44991976227598 -0.03301093243062496 -72.47463786518195
1948 -0.03388821240514517 -72.48380797468113 -0.03309518825262785 -72.50773305343458
1949 -0.03389584664255381 -72.51770382132368 -0.032778513990342616 -72.54051156742491
1950 -0.03396474998444319 -72.55166857130813 -0.03449419569224119 -72.57500576311716
1951 -0.03395485989749432 -72.58562343120562 -0.0336030026897788 -72.60860876580693
1952 -0.03389727082103491 -72.61952070202665 -0.03268915414810181 -72.64129791995504
1953 -0.03394769933074713 -72.6534684013574 -0.03021731348708272 -72.67151523344212
1954 -0.03400778528302908 -72.68747618664042 -0.03261548858135939 -72.70413072202348
1955 -0.03401267267763615 -72.72148885931806 -0.03388883862644434 -72.73801956064992
1956 -0.03404146805405617 -72.75553032737211 -0.03403317853808403 -72.772052739188
1957 -0.03400661386549473 -72.78953694123761 -0.033089244924485686 -72.80514198411248
1958 -0.034015145525336264 -72.82355208676294 -0.03339776899665594 -72.83853975310913
1959 -0.034026562981307504 -72.85757864974426 -0.03368401098996401 -72.87222376409909
1960 -0.034014269895851615 -72.8915929196401 -0.032335749641060826 -72.90455951374015
1961 -0.034032176807522775 -72.92562509644763 -0.0360068429261446 -72.9405663566663
1962 -0.03396738916635513 -72.95959248561398 -0.03544265478849411 -72.97600901145479
1963 -0.03396591916680336 -72.99355840478079 -0.033508055843412876 -73.0095170672982
1964 -0.033948943763971326 -73.02750734854476 -0.034097220934927466 -73.04361428823313
1965 -0.03394243214279413 -73.06144978068755 -0.03404925260692835 -73.07766354084006
1966 -0.03391049019992352 -73.09536027088748 -0.03636365868151188 -73.11402719952157
1967 -0.03388732802122831 -73.1292475989087 -0.03297224193811417 -73.14699944145968
1968 -0.03389295451343059 -73.16314055342214 -0.03380108214914799 -73.18080052360884
1969 -0.033892007917165755 -73.1970325613393 -0.03484055195003748 -73.21564107555888
1970 -0.03388827834278345 -73.23092083968208 -0.03383581340312958 -73.24947688896201
1971 -0.033894938230514524 -73.2648157779126 -0.03394959699362517 -73.28342648595563
1972 -0.03387489691376686 -73.29869067482637 -0.03374800831079483 -73.31717449426642
1973 -0.03385602384805679 -73.33254669867443 -0.031092173885554075 -73.34826666815198
1974 -0.03400802239775658 -73.36655472107219 -0.03429265432059765 -73.38255932247257
1975 -0.033923256769776346 -73.40047797784197 -0.03424011953175068 -73.41679944200432
1976 -0.033932138979434964 -73.43441011682141 -0.03340773768723011 -73.45020717969155
1977 -0.033949812315404414 -73.46835992913681 -0.03441223073750734 -73.48461941042905
1978 -0.03393007181584835 -73.50229000095266 -0.031742260046303275 -73.51636167047535
1979 -0.033948144875466824 -73.53623814582812 -0.032260600849986075 -73.54862227132533
1980 -0.03397071231156588 -73.5702088581397 -0.03168881088495255 -73.58031108221029
1981 -0.033921394124627115 -73.60413025226433 -0.03239265345036983 -73.61270373566066
1982 -0.03396409172564745 -73.63809434398998 -0.04060795698314905 -73.65331169264381
1983 -0.03391183950006962 -73.67200618349004 -0.03544934224337339 -73.68876103488718
1984 -0.03385798875242472 -73.70586417224247 -0.03436593003571033 -73.72312696492288
1985 -0.033902299404144284 -73.73976647164662 -0.03260560669004917 -73.75573257161294
1986 -0.0338809659704566 -73.77364743761707 -0.03453058432787657 -73.79026315594082
1987 -0.03388694617897272 -73.80753438379604 -0.033903046138584615 -73.82416620207941
1988 -0.03387718871235847 -73.84141157250839 -0.03581826761364937 -73.85998446969306
1989 -0.033831116557121274 -73.87524268906552 -0.03401180263608694 -73.89399627232915
1990 -0.03397858142852783 -73.90922127049404 -0.02953384257853031 -73.92353011490768
1991 -0.033871166221797464 -73.94309243671584 -0.03226239141076803 -73.95579250631845
1992 -0.033942535147070886 -73.97703497186292 -0.03100724648684263 -73.98679975280528
1993 -0.033963356725871564 -74.0109983285888 -0.0339901827275753 -74.02078993553286
1994 -0.033980152755975726 -74.04497848134477 -0.03431965578347444 -74.05510959131634
1995 -0.034026962146162985 -74.07900544349093 -0.0361170606687665 -74.09122665198511
1996 -0.033927807584404945 -74.11293325107533 -0.037030198983848094 -74.12825685096895
1997 -0.033883636631071565 -74.14681688770641 -0.0341422650963068 -74.16239911606526
1998 -0.033892395161092284 -74.1807092828675 -0.0353999026119709 -74.19779901867723
1999 -0.033849351666867734 -74.21455863453437 -0.03492840826511383 -74.23272742694235
2000 -0.033805795945227146 -74.2483644304796 -0.03474077172577381 -74.26746819866813
