# Supplementary material for: Learning nonequilibrium statistical mechanics and dynamical phase transitions
Source: Nat Commun. 2024 Feb 6;15:1117. doi: 10.1038/s41467-024-45172-8 (PMC10847122; doi:10.1038/s41467-024-45172-8)
Supplement: Supplementary file 4 — Supplementary Data 1 [file 41467_2024_45172_MOESM4_ESM.zip › DPT-main/PlotTemplate/plot_KL_divergence/out/finite_time/SE/L4_D2W32K5_E100BS1k/logs-0.70/log.txt]

1 -0.060588656738400457 -0.060588656738400457 -0.06058821752667427 -0.06058821752667427
2 -0.06035993508994579 -0.12094859182834625 -0.06036048624664545 -0.12094870377331973
3 -0.06015744674950838 -0.18110603857785462 -0.060159075260162356 -0.18110777903348207
4 -0.05995396692305803 -0.24106000550091267 -0.059957828372716904 -0.24106560740619898
5 -0.05975741315633058 -0.30081741865724326 -0.059759180434048174 -0.30082478784024713
6 -0.05957034733146429 -0.36038776598870753 -0.0595674017444253 -0.36039218958467245
7 -0.05938277430832386 -0.41977054029703137 -0.05938704945147037 -0.41977923903614284
8 -0.05921108014881611 -0.47898162044584747 -0.05920748952776193 -0.4789867285639048
9 -0.059039924293756485 -0.538021544739604 -0.05902974810451269 -0.5380164766684175
10 -0.05887128300964832 -0.5968928277492522 -0.058864138834178445 -0.5968806155025959
11 -0.05871633533388376 -0.655609163083136 -0.058724613673985 -0.6556052291765808
12 -0.05855736583471298 -0.7141665289178489 -0.058556264452636245 -0.7141614936292171
13 -0.05840305984020233 -0.7725695887580513 -0.05838073547929525 -0.7725422291085123
14 -0.05825552269816399 -0.8308251114562153 -0.05827499944716692 -0.8308172285556793
15 -0.058113477379083636 -0.888938588835299 -0.058104042895138264 -0.8889212714508176
16 -0.05797545313835144 -0.9469140419736504 -0.057978481985628605 -0.9468997534364462
17 -0.05783249139785766 -1.004746533371508 -0.05784874018281698 -1.0047484936192632
18 -0.057697207853198054 -1.062443741224706 -0.05769916325807571 -1.0624476568773389
19 -0.05756377037614584 -1.1200075116008519 -0.05756654012948274 -1.1200141970068216
20 -0.05743944197893143 -1.1774469535797834 -0.05743868108838797 -1.1774528780952096
21 -0.05731757264584303 -1.2347645262256264 -0.0573326975107193 -1.234785575605929
22 -0.05719438884407282 -1.2919589150696993 -0.05720765125006437 -1.2919932268559933
23 -0.05707322750240564 -1.349032142572105 -0.05707530975341797 -1.3490685366094113
24 -0.056959038600325584 -1.4059911811724306 -0.05692592617124319 -1.4059944627806544
25 -0.05683602970093489 -1.4628272108733655 -0.056855466961860654 -1.462849929742515
26 -0.056738093681633475 -1.519565304554999 -0.05672411378473043 -1.5195740435272456
27 -0.0566231768578291 -1.5761884814128282 -0.05660000443458557 -1.5761740479618311
28 -0.05651523228734732 -1.6327037137001754 -0.05646960213780403 -1.632643650099635
29 -0.05640686526894569 -1.6891105789691212 -0.056383948773145676 -1.6890275988727808
30 -0.05630274396389723 -1.7454133229330184 -0.05633159931749106 -1.7453591981902719
31 -0.05619707852602005 -1.8016104014590384 -0.05620166566222906 -1.801560863852501
32 -0.05609866809099913 -1.8577090695500376 -0.056153756007552146 -1.8577146198600532
33 -0.055992341600358486 -1.913701411150396 -0.055937016010284425 -1.9136516358703375
34 -0.05589294284582138 -1.9695943539962175 -0.05591051857918501 -1.9695621544495225
35 -0.05579624008387327 -2.0253905940800907 -0.05576976221054793 -2.0253319166600705
36 -0.05570316594094038 -2.081093760021031 -0.055664833448827264 -2.080996750108898
37 -0.05560598876327276 -2.136699748784304 -0.05560564622282982 -2.1366023963317278
38 -0.0555136376991868 -2.1922133864834907 -0.05552272778004408 -2.192125124111772
39 -0.0554190244525671 -2.247632410936058 -0.055422989465296266 -2.2475481135770683
40 -0.05532473921775818 -2.302957150153816 -0.05532907694578171 -2.30287719052285
41 -0.05524755418300629 -2.3582047043368224 -0.05523190312087536 -2.3581090936437255
42 -0.05515389088541269 -2.413358595222235 -0.05513422917574644 -2.413243322819472
43 -0.055076711997389796 -2.468435307219625 -0.05512065459042788 -2.4683639774098998
44 -0.054983121901750566 -2.5234184291213753 -0.054942892678081987 -2.523306870087982
45 -0.054898195900022984 -2.5783166250213982 -0.05490602720528841 -2.5782128972932705
46 -0.05480980034917593 -2.633126425370574 -0.05484485980123281 -2.6330577570945035
47 -0.05472456067800522 -2.6878509860485793 -0.05469479337334633 -2.6877525504678497
48 -0.05464752689003945 -2.7424985129386186 -0.05465921089053154 -2.7424117613583814
49 -0.05456139761954546 -2.797059910558164 -0.05467027500271797 -2.7970820363610995
50 -0.05447332859039307 -2.851533239148557 -0.054433611780405046 -2.8515156481415045
51 -0.05439298395067453 -2.9059262230992315 -0.054593049734830854 -2.9061086978763355
52 -0.054305539838969706 -2.9602317629382013 -0.05424984656274319 -2.9603585444390785
53 -0.05423035379499197 -3.0144621167331933 -0.05429628919810057 -3.014654833637179
54 -0.05416182577610016 -3.0686239425092934 -0.05422768034040928 -3.0688825139775884
55 -0.054078150726854804 -3.122702093236148 -0.054018154926598075 -3.1229006689041863
56 -0.054000808671116826 -3.176702901907265 -0.05406036302447319 -3.1769610319286596
57 -0.05392353106290102 -3.230626432970166 -0.053942186199128626 -3.2309032181277884
58 -0.053849095664918425 -3.284475528635084 -0.05381666421890259 -3.2847198823466908
59 -0.05378053095191717 -3.3382560595870014 -0.05380677655339241 -3.3385266589000833
60 -0.05369981210678816 -3.3919558716937894 -0.05349145736545324 -3.3920181162655365
61 -0.053629196248948574 -3.445585067942738 -0.053525529056787494 -3.445543645322324
62 -0.053559739515185355 -3.4991448074579234 -0.05357772894203663 -3.4991213742643605
63 -0.05349008478224278 -3.552634892240166 -0.053621182776987554 -3.552742557041348
64 -0.05340922269970179 -3.6060441149398677 -0.05342522524297237 -3.6061677822843206
65 -0.05334518738090992 -3.6593893023207777 -0.053513776324689385 -3.65968155860901
66 -0.0532625637948513 -3.712651866115629 -0.053279530629515647 -3.712961089238526
67 -0.05318667478859425 -3.765838540904223 -0.0533163396641612 -3.7662774289026872
68 -0.05311877336353064 -3.8189573142677538 -0.053099616803228854 -3.819377045705916
69 -0.053053400665521624 -3.872010714933275 -0.05306511968374252 -3.872442165389659
70 -0.05298254210501909 -3.9249932570382944 -0.05285662021487951 -3.9252987856045385
71 -0.05291170366108418 -3.9779049606993784 -0.053000586293637755 -3.978299371898176
72 -0.052845756709575656 -4.030750717408954 -0.052691715955734256 -4.03099108785391
73 -0.05276969559490681 -4.0835204130038605 -0.0527354784309864 -4.083726566284897
74 -0.05270686894655228 -4.136227281950413 -0.05259540788829327 -4.13632197417319
75 -0.05264498051255941 -4.188872262462972 -0.05266776997596025 -4.18898974414915
76 -0.052580376714468004 -4.2414526391774405 -0.05249675400555134 -4.241486498154701
77 -0.05251057893037796 -4.293963218107819 -0.05241963155567646 -4.293906129710377
78 -0.05245145820081234 -4.346414676308631 -0.052895363047719 -4.346801492758097
79 -0.052381948567926884 -4.3987966248765575 -0.0519941583275795 -4.398795651085676
80 -0.0523106649518013 -4.451107289828359 -0.052281950041651724 -4.451077601127327
81 -0.05225336663424969 -4.5033606564626085 -0.05223974660038948 -4.503317347727717
82 -0.05219162963330746 -4.555552286095916 -0.05222284533083439 -4.555540193058551
83 -0.05212550610303879 -4.607677792198955 -0.052082198299467565 -4.607622391358019
84 -0.05206433739513159 -4.659742129594087 -0.05221674181520939 -4.659839133173229
85 -0.05199047680944204 -4.711732606403529 -0.051944561675190924 -4.711783694848419
86 -0.05192807354032993 -4.763660679943858 -0.05200664214789867 -4.763790336996318
87 -0.051869583874940874 -4.8155302638188 -0.05213356502354145 -4.815923902019859
88 -0.0517960999161005 -4.8673263637349 -0.05177467428147793 -4.867698576301337
89 -0.051732484437525275 -4.919058848172425 -0.05178407933562994 -4.919482655636967
90 -0.05167024973779917 -4.970729097910224 -0.05174079108983278 -4.9712234467268
91 -0.0516048513352871 -5.022333949245511 -0.051405546627938746 -5.022628993354738
92 -0.05154458023607731 -5.073878529481589 -0.05151489600539207 -5.07414388936013
93 -0.05149381086230278 -5.125372340343891 -0.05146385114639997 -5.1256077405065295
94 -0.0514265539124608 -5.176798894256352 -0.051653959415853025 -5.177261699922383
95 -0.05136206336319447 -5.228160957619547 -0.05129700694233179 -5.228558706864715
96 -0.0513010747730732 -5.279462032392621 -0.05125368218868971 -5.279812389053404
97 -0.05123880300670862 -5.3307008353993295 -0.051399917155504224 -5.331212306208909
98 -0.051183116436004636 -5.381883951835334 -0.05136271677911282 -5.382575022988021
99 -0.05111906584352255 -5.433003017678857 -0.051054895482957365 -5.433629918470979
100 -0.051049952395260334 -5.484052970074117 -0.050916559807956216 -5.4845464782789355
101 -0.05100141484290362 -5.535054384917021 -0.05114863887429237 -5.535695117153228
102 -0.050932257808744906 -5.585986642725765 -0.051067440398037435 -5.586762557551266
103 -0.05087272804230451 -5.63685937076807 -0.050870615616440774 -5.637633173167707
104 -0.05081120003014803 -5.687670570798218 -0.05111790783703327 -5.688751081004741
105 -0.050748310983181 -5.738418881781399 -0.05061234310269356 -5.7393634241074345
106 -0.05069724917411804 -5.7891161309555175 -0.04989887941628694 -5.789262303523722
107 -0.05064654480665922 -5.839762675762176 -0.05072499793022871 -5.8399873014539505
108 -0.05059209428727627 -5.890354770049453 -0.05081731472164393 -5.890804616175594
109 -0.050523880124092105 -5.940878650173545 -0.05050594322383404 -5.941310559399429
110 -0.0504716906696558 -5.9913503408432005 -0.0508031340315938 -5.992113693431023
111 -0.05040810965001583 -6.041758450493217 -0.05053982306271791 -6.042653516493741
112 -0.050346031039953235 -6.09210448153317 -0.050131766498088835 -6.092785282991829
113 -0.0502920376136899 -6.1423965191468595 -0.05018985103815794 -6.142975134029987
114 -0.0502325227484107 -6.1926290418952705 -0.04980033114552498 -6.192775465175512
115 -0.05018817875534296 -6.242817220650614 -0.05040436405688524 -6.243179829232397
116 -0.0501353595405817 -6.292952580191195 -0.05017558019608259 -6.29335540942848
117 -0.05007021427154541 -6.34302279446274 -0.05016642790287733 -6.343521837331357
118 -0.050027215480804445 -6.393050009943545 -0.04958410896360874 -6.393105946294966
119 -0.04996514562517405 -6.44301515556872 -0.04990012366324663 -6.443006069958213
120 -0.04990709312260151 -6.492922248691321 -0.04988468308001757 -6.492890753038231
121 -0.04984770510345697 -6.542769953794778 -0.04990332815796137 -6.542794081196193
122 -0.04979611206799746 -6.592566065862775 -0.049968124739825724 -6.592762205936018
123 -0.049733434617519376 -6.642299500480295 -0.0496050875633955 -6.642367293499413
124 -0.049677067436277866 -6.691976567916573 -0.04947605524212122 -6.691843348741535
125 -0.04962363801896572 -6.741600205935539 -0.04896856211125851 -6.740811910852793
126 -0.049582176841795444 -6.791182382777334 -0.04943446889519691 -6.79024637974799
127 -0.04952033646404743 -6.840702719241381 -0.04951859675347805 -6.839764976501468
128 -0.049475608952343465 -6.890178328193725 -0.04948202855885029 -6.8892470050603185
129 -0.04941044971346855 -6.939588777907193 -0.04961994960904122 -6.9388669546693595
130 -0.0493579575791955 -6.988946735486389 -0.04939205013215542 -6.988259004801515
131 -0.04930309113115072 -7.038249826617539 -0.04929554685950279 -7.037554551661017
132 -0.04924662858247757 -7.087496455200017 -0.049170630425214766 -7.086725182086232
133 -0.049191245809197426 -7.1366877010092145 -0.04894430283457041 -7.135669484920802
134 -0.049142586439847945 -7.185830287449062 -0.048630245961248875 -7.184299730882051
135 -0.0490863386541605 -7.234916626103223 -0.048864105343818666 -7.23316383622587
136 -0.049030788615345954 -7.283947414718568 -0.04897151663899422 -7.282135352864865
137 -0.04898439813405275 -7.332931812852621 -0.048741644434630874 -7.330876997299495
138 -0.048923556506633756 -7.381855369359255 -0.04861133731901646 -7.379488334618512
139 -0.048874446749687196 -7.430729816108943 -0.04877480231225491 -7.428263136930767
140 -0.04881652146577835 -7.479546337574721 -0.04845729861408472 -7.476720435544851
141 -0.04877099711447954 -7.5283173346892 -0.04897011388093233 -7.525690549425783
142 -0.048721165768802165 -7.577038500458002 -0.049585388228297236 -7.57527593765408
143 -0.04865872710943222 -7.625697227567434 -0.04831427782773971 -7.62359021548182
144 -0.048608283326029775 -7.674305510893464 -0.04953451622277498 -7.673124731704595
145 -0.048536143824458124 -7.722841654717922 -0.04868703335523605 -7.721811765059831
146 -0.04847316723316908 -7.7713148219510915 -0.04850782509893179 -7.770319590158763
147 -0.04842805489897728 -7.819742876850069 -0.04882615301758051 -7.819145743176344
148 -0.04836270082741976 -7.868105577677489 -0.04765813443809748 -7.8668038776144416
149 -0.0483225304633379 -7.916428108140827 -0.04771737325936556 -7.914521250873807
150 -0.04826795216649771 -7.9646960603073245 -0.04839462973177433 -7.962915880605581
151 -0.048221330158412457 -8.012917390465738 -0.04804841745644808 -8.01096429806203
152 -0.04815886355936527 -8.061076254025103 -0.04842283371835947 -8.059387131780388
153 -0.04811454080045223 -8.109190794825555 -0.04851182121783495 -8.107898952998223
154 -0.0480550030246377 -8.157245797850193 -0.048133617267012596 -8.156032570265236
155 -0.047996885143220425 -8.205242682993413 -0.04793871324509382 -8.20397128351033
156 -0.04793939627707004 -8.253182079270482 -0.04783266820013523 -8.251803951710464
157 -0.04790330082178116 -8.301085380092264 -0.04782971628010273 -8.299633667990566
158 -0.047843759693205354 -8.348929139785469 -0.04748429972678423 -8.34711796771735
159 -0.04778981786221266 -8.396718957647682 -0.04796408321708441 -8.395082050934436
160 -0.047745059430599215 -8.444464017078282 -0.047658725455403325 -8.442740776389838
161 -0.047693950682878496 -8.49215796776116 -0.04735140949487686 -8.490092185884714
162 -0.047636253945529464 -8.539794221706691 -0.04750948809087276 -8.537601673975587
163 -0.04758658893406391 -8.587380810640754 -0.047016811184585096 -8.584618485160172
164 -0.04754404630511999 -8.634924856945874 -0.0477420749142766 -8.63236056007445
165 -0.04748471472412348 -8.682409571669998 -0.04751903768628836 -8.679879597760738
166 -0.04743518643081188 -8.72984475810081 -0.04743571523576975 -8.727315312996508
167 -0.04737443588674069 -8.777219193987552 -0.04747269731014967 -8.774788010306658
168 -0.04734526239335537 -8.824564456380907 -0.04635530635714531 -8.821143316663804
169 -0.0472902063280344 -8.871854662708941 -0.047430412471294404 -8.868573729135099
170 -0.04722633957862854 -8.91908100228757 -0.045800565741956234 -8.914374294877055
171 -0.047195519879460336 -8.96627652216703 -0.04770847391337156 -8.962082768790426
172 -0.04714038874953985 -9.01341691091657 -0.04704937320202589 -9.00913214199245
173 -0.04708756171166897 -9.060504472628239 -0.046795436181128025 -9.055927578173579
174 -0.047043214179575445 -9.107547686807814 -0.0471040828153491 -9.103031660988927
175 -0.0469999123364687 -9.154547599144284 -0.045771700143814084 -9.14880336113274
176 -0.04694850016385317 -9.201496099308137 -0.0473769823089242 -9.196180343441664
177 -0.046889275498688224 -9.248385374806826 -0.04715216848999262 -9.243332511931657
178 -0.04683817811310291 -9.295223552919929 -0.04716960228979587 -9.290502114221452
179 -0.046777039766311646 -9.34200059268624 -0.04716471266001463 -9.337666826881467
180 -0.04673176817595959 -9.3887323608622 -0.046001726761460304 -9.383668553642927
181 -0.046685444004833695 -9.435417804867033 -0.04639595355838537 -9.430064507201312
182 -0.0466454291716218 -9.482063234038655 -0.046568462252616884 -9.476632969453929
183 -0.046586182154715064 -9.528649416193371 -0.04745491463690996 -9.52408788409084
184 -0.046516713500022885 -9.575166129693393 -0.046790428645908835 -9.570878312736749
185 -0.04647320322692394 -9.621639332920317 -0.04743043258786202 -9.618308745324612
186 -0.04642927534878254 -9.668068608269099 -0.04667913671582937 -9.66498788204044
187 -0.04636443592607975 -9.714433044195179 -0.046311603114008906 -9.71129948515445
188 -0.04631068240851164 -9.76074372660369 -0.046057630144059655 -9.75735711529851
189 -0.046268099918961525 -9.807011826522652 -0.046621568687260154 -9.80397868398577
190 -0.04621297176927328 -9.853224798291926 -0.04550319947302341 -9.849481883458793
191 -0.046173238568007945 -9.899398036859933 -0.045693966746330264 -9.895175850205124
192 -0.04612826220691204 -9.945526299066845 -0.04560276754200458 -9.940778617747128
193 -0.046085157059133054 -9.991611456125979 -0.045364219695329666 -9.986142837442458
194 -0.04603968039155006 -10.037651136517528 -0.04777021501213312 -10.03391305245459
195 -0.045958015881478784 -10.083609152399006 -0.044688414223492144 -10.078601466678082
196 -0.04593343809247017 -10.129542590491477 -0.0457616463303566 -10.124363113008439
197 -0.04588824268430471 -10.175430833175781 -0.04571321550756693 -10.170076328516005
198 -0.045836289413273335 -10.221267122589055 -0.045678704790771005 -10.215755033306776
199 -0.04578483551740646 -10.26705195810646 -0.046013299748301505 -10.261768333055077
200 -0.04572577495127916 -10.31277773305774 -0.046366086602211 -10.308134419657287
201 -0.045682752318680284 -10.358460485376419 -0.04554532319307327 -10.35367974285036
202 -0.04563028793781996 -10.40409077331424 -0.04560527745634317 -10.399285020306703
203 -0.045570462197065356 -10.449661235511305 -0.04557395167648792 -10.44485897198319
204 -0.04551906026899814 -10.495180295780303 -0.04607714954763651 -10.490936121530828
205 -0.04546735174953938 -10.540647647529843 -0.045714215748012064 -10.53665033727884
206 -0.04540316481143236 -10.586050812341275 -0.04603104814887047 -10.58268138542771
207 -0.045358110964298246 -10.631408923305573 -0.044959892705082896 -10.627641278132794
208 -0.04531821832060814 -10.67672714162618 -0.044995580427348615 -10.672636858560143
209 -0.04527625236660242 -10.722003393992782 -0.04593990202993155 -10.718576760590075
210 -0.045216447301208974 -10.767219841293992 -0.045347835496068 -10.763924596086143
211 -0.045170079544186593 -10.812389920838179 -0.04440579488873482 -10.808330390974879
212 -0.045131494663655757 -10.857521415501834 -0.044453825987875464 -10.852784216962755
213 -0.045082468539476395 -10.90260388404131 -0.044620878621935846 -10.897405095584691
214 -0.045037949830293654 -10.947641833871604 -0.04557177759706974 -10.942976873181761
215 -0.044991336204111575 -10.992633170075715 -0.04538651593029499 -10.988363389112056
216 -0.044957921281456946 -11.037591091357172 -0.04724790267646313 -11.03561129178852
217 -0.044888357445597646 -11.082479448802768 -0.043806410022079946 -11.0794177018106
218 -0.04483844637870789 -11.127317895181477 -0.0439361210912466 -11.123353822901846
219 -0.04479393605142832 -11.172111831232906 -0.044340327940881254 -11.167694150842728
220 -0.044760309904813764 -11.216872141137719 -0.045187420397996905 -11.212881571240725
221 -0.044704305566847326 -11.261576446704566 -0.044015038572251794 -11.256896609812976
222 -0.0446580670773983 -11.306234513781964 -0.04213439282029867 -11.299031002633274
223 -0.04463148266077042 -11.350865996442735 -0.044636575132608415 -11.343667577765883
224 -0.044581561163067815 -11.395447557605802 -0.04525240082293749 -11.38891997858882
225 -0.04451949056237936 -11.439967048168182 -0.04520609490573406 -11.434126073494554
226 -0.04449079409241676 -11.484457842260598 -0.04432203564792871 -11.478448109142482
227 -0.0444322032853961 -11.528890045545994 -0.04523135405033827 -11.52367946319282
228 -0.04436996839940548 -11.573260013945399 -0.044438482634723185 -11.568117945827543
229 -0.04431718923151493 -11.617577203176914 -0.04500315710902214 -11.613121102936566
230 -0.04428397044539452 -11.66186117362231 -0.04478716664016247 -11.657908269576728
231 -0.044223221763968465 -11.706084395386277 -0.044369383715093136 -11.702277653291821
232 -0.04415651578456163 -11.750240911170838 -0.042698819935321805 -11.744976473227142
233 -0.04412216767668724 -11.794363078847525 -0.043089942820370195 -11.788066416047512
234 -0.04409974552690983 -11.838462824374435 -0.04455772936344147 -11.832624145410954
235 -0.04403256308287382 -11.88249538745731 -0.0460002863779664 -11.87862443178892
236 -0.04397151488810778 -11.926466902345418 -0.04421298503875733 -11.922837416827678
237 -0.0439357303082943 -11.970402632653713 -0.0434302881360054 -11.966267704963682
238 -0.043880659714341165 -12.014283292368054 -0.043540086783468726 -12.009807791747152
239 -0.043830706179142 -12.058113998547196 -0.0443205239251256 -12.054128315672278
240 -0.04378880728036165 -12.101902805827557 -0.04478141535073519 -12.098909731023014
241 -0.04373287186026573 -12.145635677687823 -0.043625949136912825 -12.142535680159927
242 -0.04370515551418066 -12.189340833202003 -0.04356284681707621 -12.186098526977004
243 -0.04363974779844284 -12.232980581000445 -0.04420787487179041 -12.230306401848795
244 -0.04360612910240889 -12.276586710102855 -0.04484349749982357 -12.275149899348618
245 -0.04354418162256479 -12.32013089172542 -0.04353800881654024 -12.318687908165158
246 -0.04349366016685963 -12.36362455189228 -0.041626481153070924 -12.360314389318228
247 -0.04346780125051737 -12.407092353142797 -0.043777316249907015 -12.404091705568135
248 -0.04340264890342951 -12.450495002046226 -0.04448847956955433 -12.44858018513769
249 -0.04338892586529255 -12.493883927911519 -0.042560483887791635 -12.491140669025482
250 -0.043324883282184604 -12.537208811193704 -0.04214659668505192 -12.533287265710534
251 -0.043299974501132966 -12.580508785694837 -0.042778637073934075 -12.576065902784467
252 -0.04323115702718496 -12.623739942722022 -0.0438132269307971 -12.619879129715265
253 -0.04320333730429411 -12.666943280026317 -0.04177827928215265 -12.661657408997417
254 -0.04318024329841137 -12.710123523324729 -0.043507828004658224 -12.705165237002076
255 -0.04311397615820169 -12.75323749948293 -0.04359746146947145 -12.748762698471547
256 -0.043059819005429746 -12.79629731848836 -0.04238076899200678 -12.791143467463554
257 -0.043024655804038046 -12.839321974292398 -0.043008390069007876 -12.834151857532563
258 -0.04297836199402809 -12.882300336286425 -0.04280846919864416 -12.876960326731206
259 -0.04295123741030693 -12.925251573696732 -0.04292188808321953 -12.919882214814425
260 -0.04290924202650785 -12.96816081572324 -0.04246868658810854 -12.962350901402534
261 -0.04286378957331181 -13.011024605296551 -0.043061799556016925 -13.005412700958551
262 -0.04282008353620768 -13.05384468883276 -0.043600212410092355 -13.049012913368644
263 -0.04276165571063757 -13.096606344543398 -0.042672159522771834 -13.091685072891416
264 -0.042734560742974284 -13.139340905286373 -0.042335241287946704 -13.134020314179363
265 -0.042672446183860305 -13.182013351470234 -0.042845156788825986 -13.176865470968188
266 -0.042634605430066586 -13.2246479569003 -0.04298617374151945 -13.219851644709708
267 -0.04259061813354492 -13.267238575033845 -0.042067008838057515 -13.261918653547765
268 -0.04255566839128733 -13.309794243425133 -0.041890242323279384 -13.303808895871045
269 -0.04251957386732101 -13.352313817292453 -0.04614948462694883 -13.349958380497993
270 -0.042426776327192786 -13.394740593619646 -0.042893891036510465 -13.392852271534503
271 -0.042402046546339986 -13.437142640165986 -0.04246910978108644 -13.435321381315589
272 -0.04235803410410881 -13.479500674270094 -0.043763875029981136 -13.47908525634557
273 -0.04229440744966269 -13.521795081719757 -0.0413065517321229 -13.520391808077694
274 -0.04226605743169785 -13.564061139151455 -0.04276368729770184 -13.563155495375396
275 -0.042213015630841254 -13.606274154782296 -0.04412246812134981 -13.607277963496745
276 -0.04215116444975138 -13.648425319232048 -0.043391152285039425 -13.650669115781785
277 -0.04211741648614407 -13.690542735718193 -0.04222579803317785 -13.692894913814962
278 -0.042055326513946056 -13.732598062232139 -0.04104696419090033 -13.733941878005863
279 -0.042018835246562955 -13.774616897478701 -0.04100922904908657 -13.77495110705495
280 -0.04200161751359701 -13.816618514992298 -0.04224164988845587 -13.817192756943406
281 -0.041951059363782406 -13.85856957435608 -0.041903181187808516 -13.859095938131215
282 -0.04191056229174137 -13.900480136647822 -0.04138468243181705 -13.900480620563032
283 -0.04186847172677517 -13.942348608374598 -0.042214236594736575 -13.942694857157768
284 -0.041810065507888794 -13.984158673882487 -0.042283051460981366 -13.984977908618749
285 -0.04178283214569092 -14.025941506028177 -0.041508129239082335 -14.02648603785783
286 -0.041758347488939765 -14.067699853517118 -0.041050341166555884 -14.067536379024387
287 -0.041707242093980315 -14.109407095611099 -0.04271975569427013 -14.110256134718657
288 -0.0416664669290185 -14.151073562540118 -0.04114179406315088 -14.151397928781808
289 -0.04161354713141918 -14.192687109671537 -0.04185769259929657 -14.193255621381105
290 -0.04157083947211504 -14.234257949143652 -0.043809272907674314 -14.23706489428878
291 -0.04150964170694351 -14.275767590850595 -0.041451466456055644 -14.278516360744836
292 -0.041473186761140826 -14.317240777611737 -0.04181397017091513 -14.320330330915752
293 -0.04143345635384321 -14.35867423396558 -0.039862565509974954 -14.360192896425726
294 -0.04141415916383266 -14.400088393129412 -0.041142655350267884 -14.401335551775993
295 -0.04134802296757698 -14.44143641609699 -0.03984276503324509 -14.44117831680924
296 -0.04134677778929472 -14.482783193886284 -0.04041373413056135 -14.4815920509398
297 -0.041314990073442456 -14.524098183959726 -0.04071376491338015 -14.522305815853182
298 -0.0412936020642519 -14.565391786023978 -0.04165032058954239 -14.563956136442725
299 -0.04123711250722408 -14.606628898531202 -0.04115578196942806 -14.605111918412153
300 -0.04119891617447138 -14.647827814705673 -0.04126162938773632 -14.64637354779989
301 -0.04117585122585297 -14.689003665931526 -0.04064727649092674 -14.687020824290816
302 -0.04111268110573292 -14.73011634703726 -0.03987508695572615 -14.726895911246542
303 -0.04109515305608511 -14.771211500093345 -0.040728583186864856 -14.767624494433408
304 -0.04103738311678171 -14.812248883210128 -0.04235940128564834 -14.809983895719055
305 -0.04101108107715845 -14.853259964287286 -0.04045507684350014 -14.850438972562555
306 -0.040957529097795486 -14.894217493385081 -0.04069456495344639 -14.891133537516001
307 -0.040913525223732 -14.935131018608814 -0.04195733349770307 -14.933090871013704
308 -0.04085474852472544 -14.97598576713354 -0.04093900956213474 -14.974029880575838
309 -0.04083286952227354 -15.016818636655813 -0.041561677493155 -15.015591558068992
310 -0.040780039876699446 -15.057598676532512 -0.04010922834277153 -15.055700786411764
311 -0.04074331056326628 -15.098341987095779 -0.040271048247814176 -15.095971834659577
312 -0.04071906115859747 -15.139061048254376 -0.03901007026433945 -15.134981904923917
313 -0.04067693315446377 -15.17973798140884 -0.0389030447229743 -15.173884949646892
314 -0.0406726086512208 -15.22041059006006 -0.0418112076818943 -15.215696157328786
315 -0.04062778651714325 -15.261038376577204 -0.03994295094162226 -15.255639108270408
316 -0.040586947649717334 -15.301625324226922 -0.04096663277596235 -15.29660574104637
317 -0.04053462333977222 -15.342159947566694 -0.04017560817301273 -15.336781349219383
318 -0.0405078100040555 -15.382667757570749 -0.041228550113737585 -15.37800989933312
319 -0.04048866387456655 -15.423156421445315 -0.03745733499526978 -15.415467234328391
320 -0.04043985530734062 -15.463596276752655 -0.03992277570068836 -15.45539001002908
321 -0.040403313003480434 -15.503999589756136 -0.039191688597202304 -15.494581698626282
322 -0.04038873091340065 -15.544388320669537 -0.03311628010123968 -15.527697978727522
323 -0.04039506521075964 -15.584783385880296 -0.04150330312550068 -15.569201281853022
324 -0.04037640132009983 -15.625159787200396 -0.03940764795988798 -15.60860892981291
325 -0.04030910097062588 -15.665468888171022 -0.039486734010279176 -15.648095663823188
326 -0.0402947261929512 -15.705763614363972 -0.03963636998087168 -15.68773203380406
327 -0.040273723751306535 -15.74603733811528 -0.040271667391061784 -15.728003701195123
328 -0.04023262392729521 -15.786269962042574 -0.041278010606765746 -15.769281711801888
329 -0.04017550889402628 -15.826445470936601 -0.03836234826594591 -15.807644060067833
330 -0.04015403743833303 -15.866599508374934 -0.039225546456873414 -15.846869606524706
331 -0.040129185654222965 -15.906728694029157 -0.04173977952450514 -15.888609386049211
332 -0.04009186290204525 -15.946820556931202 -0.04022654090076685 -15.928835926949978
333 -0.04003775604069233 -15.986858312971895 -0.039852377772331235 -15.968688304722308
334 -0.03999028727412224 -16.02684860024602 -0.039449853077530864 -16.008138157799838
335 -0.039968556724488735 -16.066817156970508 -0.0395660262554884 -16.047704184055327
336 -0.03992258068174124 -16.106739737652248 -0.041278634965419767 -16.088982819020746
337 -0.03989348988980055 -16.146633227542047 -0.03967245519161224 -16.12865527421236
338 -0.03984975926578045 -16.186482986807828 -0.03892657570540905 -16.16758184991777
339 -0.039837696589529514 -16.226320683397358 -0.04139707554131746 -16.20897892545909
340 -0.03978880625218153 -16.26610948964954 -0.039157931320369245 -16.248136856779457
341 -0.039748374558985236 -16.305857864208527 -0.03995978180319071 -16.288096638582648
342 -0.039716480486094954 -16.345574344694622 -0.03883182592689991 -16.326928464509546
343 -0.03967367131263018 -16.385248016007253 -0.04041276946663856 -16.367341233976184
344 -0.03963149581104517 -16.424879511818297 -0.039148525521159175 -16.406489759497344
345 -0.03959382604807615 -16.464473337866373 -0.0398237394168973 -16.44631349891424
346 -0.03955961130559445 -16.504032949171968 -0.03872716184705496 -16.485040660761296
347 -0.039538567326962946 -16.543571516498933 -0.0379940127953887 -16.523034673556683
348 -0.039530392549932 -16.583101909048864 -0.03698950596153736 -16.56002417951822
349 -0.0394952479749918 -16.622597157023854 -0.040256788954138756 -16.600280968472358
350 -0.039468922466039655 -16.662066079489893 -0.039187158457934856 -16.639468126930293
351 -0.039424830861389634 -16.701490910351282 -0.036593429557979104 -16.67606155648827
352 -0.039421912655234335 -16.740912823006518 -0.03747939243912697 -16.7135409489274
353 -0.03941719364374876 -16.780330016650268 -0.0353995917364955 -16.748940540663895
354 -0.03940293062478304 -16.81973294727505 -0.04030764978379011 -16.789248190447687
355 -0.03937929905951023 -16.85911224633456 -0.04102788679301739 -16.830276077240704
356 -0.03929866179823875 -16.8984109081328 -0.04120108615607023 -16.871477163396776
357 -0.039259445108473304 -16.937670353241273 -0.040265829488635066 -16.91174299288541
358 -0.03922266997396946 -16.976893023215244 -0.04033285696059465 -16.952075849846008
359 -0.03918015006929636 -17.01607317328454 -0.038282469287514685 -16.990358319133524
360 -0.03913771230727434 -17.055210885591812 -0.03854104094207287 -17.028899360075595
361 -0.03912769705057144 -17.094338582642383 -0.03737707305699587 -17.06627643313259
362 -0.03908996116369963 -17.133428543806083 -0.0395405538380146 -17.105816986970606
363 -0.03902861811220646 -17.172457161918288 -0.04147472120821476 -17.14729170817882
364 -0.03900235611945391 -17.211459518037742 -0.04107258226722479 -17.188364290446046
365 -0.03894723784178496 -17.250406755879528 -0.03890923336148262 -17.22727352380753
366 -0.03891401663422585 -17.289320772513754 -0.04025702718645334 -17.267530550993982
367 -0.03887811042368412 -17.32819888293744 -0.039755376428365706 -17.30728592742235
368 -0.03884364794939756 -17.367042530886838 -0.03902383781969547 -17.346309765242044
369 -0.03881858270615339 -17.40586111359299 -0.04055842831730842 -17.38686819355935
370 -0.03877018410712481 -17.444631297700116 -0.04119143672287464 -17.428059630282227
371 -0.03870344664901495 -17.483334744349133 -0.03867193963378668 -17.466731569916014
372 -0.03868268486112356 -17.522017429210255 -0.039588273875415324 -17.50631984379143
373 -0.03865073230117559 -17.56066816151143 -0.0366927346214652 -17.543012578412895
374 -0.0386424757540226 -17.599310637265454 -0.04057743884623051 -17.583590017259127
375 -0.03859101999551058 -17.637901657260965 -0.03816709201782942 -17.621757109276956
376 -0.0385560505092144 -17.67645770777018 -0.039192932471632955 -17.66095004174859
377 -0.03852601051330566 -17.714983718283484 -0.03790783826261759 -17.698857880011207
378 -0.03847838863730431 -17.75346210692079 -0.03910642210394144 -17.73796430211515
379 -0.03848256599158049 -17.79194467291237 -0.03541849423199892 -17.773382796347146
380 -0.038465118408203124 -17.830409791320573 -0.034911073371768 -17.808293869718913
381 -0.03845237046480179 -17.868862161785376 -0.03737986516207457 -17.845673734880986
382 -0.03841777574270964 -17.907279937528084 -0.04136484116315842 -17.887038576044144
383 -0.038356381468474865 -17.94563631899656 -0.037608470395207406 -17.92464704643935
384 -0.03833282813429832 -17.983969147130857 -0.039148471876978876 -17.963795518316328
385 -0.0383025124669075 -18.022271659597763 -0.03936687558889389 -18.00316239390522
386 -0.03825923204421997 -18.06053089164198 -0.03622966688126326 -18.039392060786483
387 -0.038261755183339116 -18.09879264682532 -0.039204441383481024 -18.078596502169965
388 -0.038222186639904975 -18.137014833465226 -0.037921474687755106 -18.116517976857722
389 -0.038208707422018054 -18.175223540887245 -0.038067514449357985 -18.15458549130708
390 -0.038166353665292266 -18.213389894552538 -0.03871722910553217 -18.193302720412614
391 -0.03814188204705715 -18.251531776599595 -0.03821986131370068 -18.231522581726313
392 -0.03810253217816353 -18.28963430877776 -0.03881870713084936 -18.270341288857164
393 -0.03805494699627161 -18.327689255774033 -0.03585571553558111 -18.306197004392747
394 -0.038067163340747355 -18.36575641911478 -0.03779784180223942 -18.343994846194985
395 -0.03806980177760124 -18.403826220892384 -0.03866518512368202 -18.382660031318668
396 -0.038009302131831645 -18.441835523024217 -0.03572877962142229 -18.41838881094009
397 -0.0379835557192564 -18.479819078743475 -0.037044410966336726 -18.45543322190643
398 -0.03800303339958191 -18.517822112143058 -0.037194286659359935 -18.49262750856579
399 -0.037990687601268294 -18.555812799744327 -0.036944787763059136 -18.529572296328848
400 -0.03796928301453591 -18.593782082758864 -0.03888634741306305 -18.56845864374191
401 -0.037925980798900125 -18.631708063557763 -0.039047437720000744 -18.60750608146191
402 -0.037872915342450145 -18.669580978900214 -0.03736153077334166 -18.644867612235252
403 -0.03787070959806442 -18.707451688498278 -0.03585952389985323 -18.680727136135104
404 -0.03783593289554119 -18.745287621393818 -0.038384575955569745 -18.719111712090672
405 -0.037828963994979856 -18.783116585388797 -0.037640849500894545 -18.75675256159157
406 -0.037819028832018375 -18.820935614220815 -0.037139005959033966 -18.793891567550602
407 -0.03778146207332611 -18.85871707629414 -0.03820792827755213 -18.832099495828153
408 -0.03776525240391493 -18.896482328698056 -0.03532021678984165 -18.867419712617995
409 -0.03773907087743282 -18.934221399575488 -0.03628182411193848 -18.903701536729933
410 -0.03774087820202112 -18.97196227777751 -0.03551181759685278 -18.939213354326785
411 -0.03773311097174883 -19.00969538874926 -0.03679073974490166 -18.976004094071687
412 -0.03773522544652223 -19.047430614195783 -0.036650685034692286 -19.01265477910638
413 -0.03771587777882814 -19.085146491974612 -0.039882779121398926 -19.05253755822778
414 -0.03764627035707235 -19.122792762331684 -0.03906563017517328 -19.091603188402953
415 -0.03762214910238981 -19.160414911434074 -0.03877272754907608 -19.13037591595203
416 -0.037570456974208355 -19.197985368408283 -0.03886866755783558 -19.169244583509865
417 -0.03751171119511128 -19.235497079603395 -0.039427835308015344 -19.20867241881788
418 -0.03750102911144495 -19.27299810871484 -0.03601077869534493 -19.244683197513226
419 -0.03750828970223665 -19.31050639841708 -0.03714063912630081 -19.281823836639525
420 -0.037449855357408524 -19.347956253774488 -0.03672256078571081 -19.318546397425237
421 -0.037440373376011846 -19.3853966271505 -0.03738237135112286 -19.35592876877636
422 -0.03742176722735167 -19.42281839437785 -0.03731603659689427 -19.393244805373254
423 -0.03737505339086056 -19.46019344776871 -0.03645479995757341 -19.42969960533083
424 -0.03738481812179088 -19.4975782658905 -0.038061165064573285 -19.4677607703954
425 -0.03736627958714962 -19.53494454547765 -0.0376758286729455 -19.505436599068346
426 -0.03731263130903244 -19.57225717678668 -0.03666693214327097 -19.542103531211616
427 -0.037299985997378826 -19.60955716278406 -0.037363357841968536 -19.579466889053585
428 -0.03729367610067129 -19.64685083888473 -0.038396783731877805 -19.61786367278546
429 -0.03724671509116888 -19.6840975539759 -0.038432592526078224 -19.65629626531154
430 -0.03720626477152109 -19.72130381874742 -0.03651365451514721 -19.692809919826686
431 -0.03717198260128498 -19.758475801348705 -0.03710760232061148 -19.729917522147296
432 -0.037173080071806905 -19.79564888142051 -0.034743869118392466 -19.76466139126569
433 -0.037173314951360226 -19.832822196371872 -0.038333268463611604 -19.8029946597293
434 -0.03711508493870497 -19.869937281310577 -0.03413804527372122 -19.83713270500302
435 -0.037110334075987336 -19.907047615386563 -0.035569314286112784 -19.872702019289136
436 -0.037113682739436625 -19.944161298126 -0.03931729756295681 -19.912019316852092
437 -0.03703640550374985 -19.98119770362975 -0.03592987488955259 -19.947949191741646
438 -0.03704564031213522 -20.018243343941887 -0.03752222992479801 -19.985471421666443
439 -0.03701800350099802 -20.055261347442883 -0.03706712648272514 -20.022538548149168
440 -0.036962281353771685 -20.092223628796656 -0.03685035780072212 -20.05938890594989
441 -0.036972996406257154 -20.129196625202912 -0.03774304557591677 -20.097131951525807
442 -0.036938989721238616 -20.16613561492415 -0.035427320003509524 -20.132559271529317
443 -0.03692543618381024 -20.203061051107962 -0.03738840892910957 -20.169947680458428
444 -0.03692164588719606 -20.23998269699516 -0.0375984326004982 -20.207546113058925
445 -0.03686420358717442 -20.276846900582335 -0.03765277024358511 -20.24519888330251
446 -0.03682312183082104 -20.313670022413156 -0.037553003057837486 -20.282751886360348
447 -0.03681239243596792 -20.350482414849125 -0.03741087317466736 -20.320162759535016
448 -0.0367747787386179 -20.387257193587743 -0.036476114951074126 -20.35663887448609
449 -0.03673431016504765 -20.42399150375279 -0.037829288840293886 -20.394468163326383
450 -0.03671138267964125 -20.460702886432433 -0.038272298872470856 -20.432740462198854
451 -0.0367209292948246 -20.497423815727256 -0.03503536395728588 -20.46777582615614
452 -0.036684519797563556 -20.53410833552482 -0.03614726345986128 -20.503923089616
453 -0.03665393944829702 -20.570762274973116 -0.03302713539451361 -20.53695022501051
454 -0.0366567837074399 -20.607419058680556 -0.03862994741648436 -20.575580172426996
455 -0.03666290566325188 -20.64408196434381 -0.03628598563373089 -20.611866158060728
456 -0.03662335649132729 -20.680705320835134 -0.03477750103920698 -20.646643659099936
457 -0.03662506602704525 -20.71733038686218 -0.034752185083925725 -20.68139584418386
458 -0.0365896025672555 -20.753919989429434 -0.035593216121196744 -20.716989060305057
459 -0.03657713327556848 -20.790497122705002 -0.03675992637872696 -20.753748986683785
460 -0.03654080033302307 -20.827037923038024 -0.03674624990671873 -20.790495236590505
461 -0.036571169085800645 -20.863609092123824 -0.033015305176377296 -20.823510541766883
462 -0.036538617312908174 -20.90014770943673 -0.035522067733108995 -20.85903260949999
463 -0.03656679522246122 -20.936714504659193 -0.04035020060837269 -20.899382810108364
464 -0.03644130900502205 -20.973155813664214 -0.03673466220498085 -20.936117472313345
465 -0.03641506563872099 -21.009570879302935 -0.03740484397858381 -20.97352231629193
466 -0.03642083611339331 -21.045991715416328 -0.03853373005986214 -21.01205604635179
467 -0.03636474125087261 -21.0823564566672 -0.03739734943956137 -21.049453395791353
468 -0.03633880447596312 -21.118695261143163 -0.0344778785482049 -21.08393127433956
469 -0.03632449917495251 -21.155019760318115 -0.03614492695778608 -21.120076201297344
470 -0.03631729520857334 -21.191337055526688 -0.03886943049728871 -21.158945631794634
471 -0.03624646477401257 -21.2275835203007 -0.03657268900424242 -21.195518320798875
472 -0.0362360754981637 -21.263819595798864 -0.03394342884421349 -21.22946174964309
473 -0.036262253671884535 -21.30008184947075 -0.03651263434439898 -21.265974383987487
474 -0.036286025680601595 -21.336367875151353 -0.0336111918091774 -21.299585575796666
475 -0.03622713312506676 -21.37259500827642 -0.03454217631369829 -21.334127752110366
476 -0.036207915656268595 -21.40880292393269 -0.04119637291878462 -21.37532412502915
477 -0.0361762348562479 -21.44497915878894 -0.03746503219008446 -21.412789157219233
478 -0.03612391073256731 -21.481103069521506 -0.03530597575008869 -21.44809513296932
479 -0.03611908964812756 -21.517222159169634 -0.036244004406034945 -21.484339137375358
480 -0.03609211016446352 -21.5533142693341 -0.03574709966778755 -21.520086237043145
481 -0.03611596953123808 -21.589430238865337 -0.03980864174664021 -21.559894878789784
482 -0.03604162465780973 -21.625471863523146 -0.0372712254524231 -21.597166104242206
483 -0.03600751366466284 -21.66147937718781 -0.035541750490665436 -21.63270785473287
484 -0.03595372196286917 -21.69743309915068 -0.04318221900612116 -21.67589007373899
485 -0.035911948047578336 -21.733345047198256 -0.034938502497971057 -21.710828576236963
486 -0.03588697388768196 -21.769232021085937 -0.03536564093083143 -21.746194217167794
487 -0.03589591272175312 -21.80512793380769 -0.03536453917622566 -21.78155875634402
488 -0.03588128928095102 -21.84100922308864 -0.03431606516242027 -21.81587482150644
489 -0.03587357718497515 -21.876882800273616 -0.03758307714015245 -21.853457898646592
490 -0.03583816662430763 -21.912720966897925 -0.03727307785302401 -21.890730976499615
491 -0.035839658603072165 -21.948560625501 -0.03726789001375437 -21.92799886651337
492 -0.035765120573341844 -21.98432574607434 -0.038414009287953375 -21.966412875801325
493 -0.03569551035761833 -22.02002125643196 -0.03891452383249998 -22.005327399633824
494 -0.0356881108134985 -22.05570936724546 -0.03386511318385601 -22.03919251281768
495 -0.035673842020332816 -22.091383209265793 -0.03521784897893667 -22.07441036179662
496 -0.03564523756504059 -22.127028446830835 -0.03508051093667745 -22.109490872733296
497 -0.03564113974571228 -22.16266958657655 -0.03603257834911346 -22.14552345108241
498 -0.03564486280083656 -22.198314449377385 -0.032265099324285985 -22.177788550406696
499 -0.035647661052644254 -22.233962110430028 -0.03635801374912262 -22.21414656415582
500 -0.035606902278959754 -22.26956901270899 -0.036718327179551126 -22.250864891335368
501 -0.03558430597186089 -22.305153318680848 -0.03489712569862604 -22.285762017033996
502 -0.0355989383533597 -22.340752257034207 -0.03451751489192247 -22.32027953192592
503 -0.03557450734078884 -22.376326764374998 -0.03757269997149706 -22.357852231897418
504 -0.03557214252650738 -22.411898906901506 -0.03335195891559124 -22.39120419081301
505 -0.03552718795835972 -22.447426094859864 -0.03497238159179687 -22.426176572404806
506 -0.03555361032485962 -22.482979705184725 -0.03510625809431076 -22.461282830499115
507 -0.035514751076698305 -22.518494456261422 -0.03652555253356695 -22.497808383032684
508 -0.03554699551314115 -22.554041451774562 -0.035523743741214274 -22.5333321267739
509 -0.035527808219194414 -22.589569259993755 -0.035024283640086654 -22.568356410413987
510 -0.03550712931901216 -22.625076389312767 -0.0347925066947937 -22.60314891710878
511 -0.035479383543133736 -22.6605557728559 -0.033845264837145804 -22.636994181945926
512 -0.03553251214325428 -22.696088284999156 -0.03705836832523346 -22.67405255027116
513 -0.035496389120817186 -22.731584674119972 -0.036348053999245164 -22.710400604270404
514 -0.03548247534781694 -22.76706714946779 -0.03451306093484163 -22.744913665205246
515 -0.035480755008757116 -22.802547904476544 -0.03430317547172308 -22.77921684067697
516 -0.035464655980467795 -22.838012560457013 -0.03348794151097536 -22.812704782187947
517 -0.035507483221590516 -22.873520043678603 -0.028329725563526153 -22.841034507751473
518 -0.03554891962558031 -22.909068963304183 -0.03675106447190046 -22.877785572223374
519 -0.0355062885209918 -22.944575251825174 -0.03522456884384155 -22.913010141067215
520 -0.03550445679575205 -22.980079708620927 -0.03456670194864273 -22.947576843015856
521 -0.03549256771802902 -23.015572276338958 -0.03365729693323374 -22.98123413994909
522 -0.0355051513761282 -23.051077427715086 -0.031660606525838374 -23.01289474647493
523 -0.03550489004701376 -23.0865823177621 -0.035635538212954995 -23.048530284687885
524 -0.0354824298992753 -23.122064747661376 -0.03472089152783155 -23.083251176215718
525 -0.0355283260345459 -23.15759307369592 -0.033072381280362606 -23.11632355749608
526 -0.03548514805734158 -23.19307822175326 -0.03647972103208304 -23.152803278528165
527 -0.03546042162925005 -23.22853864338251 -0.03606933485716581 -23.188872613385332
528 -0.0354299021884799 -23.26396854557099 -0.03554669320583344 -23.224419306591166
529 -0.035437984578311446 -23.2994065301493 -0.034897683188319206 -23.259316989779485
530 -0.035415922105312345 -23.334822452254613 -0.03431958202272654 -23.29363657180221
531 -0.035461490787565705 -23.37028394304218 -0.04198541883379221 -23.335621990636003
532 -0.03534959703683853 -23.405633540079016 -0.036003492586314675 -23.371625483222317
533 -0.03533019497990608 -23.440963735058922 -0.03614392802119255 -23.40776941124351
534 -0.03528837524354458 -23.476252110302468 -0.0354943560436368 -23.443263767287146
535 -0.035278592817485334 -23.511530703119952 -0.032558886148035524 -23.47582265343518
536 -0.03528573159128427 -23.546816434711236 -0.034858031943440435 -23.51068068537862
537 -0.03530300389975309 -23.582119438610988 -0.03401345126330853 -23.54469413664193
538 -0.03526309262961149 -23.6173825312406 -0.03471689708530903 -23.57941103372724
539 -0.03524157609790564 -23.652624107338507 -0.04181368052959442 -23.621224714256833
540 -0.03520167376846075 -23.68782578110697 -0.03646854721009731 -23.65769326146693
541 -0.03516257517039776 -23.722988356277366 -0.03489027768373489 -23.692583539150668
542 -0.035143505595624444 -23.75813186187299 -0.0348212780430913 -23.727404817193758
543 -0.03514749985188246 -23.79327936172487 -0.037329544685781 -23.76473436187954
544 -0.03509051017463207 -23.828369871899504 -0.03640203606337309 -23.801136397942912
545 -0.0350651916116476 -23.86343506351115 -0.03676602467894554 -23.83790242262186
546 -0.03503822200000286 -23.898473285511155 -0.03491581901907921 -23.87281824164094
547 -0.035055958479642865 -23.933529243990797 -0.03692918233573437 -23.909747423976672
548 -0.035025997646152975 -23.96855524163695 -0.034767661988735196 -23.944515085965406
549 -0.03499288633465767 -24.003548127971605 -0.03536502178758383 -23.97988010775299
550 -0.03500365149229765 -24.0385517794639 -0.03491099067032337 -24.014791098423313
551 -0.03496845941990614 -24.07352023888381 -0.033658011443912984 -24.048449109867224
552 -0.034960297681391236 -24.1084805365652 -0.0346493823453784 -24.083098492212603
553 -0.03496659751981497 -24.143447134085015 -0.03532118909060955 -24.118419681303212
554 -0.03498756438493729 -24.178434698469953 -0.02960229441523552 -24.148021975718446
555 -0.035013079456984994 -24.213447777926937 -0.035512910410761836 -24.18353488612921
556 -0.03497747220098972 -24.248425250127926 -0.03495719861239195 -24.2184920847416
557 -0.0349350493401289 -24.283360299468054 -0.03901935443282127 -24.257511439174422
558 -0.03488100916147232 -24.318241308629528 -0.03439358249306679 -24.29190502166749
559 -0.03488720133900643 -24.353128509968535 -0.03425349071621895 -24.326158512383707
560 -0.0348591024056077 -24.387987612374143 -0.03341539278626442 -24.35957390516997
561 -0.03489274941384792 -24.422880361787993 -0.03316820152103901 -24.39274210669101
562 -0.034906916320323944 -24.457787278108317 -0.034974991157650945 -24.42771709784866
563 -0.03487617243081331 -24.49266345053913 -0.029414464440196752 -24.457131562288858
564 -0.03491146937012672 -24.527574919909256 -0.036738922074437144 -24.493870484363296
565 -0.03490284886211157 -24.562477768771366 -0.034757756255567075 -24.52862824061886
566 -0.03490636013448238 -24.597384128905848 -0.033202701807022096 -24.561830942425882
567 -0.034979951567947865 -24.632364080473796 -0.042872128449380396 -24.604703070875264
568 -0.03476556316018105 -24.667129643633977 -0.034617737494409086 -24.63932080836967
569 -0.03478881549090147 -24.70191845912488 -0.03455460853874683 -24.67387541690842
570 -0.0347201831638813 -24.73663864228876 -0.032976973429322244 -24.70685239033774
571 -0.03476952575147152 -24.77140816804023 -0.035489977709949015 -24.74234236804769
572 -0.03471409138292074 -24.80612225942315 -0.03499134369194508 -24.777333711739637
573 -0.03472793679684401 -24.840850196219996 -0.03436894156038761 -24.811702653300024
574 -0.03469375539571047 -24.875543951615708 -0.03498544842004776 -24.846688101720073
575 -0.03472201749682426 -24.910265969112533 -0.034055660106241704 -24.880743761826313
576 -0.03464329000562429 -24.94490925911816 -0.037876777537167075 -24.91862053936348
577 -0.03462287113070488 -24.979532130248863 -0.03495541419833899 -24.95357595356182
578 -0.03460865207016468 -25.01414078231903 -0.0370916411280632 -24.990667594689885
579 -0.03455504775047302 -25.0486958300695 -0.03387135919183493 -25.02453895388172
580 -0.03457273207604885 -25.083268562145552 -0.03453869819641113 -25.05907765207813
581 -0.03455247823148966 -25.11782104037704 -0.034164168499410154 -25.09324182057754
582 -0.0345983387902379 -25.15241937916728 -0.036541474238038066 -25.129783294815578
583 -0.03452455792576074 -25.18694393709304 -0.035036975517868996 -25.164820270333447
584 -0.034467267245054244 -25.221411204338096 -0.033079457096755506 -25.1978997274302
585 -0.034463459998369216 -25.255874664336467 -0.03612511083483696 -25.23402483826504
586 -0.03446393348276615 -25.290338597819233 -0.03267090283334255 -25.26669574109838
587 -0.034473049454391 -25.324811647273624 -0.03977789059281349 -25.306473631691194
588 -0.0344487776979804 -25.359260424971605 -0.036757763102650644 -25.343231394793843
589 -0.034417873434722426 -25.39367829840633 -0.03276785016059876 -25.375999244954443
590 -0.034410311840474606 -25.428088610246803 -0.03545787855982781 -25.41145712351427
591 -0.034391526505351065 -25.462480136752156 -0.0359048405662179 -25.44736196408049
592 -0.03437523394823074 -25.496855370700388 -0.03416100349277258 -25.481522967573262
593 -0.03435942362993956 -25.531214794330328 -0.0339457955211401 -25.515468763094404
594 -0.034384913928806785 -25.565599708259136 -0.033425867184996606 -25.5488946302794
595 -0.034357928484678266 -25.599957636743813 -0.03377748280763626 -25.582672113087035
596 -0.034394388645887376 -25.6343520253897 -0.038544473610818385 -25.621216586697855
597 -0.0342660890892148 -25.668618114478914 -0.03150206953287125 -25.652718656230725
598 -0.0343234583735466 -25.70294157285246 -0.036730932071805 -25.68944958830253
599 -0.034272318333387376 -25.737213891185846 -0.03385787755250931 -25.72330746585504
600 -0.034255757741630075 -25.771469648927475 -0.0342487309128046 -25.757556196767844
601 -0.03421192392706871 -25.805681572854542 -0.03426331356167793 -25.79181951032952
602 -0.03423485085368157 -25.839916423708225 -0.03282891251146793 -25.82464842284099
603 -0.034257174097001554 -25.874173597805225 -0.034624391980469224 -25.85927281482146
604 -0.034226857125759125 -25.908400454930984 -0.034411797486245635 -25.893684612307705
605 -0.03423141203820705 -25.94263186696919 -0.03406637236475944 -25.927750984672464
606 -0.03424210455268621 -25.976873971521876 -0.03606651294976473 -25.96381749762223
607 -0.03426160085946321 -26.011135572381338 -0.032177341543138026 -25.99599483916537
608 -0.03419385310262442 -26.045329425483963 -0.03383185379207134 -26.029826692957442
609 -0.03417762629687786 -26.07950705178084 -0.030001846328377723 -26.05982853928582
610 -0.03423727042973042 -26.11374432221057 -0.03384176101535559 -26.093670300301177
611 -0.03424974232912063 -26.14799406453969 -0.03250542413443327 -26.126175724435612
612 -0.03424340132623911 -26.18223746586593 -0.03685457278043032 -26.163030297216043
613 -0.034213019721210006 -26.216450485587142 -0.034839643724262716 -26.197869940940304
614 -0.03420894909650087 -26.250659434683644 -0.03404998444020748 -26.231919925380513
615 -0.03418742418289185 -26.284846858866537 -0.033774642273783684 -26.265694567654297
616 -0.03421474564820528 -26.319061604514744 -0.032302163913846015 -26.297996731568144
617 -0.03420507293194532 -26.35326667744669 -0.029581140819936992 -26.32757787238808
618 -0.03423855006694794 -26.38750522751364 -0.03516369238495827 -26.36274156477304
619 -0.03423335272818804 -26.421738580241826 -0.03422834742814303 -26.396969912201182
620 -0.03420251179486513 -26.455941092036692 -0.03706577811390162 -26.434035690315085
621 -0.034143971465528014 -26.49008506350222 -0.034887093119323254 -26.468922783434408
622 -0.03413933292031288 -26.524224396422532 -0.034075205028057096 -26.502997988462464
623 -0.03414691779762506 -26.558371314220157 -0.03553182873874903 -26.538529817201212
624 -0.034084183350205424 -26.592455497570363 -0.03577674925327301 -26.574306566454485
625 -0.03406423665583134 -26.626519734226193 -0.034829039312899115 -26.609135605767385
626 -0.034057673811912534 -26.660577408038105 -0.0345124801620841 -26.64364808592947
627 -0.03402133341878653 -26.69459874145689 -0.03511986844241619 -26.678767954371885
628 -0.0339873194694519 -26.728586060926343 -0.03173697739839554 -26.71050493177028
629 -0.03411026690155268 -26.762696327827896 -0.03203028477728367 -26.742535216547566
630 -0.03408850599080324 -26.7967848338187 -0.03485689666122198 -26.777392113208787
631 -0.03415254950523376 -26.83093738332393 -0.035528567619621754 -26.81292068082841
632 -0.03408861942589283 -26.865026002749826 -0.03368135169148445 -26.846602032519893
633 -0.03405555356293917 -26.899081556312765 -0.033920766413211824 -26.880522798933104
634 -0.03406634628772735 -26.933147902600492 -0.03291226532310247 -26.913435064256205
635 -0.0340930325910449 -26.967240935191537 -0.03363573122769594 -26.947070795483903
636 -0.03412317242473364 -27.001364107616272 -0.03257681950926781 -26.97964761499317
637 -0.03407420478761196 -27.035438312403883 -0.03306845091283321 -27.012716065906
638 -0.034082218259572986 -27.069520530663457 -0.03364687282592058 -27.04636293873192
639 -0.034086968563497064 -27.103607499226953 -0.034926434978842735 -27.081289373710764
640 -0.03407074008136988 -27.137678239308322 -0.036530200578272345 -27.117819574289037
641 -0.03405086081475019 -27.171729100123073 -0.034332549944519994 -27.152152124233556
642 -0.0340174674987793 -27.20574656762185 -0.03520838245749473 -27.18736050669105
643 -0.03400124199688435 -27.239747809618734 -0.03532010931521654 -27.222680616006265
644 -0.0340277012437582 -27.273775510862492 -0.0373638553544879 -27.260044471360754
645 -0.033978954516351224 -27.307754465378842 -0.033676281571388245 -27.293720752932142
646 -0.033975346386432646 -27.341729811765276 -0.03305817656219005 -27.32677892949433
647 -0.03398620467633009 -27.375716016441608 -0.030065215565264224 -27.356844145059597
648 -0.034003349021077156 -27.409719365462685 -0.03506663665175438 -27.391910781711353
649 -0.03400000911206007 -27.443719374574744 -0.03171554133296013 -27.423626323044314
650 -0.034020565636456016 -27.4777399402112 -0.03386491574347019 -27.457491238787785
651 -0.03402754198759794 -27.5117674821988 -0.03500273153185844 -27.492493970319643
652 -0.03398085087537765 -27.545748333074176 -0.03259238060563803 -27.52508635092528
653 -0.03401151038706303 -27.57975984346124 -0.03526553977280855 -27.56035189069809
654 -0.033994012512266636 -27.613753855973506 -0.033896568976342675 -27.594248459674432
655 -0.033944379352033135 -27.64769823532554 -0.03395302500575781 -27.62820148468019
656 -0.03398053515702486 -27.681678770482563 -0.038646711967885494 -27.666848196648075
657 -0.03391539417207241 -27.715594164654636 -0.03574146367609501 -27.702589660324172
658 -0.03391105141490698 -27.749505216069544 -0.03460116386413574 -27.737190824188307
659 -0.03388691507279873 -27.783392131142342 -0.033769050054252146 -27.77095987424256
660 -0.03383470121771097 -27.817226832360053 -0.03610598631203175 -27.80706586055459
661 -0.03382225092500448 -27.85104908328506 -0.03417653851211071 -27.8412423990667
662 -0.03382973019033671 -27.884878813475396 -0.03371616769582033 -27.874958566762523
663 -0.03382387384772301 -27.91870268732312 -0.033800778165459636 -27.908759344927983
664 -0.033811187744140624 -27.95251387506726 -0.032603807747364044 -27.941363152675347
665 -0.033867198042571545 -27.986381073109833 -0.03972947932779789 -27.981092632003143
666 -0.03377097714692354 -28.020152050256755 -0.03457070365548134 -28.015663335658626
667 -0.03375564869493246 -28.053907698951686 -0.03327893540263176 -28.048942271061257
668 -0.0337263435125351 -28.08763404246422 -0.034487323649227616 -28.083429594710484
669 -0.033733774535357954 -28.121367816999577 -0.031133510265499355 -28.114563104975982
670 -0.03374046683311462 -28.155108283832693 -0.03429666291922331 -28.148859767895207
671 -0.033738949336111546 -28.188847233168804 -0.03454975932836533 -28.18340952722357
672 -0.033772133849561216 -28.222619367018364 -0.031121824495494367 -28.214531351719064
673 -0.03373404908925295 -28.25635341610762 -0.032178443297743796 -28.24670979501681
674 -0.033808533847332 -28.29016194995495 -0.03382256720215082 -28.28053236221896
675 -0.033801622502505776 -28.323963572457455 -0.036590044386684895 -28.317122406605645
676 -0.03375356718897819 -28.357717139646432 -0.035853076726198196 -28.352975483331843
677 -0.033704093843698504 -28.39142123349013 -0.0337092088535428 -28.386684692185387
678 -0.03367549013346434 -28.425096723623597 -0.03562215231359005 -28.422306844498976
679 -0.033626930229365824 -28.458723653852964 -0.03622194733470678 -28.458528791833682
680 -0.03365360051393509 -28.4923772543669 -0.03418636452406645 -28.49271515635775
681 -0.03363535944372416 -28.526012613810625 -0.03190290667116642 -28.524618063028917
682 -0.03366192858666182 -28.559674542397286 -0.03310108911246061 -28.557719152141377
683 -0.03369627185165882 -28.593370814248946 -0.032363543286919594 -28.590082695428297
684 -0.03363902736455202 -28.627009841613496 -0.033673381246626374 -28.623756076674923
685 -0.033600300922989844 -28.660610142536488 -0.03312348984181881 -28.656879566516743
686 -0.033647428080439565 -28.694257570616927 -0.03515777327120304 -28.692037339787944
687 -0.03343718200922012 -28.727694752626146 -0.02622321406379342 -28.71826055385174
688 -0.03368455097079277 -28.76137930359694 -0.03223831132054329 -28.750498865172283
689 -0.033676756732165816 -28.795056060329106 -0.03398556131869555 -28.784484426490977
690 -0.03368721157312393 -28.82874327190223 -0.033494013361632824 -28.81797843985261
691 -0.033687345683574677 -28.862430617585805 -0.032091827131807804 -28.850070266984417
692 -0.033695848658680916 -28.896126466244485 -0.0356163315474987 -28.885686598531915
693 -0.03369788732379675 -28.929824353568282 -0.0337548591196537 -28.91944145765157
694 -0.033695750124752524 -28.963520103693035 -0.034827676601707935 -28.954269134253277
695 -0.03365659043192863 -28.997176694124963 -0.03417668323963881 -28.988445817492916
696 -0.033654681965708734 -29.03083137609067 -0.03321536798030138 -29.021661185473217
697 -0.033689577691257 -29.064520953781926 -0.03254825100302696 -29.054209436476246
698 -0.03366773910820484 -29.09818869289013 -0.03384305201470852 -29.088052488490955
699 -0.033648672699928286 -29.13183736559006 -0.03596647176891565 -29.12401896025987
700 -0.033633486926555635 -29.165470852516613 -0.03610616903752088 -29.16012512929739
701 -0.033632884919643405 -29.199103737436257 -0.036481821164488795 -29.19660695046188
702 -0.03355279546231031 -29.232656532898567 -0.03447439409792423 -29.231081344559804
703 -0.03356076143682003 -29.266217294335387 -0.03446611240506172 -29.265547456964867
704 -0.03356937933713198 -29.299786673672518 -0.035910938121378425 -29.301458395086247
705 -0.03352639488875866 -29.333313068561278 -0.03684739209711552 -29.338305787183362
706 -0.03344684224575758 -29.366759910807037 -0.0339768061414361 -29.372282593324798
707 -0.03348160423338413 -29.40024151504042 -0.03394103460013866 -29.406223627924938
708 -0.03348503056913614 -29.433726545609556 -0.03265384454280138 -29.438877472467738
709 -0.033433476276695726 -29.46716002188625 -0.03216161411255598 -29.471039086580294
710 -0.03346902914345264 -29.500629051029705 -0.034321168810129164 -29.505360255390425
711 -0.03344335164874792 -29.534072402678454 -0.03407028373330832 -29.53943053912373
712 -0.033479899354279044 -29.567552302032734 -0.03633064515888691 -29.57576118428262
713 -0.033462553098797795 -29.60101485513153 -0.032249157689511775 -29.608010341972133
714 -0.033465244621038434 -29.63448009975257 -0.03335377890616655 -29.6413641208783
715 -0.03346197623759508 -29.667942075990165 -0.03387793600559234 -29.675242056883892
716 -0.03344059474766255 -29.70138267073783 -0.03285490032285452 -29.708096957206745
717 -0.03343167472630739 -29.734814345464137 -0.03126463647931814 -29.739361593686063
718 -0.033489818871021274 -29.76830416433516 -0.032794630900025365 -29.772156224586087
719 -0.03351831175386906 -29.80182247608903 -0.031901963893324135 -29.804058188479413
720 -0.03351416420191526 -29.835336640290944 -0.0327276673167944 -29.836785855796208
721 -0.033494182862341404 -29.868830823153285 -0.03527363277971744 -29.872059488575925
722 -0.03349524699151516 -29.9023260701448 -0.032931350916624066 -29.904990839492548
723 -0.03350231107324362 -29.93582838121804 -0.032982184737920764 -29.93797302423047
724 -0.03348169550299644 -29.969310076721037 -0.03373101968318224 -29.97170404391365
725 -0.03345622885972262 -30.00276630558076 -0.03455503918230533 -30.006259083095955
726 -0.033565721660852435 -30.036332027241613 -0.028670344781130553 -30.034929427877085
727 -0.03351329769939184 -30.069845324941006 -0.034477597661316396 -30.0694070255384
728 -0.03349299691617489 -30.10333832185718 -0.033446987718343736 -30.102854013256742
729 -0.03350079599767923 -30.13683911785486 -0.03504170570522547 -30.137895718961968
730 -0.033509526029229166 -30.170348643884086 -0.033898073621094225 -30.171793792583063
731 -0.03348131515085697 -30.203829959034945 -0.033609016612172124 -30.205402809195235
732 -0.03347698394209146 -30.237306942977035 -0.03435578774660826 -30.239758596941844
733 -0.033453688584268094 -30.270760631561302 -0.031344628892838955 -30.271103225834683
734 -0.033469153381884095 -30.304229784943185 -0.03791332859545946 -30.30901655443014
735 -0.03341871984302998 -30.337648504786216 -0.034701622650027276 -30.343718177080166
736 -0.03340356759727001 -30.371052072383485 -0.03615115322172642 -30.379869330301894
737 -0.033393450826406476 -30.40444552320989 -0.037732841446995735 -30.41760217174889
738 -0.03331324551254511 -30.437758768722436 -0.03537064474076033 -30.45297281648965
739 -0.033286161907017234 -30.471044930629454 -0.031853018887341024 -30.484825835376988
740 -0.033328389190137385 -30.504373319819592 -0.03179977834224701 -30.516625613719235
741 -0.03334955181926489 -30.537722871638856 -0.03157771583646536 -30.5482033295557
742 -0.03335860781371593 -30.571081479452573 -0.029581626318395136 -30.577784955874098
743 -0.033363967575132845 -30.604445447027707 -0.03266904521733523 -30.610454001091433
744 -0.033396641910076144 -30.637842088937784 -0.03373147714883089 -30.644185478240264
745 -0.03336745016276836 -30.671209539100552 -0.03407267015427351 -30.678258148394537
746 -0.03334934767335653 -30.70455888677391 -0.029719892796128987 -30.707978041190668
747 -0.03338178899139166 -30.7379406757653 -0.03441782463341951 -30.742395865824086
748 -0.033384593203663826 -30.771325268968965 -0.03353985399007797 -30.775935719814164
749 -0.033355504646897315 -30.804680773615864 -0.028391436208039522 -30.804327156022204
750 -0.03342002406716347 -30.838100797683026 -0.033205011114478114 -30.837532167136683
751 -0.03343061450868845 -30.871531412191715 -0.03442776314914227 -30.871959930285826
752 -0.03343970999121666 -30.904971122182932 -0.033010834455490114 -30.904970764741314
753 -0.03343753069639206 -30.938408652879325 -0.033175114169716836 -30.93814587891103
754 -0.03345824647694826 -30.97186689935627 -0.0353773133829236 -30.973523192293953
755 -0.03338623233139515 -31.005253131687667 -0.03145848996937275 -31.004981682263328
756 -0.03342901412397623 -31.03868214581164 -0.03314843624830246 -31.03813011851163
757 -0.033393244817852975 -31.072075390629493 -0.0310320895165205 -31.069162208028153
758 -0.03341905940324068 -31.105494450032733 -0.03515177499502897 -31.104313983023182
759 -0.033465794660151 -31.138960244692885 -0.03403523229062557 -31.13834921531381
760 -0.03333765268325806 -31.172297897376144 -0.031684753485023975 -31.170033968798833
761 -0.033408282697200774 -31.205706180073346 -0.03190271053463221 -31.201936679333464
762 -0.03345831837505102 -31.239164498448396 -0.03263658955693245 -31.234573268890397
763 -0.03342976719141007 -31.272594265639807 -0.033955118060112 -31.26852838695051
764 -0.03342908546328545 -31.306023351103093 -0.03184322621673345 -31.300371613167243
765 -0.033428491465747355 -31.33945184256884 -0.03207705989480018 -31.332448673062043
766 -0.03345527537167072 -31.372907117940514 -0.03040844779461622 -31.36285712085666
767 -0.033503415435552596 -31.406410533376068 -0.034525714628398416 -31.397382835485057
768 -0.033456045761704446 -31.43986657913777 -0.032697242125868796 -31.430080077610928
769 -0.033427572809159756 -31.47329415194693 -0.03133903127163649 -31.461419108882563
770 -0.03350994065403938 -31.50680409260097 -0.03412546031177044 -31.495544569194333
771 -0.033484519086778165 -31.540288611687746 -0.02951916493475437 -31.525063734129088
772 -0.03352747242897749 -31.573816084116725 -0.03305457774549723 -31.558118311874583
773 -0.033530703745782375 -31.607346787862507 -0.03326997477561235 -31.591388286650197
774 -0.03354173749685287 -31.64088852535936 -0.032781038992106916 -31.624169325642303
775 -0.03355705961585045 -31.674445584975214 -0.03181150313466787 -31.655980828776972
776 -0.03358423039317131 -31.708029815368384 -0.03499192334711552 -31.690972752124086
777 -0.03352873809635639 -31.741558553464742 -0.032639969140291214 -31.723612721264377
778 -0.03348192982375622 -31.7750404832885 -0.03688301034271717 -31.760495731607094
779 -0.03348236028105021 -31.80852284356955 -0.03425946645438671 -31.79475519806148
780 -0.033440159633755684 -31.841963003203304 -0.034458091109991075 -31.82921328917147
781 -0.03344342801719904 -31.875406431220505 -0.03504405096173287 -31.864257340133204
782 -0.033427443355321884 -31.908833874575826 -0.03280249759554863 -31.89705983772875
783 -0.033376237377524376 -31.94221011195335 -0.03512719608843327 -31.932187033817183
784 -0.033432856760919095 -31.97564296871427 -0.031644963286817075 -31.963831997104
785 -0.03347861710935831 -32.00912158582363 -0.035757224261760714 -31.99958922136576
786 -0.03345608655363321 -32.04257767237726 -0.0313558978959918 -32.03094511926175
787 -0.03347592055797577 -32.07605359293524 -0.03231135904788971 -32.06325647830964
788 -0.033486241661012175 -32.10953983459625 -0.033606771193444726 -32.09686324950309
789 -0.03345860335975885 -32.14299843795601 -0.03348372112959623 -32.13034697063269
790 -0.03344057947397232 -32.176439017429985 -0.033355486765503886 -32.16370245739819
791 -0.033416185155510904 -32.209855202585494 -0.033720596320927144 -32.19742305371911
792 -0.03342699371278286 -32.243282196298274 -0.033704422414302826 -32.231127476133416
793 -0.03350470792502165 -32.27678690422329 -0.02913014767691493 -32.26025762381033
794 -0.033492956683039664 -32.310279860906334 -0.033470239117741586 -32.29372786292807
795 -0.033448046445846556 -32.34372790735218 -0.0350537795573473 -32.32878164248542
796 -0.033450742997229096 -32.377178650349414 -0.03641770966351032 -32.36519935214893
797 -0.033429582789540294 -32.41060823313895 -0.0341658916324377 -32.39936524378137
798 -0.03340262696146965 -32.44401086010042 -0.030388536956161262 -32.42975378073753
799 -0.033392004668712616 -32.47740286476913 -0.033533914014697075 -32.463287694752225
800 -0.033401941135525706 -32.510804805904655 -0.03352503832429647 -32.496812733076524
801 -0.03340267613530159 -32.54420748203996 -0.03271554782986641 -32.52952828090639
802 -0.03336971122771502 -32.57757719326767 -0.03302277885377407 -32.56255105976017
803 -0.033381191082298756 -32.61095838434997 -0.033030823618173596 -32.595581883378344
804 -0.033395853638648984 -32.64435423798862 -0.03395704291760922 -32.62953892629595
805 -0.033360287360846994 -32.67771452534947 -0.03083811402320862 -32.66037704031916
806 -0.03344900589436293 -32.711163531243834 -0.030286243930459023 -32.690663284249624
807 -0.03349467441439628 -32.74465820565823 -0.031221343949437142 -32.721884628199064
808 -0.03350119665265083 -32.778159402310884 -0.03419739305973053 -32.75608202125879
809 -0.033491417206823824 -32.81165081951771 -0.033255528286099435 -32.78933754954489
810 -0.033505634404718876 -32.84515645392243 -0.03526485152542591 -32.824602401070315
811 -0.03345823865383864 -32.878614692576264 -0.03411920070648193 -32.8587216017768
812 -0.03342312294989824 -32.91203781552616 -0.031694421730935576 -32.89041602350773
813 -0.03342074193060398 -32.94545855745677 -0.032466134428977965 -32.92288215793671
814 -0.03344572875648737 -32.97890428621326 -0.033865720964968204 -32.95674787890168
815 -0.033471367135643956 -33.012375653348904 -0.03156750481575728 -32.988315383717435
816 -0.0334402883425355 -33.04581594169144 -0.03344663120806217 -33.0217620149255
817 -0.03347347117960453 -33.07928941287104 -0.03438674639910459 -33.05614876132461
818 -0.03344106376171112 -33.112730476632755 -0.03192432653158903 -33.088073087856195
819 -0.03344207964837551 -33.14617255628113 -0.033963946625590324 -33.122037034481785
820 -0.033485355973243716 -33.17965791225437 -0.03243786413222551 -33.15447489861401
821 -0.0334553049877286 -33.213113217242096 -0.03194974604994059 -33.18642464466395
822 -0.033472538366913794 -33.24658575560901 -0.03701283894479275 -33.22343748360874
823 -0.03345897160470486 -33.28004472721371 -0.03199280668050051 -33.25543029028924
824 -0.033472416922450066 -33.31351714413616 -0.033381064794957636 -33.2888113550842
825 -0.033440063893795016 -33.346957208029956 -0.03150117862969637 -33.320312533713896
826 -0.03342429772019386 -33.38038150575015 -0.031177034229040147 -33.351489567942934
827 -0.03345498517155647 -33.41383649092171 -0.033005460165441036 -33.384495028108375
828 -0.03350837510079145 -33.447344866022505 -0.03247721344232559 -33.4169722415507
829 -0.033547164872288704 -33.48089203089479 -0.02827284438535571 -33.44524508593606
830 -0.0335637491196394 -33.51445578001443 -0.0365791330114007 -33.48182421894746
831 -0.033521040342748165 -33.54797682035718 -0.032424540258944035 -33.5142487592064
832 -0.03353326953947544 -33.58151008989665 -0.03405671454966068 -33.548305473756066
833 -0.03356366120278835 -33.615073751099445 -0.03513088319450617 -33.58343635695057
834 -0.03346043098717928 -33.64853418208662 -0.033337737619876864 -33.616774094570445
835 -0.03354311604052782 -33.68207729812715 -0.040511122718453405 -33.6572852172889
836 -0.03340075742453337 -33.71547805555168 -0.034844033792614935 -33.69212925108152
837 -0.033334491588175294 -33.748812547139856 -0.033830823749303816 -33.72596007483082
838 -0.03332837074995041 -33.782140917889805 -0.03318156357854605 -33.75914163840937
839 -0.03334938399493694 -33.81549030188474 -0.03299362901598215 -33.79213526742535
840 -0.03334577269852161 -33.84883607458327 -0.03245832659304142 -33.824593594018395
841 -0.033351953700184823 -33.88218802828345 -0.032053527794778346 -33.856647121813175
842 -0.03339510280638933 -33.91558313108984 -0.02913654614239931 -33.88578366795557
843 -0.03343716971576214 -33.9490203008056 -0.03304360155016184 -33.918827269505734
844 -0.03340302705764771 -33.982423327863245 -0.035478833317756656 -33.95430610282349
845 -0.03342544585466385 -34.015848773717906 -0.03656458389014006 -33.99087068671363
846 -0.03329667709767818 -34.04914545081559 -0.03181180581450462 -34.02268249252813
847 -0.033330399356782434 -34.08247585017237 -0.033807750791311264 -34.056490243319445
848 -0.033324368111789224 -34.115800218284164 -0.03619029223918915 -34.092680535558635
849 -0.03324502743780613 -34.14904524572197 -0.032713699713349344 -34.12539423527198
850 -0.03329618610441685 -34.18234143182639 -0.03137305770069361 -34.156767292972674
851 -0.033314789459109304 -34.2156562212855 -0.034085667505860326 -34.19085296047854
852 -0.03326531741768122 -34.24892153870318 -0.032469166442751884 -34.22332212692129
853 -0.0332742815837264 -34.28219582028691 -0.03367187492549419 -34.256994001846785
854 -0.03324411008507013 -34.31543993037198 -0.029981096833944322 -34.28697509868073
855 -0.03331216219812631 -34.34875209257011 -0.0315014498308301 -34.318476548511555
856 -0.033350460976362226 -34.382102553546474 -0.03561483770608902 -34.35409138621765
857 -0.03333427961915732 -34.41543683316563 -0.03259075991809368 -34.38668214613574
858 -0.033326718211174014 -34.4487635513768 -0.0334192181006074 -34.420101364236345
859 -0.0333047991618514 -34.482068350538654 -0.033501822128891946 -34.453603186365235
860 -0.03330590222030878 -34.51537425275896 -0.033961182832717894 -34.487564369197955
861 -0.033311995677649975 -34.54868624843661 -0.03483986780047417 -34.522404236998426
862 -0.03325900137424469 -34.58194524981086 -0.03222073297947645 -34.5546249699779
863 -0.03327898606657982 -34.615224235877434 -0.03292222283780575 -34.587547192815705
864 -0.033276739344000814 -34.64850097522144 -0.03355626352131367 -34.62110345633702
865 -0.03328192476183176 -34.68178289998327 -0.03531784433871508 -34.65642130067573
866 -0.033265368081629276 -34.7150482680649 -0.032613913901150225 -34.68903521457688
867 -0.033271458745002744 -34.7483197268099 -0.03123695682734251 -34.720272171404226
868 -0.033371344208717346 -34.78169107101862 -0.031099605187773705 -34.751371776592
869 -0.033282354660332206 -34.81497342567895 -0.0336243724450469 -34.78499614903705
870 -0.03331822715699673 -34.84829165283595 -0.033694804459810254 -34.81869095349686
871 -0.03328847140073776 -34.881580124236685 -0.03302247188985348 -34.85171342538671
872 -0.03335595969110727 -34.91493608392779 -0.02865939512848854 -34.8803728205152
873 -0.03335780221968889 -34.94829388614748 -0.03474840372800827 -34.91512122424321
874 -0.03329156823456288 -34.98158545438204 -0.033046248368918896 -34.94816747261213
875 -0.0333013853058219 -35.01488683968786 -0.037233727611601354 -34.98540120022373
876 -0.03320712745189667 -35.048093967139756 -0.03340345025062561 -35.01880465047435
877 -0.03321194611489773 -35.08130591325465 -0.03366604968905449 -35.052470700163404
878 -0.03319438491016626 -35.11450029816482 -0.03421738147735596 -35.08668808164076
879 -0.03317705281078816 -35.147677350975606 -0.036474714241921904 -35.12316279588268
880 -0.03313127271831036 -35.18080862369391 -0.032482309453189376 -35.155645105335864
881 -0.03316722474992275 -35.21397584844384 -0.035532747581601146 -35.19117785291746
882 -0.03314014598727226 -35.24711599443111 -0.0351157596334815 -35.22629361255095
883 -0.033066298067569735 -35.28018229249868 -0.03689074292778969 -35.263184355478735
884 -0.0330635629594326 -35.31324585545811 -0.03473777454346418 -35.2979221300222
885 -0.033022569864988326 -35.3462684253231 -0.032011139765381814 -35.32993326978758
886 -0.03301966805011034 -35.37928809337321 -0.03211689293384552 -35.362050162721424
887 -0.03303650189191103 -35.412324595265126 -0.03244327511638403 -35.39449343783781
888 -0.03307260330766439 -35.44539719857279 -0.03567362148314714 -35.43016705932096
889 -0.0330131670460105 -35.4784103656188 -0.03291719853878021 -35.46308425785974
890 -0.03298765998333693 -35.51139802560213 -0.03539206571877003 -35.49847632357851
891 -0.03300645165145397 -35.544404477253586 -0.031674652732908724 -35.53015097631142
892 -0.03300157673656941 -35.57740605399015 -0.03400989901274443 -35.56416087532416
893 -0.03295634705573321 -35.61036240104588 -0.030568986386060714 -35.59472986171022
894 -0.033013916015625 -35.64337631706151 -0.033050377108156684 -35.627780238818374
895 -0.03306538909673691 -35.67644170615824 -0.03467467296868563 -35.66245491178706
896 -0.03302264362573624 -35.70946434978398 -0.03370176441967487 -35.69615667620673
897 -0.033071032352745534 -35.74253538213672 -0.034750327467918396 -35.73090700367465
898 -0.03299985472112894 -35.77553523685785 -0.029826630279421805 -35.760733633954075
899 -0.03302176799625158 -35.8085570048541 -0.03314800001680851 -35.793881633970884
900 -0.033009317703545094 -35.84156632255765 -0.03279610686004162 -35.826677740830924
901 -0.03304460775107145 -35.87461093030872 -0.031268312595784664 -35.85794605342671
902 -0.033059663884341714 -35.907670594193064 -0.033722249791026115 -35.891668303217735
903 -0.03303973358124494 -35.94071032777431 -0.03383443411439657 -35.92550273733213
904 -0.03303187154233456 -35.973742199316646 -0.03277425337582827 -35.95827699070796
905 -0.033038797602057454 -36.00678099691871 -0.038227544724941255 -35.9965045354329
906 -0.03293986897915602 -36.03972086589786 -0.0340625012293458 -36.03056703666224
907 -0.03296851627528667 -36.07268938217315 -0.033415932580828665 -36.06398296924307
908 -0.0329649779945612 -36.10565436016771 -0.03275507651269436 -36.096738045755764
909 -0.032973265275359154 -36.13862762544307 -0.03300336319953203 -36.1297414089553
910 -0.03297742027789354 -36.171605045720966 -0.03656052350997925 -36.166301932465274
911 -0.03289835229516029 -36.20450339801613 -0.0322670778259635 -36.19856901029124
912 -0.032859630137681964 -36.23736302815381 -0.03429523129016161 -36.232864241581396
913 -0.03299830425530672 -36.27036133240912 -0.027158472500741482 -36.26002271408214
914 -0.033036828972399235 -36.303398161381516 -0.030065216682851316 -36.29008793076499
915 -0.033044370263814925 -36.33644253164533 -0.033514612913131715 -36.32360254367812
916 -0.033049138635396956 -36.36949167028073 -0.03478602822870016 -36.35838857190682
917 -0.032973801530897615 -36.40246547181163 -0.030866886489093304 -36.389255458395915
918 -0.03302307222038507 -36.43548854403202 -0.03421462289988995 -36.423470081295804
919 -0.03292898274958134 -36.4684175267816 -0.035198360495269296 -36.458668441791076
920 -0.03302130326628685 -36.50143883004789 -0.03418003674596548 -36.49284847853704
921 -0.032964909262955186 -36.53440373931085 -0.03367766942828894 -36.52652614796533
922 -0.032991039007902144 -36.56739477831875 -0.031492339074611665 -36.55801848703994
923 -0.03295051883906126 -36.60034529715781 -0.03113745078444481 -36.58915593782438
924 -0.03297075834125281 -36.63331605549906 -0.031036772672086953 -36.62019271049647
925 -0.03299689721316099 -36.66631295271222 -0.032823786698281766 -36.65301649719475
926 -0.03299962226301432 -36.69931257497523 -0.03486995808780193 -36.68788645528255
927 -0.03291522786021232 -36.732227802835446 -0.036449453048408034 -36.72433590833096
928 -0.03292322028428316 -36.76515102311973 -0.03570365887135267 -36.76003956720231
929 -0.03292147591710091 -36.79807249903683 -0.0331249563023448 -36.79316452350466
930 -0.03289564680308103 -36.83096814583991 -0.03473885953426361 -36.82790338303892
931 -0.03286374751478434 -36.86383189335469 -0.034158037044107914 -36.86206142008303
932 -0.03287131674587727 -36.89670321010057 -0.029697535652667285 -36.891758955735696
933 -0.032916846498847005 -36.92962005659942 -0.035712997801601885 -36.9274719535373
934 -0.032858600839972496 -36.96247865743939 -0.03223412465304136 -36.959706078190344
935 -0.03288170453161001 -36.995360361971 -0.03377965167164802 -36.993485729861995
936 -0.03283326420933008 -37.02819362618033 -0.0315160570666194 -37.02500178692861
937 -0.032873634994029996 -37.061067261174365 -0.03262692391872406 -37.05762871084734
938 -0.03291449137032032 -37.093981752544686 -0.0317525576800108 -37.08938126852735
939 -0.03292197342962026 -37.12690372597431 -0.03262997064739466 -37.12201123917474
940 -0.03288837615400553 -37.159792102128314 -0.03405778482556343 -37.1560690240003
941 -0.03287556767463684 -37.19266766980295 -0.03624015469104051 -37.192309178691346
942 -0.03282837644219398 -37.22549604624515 -0.033295788802206516 -37.22560496749355
943 -0.03284913394600153 -37.25834518019115 -0.03292630482465029 -37.2585312723182
944 -0.032900622487068175 -37.29124580267822 -0.030628265347331762 -37.28915953766553
945 -0.032845009304583075 -37.3240908119828 -0.03170087616890669 -37.32086041383444
946 -0.032873379066586494 -37.356964191049386 -0.0327769584953785 -37.353637372329814
947 -0.032899945974349976 -37.389864137023736 -0.03290606271475553 -37.38654343504457
948 -0.03290955126285553 -37.42277368828659 -0.034402556158602236 -37.420945991203176
949 -0.03285261392593384 -37.45562630221252 -0.031371783651411536 -37.452317774854585
950 -0.032896604761481284 -37.488522906974005 -0.03495822437107563 -37.48727599922566
951 -0.03286452516913414 -37.521387432143136 -0.031864195689558984 -37.51914019491522
952 -0.03289151340723038 -37.554278945550365 -0.030535895749926566 -37.549676090665145
953 -0.03288085851818323 -37.58715980406855 -0.03402289301156998 -37.58369898367671
954 -0.032873984053730966 -37.62003378812228 -0.032683442905545236 -37.616382426582256
955 -0.03288772869855165 -37.65292151682083 -0.03252912778407335 -37.64891155436633
956 -0.0329348960891366 -37.68585641290997 -0.03603081069886684 -37.6849423650652
957 -0.03285573776811361 -37.71871215067809 -0.03385544586926699 -37.71879781093446
958 -0.032864445447921754 -37.75157659612601 -0.03370559494942427 -37.752503405883886
959 -0.03286270126700401 -37.784439297393014 -0.032717554830014706 -37.7852209607139
960 -0.032841860130429265 -37.817281157523446 -0.03313462845981121 -37.81835558917371
961 -0.0328177560120821 -37.850098913535525 -0.03366706445813179 -37.85202265363184
962 -0.03283962402492761 -37.882938537560456 -0.03444173634052276 -37.88646438997237
963 -0.03276793453842401 -37.91570647209888 -0.030137888714671136 -37.91660227868704
964 -0.03282116744667292 -37.94852763954555 -0.03280888553708792 -37.949411164224124
965 -0.032825395464897156 -37.98135303501045 -0.034010992012918 -37.98342215623704
966 -0.03286645412445068 -38.0142194891349 -0.029010539408773184 -38.01243269564581
967 -0.032849045284092424 -38.047068534419 -0.03177846949547529 -38.04421116514129
968 -0.03287624716758728 -38.07994478158658 -0.033019364811480045 -38.07723052995277
969 -0.03285482134670019 -38.112799602933286 -0.03176141809672117 -38.10899194804949
970 -0.03289337102323771 -38.14569297395652 -0.0335889395326376 -38.14258088758213
971 -0.03293698355555534 -38.17862995751208 -0.034305350854992867 -38.17688623843712
972 -0.032884590700268744 -38.21151454821235 -0.03085925420746207 -38.207745492644584
973 -0.03291215877979994 -38.24442670699215 -0.03423229195177555 -38.24197778459636
974 -0.03289737217128277 -38.277324079163435 -0.032412462122738364 -38.27439024671909
975 -0.03291148357093334 -38.31023556273437 -0.03270755559206009 -38.307097802311155
976 -0.03293991722166538 -38.34317547995604 -0.038719989359378815 -38.345817791670534
977 -0.03281917665153742 -38.375994656607574 -0.0327039685100317 -38.37852176018057
978 -0.03280002400279045 -38.40879468061036 -0.03326941188424826 -38.41179117206482
979 -0.032819630764424804 -38.441614311374785 -0.03250380083918571 -38.444294972904004
980 -0.03284104149788618 -38.474455352872674 -0.03417035955935717 -38.47846533246336
981 -0.03283836171030998 -38.507293714582985 -0.029669980611652137 -38.50813531307501
982 -0.032796121761202814 -38.54008983634419 -0.036825232207775116 -38.544960545282784
983 -0.03275926113128662 -38.572849097475476 -0.02740213219076395 -38.57236267747355
984 -0.03290176466107368 -38.60575086213655 -0.03166110012680292 -38.604023777600354
985 -0.032870947197079656 -38.638621809333635 -0.02899890933185816 -38.633022686932215
986 -0.03302095737308264 -38.67164276670672 -0.03484712522476911 -38.66786981215699
987 -0.032935474440455435 -38.704578241147175 -0.03422332424670458 -38.70209313640369
988 -0.03293061535805464 -38.73750885650523 -0.03342829011380673 -38.735521426517494
989 -0.032926001399755475 -38.77043485790499 -0.03359777089208364 -38.76911919740958
990 -0.03289575558155775 -38.803330613486544 -0.03390793837606907 -38.80302713578565
991 -0.03290936592966318 -38.836239979416206 -0.030909737944602965 -38.83393687373025
992 -0.032932447642087935 -38.869172427058295 -0.03281039875000715 -38.86674727248026
993 -0.03299261834472418 -38.90216504540302 -0.03309475127607584 -38.899842023756335
994 -0.03307365663349628 -38.935238702036514 -0.03671191837638617 -38.93655394213272
995 -0.03291154094040394 -38.96815024297692 -0.03222549296915531 -38.96877943510187
996 -0.032936698757112026 -39.00108694173403 -0.035464191995561126 -39.00424362709743
997 -0.03281742110848427 -39.03390436284251 -0.0317221824079752 -39.035965809505406
998 -0.03286224063485861 -39.06676660347737 -0.02852833243086934 -39.06449414193627
999 -0.032969189994037154 -39.0997357934714 -0.03590429238975048 -39.100398434326024
1000 -0.03289704229682684 -39.13263283576823 -0.03184123858809471 -39.13223967291412
1001 -0.032873941212892534 -39.16550677698112 -0.03318511061370373 -39.16542478352782
1002 -0.032914741337299346 -39.19842151831842 -0.033906147442758085 -39.199330930970575
1003 -0.03280011899769306 -39.23122163731611 -0.03576291222125292 -39.23509384319183
1004 -0.03282538428902626 -39.26404702160514 -0.030867382418364286 -39.26596122561019
1005 -0.03285448998212814 -39.296901511587265 -0.0367529870942235 -39.302714212704416
1006 -0.03275673072785139 -39.32965824231512 -0.03180325105786323 -39.33451746376228
1007 -0.03284045290201902 -39.36249869521714 -0.03322629872709513 -39.367743762489376
1008 -0.032846495136618616 -39.39534519035376 -0.03392475005239248 -39.40166851254177
1009 -0.03285914435982704 -39.428204334713584 -0.03831054549664259 -39.43997905803841
1010 -0.03275026250630617 -39.46095459721989 -0.032834559120237826 -39.47281361715865
1011 -0.032729143463075164 -39.49368374068296 -0.03148081228137016 -39.50429442944002
1012 -0.03274861816316843 -39.52643235884613 -0.03179352954030037 -39.536087958980325
1013 -0.03272806704044342 -39.559160425886574 -0.032644294947385785 -39.56873225392771
1014 -0.032765225507318974 -39.59192565139389 -0.03403487540781498 -39.602767129335525
1015 -0.03288184218108654 -39.62480749357498 -0.02960984967648983 -39.632376979012015
1016 -0.032773602195084094 -39.65758109577006 -0.031043222825974225 -39.66342020183799
1017 -0.032814696058630945 -39.69039579182869 -0.03242416512221098 -39.695844366960195
1018 -0.03280399776995182 -39.723199789598645 -0.0328556977212429 -39.72870006468144
1019 -0.03278639987111091 -39.75598618946976 -0.03282071612775326 -39.76152078080919
1020 -0.0328080864623189 -39.78879427593208 -0.031950838305056094 -39.79347161911425
1021 -0.03282206282019615 -39.82161633875227 -0.03446569945663214 -39.82793731857088
1022 -0.032783910259604455 -39.854400249011874 -0.03166592959314585 -39.85960324816403
1023 -0.03282859046012163 -39.887228839471994 -0.033276600390672685 -39.8928798485547
1024 -0.03286417946219444 -39.92009301893419 -0.03490578923374414 -39.927785637788446
1025 -0.03276939447969198 -39.95286241341388 -0.03262204099446535 -39.960407678782914
1026 -0.0328375956043601 -39.985700009018245 -0.03278198763728142 -39.99318966642019
1027 -0.03276134468615055 -40.018461353704396 -0.03226131200790405 -40.0254509784281
1028 -0.0328532075509429 -40.05131456125534 -0.03407700657844544 -40.05952798500654
1029 -0.03280426263809204 -40.084118823893434 -0.03446909487247467 -40.09399707987902
1030 -0.032778830453753474 -40.116897654347184 -0.03289972767233849 -40.126896807551354
1031 -0.03276586085557938 -40.14966351520276 -0.03321210816502571 -40.16010891571638
1032 -0.032750096544623374 -40.182413611747386 -0.03449559230357409 -40.19460450801995
1033 -0.03271276447921991 -40.21512637622661 -0.030037138797342777 -40.22464164681729
1034 -0.03272587601095438 -40.247852252237564 -0.03429550901055336 -40.258937155827844
1035 -0.03270064834505319 -40.28055290058262 -0.033757025934755804 -40.2926941817626
1036 -0.03272974602878094 -40.3132826466114 -0.0337138332426548 -40.326408015005256
1037 -0.03268463239073753 -40.34596727900214 -0.032034152373671534 -40.358442167378925
1038 -0.03272280376404524 -40.378690082766184 -0.03209556937217713 -40.3905377367511
1039 -0.03273537065833807 -40.41142545342452 -0.029867361206561326 -40.42040509795766
1040 -0.032924982346594335 -40.44435043577111 -0.026819952484220266 -40.44722505044188
1041 -0.03286998942494392 -40.47722042519606 -0.0325863104313612 -40.47981136087324
1042 -0.03285976909101009 -40.51008019428707 -0.03384433519095183 -40.51365569606419
1043 -0.03286128435283899 -40.54294147863991 -0.03275256156921387 -40.5464082576334
1044 -0.03283709548413753 -40.57577857412405 -0.032999031618237494 -40.57940728925164
1045 -0.032860284112393855 -40.608638858236446 -0.03302800338715315 -40.61243529263879
1046 -0.03280443586409092 -40.64144329410054 -0.03374362662434578 -40.646178919263136
1047 -0.03281104937195778 -40.6742543434725 -0.031011748407036067 -40.677190667670175
1048 -0.03293674271553755 -40.70719108618803 -0.03862168453633785 -40.71581235220651
1049 -0.03279292490333319 -40.739984011091366 -0.032952838204801084 -40.74876519041131
1050 -0.03280026353895664 -40.772784274630325 -0.03063103649765253 -40.779396226908965
1051 -0.03283329717814922 -40.805617571808476 -0.03211582526564598 -40.81151205217461
1052 -0.03280930779874325 -40.83842687960722 -0.031234534364193677 -40.84274658653881
1053 -0.03284305743873119 -40.87126993704595 -0.031853584386408326 -40.87460017092522
1054 -0.03279006537050009 -40.90406000241645 -0.03639988675713539 -40.91100005768236
1055 -0.03281686566770077 -40.93687686808415 -0.03311991915106773 -40.94411997683343
1056 -0.03281332924962044 -40.96969019733377 -0.03436591103672981 -40.97848588787016
1057 -0.032806332036852834 -41.002496529370625 -0.03467623628675938 -41.01316212415691
1058 -0.032783451676368716 -41.03527998104699 -0.0328164454549551 -41.04597856961187
1059 -0.032764720544219014 -41.06804470159121 -0.03423868361860514 -41.08021725323047
1060 -0.03276790734380484 -41.100812608935016 -0.0343864306807518 -41.11460368391123
1061 -0.03276077732443809 -41.13357338625946 -0.0324060307815671 -41.14700971469279
1062 -0.032797451876103875 -41.16637083813556 -0.034908812306821344 -41.18191852699962
1063 -0.03272046372294426 -41.19909130185851 -0.037019542418420315 -41.21893806941804
1064 -0.03269367553293705 -41.23178497739145 -0.03353917356580496 -41.252477242983844
1065 -0.03264836650341749 -41.264433343894865 -0.032506647147238256 -41.28498389013108
1066 -0.032676497101783754 -41.29710984099665 -0.032150475308299065 -41.31713436543938
1067 -0.03262978419661522 -41.32973962519326 -0.03254845552146435 -41.349682820960844
1068 -0.03274105228483677 -41.362480677478096 -0.035207810997962954 -41.384890631958804
1069 -0.03263814821839332 -41.39511882569649 -0.03223703391849995 -41.4171276658773
1070 -0.032686018757522105 -41.427804844454016 -0.03049643961712718 -41.44762410549443
1071 -0.03272553961724043 -41.460530384071255 -0.03308031484484673 -41.48070442033927
1072 -0.032735361345112325 -41.493265745416366 -0.030937783978879453 -41.51164220431815
1073 -0.032717122510075566 -41.525982867926444 -0.03242401331663132 -41.54406621763478
1074 -0.03276148866862059 -41.558744356595064 -0.031835092976689336 -41.57590131061147
1075 -0.0327507670968771 -41.59149512369194 -0.03239904344081879 -41.60830035405229
1076 -0.03276400305330753 -41.62425912674525 -0.033317949436604974 -41.6416183034889
1077 -0.03280513193458319 -41.65706425867983 -0.03373513240367174 -41.67535343589257
1078 -0.0327684236690402 -41.68983268234887 -0.034298115968704225 -41.70965155186127
1079 -0.0327582748606801 -41.722590957209555 -0.030367769487202167 -41.74001932134847
1080 -0.032778690196573736 -41.75536964740613 -0.03187402617186308 -41.77189334752033
1081 -0.03280278481543064 -41.78817243222156 -0.040387580171227455 -41.81228092769156
1082 -0.03268426097929478 -41.82085669320085 -0.03651071414351463 -41.84879164183508
1083 -0.03266545962542296 -41.85352215282627 -0.031616284139454366 -41.88040792597453
1084 -0.0326620539650321 -41.886184206791306 -0.03295321948826313 -41.913361145462794
1085 -0.032701604068279266 -41.918885810859585 -0.031035798043012618 -41.94439694350581
1086 -0.032711957767605784 -41.95159776862719 -0.032552876695990565 -41.976949820201796
1087 -0.032709710858762266 -41.98430747948595 -0.031337210349738596 -42.008287030551536
1088 -0.032696460373699665 -42.01700393985965 -0.03356809597462416 -42.04185512652616
1089 -0.03269761018455029 -42.0497015500442 -0.03312104120850563 -42.07497616773466
1090 -0.03269466198980808 -42.082396212034006 -0.033284605108201505 -42.10826077284286
1091 -0.03281761519610882 -42.115213827230114 -0.03542636539787054 -42.14368713824073
1092 -0.032614714838564395 -42.14782854206868 -0.036201547272503375 -42.179888685513234
1093 -0.0325730849057436 -42.18040162697442 -0.031886952742934224 -42.21177563825617
1094 -0.03260946199297905 -42.2130110889674 -0.03255223724991083 -42.24432787550608
1095 -0.03257590625435114 -42.24558699522175 -0.03294260650873184 -42.27727048201481
1096 -0.03260124027729035 -42.27818823549904 -0.0330379905179143 -42.310308472532725
1097 -0.032599208131432536 -42.31078744363047 -0.030694646388292314 -42.341003118921016
1098 -0.03263244237750769 -42.34341988600797 -0.03244447335600853 -42.373447592277024
1099 -0.032627264969050884 -42.37604715097702 -0.03345416560769081 -42.40690175788472
1100 -0.0326558567583561 -42.408703007735376 -0.03278778083622456 -42.43968953872094
1101 -0.03262854404747486 -42.44133155178285 -0.0313806876540184 -42.47107022637496
1102 -0.032676657848060134 -42.47400820963091 -0.028825929015874864 -42.499896155390836
1103 -0.0326827447861433 -42.50669095441705 -0.03408473450690508 -42.53398088989774
1104 -0.03269990310072899 -42.53939085751778 -0.03350422196090221 -42.567485111858645
1105 -0.03267204221338034 -42.57206289973116 -0.0349630381911993 -42.602448150049845
1106 -0.032678816467523575 -42.60474171619868 -0.031011506915092468 -42.63345965696494
1107 -0.032644893042743206 -42.637386609241425 -0.03245171513408422 -42.665911372099025
1108 -0.03271363284438848 -42.670100242085816 -0.03141001127660274 -42.69732138337563
1109 -0.03269743733108044 -42.702797679416896 -0.03163299541920424 -42.72895437879483
1110 -0.0328196682035923 -42.73561734762049 -0.027576283644884826 -42.756530662439715
1111 -0.0328162869438529 -42.768433634564346 -0.03316595759242773 -42.789696620032146
1112 -0.032841048762202264 -42.80127468332655 -0.03354470580816269 -42.82324132584031
1113 -0.03282146342098713 -42.834096146747534 -0.03500129897147417 -42.85824262481178
1114 -0.03276102300733328 -42.866857169754866 -0.032911085337400434 -42.89115371014918
1115 -0.03278144113719463 -42.89963861089206 -0.03437209278345108 -42.92552580293263
1116 -0.03276459444314241 -42.932403205335206 -0.03113626493141055 -42.956662067864045
1117 -0.03285792972892523 -42.96526113506413 -0.024609685223549605 -42.9812717530876
1118 -0.03292110301554203 -42.99818223807967 -0.035019582509994505 -43.01629133559759
1119 -0.032830939069390296 -43.03101317714906 -0.033043861389160156 -43.04933519698675
1120 -0.03282520994544029 -43.063838387094506 -0.032877760007977486 -43.08221295699473
1121 -0.03283604104071856 -43.09667442813522 -0.03303449600934982 -43.11524745300408
1122 -0.03283414375036955 -43.129508571885594 -0.032226160354912284 -43.14747361335899
1123 -0.032856510207057 -43.16236508209265 -0.034284519776701924 -43.181758133135695
1124 -0.0328308641910553 -43.195195946283704 -0.03132627382874489 -43.21308440696444
1125 -0.03283956851810217 -43.2280355148018 -0.03344642873853445 -43.24653083570298
1126 -0.032892088405787945 -43.26092760320759 -0.03357525691390038 -43.280106092616876
1127 -0.03284210469573736 -43.29376970790333 -0.030400927644222975 -43.3105070202611
1128 -0.0328628484159708 -43.3266325563193 -0.03234327919781208 -43.34285029945891
1129 -0.032841332256793976 -43.3594738885761 -0.03226797636598348 -43.375118275824896
1130 -0.032897697575390336 -43.39237158615149 -0.03172597959637642 -43.40684425542127
1131 -0.03289718795567751 -43.42526877410717 -0.03188811223953962 -43.43873236766081
1132 -0.03288448639214039 -43.45815326049931 -0.03185943942517042 -43.47059180708598
1133 -0.03295185882598162 -43.49110511932529 -0.03627576790750027 -43.50686757499348
1134 -0.032888433709740636 -43.523993553035034 -0.02741535911336541 -43.53428293410684
1135 -0.03289479333907366 -43.55688834637411 -0.03270882777869701 -43.56699176188554
1136 -0.03290657848119736 -43.589794924855305 -0.03323645163327456 -43.60022821351881
1137 -0.03289433810859919 -43.6226892629639 -0.03263258803635836 -43.63286080155517
1138 -0.03286859896034002 -43.655557861924244 -0.03405381962656975 -43.66691462118174
1139 -0.03290359172970057 -43.68846145365394 -0.031216249987483024 -43.69813087116922
1140 -0.03290869910269976 -43.72137015275664 -0.032979735732078554 -43.7311106069013
1141 -0.032916325330734256 -43.75428647808737 -0.02711718073114753 -43.75822778763244
1142 -0.033000904507935046 -43.78728738259531 -0.032595828734338285 -43.79082361636678
1143 -0.03299189619719982 -43.82027927879251 -0.03252229951322079 -43.82334591588
1144 -0.03299187794327736 -43.85327115673579 -0.03262013290077448 -43.85596604878077
1145 -0.03299246095120907 -43.88626361768699 -0.03180524781346321 -43.88777129659424
1146 -0.03302268162369728 -43.91928629931069 -0.03300341609865427 -43.92077471269289
1147 -0.0329910658299923 -43.95227736514068 -0.029136733151972294 -43.94991144584486
1148 -0.033000648021698 -43.98527801316238 -0.03260363917797804 -43.98251508502284
1149 -0.03303631879389286 -44.01831433195627 -0.0324277013540268 -44.014942786376864
1150 -0.03308127131313086 -44.0513956032694 -0.033424931950867175 -44.04836771832773
1151 -0.033067584969103336 -44.0844631882385 -0.0330200269818306 -44.08138774530956
1152 -0.033060315810143945 -44.11752350404865 -0.03248648568987846 -44.11387423099944
1153 -0.033060055784881116 -44.15058355983353 -0.030207463819533587 -44.14408169481898
1154 -0.03311753086745739 -44.183701090700986 -0.03308794740587473 -44.177169642224854
1155 -0.03315148018300533 -44.216852570883994 -0.03327923379838467 -44.210448876023236
1156 -0.033139858208596704 -44.24999242909259 -0.02949370099231601 -44.239942577015555
1157 -0.0331412922590971 -44.28313372135169 -0.033640004321932794 -44.273582581337486
1158 -0.033173857070505616 -44.3163075784222 -0.03425629772245884 -44.30783887905994
1159 -0.0332375030964613 -44.349545081518656 -0.0322163213044405 -44.34005520036438
1160 -0.033131078258156775 -44.382676159776814 -0.03245114237070083 -44.372506342735086
1161 -0.033135845139622686 -44.41581200491644 -0.03546900115907192 -44.40797534389416
1162 -0.03314087837934494 -44.44895288329578 -0.03332534804940224 -44.44130069194356
1163 -0.03313859049230814 -44.48209147378809 -0.03401104174554348 -44.475311733689104
1164 -0.0331108583137393 -44.51520233210183 -0.03524490613490343 -44.51055663982401
1165 -0.03306319303810597 -44.54826552513993 -0.03419058285653591 -44.54474722268055
1166 -0.03307450264692306 -44.58134002778686 -0.03528581522405148 -44.5800330379046
1167 -0.03300419542938471 -44.61434422321624 -0.030123233795166016 -44.610156271699765
1168 -0.03304957989603281 -44.64739380311227 -0.035723375342786315 -44.64587964704255
1169 -0.03303248304873705 -44.68042628616101 -0.032566328346729276 -44.67844597538928
1170 -0.033039397187530996 -44.71346568334854 -0.03237362448126078 -44.71081959987054
1171 -0.032977016270160676 -44.7464426996187 -0.032137089408934116 -44.742956689279474
1172 -0.033021372742950916 -44.77946407236165 -0.03315175399184227 -44.77610844327132
1173 -0.032995620556175706 -44.81245969291783 -0.0319612056016922 -44.80806964887301
1174 -0.033019370213150975 -44.84547906313098 -0.03525413982570171 -44.84332378869871
1175 -0.03298149053007364 -44.87846055366106 -0.030701209604740144 -44.874024998303454
1176 -0.03302386775612831 -44.911484421417185 -0.033021827973425386 -44.90704682627688
1177 -0.03303211461752653 -44.94451653603471 -0.03408910632133484 -44.941135932598215
1178 -0.0329862404614687 -44.97750277649618 -0.031633687950670716 -44.97276962054889
1179 -0.033034205250442025 -45.010536981746625 -0.03413877841085196 -45.00690839895974
1180 -0.03303215652704239 -45.04356913827367 -0.03148585893213749 -45.03839425789187
1181 -0.03301090169698 -45.07658003997065 -0.0338019659742713 -45.07219622386614
1182 -0.032998956739902496 -45.10957899671055 -0.031311847548931834 -45.10350807141508
1183 -0.03298059422522783 -45.14255959093578 -0.034934023022651674 -45.13844209443773
1184 -0.032974830083549025 -45.17553442101933 -0.030732087977230548 -45.169174182414956
1185 -0.03300214633345604 -45.20853656735279 -0.03260329179465771 -45.201777474209614
1186 -0.03299358859658241 -45.24153015594937 -0.03302069194614887 -45.23479816615576
1187 -0.03301872331649065 -45.27454887926586 -0.0351558992639184 -45.26995406541968
1188 -0.0330135865136981 -45.307562465779554 -0.03352945875376463 -45.303483524173444
1189 -0.03297500405460596 -45.34053746983416 -0.03426714688539505 -45.33775067105884
1190 -0.03307207394391298 -45.37360954377807 -0.03900222778320313 -45.37675289884204
1191 -0.03288542255759239 -45.406494966335664 -0.033172770775854586 -45.4099256696179
1192 -0.0328996192663908 -45.43939458560205 -0.034063700772821906 -45.44398937039072
1193 -0.0328805074095726 -45.472275093011625 -0.03143004067242146 -45.475419411063136
1194 -0.03288649413734675 -45.50516158714897 -0.03393603786826134 -45.509355448931395
1195 -0.03287067320197821 -45.538032260350946 -0.031631847470998765 -45.54098729640239
1196 -0.032864952087402345 -45.57089721243835 -0.032215052470564845 -45.573202348872954
1197 -0.03294602930545807 -45.6038432417438 -0.032346257381141184 -45.6055486062541
1198 -0.032926146686077115 -45.63676938842988 -0.032217087037861344 -45.63776569329196
1199 -0.03287995830178261 -45.66964934673167 -0.032597409933805464 -45.67036310322577
1200 -0.03293456956744194 -45.70258391629911 -0.03302760515362024 -45.70339070837939
1201 -0.03291153609752655 -45.73549545239664 -0.03253111056983471 -45.73592181894922
1202 -0.0328981364145875 -45.76839358881123 -0.033260187692940237 -45.76918200664216
1203 -0.03291663900017738 -45.801310227811406 -0.029039466474205255 -45.798221473116364
1204 -0.033010097965598104 -45.83432032577701 -0.03269437234848738 -45.83091584546485
1205 -0.03296826779842377 -45.86728859357543 -0.03518742863088846 -45.86610327409574
1206 -0.032977917604148387 -45.90026651117958 -0.0333286888897419 -45.89943196298548
1207 -0.0329388327896595 -45.93320534396924 -0.03215901199728251 -45.93159097498276
1208 -0.03295727167278528 -45.96616261564203 -0.03238574732095003 -45.96397672230371
1209 -0.032979557290673256 -45.9991421729327 -0.031955430097877977 -45.99593215240159
1210 -0.0329365998506546 -46.03207877278336 -0.025387442950159312 -46.021319595351756
1211 -0.03308218065649271 -46.06516095343985 -0.032897252775728705 -46.05421684812748
1212 -0.03308585211634636 -46.098246805556194 -0.03253312539309263 -46.086749973520575
1213 -0.033092939481139186 -46.13133974503733 -0.0331667909398675 -46.11991676446044
1214 -0.033081009052693844 -46.164420754090024 -0.03250512629747391 -46.152421890757914
1215 -0.033081281930208206 -46.19750203602023 -0.03279840499162674 -46.18522029574954
1216 -0.033071072585880754 -46.230573108606116 -0.033027056604623795 -46.21824735235416
1217 -0.03304662760347128 -46.263619736209584 -0.03299840912222862 -46.25124576147639
1218 -0.0330710481852293 -46.29669078439481 -0.03523696977645159 -46.28648273125284
1219 -0.033076478913426396 -46.32976726330824 -0.03035947950556874 -46.31684221075841
1220 -0.03311491683125496 -46.36288218013949 -0.032662158831954 -46.34950436959036
1221 -0.03306596465408802 -46.39594814479358 -0.03252105452120304 -46.38202542411157
1222 -0.03308504857122898 -46.42903319336481 -0.032721017673611644 -46.41474644178518
1223 -0.03305849339812994 -46.46209168676294 -0.034862082079052926 -46.44960852386423
1224 -0.033074768260121346 -46.49516645502306 -0.03188657909631729 -46.481495102960544
1225 -0.033055353164672854 -46.52822180818773 -0.034618007577955724 -46.5161131105385
1226 -0.03304088730365038 -46.56126269549138 -0.029260451998561622 -46.54537356253706
1227 -0.03315185494720936 -46.594414550438586 -0.028415798768401147 -46.57378936130546
1228 -0.03313825912773609 -46.627552809566325 -0.03109889030456543 -46.60488825161002
1229 -0.033183480985462664 -46.66073629055179 -0.03384225536137819 -46.6387305069714
1230 -0.03317381348460913 -46.6939101040364 -0.0349029753357172 -46.67363348230712
1231 -0.033144519105553626 -46.72705462314195 -0.03239818811416626 -46.70603167042128
1232 -0.033054948784410954 -46.760109571926364 -0.036156191304326055 -46.74218786172561
1233 -0.03310856129974127 -46.793218133226105 -0.03003708953037858 -46.77222495125599
1234 -0.03310870509594679 -46.82632683832205 -0.033224515803158286 -46.80544946705915
1235 -0.033079514279961586 -46.859406352602015 -0.032794717513024804 -46.838244184572176
1236 -0.033129550702869895 -46.89253590330488 -0.032484599947929384 -46.870728784520104
1237 -0.03310129977762699 -46.92563720308251 -0.032227777689695356 -46.9029565622098
1238 -0.03310202583670616 -46.958739228919214 -0.03281271997839212 -46.9357692821882
1239 -0.03308602925390005 -46.991825258173115 -0.035400433279573915 -46.971169715467774
1240 -0.03308776952326298 -47.02491302769638 -0.035053372755646704 -47.00622308822342
1241 -0.03301105033606291 -47.05792407803244 -0.03281948454678059 -47.0390425727702
1242 -0.033045713789761066 -47.090969791822204 -0.03550411835312843 -47.07454669112333
1243 -0.033028229139745235 -47.12399802096195 -0.03467202130705118 -47.10921871243038
1244 -0.03304046187549829 -47.15703848283745 -0.03454664368182421 -47.143765356112205
1245 -0.032965825870633125 -47.19000430870808 -0.03189320471137762 -47.175658560823585
1246 -0.03294453751295805 -47.222948846221044 -0.02880638260394335 -47.20446494342753
1247 -0.033077547512948516 -47.25602639373399 -0.03425897359848022 -47.238723917026014
1248 -0.03304997850209475 -47.28907637223608 -0.03142016287893057 -47.270144079904945
1249 -0.03302430957555771 -47.32210068181164 -0.030511951353400946 -47.30065603125835
1250 -0.03309017010033131 -47.35519085191197 -0.03350302707403898 -47.33415905833239
1251 -0.03312143255025148 -47.38831228446222 -0.03194341454654932 -47.366102472878936
1252 -0.0331035690382123 -47.421415853500434 -0.03403155356645584 -47.40013402644539
1253 -0.033039430156350136 -47.454455283656785 -0.0330846143886447 -47.433218640834035
1254 -0.03307673577219248 -47.487532019428976 -0.0351334324106574 -47.468352073244695
1255 -0.032992477528750896 -47.52052449695773 -0.0361887177452445 -47.50454079098994
1256 -0.03296196106821299 -47.55348645802594 -0.031771883554756644 -47.536312674544696
1257 -0.032953223958611486 -47.58643968198455 -0.03463115561753512 -47.57094383016223
1258 -0.03299232665449381 -47.619432008639045 -0.03469523619860411 -47.60563906636083
1259 -0.032938646525144576 -47.65237065516419 -0.033586949668824674 -47.63922601602965
1260 -0.0329547056928277 -47.68532536085702 -0.033765485510230064 -47.67299150153988
1261 -0.032921520806849 -47.71824688166387 -0.03141771480441093 -47.704409216344295
1262 -0.03297107182443142 -47.75121795348831 -0.030101698823273182 -47.73451091516757
1263 -0.03299039769917726 -47.78420835118749 -0.030837759841233492 -47.7653486750088
1264 -0.033040650002658364 -47.81724900119015 -0.03097323849797249 -47.79632191350677
1265 -0.03303575403988361 -47.850284755230035 -0.03270246088504791 -47.82902437439182
1266 -0.03308256678283215 -47.883367322012866 -0.03274161852896214 -47.86176599292078
1267 -0.03303503785282373 -47.91640235986569 -0.03541251551359892 -47.89717850843438
1268 -0.0330901263281703 -47.94949248619386 -0.030402220506221055 -47.9275807289406
1269 -0.033064847066998485 -47.98255733326086 -0.03297439645975828 -47.960555125400354
1270 -0.03304146472364664 -48.0155987979845 -0.033279814012348655 -47.9938349394127
1271 -0.03303849399089813 -48.0486372919754 -0.03232975713908672 -48.02616469655179
1272 -0.032997434958815575 -48.08163472693422 -0.031541837565600875 -48.057706534117386
1273 -0.03305994253605604 -48.114694669470275 -0.033952695317566395 -48.09165922943495
1274 -0.03303349651396274 -48.14772816598424 -0.0337845429778099 -48.125443772412765
1275 -0.033031740225851536 -48.18075990621009 -0.03396407347172499 -48.15940784588449
1276 -0.033053095638751986 -48.21381300184884 -0.029364740941673517 -48.18877258682616
1277 -0.03308468144387007 -48.24689768329271 -0.03385794647037983 -48.22263053329654
1278 -0.0330486798658967 -48.27994636315861 -0.03386451657861471 -48.256495049875156
1279 -0.033028475008904934 -48.31297483816751 -0.03117134626954794 -48.2876663961447
1280 -0.033088146895170215 -48.34606298506268 -0.03249594904482365 -48.32016234518952
1281 -0.03305320087820292 -48.37911618594088 -0.032648340053856376 -48.35281068524338
1282 -0.03313290011137724 -48.412249086052256 -0.027888538129627705 -48.38069922337301
1283 -0.03311615604907274 -48.44536524210133 -0.033245951496064664 -48.41394517486907
1284 -0.03312846701592207 -48.47849370911725 -0.03458923455327749 -48.44853440942235
1285 -0.03311640024185181 -48.511610109359104 -0.030808963999152183 -48.4793433734215
1286 -0.0331145852804184 -48.54472469463952 -0.0312953419983387 -48.51063871541984
1287 -0.03314811196178198 -48.5778728066013 -0.03192747496068478 -48.54256619038052
1288 -0.033179902285337445 -48.61105270888664 -0.03070300631225109 -48.57326919669277
1289 -0.03319440558552742 -48.644247114472165 -0.03274530302733183 -48.606014499720104
1290 -0.03318448159843683 -48.677431596070605 -0.03498775977641344 -48.64100225949652
1291 -0.03315220791846514 -48.71058380398907 -0.03074053330346942 -48.67174279279999
1292 -0.033215605095028876 -48.7437994090841 -0.035847907327115534 -48.707590700127106
1293 -0.03316251523792744 -48.77696192432202 -0.03331536799669266 -48.7409060681238
1294 -0.033179229125380516 -48.810141153447404 -0.03387446366250515 -48.774780531786305
1295 -0.033113049902021886 -48.843254203349424 -0.03421874027699232 -48.808999272063296
1296 -0.033128897100687026 -48.87638310045011 -0.034188741259276866 -48.843188013322575
1297 -0.033088226430118085 -48.90947132688023 -0.03344302698969841 -48.876631040312276
1298 -0.03312428146600723 -48.94259560834624 -0.030056394264101984 -48.90668743457638
1299 -0.033105780370533466 -48.97570138871677 -0.03530879132449627 -48.94199622590087
1300 -0.03307875841856003 -49.00878014713533 -0.032351998053491114 -48.974348223954365
1301 -0.033062256313860415 -49.041842403449195 -0.0335655901581049 -49.00791381411247
1302 -0.033094679564237596 -49.07493708301343 -0.03343326058238745 -49.041347074694855
1303 -0.033052211813628676 -49.10798929482706 -0.030014379136264323 -49.071361453831116
1304 -0.03312201537191868 -49.14111131019897 -0.03300135787576437 -49.10436281170688
1305 -0.03311133850365877 -49.17422264870263 -0.03812212534248829 -49.14248493704937
1306 -0.033016249723732474 -49.20723889842636 -0.031358924508094785 -49.173843861557465
1307 -0.03306408673524856 -49.24030298516161 -0.03294739630073309 -49.2067912578582
1308 -0.033045701682567596 -49.27334868684418 -0.03270323630422354 -49.23949449416242
1309 -0.03303991761058569 -49.30638860445477 -0.03293407540768385 -49.2724285695701
1310 -0.033033179491758345 -49.33942178394653 -0.0324351342394948 -49.304863703809595
1311 -0.03302934356033802 -49.372451127506864 -0.03301476817578077 -49.33787847198538
1312 -0.033039267361164096 -49.405490394868025 -0.026663524750620126 -49.364541996735994
1313 -0.033134201727807525 -49.43862459659583 -0.03296570256352425 -49.39750769929952
1314 -0.03310178611427546 -49.4717263827101 -0.03214053567498922 -49.42964823497451
1315 -0.033074430748820306 -49.50480081345892 -0.03214358687400818 -49.461791821848514
1316 -0.03310989830642939 -49.53791071176535 -0.03619715366512537 -49.49798897551364
1317 -0.033072897046804425 -49.570983608812156 -0.03263375349342823 -49.53062272900707
1318 -0.03310056012123823 -49.6040841689334 -0.03384511973708868 -49.56446784874416
1319 -0.033084813691675666 -49.63716898262507 -0.03220588527619839 -49.59667373402036
1320 -0.03308494221419096 -49.67025392483926 -0.03300974946469069 -49.629683483485046
1321 -0.03308567479252815 -49.70333959963179 -0.032217666320502755 -49.66190114980555
1322 -0.03307896200567484 -49.736418561637464 -0.0332229433581233 -49.69512409316368
1323 -0.03309300094842911 -49.76951156258589 -0.03543686792254448 -49.73056096108622
1324 -0.03306235205382109 -49.80257391463971 -0.031731583550572394 -49.76229254463679
1325 -0.03307847622781992 -49.83565239086753 -0.032459039613604544 -49.7947515842504
1326 -0.03310246542096138 -49.86875485628849 -0.03293350823223591 -49.82768509248263
1327 -0.03307216130197048 -49.90182701759046 -0.02910423194989562 -49.856789324432526
1328 -0.03310675155371427 -49.93493376914418 -0.03399924859404564 -49.89078857302657
1329 -0.03308665305376053 -49.96802042219794 -0.033258622698485854 -49.92404719572505
1330 -0.03309314828366041 -50.0011135704816 -0.03293592594563961 -49.95698312167069
1331 -0.03308970518410206 -50.0342032756657 -0.031187790725380183 -49.98817091239607
1332 -0.03310776334255934 -50.06731103900826 -0.033784480579197404 -50.02195539297527
1333 -0.033081230148673056 -50.100392269156934 -0.03157782591879368 -50.05353321889407
1334 -0.033220967464149 -50.13361323662108 -0.029373850766569377 -50.082907069660635
1335 -0.0331498334184289 -50.16676307003951 -0.034883633442223075 -50.117790703102855
1336 -0.03314319346100092 -50.19990626350051 -0.03271984234452248 -50.150510545447375
1337 -0.03313011359423399 -50.23303637709474 -0.03534526638686657 -50.185855811834244
1338 -0.033094555139541626 -50.26613093223428 -0.0334338303655386 -50.21928964219978
1339 -0.03310716338455677 -50.29923809561884 -0.03178394455462694 -50.25107358675441
1340 -0.03307086508721113 -50.33230896070605 -0.0338530283421278 -50.28492661509654
1341 -0.03310211338102818 -50.36541107408708 -0.03624081555753946 -50.32116743065408
1342 -0.03302891310304403 -50.39843998719012 -0.03439889177680015 -50.35556632243088
1343 -0.03303377572447062 -50.43147376291459 -0.03346919324249029 -50.38903551567337
1344 -0.033023571223020555 -50.46449733413761 -0.033528489805758 -50.42256400547913
1345 -0.03304179236292839 -50.49753912650054 -0.03339584730565548 -50.45595985278479
1346 -0.03300302028656006 -50.5305421467871 -0.03031357191503048 -50.48627342469982
1347 -0.03302720412611961 -50.56356935091322 -0.030859182216227056 -50.51713260691604
1348 -0.033023699559271334 -50.59659305047249 -0.03116940939798951 -50.54830201631403
1349 -0.03307118322700262 -50.62966423369949 -0.03542447425425053 -50.58372649056828
1350 -0.033063738606870174 -50.662727972306364 -0.02993455734103918 -50.61366104790932
1351 -0.03306894525885582 -50.69579691756522 -0.03297907207161188 -50.64664011998093
1352 -0.0330910935997963 -50.72888801116501 -0.030025641061365606 -50.676665761042294
1353 -0.03313914705067873 -50.76202715821569 -0.03346879947930574 -50.7101345605216
1354 -0.03308963980525732 -50.79511679802094 -0.031531399860978124 -50.74166596038258
1355 -0.03309885766357183 -50.82821565568452 -0.031443773210048674 -50.773109733592634
1356 -0.03313372749835253 -50.86134938318287 -0.03306793700903654 -50.80617767060167
1357 -0.03311800621449947 -50.89446738939737 -0.029680872894823553 -50.83585854349649
1358 -0.03322942741215229 -50.92769681680952 -0.03419834524393082 -50.87005688874042
1359 -0.03317383825778961 -50.96087065506731 -0.03322279341518879 -50.90327968215561
1360 -0.03329510632902384 -50.99416576139633 -0.0316010270267725 -50.93488070918239
1361 -0.03318204153329134 -51.027347802929626 -0.03129170518368483 -50.96617241436607
1362 -0.03315605446696281 -51.06050385739659 -0.03338210806250572 -50.999554522428575
1363 -0.033173023350536825 -51.093676880747125 -0.031233628559857608 -51.030788150988435
1364 -0.033241241611540316 -51.12691812235867 -0.03287230860441923 -51.06366045959285
1365 -0.033213072642683986 -51.16013119500135 -0.03478076327592135 -51.09844122286877
1366 -0.0331840019673109 -51.19331519696866 -0.032947829179465773 -51.131389052048235
1367 -0.03326920047402382 -51.226584397442686 -0.036275526881217955 -51.167664578929454
1368 -0.03313436917960644 -51.25971876662229 -0.034179856069386005 -51.20184443499884
1369 -0.03311007283627987 -51.29282883945857 -0.033062085136771203 -51.23490652013561
1370 -0.03311788532882929 -51.3259467247874 -0.034339537099003795 -51.26924605723461
1371 -0.03309671077877283 -51.35904343556617 -0.033435973711311816 -51.302682030945924
1372 -0.03308307137340307 -51.392126506939576 -0.033371982723474504 -51.3360540136694
1373 -0.03309198617935181 -51.425218493118926 -0.030023272987455128 -51.366077286656854
1374 -0.033116796799004075 -51.45833528991793 -0.028171731717884542 -51.39424901837474
1375 -0.033170794136822224 -51.491506084054755 -0.03165070861577988 -51.425899726990515
1376 -0.03316505216062069 -51.524671136215375 -0.033137917332351205 -51.45903764432287
1377 -0.03316772785037756 -51.55783886406575 -0.03399885334074497 -51.49303649766362
1378 -0.03319121189415455 -51.59103007595991 -0.03304003346711397 -51.526076531130734
1379 -0.033150396309792995 -51.6241804722697 -0.034835972264409064 -51.560912503395144
1380 -0.03318041805177927 -51.65736089032148 -0.033969278819859026 -51.594881782215005
1381 -0.03317981120198965 -51.69054070152347 -0.029825102351605893 -51.62470688456661
1382 -0.03313634600490332 -51.72367704752837 -0.032062187790870667 -51.656769072357484
1383 -0.03317720890045166 -51.756854256428824 -0.03465539626777172 -51.69142446862526
1384 -0.03316870164126158 -51.79002295807008 -0.03451102580875158 -51.72593549443401
1385 -0.03315411973744631 -51.82317707780753 -0.03318633921444416 -51.75912183364846
1386 -0.03312704600393772 -51.85630412381147 -0.03222427722066641 -51.79134611086912
1387 -0.033168451860547066 -51.889472575672016 -0.03456794898957014 -51.82591405985869
1388 -0.033137315139174464 -51.92260989081119 -0.03463236205279827 -51.86054642191149
1389 -0.03308115527033806 -51.955691046081526 -0.03493939284235239 -51.89548581475384
1390 -0.03310410920530558 -51.98879515528683 -0.031168027222156523 -51.926653841976
1391 -0.03307158499956131 -52.02186674028639 -0.032008562423288825 -51.958662404399284
1392 -0.033121760748326776 -52.05498850103472 -0.033618167601525785 -51.99228057200081
1393 -0.03309561498463154 -52.08808411601935 -0.032915865443646906 -52.02519643744446
1394 -0.03311939835548401 -52.121203514374834 -0.035379670187830926 -52.060576107632286
1395 -0.0330745767802 -52.154278091155035 -0.03048910340294242 -52.09106521103523
1396 -0.033077049255371097 -52.1873551404104 -0.030194468330591917 -52.12125967936582
1397 -0.03308400958776474 -52.22043914999817 -0.032397917658090594 -52.15365759702391
1398 -0.03309603091329336 -52.25353518091146 -0.03313703276216984 -52.18679462978608
1399 -0.03312711995095015 -52.28666230086241 -0.033629035018384455 -52.220423664804464
1400 -0.03308127485215664 -52.31974357571457 -0.029752297326922417 -52.25017596213139
1401 -0.03313360419124365 -52.35287717990581 -0.032237928733229636 -52.28241389086462
1402 -0.03314784746617079 -52.38602502737198 -0.03345568887889385 -52.31586957974351
1403 -0.03312642499804497 -52.41915145237002 -0.031736628524959086 -52.34760620826847
1404 -0.03318432066589594 -52.45233577303592 -0.032745567709207536 -52.38035177597768
1405 -0.033164701983332635 -52.48550047501925 -0.03517898954451084 -52.41553076552219
1406 -0.03316129818558693 -52.51866177320484 -0.03435417581349611 -52.44988494133569
1407 -0.0331002639606595 -52.5517620371655 -0.0329381600022316 -52.48282310133792
1408 -0.03315050844103098 -52.584912545606535 -0.03332593012601137 -52.51614903146393
1409 -0.03311804421246052 -52.61803058981899 -0.034176723845303056 -52.55032575530924
1410 -0.03305768948048353 -52.65108827929948 -0.034135321341454986 -52.58446107665069
1411 -0.03305607307702303 -52.6841443523765 -0.031185382138937713 -52.61564645878963
1412 -0.03308848198503256 -52.71723283436153 -0.03505791015923023 -52.65070436894886
1413 -0.03307930417358875 -52.75031213853512 -0.031029300205409525 -52.68173366915427
1414 -0.03307359348982573 -52.783385732024946 -0.035399386659264565 -52.717133055813534
1415 -0.03304226733744144 -52.81642799936239 -0.03568727970123291 -52.75282033551477
1416 -0.033024884574115274 -52.84945288393651 -0.033165643364191054 -52.78598597887896
1417 -0.03303136061877012 -52.88248424455528 -0.03434131667017937 -52.82032729554914
1418 -0.03299870640039444 -52.91548295095567 -0.03079884108155966 -52.851126136630704
1419 -0.033035238087177274 -52.94851818904285 -0.034976170398294926 -52.886102307029
1420 -0.03296285327523947 -52.98148104231809 -0.03202179055660963 -52.91812409758561
1421 -0.03300582952797413 -53.01448687184606 -0.03355592601001263 -52.95168002359562
1422 -0.03297579605132341 -53.047462667897385 -0.03335940092802048 -52.98503942452364
1423 -0.03299679066985846 -53.08045945856724 -0.032076196186244486 -53.01711562070989
1424 -0.03296485673636198 -53.113424315303604 -0.031608755327761175 -53.04872437603765
1425 -0.03298220485448837 -53.146406520158095 -0.0326304504647851 -53.081354826502434
1426 -0.03300588466227054 -53.17941240482037 -0.03558092229068279 -53.11693574879312
1427 -0.03297225441783667 -53.212384659238204 -0.032430955208837986 -53.149366704001956
1428 -0.03298248276114464 -53.245367141999346 -0.0316381985321641 -53.18100490253412
1429 -0.032988679595291615 -53.27835582159464 -0.03382047154009342 -53.214825374074216
1430 -0.0329744128510356 -53.31133023444567 -0.034860768169164655 -53.249686142243384
1431 -0.03293825350701809 -53.34426848795269 -0.030995107535272837 -53.28068124977866
1432 -0.03294853549450636 -53.377217023447194 -0.032476019486784934 -53.313157269265446
1433 -0.03292871434241533 -53.41014573778961 -0.033121532574295995 -53.346278801839745
1434 -0.032939833030104636 -53.44308557081972 -0.0320407209917903 -53.37831952283153
1435 -0.03296619225293398 -53.476051763072654 -0.03428016509860754 -53.41259968793014
1436 -0.03295046612620354 -53.509002229198856 -0.03120836578309536 -53.443808053713234
1437 -0.03290417771786451 -53.54190640691672 -0.03434207383543253 -53.478150127548666
1438 -0.032936507277190684 -53.574842914193916 -0.03319218568503857 -53.511342313233705
1439 -0.03294708039611578 -53.60778999459003 -0.033941023796796796 -53.545283337030504
1440 -0.03291996717453003 -53.64070996176456 -0.030872100219130515 -53.57615543724963
1441 -0.03295881450176239 -53.67366877626632 -0.03155075460672378 -53.60770619185636
1442 -0.03297530151903629 -53.706644077785356 -0.03083627177402377 -53.63854246363038
1443 -0.03299471475183964 -53.73963879253719 -0.03199298270046711 -53.670535446330845
1444 -0.033034563064575195 -53.77267335560177 -0.03074892396107316 -53.701284370291916
1445 -0.03305965419858694 -53.805733009800356 -0.033990231715142726 -53.73527460200706
1446 -0.03309490699321031 -53.83882791679357 -0.03284305352717638 -53.76811765553423
1447 -0.03303698245435953 -53.87186489924793 -0.03237749580293894 -53.800495151337174
1448 -0.03304464034736156 -53.904909539595295 -0.033180073276162146 -53.83367522461334
1449 -0.033030901290476325 -53.93794044088577 -0.03357986193150282 -53.86725508654484
1450 -0.03307156059890985 -53.97101200148468 -0.034550182335078714 -53.90180526887992
1451 -0.03304645512253046 -54.00405845660721 -0.03498678430914879 -53.936792053189066
1452 -0.032997690886259076 -54.03705614749347 -0.028271532710641624 -53.965063585899706
1453 -0.03306634426116943 -54.070122491754645 -0.033635112643241885 -53.998698698542945
1454 -0.03305650632828474 -54.10317899808293 -0.033018913865089414 -54.03171761240804
1455 -0.03305794168263674 -54.13623693976557 -0.03197757862508297 -54.06369519103312
1456 -0.033022559434175494 -54.16925949919974 -0.03367202430963516 -54.09736721534276
1457 -0.033067964017391205 -54.20232746321713 -0.033486918359994886 -54.130854133702755
1458 -0.032992655597627166 -54.235320118814755 -0.03356495816260576 -54.16441909186536
1459 -0.03300569988787174 -54.26832581870263 -0.03285780679434538 -54.19727689865971
1460 -0.03301714304834604 -54.301342961750976 -0.03226485289633274 -54.22954175155604
1461 -0.03303030766546726 -54.334373269416446 -0.03313717432320118 -54.26267892587924
1462 -0.033032845705747604 -54.36740611512219 -0.035614279471337794 -54.29829320535058
1463 -0.03298396933823824 -54.40039008446043 -0.03314851559698582 -54.331441720947566
1464 -0.03301009852439165 -54.433400182984826 -0.031729618273675445 -54.36317133922124
1465 -0.03301007300615311 -54.46641025599098 -0.03232402559369803 -54.395495364814934
1466 -0.03302016668021679 -54.499430422671196 -0.03267135974019766 -54.42816672455513
1467 -0.03300518784672022 -54.532435610517915 -0.034937452897429465 -54.463104177452564
1468 -0.032986411824822426 -54.56542202234274 -0.031441755220294 -54.49454593267286
1469 -0.0329946281388402 -54.598416650481575 -0.030807224102318287 -54.525353156775175
1470 -0.03303102999925613 -54.63144768048083 -0.03434561658650637 -54.55969877336168
1471 -0.03299896474927664 -54.66444664523011 -0.034473606012761594 -54.59417237937444
1472 -0.03298062682151794 -54.69742727205163 -0.03219770509749651 -54.62637008447194
1473 -0.03297777697443962 -54.73040504902607 -0.031917343847453594 -54.65828742831939
1474 -0.03297013323754072 -54.76337518226361 -0.03328741267323494 -54.69157484099262
1475 -0.03302234541624784 -54.79639752767986 -0.0308996538631618 -54.72247449485578
1476 -0.033039648458361624 -54.82943717613822 -0.0316147493198514 -54.75408924417563
1477 -0.03301889467984438 -54.86245607081806 -0.02863132730126381 -54.782720571476894
1478 -0.033111685514450075 -54.89556775633251 -0.032643829472362995 -54.81536440094926
1479 -0.03310255389660597 -54.928670310229116 -0.03408585824072361 -54.84945025918998
1480 -0.03313395027071238 -54.961804260499825 -0.033134563080966475 -54.88258482227094
1481 -0.03313644714653492 -54.99494070764636 -0.03595398683100939 -54.91853880910195
1482 -0.033081726357340815 -55.028022434003695 -0.033313453756272794 -54.951852262858225
1483 -0.03307751044631004 -55.06109994445001 -0.03176701981574297 -54.98361928267397
1484 -0.03311287276446819 -55.094212817214476 -0.03148840740323067 -55.0151076900772
1485 -0.03310964051634073 -55.12732245773082 -0.03278795164078474 -55.047895641717986
1486 -0.03312162477523088 -55.160444082506054 -0.03280616421252489 -55.08070180593051
1487 -0.03311267234385014 -55.1935567548499 -0.03344794884324074 -55.11414975477375
1488 -0.033143702521920206 -55.22670045737182 -0.028284513484686614 -55.142434268258434
1489 -0.033173417672514915 -55.259873875044335 -0.033492223173379895 -55.17592649143182
1490 -0.033120548352599144 -55.292994423396934 -0.032826459221541884 -55.208752950653356
1491 -0.03312735129147768 -55.32612177468841 -0.034492315538227555 -55.243245266191586
1492 -0.033103660121560095 -55.35922543480997 -0.032426364719867706 -55.275671630911454
1493 -0.0330987211316824 -55.39232415594165 -0.030996165797114374 -55.30666779670857
1494 -0.03314178604632616 -55.42546594198798 -0.03285997305065393 -55.33952776975922
1495 -0.033132482692599295 -55.45859842468058 -0.031564360670745376 -55.371092130429965
1496 -0.033134936913847925 -55.49173336159443 -0.028932994045317174 -55.400025124475285
1497 -0.03319236822426319 -55.52492572981869 -0.03324221782386303 -55.433267342299146
1498 -0.0331743273884058 -55.5581000572071 -0.03336138166487217 -55.46662872396402
1499 -0.03317681252956391 -55.59127686973666 -0.03172176871448755 -55.49835049267851
1500 -0.033185034058988094 -55.62446190379565 -0.033924547210335734 -55.532275039888845
1501 -0.033145740069448947 -55.6576076438651 -0.0320821974426508 -55.56435723733149
1502 -0.03318219296634197 -55.69078983683144 -0.033683335036039354 -55.59804057236753
1503 -0.033168055862188336 -55.72395789269363 -0.033397736959159374 -55.63143830932669
1504 -0.033159812539815904 -55.75711770523345 -0.031335587985813616 -55.662773897312505
1505 -0.03319097962230444 -55.79030868485575 -0.03172204103320837 -55.69449593834571
1506 -0.0332108223810792 -55.82351950723683 -0.03200141284614801 -55.72649735119186
1507 -0.03322010077536106 -55.85673960801219 -0.03256134036928415 -55.759058691561144
1508 -0.033208945952355864 -55.889948553964544 -0.03228092659264803 -55.79133961815379
1509 -0.03319247104227543 -55.92314102500682 -0.03576043397188187 -55.82710005212567
1510 -0.03306428790092468 -55.95620531290775 -0.033881102316081525 -55.86098115444175
1511 -0.033166929893195626 -55.98937224280095 -0.03327594753354788 -55.8942571019753
1512 -0.03315160479396582 -56.02252384759491 -0.034019660577178 -55.92827676255248
1513 -0.03316931258887053 -56.05569316018378 -0.03550184685736894 -55.96377860940985
1514 -0.033120639994740485 -56.08881380017852 -0.03361205607652664 -55.99739066548638
1515 -0.033075198717415336 -56.12188899889593 -0.034280335158109666 -56.03167100064449
1516 -0.03311774712055922 -56.15500674601649 -0.03272908739745617 -56.06440008804194
1517 -0.033068574406206606 -56.1880753204227 -0.033477915450930595 -56.09787800349287
1518 -0.03308038804680109 -56.221155708469496 -0.03438981957733631 -56.13226782307021
1519 -0.033020127937197684 -56.254175836406695 -0.03456787019968033 -56.16683569326989
1520 -0.033009840734303 -56.287185677141 -0.03257310539484024 -56.19940879866473
1521 -0.032995599508285525 -56.32018127664928 -0.03288584165275097 -56.23229464031748
1522 -0.0329904604703188 -56.353171737119595 -0.032090294919908044 -56.26438493523739
1523 -0.03294922057539225 -56.386120957694985 -0.03152317628264427 -56.295908111520035
1524 -0.03304511625319719 -56.41916607394818 -0.03539055623114109 -56.33129866775118
1525 -0.03298655524849892 -56.45215262919668 -0.030852651968598366 -56.36215131971978
1526 -0.03304747287184 -56.485200102068525 -0.028564957343041895 -56.39071627706282
1527 -0.0330776147544384 -56.518277716822965 -0.03212987445294857 -56.42284615151577
1528 -0.033066381514072415 -56.55134409833704 -0.03349198065698147 -56.45633813217275
1529 -0.03306189626455307 -56.584405994601596 -0.033263558708131316 -56.48960169088088
1530 -0.033048521541059014 -56.61745451614266 -0.03206083085387945 -56.52166252173476
1531 -0.033068676479160786 -56.65052319262182 -0.033350758254528046 -56.55501327998929
1532 -0.033052492700517175 -56.68357568532234 -0.0340618722140789 -56.58907515220337
1533 -0.03304749839007855 -56.716623183712414 -0.031996645592153074 -56.62107179779552
1534 -0.03308029156178236 -56.749703475274195 -0.03316461481153965 -56.65423641260706
1535 -0.03302381988614798 -56.78272729516034 -0.031516391038894656 -56.685752803645954
1536 -0.03307483661919832 -56.81580213177954 -0.035577676817774774 -56.72133048046373
1537 -0.03302743509411812 -56.84882956687366 -0.034105915762484076 -56.75543639622621
1538 -0.033001684583723545 -56.881831251457385 -0.03661283608525991 -56.79204923231147
1539 -0.032948271557688716 -56.91477952301507 -0.03331790994852781 -56.82536714226
1540 -0.03295234739780426 -56.94773187041287 -0.0340917618945241 -56.85945890415452
1541 -0.032888193428516385 -56.98062006384139 -0.03225249648094177 -56.891711400635465
1542 -0.03293328862637281 -57.01355335246777 -0.03290003389120102 -56.92461143452667
1543 -0.03292820174247026 -57.04648155421024 -0.0334146998822689 -56.95802613440894
1544 -0.03298001997172832 -57.07946157418197 -0.036560673266649246 -56.99458680767559
1545 -0.03284504730254412 -57.112306621484514 -0.03315980862826109 -57.02774661630385
1546 -0.032839509472250936 -57.14514613095677 -0.03273405600339174 -57.06048067230724
1547 -0.03285344429314137 -57.177999575249906 -0.03274647332727909 -57.09322714563452
1548 -0.032828756421804425 -57.21082833167171 -0.03471199069172144 -57.12793913632624
1549 -0.03284603152424097 -57.24367436319596 -0.03325092475861311 -57.16119006108485
1550 -0.03282718453556299 -57.27650154773152 -0.031632539443671705 -57.19282260052852
1551 -0.032872512564063074 -57.30937406029558 -0.035048929415643214 -57.22787152994417
1552 -0.03282058648765087 -57.342194646783234 -0.03275610152631998 -57.260627631470484
1553 -0.03284768648445606 -57.37504233326769 -0.036082961782813075 -57.296710593253295
1554 -0.0327487014234066 -57.4077910346911 -0.029988113325089216 -57.326698706578384
1555 -0.03281406369060278 -57.4406050983817 -0.031267916318029165 -57.35796662289641
1556 -0.03280107751488685 -57.47340617589659 -0.03130175229161978 -57.38926837518803
1557 -0.03286167774349451 -57.50626785364009 -0.035032521933317184 -57.42430089712135
1558 -0.03282337095588446 -57.53909122459597 -0.032038619928061965 -57.45633951704941
1559 -0.03282499182969332 -57.57191621642566 -0.033253580518066886 -57.48959309756747
1560 -0.03278199825435877 -57.60469821468002 -0.03123030373826623 -57.52082340130574
1561 -0.0328598128631711 -57.63755802754319 -0.03274924978613854 -57.553572651091876
1562 -0.03284814134240151 -57.67040616888559 -0.03455971293151379 -57.58813236402339
1563 -0.032796500436961654 -57.70320266932255 -0.033640842884778976 -57.621773206908166
1564 -0.03279549796134233 -57.735998167283896 -0.031656747311353685 -57.65342995421952
1565 -0.03311219178140164 -57.769110359065294 -0.045005562528967855 -57.69843551674849
1566 -0.03266921639442444 -57.80177957545972 -0.0332441296428442 -57.731679646391335
1567 -0.03265994656831026 -57.83443952202803 -0.03250130582600832 -57.764180952217345
1568 -0.03266266640275717 -57.867102188430785 -0.032301248610019685 -57.79648220082736
1569 -0.03267401047050953 -57.89977619890129 -0.0325408861041069 -57.82902308693147
1570 -0.03268328867852688 -57.93245948757982 -0.03324708230793476 -57.86227016923941
1571 -0.03266342915594578 -57.965122916735766 -0.032795362547039984 -57.89506553178645
1572 -0.03268281444907188 -57.99780573118484 -0.03262695837765932 -57.92769249016411
1573 -0.03269894123077392 -58.03050467241562 -0.03265457209199667 -57.96034706225611
1574 -0.03269063662737608 -58.063195309042996 -0.03356903977692127 -57.99391610203303
1575 -0.03266098313033581 -58.09585629217333 -0.03327714409679174 -58.027193246129826
1576 -0.03269004225730896 -58.12854633443064 -0.03417007904499769 -58.061363325174824
1577 -0.032605357468128204 -58.161151691898766 -0.03273128680884838 -58.09409461198367
1578 -0.03267517536878586 -58.19382686726755 -0.03291743937879801 -58.12701205136247
1579 -0.03267662934958935 -58.22650349661714 -0.03852188736200333 -58.16553393872447
1580 -0.03257364388555288 -58.2590771405027 -0.03397691398859024 -58.19951085271306
1581 -0.03257398810237646 -58.291651128605075 -0.03280492778867483 -58.232315780501736
1582 -0.032565837167203425 -58.32421696577228 -0.03183716144412756 -58.264152941945866
1583 -0.03253742568194866 -58.35675439145423 -0.031327592022716996 -58.295480533968586
1584 -0.032562870718538764 -58.38931726217277 -0.03277999833226204 -58.328260532300845
1585 -0.03271302245557308 -58.42203028462834 -0.03599393516778946 -58.36425446746863
1586 -0.03256993163377046 -58.454600216262115 -0.03202399872243404 -58.39627846619107
1587 -0.032576621323823926 -58.48717683758594 -0.033163858018815516 -58.42944232420989
1588 -0.03255872130393982 -58.519735558889884 -0.030926859378814696 -58.4603691835887
1589 -0.03257315885275602 -58.55230871774264 -0.030275517888367177 -58.49064470147707
1590 -0.0326435724273324 -58.58495229016997 -0.03130676951259374 -58.52195147098967
1591 -0.0326319582760334 -58.61758424844601 -0.03267518114298582 -58.554626652132654
1592 -0.032643781416118144 -58.65022802986213 -0.03275845777243376 -58.587385109905085
1593 -0.032635137997567655 -58.68286316785969 -0.03369495663791895 -58.621080066543
1594 -0.03269181679934263 -58.715554984659036 -0.03503584749996662 -58.65611591404297
1595 -0.0326366126537323 -58.74819159731277 -0.033620988763868806 -58.68973690280684
1596 -0.032614859752357006 -58.780806457065125 -0.03262516427785158 -58.722362067084696
1597 -0.0325807124376297 -58.813387169502754 -0.029113486967980863 -58.751475554052675
1598 -0.0326925041154027 -58.846079673618156 -0.03475345727056265 -58.786229011323236
1599 -0.03270389679819345 -58.87878357041635 -0.03205566946417093 -58.81828468078741
1600 -0.032694225944578645 -58.911477796360934 -0.032706508226692674 -58.8509911890141
1601 -0.032702332362532616 -58.94418012872347 -0.03137468956410885 -58.88236587857821
1602 -0.03275869525969029 -58.976938823983154 -0.029945991840213536 -58.91231187041843
1603 -0.03275032304227352 -59.009689147025426 -0.033743152394890785 -58.94605502281332
1604 -0.032708313502371314 -59.042397460527795 -0.032510094530880454 -58.978565117344196
1605 -0.03274296820163727 -59.07514042872943 -0.03352334871888161 -59.01208846606308
1606 -0.03272154834121466 -59.10786197707065 -0.029911082703620195 -59.0419995487667
1607 -0.0327656565234065 -59.14062763359406 -0.03178284764289856 -59.0737823964096
1608 -0.03278197236359119 -59.17340960595765 -0.03260077014565468 -59.106383166555254
1609 -0.0328044056892395 -59.20621401164689 -0.028882685769349336 -59.1352658523246
1610 -0.03288818411529064 -59.239102195762186 -0.03481553886085749 -59.170081391185455
1611 -0.032804866507649424 -59.27190706226983 -0.03332820441573858 -59.203409595601194
1612 -0.0328137731179595 -59.30472083538779 -0.032070865668356416 -59.23548046126955
1613 -0.032833215221762656 -59.337554050609555 -0.033203254267573354 -59.26868371553713
1614 -0.032827116921544074 -59.3703811675311 -0.03332770187407732 -59.30201141741121
1615 -0.03287672325968742 -59.40325789079079 -0.031525226123631 -59.33353664353484
1616 -0.03288010619580746 -59.436137996986595 -0.031898563541471955 -59.36543520707632
1617 -0.03289135918021202 -59.46902935616681 -0.03226299863308668 -59.3976982057094
1618 -0.0329192066565156 -59.50194856282332 -0.03344857171177864 -59.43114677742118
1619 -0.032912667468190195 -59.53486123029151 -0.032500917091965675 -59.46364769451315
1620 -0.03291802480816841 -59.56777925509968 -0.03361294809728861 -59.497260642610435
1621 -0.03285227157175541 -59.600631526671435 -0.035007683001458643 -59.532268325611895
1622 -0.03284075949341059 -59.633472286164846 -0.03046418000012636 -59.56273250561202
1623 -0.032852260023355485 -59.6663245461882 -0.03327781558036804 -59.59601032119239
1624 -0.03283634465187788 -59.699160890840076 -0.0331051018089056 -59.629115423001295
1625 -0.03285773992538452 -59.73201863076546 -0.034522021934390065 -59.66363744493569
1626 -0.032823328860104084 -59.764841959625564 -0.030375589802861213 -59.694013034738546
1627 -0.03286843877285719 -59.79771039839842 -0.030715541541576387 -59.72472857628012
1628 -0.03291012421250343 -59.83062052261093 -0.03333617858588696 -59.758064754866005
1629 -0.032906708866357805 -59.863527231477285 -0.03380649201571941 -59.791871246881726
1630 -0.03285678029060364 -59.896384011767886 -0.03333400990813971 -59.825205256789864
1631 -0.03289289735257626 -59.92927690912046 -0.029723913967609407 -59.85492917075747
1632 -0.032919283211231234 -59.96219619233169 -0.034463719464838505 -59.88939289022231
1633 -0.03287597130984068 -59.99507216364153 -0.032309515401721 -59.92170240562403
1634 -0.03291154932230711 -60.02798371296384 -0.03266568146646023 -59.954368087090494
1635 -0.032929144240915774 -60.060912857204755 -0.033127101324498656 -59.98749518841499
1636 -0.03292256351560354 -60.09383542072036 -0.03147533293813467 -60.018970521353125
1637 -0.032968074828386304 -60.12680349554875 -0.03384980857372284 -60.052820329926845
1638 -0.03290201742202044 -60.15970551297077 -0.031281630229204896 -60.08410196015605
1639 -0.032937921956181525 -60.19264343492695 -0.032768824324011805 -60.11687078448006
1640 -0.032930271327495576 -60.225573706254444 -0.034454135596752165 -60.15132492007681
1641 -0.03289127461612225 -60.25846498087056 -0.034947487711906436 -60.186272407788714
1642 -0.03288703840225935 -60.29135201927282 -0.03388083521276712 -60.220153243001484
1643 -0.03285686485469341 -60.324208884127515 -0.03330475967377424 -60.25345800267526
1644 -0.03284931071102619 -60.357058194838544 -0.03308137282729149 -60.28653937550255
1645 -0.03283003121614456 -60.38988822605469 -0.03108258293941617 -60.31762195844197
1646 -0.032857386581599715 -60.422745612636284 -0.03614929243922234 -60.35377125088119
1647 -0.03281026463955641 -60.45555587727584 -0.03202373553067446 -60.38579498641186
1648 -0.032793673872947696 -60.48834955114879 -0.03077696291729808 -60.41657194932916
1649 -0.03286609519273043 -60.52121564634152 -0.0345712672919035 -60.45114321662106
1650 -0.03284944389015436 -60.554065090231674 -0.03427100889384747 -60.48541422551491
1651 -0.03281676080077887 -60.58688185103245 -0.03355759289115667 -60.518971818406065
1652 -0.03284591864794493 -60.619727769680395 -0.03023742437362671 -60.54920924277969
1653 -0.03283082451671362 -60.65255859419711 -0.03429149948060513 -60.58350074226029
1654 -0.03282612264156341 -60.685384716838676 -0.03384551666676998 -60.617346258927064
1655 -0.032845486886799335 -60.718230203725476 -0.032109121605753896 -60.64945538053282
1656 -0.03281773794442415 -60.7510479416699 -0.032284248247742654 -60.68173962878056
1657 -0.032867887429893015 -60.7839158290998 -0.03455786108970642 -60.71629748987027
1658 -0.032850739918649195 -60.81676656901845 -0.03238852731883526 -60.74868601718911
1659 -0.03281625770032406 -60.84958282671877 -0.031975018605589864 -60.7806610357947
1660 -0.03282740954309702 -60.88241023626187 -0.03355143759399652 -60.8142124733887
1661 -0.03280901089310646 -60.91521924715497 -0.0321625554934144 -60.846375028882115
1662 -0.0328264307230711 -60.94804567787804 -0.033777917735278606 -60.88015294661739
1663 -0.032860790751874445 -60.98090646862992 -0.030814992729574442 -60.91096793934697
1664 -0.032828045263886454 -61.0137345138938 -0.03013693317770958 -60.941104872524676
1665 -0.03288183119148016 -61.04661634508528 -0.03299418389797211 -60.974099056422645
1666 -0.03284390289336443 -61.079460247978645 -0.0312825620174408 -61.00538161844008
1667 -0.032882303930819035 -61.112342551909464 -0.03206510916352272 -61.03744672760361
1668 -0.032895852252840994 -61.145238404162306 -0.03383851647377014 -61.07128524407738
1669 -0.03292483799159527 -61.1781632421539 -0.03581377062946558 -61.10709901470685
1670 -0.03283145725727081 -61.210994699411174 -0.03195106666535139 -61.1390500813722
1671 -0.03281052373349667 -61.24380522314467 -0.03343380223959684 -61.1724838836118
1672 -0.032812978886067865 -61.27661820203074 -0.03278433140367269 -61.20526821501547
1673 -0.03281551040709019 -61.30943371243783 -0.03288594223558903 -61.23815415725106
1674 -0.03283417262136936 -61.3422678850592 -0.03353690952062607 -61.27169106677169
1675 -0.03281883224844932 -61.37508671730765 -0.0330988697707653 -61.304789936542456
1676 -0.03281721528619528 -61.40790393259385 -0.031883040070533754 -61.33667297661299
1677 -0.03283736873418093 -61.440741301328025 -0.03307962138205767 -61.369752597995046
1678 -0.03281229417771101 -61.473553595505734 -0.03284071646630764 -61.402593314461356
1679 -0.03285988699644804 -61.50641348250218 -0.038553227484226224 -61.441146541945585
1680 -0.032718219235539435 -61.53913170173772 -0.032321281172335146 -61.47346782311792
1681 -0.03279000129550695 -61.57192170303323 -0.03282993845641613 -61.50629776157434
1682 -0.03277370259165764 -61.60469540562489 -0.032872213423252104 -61.53916997499759
1683 -0.03277747873216867 -61.63747288435706 -0.03522959835827351 -61.57439957335586
1684 -0.032762478664517404 -61.670235363021575 -0.03263063970953226 -61.60703021306539
1685 -0.032745408825576305 -61.70298077184715 -0.03051991481333971 -61.63755012787873
1686 -0.032786670885980126 -61.735767442733135 -0.03955706525593996 -61.677107193134674
1687 -0.032657524570822716 -61.76842496730396 -0.03332077227532863 -61.710427965410005
1688 -0.032668748125433925 -61.80109371542939 -0.032538916915655136 -61.74296688232566
1689 -0.03267156016081572 -61.8337652755902 -0.03367687687277794 -61.776643759198436
1690 -0.03276047445833683 -61.86652575004854 -0.03724863640964031 -61.81389239560808
1691 -0.03258307669311762 -61.89910882674165 -0.03381256144493818 -61.84770495705302
1692 -0.032559805735945704 -61.931668632477596 -0.03243910577148199 -61.8801440628245
1693 -0.032623634301126005 -61.96429226677872 -0.033814689703285696 -61.91395875252778
1694 -0.03257075045257807 -61.9968630172313 -0.03224918972700834 -61.946207942254794
1695 -0.03253331203013658 -62.02939632926144 -0.0349025821313262 -61.98111052438612
1696 -0.03253476489335298 -62.061931094154794 -0.03340567797422409 -62.01451620236034
1697 -0.03259398341178894 -62.09452507756658 -0.03501295391470194 -62.04952915627504
1698 -0.03238308895379305 -62.12690816652037 -0.03766130730509758 -62.08719046358014
1699 -0.032382112741470334 -62.159290279261846 -0.032607931084930895 -62.119798394665075
1700 -0.03237869534641504 -62.19166897460826 -0.03220622390508652 -62.15200461857016
1701 -0.03241666238754988 -62.22408563699581 -0.03239421360194683 -62.18439883217211
1702 -0.0324451407417655 -62.256530777737574 -0.03251866567879915 -62.21691749785091
1703 -0.032446431927382946 -62.28897720966496 -0.03208053819835186 -62.24899803604926
1704 -0.03244484551250935 -62.321422055177464 -0.031744036823511124 -62.28074207287277
1705 -0.03244823832064867 -62.35387029349811 -0.0327362846583128 -62.31347835753108
1706 -0.032451373897492884 -62.386321667395606 -0.03325610887259245 -62.346734466403674
1707 -0.03239628449082375 -62.41871795188643 -0.0340808842331171 -62.380815350636794
1708 -0.03238424453884363 -62.451102196425275 -0.034782273881137374 -62.41559762451793
1709 -0.032403321377933024 -62.48350551780321 -0.0320430263876915 -62.44764065090562
1710 -0.03242020476609468 -62.51592572256931 -0.03254267107695341 -62.48018332198257
1711 -0.03242695368826389 -62.54835267625757 -0.0322665324434638 -62.51244985442604
1712 -0.032411856949329375 -62.5807645332069 -0.03043342977762222 -62.54288328420366
1713 -0.032444887794554234 -62.61320942100146 -0.03195058610290289 -62.57483387030656
1714 -0.032478900998830794 -62.64568832200029 -0.032658353075385095 -62.607492223381946
1715 -0.03252373822033405 -62.67821206022062 -0.032649083994328976 -62.640141307376275
1716 -0.03250028174370527 -62.71071234196433 -0.032045099698007104 -62.672186407074285
1717 -0.03257450014352799 -62.74328684210786 -0.03073036214336753 -62.70291676921765
1718 -0.03254639524966478 -62.775833237357524 -0.03245748486369848 -62.73537425408135
1719 -0.03251681160181761 -62.80835004895934 -0.03159931413829327 -62.76697356821964
1720 -0.03254194632172584 -62.84089199528107 -0.032084790617227556 -62.79905835883687
1721 -0.03257046230137348 -62.87346245758244 -0.03540428560227156 -62.834462644439135
1722 -0.03254288677126169 -62.9060053443537 -0.03445227071642876 -62.868914915155564
1723 -0.032519299909472464 -62.938524644263175 -0.032570385932922365 -62.901485301088485
1724 -0.03258151151239872 -62.97110615577557 -0.03613074738532305 -62.93761604847381
1725 -0.03246951475739479 -63.00357567053297 -0.031506845355033876 -62.96912289382884
1726 -0.032520778477191925 -63.03609644901016 -0.0331155089661479 -63.00223840279499
1727 -0.03248109817504883 -63.06857754718521 -0.03496704958379269 -63.03720545237878
1728 -0.032450190745294094 -63.1010277379305 -0.03336153514683247 -63.07056698752561
1729 -0.03247031066566706 -63.13349804859617 -0.03206032048910856 -63.10262730801472
1730 -0.03244813866913319 -63.1659461872653 -0.03250392526388168 -63.1351312332786
1731 -0.03249971270561218 -63.19844589997091 -0.02959301546216011 -63.16472424874076
1732 -0.032506772130727765 -63.230952672101644 -0.03173673283308744 -63.19646098157385
1733 -0.03252665307372808 -63.263479325175375 -0.03142874203622341 -63.227889723610076
1734 -0.03251880779862404 -63.295998132974 -0.033199291303753854 -63.26108901491383
1735 -0.03257963117212057 -63.32857776414612 -0.03131951028481126 -63.29240852519864
1736 -0.0325549453496933 -63.36113270949581 -0.031316098384559156 -63.323724623583196
1737 -0.032587421126663685 -63.39372013062248 -0.03373796492815018 -63.357462588511346
1738 -0.03262074626982212 -63.4263408768923 -0.028924515191465616 -63.38638710370281
1739 -0.03263359609991312 -63.45897447299221 -0.03360675442963838 -63.41999385813245
1740 -0.03264404330402613 -63.491618516296235 -0.03205985687673092 -63.45205371500918
1741 -0.032620517909526824 -63.52423903420576 -0.03367187585681677 -63.485725590866
1742 -0.03260513935238123 -63.55684417355815 -0.03199188075959682 -63.517717471625595
1743 -0.03260947465896606 -63.589453648217116 -0.03240146040916443 -63.550118932034756
1744 -0.03261561524122954 -63.62206926345834 -0.03332475535571575 -63.58344368739047
1745 -0.032642587833106515 -63.65471185129145 -0.03690163418650627 -63.62034532157698
1746 -0.03255279343575239 -63.68726464472721 -0.032203379459679125 -63.65254870103666
1747 -0.03259213510900736 -63.71985677983621 -0.031059312727302314 -63.68360801376396
1748 -0.03265809621661901 -63.752514876052835 -0.03409551344811916 -63.71770352721208
1749 -0.032603446021676065 -63.78511832207451 -0.03468696177005768 -63.75239048898214
1750 -0.03254918046295643 -63.81766750253747 -0.03143688291311264 -63.78382737189525
1751 -0.03257920295000076 -63.85024670548747 -0.03294666018337011 -63.81677403207862
1752 -0.03251941166818142 -63.882766117155654 -0.03587370254099369 -63.852647734619616
1753 -0.03257357627153397 -63.915339693427185 -0.03083082176744938 -63.88347855638707
1754 -0.03253472708165646 -63.94787442050884 -0.03290150687098503 -63.91638006325805
1755 -0.032555710338056085 -63.9804301308469 -0.0322362894192338 -63.948616352677284
1756 -0.0325694078579545 -64.01299953870485 -0.0315592436119914 -63.98017559628928
1757 -0.03260069899260998 -64.04560023769746 -0.029962697345763446 -64.01013829363504
1758 -0.03260940760374069 -64.0782096453012 -0.033850733563303946 -64.04398902719834
1759 -0.032544936239719394 -64.11075458154092 -0.032333129271864894 -64.0763221564702
1760 -0.03262847941368818 -64.1433830609546 -0.030313272029161453 -64.10663542849936
1761 -0.03268706258386374 -64.17607012353847 -0.031861445680260655 -64.13849687417962
1762 -0.032649357244372366 -64.20871948078283 -0.03190385475754738 -64.17040072893717
1763 -0.032668334990739824 -64.24138781577358 -0.03344359789043665 -64.2038443268276
1764 -0.03267733920365572 -64.27406515497724 -0.0337206719443202 -64.23756499877193
1765 -0.03265792392194271 -64.30672307889918 -0.033375653252005574 -64.27094065202394
1766 -0.03264258652925491 -64.33936566542843 -0.02888282760977745 -64.29982347963372
1767 -0.032671569660305974 -64.37203723508874 -0.03113119676709175 -64.33095467640081
1768 -0.032700545713305475 -64.40473778080205 -0.03262365199625492 -64.36357832839707
1769 -0.032694021612405776 -64.43743180241445 -0.03341838046908378 -64.39699670886615
1770 -0.03271584212779999 -64.47014764454225 -0.0342936048284173 -64.43129031369457
1771 -0.03269206956028938 -64.50283971410254 -0.03424880485981703 -64.46553911855439
1772 -0.03266708496958017 -64.53550679907211 -0.03352641221135855 -64.49906553076575
1773 -0.03268237207084894 -64.56818917114296 -0.03149078898131848 -64.53055631974706
1774 -0.03267350532114506 -64.6008626764641 -0.03254528883844614 -64.56310160858551
1775 -0.032701323926448825 -64.63356400039055 -0.0345686187967658 -64.59767022738228
1776 -0.032684952951967716 -64.66624895334252 -0.03437737748026848 -64.63204760486255
1777 -0.03269155398011207 -64.69894050732263 -0.03256043456494808 -64.66460803942749
1778 -0.032672835141420366 -64.73161334246406 -0.031537577696144584 -64.69614561712363
1779 -0.0326188325881958 -64.76423217505226 -0.031688029319047926 -64.72783364644268
1780 -0.03270863108336926 -64.79694080613562 -0.03380131181329489 -64.76163495825597
1781 -0.03272050693631172 -64.82966131307194 -0.03531448245048523 -64.79694944070646
1782 -0.03267437107861042 -64.86233568415055 -0.03323154505342245 -64.83018098575988
1783 -0.03261199835687876 -64.89494768250744 -0.0289353939704597 -64.85911637973034
1784 -0.03265537582337856 -64.92760305833082 -0.03233440443873405 -64.89145078416907
1785 -0.03269068356603384 -64.96029374189685 -0.03262882996350527 -64.92407961413257
1786 -0.03269105087965727 -64.99298479277651 -0.03282777462154627 -64.95690738875412
1787 -0.03265279475599527 -65.0256375875325 -0.031930279545485975 -64.98883766829961
1788 -0.032754061929881575 -65.05839164946238 -0.032340206764638425 -65.02117787506425
1789 -0.0326861334964633 -65.09107778295885 -0.034349605068564416 -65.05552748013282
1790 -0.03268008511513472 -65.12375786807398 -0.033385480381548406 -65.08891296051438
1791 -0.032669666968286035 -65.15642753504227 -0.03425905834883451 -65.12317201886322
1792 -0.03269427847117186 -65.18912181351344 -0.03377344999462366 -65.15694546885784
1793 -0.03264875654131174 -65.22177057005474 -0.0318627605214715 -65.18880822937932
1794 -0.032727545313537124 -65.25449811536828 -0.036006150767207146 -65.22481438014653
1795 -0.032625401578843596 -65.28712351694712 -0.03249037098139525 -65.25730475112792
1796 -0.03263508044183254 -65.31975859738895 -0.03339545130729675 -65.29070020243522
1797 -0.032651102356612685 -65.35240969974556 -0.0311667462810874 -65.3218669487163
1798 -0.03260066565126181 -65.38501036539682 -0.034761052764952186 -65.35662800148125
1799 -0.032595319859683516 -65.4176056852565 -0.034587622806429866 -65.39121562428768
1800 -0.03261463139206171 -65.45022031664857 -0.03177452702075243 -65.42299015130844
1801 -0.03258101213723421 -65.4828013287858 -0.03272865880280733 -65.45571881011125
1802 -0.03261701613664627 -65.51541834492244 -0.028938930016011 -65.48465774012726
1803 -0.03266700077801943 -65.54808534570046 -0.030779322143644094 -65.5154370622709
1804 -0.03266850933432579 -65.58075385503479 -0.031627322919666766 -65.54706438519057
1805 -0.03267647530883551 -65.61343033034362 -0.031967596337199214 -65.57903198152776
1806 -0.03268671985715628 -65.64611705020077 -0.03204042688012123 -65.61107240840788
1807 -0.03272770699113607 -65.67884475719191 -0.03397941589355469 -65.64505182430143
1808 -0.032665790989995 -65.7115105481819 -0.031976145878434184 -65.67702797017986
1809 -0.03270411156117916 -65.74421465974308 -0.03127375189214945 -65.70830172207201
1810 -0.03272394873201847 -65.77693860847509 -0.03323337752372026 -65.74153509959572
1811 -0.03273069690912962 -65.80966930538422 -0.03296182975172997 -65.77449692934745
1812 -0.032699567079544065 -65.84236887246377 -0.034276941977441314 -65.80877387132489
1813 -0.032751774229109284 -65.87512064669288 -0.03437856510281563 -65.8431524364277
1814 -0.032695841230452063 -65.90781648792333 -0.03221904374659061 -65.8753714801743
1815 -0.03270249180495739 -65.94051897972828 -0.033277174644172194 -65.90864865481846
1816 -0.03269349727779627 -65.97321247700607 -0.03218050077557564 -65.94082915559405
1817 -0.032706701569259165 -66.00591917857533 -0.03358053136616945 -65.97440968696021
1818 -0.03261942584067583 -66.038538604416 -0.030713753215968607 -66.00512344017618
1819 -0.03271017745137215 -66.07124878186738 -0.033806951344013215 -66.0389303915202
1820 -0.03270614352077246 -66.10395492538815 -0.03314683940261602 -66.07207723092282
1821 -0.03274705279618502 -66.13670197818433 -0.032726375944912435 -66.10480360686773
1822 -0.032693412899971006 -66.16939539108431 -0.03269465174525976 -66.137498258613
1823 -0.032697811163961886 -66.20209320224826 -0.0320445092394948 -66.16954276785249
1824 -0.032687625475227834 -66.2347808277235 -0.032605236023664476 -66.20214800387616
1825 -0.03268788494169712 -66.26746871266519 -0.03294302113354206 -66.23509102500971
1826 -0.03266811110079289 -66.30013682376598 -0.034026583470404145 -66.26911760848012
1827 -0.03268844466656447 -66.33282526843254 -0.03240063115954399 -66.30151823963966
1828 -0.032708785496652126 -66.3655340539292 -0.032837971858680245 -66.33435621149835
1829 -0.03264219276607037 -66.39817624669527 -0.036320794560015204 -66.37067700605836
1830 -0.032626399770379066 -66.43080264646565 -0.032879816740751265 -66.4035568227991
1831 -0.03266530185937881 -66.46346794832503 -0.03230163846164942 -66.43585846126075
1832 -0.0326489046216011 -66.49611685294663 -0.033301021344959734 -66.4691594826057
1833 -0.03264738619327545 -66.5287642391399 -0.03413199279457331 -66.50329147540027
1834 -0.03264979757368565 -66.56141403671359 -0.03471910040825606 -66.53801057580853
1835 -0.03262622617185116 -66.59404026288544 -0.03068308625370264 -66.56869366206223
1836 -0.032714220322668554 -66.62675448320812 -0.0298400335945189 -66.59853369565676
1837 -0.032703160494565967 -66.65945764370268 -0.030332312546670438 -66.62886600820343
1838 -0.03268854264169931 -66.69214618634437 -0.03408889006823301 -66.66295489827166
1839 -0.03271322064101696 -66.72485940698539 -0.03255485333502293 -66.69550975160669
1840 -0.0326877923682332 -66.75754719935362 -0.0313979260623455 -66.72690767766903
1841 -0.032717733085155486 -66.79026493243877 -0.033817953616380694 -66.76072563128541
1842 -0.032673779875040054 -66.82293871231381 -0.032050404511392114 -66.7927760357968
1843 -0.032703154161572455 -66.85564186647538 -0.03173190020024776 -66.82450793599705
1844 -0.03272291235625744 -66.88836477883164 -0.032030324824154376 -66.8565382608212
1845 -0.032720713317394255 -66.92108549214903 -0.03172616884112358 -66.88826442966231
1846 -0.03270119559019804 -66.95378668773922 -0.034400325082242486 -66.92266475474456
1847 -0.032747316733002664 -66.98653400447223 -0.030968645215034486 -66.9536333999596
1848 -0.032736070826649664 -67.01927007529888 -0.03337418343871832 -66.98700758339832
1849 -0.03274980131536722 -67.05201987661424 -0.033501964062452316 -67.02050954746078
1850 -0.03271955940872431 -67.08473943602296 -0.030773296393454073 -67.05128284385422
1851 -0.03275101911276579 -67.11749045513572 -0.03312289603054523 -67.08440573988477
1852 -0.032724404148757456 -67.15021485928447 -0.03526948150247335 -67.11967522138724
1853 -0.032699397392570974 -67.18291425667705 -0.03186776805669069 -67.15154298944393
1854 -0.03271115105599165 -67.21562540773304 -0.031303451582789424 -67.18284644102671
1855 -0.03279565535485744 -67.2484210630879 -0.03215054776519537 -67.21499698879191
1856 -0.03274044245481491 -67.28116150554271 -0.03133179042488336 -67.2463287792168
1857 -0.032828074507415296 -67.31398958005013 -0.03341280966997147 -67.27974158888676
1858 -0.03274548612535 -67.34673506617548 -0.035921395570039746 -67.31566298445681
1859 -0.03273681905120611 -67.37947188522669 -0.032764530181884764 -67.34842751463869
1860 -0.03274744395166636 -67.41221932917836 -0.03100798847153783 -67.37943550311023
1861 -0.03275104351341725 -67.44497037269177 -0.033045768924057486 -67.41248127203428
1862 -0.03275541253387928 -67.47772578522564 -0.03232517354190349 -67.44480644557619
1863 -0.03274921700358391 -67.51047500222923 -0.03358016274869442 -67.47838660832488
1864 -0.03274640664458275 -67.5432214088738 -0.03156484793871641 -67.5099514562636
1865 -0.0327855009585619 -67.57600690983237 -0.03526209406554699 -67.54521355032914
1866 -0.032772735506296155 -67.60877964533867 -0.03171123843640089 -67.57692478876554
1867 -0.03270966149866581 -67.64148930683734 -0.03156564198434353 -67.60849043074988
1868 -0.03283183444291353 -67.67432114128026 -0.030942958500236272 -67.63943338925012
1869 -0.03282458204776049 -67.70714572332803 -0.03241328150033951 -67.67184667075045
1870 -0.0327847657725215 -67.73993048910054 -0.03285157047212124 -67.70469824122257
1871 -0.032773622497916224 -67.77270411159846 -0.032408181205391885 -67.73710642242797
1872 -0.03279819600284099 -67.8055023076013 -0.03279040101915598 -67.76989682344713
1873 -0.03277919460088015 -67.83828150220218 -0.03269080128520727 -67.80258762473234
1874 -0.03277610056102276 -67.8710576027632 -0.032704975083470346 -67.83529259981582
1875 -0.03279747907072306 -67.90385508183392 -0.03327817209064961 -67.86857077190646
1876 -0.032782943174242976 -67.93663802500816 -0.03178961556404829 -67.90036038747051
1877 -0.032787777669727805 -67.96942580267789 -0.03256971016526222 -67.93293009763578
1878 -0.03284306619316339 -68.00226886887106 -0.033463545702397825 -67.96639364333818
1879 -0.03276708759367466 -68.03503595646472 -0.03493600431829691 -68.00132964765648
1880 -0.032769051380455494 -68.06780500784518 -0.033894491754472254 -68.03522413941094
1881 -0.03273577708750963 -68.10054078493269 -0.03502274062484503 -68.07024688003578
1882 -0.03270892333239317 -68.13324970826508 -0.03186101019382477 -68.1021078902296
1883 -0.03272161651402712 -68.16597132477911 -0.031262594275176525 -68.13337048450478
1884 -0.0327813358977437 -68.19875266067685 -0.03159251715987921 -68.16496300166466
1885 -0.03278284966945648 -68.2315355103463 -0.03166244029998779 -68.19662544196464
1886 -0.03285838942974806 -68.26439389977605 -0.0293003317900002 -68.22592577375464
1887 -0.032893461547791956 -68.29728736132384 -0.0339147849008441 -68.25984055865548
1888 -0.03284112215042114 -68.33012848347425 -0.03204066343605518 -68.29188122209153
1889 -0.032862115278840066 -68.3629905987531 -0.03325717970728874 -68.32513840179882
1890 -0.03283703029155731 -68.39582762904466 -0.02864401023834944 -68.35378241203718
1891 -0.032940004207193854 -68.42876763325185 -0.03304910473525524 -68.38683151677243
1892 -0.03293347377330065 -68.46170110702515 -0.03341336864978075 -68.4202448854222
1893 -0.03290879242122173 -68.49460989944637 -0.03196682594716549 -68.45221171136937
1894 -0.03289752043783665 -68.52750741988422 -0.032099303975701335 -68.48431101534507
1895 -0.03293538000434637 -68.56044279988856 -0.030722372326999904 -68.51503338767208
1896 -0.03294943645596504 -68.59339223634453 -0.036916802637279034 -68.55195019030936
1897 -0.03288066927343607 -68.62627290561797 -0.03216413632035255 -68.5841143266297
1898 -0.0329304538667202 -68.65920335948469 -0.033007817901670934 -68.61712214453138
1899 -0.03291784692555666 -68.69212120641025 -0.03268302734941244 -68.64980517188079
1900 -0.03290644884109497 -68.72502765525134 -0.03153403121978045 -68.68133920310056
1901 -0.032926333323121074 -68.75795398857446 -0.03288956396281719 -68.71422876706337
1902 -0.032916571386158465 -68.79087055996061 -0.03331747949123383 -68.7475462465546
1903 -0.03288933113217354 -68.82375989109278 -0.03128430712968111 -68.77883055368429
1904 -0.03292506653815508 -68.85668495763093 -0.03256102260202169 -68.81139157628631
1905 -0.03297410532832146 -68.88965906295925 -0.03184725008904934 -68.84323882637536
1906 -0.032990431413054466 -68.92264949437231 -0.03304230086505413 -68.8762811272404
1907 -0.03294240273535252 -68.95559189710767 -0.033110519871115685 -68.90939164711152
1908 -0.0329943859949708 -68.98858628310263 -0.043166001327335835 -68.95255764843886
1909 -0.0327844263985753 -69.02137070950121 -0.032309679128229615 -68.98486732756709
1910 -0.03283415660262108 -69.05420486610383 -0.03325500376522541 -69.01812233133231
1911 -0.03281753696501255 -69.08702240306884 -0.034167661890387536 -69.0522899932227
1912 -0.03285143114626408 -69.11987383421511 -0.03147125244140625 -69.0837612456641
1913 -0.032799390889704225 -69.15267322510482 -0.03288780953735113 -69.11664905520146
1914 -0.03280559070408344 -69.1854788158089 -0.03256044276058674 -69.14920949796205
1915 -0.03280059713870287 -69.21827941294761 -0.032133818976581095 -69.18134331693862
1916 -0.03281620666384697 -69.25109561961146 -0.03264590054750442 -69.21398921748613
1917 -0.03283213712275028 -69.28392775673422 -0.033572126738727094 -69.24756134422486
1918 -0.03282642085105181 -69.31675417758527 -0.033350787684321405 -69.28091213190919
1919 -0.032833130285143855 -69.34958730787041 -0.03200198374688625 -69.31291411565607
1920 -0.032856236584484576 -69.38244354445489 -0.030049132835119962 -69.34296324849119
1921 -0.03287004753947258 -69.41531359199436 -0.03270094245672226 -69.37566419094792
1922 -0.032844578847289085 -69.44815817084165 -0.029499719850718975 -69.40516391079863
1923 -0.032878341153264046 -69.48103651199492 -0.03276141565293074 -69.43792532645156
1924 -0.03285804744809866 -69.51389455944302 -0.03332979325205088 -69.47125511970361
1925 -0.03285513035953045 -69.54674968980255 -0.033437862806022164 -69.50469298250964
1926 -0.032873545028269294 -69.57962323483082 -0.03338116612285376 -69.53807414863249
1927 -0.032843885384500025 -69.61246712021531 -0.03190824128687382 -69.56998238991936
1928 -0.03285683616995812 -69.64532395638527 -0.031513082794845104 -69.6014954727142
1929 -0.0328287186101079 -69.67815267499537 -0.03252015095204115 -69.63401562366624
1930 -0.032882082276046276 -69.71103475727142 -0.0333719315007329 -69.66738755516698
1931 -0.032877658121287824 -69.74391241539271 -0.032776689529418944 -69.7001642446964
1932 -0.03288519848138094 -69.7767976138741 -0.030514131486415862 -69.73067837618281
1933 -0.032865791022777556 -69.80966340489687 -0.03130047367885709 -69.76197884986166
1934 -0.03291453514248133 -69.84257794003935 -0.03293758872896433 -69.79491643859063
1935 -0.032916396483778955 -69.87549433652313 -0.03368165250867605 -69.82859809109931
1936 -0.032913080789148806 -69.90840741731228 -0.03373854551464319 -69.86233663661395
1937 -0.032850187830626966 -69.94125760514291 -0.03306824266910553 -69.89540487928305
1938 -0.03285253141075373 -69.97411013655366 -0.03327762205153704 -69.92868250133459
1939 -0.032941040396690366 -70.00705117695036 -0.03775405064225197 -69.96643655197684
1940 -0.032826181314885614 -70.03987735826524 -0.03170575052499771 -69.99814230250183
1941 -0.032810222171247 -70.0726875804365 -0.03411365356296301 -70.0322559560648
1942 -0.03279424700886011 -70.10548182744536 -0.03239449765533209 -70.06465045372013
1943 -0.032804022543132305 -70.13828584998849 -0.03327636420726776 -70.0979268179274
1944 -0.03276714105159044 -70.17105299104009 -0.0314967904239893 -70.12942360835139
1945 -0.032808215357363224 -70.20386120639745 -0.03307892084121704 -70.16250252919261
1946 -0.03288611602038145 -70.23674732241783 -0.028812416456639768 -70.19131494564925
1947 -0.0328503442928195 -70.26959766671065 -0.03305941689759493 -70.22437436254685
1948 -0.0329117177054286 -70.30250938441608 -0.03333699014037848 -70.25771135268724
1949 -0.03285614755004644 -70.33536553196613 -0.03385359738022089 -70.29156495006745
1950 -0.032876725494861606 -70.36824225746099 -0.03520347941666842 -70.32676842948412
1951 -0.03288608696311712 -70.40112834442411 -0.0317956667393446 -70.35856409622346
1952 -0.032843058742582795 -70.4339714031667 -0.033639429695904256 -70.39220352591937
1953 -0.03284984361380339 -70.4668212467805 -0.033093362115323544 -70.4252968880347
1954 -0.032810458727180955 -70.49963170550768 -0.033724641613662246 -70.45902152964835
1955 -0.03284863885492086 -70.5324803443626 -0.029464395623654126 -70.488485925272
1956 -0.032862622290849686 -70.56534296665345 -0.03086394853889942 -70.5193498738109
1957 -0.03286395650357008 -70.59820692315702 -0.03417360652238131 -70.55352348033328
1958 -0.032835439778864384 -70.63104236293589 -0.03392055220901966 -70.58744403254231
1959 -0.032669490575790404 -70.66371185351167 -0.02741293692961335 -70.61485696947192
1960 -0.03287477884441614 -70.69658663235609 -0.03173019718378782 -70.6465871666557
1961 -0.03290240466594696 -70.72948903702203 -0.03305740039795637 -70.67964456705366
1962 -0.032917647063732146 -70.76240668408576 -0.03225700035691261 -70.71190156741056
1963 -0.0329115180298686 -70.79531820211562 -0.03278883174061775 -70.74469039915118
1964 -0.03291208129376173 -70.82823028340938 -0.03323259484022856 -70.77792299399141
1965 -0.03290865421295166 -70.86113893762233 -0.03360110279172659 -70.81152409678313
1966 -0.03289441522210836 -70.89403335284443 -0.03312394116073847 -70.84464803794387
1967 -0.03294486496597528 -70.9269782178104 -0.03223592732101679 -70.87688396526488
1968 -0.032901148311793804 -70.9598793661222 -0.033177842199802396 -70.91006180746469
1969 -0.03287801444530487 -70.9927573805675 -0.0341931514441967 -70.94425495890889
1970 -0.032910728640854356 -71.02566810920835 -0.034341820143163206 -70.97859677905205
1971 -0.03287193756550551 -71.05854004677386 -0.03567738551646471 -71.01427416456852
1972 -0.03282214608043432 -71.09136219285429 -0.03228689171373844 -71.04656105628226
1973 -0.03281194139271974 -71.12417413424701 -0.03471753299236298 -71.08127858927462
1974 -0.03283526431769133 -71.15700939856471 -0.03305317983031273 -71.11433176910494
1975 -0.032777690514922145 -71.18978708907963 -0.03343914356082678 -71.14777091266576
1976 -0.03280054721981287 -71.22258763629944 -0.035938160680234435 -71.183709073346
1977 -0.03275387566536665 -71.2553415119648 -0.03188476338982582 -71.21559383673582
1978 -0.032763786055147646 -71.28810529801994 -0.03322536628693342 -71.24881920302275
1979 -0.032773968391120435 -71.32087926641107 -0.033402453549206255 -71.28222165657195
1980 -0.032782362587749955 -71.35366162899882 -0.031217334140092135 -71.31343899071204
1981 -0.03278897199779749 -71.38645060099662 -0.02899068770930171 -71.34242967842134
1982 -0.032835472747683524 -71.4192860737443 -0.03141067447140813 -71.37384035289274
1983 -0.032869387231767175 -71.45215546097607 -0.030168718285858633 -71.4040090711786
1984 -0.03285550437867642 -71.48501096535475 -0.03092620735988021 -71.43493527853849
1985 -0.03291330449283123 -71.51792426984758 -0.032786297425627706 -71.46772157596412
1986 -0.03290640022605658 -71.55083067007364 -0.031821990571916106 -71.49954356653603
1987 -0.032955811358988285 -71.58378648143263 -0.03337256256490946 -71.53291612910094
1988 -0.032918645069003105 -71.61670512650163 -0.03349323458969593 -71.56640936369064
1989 -0.03290468342602253 -71.64960980992765 -0.03237563259899616 -71.59878499628964
1990 -0.032898181863129136 -71.68250799179079 -0.0330365464091301 -71.63182154269877
1991 -0.03290312439203262 -71.71541111618282 -0.03378494158387184 -71.66560648428265
1992 -0.032891562581062316 -71.74830267876388 -0.031072101555764675 -71.69667858583841
1993 -0.032897676900029184 -71.78120035566391 -0.034255660697817804 -71.73093424653624
1994 -0.03290158156305552 -71.81410193722697 -0.031662449985742566 -71.76259669652198
1995 -0.03285025302320719 -71.84695219025018 -0.030341369844973088 -71.79293806636696
1996 -0.03295382522046566 -71.87990601547064 -0.03210317995399237 -71.82504124632095
1997 -0.0329459460452199 -71.91285196151586 -0.03357760291546583 -71.85861884923642
1998 -0.03295157086104154 -71.9458035323769 -0.032516744919121265 -71.89113559415554
1999 -0.03288835380226374 -71.97869188617916 -0.029878146294504405 -71.92101374045005
2000 -0.032990912348031996 -72.01168279852719 -0.032315177656710145 -71.95332891810676
