# Supplementary material for: Learning nonequilibrium statistical mechanics and dynamical phase transitions
Source: Nat Commun. 2024 Feb 6;15:1117. doi: 10.1038/s41467-024-45172-8 (PMC10847122; doi:10.1038/s41467-024-45172-8)
Supplement: Supplementary file 4 — Supplementary Data 1 [file 41467_2024_45172_MOESM4_ESM.zip › DPT-main/PlotTemplate/plot_KL_divergence/out/finite_time/SE/L4_D2W32K5_E100BS1k/logs-0.75/log.txt]

1 -0.05439774356782436 -0.05439774356782436 -0.05439672842621803 -0.05439672842621803
2 -0.054222484864294526 -0.10862022843211888 -0.05422221757471561 -0.10861894600093364
3 -0.054056879691779615 -0.1626771081238985 -0.05405960641801357 -0.16267855241894721
4 -0.0538939043879509 -0.2165710125118494 -0.05389292798936367 -0.21657148040831087
5 -0.053738605976104734 -0.27030961848795415 -0.053738311678171155 -0.27030979208648204
6 -0.05359203759580851 -0.32390165608376265 -0.05359896123409271 -0.3239087533205747
7 -0.053436612524092195 -0.37733826860785485 -0.05343297813087702 -0.3773417314514517
8 -0.053297658637166026 -0.43063592724502087 -0.05330610610544682 -0.43064783755689856
9 -0.05316339209675789 -0.4837993193417788 -0.05315332747995853 -0.4838011650368571
10 -0.053029933013021946 -0.5368292523548007 -0.053033930249512196 -0.5368350952863693
11 -0.0529047742486 -0.5897340266034007 -0.05290748719125986 -0.5897425824776291
12 -0.0527780793607235 -0.6425121059641242 -0.052774179726839066 -0.6425167622044682
13 -0.05265529435127973 -0.6951674003154039 -0.05265072006732226 -0.6951674822717905
14 -0.05253805015236139 -0.7477054504677653 -0.052543704584240916 -0.7477111868560314
15 -0.0524245984852314 -0.8001300489529967 -0.052411407418549064 -0.8001225942745805
16 -0.052318323776125907 -0.8524483727291225 -0.052307081408798695 -0.8524296756833792
17 -0.05220468956977129 -0.9046530622988939 -0.05219839382916689 -0.9046280695125462
18 -0.05209994316101074 -0.9567530054599046 -0.052091830782592295 -0.9567199002951384
19 -0.051993473432958126 -1.0087464788928626 -0.052012030594050886 -1.0087319308891893
20 -0.051889476366341114 -1.0606359552592037 -0.051901215128600596 -1.06063314601779
21 -0.051796072721481325 -1.112432027980685 -0.05180469807237387 -1.1124378440901639
22 -0.051699215359985826 -1.1641312433406708 -0.0516808420419693 -1.164118686132133
23 -0.051604939997196196 -1.215736183337867 -0.0516000909730792 -1.2157187771052123
24 -0.051516885869205 -1.267253069207072 -0.05148937255144119 -1.2672081496566534
25 -0.051420981995761395 -1.3186740512028334 -0.05142146572470665 -1.3186296153813601
26 -0.051338625326752665 -1.3700126765295861 -0.05133888088166714 -1.3699684962630272
27 -0.05125383734703064 -1.4212665138766167 -0.051188226975500586 -1.4211567232385278
28 -0.05116728954017162 -1.4724338034167883 -0.051193464919924735 -1.4723501881584526
29 -0.051083192601799964 -1.5235169960185884 -0.05108145698904991 -1.5234316451475025
30 -0.05099636092782021 -1.5745133569464085 -0.051031597517430784 -1.5744632426649332
31 -0.050916354171931744 -1.6254297111183402 -0.05090154279023409 -1.6253647854551674
32 -0.05083432421088219 -1.6762640353292224 -0.05081040356308222 -1.6761751890182497
33 -0.05075475722551346 -1.7270187925547358 -0.050747334212064746 -1.7269225232303145
34 -0.05067677646875381 -1.7776955690234897 -0.05065106768161058 -1.777573590911925
35 -0.05060875974595547 -1.8283043287694452 -0.05066175442188978 -1.8282353453338147
36 -0.050529586151242256 -1.8788339149206874 -0.05050825364887714 -1.878743598982692
37 -0.050453205965459345 -1.9292871208861468 -0.05042362343519926 -1.9291672224178913
38 -0.050378823280334474 -1.9796659441664812 -0.05035949535667896 -1.9795267177745703
39 -0.0503092085942626 -2.029975152760744 -0.05039902161806822 -2.0299257393926387
40 -0.050231800973415376 -2.080206953734159 -0.05018638800829649 -2.0801121274009353
41 -0.05017777848988771 -2.130384732224047 -0.05015000496059656 -2.130262132361532
42 -0.050101280212402344 -2.1804860124364494 -0.050102336890995504 -2.1803644692525275
43 -0.050034279748797414 -2.230520292185247 -0.05005086734890938 -2.2304153366014368
44 -0.04996731039136648 -2.2804876025766134 -0.049875331856310365 -2.2802906684577473
45 -0.049905529245734215 -2.3303931318223476 -0.04990598652511835 -2.3301966549828657
46 -0.04983908645808697 -2.3802322182804345 -0.049945528618991375 -2.380142183601857
47 -0.049770085327327254 -2.4300023036077616 -0.04974354859441519 -2.429885732196272
48 -0.04970411602407694 -2.4797064196318384 -0.049651667661964896 -2.479537399858237
49 -0.04964374490082264 -2.529350164532661 -0.049680998735129836 -2.5292183985933665
50 -0.04958411771804094 -2.5789342822507018 -0.049595221877098083 -2.5788136204704646
51 -0.0495191840454936 -2.6284534662961954 -0.049416784383356574 -2.628230404853821
52 -0.049460205063223836 -2.6779136713594194 -0.049493901804089545 -2.6777243066579106
53 -0.04939376097172499 -2.7273074323311444 -0.04945429023355245 -2.7271785968914632
54 -0.049338340573012826 -2.7766457729041574 -0.04936712775379419 -2.7765457246452576
55 -0.049278420582413676 -2.825924193486571 -0.04925714619457722 -2.825802870839835
56 -0.04921784531325102 -2.875142038799822 -0.04919410608708859 -2.8749969769269232
57 -0.049160954914987086 -2.924302993714809 -0.04914897792041302 -2.924145954847336
58 -0.049101098254323 -2.9734040919691322 -0.049187215603888036 -2.973333170451224
59 -0.04904687460511923 -3.0224509665742514 -0.04901293069124222 -3.022346101142466
60 -0.0489846246317029 -3.071435591205954 -0.048993686214089394 -3.0713397873565556
61 -0.04893136322498322 -3.120366954430937 -0.04884879216551781 -3.120188579522073
62 -0.0488773588091135 -3.1692443132400507 -0.04884390793740749 -3.169032487459481
63 -0.04882511831820011 -3.2180694315582508 -0.04887483865022659 -3.2179073261097075
64 -0.04876723196357489 -3.2668366635218256 -0.04876090921461582 -3.2666682353243233
65 -0.04871469270437956 -3.315551356226205 -0.04871561415493488 -3.3153838494792582
66 -0.048660915531218055 -3.364212271757423 -0.04871732424944639 -3.3641011737287045
67 -0.04860131554305554 -3.4128135873004783 -0.04857387654483318 -3.412675050273538
68 -0.04855677876621485 -3.461370366066693 -0.04854451771825552 -3.4612195679917934
69 -0.048504714481532575 -3.5098750805482255 -0.048420191183686255 -3.5096397591754798
70 -0.04845296144485474 -3.55832804199308 -0.048401671461761 -3.5580414306372408
71 -0.04839661326259374 -3.606724655255674 -0.048335490934550765 -3.6063769215717913
72 -0.04835153985768557 -3.6550761951133595 -0.04819307252764702 -3.6545699940994383
73 -0.04829926732927561 -3.703375462442635 -0.04831245988607406 -3.7028824539855125
74 -0.048243116587400436 -3.7516185790300356 -0.048307023011147976 -3.7511894769966605
75 -0.04820019863545895 -3.7998187776654944 -0.04816798605024815 -3.7993574630469085
76 -0.04814700037240982 -3.847965778037904 -0.048147767409682275 -3.8475052304565907
77 -0.04809354487806559 -3.8960593229159697 -0.048144445195794104 -3.895649675652385
78 -0.04804483857005835 -3.944104161486028 -0.04776297453790903 -3.943412650190294
79 -0.04800729472190142 -3.992111456207929 -0.04807049762457609 -3.9914831478148702
80 -0.047949616052210334 -4.04006107226014 -0.047960815206170085 -4.03944396302104
81 -0.04790278691798448 -4.087963859178124 -0.04768388010561466 -4.0871278431266544
82 -0.047858677245676516 -4.135822536423801 -0.04798656031489372 -4.135114403441548
83 -0.047802656702697274 -4.183625193126498 -0.0477811461314559 -4.182895549573004
84 -0.04776296950876713 -4.231388162635265 -0.0476331427693367 -4.230528692342341
85 -0.047718805819749834 -4.279106968455015 -0.047725054807960986 -4.278253747150302
86 -0.04766593184322119 -4.326772900298237 -0.047662777453660966 -4.325916524603963
87 -0.047624462842941286 -4.3743973631411786 -0.047506075352430344 -4.373422599956394
88 -0.047574198618531224 -4.42197156175971 -0.047632464207708836 -4.421055064164102
89 -0.047530108131468296 -4.469501669891178 -0.047162804566323754 -4.468217868730426
90 -0.04748522508889437 -4.516986894980072 -0.04762700814753771 -4.515844876877964
91 -0.04743600487709045 -4.5644228998571625 -0.047411223873496056 -4.5632561007514605
92 -0.047392227686941624 -4.611815127544104 -0.04758449662476778 -4.610840597376228
93 -0.04734237939119339 -4.659157506935298 -0.04732965193688869 -4.658170249313117
94 -0.04729708340018988 -4.706454590335488 -0.04724823124706745 -4.705418480560184
95 -0.04725304469466209 -4.75370763503015 -0.04732942245900631 -4.75274790301919
96 -0.04720479398965836 -4.800912429019808 -0.047218536399304865 -4.799966439418495
97 -0.047157200425863265 -4.848069629445671 -0.046940628066658975 -4.846907067485154
98 -0.047115620225667953 -4.895185249671339 -0.046972453407943246 -4.893879520893098
99 -0.047076626867055896 -4.942261876538395 -0.04715375732630491 -4.941033278219402
100 -0.04702622648328543 -4.98928810302168 -0.04700511638075113 -4.988038394600153
101 -0.047008947283029553 -5.03629705030471 -0.046242618933320045 -5.034281013533473
102 -0.04696266949176788 -5.0832597197964775 -0.04681198932230472 -5.081093002855778
103 -0.04691490903496742 -5.130174628831445 -0.04696457739919424 -5.128057580254972
104 -0.04688290432095528 -5.1770575331524 -0.046704380214214324 -5.174761960469186
105 -0.04682079516351223 -5.223878328315912 -0.047171625867486 -5.2219335863366725
106 -0.04678527321666479 -5.270663601532577 -0.0465942358598113 -5.268527822196484
107 -0.04674629624933004 -5.317409897781907 -0.047099705412983896 -5.315627527609468
108 -0.04669923689216375 -5.364109134674071 -0.046667551063001154 -5.362295078672469
109 -0.04665078055113554 -5.410759915225206 -0.0466369116678834 -5.408931990340353
110 -0.04661756232380867 -5.457377477549015 -0.04666231945157051 -5.455594309791923
111 -0.046562418527901175 -5.503939896076916 -0.046512645483016965 -5.50210695527494
112 -0.04652289897203445 -5.55046279504895 -0.046422064676880835 -5.548529019951821
113 -0.0464810386300087 -5.596943833678958 -0.04644930399954319 -5.594978323951364
114 -0.04644345585256815 -5.6433872895315265 -0.04659088719636202 -5.641569211147726
115 -0.04639858603477478 -5.689785875566301 -0.046824504248797895 -5.688393715396524
116 -0.04635108932852745 -5.736136964894828 -0.046183242462575436 -5.734576957859099
117 -0.04630923662334681 -5.782446201518175 -0.04624404925853014 -5.78082100711763
118 -0.04627807699143886 -5.828724278509614 -0.04634310640394688 -5.827164113521577
119 -0.04622855894267559 -5.874952837452289 -0.04623321760445833 -5.873397331126035
120 -0.046190105564892295 -5.921142943017181 -0.04607039783149958 -5.919467728957534
121 -0.04614988379180431 -5.967292826808985 -0.04583831895142794 -5.965306047908962
122 -0.0461109172552824 -6.013403744064267 -0.04591727796941995 -6.011223325878382
123 -0.0460694320499897 -6.059473176114257 -0.04617901425808668 -6.057402340136469
124 -0.04602923579514027 -6.105502411909398 -0.045880811847746374 -6.103283151984216
125 -0.04598988052457571 -6.151492292433973 -0.046302690729498865 -6.149585842713715
126 -0.045952689833939075 -6.197444982267912 -0.04596752747893333 -6.195553370192648
127 -0.04591186586767435 -6.243356848135587 -0.04635253045707941 -6.241905900649728
128 -0.04587256629019976 -6.289229414425787 -0.04623969066888094 -6.288145591318609
129 -0.04582538697868586 -6.335054801404473 -0.04596354719251394 -6.334109138511123
130 -0.04578096307814121 -6.380835764482614 -0.04594503697007894 -6.380054175481202
131 -0.04574176538735628 -6.426577529869971 -0.045475018210709095 -6.4255291936919114
132 -0.04570800233632326 -6.472285532206294 -0.04571292828768492 -6.471242121979596
133 -0.045669220946729185 -6.517954753153024 -0.04550915528088808 -6.516751277260484
134 -0.045625819265842436 -6.563580572418866 -0.04586601052433252 -6.562617287784817
135 -0.04558771792799234 -6.609168290346858 -0.04567267093807459 -6.608289958722891
136 -0.04554660171270371 -6.654714892059562 -0.045786065980792046 -6.654076024703683
137 -0.04551294799894094 -6.700227840058503 -0.04516321755945683 -6.699239242263141
138 -0.04547656923532486 -6.745704409293827 -0.045982994325459006 -6.745222236588599
139 -0.045428435690701006 -6.791132844984528 -0.0455088596791029 -6.790731096267702
140 -0.04538792073726654 -6.836520765721795 -0.044797951169312 -6.8355290474370145
141 -0.0453637920320034 -6.881884557753798 -0.04460013136267662 -6.880129178799691
142 -0.04532783813774586 -6.927212395891544 -0.04580029509961605 -6.9259294738993065
143 -0.04528054930269718 -6.972492945194242 -0.045737011916935445 -6.971666485816242
144 -0.045243757963180545 -7.017736703157422 -0.044897836074233054 -7.016564321890475
145 -0.04520610198378563 -7.0629428051412075 -0.04466358758509159 -7.0612279094755666
146 -0.04517412725836038 -7.108116932399568 -0.04515041634440422 -7.10637832581997
147 -0.04513048082590103 -7.153247413225469 -0.045372437313199045 -7.15175076313317
148 -0.04509474728256464 -7.198342160508034 -0.04519609864801168 -7.196946861781181
149 -0.04506667722016573 -7.243408837728199 -0.04526620060205459 -7.242213062383236
150 -0.045028481259942056 -7.288437318988142 -0.04433294460177421 -7.28654600698501
151 -0.044987703859806064 -7.333425022847948 -0.04593827966600657 -7.332484286651017
152 -0.044941797852516174 -7.378366820700464 -0.04481995534151793 -7.377304241992535
153 -0.044904021359980104 -7.423270842060444 -0.04482677821069956 -7.422131020203235
154 -0.044871133379638196 -7.468141975440083 -0.04478204678744078 -7.466913066990676
155 -0.04483600053936243 -7.512977975979445 -0.0451495286077261 -7.512062595598402
156 -0.0447942104190588 -7.557772186398504 -0.045030622743070126 -7.557093218341472
157 -0.04476299863308668 -7.6025351850315905 -0.04386996831744909 -7.600963186658921
158 -0.04473479688167572 -7.647269981913266 -0.04508939404040575 -7.646052580699327
159 -0.04468919560313225 -7.691959177516398 -0.04453884698450565 -7.690591427683833
160 -0.044651526026427746 -7.7366107035428255 -0.04439767114818096 -7.734989098832013
161 -0.04462114032357931 -7.781231843866405 -0.04397142622619867 -7.778960525058212
162 -0.04459410570561886 -7.825825949572024 -0.04480527602136135 -7.823765801079573
163 -0.04454894103109837 -7.870374890603122 -0.04435307420790195 -7.868118875287475
164 -0.04451366160064936 -7.914888552203771 -0.044206698052585126 -7.912325573340061
165 -0.04447592981159687 -7.959364482015368 -0.04436947535723448 -7.956695048697295
166 -0.044444698840379715 -8.003809180855747 -0.04443956427276134 -8.001134612970056
167 -0.04441030193120241 -8.04821948278695 -0.044717836938798425 -8.045852449908853
168 -0.04436639081686735 -8.092585873603817 -0.044574871100485323 -8.090427321009338
169 -0.04432392027229071 -8.136909793876107 -0.04393322560936212 -8.1343605466187
170 -0.044293871894478795 -8.181203665770585 -0.04406827986240387 -8.178428826481104
171 -0.04426188617944717 -8.225465551950032 -0.04412050824612379 -8.222549334727228
172 -0.044239428266882895 -8.269704980216915 -0.043628005497157576 -8.266177340224386
173 -0.04419995304197073 -8.313904933258886 -0.044162494502961634 -8.310339834727348
174 -0.04418355301022529 -8.35808848626911 -0.04502211082726717 -8.355361945554614
175 -0.044124032743275164 -8.402212519012386 -0.043951404839754106 -8.399313350394369
176 -0.04409642443060875 -8.446308943442995 -0.04456823710352183 -8.443881587497891
177 -0.04405415672808886 -8.490363100171084 -0.043983039632439616 -8.487864627130332
178 -0.04400736391544342 -8.534370464086528 -0.04327747449278831 -8.53114210162312
179 -0.04399003963917494 -8.578360503725703 -0.04414377696812153 -8.575285878591242
180 -0.04394828341901302 -8.622308787144716 -0.043798125721514224 -8.619084004312755
181 -0.04392604548484087 -8.666234832629558 -0.04363204929977656 -8.662716053612533
182 -0.043882498703897 -8.710117331333455 -0.04342967439442873 -8.70614572800696
183 -0.0438559390604496 -8.753973270393905 -0.04457266442477703 -8.750718392431738
184 -0.0438091216608882 -8.797782392054794 -0.04334201440215111 -8.79406040683389
185 -0.04379831869155169 -8.841580710746346 -0.04247897285968065 -8.83653937969357
186 -0.043759402446448804 -8.885340113192795 -0.043959181383252145 -8.880498561076822
187 -0.0437235102057457 -8.929063623398541 -0.043036403879523275 -8.923534964956344
188 -0.043695715442299846 -8.972759338840842 -0.04358175974339247 -8.967116724699737
189 -0.04364993739873171 -9.016409276239573 -0.0431656077504158 -9.010282332450153
190 -0.043628950603306293 -9.06003822684288 -0.04471343215554953 -9.054995764605703
191 -0.04359160792082548 -9.103629834763705 -0.04326262436807156 -9.098258388973775
192 -0.04355855342000723 -9.147188388183713 -0.0434601778164506 -9.141718566790226
193 -0.04352688752114773 -9.19071527570486 -0.04428400676697493 -9.186002573557202
194 -0.043484380654990676 -9.234199656359852 -0.04333161246031523 -9.229334186017518
195 -0.04345415346324444 -9.277653809823097 -0.04330443311482668 -9.272638619132344
196 -0.04342169295996427 -9.32107550278306 -0.04307988937944174 -9.315718508511786
197 -0.043376320227980616 -9.364451823011041 -0.04361557252705097 -9.359334081038837
198 -0.04333744328469038 -9.407789266295731 -0.04614234771579504 -9.405476428754632
199 -0.04330064300447702 -9.451089909300208 -0.04367056954652071 -9.449146998301153
200 -0.043248073756694795 -9.494337983056903 -0.042972206324338916 -9.492119204625492
201 -0.043232436850667 -9.53757041990757 -0.04374916423112154 -9.535868368856613
202 -0.04318944364786148 -9.580759863555432 -0.04373205583542585 -9.579600424692039
203 -0.04315006043761969 -9.623909923993052 -0.04315971117466688 -9.622760135866706
204 -0.043117716908454895 -9.667027640901507 -0.04315416775643825 -9.665914303623143
205 -0.04308915995061398 -9.710116800852122 -0.04291747733950615 -9.70883178096265
206 -0.0430411322042346 -9.753157933056356 -0.04264054968953133 -9.75147233065218
207 -0.04301341567188501 -9.79617134872824 -0.043271591514348985 -9.79474392216653
208 -0.04299629405140877 -9.83916764277965 -0.042359030619263646 -9.837102952785793
209 -0.0429616779088974 -9.882129320688547 -0.04258351568132639 -9.879686468467119
210 -0.04293328858911991 -9.925062609277667 -0.04210740365087986 -9.921793872117998
211 -0.042910853214561936 -9.967973462492228 -0.042986088804900645 -9.964779960922899
212 -0.0428687434643507 -10.010842205956578 -0.043026361614465714 -10.007806322537364
213 -0.04283183664083481 -10.053674042597413 -0.04283527564257383 -10.050641598179938
214 -0.042796617932617666 -10.09647066053003 -0.04265163280069828 -10.093293230980636
215 -0.04276580009609461 -10.139236460626126 -0.04211704730987549 -10.135410278290513
216 -0.04275259803980589 -10.181989058665932 -0.04418014399707317 -10.179590422287585
217 -0.042693433538079265 -10.224682492204012 -0.043388967774808405 -10.222979390062394
218 -0.04264314863830805 -10.267325640842321 -0.04345427583903074 -10.266433665901424
219 -0.04263364318758249 -10.309959284029903 -0.044150039367377755 -10.310583705268801
220 -0.04257986508309841 -10.352539149113001 -0.04267028141766786 -10.353253986686468
221 -0.0425274346023798 -10.395066583715382 -0.04282164722681046 -10.396075633913279
222 -0.042492649704217914 -10.4375592334196 -0.040446874871850017 -10.43652250878513
223 -0.04249221496284008 -10.48005144838244 -0.040764184482395646 -10.477286693267525
224 -0.04245954416692257 -10.522510992549362 -0.04274500906467438 -10.520031702332199
225 -0.04243311304599047 -10.564944105595353 -0.04218629114329815 -10.562217993475498
226 -0.04239326901733875 -10.607337374612692 -0.043129798211157325 -10.605347791686656
227 -0.04235851839184761 -10.64969589300454 -0.04249964877963066 -10.647847440466286
228 -0.04232050161808729 -10.692016394622627 -0.0423297556117177 -10.690177196078004
229 -0.04228560756891966 -10.734302002191546 -0.041376997530460355 -10.731554193608464
230 -0.04226566571742296 -10.776567667908969 -0.042029508762061595 -10.773583702370525
231 -0.04222940653562546 -10.818797074444594 -0.04220421761274338 -10.815787919983268
232 -0.04220693875104189 -10.861004013195636 -0.04047846924513578 -10.856266389228404
233 -0.04216852635145187 -10.903172539547088 -0.041803954541683196 -10.898070343770087
234 -0.0421375522390008 -10.945310091786089 -0.04291306920349598 -10.940983412973583
235 -0.042108403705060485 -10.98741849549115 -0.04153614528477192 -10.982519558258355
236 -0.0420719476416707 -11.02949044313282 -0.04285822659730911 -11.025377784855664
237 -0.04202833380550146 -11.071518776938321 -0.039043769240379333 -11.064421554096043
238 -0.04201288279145956 -11.11353165972978 -0.042186327278614044 -11.106607881374657
239 -0.04199395012110472 -11.155525609850885 -0.0422068202868104 -11.148814701661468
240 -0.04193946644663811 -11.197465076297524 -0.0424108786508441 -11.191225580312313
241 -0.0419301088899374 -11.239395185187462 -0.04074069131165743 -11.231966271623971
242 -0.041910420358181 -11.281305605545644 -0.04157876633107662 -11.273545037955047
243 -0.04188108164817095 -11.323186687193814 -0.043132093735039234 -11.316677131690087
244 -0.0418342262506485 -11.365020913444463 -0.041595887020230295 -11.358273018710317
245 -0.041792997531592845 -11.406813910976055 -0.04322200920432806 -11.401495027914645
246 -0.04176256749778986 -11.448576478473845 -0.0427139651030302 -11.444208993017675
247 -0.04172083046287298 -11.490297308936718 -0.041076590307056904 -11.485285583324732
248 -0.04168683495372534 -11.531984143890444 -0.041481805965304375 -11.526767389290036
249 -0.04164544399827719 -11.573629587888721 -0.042040645517408846 -11.568808034807445
250 -0.04162973817437887 -11.6152593260631 -0.040561471693217756 -11.609369506500663
251 -0.041608637757599355 -11.6568679638207 -0.041134833544492724 -11.650504340045156
252 -0.04157036431133747 -11.698438328132037 -0.04258223474025726 -11.693086574785413
253 -0.04153380282223225 -11.73997213095427 -0.03982246518135071 -11.732909039966763
254 -0.0415169695392251 -11.781489100493495 -0.04142982456833124 -11.774338864535094
255 -0.04148261751979589 -11.82297171801329 -0.04012536015361547 -11.81446422468871
256 -0.041451150365173814 -11.864422868378464 -0.04048241786658764 -11.854946642555298
257 -0.041443191841244696 -11.905866060219708 -0.0431995777413249 -11.898146220296622
258 -0.04136924725025892 -11.947235307469967 -0.04231495559215546 -11.940461175888778
259 -0.04133655447512865 -11.988571861945095 -0.04177196566015482 -11.982233141548933
260 -0.04131743088364601 -12.029889292828742 -0.041623102873563765 -12.023856244422497
261 -0.041279221326112746 -12.071168514154854 -0.041717177256941795 -12.065573421679439
262 -0.04124308526515961 -12.112411599420014 -0.04165528323501348 -12.107228704914451
263 -0.04122037459164858 -12.153631974011663 -0.040554608963429925 -12.14778331387788
264 -0.04118219520896673 -12.19481416922063 -0.04228244125843048 -12.190065755136311
265 -0.0411584610119462 -12.235972630232576 -0.040419839322566986 -12.230485594458878
266 -0.04112891033291817 -12.277101540565495 -0.04062279295176267 -12.27110838741064
267 -0.0410993255674839 -12.318200866132978 -0.040273931436240674 -12.311382318846881
268 -0.04107292797416449 -12.359273794107143 -0.042314670979976654 -12.353696989826858
269 -0.04104246385395527 -12.400316257961098 -0.04173212368041277 -12.395429113507271
270 -0.04100158102810383 -12.441317838989201 -0.041953318007290366 -12.437382431514562
271 -0.040969721786677835 -12.482287560775879 -0.040744022279977796 -12.47812645379454
272 -0.04094572179019451 -12.523233282566073 -0.04158594980835915 -12.519712403602899
273 -0.04090157672762871 -12.564134859293702 -0.04170603957027197 -12.56141844317317
274 -0.04087292514741421 -12.605007784441117 -0.04155505876988173 -12.602973501943053
275 -0.040827205404639244 -12.645834989845756 -0.04169319849461317 -12.644666700437666
276 -0.04079658612608909 -12.686631575971845 -0.041260193288326266 -12.685926893725993
277 -0.040775240398943424 -12.727406816370788 -0.04172946400940418 -12.727656357735396
278 -0.0407267339527607 -12.76813355032355 -0.04091089107096195 -12.768567248806358
279 -0.04069072064012289 -12.808824270963672 -0.0406875554472208 -12.809254804253579
280 -0.040658604353666306 -12.849482875317339 -0.04077979512512684 -12.850034599378706
281 -0.04063074290752411 -12.890113618224863 -0.03897758908569813 -12.889012188464404
282 -0.04062084257602692 -12.93073446080089 -0.0415161008015275 -12.930528289265931
283 -0.04058329556137323 -12.971317756362263 -0.041489312425255775 -12.972017601691187
284 -0.04054836668074131 -13.011866123043005 -0.03952917605638504 -13.011546777747572
285 -0.04052579216659069 -13.052391915209595 -0.039247752726078035 -13.05079453047365
286 -0.04050687365233898 -13.092898788861934 -0.042854524403810504 -13.093649054877462
287 -0.04044854920357466 -13.133347338065509 -0.03986514154821634 -13.133514196425677
288 -0.040424644388258456 -13.173771982453767 -0.04084377307444811 -13.174357969500125
289 -0.0403975835070014 -13.214169565960768 -0.04056967068463564 -13.214927640184762
290 -0.040379400737583636 -13.254548966698351 -0.038710491918027404 -13.25363813210279
291 -0.04036087188869715 -13.29490983858705 -0.04211053196340799 -13.295748664066197
292 -0.040305120311677455 -13.335214958898726 -0.0380389342084527 -13.33378759827465
293 -0.04028979931026697 -13.375504758208994 -0.041140114329755305 -13.374927712604405
294 -0.040254184231162074 -13.415758942440156 -0.040525931492447854 -13.415453644096853
295 -0.040228121727705 -13.45598706416786 -0.04088093340396881 -13.456334577500822
296 -0.04017998855561018 -13.496167052723472 -0.039887814223766326 -13.496222391724588
297 -0.04015568140894175 -13.536322734132414 -0.040287424623966214 -13.536509816348554
298 -0.04013374969363213 -13.576456483826046 -0.04178045503795147 -13.578290271386505
299 -0.04009789209812879 -13.616554375924174 -0.03870492521673441 -13.61699519660324
300 -0.040065564401447776 -13.656619940325623 -0.03932999595999718 -13.656325192563237
301 -0.04005091432482004 -13.696670854650442 -0.040084747783839705 -13.696409940347078
302 -0.040004650503396987 -13.736675505153839 -0.037611632607877254 -13.734021572954955
303 -0.04000897165387869 -13.776684476807718 -0.040346641652286054 -13.774368214607241
304 -0.03997733183205128 -13.81666180863977 -0.04037162084132433 -13.814739835448565
305 -0.03993231169879437 -13.856594120338565 -0.03950888756662607 -13.854248723015191
306 -0.03989320937544107 -13.896487329714006 -0.03930945452302694 -13.893558177538218
307 -0.03989780768752098 -13.936385137401526 -0.0385093541815877 -13.932067531719806
308 -0.03984856270253658 -13.976233700104062 -0.04221007432788611 -13.974277606047693
309 -0.03980022836476564 -14.016033928468827 -0.04033279474824667 -14.01461040079594
310 -0.03977149687707424 -14.055805425345902 -0.03826108518987894 -14.052871485985818
311 -0.039755560271441934 -14.095560985617343 -0.03793955333530903 -14.090811039321128
312 -0.03974866159260273 -14.135309647209946 -0.039782535098493096 -14.13059357441962
313 -0.0397031906992197 -14.175012837909165 -0.04019118379801512 -14.170784758217636
314 -0.03967869896441698 -14.214691536873582 -0.04104985632002354 -14.21183461453766
315 -0.03965256810188293 -14.254344104975464 -0.03937697820365429 -14.251211592741313
316 -0.03960359543561935 -14.293947700411083 -0.04058460704982281 -14.291796199791136
317 -0.03956050500273704 -14.33350820541382 -0.040396959893405436 -14.332193159684541
318 -0.03954072389751673 -14.373048929311336 -0.04033531006425619 -14.372528469748797
319 -0.039465108700096604 -14.412514038011432 -0.04354168083518743 -14.416070150583984
320 -0.03943476341664791 -14.45194880142808 -0.03969623912125826 -14.455766389705243
321 -0.03941442593932152 -14.491363227367401 -0.04005088284611702 -14.49581727255136
322 -0.03938184846192598 -14.530745075829326 -0.03992317374795675 -14.535740446299316
323 -0.0393363593146205 -14.570081435143948 -0.03860331755131483 -14.574343763850631
324 -0.03932098466902971 -14.609402419812977 -0.039525711350142954 -14.613869475200774
325 -0.0392947044223547 -14.648697124235332 -0.03921559769660234 -14.653085072897376
326 -0.03927673380821943 -14.68797385804355 -0.039259076677262784 -14.69234414957464
327 -0.0392301058396697 -14.72720396388322 -0.03901069555431604 -14.731354845128955
328 -0.03922341465950012 -14.76642737854272 -0.03858134299516678 -14.769936188124122
329 -0.039192214421927926 -14.805619592964646 -0.03994859028607607 -14.809884778410199
330 -0.03916235826909542 -14.844781951233742 -0.038574178144335745 -14.848458956554534
331 -0.039127046801149847 -14.883908998034892 -0.037813101522624494 -14.886272058077159
332 -0.03912341631948948 -14.923032414354381 -0.03907548785209656 -14.925347545929256
333 -0.039083839021623136 -14.962116253376005 -0.03798628728836775 -14.963333833217623
334 -0.03908750358968973 -15.001203756965694 -0.039157597534358504 -15.002491430751983
335 -0.03906530141830444 -15.040269058383998 -0.0398896275088191 -15.042381058260801
336 -0.03905387576669454 -15.079322934150692 -0.03696593549102545 -15.079346993751827
337 -0.039021753706038 -15.11834468785673 -0.0380779929459095 -15.117424986697737
338 -0.03897674921900034 -15.15732143707573 -0.03870400674641132 -15.156128993444147
339 -0.0389725049957633 -15.196293942071494 -0.03537782896310091 -15.191506822407248
340 -0.03897394128143787 -15.23526788335293 -0.03984820004552603 -15.231355022452775
341 -0.0389373542740941 -15.274205237627024 -0.039324328489601615 -15.270679350942377
342 -0.03891087081283331 -15.313116108439857 -0.039387413300573826 -15.31006676424295
343 -0.03885653018951416 -15.351972638629372 -0.03841473255306482 -15.348481496796015
344 -0.038838363438844684 -15.390811002068217 -0.0386769687756896 -15.387158465571705
345 -0.038821042701601985 -15.42963204476982 -0.038600570522248745 -15.425759036093954
346 -0.03879245854914189 -15.468424503318962 -0.03858954291790724 -15.464348579011862
347 -0.0387601001188159 -15.507184603437778 -0.03853533249348402 -15.502883911505347
348 -0.03874286580830812 -15.545927469246086 -0.03925035260617733 -15.542134264111525
349 -0.03873369544744491 -15.58466116469353 -0.039380908384919165 -15.581515172496443
350 -0.03869318664073944 -15.62335435133427 -0.03890572804957628 -15.62042090054602
351 -0.0386773569509387 -15.662031708285207 -0.03949658889323473 -15.659917489439254
352 -0.038626241683959964 -15.700657949969168 -0.039864560961723326 -15.699782050400977
353 -0.03859066758304834 -15.739248617552215 -0.037984825856983664 -15.737766876257961
354 -0.03857877273112535 -15.77782739028334 -0.039994163624942305 -15.777761039882904
355 -0.03852878175675869 -15.816356172040098 -0.03874479699879885 -15.816505836881703
356 -0.038491006940603256 -15.854847178980702 -0.03814972899854183 -15.854655565880245
357 -0.03848949633538723 -15.893336675316089 -0.038263467326760295 -15.892919033207006
358 -0.03845695555210114 -15.93179363086819 -0.03916977271437645 -15.932088805921383
359 -0.0383895494043827 -15.970183180272572 -0.04027322456240654 -15.97236203048379
360 -0.038387663289904596 -16.008570843562477 -0.03802004903554916 -16.01038207951934
361 -0.0383704200387001 -16.046941263601177 -0.03881737198680639 -16.049199451506144
362 -0.03833394516259432 -16.085275208763772 -0.040412476472556594 -16.0896119279787
363 -0.0382848622277379 -16.12356007099151 -0.03934179246425629 -16.128953720442958
364 -0.0382570669054985 -16.161817137897007 -0.03879070635885 -16.167744426801807
365 -0.038215897232294085 -16.2000330351293 -0.038069064170122145 -16.20581349097193
366 -0.03820927403867245 -16.238242309167973 -0.040229753218591215 -16.24604324419052
367 -0.038154118321835996 -16.276396427489807 -0.03641715683043003 -16.282460401020952
368 -0.03816174361854792 -16.314558171108356 -0.03741420451551676 -16.31987460553647
369 -0.03813045807182789 -16.352688629180182 -0.037495154142379764 -16.35736975967885
370 -0.038097867369651796 -16.390786496549833 -0.036813623271882534 -16.394183382950732
371 -0.03811340220272541 -16.428899898752558 -0.0370091000571847 -16.431192483007916
372 -0.03812031112611294 -16.467020209878672 -0.04015316236764192 -16.471345645375557
373 -0.03804915305227041 -16.505069362930943 -0.0393284410238266 -16.510674086399383
374 -0.03800486046820879 -16.543074223399152 -0.03796739019453525 -16.548641476593918
375 -0.03798825144767761 -16.58106247484683 -0.03516694027930498 -16.58380841687322
376 -0.037996504455804825 -16.619058979302636 -0.03482221234589815 -16.61863062921912
377 -0.03799563031643629 -16.657054609619074 -0.03935681004077196 -16.65798743925989
378 -0.037947561219334604 -16.695002170838407 -0.038074023090302944 -16.696061462350194
379 -0.0379191929474473 -16.732921363785856 -0.03682559281587601 -16.73288705516607
380 -0.03791775722056627 -16.77083912100642 -0.03660772927105427 -16.769494784437125
381 -0.03788100965321064 -16.808720130659633 -0.03910533506423235 -16.808600119501357
382 -0.0378691766411066 -16.84658930730074 -0.04288225341588259 -16.85148237291724
383 -0.03778028301894665 -16.884369590319686 -0.040103921107947825 -16.89158629402519
384 -0.03772767186164856 -16.922097262181335 -0.03757792953401804 -16.929164223559205
385 -0.037715061008930205 -16.959812323190267 -0.03754304517060518 -16.96670726872981
386 -0.03769610729068518 -16.997508430480952 -0.038573444820940495 -17.00528071355075
387 -0.03767364639788866 -17.03518207687884 -0.0355647748336196 -17.04084548838437
388 -0.03768472243100405 -17.072866799309843 -0.038255003094673154 -17.079100491479043
389 -0.03763866890221834 -17.11050546821206 -0.03866568505764008 -17.117766176536684
390 -0.037605153024196626 -17.148110621236256 -0.04057001546025276 -17.158336191996938
391 -0.0375707171857357 -17.185681338421993 -0.0375678863376379 -17.195904078334575
392 -0.03753844052553177 -17.223219778947524 -0.03750934340059757 -17.23341342173517
393 -0.03753314856439829 -17.260752927511923 -0.03706548195332289 -17.270478903688495
394 -0.037507379055023195 -17.298260306566945 -0.033491601794958116 -17.303970505483452
395 -0.037499722093343735 -17.33576002866029 -0.03719804547727108 -17.341168550960724
396 -0.03747264370322227 -17.37323267236351 -0.03496671002358198 -17.376135260984306
397 -0.037450182251632214 -17.410682854615143 -0.039120989851653576 -17.41525625083596
398 -0.03742176480591297 -17.448104619421056 -0.03701191060245037 -17.45226816143841
399 -0.03740949817001819 -17.485514117591073 -0.03768399246037006 -17.48995215389878
400 -0.037393256463110446 -17.522907374054185 -0.038352137245237825 -17.528304291144018
401 -0.03734368048608303 -17.560251054540267 -0.036265996657311915 -17.56457028780133
402 -0.037347172386944294 -17.59759822692721 -0.03998475074768067 -17.604555038549012
403 -0.03728612028062343 -17.634884347207834 -0.03735409118235111 -17.641909129731363
404 -0.03725485242903233 -17.672139199636867 -0.03797691725194454 -17.67988604698331
405 -0.03724183198064566 -17.70938103161751 -0.03582557868212462 -17.715711625665435
406 -0.03721814379096031 -17.74659917540847 -0.03751117791980505 -17.75322280358524
407 -0.03722482919692993 -17.7838240046054 -0.036104155145585536 -17.789326958730825
408 -0.03721277713775635 -17.821036781743157 -0.03385852426290512 -17.82318548299373
409 -0.037208798341453075 -17.85824558008461 -0.03577199820429087 -17.85895748119802
410 -0.03717382773756981 -17.895419407822178 -0.037207039445638655 -17.89616452064366
411 -0.03718110155314207 -17.93260050937532 -0.03595268651843071 -17.93211720716209
412 -0.03716440498828888 -17.96976491436361 -0.03606436606496573 -17.968181573227056
413 -0.037131724320352076 -18.006896638683962 -0.03701512310653925 -18.005196696333595
414 -0.0371256522834301 -18.04402229096739 -0.03572131413966417 -18.04091801047326
415 -0.03709245193749666 -18.081114742904887 -0.035033658146858215 -18.075951668620117
416 -0.037107265926897524 -18.118222008831786 -0.03820817526429891 -18.114159843884416
417 -0.03705803733319044 -18.155280046164975 -0.038669954240322116 -18.15282979812474
418 -0.03703619576990604 -18.192316241934883 -0.03561799507588148 -18.18844779320062
419 -0.03701309133321047 -18.229329333268094 -0.039768006466329095 -18.22821579966695
420 -0.036974151991307734 -18.266303485259403 -0.03773732427507639 -18.265953123942026
421 -0.03692476488649845 -18.303228250145903 -0.038502461090683934 -18.30445558503271
422 -0.03692950177937746 -18.34015775192528 -0.03702954743057489 -18.341485132463283
423 -0.03687466885894537 -18.377032420784225 -0.03789513986557722 -18.37938027232886
424 -0.03685694765299559 -18.41388936843722 -0.038391288742423056 -18.417771561071284
425 -0.03683767281472683 -18.450727041251948 -0.03592934627085924 -18.453700907342142
426 -0.03680561017245054 -18.4875326514244 -0.03425483088940382 -18.487955738231545
427 -0.03681573625653982 -18.524348387680938 -0.0367422629147768 -18.524698001146323
428 -0.03680703546851873 -18.561155423149458 -0.03421027697622776 -18.55890827812255
429 -0.03676330354064703 -18.597918726690104 -0.033239095285534856 -18.592147373408086
430 -0.036821930482983586 -18.634740657173086 -0.03973448164761066 -18.631881855055695
431 -0.03676233850419521 -18.671502995677283 -0.03706693463027477 -18.66894878968597
432 -0.03675143197178841 -18.70825442764907 -0.0376521397382021 -18.706600929424173
433 -0.03669280894100666 -18.744947236590075 -0.036637007258832455 -18.743237936683006
434 -0.03669583983719349 -18.78164307642727 -0.03942538630217314 -18.78266332298518
435 -0.036670163832604886 -18.818313240259872 -0.036527525261044504 -18.819190848246222
436 -0.03662418611347675 -18.85493742637335 -0.03662022948265076 -18.855811077728873
437 -0.03660160433501005 -18.891539030708362 -0.03848435189574957 -18.894295429624623
438 -0.03658878076821566 -18.92812781147658 -0.0376799700781703 -18.931975399702793
439 -0.03655320052057505 -18.964681011997154 -0.037295548059046266 -18.96927094776184
440 -0.03652317989617586 -19.00120419189333 -0.036332139559090135 -19.005603087320928
441 -0.03650851920247078 -19.0377127110958 -0.036703917756676675 -19.042307005077603
442 -0.03647058643400669 -19.074183297529807 -0.03635847549885511 -19.078665480576458
443 -0.0364623436704278 -19.110645641200236 -0.03570874501019716 -19.114374225586655
444 -0.03641794677823782 -19.147063587978472 -0.03938979618251324 -19.153764021769167
445 -0.03638395797461271 -19.183447545953086 -0.03722705654799938 -19.190991078317165
446 -0.03638947252184153 -19.219837018474927 -0.03717103898525238 -19.228162117302418
447 -0.03636014498770237 -19.25619716346263 -0.03767601698637009 -19.26583813428879
448 -0.03633923511952162 -19.29253639858215 -0.03937914278358221 -19.30521727707237
449 -0.036262473277747634 -19.3287988718599 -0.03519765753298998 -19.34041493460536
450 -0.03626105859875679 -19.365059930458656 -0.037427797168493274 -19.377842731773853
451 -0.036223812587559225 -19.401283743046214 -0.0364596052095294 -19.414302336983383
452 -0.036197401024401187 -19.437481144070617 -0.036599780432879925 -19.450902117416263
453 -0.03619097284972668 -19.473672116920344 -0.03710009176284075 -19.488002209179104
454 -0.0361488651484251 -19.50982098206877 -0.03678803034126758 -19.52479023952037
455 -0.03613122310489416 -19.545952205173666 -0.036265666224062444 -19.561055905744432
456 -0.03612784016877413 -19.58208004534244 -0.0369647242128849 -19.59802062995732
457 -0.036091563664376734 -19.61817160900682 -0.03677946012467146 -19.63480009008199
458 -0.03611450102180243 -19.65428611002862 -0.039627248607575896 -19.674427338689565
459 -0.03603090401738882 -19.69031701404601 -0.03534445371478796 -19.709771792404354
460 -0.03601840808987618 -19.726335422135886 -0.0363482030108571 -19.74611999541521
461 -0.036009068600833416 -19.76234449073672 -0.03498456068336964 -19.78110455609858
462 -0.035999623313546184 -19.798344114050266 -0.0348075969144702 -19.81591215301305
463 -0.035940954461693764 -19.83428506851196 -0.03205502647906542 -19.847967179492112
464 -0.03599841315299272 -19.870283481664952 -0.03473393544554711 -19.88270111493766
465 -0.03600831013172865 -19.90629179179668 -0.03500551413744688 -19.917706629075106
466 -0.03597298450767994 -19.94226477630436 -0.03420494552701712 -19.95191157460212
467 -0.03596252221614123 -19.9782272985205 -0.03525503985583782 -19.98716661445796
468 -0.03596102800220251 -20.014188326522703 -0.035799980722367765 -20.022966595180325
469 -0.03594163693487644 -20.05012996345758 -0.034849902242422105 -20.057816497422746
470 -0.03590811174362898 -20.08603807520121 -0.03509052023291588 -20.092907017655662
471 -0.03590522687882185 -20.12194330208003 -0.03681723028421402 -20.129724247939876
472 -0.03586967699229717 -20.15781297907233 -0.03471236266195774 -20.164436610601832
473 -0.03584587015211582 -20.193658849224445 -0.04187746644020081 -20.206314077042034
474 -0.035824726708233355 -20.22948357593268 -0.036246040090918544 -20.242560117132953
475 -0.03579931352287531 -20.265282889455555 -0.035336974635720254 -20.277897091768672
476 -0.03579620439559221 -20.301079093851147 -0.03754742722958326 -20.315444518998255
477 -0.03574548438191414 -20.33682457823306 -0.035062049701809886 -20.350506568700066
478 -0.035729262977838516 -20.372553841210898 -0.03462314773350954 -20.385129716433575
479 -0.03573450688272715 -20.408288348093624 -0.03680384736508131 -20.421933563798657
480 -0.03570430930703879 -20.443992657400663 -0.03287558853626251 -20.45480915233492
481 -0.03569411933422088 -20.479686776734884 -0.0377068342640996 -20.49251598659902
482 -0.035670666955411434 -20.515357443690295 -0.03439653143286705 -20.52691251803189
483 -0.0356385612860322 -20.550996004976327 -0.034331876412034036 -20.56124439444392
484 -0.035644549317657946 -20.586640554293986 -0.031045178510248662 -20.59228957295417
485 -0.035652048885822296 -20.622292603179808 -0.03528005313128233 -20.62756962608545
486 -0.03564256969839334 -20.6579351728782 -0.03616081904619932 -20.663730445131648
487 -0.03561347611248493 -20.693548648990685 -0.036660717241466044 -20.700391162373116
488 -0.03560552168637514 -20.72915417067706 -0.0336640851572156 -20.734055247530332
489 -0.035551329329609874 -20.76470550000667 -0.03154610907658935 -20.765601356606922
490 -0.035587821155786514 -20.800293321162457 -0.032516234740614894 -20.798117591347538
491 -0.03567941430956125 -20.83597273547202 -0.042888208478689197 -20.841005799826227
492 -0.035509906336665155 -20.871482641808683 -0.03381436839699745 -20.874820168223224
493 -0.03551087025552988 -20.90699351206421 -0.03611354641616345 -20.910933714639388
494 -0.035499893687665464 -20.942493405751875 -0.03428143784403801 -20.945215152483424
495 -0.03549509327858687 -20.977988499030463 -0.03583800531923771 -20.981053157802663
496 -0.03548543471843004 -21.013473933748894 -0.036365135386586186 -21.017418293189248
497 -0.03545960485935211 -21.048933538608246 -0.03472521770745516 -21.052143510896702
498 -0.035443680733442305 -21.08437721934169 -0.043391290865838525 -21.09553480176254
499 -0.03537033479660749 -21.119747554138296 -0.035211609490215776 -21.130746411252755
500 -0.0353440847247839 -21.15509163886308 -0.03588270153850317 -21.16662911279126
501 -0.03534419126808643 -21.190435830131168 -0.03506357148289681 -21.201692684274157
502 -0.03531636297702789 -21.225752193108196 -0.036179019510746 -21.237871703784904
503 -0.035315809212625025 -21.261068002320823 -0.03399260174483061 -21.271864305529736
504 -0.035300861671566965 -21.296368863992388 -0.03594463914632797 -21.307808944676065
505 -0.035258385725319384 -21.33162724971771 -0.0362134825438261 -21.34402242721989
506 -0.03522317800670862 -21.36685042772442 -0.03443056009709835 -21.37845298731699
507 -0.0352131512016058 -21.402063578926025 -0.0354670163244009 -21.41392000364139
508 -0.03522121664136648 -21.437284795567393 -0.03322744891047478 -21.447147452551864
509 -0.035233098268508914 -21.472517893835903 -0.03628527857363224 -21.483432731125497
510 -0.03516336232423782 -21.50768125616014 -0.03544884603470564 -21.5188815771602
511 -0.03518127612769604 -21.542862532287835 -0.03670120891183615 -21.555582786072037
512 -0.03516180794686079 -21.578024340234695 -0.035054725408554074 -21.59063751148059
513 -0.03513535037636757 -21.613159690611063 -0.03458338063210249 -21.625220892112694
514 -0.03511490877717734 -21.64827459938824 -0.033915013447403906 -21.6591359055601
515 -0.03513262830674648 -21.68340722769499 -0.03391728177666664 -21.693053187336766
516 -0.03510957397520542 -21.718516801670194 -0.032232843711972235 -21.72528603104874
517 -0.03523754719644785 -21.753754348866643 -0.018533894792199135 -21.74381992584094
518 -0.03524456676095724 -21.7889989156276 -0.03623417522758245 -21.780054101068522
519 -0.0352242361754179 -21.824223151803018 -0.03494837824255228 -21.815002479311076
520 -0.03521637357771397 -21.859439525380733 -0.035060838982462886 -21.85006331829354
521 -0.03517837561666966 -21.894617900997403 -0.035707213915884495 -21.885770532209424
522 -0.03515325076878071 -21.929771151766182 -0.03564199097454548 -21.92141252318397
523 -0.035164196975529194 -21.96493534874171 -0.037306919880211356 -21.958719443064183
524 -0.03512352537363768 -22.00005887411535 -0.035588343627750874 -21.994307786691934
525 -0.03508649375289678 -22.035145367868246 -0.03269269075244665 -22.027000477444382
526 -0.035087413340806964 -22.070232781209054 -0.03348814342170954 -22.060488620866092
527 -0.035116733983159065 -22.105349515192213 -0.033917874284088614 -22.09440649515018
528 -0.03507594987750053 -22.140425465069715 -0.038048339262604716 -22.132454834412787
529 -0.03505280446261168 -22.175478269532327 -0.03641602098941803 -22.168870855402204
530 -0.035009737312793734 -22.21048800684512 -0.03450118415057659 -22.203372039552782
531 -0.03502385225147009 -22.24551185909659 -0.03306446708738804 -22.23643650664017
532 -0.0350102161988616 -22.280522075295455 -0.03807582724839449 -22.274512333888566
533 -0.034967416897416115 -22.31548949219287 -0.0342721601948142 -22.30878449408338
534 -0.0349629795178771 -22.35045247171075 -0.034548041969537736 -22.343332536052916
535 -0.034948397614061835 -22.385400869324812 -0.036750171706080435 -22.380082707758998
536 -0.03489755764603615 -22.42029842697085 -0.035627491772174835 -22.415710199531173
537 -0.03487537670880556 -22.455173803679653 -0.03579851891845465 -22.451508718449627
538 -0.03485839981585741 -22.49003220349551 -0.03388383965939283 -22.48539255810902
539 -0.034848546423017976 -22.524880749918527 -0.03444602098315954 -22.51983857909218
540 -0.03484148867428303 -22.55972223859281 -0.03199741076678038 -22.55183598985896
541 -0.034864631853997706 -22.594586870446808 -0.035733097977936265 -22.587569087836897
542 -0.03482144698500633 -22.629408317431814 -0.03431331664323807 -22.621882404480136
543 -0.034805082343518735 -22.66421339977533 -0.03527963794767856 -22.657162042427814
544 -0.034794753417372704 -22.699008153192704 -0.0357770586386323 -22.692939101066447
545 -0.034761509485542776 -22.733769662678245 -0.035461597703397275 -22.728400698769843
546 -0.03476532250642776 -22.768534985184672 -0.035732357576489446 -22.76413305634633
547 -0.03474817108362913 -22.8032831562683 -0.03488447368144989 -22.799017530027783
548 -0.034757927805185315 -22.838041084073485 -0.031685286201536655 -22.83070281622932
549 -0.034723992459475994 -22.87276507653296 -0.0373007969930768 -22.868003613222395
550 -0.03467741552740335 -22.907442492060365 -0.03416334260255098 -22.902166955824946
551 -0.03467103373259306 -22.94211352579296 -0.03283838890492916 -22.935005344729873
552 -0.03470349311828613 -22.976817018911245 -0.03211101181805134 -22.967116356547926
553 -0.034661756455898286 -23.01147877536714 -0.030038914922624827 -22.99715527147055
554 -0.03470929134637117 -23.046188066713512 -0.03531461805105209 -23.032469889521604
555 -0.034691404365003106 -23.080879471078514 -0.03566989339888096 -23.068139782920486
556 -0.034681029990315436 -23.11556050106883 -0.03409623112529516 -23.102236014045783
557 -0.03473889622837305 -23.150299397297204 -0.032460270822048186 -23.134696284867832
558 -0.03465418238192797 -23.18495357967913 -0.025700914021581412 -23.160397198889413
559 -0.03470837287604809 -23.219661952555178 -0.034571501426398754 -23.194968700315812
560 -0.034713027998805046 -23.254374980553983 -0.03490592483431101 -23.229874625150124
561 -0.034673879854381084 -23.289048860408364 -0.034507025964558125 -23.264381651114682
562 -0.03473405800759792 -23.32378291841596 -0.03202704954892397 -23.296408700663605
563 -0.03471588827669621 -23.35849880669266 -0.033436321467161176 -23.329845022130765
564 -0.034699339792132376 -23.393198146484792 -0.03500611428171396 -23.36485113641248
565 -0.034753236547112466 -23.427951383031903 -0.031237814854830504 -23.39608895126731
566 -0.034744149260222915 -23.462695532292127 -0.03259871285408735 -23.428687664121398
567 -0.034744466096162795 -23.49743999838829 -0.03131907591596246 -23.46000674003736
568 -0.03476530034095049 -23.53220529872924 -0.03281224835664034 -23.492818988394003
569 -0.03475417159497738 -23.566959470324218 -0.0350627601146698 -23.527881748508673
570 -0.03473475258797407 -23.60169422291219 -0.03499245196580887 -23.562874200474482
571 -0.034717646427452564 -23.636411869339643 -0.034728170931339265 -23.59760237140582
572 -0.034680644795298574 -23.67109251413494 -0.03189402185380459 -23.629496393259625
573 -0.034691523760557175 -23.705784037895498 -0.038101011887192726 -23.667597405146818
574 -0.03468985538929701 -23.740473893284793 -0.03775301743298769 -23.705350422579805
575 -0.03466147910803556 -23.77513537239283 -0.03562743738293648 -23.74097785996274
576 -0.03465387299656868 -23.809789245389396 -0.034892375394701955 -23.77587023535744
577 -0.03460606038570404 -23.8443953057751 -0.034260991774499414 -23.81013122713194
578 -0.03460099920630455 -23.878996304981406 -0.03645908944308758 -23.84659031657503
579 -0.03459363915026188 -23.91358994413167 -0.03418316356837749 -23.880773480143407
580 -0.034570086561143396 -23.94816003069281 -0.035174584574997426 -23.915948064718403
581 -0.03450471609830856 -23.98266474679112 -0.03389538526535034 -23.949843449983753
582 -0.03451563026756048 -24.01718037705868 -0.029369603749364613 -23.97921305373312
583 -0.034555270336568356 -24.051735647395247 -0.0354809083044529 -24.014693962037573
584 -0.03453604467213154 -24.086271692067378 -0.0377614438533783 -24.05245540589095
585 -0.03448663223534822 -24.120758324302727 -0.03524637389928102 -24.08770177979023
586 -0.03446058388799429 -24.155218908190722 -0.03494825400412083 -24.12265003379435
587 -0.03443114273250103 -24.189650050923223 -0.03535420596599579 -24.158004239760345
588 -0.034415500983595845 -24.22406555190682 -0.03414209615439177 -24.192146335914735
589 -0.03442709185183048 -24.25849264375865 -0.03742212653160095 -24.229568462446338
590 -0.034374117851257324 -24.292866761609908 -0.03410100135952234 -24.26366946380586
591 -0.034339158609509465 -24.327205920219416 -0.03488731626421213 -24.298556780070072
592 -0.03432929627597332 -24.36153521649539 -0.035540037974715236 -24.334096818044788
593 -0.03429367542266846 -24.395828891918057 -0.03136954214423895 -24.36546636018903
594 -0.03429614864289761 -24.430125040560956 -0.035280517116189 -24.400746877305217
595 -0.034287869930267334 -24.464412910491223 -0.03557898197323084 -24.436325859278448
596 -0.03428405299782753 -24.49869696348905 -0.03371021598577499 -24.470036075264222
597 -0.034266242384910585 -24.53296320587396 -0.03349493239074945 -24.50353100765497
598 -0.03425406012684107 -24.5672172660008 -0.03723565526306629 -24.54076666291804
599 -0.0341912642121315 -24.601408530212932 -0.03602153304964304 -24.57678819596768
600 -0.034170631878077985 -24.63557916209101 -0.034561782889068124 -24.611349978856747
601 -0.03415247816592455 -24.669731640256934 -0.03301321044564247 -24.64436318930239
602 -0.03415035475045443 -24.70388199500739 -0.030928756576031446 -24.67529194587842
603 -0.03415179420262575 -24.738033789210014 -0.03925104849040508 -24.714542994368827
604 -0.034110021963715556 -24.77214381117373 -0.0365195332095027 -24.75106252757833
605 -0.03409743364900351 -24.806241244822733 -0.0317780764773488 -24.78284060405568
606 -0.03407726436853409 -24.840318509191267 -0.03691886104643345 -24.819759465102113
607 -0.034066765755414966 -24.874385274946683 -0.0346463380381465 -24.85440580314026
608 -0.03402067236602306 -24.908405947312705 -0.032191284000873566 -24.886597087141133
609 -0.034072660841047764 -24.942478608153753 -0.042216481268405916 -24.928813568409538
610 -0.033933086693286894 -24.97641169484704 -0.03455500658601522 -24.963368574995553
611 -0.033938691951334476 -25.010350386798375 -0.03438492044806481 -24.997753495443618
612 -0.03391456417739391 -25.04426495097577 -0.03425739072263241 -25.03201088616625
613 -0.033927069045603275 -25.078192020021373 -0.03506592698395252 -25.067076813150205
614 -0.03389203306287527 -25.11208405308425 -0.03286918718367815 -25.099946000333883
615 -0.03389400821179152 -25.14597806129604 -0.03161978609859943 -25.131565786432482
616 -0.03389942068606615 -25.179877481982107 -0.033920878544449806 -25.16548666497693
617 -0.03391240276396275 -25.21378988474607 -0.032258096523582934 -25.197744761500516
618 -0.03388798050582409 -25.247677865251895 -0.033994405344128606 -25.231739166844644
619 -0.03389973361045122 -25.281577598862345 -0.030596711672842503 -25.262335878517487
620 -0.03390589021146297 -25.31548348907381 -0.0331442104652524 -25.29548008898274
621 -0.03389135282486677 -25.349374841898676 -0.03360944800078869 -25.329089536983528
622 -0.033894279040396214 -25.383269120939072 -0.0344344237819314 -25.36352396076546
623 -0.03388308007270098 -25.417152201011774 -0.03315088041126728 -25.396674841176726
624 -0.03386365994811058 -25.451015860959885 -0.037573338858783244 -25.43424818003551
625 -0.03379694987088442 -25.484812810830768 -0.033522506803274156 -25.467770686838783
626 -0.03383385129272938 -25.518646662123498 -0.0326136888936162 -25.5003843757324
627 -0.033810476772487164 -25.552457138895985 -0.034499719738960266 -25.53488409547136
628 -0.0338160116225481 -25.586273150518533 -0.03462703861296177 -25.56951113408432
629 -0.03383655175566673 -25.6201097022742 -0.022139832936227323 -25.591650967020545
630 -0.03384969159960747 -25.653959393873805 -0.033767171949148175 -25.625418138969692
631 -0.03384326621890068 -25.687802660092707 -0.033025286719203 -25.658443425688894
632 -0.03383195083588362 -25.72163461092859 -0.03138027600944042 -25.689823701698334
633 -0.03386565279215574 -25.755500263720744 -0.03458568472415209 -25.724409386422487
634 -0.03384970016777515 -25.78934996388852 -0.03417693022638559 -25.758586316648874
635 -0.03383561111986637 -25.823185575008385 -0.033686858043074606 -25.79227317469195
636 -0.033815577253699304 -25.857001152262082 -0.037428897246718405 -25.82970207193867
637 -0.03378605358302593 -25.890787205845108 -0.033344277553260325 -25.86304634949193
638 -0.03377922475337982 -25.92456643059849 -0.03365858681499958 -25.896704936306932
639 -0.033758724294602874 -25.958325154893092 -0.034009801037609574 -25.93071473734454
640 -0.033773149363696575 -25.99209830425679 -0.025436051469296218 -25.956150788813837
641 -0.03383249379694462 -26.025930798053732 -0.034587308578193185 -25.99073809739203
642 -0.033811670169234274 -26.059742468222968 -0.03401703331619501 -26.024755130708225
643 -0.03379657827317715 -26.093539046496144 -0.03392254002392292 -26.05867767073215
644 -0.03378345835953951 -26.127322504855684 -0.034757097624242304 -26.093434768356392
645 -0.03375562187284231 -26.161078126728526 -0.032095567882061006 -26.12553033623845
646 -0.03381139580160379 -26.19488952253013 -0.03665463458746672 -26.16218497082592
647 -0.03371863625943661 -26.228608158789566 -0.030286039505153895 -26.192471010331072
648 -0.03370887693017721 -26.262317035719743 -0.03616471011191606 -26.228635720442988
649 -0.03370894659310579 -26.296025982312848 -0.034460833109915254 -26.263096553552902
650 -0.03367298562079668 -26.329698967933645 -0.03550130091607571 -26.298597854468976
651 -0.0336771534755826 -26.363376121409228 -0.03406174462288618 -26.332659599091862
652 -0.033680126443505286 -26.397056247852735 -0.0343872494995594 -26.36704684859142
653 -0.03359536528587341 -26.430651613138608 -0.03799943216145039 -26.40504628075287
654 -0.0335898619145155 -26.46424147505312 -0.03373088911175728 -26.43877716986463
655 -0.033613288588821885 -26.497854763641943 -0.03534741662442684 -26.474124586489054
656 -0.03358869235962629 -26.53144345600157 -0.033473659120500085 -26.507598245609554
657 -0.03354399185627699 -26.564987447857845 -0.03279479034245014 -26.540393035952004
658 -0.033542169257998466 -26.598529617115844 -0.031790446303784844 -26.572183482255788
659 -0.033571147546172145 -26.632100764662017 -0.03377912435680628 -26.605962606612593
660 -0.033525814302265644 -26.665626578964282 -0.03673381023108959 -26.642696416843684
661 -0.03353128377348184 -26.699157862737763 -0.03610810805112123 -26.678804524894804
662 -0.03350785151124001 -26.732665714249002 -0.03322349842637777 -26.71202802332118
663 -0.033531410805881026 -26.766197125054884 -0.035580381751060486 -26.747608405072242
664 -0.03346589002758264 -26.799663015082466 -0.03309715688228607 -26.780705561954527
665 -0.033463210240006445 -26.833126225322474 -0.03387779984623194 -26.814583361800757
666 -0.03346703685820103 -26.866593262180675 -0.03558535538613796 -26.850168717186897
667 -0.033428287506103514 -26.90002154968678 -0.03189415540546179 -26.882062872592357
668 -0.03341842573136091 -26.933439975418143 -0.03349916841834784 -26.915562041010705
669 -0.03345456849783659 -26.96689454391598 -0.03200114145874977 -26.947563182469455
670 -0.03341852053999901 -27.00031306445598 -0.03649512305855751 -26.984058305528013
671 -0.03341543842107057 -27.03372850287705 -0.03496526833623648 -27.01902357386425
672 -0.03339491989463568 -27.067123422771687 -0.034127098880708216 -27.05315067274496
673 -0.03337307758629322 -27.10049650035798 -0.03228827379643917 -27.085438946541398
674 -0.03340897690504789 -27.133905477263028 -0.03512612860649824 -27.120565075147898
675 -0.03336016293615103 -27.16726564019918 -0.03355575650930405 -27.154120831657202
676 -0.033379916474223136 -27.200645556673404 -0.03338894620537758 -27.18750977786258
677 -0.033356870710849765 -27.234002427384254 -0.031031023524701596 -27.21854080138728
678 -0.03336656969040632 -27.267368997074662 -0.033527433127164843 -27.252068234514446
679 -0.033338343165814875 -27.30070734024048 -0.03219210337847471 -27.28426033789292
680 -0.033370705880224706 -27.334078046120702 -0.03338327221572399 -27.317643610108643
681 -0.03334776181727648 -27.367425807937977 -0.031237242743372917 -27.348880852852016
682 -0.03334483411163092 -27.400770642049608 -0.030735175870358945 -27.379616028722374
683 -0.03340390268713236 -27.43417454473674 -0.02818621201440692 -27.407802240736782
684 -0.033399625308811666 -27.467574170045552 -0.03261814545840025 -27.440420386195182
685 -0.033409451320767405 -27.50098362136632 -0.0365297082811594 -27.47695009447634
686 -0.033357278630137446 -27.534340899996458 -0.03485531341284513 -27.511805407889184
687 -0.03333909139037132 -27.56767999138683 -0.032934597693383694 -27.544740005582568
688 -0.0333543824031949 -27.601034373790025 -0.03224102202802896 -27.576981027610596
689 -0.03332031220197677 -27.634354685992 -0.03633629158139229 -27.61331731919199
690 -0.03329786229878664 -27.66765254829079 -0.035004360415041444 -27.64832167960703
691 -0.03323139380663633 -27.700883942097427 -0.03888295367360115 -27.68720463328063
692 -0.033206809870898725 -27.734090751968324 -0.03269314132630825 -27.719897774606938
693 -0.03322451338171959 -27.767315265350042 -0.03405428230762482 -27.753952056914564
694 -0.03318079933524132 -27.800496064685284 -0.032240344770252706 -27.786192401684815
695 -0.03325475584715605 -27.83375082053244 -0.029618646949529648 -27.815811048634345
696 -0.033246849104762076 -27.866997669637204 -0.03355866353958845 -27.84936971217393
697 -0.033180407248437405 -27.90017807688564 -0.03321498706936836 -27.8825846992433
698 -0.03316371738910675 -27.93334179427475 -0.032771704532206056 -27.915356403775505
699 -0.033180460520088675 -27.96652225479484 -0.028556983266025782 -27.94391338704153
700 -0.03322631474584341 -27.99974856954068 -0.03404030539095402 -27.977953692432482
701 -0.03321327641606331 -28.032961845956745 -0.03450811393558979 -28.012461806368073
702 -0.033193339593708515 -28.066155185550453 -0.03224058467894793 -28.04470239104702
703 -0.03326619975268841 -28.099421385303142 -0.029219553247094153 -28.073921944294117
704 -0.033230791240930556 -28.132652176544074 -0.032832499220967294 -28.106754443515083
705 -0.033211417868733405 -28.16586359441281 -0.0319238031283021 -28.138678246643384
706 -0.03330335058271885 -28.19916694499553 -0.027825845498591663 -28.166504092141974
707 -0.03327837996184826 -28.23244532495738 -0.034701251238584516 -28.201205343380558
708 -0.033240444399416445 -28.265685769356796 -0.032759341038763524 -28.23396468441932
709 -0.03325169440358877 -28.298937463760385 -0.031455529108643535 -28.265420213527964
710 -0.033264961838722226 -28.332202425599107 -0.03325470145791769 -28.29867491498588
711 -0.03325199093669653 -28.365454416535805 -0.035400218516588214 -28.33407513350247
712 -0.03324811588972807 -28.39870253242553 -0.03308031763881445 -28.367155451141283
713 -0.03323824163526297 -28.431940774060795 -0.035002906993031505 -28.402158358134315
714 -0.03316560611128807 -28.465106380172084 -0.03705420531332493 -28.43921256344764
715 -0.033142590709030625 -28.498248970881114 -0.03310497663915157 -28.47231754008679
716 -0.03311184160411358 -28.53136081248523 -0.031637451983988284 -28.50395499207078
717 -0.033181213214993475 -28.564542025700224 -0.03514796141535044 -28.539102953486132
718 -0.03315185327082872 -28.597693878971054 -0.034201242960989475 -28.573304196447122
719 -0.033118937723338605 -28.63081281669439 -0.03290661107748747 -28.606210807524608
720 -0.033116924576461315 -28.663929741270852 -0.03336566146463156 -28.63957646898924
721 -0.03311523348093033 -28.697044974751783 -0.03408592101186514 -28.673662390001105
722 -0.033071891590952876 -28.730116866342737 -0.034956115484237674 -28.708618505485344
723 -0.03301961980760097 -28.763136486150337 -0.034737849794328216 -28.743356355279673
724 -0.033047788217663764 -28.796184274368002 -0.031015866063535215 -28.774372221343206
725 -0.033033113926649094 -28.82921738829465 -0.03225297592580319 -28.80662519726901
726 -0.03313540276139974 -28.86235279105605 -0.032263084687292574 -28.838888281956304
727 -0.033078386820852755 -28.895431177876905 -0.03358202818781138 -28.872470310144116
728 -0.0330543477088213 -28.928485525585725 -0.03186187241226435 -28.90433218255638
729 -0.03305202275514603 -28.96153754834087 -0.03302755542099476 -28.937359737977374
730 -0.03304988145828247 -28.994587429799154 -0.03217797353863716 -28.96953771151601
731 -0.03300118949264288 -29.027588619291798 -0.026970584783703087 -28.996508296299716
732 -0.033077743276953696 -29.060666362568753 -0.032714107818901536 -29.029222404118617
733 -0.03306140601634979 -29.093727768585104 -0.02725524390116334 -29.05647764801978
734 -0.03313036523759365 -29.126858133822697 -0.032572164013981816 -29.08904981203376
735 -0.033124631829559804 -29.159982765652256 -0.03211080022156239 -29.121160612255323
736 -0.03315126150846481 -29.19313402716072 -0.03349146973341703 -29.15465208198874
737 -0.033168078400194645 -29.226302105560915 -0.03332551419734955 -29.18797759618609
738 -0.03313855417072773 -29.25944065973164 -0.03461638446897268 -29.222593980655063
739 -0.03309419099241495 -29.292534850724056 -0.03148484379053116 -29.254078824445592
740 -0.03312782756984234 -29.3256626782939 -0.03451500330120325 -29.288593827746794
741 -0.033091686107218264 -29.35875436440112 -0.032344499602913857 -29.320938327349708
742 -0.03310808055102825 -29.391862444952146 -0.0314606212079525 -29.35239894855766
743 -0.03312595747411251 -29.42498840242626 -0.03386062774807215 -29.386259576305733
744 -0.03307951912283898 -29.458067921549098 -0.03382069356739521 -29.42008026987313
745 -0.033126193657517435 -29.491194115206614 -0.032515266165137294 -29.452595536038267
746 -0.03310568816959858 -29.524299803376213 -0.03313380014151335 -29.48572933617978
747 -0.0330551840364933 -29.557354987412705 -0.036471919529139994 -29.52220125570892
748 -0.033009488694369794 -29.590364476107073 -0.03599360007792711 -29.558194855786848
749 -0.03303069695830345 -29.623395173065376 -0.033938656002283095 -29.592133511789132
750 -0.03301263712346554 -29.656407810188842 -0.03305989783257246 -29.625193409621705
751 -0.03295529149472713 -29.68936310168357 -0.03304558657109737 -29.658238996192804
752 -0.03298509772866964 -29.722348199412238 -0.03579147458076477 -29.69403047077357
753 -0.03294450454413891 -29.75529270395638 -0.03228826373815537 -29.726318734511725
754 -0.032948398403823374 -29.788241102360203 -0.03185739759355784 -29.758176132105284
755 -0.032954704202711585 -29.821195806562915 -0.031673086993396285 -29.78984921909868
756 -0.032925321720540524 -29.854121128283456 -0.0274272533133626 -29.817276472412043
757 -0.03302110992372036 -29.887142238207176 -0.03227359913289547 -29.84955007154494
758 -0.03299650531262159 -29.920138743519797 -0.03275368083268404 -29.882303752377624
759 -0.03302250318229198 -29.953161246702088 -0.033658687956631184 -29.915962440334255
760 -0.032942470349371436 -29.98610371705146 -0.030542303714901207 -29.946504744049157
761 -0.03296852800995111 -30.019072245061412 -0.03033763151615858 -29.976842375565315
762 -0.03301307819783687 -30.05208532325925 -0.03363346010446548 -30.01047583566978
763 -0.033013088069856165 -30.085098411329106 -0.02970228297635913 -30.04017811864614
764 -0.03301782887428999 -30.118116240203396 -0.030268087051808834 -30.070446205697948
765 -0.03303539045155048 -30.151151630654947 -0.033229264058172704 -30.10367546975612
766 -0.03303469605743885 -30.184186326712386 -0.0315192841924727 -30.135194753948593
767 -0.03300156127661467 -30.217187887989 -0.033834697864949706 -30.169029451813543
768 -0.03301914129406214 -30.25020702928306 -0.03315005283802748 -30.20217950465157
769 -0.03301366101950407 -30.283220690302564 -0.032275982573628424 -30.2344554872252
770 -0.03309269491583109 -30.316313385218393 -0.03652354646474123 -30.270979033689944
771 -0.03295476716011762 -30.34926815237851 -0.028589705005288124 -30.299568738695232
772 -0.0330236928537488 -30.38229184523226 -0.03251599352806807 -30.3320847322233
773 -0.03305600117892027 -30.41534784641118 -0.030194928962737323 -30.362279661186037
774 -0.03303884249180555 -30.448386688902985 -0.03406390249729156 -30.396343563683327
775 -0.03300592117011547 -30.4813926100731 -0.03350839782506228 -30.42985196150839
776 -0.03302518893033266 -30.514417799003432 -0.033024975843727586 -30.462876937352117
777 -0.032972673512995244 -30.547390472516426 -0.029442531149834396 -30.49231946850195
778 -0.03300827909260988 -30.580398751609035 -0.03535003662109375 -30.527669505123043
779 -0.03301671780645847 -30.613415469415493 -0.03226645775139332 -30.559935962874437
780 -0.03299603369086981 -30.646411503106364 -0.035929633490741256 -30.59586559636518
781 -0.03300685696303844 -30.679418360069402 -0.032504061609506606 -30.628369657974687
782 -0.03294925875961781 -30.71236761882902 -0.03306736461818218 -30.66143702259287
783 -0.032946958765387536 -30.745314577594407 -0.03559316024184227 -30.697030182834713
784 -0.03292024116963148 -30.778234818764037 -0.03226136304438114 -30.729291545879093
785 -0.0329055642709136 -30.81114038303495 -0.03383883386850357 -30.763130379747597
786 -0.032905157282948495 -30.844045540317897 -0.033383218571543694 -30.79651359831914
787 -0.03290211483836174 -30.876947655156258 -0.033748341538012025 -30.830261939857152
788 -0.03294360917061567 -30.909891264326873 -0.037584577687084675 -30.867846517544237
789 -0.032818164117634295 -30.94270942844451 -0.035885037295520304 -30.90373155483976
790 -0.03278030175715685 -30.975489730201666 -0.03306710030883551 -30.936798655148593
791 -0.03283595107495785 -31.008325681276624 -0.027558675687760114 -30.964357330836354
792 -0.03283328916877508 -31.041158970445398 -0.03247121274471283 -30.996828543581067
793 -0.03281633649021387 -31.073975306935612 -0.03340691346675158 -31.03023545704782
794 -0.032783723622560504 -31.106759030558173 -0.03318222388625145 -31.06341768093407
795 -0.03292446304112673 -31.1396834935993 -0.032922588661313056 -31.096340269595384
796 -0.032806682586669925 -31.17249017618597 -0.034004702046513555 -31.130344971641897
797 -0.032792960107326505 -31.205283136293296 -0.03511838167905808 -31.165463353320956
798 -0.032727655954658985 -31.238010792247955 -0.03311053849756718 -31.198573891818523
799 -0.03271154705435038 -31.270722339302306 -0.033897527121007444 -31.23247141893953
800 -0.032725959084928036 -31.303448298387234 -0.032082006335258484 -31.264553425274787
801 -0.0327312333509326 -31.336179531738168 -0.034188329987227914 -31.298741755262014
802 -0.03269176483154297 -31.36887129656971 -0.03172592744231224 -31.330467682704327
803 -0.032687930203974244 -31.401559226773685 -0.03136763526126742 -31.361835317965596
804 -0.032676851749420165 -31.434236078523107 -0.0307904121465981 -31.392625730112194
805 -0.032748935557901857 -31.466985014081008 -0.03263128902763128 -31.425257019139824
806 -0.03267862200737 -31.49966363608838 -0.03857157044112682 -31.463828589580952
807 -0.0326611252501607 -31.53232476133854 -0.033086061291396615 -31.49691465087235
808 -0.032622520625591275 -31.56494728196413 -0.035286367684602735 -31.53220101855695
809 -0.032632296346127986 -31.59757957831026 -0.03156818952411413 -31.563769208081066
810 -0.03263663556426764 -31.630216213874526 -0.03401669636368752 -31.597785904444752
811 -0.03260047510266304 -31.662816688977188 -0.029979134909808636 -31.62776503935456
812 -0.03269722629338503 -31.695513915270574 -0.02717077936977148 -31.654935818724333
813 -0.032670325972139834 -31.728184241242715 -0.03336005453020334 -31.688295873254535
814 -0.03268765714019537 -31.76087189838291 -0.030072478298097848 -31.718368351552634
815 -0.03268451448529959 -31.79355641286821 -0.035336461290717124 -31.753704812843353
816 -0.032625212147831914 -31.82618162501604 -0.029792354442179203 -31.78349716728553
817 -0.03272972423583269 -31.858911349251873 -0.024431376717984676 -31.807928544003516
818 -0.032738938368856906 -31.89165028762073 -0.03209853675216436 -31.840027080755682
819 -0.032744104973971844 -31.924394392594703 -0.03275338169187307 -31.872780462447555
820 -0.03273478467017412 -31.95712917726488 -0.03391840159893036 -31.906698864046486
821 -0.03273196183145046 -31.98986113909633 -0.03027130588889122 -31.93697016993538
822 -0.032730302587151525 -32.02259144168348 -0.03295979592949152 -31.96992996586487
823 -0.03272065930068493 -32.05531210098417 -0.03324752189218998 -32.003177487757064
824 -0.03277895636856556 -32.088091057352734 -0.034901756793260574 -32.038079244550325
825 -0.032709522545337676 -32.120800579898074 -0.03257910870015621 -32.07065835325048
826 -0.03268313482403755 -32.153483714722114 -0.03424623645842075 -32.1049045897089
827 -0.03272692505270243 -32.186210639774814 -0.029904313292354344 -32.13480890300126
828 -0.03269806690514088 -32.218908706679954 -0.03298960961401463 -32.16779851261527
829 -0.03264007568359375 -32.25154878236355 -0.033304641395807265 -32.20110315401108
830 -0.03266562204807997 -32.28421440441163 -0.03222432434558868 -32.23332747835667
831 -0.03265030886977911 -32.316864713281404 -0.0357186634093523 -32.269046141766026
832 -0.03261535428464413 -32.34948006756605 -0.03038681745529175 -32.29943295922132
833 -0.03264937046915293 -32.3821294380352 -0.03213718347251415 -32.331570142693835
834 -0.03262720759958029 -32.41475664563478 -0.03125490350648761 -32.36282504620032
835 -0.03270682189613581 -32.447463467530916 -0.03603797573596239 -32.398863021936286
836 -0.032629950903356075 -32.48009341843427 -0.03190608490258455 -32.43076910683887
837 -0.032634062319993974 -32.512727480754265 -0.032546333782374856 -32.46331544062125
838 -0.0326469212770462 -32.545374402031314 -0.033506781421601774 -32.49682222204285
839 -0.03260423522442579 -32.57797863725574 -0.0307810315862298 -32.52760325362908
840 -0.032605008222162724 -32.6105836454779 -0.03321017101407051 -32.56081342464315
841 -0.03262115158140659 -32.64320479705931 -0.03391723930835724 -32.59473066395151
842 -0.032611841708421706 -32.675816638767735 -0.030240700021386145 -32.6249713639729
843 -0.03262905087321997 -32.70844568964095 -0.03159384503960609 -32.656565209012506
844 -0.03271415159106254 -32.74115984123202 -0.027106624282896518 -32.6836718332954
845 -0.03266418669372797 -32.77382402792575 -0.03349122609943152 -32.71716305939483
846 -0.032636456191539764 -32.80646048411729 -0.03279463835060596 -32.74995769774544
847 -0.03265503868460655 -32.8391155228019 -0.032155355997383596 -32.78211305374282
848 -0.03272501211613417 -32.87184053491803 -0.03063194826245308 -32.81274500200527
849 -0.032657092064619066 -32.904497626982646 -0.033158395998179914 -32.84590339800345
850 -0.03263354580849409 -32.93713117279114 -0.033867573365569115 -32.87977097136902
851 -0.03263996113091707 -32.96977113392206 -0.03223662842065096 -32.91200759978967
852 -0.03259680885821581 -33.002367942780275 -0.034555912390351294 -32.94656351218002
853 -0.03260741494596005 -33.03497535772623 -0.03205625787377357 -32.9786197700538
854 -0.03259644191712141 -33.06757179964335 -0.03393022771924734 -33.01254999777304
855 -0.03258363232016563 -33.10015543196352 -0.03289494290947914 -33.04544494068252
856 -0.032606452517211434 -33.132761884480736 -0.037263458222150804 -33.08270839890467
857 -0.032553790509700774 -33.16531567499044 -0.0340049235150218 -33.11671332241969
858 -0.03252693340182304 -33.197842608392264 -0.032205029390752316 -33.148918351810444
859 -0.032515307515859605 -33.23035791590812 -0.03353411853313446 -33.18245247034358
860 -0.0325161213055253 -33.26287403721365 -0.042104339599609374 -33.22455680994319
861 -0.03241163436323404 -33.295285671576885 -0.029484780877828597 -33.25404159082102
862 -0.03243757765740156 -33.32772324923429 -0.03225720319896937 -33.286298794019984
863 -0.03242961950600147 -33.36015286874029 -0.03193913958966732 -33.31823793360965
864 -0.03244942314922809 -33.392602291889524 -0.03306205831468105 -33.351299991924336
865 -0.032427221164107324 -33.42502951305363 -0.031889074482023716 -33.38318906640636
866 -0.032460331544280054 -33.45748984459791 -0.03211529497057199 -33.41530436137693
867 -0.03245339710265398 -33.489943241700566 -0.038560688868165015 -33.4538650502451
868 -0.03238226175308227 -33.52232550345365 -0.03187839426100254 -33.4857434445061
869 -0.03238102737814188 -33.554706530831794 -0.03320888616144657 -33.518952330667545
870 -0.03237602859735489 -33.58708255942915 -0.03146365527063608 -33.55041598593818
871 -0.032369613833725455 -33.61945217326287 -0.03187475223094225 -33.58229073816912
872 -0.03238420747220516 -33.65183638073508 -0.031755398772656915 -33.61404613694178
873 -0.03232962489128113 -33.68416600562636 -0.031123049091547728 -33.64516918603333
874 -0.032382453233003615 -33.716548458859364 -0.0385429160669446 -33.68371210210027
875 -0.03236128333956003 -33.748909742198926 -0.03444847390055657 -33.71816057600083
876 -0.03236380331218243 -33.781273545511105 -0.030584704037755726 -33.748745280038584
877 -0.03234733603894711 -33.81362088155005 -0.033453553915023804 -33.78219883395361
878 -0.03231896385550499 -33.84593984540555 -0.03311079759150744 -33.81530963154511
879 -0.032329784333705903 -33.87826962973926 -0.033242645859718326 -33.84855227740483
880 -0.03232881259173155 -33.910598442330986 -0.03193957228213549 -33.88049184968696
881 -0.03233368508517742 -33.942932127416164 -0.03226088229566813 -33.91275273198263
882 -0.032332831807434556 -33.9752649592236 -0.0315305769443512 -33.94428330892698
883 -0.03232370894402266 -34.00758866816762 -0.028824532777070998 -33.97310784170405
884 -0.03240165524184704 -34.03999032340947 -0.03040366368368268 -34.003511505387735
885 -0.03239180985838175 -34.07238213326785 -0.035562720894813535 -34.03907422628255
886 -0.03236972745507956 -34.10475186072293 -0.033320842497050765 -34.0723950687796
887 -0.03238870967179537 -34.13714057039472 -0.03456611931324005 -34.10696118809284
888 -0.03234176989644766 -34.16948234029117 -0.03182531241327524 -34.138786500506114
889 -0.03232483323663473 -34.201807173527804 -0.031003889814019202 -34.16979039032013
890 -0.03235017340630293 -34.234157346934104 -0.03022248586639762 -34.20001287618653
891 -0.03241556398570537 -34.26657291091981 -0.03187659457325935 -34.23188947075979
892 -0.03240829426795244 -34.298981205187765 -0.03691004179418087 -34.26879951255397
893 -0.032311206310987474 -34.33129241149875 -0.03146565835922956 -34.3002651709132
894 -0.032349389232695105 -34.36364180073144 -0.03189012371003628 -34.332155294623234
895 -0.032372239790856835 -34.3960140405223 -0.030661092884838582 -34.362816387508076
896 -0.03237078804522753 -34.42838482856753 -0.036376428045332435 -34.399192815553405
897 -0.03229567687958479 -34.460680505447115 -0.031200021505355835 -34.43039283705876
898 -0.03232546597719192 -34.49300597142431 -0.03252304997295141 -34.46291588703171
899 -0.032379630766808984 -34.52538560219112 -0.03355704378336668 -34.49647293081508
900 -0.03232661820948124 -34.5577122204006 -0.02981948181986809 -34.52629241263495
901 -0.03234223518520594 -34.59005445558581 -0.03232360277324915 -34.5586160154082
902 -0.03233630023896694 -34.622390755824775 -0.03250518348067999 -34.59112119888888
903 -0.03236123863607645 -34.65475199446085 -0.033837884478271005 -34.62495908336715
904 -0.032329979725182055 -34.687081974186036 -0.027874679956585168 -34.652833763323734
905 -0.03233224842697382 -34.71941422261301 -0.030123076029121877 -34.682956839352855
906 -0.032367683574557306 -34.75178190618757 -0.034530304558575156 -34.71748714391143
907 -0.03238567672669888 -34.784167582914264 -0.031522367522120474 -34.74900951143355
908 -0.03238560762256384 -34.81655319053683 -0.0322830468416214 -34.78129255827517
909 -0.0323831632733345 -34.84893635381017 -0.031061900593340398 -34.81235445886851
910 -0.032404737919569014 -34.88134109172974 -0.03213654216378927 -34.8444910010323
911 -0.03241027984768152 -34.91375137157742 -0.03224468901753426 -34.876735690049834
912 -0.032382240518927574 -34.94613361209635 -0.03259559907019138 -34.909331289120026
913 -0.03234155680984259 -34.978475168906186 -0.032914243452250955 -34.94224553257228
914 -0.032390447705984114 -35.01086561661217 -0.03270210679620504 -34.97494763936849
915 -0.032353670708835124 -35.04321928732101 -0.02921034600585699 -35.00415798537434
916 -0.03241805676370859 -35.07563734408472 -0.035125348903238776 -35.03928333427758
917 -0.032356951758265494 -35.107994295842985 -0.03150341641157865 -35.07078675068916
918 -0.032356972247362135 -35.14035126809035 -0.03277613539248705 -35.10356288608165
919 -0.03232496790587902 -35.17267623599623 -0.03333227299153805 -35.136895159073184
920 -0.03236935213208199 -35.20504558812831 -0.03155293222516775 -35.16844809129835
921 -0.032314408197999 -35.237359996326305 -0.031536201015114784 -35.19998429231347
922 -0.0324067410081625 -35.269766737334464 -0.034832957200706005 -35.23481724951417
923 -0.03233196791261435 -35.302098705247076 -0.03135445788502693 -35.2661717073992
924 -0.0323510468006134 -35.33444975204769 -0.03154534660279751 -35.297717054002
925 -0.03234705775976181 -35.366796809807454 -0.031155615765601396 -35.3288726697676
926 -0.03232012912631035 -35.399116938933766 -0.03296049423515797 -35.36183316400275
927 -0.03232633303850889 -35.43144327197228 -0.03220751900225878 -35.39404068300501
928 -0.03234342895448208 -35.46378670092676 -0.030580322071909905 -35.42462100507692
929 -0.03237839564681053 -35.49616509657357 -0.033029775507748126 -35.45765078058467
930 -0.032342479564249516 -35.52850757613782 -0.031607719510793685 -35.48925850009547
931 -0.032311202958226204 -35.560818779096046 -0.031211890559643508 -35.52047039065511
932 -0.03237927556037903 -35.593198054656426 -0.03769166562706232 -35.55816205628218
933 -0.03230618108063936 -35.62550423573707 -0.032606931030750276 -35.59076898731293
934 -0.0322854844853282 -35.6577897202224 -0.03295905403792858 -35.62372804135086
935 -0.032297680899500844 -35.6900874011219 -0.03270756006240845 -35.656435601413264
936 -0.03226406630128622 -35.72235146742319 -0.031189213786274195 -35.68762481519954
937 -0.032227473706007 -35.754578941129196 -0.028706430550664665 -35.716331245750204
938 -0.032317249663174154 -35.78689619079237 -0.031660291738808154 -35.747991537489014
939 -0.03229360617697239 -35.81918979696934 -0.030531836766749622 -35.77852337425576
940 -0.032290358655154706 -35.85148015562449 -0.03389700595289469 -35.81242038020866
941 -0.03232556413859129 -35.88380571976308 -0.0369139239192009 -35.84933430412786
942 -0.03223944809287786 -35.91604516785596 -0.031096591800451278 -35.880430895928306
943 -0.0322757737711072 -35.94832094162707 -0.03199954871088266 -35.91243044463919
944 -0.03225927352905274 -35.98058021515612 -0.03159998999908566 -35.94403043463828
945 -0.03228414542973042 -36.012864360585844 -0.030688895378261805 -35.97471933001654
946 -0.032271384820342065 -36.045135745406185 -0.031148052029311656 -36.00586738204585
947 -0.03231494110077619 -36.077450686506964 -0.03599518276751042 -36.04186256481336
948 -0.03225237689912319 -36.10970306340609 -0.03297355771064758 -36.074836122524005
949 -0.03221547026187181 -36.14191853366796 -0.03161964919418096 -36.10645577171819
950 -0.03217579293996096 -36.17409432660792 -0.029017322044819594 -36.13547309376301
951 -0.03228171579539776 -36.20637604240332 -0.03209317699074745 -36.16756627075376
952 -0.032288793474435806 -36.238664835877756 -0.029117818363010882 -36.19668408911677
953 -0.03227523937821388 -36.27094007525597 -0.03492548428475857 -36.23160957340153
954 -0.032251745276153085 -36.30319182053213 -0.03429206907749176 -36.26590164247902
955 -0.03225457072257996 -36.335446391254706 -0.03081320822238922 -36.29671485070141
956 -0.03225701060146093 -36.36770340185617 -0.03088256884366274 -36.32759741954508
957 -0.03224069997668266 -36.39994410183285 -0.03097851499915123 -36.35857593454423
958 -0.03233161717653275 -36.43227571900938 -0.03344617262482643 -36.392022107169055
959 -0.03227697033435106 -36.46455268934373 -0.033369998633861545 -36.42539210580291
960 -0.032246696390211584 -36.496799385733944 -0.03239782676100731 -36.45778993256392
961 -0.0322699710726738 -36.529069356806616 -0.03368312176316977 -36.49147305432709
962 -0.03222535327076912 -36.561294710077384 -0.03168941903859377 -36.52316247336568
963 -0.03227531649172306 -36.593570026569104 -0.03198117073625326 -36.55514364410193
964 -0.03223778903484344 -36.62580781560395 -0.03113862909376621 -36.5862822731957
965 -0.03226601518690586 -36.658073830790855 -0.03299358412623406 -36.61927585732193
966 -0.03224494121968746 -36.69031877201054 -0.032127434946596624 -36.651403292268526
967 -0.03226346094161272 -36.722582232952156 -0.030296476650983097 -36.68169976891951
968 -0.03225649744272232 -36.75483873039488 -0.031179206166416406 -36.71287897508592
969 -0.032264587469398975 -36.78710331786428 -0.03243679907172918 -36.74531577415765
970 -0.032270380295813084 -36.81937369816009 -0.0319342402741313 -36.777250014431786
971 -0.03230222761631012 -36.851675925776405 -0.02952263429760933 -36.80677264872939
972 -0.03230814561247826 -36.88398407138888 -0.03530034087598324 -36.84207298960538
973 -0.03226757757365704 -36.916251648962536 -0.03481224849820137 -36.876885238103576
974 -0.032220622152090074 -36.948472271114625 -0.03129336414858699 -36.908178602252164
975 -0.03225305452942848 -36.98072532564405 -0.02973047234117985 -36.93790907459334
976 -0.032318446040153506 -37.0130437716842 -0.03316733911633492 -36.971076413709675
977 -0.03226538430899382 -37.045309155993195 -0.03220058046281338 -37.00327699417249
978 -0.0322598734870553 -37.07756902948025 -0.03180869817733765 -37.035085692349824
979 -0.03231791444122791 -37.10988694392148 -0.03138698451220989 -37.066472676862034
980 -0.032279248163104055 -37.14216619208459 -0.032894133031368254 -37.099366809893404
981 -0.032326661981642246 -37.17449285406623 -0.03086735084652901 -37.13023416073993
982 -0.03228703085333109 -37.20677988491956 -0.033722327649593355 -37.16395648838952
983 -0.032269521802663806 -37.23904940672222 -0.026396353170275687 -37.1903528415598
984 -0.032376562058925626 -37.27142596878115 -0.03195624183863401 -37.222309083398436
985 -0.03235619030892849 -37.30378215909008 -0.030374264530837535 -37.25268334792927
986 -0.03239451628178358 -37.33617667537187 -0.03406437896192074 -37.28674772689119
987 -0.032352864369750024 -37.368529539741616 -0.03266450334340334 -37.3194122302346
988 -0.03229969646781683 -37.40082923620943 -0.031123519781976937 -37.350535750016576
989 -0.03232015110552311 -37.433149387314955 -0.03156106900423765 -37.382096819020816
990 -0.032321750000119207 -37.46547113731508 -0.030160153564065696 -37.412256972584885
991 -0.03233995549380779 -37.49781109280889 -0.03451352622359991 -37.44677049880848
992 -0.03234607689082623 -37.53015716969971 -0.03224767297506333 -37.479018171783544
993 -0.03232331275939941 -37.562480482459115 -0.03241832796484232 -37.511436499748385
994 -0.032349202409386636 -37.5948296848685 -0.033134807087481025 -37.54457130683586
995 -0.032284549437463284 -37.627114234305964 -0.03458427358418703 -37.57915558042005
996 -0.032307210564613345 -37.659421444870574 -0.03201046455651522 -37.611166044976564
997 -0.032256352715194225 -37.69167779758577 -0.030467128753662108 -37.64163317373023
998 -0.03229769002646208 -37.72397548761223 -0.030586535483598708 -37.67221970921383
999 -0.032275008596479894 -37.75625049620871 -0.03054653322324157 -37.70276624243707
1000 -0.03231030274182558 -37.788560798950535 -0.03009922569617629 -37.73286546813325
1001 -0.03235098868608475 -37.82091178763662 -0.03229633215814829 -37.765161800291395
1002 -0.032334151491522786 -37.85324593912814 -0.03415161352604627 -37.799313413817444
1003 -0.032302672415971755 -37.88554861154412 -0.034340491890907286 -37.83365390570835
1004 -0.03228944279253483 -37.91783805433665 -0.029342664778232573 -37.86299657048659
1005 -0.0323068019002676 -37.95014485623692 -0.031394776329398154 -37.894391346815986
1006 -0.03237457741051912 -37.98251943364744 -0.030763512756675482 -37.925154859572665
1007 -0.032375715859234336 -38.01489514950667 -0.03298017866909504 -37.95813503824176
1008 -0.03235973566770554 -38.047254885174375 -0.0334472781047225 -37.99158231634648
1009 -0.03230035863816738 -38.07955524381254 -0.031391221284866336 -38.022973537631344
1010 -0.03230997808277607 -38.11186522189532 -0.0330049391835928 -38.055978476814936
1011 -0.032287349179387095 -38.144152571074706 -0.035002851858735085 -38.09098132867367
1012 -0.03230040557682514 -38.17645297665153 -0.03214898053556681 -38.12313030920924
1013 -0.032269724272191526 -38.20872270092372 -0.03220656868070364 -38.155336877889944
1014 -0.03231451977044344 -38.24103722069417 -0.03287383671849966 -38.188210714608445
1015 -0.03221033867448568 -38.273247559368656 -0.038586309365928176 -38.22679702397437
1016 -0.03220853973180056 -38.305456099100454 -0.031768478080630304 -38.258565502055
1017 -0.03219794202595949 -38.33765404112641 -0.031631365232169625 -38.29019686728717
1018 -0.0322207061573863 -38.3698747472838 -0.030878621246665718 -38.321075488533836
1019 -0.03220200333744287 -38.40207675062125 -0.032852318696677686 -38.35392780723051
1020 -0.03221677057445049 -38.4342935211957 -0.029706280305981637 -38.38363408753649
1021 -0.0322491466999054 -38.4665426678956 -0.031698540039360526 -38.41533262757585
1022 -0.03225344140082598 -38.49879610929643 -0.03432897515594959 -38.4496616027318
1023 -0.03220157828181982 -38.53099768757825 -0.03043098682537675 -38.48009258955718
1024 -0.03222631961107254 -38.56322400718932 -0.032439015433192255 -38.51253160499037
1025 -0.032193942740559575 -38.59541794992988 -0.03624600563198328 -38.54877761062235
1026 -0.032196670211851595 -38.627614620141735 -0.03280817586928606 -38.58158578649164
1027 -0.03216606006026268 -38.659780680202 -0.031438495591282846 -38.61302428208292
1028 -0.032160559669137 -38.691941239871134 -0.031068885698914528 -38.64409316778183
1029 -0.03215018007904291 -38.72409141995018 -0.027337085641920566 -38.67143025342375
1030 -0.032244926691055296 -38.756336346641234 -0.030091059766709803 -38.70152131319046
1031 -0.03227225393056869 -38.788608600571806 -0.03101197648793459 -38.73253328967839
1032 -0.03226675186306238 -38.82087535243487 -0.02954371217638254 -38.76207700185478
1033 -0.03233588021248579 -38.853211232647354 -0.03034231113269925 -38.79241931298748
1034 -0.03233740627765656 -38.88554863892501 -0.03206149749457836 -38.82448081048206
1035 -0.032302962802350524 -38.91785160172736 -0.03127549048513174 -38.85575630096719
1036 -0.03232187069952488 -38.95017347242688 -0.03164860159158707 -38.88740490255877
1037 -0.03230240475386381 -38.98247587718075 -0.03244702760130167 -38.91985193016007
1038 -0.03233272582292557 -39.01480860300367 -0.032628543116152285 -38.952480473276225
1039 -0.03232335727661848 -39.04713196028029 -0.03115964187309146 -38.98364011514931
1040 -0.032351055182516575 -39.079483015462806 -0.03893803935497999 -39.022578154504295
1041 -0.03220313265919685 -39.111686148122004 -0.03150219153612852 -39.05408034604042
1042 -0.03224968984723091 -39.14393583796924 -0.03316395562142134 -39.08724430166184
1043 -0.03223645053803921 -39.176172288507274 -0.0322866540402174 -39.11953095570206
1044 -0.032204950042068956 -39.208377238549346 -0.032615871727466585 -39.152146827429526
1045 -0.032188627496361734 -39.240565866045706 -0.03361590839922428 -39.18576273582875
1046 -0.03221110589802265 -39.27277697194373 -0.0331946711987257 -39.21895740702748
1047 -0.032167984172701836 -39.30494495611643 -0.030592500790953638 -39.249549907818434
1048 -0.03219929132610559 -39.33714424744254 -0.031148613523691894 -39.280698521342124
1049 -0.03224154803901911 -39.369385795481556 -0.03334125839173794 -39.31403977973386
1050 -0.0322312830016017 -39.401617078483156 -0.037339779734611514 -39.35137955946847
1051 -0.03213351350277662 -39.433750591985934 -0.032383250631392003 -39.38376281009986
1052 -0.032124030962586404 -39.46587462294852 -0.032203347980976106 -39.415966158080835
1053 -0.032174735143780706 -39.4980493580923 -0.033191017992794516 -39.449157176073626
1054 -0.03203858006745577 -39.53008793815976 -0.03451607786118984 -39.48367325393482
1055 -0.03206169046461582 -39.562149628624375 -0.03307031579315663 -39.51674356972797
1056 -0.03206119574606418 -39.59421082437044 -0.03329176474362612 -39.550035334471595
1057 -0.03206124268472195 -39.62627206705516 -0.0324240617454052 -39.582459396217
1058 -0.03208231460303068 -39.65835438165819 -0.031109953578561545 -39.61356934979556
1059 -0.032092968188226226 -39.690447349846416 -0.03867453783750534 -39.65224388763307
1060 -0.03196980133652687 -39.722417151182945 -0.03118283413350582 -39.68342672176657
1061 -0.03196738138794899 -39.754384532570896 -0.03255803883075714 -39.71598476059733
1062 -0.03195995055139065 -39.786344483122285 -0.02902101268991828 -39.74500577328725
1063 -0.0320397024974227 -39.818384185619706 -0.03315453436225653 -39.7781603076495
1064 -0.031981759890913966 -39.85036594551062 -0.03398153632879257 -39.812141843978296
1065 -0.03202833291143179 -39.88239427842205 -0.03286597337573767 -39.84500781735403
1066 -0.031981929764151575 -39.9143762081862 -0.03165253847837448 -39.876660355832406
1067 -0.03196453619748354 -39.94634074438368 -0.030644844658672808 -39.90730520049108
1068 -0.03204985298216343 -39.978390597365845 -0.03275719191879034 -39.94006239240987
1069 -0.032061068899929525 -40.01045166626577 -0.034065238758921625 -39.97412763116879
1070 -0.03200457356870175 -40.04245623983447 -0.02758461479097605 -40.001712245959766
1071 -0.032048468478024006 -40.074504708312496 -0.03207520600408316 -40.033787451963846
1072 -0.032036435417830945 -40.106541143730325 -0.031898907385766506 -40.06568635934961
1073 -0.03205610234290361 -40.13859724607323 -0.02949929554015398 -40.09518565488977
1074 -0.03209500201046467 -40.1706922480837 -0.03250458799302578 -40.12769024288279
1075 -0.03202894926071167 -40.20272119734441 -0.02980208545923233 -40.15749232834202
1076 -0.03205094318836928 -40.234772140532776 -0.032457409985363485 -40.189949738327385
1077 -0.032042543031275274 -40.26681468356405 -0.03099187947809696 -40.22094161780548
1078 -0.03210353069007397 -40.29891821425412 -0.03189067542552948 -40.25283229323101
1079 -0.032032284140586856 -40.33095049839471 -0.03281723968684673 -40.28564953291786
1080 -0.03203980438411236 -40.36299030277882 -0.033316494710743425 -40.318966027628605
1081 -0.032049540989100934 -40.39503984376792 -0.031170024536550045 -40.350136052165155
1082 -0.03205991666764021 -40.42709976043556 -0.030734137631952763 -40.38087018979711
1083 -0.03205044120550156 -40.45915020164106 -0.031457637436687946 -40.412327827233796
1084 -0.032077297940850256 -40.49122749958191 -0.03517518751323223 -40.44750301474703
1085 -0.03206481449306011 -40.52329231407497 -0.029031879361718894 -40.476534894108745
1086 -0.03210333157330751 -40.55539564564828 -0.03142477497458458 -40.50795966908333
1087 -0.03207317963242531 -40.58746882528071 -0.03484629653394222 -40.54280596561727
1088 -0.03203171249479055 -40.6195005377755 -0.03439314849674702 -40.577199114114016
1089 -0.03202200625091791 -40.65152254402642 -0.031490535475313663 -40.60868964958933
1090 -0.032069388404488565 -40.68359193243091 -0.03234046958386898 -40.6410301191732
1091 -0.03204538207501173 -40.71563731450592 -0.03112754477187991 -40.67215766394508
1092 -0.032071047276258466 -40.74770836178218 -0.03165053203701973 -40.7038081959821
1093 -0.03202811703085899 -40.77973647881304 -0.03259377982467413 -40.73640197580677
1094 -0.032053270190954206 -40.811789749004 -0.029403457418084145 -40.765805433224855
1095 -0.03208197709172964 -40.84387172609573 -0.03319401722401381 -40.79899945044887
1096 -0.03205669764429331 -40.87592842374002 -0.030944269336760043 -40.829943719785625
1097 -0.031996775045990945 -40.90792519878601 -0.03029675493016839 -40.860240474715795
1098 -0.03208873365074396 -40.940013932436756 -0.03567392844706774 -40.89591440316286
1099 -0.03205573633313179 -40.97206966876989 -0.03250605668872595 -40.92842045985159
1100 -0.032022745721042155 -41.004092414490934 -0.03171571269631386 -40.9601361725479
1101 -0.03203510642051697 -41.03612752091145 -0.035112244077026844 -40.995248416624925
1102 -0.032002064399421215 -41.06812958531087 -0.03201769273728132 -41.02726610936221
1103 -0.03202845118939877 -41.10015803650027 -0.033441593125462535 -41.06070770248767
1104 -0.03200543615967035 -41.13216347265994 -0.03486618399620056 -41.09557388648387
1105 -0.031962103210389614 -41.16412557587033 -0.033608130924403665 -41.129182017408276
1106 -0.031922454945743084 -41.19604803081607 -0.031232629809528588 -41.160414647217806
1107 -0.03197256252169609 -41.22802059333777 -0.03109897542744875 -41.19151362264525
1108 -0.03198830746114254 -41.26000890079891 -0.030727329757064582 -41.222240952402316
1109 -0.031986603327095506 -41.29199550412601 -0.031422905437648294 -41.25366385783997
1110 -0.03202865328639746 -41.3240241574124 -0.03211740739643574 -41.2857812652364
1111 -0.031976979412138465 -41.35600113682454 -0.03061315743252635 -41.31639442266893
1112 -0.032029760628938676 -41.388030897453476 -0.032817480340600017 -41.349211903009525
1113 -0.03197979684919119 -41.42001069430267 -0.03367055095732212 -41.38288245396685
1114 -0.0319792166352272 -41.4519899109379 -0.031063944566994905 -41.413946398533845
1115 -0.03201618101447821 -41.484006091952374 -0.036320493929088114 -41.450266892462935
1116 -0.0319170031696558 -41.51592309512203 -0.03218215107917786 -41.48244904354211
1117 -0.03195929620414972 -41.547882391326176 -0.031031366158276796 -41.513480409700385
1118 -0.03193190861493349 -41.57981429994111 -0.03182933554053306 -41.54530974524092
1119 -0.03196875285357237 -41.611783052794685 -0.03274320401251316 -41.57805294925343
1120 -0.03193475157022476 -41.64371780436491 -0.030660836212337016 -41.60871378546577
1121 -0.031916524097323415 -41.67563432846224 -0.03224210143089294 -41.64095588689666
1122 -0.03195114880800247 -41.70758547727024 -0.03214512839913368 -41.6731010152958
1123 -0.031957830861210824 -41.73954330813145 -0.029021807573735715 -41.70212282286953
1124 -0.031929845176637175 -41.77147315330809 -0.03146557118743658 -41.73358839405697
1125 -0.03203124385327101 -41.803504397161355 -0.031446539983153346 -41.76503493404012
1126 -0.03196143563836813 -41.83546583279972 -0.034966652654111384 -41.800001586694236
1127 -0.03192729149013758 -41.867393124289855 -0.032763054035604 -41.83276464072984
1128 -0.03189830258488655 -41.89929142687474 -0.0331415954977274 -41.865906236227566
1129 -0.031947712786495684 -41.93123913966124 -0.03526175078004599 -41.90116798700761
1130 -0.031880701705813405 -41.96311984136705 -0.029448592197149993 -41.93061657920476
1131 -0.03193515967577696 -41.99505500104283 -0.03242728691548109 -41.96304386612024
1132 -0.03197609260678291 -42.02703109364961 -0.020794217847287653 -41.98383808396753
1133 -0.0319907171651721 -42.059021810814784 -0.031763583235442636 -42.01560166720297
1134 -0.031988517567515376 -42.091010328382296 -0.032516433857381344 -42.04811810106035
1135 -0.0319975970312953 -42.12300792541359 -0.031895366683602336 -42.08001346774395
1136 -0.03201054371893406 -42.15501846913252 -0.03175179976969957 -42.111765267513654
1137 -0.0320038141682744 -42.1870222833008 -0.030874960031360386 -42.142640227545016
1138 -0.03202045578509569 -42.21904273908589 -0.031659179367125034 -42.17429940691214
1139 -0.03204678129404783 -42.25108952037994 -0.029754164814949035 -42.20405357172709
1140 -0.03203572556376457 -42.28312524594371 -0.03120704470202327 -42.23526061642911
1141 -0.03205637261271477 -42.31518161855642 -0.03232626896351576 -42.267586885392625
1142 -0.03210129048675299 -42.34728290904317 -0.03760243840515613 -42.305189323797784
1143 -0.03198421411216259 -42.37926712315534 -0.03353586830198765 -42.33872519209977
1144 -0.031989984400570395 -42.411257107555905 -0.03108241129666567 -42.36980760339644
1145 -0.031972933933138846 -42.443230041489045 -0.031231533363461496 -42.4010391367599
1146 -0.03198294024914503 -42.47521298173819 -0.03219653908163309 -42.43323567584153
1147 -0.03195867296308279 -42.507171654701274 -0.034622490592300895 -42.46785816643383
1148 -0.031973093561828134 -42.539144748263105 -0.03530106730759144 -42.50315923374142
1149 -0.031935852207243445 -42.571080600470346 -0.03112696101889014 -42.53428619476031
1150 -0.03196562025696039 -42.60304622072731 -0.025449398159980773 -42.55973559292029
1151 -0.032022335939109324 -42.63506855666642 -0.0314870310947299 -42.59122262401502
1152 -0.03202080614864826 -42.66708936281507 -0.03145766574889421 -42.62268028976391
1153 -0.03202596884220839 -42.699115331657275 -0.030615966767072678 -42.653296256530986
1154 -0.03209165800362825 -42.731206989660905 -0.028656209446489812 -42.681952465977474
1155 -0.03212086334824562 -42.76332785300915 -0.03205647896975279 -42.714008944947224
1156 -0.03208342008292675 -42.79541127309208 -0.032882613502442835 -42.74689155844967
1157 -0.032066880539059636 -42.82747815363114 -0.0324702238664031 -42.77936178231607
1158 -0.032078392989933494 -42.85955654662107 -0.03202752508223057 -42.8113893073983
1159 -0.032067826762795446 -42.89162437338387 -0.030077317077666522 -42.84146662447597
1160 -0.03206344693899155 -42.92368782032286 -0.03577753826975823 -42.877244162745725
1161 -0.03204769976437092 -42.95573552008723 -0.030830669123679398 -42.908074831869406
1162 -0.032081231474876404 -42.98781675156211 -0.032207191549241544 -42.940282023418646
1163 -0.0320839611813426 -43.01990071274345 -0.03479395173490048 -42.975075975153544
1164 -0.03200754672288895 -43.05190825946634 -0.031454603653401136 -43.006530578806945
1165 -0.032033820264041425 -43.08394207973038 -0.03360115401446819 -43.040131732821415
1166 -0.032026206701993944 -43.11596828643237 -0.03193883169442415 -43.07207056451584
1167 -0.03200601916760206 -43.14797430559997 -0.030711308307945728 -43.10278187282378
1168 -0.03203810211271048 -43.18001240771268 -0.029212184995412827 -43.1319940578192
1169 -0.032061624154448506 -43.21207403186713 -0.03308945391327143 -43.16508351173247
1170 -0.03204069137573242 -43.244114723242866 -0.032174283266067506 -43.197257794998535
1171 -0.032071851938962934 -43.27618657518183 -0.02933951448649168 -43.22659730948503
1172 -0.03210994005203247 -43.30829651523386 -0.032100632600486276 -43.25869794208552
1173 -0.03207846097648144 -43.34037497621034 -0.03044646130874753 -43.28914440339427
1174 -0.03206941839307546 -43.37244439460342 -0.03135638702660799 -43.32050079042087
1175 -0.03208228852599859 -43.40452668312942 -0.03358943294733763 -43.35409022336821
1176 -0.03210955783724785 -43.43663624096666 -0.03194115255028009 -43.38603137591849
1177 -0.03210121858865023 -43.468737459555314 -0.03132023122161627 -43.417351607140105
1178 -0.03212185595184565 -43.50085931550716 -0.038493447564542295 -43.455845054704646
1179 -0.03200741838663816 -43.5328667338938 -0.030560730211436748 -43.48640578491608
1180 -0.03201971277594566 -43.564886446669746 -0.033062617480754855 -43.51946840239683
1181 -0.032009977474808694 -43.59689642414455 -0.03103549489751458 -43.55050389729435
1182 -0.032020965963602065 -43.62891739010816 -0.032925945520401 -43.58342984281475
1183 -0.032042930275201796 -43.66096032038336 -0.032070575095713136 -43.61550041791047
1184 -0.03203176241368055 -43.69299208279704 -0.03010019501671195 -43.64560061292718
1185 -0.03205949254333973 -43.72505157534038 -0.035031309351325035 -43.68063192227851
1186 -0.03201699238270521 -43.75706856772309 -0.030736363586038352 -43.711368285864545
1187 -0.03205970488488674 -43.789128272607975 -0.033722599409520625 -43.74509088527407
1188 -0.03204545695334673 -43.82117372956132 -0.03326375763863325 -43.7783546429127
1189 -0.03199852593243122 -43.85317225549375 -0.03305147234350443 -43.811406115256204
1190 -0.03200208824127913 -43.88517434373503 -0.033794657327234745 -43.84520077258344
1191 -0.03193743415176868 -43.9171117778868 -0.029916152823716402 -43.875116925407156
1192 -0.03195796720683575 -43.94906974509364 -0.03237196356058121 -43.907488888967734
1193 -0.03196816239506006 -43.9810379074887 -0.03184658344835043 -43.93933547241608
1194 -0.03195250555872917 -44.012990413047426 -0.03378068935126066 -43.973116161767344
1195 -0.03196380902081728 -44.04495422206824 -0.03285479824990034 -44.005970960017244
1196 -0.03195491060614586 -44.07690913267439 -0.03147937282919884 -44.03745033284644
1197 -0.0319445701315999 -44.10885370280599 -0.030499763134866954 -44.06795009598131
1198 -0.03196514043956995 -44.140818843245555 -0.032465278171002865 -44.10041537415231
1199 -0.031966235116124155 -44.17278507836168 -0.03487185165286064 -44.13528722580517
1200 -0.031928978860378265 -44.204714057222056 -0.031487674452364445 -44.166774900257536
1201 -0.031934938952326776 -44.23664899617438 -0.03311871886253357 -44.19989361912007
1202 -0.03193199951201677 -44.2685809956864 -0.03396709356456995 -44.23386071268464
1203 -0.03190385978668928 -44.30048485547309 -0.0316597830504179 -44.26552049573505
1204 -0.0319163030013442 -44.33240115847443 -0.030847903247922658 -44.29636839898298
1205 -0.03192527517676354 -44.36432643365119 -0.031083580758422612 -44.3274519797414
1206 -0.031953039951622485 -44.39627947360282 -0.029490808490663767 -44.35694278823206
1207 -0.031940904818475245 -44.428220378421294 -0.030411009583622216 -44.387353797815685
1208 -0.03198949545621872 -44.46020987387751 -0.030367954913526774 -44.417721752729214
1209 -0.03199238982051611 -44.492202263698026 -0.031119127199053763 -44.44884087992827
1210 -0.03197569940239191 -44.52417796310042 -0.030692103318870068 -44.47953298324714
1211 -0.0320529880002141 -44.55623095110064 -0.032277597859501836 -44.511810581106644
1212 -0.031985613703727725 -44.58821656480436 -0.030599551182240246 -44.542410132288886
1213 -0.031985841877758506 -44.62020240668212 -0.03208168689161539 -44.5744918191805
1214 -0.03203105684369802 -44.65223346352582 -0.03047223100438714 -44.60496405018489
1215 -0.031999838538467884 -44.684233302064285 -0.03185328375548124 -44.63681733394037
1216 -0.032053650729358195 -44.716286952793645 -0.02831466691568494 -44.665132000856055
1217 -0.032051538862287995 -44.748338491655936 -0.03226995356380939 -44.69740195441987
1218 -0.03205643221735954 -44.780394923873295 -0.03271430991590023 -44.73011626433577
1219 -0.03205197155475616 -44.81244689542805 -0.031371427606791256 -44.76148769194256
1220 -0.032085005566477774 -44.84453190099453 -0.03511198740452528 -44.79659967934709
1221 -0.03203892335295677 -44.87657082434749 -0.03381682112812996 -44.830416500475216
1222 -0.032027619890868664 -44.90859844423836 -0.033204480074346066 -44.86362098054956
1223 -0.031983932480216026 -44.940582376718574 -0.03180526960641146 -44.89542625015597
1224 -0.031984738260507586 -44.97256711497908 -0.032411794550716876 -44.92783804470669
1225 -0.03202625401318073 -45.00459336899226 -0.03445858713239432 -44.96229663183908
1226 -0.03197132498025894 -45.03656469397252 -0.030983473919332028 -44.993280105758416
1227 -0.03197097908705473 -45.06853567305958 -0.032441222481429575 -45.02572132823985
1228 -0.03198686502873897 -45.10052253808832 -0.0335418626666069 -45.05926319090646
1229 -0.03196585047990084 -45.13248838856822 -0.03567392472177744 -45.094937115628234
1230 -0.03191502690315247 -45.16440341547137 -0.03158621080219746 -45.12652332643043
1231 -0.0319276737049222 -45.19633108917629 -0.03193787187337875 -45.15846119830381
1232 -0.03191811367869377 -45.22824920285498 -0.031972427293658255 -45.19043362559747
1233 -0.03194490913301706 -45.260194111988 -0.03533568233251572 -45.22576930792999
1234 -0.03187525384128094 -45.29206936582928 -0.03268836494535208 -45.25845767287534
1235 -0.031832431070506574 -45.32390179689978 -0.03038827972486615 -45.288845952600205
1236 -0.031900381296873094 -45.355802178196654 -0.03145720139145851 -45.32030315399167
1237 -0.0318920923396945 -45.38769427053635 -0.02933706548064947 -45.34964021947231
1238 -0.03192644808441401 -45.41962071862076 -0.030603652726858853 -45.38024387219917
1239 -0.03193560652434826 -45.45155632514511 -0.03134122565388679 -45.41158509785306
1240 -0.03194908108562231 -45.483505406230734 -0.030526455491781235 -45.442111553344844
1241 -0.03198670968413353 -45.51549211591487 -0.028915776684880257 -45.47102733002973
1242 -0.031984046660363676 -45.54747616257523 -0.03213641550391912 -45.50316374553365
1243 -0.03200900666415692 -45.57948516923938 -0.033632202073931694 -45.53679594760758
1244 -0.031946366652846336 -45.61143153589223 -0.028803624399006366 -45.56559957200658
1245 -0.03204735759645701 -45.643478893488684 -0.03161119315773249 -45.59721076516431
1246 -0.03199872691184282 -45.67547762040053 -0.03196053877472878 -45.62917130393904
1247 -0.031974665261805056 -45.707452285662335 -0.037576384469866754 -45.666747688408904
1248 -0.03192015495151281 -45.73937244061385 -0.033290274627506736 -45.70003796303641
1249 -0.03192302789539099 -45.77129546850924 -0.030552231706678867 -45.73059019474309
1250 -0.03191098142415285 -45.80320644993339 -0.034947405196726324 -45.76553759993981
1251 -0.03185351900756359 -45.83505996894095 -0.03198950123041868 -45.79752710117023
1252 -0.031883209384977816 -45.86694317832593 -0.034306818060576914 -45.83183391923081
1253 -0.03183830007910728 -45.89878147840504 -0.032494761236011985 -45.86432868046682
1254 -0.031881787814199924 -45.93066326621924 -0.03043228266760707 -45.89476096313442
1255 -0.03185272756963968 -45.962515993788884 -0.03409555610269308 -45.928856519237115
1256 -0.031856761872768403 -45.99437275566165 -0.03171234428882599 -45.96056886352594
1257 -0.031883030012249944 -46.026255785673904 -0.03083634013310075 -45.99140520365904
1258 -0.03185567315667868 -46.05811145883058 -0.03329778704792261 -46.02470299070696
1259 -0.03185332342982292 -46.0899647822604 -0.032229790650308135 -46.05693278135727
1260 -0.03185483552515507 -46.121819617785555 -0.028432155959308147 -46.08536493731658
1261 -0.03184528239071369 -46.15366490017627 -0.030800501257181166 -46.11616543857376
1262 -0.03190065696835518 -46.18556555714462 -0.03272748086601496 -46.148892919439774
1263 -0.03190618865191937 -46.21747174579654 -0.03115013325586915 -46.180043052695645
1264 -0.03193270172923803 -46.24940444752578 -0.03213172368705273 -46.212174776382696
1265 -0.031913811713457106 -46.281318259239235 -0.03262428697198629 -46.244799063354684
1266 -0.031924450397491456 -46.313242709636725 -0.038305814005434514 -46.28310487736012
1267 -0.03178639393299818 -46.34502910356972 -0.033936826325953004 -46.31704170368607
1268 -0.03178140744566917 -46.37681051101539 -0.03196941297501325 -46.34901111666109
1269 -0.03180580921471119 -46.4086163202301 -0.033816554583609104 -46.3828276712447
1270 -0.03178178016096354 -46.440398100391064 -0.033537926338613036 -46.41636559758331
1271 -0.03170777279883623 -46.4721058731899 -0.0324752414599061 -46.448840839043214
1272 -0.03178249783813954 -46.50388837102804 -0.02726830942556262 -46.47610914846878
1273 -0.03182379398494959 -46.53571216501299 -0.03204500563442707 -46.50815415410321
1274 -0.03178652878850698 -46.5674986938015 -0.033681906387209894 -46.54183606049042
1275 -0.031760267168283465 -46.59925896096978 -0.0317552724853158 -46.57359133297573
1276 -0.03176191095262766 -46.6310208719224 -0.03248314652591944 -46.60607447950165
1277 -0.031720333732664585 -46.66274120565507 -0.03268982600420713 -46.63876430550586
1278 -0.031772905215621 -46.694514110870685 -0.03300790190696716 -46.67177220741283
1279 -0.03177248854190111 -46.72628659941259 -0.03446751330047846 -46.706239720713306
1280 -0.03174739796668291 -46.75803399737927 -0.032674009539186956 -46.73891373025249
1281 -0.03171008974313736 -46.78974408712241 -0.030253343004733323 -46.76916707325722
1282 -0.031719607673585413 -46.821463694795995 -0.030181714240461587 -46.799348787497685
1283 -0.0317592091858387 -46.85322290398183 -0.031595509871840476 -46.83094429736953
1284 -0.03174345511943102 -46.88496635910126 -0.02812323309481144 -46.85906753046434
1285 -0.03178382962942124 -46.91675018873068 -0.03343028109520674 -46.892497811559544
1286 -0.03178522493690252 -46.948535413667585 -0.031729438528418544 -46.92422725008796
1287 -0.0318156560882926 -46.980351069755876 -0.028976048901677133 -46.953203298989635
1288 -0.031828445941209794 -47.012179515697085 -0.033011052571237084 -46.986214351560875
1289 -0.03181904088705778 -47.04399855658414 -0.027206511236727238 -47.0134208627976
1290 -0.0319079227745533 -47.07590647935869 -0.029785093665122987 -47.04320595646273
1291 -0.03192715477198362 -47.10783363413068 -0.028184899222105743 -47.07139085568483
1292 -0.03192837312817574 -47.13976200725885 -0.03189894799143076 -47.10328980367626
1293 -0.03192319963127375 -47.171685206890125 -0.03256304413080215 -47.135852847807065
1294 -0.031928837113082406 -47.20361404400321 -0.032436919026076795 -47.16828976683314
1295 -0.031898141093552115 -47.23551218509676 -0.032077015936374666 -47.200366782769514
1296 -0.031899918988347056 -47.2674121040851 -0.03675519768148661 -47.237121980451
1297 -0.03186826016753912 -47.299280364252645 -0.031137067079544067 -47.26825904753054
1298 -0.03189278226345778 -47.3311731465161 -0.0320621645078063 -47.30032121203835
1299 -0.031884916685521604 -47.36305806320162 -0.03137127291411161 -47.33169248495246
1300 -0.031947045028209685 -47.39500510822983 -0.037783370539546016 -47.369475855492006
1301 -0.03181542921811342 -47.426820537447945 -0.0316819055005908 -47.4011577609926
1302 -0.03188075758516788 -47.458701295033116 -0.032908711768686774 -47.43406647276128
1303 -0.031787236034870145 -47.49048853106799 -0.03293781168758869 -47.46700428444887
1304 -0.03182840570807457 -47.522316936776065 -0.030767249595373868 -47.49777153404424
1305 -0.03183387275785208 -47.554150809533915 -0.03173744063824415 -47.529508974682486
1306 -0.031937210634350774 -47.58608802016827 -0.02945808321237564 -47.55896705789486
1307 -0.03184683956205845 -47.617934859730326 -0.029382114205509423 -47.58834917210037
1308 -0.03186970558017492 -47.649804565310504 -0.02964364755898714 -47.61799281965936
1309 -0.03190324530005455 -47.68170781061056 -0.029152766242623328 -47.64714558590198
1310 -0.0319328885525465 -47.71364069916311 -0.031977155990898606 -47.67912274189288
1311 -0.03192039877176285 -47.74556109793487 -0.03190046641975641 -47.71102320831264
1312 -0.03195357471704483 -47.77751467265191 -0.03439848050475121 -47.74542168881739
1313 -0.03192606177181005 -47.809440734423724 -0.0337238609790802 -47.77914554979647
1314 -0.03190484866499901 -47.841345583088724 -0.027131149265915155 -47.80627669906238
1315 -0.03205218091607094 -47.87339776400479 -0.03405027538537979 -47.84032697444776
1316 -0.03193577211350203 -47.90533353611829 -0.03062181221321225 -47.870948786660975
1317 -0.031933399848639965 -47.93726693596693 -0.031184479407966138 -47.902133266068944
1318 -0.03195214662700892 -47.96921908259394 -0.032286989688873294 -47.934420255757814
1319 -0.03193146027624607 -48.001150542870185 -0.030418105144053697 -47.964838360901865
1320 -0.03196678645908833 -48.03311732932927 -0.03122168118134141 -47.99606004208321
1321 -0.03197590075433254 -48.065093230083605 -0.030892536975443363 -48.02695257905865
1322 -0.03198177814483642 -48.097075008228444 -0.031486105546355246 -48.05843868460501
1323 -0.031981883011758326 -48.129056891240204 -0.031190575938671826 -48.08962926054368
1324 -0.03201485984027386 -48.16107175108048 -0.03213149216026068 -48.12176075270394
1325 -0.03197332341223955 -48.193045074492716 -0.03179237898439169 -48.153553131688334
1326 -0.032017342373728754 -48.22506241686644 -0.03374554011970758 -48.187298671808044
1327 -0.03197726085782051 -48.257039677724265 -0.03177865669131279 -48.21907732849936
1328 -0.031966913118958475 -48.28900659084322 -0.03255695085972547 -48.25163427935909
1329 -0.03195670284330845 -48.32096329368653 -0.03115733591839671 -48.28279161527748
1330 -0.03195692840963602 -48.35292022209617 -0.03570781499147415 -48.31849943026896
1331 -0.031927254796028134 -48.3848474768922 -0.030528067983686923 -48.349027498252646
1332 -0.03192939255386591 -48.41677686944606 -0.032891406677663326 -48.38191890493031
1333 -0.031986603327095506 -48.44876347277316 -0.03702513389289379 -48.418944038823206
1334 -0.031924493797123435 -48.48068796657028 -0.032731786370277405 -48.45167582519348
1335 -0.031880019791424276 -48.5125679863617 -0.03235916141420603 -48.48403498660769
1336 -0.031868938356637955 -48.54443692471834 -0.032361701130867004 -48.516396687738556
1337 -0.0318574333563447 -48.57629435807468 -0.030774229578673838 -48.54717091731723
1338 -0.03193108830600977 -48.60822544638069 -0.02930095503106713 -48.5764718723483
1339 -0.031930539198219775 -48.640155985578915 -0.03143297396600246 -48.607904846314305
1340 -0.031901199370622635 -48.67205718494954 -0.03185265026986599 -48.639757496584174
1341 -0.03191268723458052 -48.70396987218412 -0.03093861909583211 -48.67069611568001
1342 -0.03193909768015146 -48.73590896986427 -0.02952026706188917 -48.7002163827419
1343 -0.03193838335573673 -48.767847353220006 -0.03247813377529383 -48.73269451651719
1344 -0.03194990586489439 -48.7997972590849 -0.03141171839088201 -48.76410623490808
1345 -0.03191291317343712 -48.83171017225833 -0.028668498434126378 -48.792774733342206
1346 -0.03198071699589491 -48.86369088925423 -0.03166033420711756 -48.824435067549324
1347 -0.03196613769978285 -48.89565702695401 -0.032843182981014254 -48.857278250530335
1348 -0.0319597102701664 -48.92761673722418 -0.031639319472014905 -48.88891757000235
1349 -0.031987209990620616 -48.959603947214795 -0.029327737540006636 -48.91824530754236
1350 -0.03201043996959925 -48.99161438718439 -0.03197691328823567 -48.95022222083059
1351 -0.03198961839079857 -49.02360400557519 -0.03213109727948904 -48.98235331811008
1352 -0.03199225794523954 -49.05559626352043 -0.028744365833699704 -49.01109768394378
1353 -0.032016967050731183 -49.08761323057116 -0.03293991833925247 -49.04403760228303
1354 -0.03204090725630522 -49.11965413782746 -0.03302982784807682 -49.07706743013111
1355 -0.03199483845382929 -49.15164897628129 -0.03007769016548991 -49.1071451202966
1356 -0.03201951775699854 -49.18366849403829 -0.03044012002646923 -49.13758524032307
1357 -0.032033410109579566 -49.21570190414786 -0.0319182513281703 -49.16950349165124
1358 -0.032018236443400384 -49.24772014059126 -0.0327350752428174 -49.20223856689406
1359 -0.032032019831240176 -49.279752160422504 -0.030564345046877862 -49.23280291194094
1360 -0.03205708339810372 -49.311809243820605 -0.03422241285443306 -49.26702532479537
1361 -0.03194113690406084 -49.343750380724664 -0.0307203933596611 -49.29774571815503
1362 -0.03201208524405956 -49.37576246596873 -0.03160532116889954 -49.329351039323925
1363 -0.03195776529610157 -49.407720231264825 -0.03122390042990446 -49.36057493975383
1364 -0.032073868252336976 -49.439794099517165 -0.03144296249374747 -49.39201790224758
1365 -0.03200761079788208 -49.47180171031505 -0.03377977106720209 -49.42579767331478
1366 -0.03203514087945223 -49.5038368511945 -0.03395287245512009 -49.4597505457699
1367 -0.031976721808314325 -49.53581357300281 -0.03174631502479315 -49.49149686079469
1368 -0.03204264715313911 -49.56785622015595 -0.028272410854697227 -49.51976927164939
1369 -0.03202776350080967 -49.59988398365676 -0.031375573761761186 -49.55114484541115
1370 -0.03201618548482656 -49.63190016914159 -0.032077550143003467 -49.58322239555415
1371 -0.03202512320131064 -49.663925292342896 -0.03294405937194824 -49.6161664549261
1372 -0.032022219337522986 -49.695947511680416 -0.03183578345924616 -49.648002238385345
1373 -0.032016619481146334 -49.72796413116156 -0.031700271926820275 -49.67970251031217
1374 -0.03199970666319132 -49.759963837824756 -0.03450767733156681 -49.71421018764374
1375 -0.032003653980791566 -49.79196749180555 -0.032985550537705424 -49.74719573818144
1376 -0.031999724172055724 -49.8239672159776 -0.03188730739057064 -49.77908304557201
1377 -0.032001175358891486 -49.855968391336496 -0.03557281531393528 -49.81465586088594
1378 -0.03195259217172861 -49.887920983508224 -0.031926960684359074 -49.8465828215703
1379 -0.03198574800044298 -49.91990673150867 -0.03157089799642563 -49.878153719566725
1380 -0.031991764716804025 -49.951898496225475 -0.033602573722600934 -49.91175629328933
1381 -0.031969149596989155 -49.983867645822464 -0.0330845644697547 -49.94484085775908
1382 -0.031966982409358025 -50.01583462823182 -0.03432556539773941 -49.97916642315682
1383 -0.03190076742321253 -50.04773539565503 -0.03145503830164671 -50.01062146145846
1384 -0.031930047646164895 -50.079665443301195 -0.031358780525624755 -50.041980241984085
1385 -0.031951579824090005 -50.111617023125284 -0.027988632675260305 -50.069968874659345
1386 -0.032020358741283415 -50.14363738186657 -0.03226547762751579 -50.102234352286864
1387 -0.031949947215616704 -50.175587329082184 -0.033214902691543105 -50.135449254978404
1388 -0.03194574173539877 -50.20753307081758 -0.03175334949046373 -50.16720260446887
1389 -0.031941366754472254 -50.239474437572056 -0.03256431389600038 -50.19976691836487
1390 -0.03193505071103573 -50.27140948828309 -0.02993776770308614 -50.22970468606796
1391 -0.03197637870907784 -50.303385866992166 -0.03315898776054382 -50.262863673828505
1392 -0.03197297621518373 -50.33535884320735 -0.03276429884135723 -50.29562797266986
1393 -0.03197310082614422 -50.367331944033495 -0.03089533858001232 -50.32652331124987
1394 -0.03197221830487251 -50.39930416233837 -0.03392261248081922 -50.360445923730694
1395 -0.03192565403878689 -50.431229816377154 -0.035114933550357816 -50.395560857281055
1396 -0.0319175498560071 -50.46314736623316 -0.0322381179779768 -50.42779897525903
1397 -0.03189158663153648 -50.4950389528647 -0.030398239195346833 -50.45819721445438
1398 -0.03191378824412823 -50.52695274110882 -0.031508685648441316 -50.48970590010282
1399 -0.03193427361547947 -50.5588870147243 -0.029110423102974892 -50.5188163232058
1400 -0.03193394672125578 -50.59082096144555 -0.03111728299409151 -50.549933606199886
1401 -0.03200141508132219 -50.62282237652688 -0.03254536222666502 -50.58247896842655
1402 -0.0319690253585577 -50.65479140188543 -0.030619507282972337 -50.61309847570952
1403 -0.03197066001594066 -50.686762061901376 -0.033770911209285256 -50.64686938691881
1404 -0.03191711120307446 -50.71867917310445 -0.03228623755276203 -50.67915562447157
1405 -0.031991935521364215 -50.75067110862581 -0.03382274955511093 -50.71297837402668
1406 -0.03193208761513233 -50.78260319624094 -0.030177396163344382 -50.74315577019003
1407 -0.03193000722676516 -50.814533203467704 -0.03169563505798578 -50.774851405248015
1408 -0.031940771453082564 -50.846473974920784 -0.033611354604363444 -50.808462759852375
1409 -0.03187986928969622 -50.87835384421048 -0.029938798490911724 -50.838401558343286
1410 -0.03193278107792139 -50.9102866252884 -0.032550072856247426 -50.87095163119953
1411 -0.0319115798920393 -50.94219820518044 -0.033255877532064916 -50.904207508731595
1412 -0.03190678916871548 -50.974104994349155 -0.028843657579272985 -50.93305116631087
1413 -0.03195545058697462 -51.00606044493613 -0.028871016483753918 -50.96192218279462
1414 -0.03199982177466154 -51.038060266710794 -0.03205462638288736 -50.99397680917751
1415 -0.03196620680391789 -51.07002647351471 -0.029993897210806607 -51.02397070638832
1416 -0.03197227641940117 -51.10199874993411 -0.029990502912551165 -51.05396120930087
1417 -0.03203529976308346 -51.13403404969719 -0.03338831141591072 -51.087349520716785
1418 -0.031989884376525876 -51.16602393407372 -0.03254495970904827 -51.119894480425835
1419 -0.03196086250245571 -51.19798479657618 -0.031142418365925552 -51.15103689879176
1420 -0.03202249258756638 -51.230007289163744 -0.029873926006257535 -51.18091082479802
1421 -0.032010327093303204 -51.26201761625705 -0.03232280947268009 -51.2132336342707
1422 -0.03199575152248144 -51.29401336777953 -0.02924800468608737 -51.24248163895679
1423 -0.03204068336635828 -51.32605405114589 -0.03350177817046642 -51.27598341712726
1424 -0.032023458182811736 -51.3580775093287 -0.03213530723005533 -51.308118724357314
1425 -0.03203623127192259 -51.390113740600626 -0.03267348129302263 -51.34079220565034
1426 -0.03205713834613562 -51.42217087894676 -0.027083184104412794 -51.36787538975475
1427 -0.03204728681594134 -51.4542181657627 -0.0332403264939785 -51.40111571624873
1428 -0.0320591364055872 -51.48627730216828 -0.03237422946840525 -51.433489945717135
1429 -0.03203987330198288 -51.518317175470266 -0.032008225098252296 -51.46549817081539
1430 -0.03202433884143829 -51.550341514311704 -0.03499793503433466 -51.50049610584972
1431 -0.031965887919068334 -51.582307402230775 -0.03204882983118296 -51.5325449356809
1432 -0.031990939006209376 -51.61429834123698 -0.031472180783748624 -51.564017116464655
1433 -0.03200921248644591 -51.646307553723425 -0.03221482578665018 -51.59623194225131
1434 -0.03206692431122064 -51.67837447803465 -0.0334024952724576 -51.62963443752376
1435 -0.03202979322522879 -51.710404271259875 -0.034626657329499724 -51.66426109485326
1436 -0.03194021545350552 -51.74234448671338 -0.029626236762851477 -51.69388733161611
1437 -0.03197700455784798 -51.77432149127122 -0.03249025475233793 -51.72637758636845
1438 -0.032047833874821664 -51.80636932514604 -0.04078349620103836 -51.76716108256949
1439 -0.03185802586376667 -51.83822735100981 -0.029691477213054894 -51.79685255978254
1440 -0.03191960044205189 -51.870146951451865 -0.0324636172503233 -51.829316177032865
1441 -0.03189895693212748 -51.90204590838399 -0.030832754634320735 -51.86014893166718
1442 -0.03189540561288595 -51.933941313996876 -0.03176973592489958 -51.89191866759208
1443 -0.03191163446754217 -51.965852948464416 -0.030559631623327733 -51.922478299215406
1444 -0.031928594969213006 -51.99778154343363 -0.03076909426599741 -51.953247393481405
1445 -0.031920382380485536 -52.029701925814116 -0.03233544286340475 -51.98558283634481
1446 -0.031964842788875104 -52.06166676860299 -0.032386358641088006 -52.0179691949859
1447 -0.03193782884627581 -52.093604597449264 -0.030362963583320378 -52.048332158569224
1448 -0.03198410514742136 -52.12558870259669 -0.032220175862312316 -52.08055233443154
1449 -0.0319394463673234 -52.15752814896401 -0.03011406920850277 -52.11066640364004
1450 -0.03197467029094696 -52.18950281925496 -0.03412702344357967 -52.14479342708362
1451 -0.03192208893597126 -52.22142490819093 -0.030997276958078145 -52.175790704041695
1452 -0.03196707461029291 -52.253391982801226 -0.031082493718713522 -52.20687319776041
1453 -0.032006184384226796 -52.285398167185456 -0.02918712655082345 -52.23606032431123
1454 -0.03205987829715014 -52.3174580454826 -0.0276837726123631 -52.263744096923595
1455 -0.03204833809286356 -52.349506383575466 -0.03160007745027542 -52.295344174373874
1456 -0.03210005108267069 -52.38160643465814 -0.029801741242408752 -52.32514591561628
1457 -0.032020355202257635 -52.413626789860395 -0.03396422211080789 -52.35911013772709
1458 -0.03202951047569513 -52.44565630033609 -0.03174958806484938 -52.39085972579194
1459 -0.03201300743967295 -52.47766930777576 -0.034271434880793095 -52.425131160672734
1460 -0.032022176496684554 -52.509691484272444 -0.03282398879528046 -52.45795514946801
1461 -0.03196905590593815 -52.541660540178384 -0.03464870564639568 -52.49260385511441
1462 -0.03201255388557911 -52.57367309406396 -0.030594454519450663 -52.52319830963386
1463 -0.03200852386653423 -52.6056816179305 -0.030885244347155096 -52.554083553981016
1464 -0.03201970923691988 -52.63770132716742 -0.03278197981417179 -52.58686553379519
1465 -0.032011634483933446 -52.669712961651356 -0.027674611005932093 -52.614540144801126
1466 -0.03208573292940855 -52.701798694580766 -0.03262459486722946 -52.647164739668355
1467 -0.032060572691261766 -52.73385926727203 -0.03259599599987269 -52.679760735668225
1468 -0.032035150192677976 -52.76589441746471 -0.03453857526183128 -52.71429931093006
1469 -0.03202073033899069 -52.7979151478037 -0.031130236759781837 -52.74542954768984
1470 -0.032053138315677646 -52.829968286119374 -0.03202791661024094 -52.77745746430008
1471 -0.03205145169049502 -52.86201973780987 -0.0321171335875988 -52.809574597887675
1472 -0.032038979418575766 -52.89405871722844 -0.03273391276597977 -52.84230851065365
1473 -0.03210915997624397 -52.92616787720468 -0.03294280674308538 -52.87525131739674
1474 -0.031973959878087044 -52.95814183708277 -0.03473950624465942 -52.9099908236414
1475 -0.0319552481174469 -52.99009708520022 -0.032016802579164505 -52.942007626220565
1476 -0.03191447518765926 -53.02201156038788 -0.03684037681668997 -52.97884800303726
1477 -0.03189059868454933 -53.05390215907243 -0.030242443457245825 -53.009090446494504
1478 -0.031909281760454176 -53.085811440832885 -0.032811599969863894 -53.041902046464365
1479 -0.03192705009132624 -53.11773849092421 -0.030476496554911137 -53.072378543019276
1480 -0.03194616511464119 -53.14968465603885 -0.03601170349866152 -53.108390246517935
1481 -0.03188905157148838 -53.18157370761034 -0.031245528906583785 -53.139635775424516
1482 -0.031850066222250464 -53.21342377383259 -0.032036404311656955 -53.17167217973617
1483 -0.03188341595232487 -53.24530718978491 -0.030368674732744693 -53.20204085446891
1484 -0.03189976308494806 -53.27720695286986 -0.03077651932835579 -53.23281737379727
1485 -0.03192510567605496 -53.30913205854591 -0.03318266160786152 -53.26600003540513
1486 -0.03187789544463158 -53.34100995399054 -0.03093569278717041 -53.296935728192295
1487 -0.031904672272503376 -53.37291462626305 -0.028183626011013985 -53.32511935420331
1488 -0.031935758888721466 -53.40485038515177 -0.0317598232999444 -53.35687917750325
1489 -0.031947534158825876 -53.43679791931059 -0.03134113624691963 -53.388220313750175
1490 -0.03193778563290835 -53.4687357049435 -0.03144611548632383 -53.4196664292365
1491 -0.031931867636740205 -53.50066757258024 -0.03264719694852829 -53.45231362618503
1492 -0.03198236860334873 -53.53264994118359 -0.03227797076106072 -53.48459159694609
1493 -0.03194839507341385 -53.564598336257006 -0.03220040127635002 -53.51679199822244
1494 -0.03193248081952334 -53.59653081707653 -0.029709970206022264 -53.54650196842846
1495 -0.0319543169811368 -53.62848513405766 -0.03175241574645042 -53.57825438417491
1496 -0.03196698296815157 -53.66045211702581 -0.03414924405515194 -53.61240362823006
1497 -0.03193195518106222 -53.69238407220688 -0.03344228435307741 -53.64584591258314
1498 -0.03190985154360533 -53.72429392375048 -0.031138404458761215 -53.6769843170419
1499 -0.031938743963837626 -53.756232667714315 -0.030408687237650157 -53.70739300427955
1500 -0.03193883802741766 -53.78817150574173 -0.031184168718755245 -53.738577172998305
1501 -0.031951855309307574 -53.82012336105104 -0.03512264154851437 -53.773699814546816
1502 -0.031919445097446444 -53.85204280614848 -0.031596652790904046 -53.80529646733772
1503 -0.0319274540990591 -53.883970260247544 -0.03148040529340505 -53.83677687263113
1504 -0.03189050815999508 -53.91586076840754 -0.0300356550142169 -53.866812527645344
1505 -0.03191083259880543 -53.947771601006345 -0.03529108166694641 -53.90210360931229
1506 -0.031869244389235975 -53.97964084539558 -0.031288303155452016 -53.93339191246774
1507 -0.031909110769629476 -54.01154995616521 -0.03187509011477232 -53.965267002582515
1508 -0.031868519447743895 -54.04341847561295 -0.032410270720720294 -53.99767727330323
1509 -0.031884200684726235 -54.07530267629768 -0.033500543981790545 -54.03117781728502
1510 -0.03186527192592621 -54.107167948223605 -0.030197073705494404 -54.061374890990514
1511 -0.0318934790790081 -54.139061427302615 -0.030377328954637052 -54.09175221994515
1512 -0.03191201221197844 -54.17097343951459 -0.03226792141795158 -54.124020141363104
1513 -0.031899122335016725 -54.20287256184961 -0.03287679031491279 -54.15689693167802
1514 -0.03192546833306551 -54.234798030182674 -0.036570231430232525 -54.19346716310825
1515 -0.0318024504929781 -54.26660048067565 -0.03432598505169153 -54.22779314815995
1516 -0.03178220484405756 -54.298382685519705 -0.033548868633806704 -54.261342016793755
1517 -0.0317655423656106 -54.33014822788532 -0.03115125633776188 -54.29249327313152
1518 -0.031780633702874185 -54.36192886158819 -0.031752229854464534 -54.32424550298598
1519 -0.031785800121724606 -54.393714661709915 -0.03255489282310009 -54.35680039580908
1520 -0.03180750403553247 -54.42552216574545 -0.02877348428592086 -54.385573880095
1521 -0.03184846565127373 -54.45737063139672 -0.0334080345928669 -54.41898191468787
1522 -0.03183638509362936 -54.48920701649035 -0.032801177352666855 -54.451783092040536
1523 -0.031814268045127395 -54.52102128453547 -0.03195633962750435 -54.48373943166804
1524 -0.03180229403078556 -54.552823578566255 -0.026850266847759485 -54.5105896985158
1525 -0.03191610295325518 -54.58473968151951 -0.03171348534524441 -54.542303183861044
1526 -0.031871849298477174 -54.616611530817984 -0.03366289883852005 -54.575966082699566
1527 -0.03184060920029878 -54.648452140018286 -0.029265531152486802 -54.605231613852055
1528 -0.031865295954048634 -54.680317435972334 -0.03273503426462412 -54.63796664811668
1529 -0.031847324781119825 -54.71216476075345 -0.03146850559860468 -54.669435153715284
1530 -0.0318539259955287 -54.74401868674898 -0.03435320630669594 -54.70378836002198
1531 -0.03185496870428324 -54.77587365545326 -0.03141576051712036 -54.7352041205391
1532 -0.03181365318596363 -54.807687308639224 -0.03165614511817694 -54.76686026565728
1533 -0.031840423494577406 -54.8395277321338 -0.032652316801249984 -54.799512582458526
1534 -0.03182074800133705 -54.87134848013514 -0.030435370095074177 -54.8299479525536
1535 -0.031894917599856853 -54.903243397735 -0.027761838119477033 -54.85770979067308
1536 -0.03191624581813812 -54.935159643553135 -0.03199781030416489 -54.88970760097724
1537 -0.031886968202888964 -54.967046611756025 -0.03381777498871088 -54.92352537596595
1538 -0.03188916239887476 -54.9989357741549 -0.03275116980075836 -54.95627654576671
1539 -0.03185745384544134 -55.03079322800034 -0.03115672841668129 -54.987433274183395
1540 -0.031877721473574636 -55.06267094947392 -0.034774881415069105 -55.02220815559846
1541 -0.03185547702014446 -55.09452642649406 -0.030805082898586987 -55.05301323849705
1542 -0.031869043968617915 -55.12639547046268 -0.03092983681708574 -55.08394307531414
1543 -0.031889095716178414 -55.158284566178864 -0.031024812906980514 -55.114967888221116
1544 -0.031913230568170546 -55.190197796747036 -0.03300370965152979 -55.14797159787265
1545 -0.03189309146255255 -55.222090888209586 -0.031216359604150055 -55.1791879574768
1546 -0.0318865118548274 -55.253977400064414 -0.03212866485118866 -55.211316622327985
1547 -0.031889819726347926 -55.28586721979076 -0.035052691027522086 -55.24636931335551
1548 -0.03191350810229778 -55.31778072789306 -0.03178165834397077 -55.27815097169948
1549 -0.03184453211724758 -55.349625260010306 -0.03136752303689718 -55.30951849473638
1550 -0.031888039968907836 -55.38151329997921 -0.03171564731746912 -55.34123414205385
1551 -0.03189676236361265 -55.41341006234283 -0.03491622991859913 -55.37615037197245
1552 -0.03184888400137424 -55.445258946344204 -0.03441864643245936 -55.41056901840491
1553 -0.03178600333631039 -55.47704494968051 -0.03062854977324605 -55.441197568178154
1554 -0.031784487701952455 -55.50882943738247 -0.03365697134286165 -55.47485453952102
1555 -0.03179574105888605 -55.54062517844135 -0.03110082158818841 -55.50595536110921
1556 -0.031839593313634396 -55.57246477175499 -0.03440216314047575 -55.540357524249686
1557 -0.03174536786973477 -55.60421013962472 -0.0298303478397429 -55.57018787208943
1558 -0.0318118629977107 -55.63602200262243 -0.033134603127837184 -55.60332247521726
1559 -0.03177720662206411 -55.6677992092445 -0.030327454395592212 -55.63364992961285
1560 -0.03183157574385405 -55.69963078498835 -0.03330275192856789 -55.66695268154142
1561 -0.03180001750588417 -55.73143080249424 -0.03102919217199087 -55.69798187371341
1562 -0.03181938920170069 -55.76325019169594 -0.033652414381504056 -55.73163428809492
1563 -0.03175447434186936 -55.795004666037805 -0.0315081225708127 -55.76314241066573
1564 -0.03174855690449476 -55.8267532229423 -0.03304620459675789 -55.79618861526249
1565 -0.03175151515752077 -55.858504738099825 -0.03164812214672565 -55.827836737409214
1566 -0.03176304530352354 -55.890267783403345 -0.032332722842693326 -55.86016946025191
1567 -0.03174910619854927 -55.92201688960189 -0.030145997554063796 -55.890315457805976
1568 -0.031800718232989314 -55.95381760783488 -0.033062837272882464 -55.923378295078855
1569 -0.03177752997726202 -55.98559513781214 -0.03329104091972113 -55.956669335998576
1570 -0.03175326809287071 -56.01734840590501 -0.0317466888576746 -55.98841602485625
1571 -0.031759587861597535 -56.04910799376661 -0.03031699573621154 -56.018733020592464
1572 -0.03173887990415096 -56.080846873670765 -0.0316192826256156 -56.05035230321808
1573 -0.031774690933525564 -56.11262156460429 -0.03224020432680845 -56.08259250754489
1574 -0.0317691370844841 -56.14439070168877 -0.031020821630954744 -56.11361332917584
1575 -0.03180156424641609 -56.176192265935185 -0.030952212493866683 -56.14456554166971
1576 -0.03182683438062668 -56.20801910031581 -0.0316087419167161 -56.17617428358642
1577 -0.03183670528233051 -56.23985580559814 -0.0331774964928627 -56.20935178007928
1578 -0.031748912390321495 -56.27160471798846 -0.03427325524389744 -56.24362503532318
1579 -0.03178188055753708 -56.303386598546 -0.03215872682631016 -56.27578376214949
1580 -0.03171295449137688 -56.335099553037374 -0.03313810601830482 -56.30892186816779
1581 -0.031736485473811624 -56.36683603851119 -0.030002611130475997 -56.33892447929827
1582 -0.03175466302782297 -56.398590701539014 -0.032747775129973886 -56.37167225442825
1583 -0.03173425570130348 -56.430324957240316 -0.030928461439907552 -56.402600715868154
1584 -0.03177960403263569 -56.46210456127295 -0.032538901641964914 -56.43513961751012
1585 -0.03176571149379015 -56.49387027276674 -0.030553539656102656 -56.46569315716622
1586 -0.031788079999387264 -56.52565835276613 -0.02920801201835275 -56.49490116918457
1587 -0.03182588592171669 -56.55748423868785 -0.03195491060614586 -56.52685607979072
1588 -0.031812520883977416 -56.58929675957182 -0.029804923944175242 -56.556661003734895
1589 -0.03180200308561325 -56.62109876265744 -0.03109612949192524 -56.58775713322682
1590 -0.03187725581228733 -56.65297601846973 -0.03335531819611788 -56.62111245142294
1591 -0.03186861462891102 -56.68484463309864 -0.031177643034607173 -56.65229009445755
1592 -0.03187696505337954 -56.71672159815202 -0.03382941298186779 -56.686119507439415
1593 -0.03181908633559942 -56.74854068448762 -0.0318278169259429 -56.717947324365355
1594 -0.03184680063277483 -56.7803874851204 -0.03206714112311602 -56.75001446548847
1595 -0.031810454279184344 -56.81219793939958 -0.035124157555401325 -56.78513862304387
1596 -0.031771155260503295 -56.84396909466008 -0.029501520004123448 -56.814640143047995
1597 -0.03183514755219221 -56.875804242212276 -0.032294418290257455 -56.84693456133825
1598 -0.03177480939775705 -56.907579051610035 -0.03345056530088186 -56.88038512663913
1599 -0.031799649260938166 -56.939378700870975 -0.030864568334072827 -56.91124969497321
1600 -0.031829537265002726 -56.97120823813598 -0.03348234910517931 -56.944732044078386
1601 -0.031815179996192454 -57.00302341813217 -0.03333017006516457 -56.97806221414355
1602 -0.0318040955811739 -57.034827513713346 -0.03313994891941548 -57.01120216306296
1603 -0.03177765849977732 -57.06660517221312 -0.029682574328035116 -57.040884737390996
1604 -0.03177173677831888 -57.09837690899144 -0.030308029148727655 -57.071192766539724
1605 -0.03178524300456047 -57.130162151996004 -0.031513002887368205 -57.10270576942709
1606 -0.03178361151367426 -57.16194576350968 -0.03386913649737835 -57.13657490592447
1607 -0.031774893216788766 -57.19372065672647 -0.031850216537714006 -57.16842512246218
1608 -0.03181608375161886 -57.22553674047809 -0.029042626544833184 -57.19746774900702
1609 -0.03181337770074606 -57.257350118178834 -0.03183832187205553 -57.229306070879076
1610 -0.03182799685746431 -57.2891781150363 -0.032503732666373256 -57.26180980354545
1611 -0.031790454871952534 -57.32096856990825 -0.03171534799039364 -57.29352515153584
1612 -0.031784844025969504 -57.352753413934224 -0.03243317492306232 -57.3259583264589
1613 -0.031808626279234885 -57.38456204021346 -0.03216508086770773 -57.35812340732661
1614 -0.03176013007760048 -57.41632217029106 -0.035580179281532766 -57.39370358660814
1615 -0.03177684489637613 -57.44809901518744 -0.03225826136767864 -57.42596184797582
1616 -0.03175538182258606 -57.47985439701002 -0.031589845381677154 -57.457551693357495
1617 -0.03186891619116068 -57.51172331320118 -0.02661215802654624 -57.48416385138404
1618 -0.03180041741579771 -57.543523730616975 -0.031764418631792066 -57.515928270015834
1619 -0.03183230571448803 -57.57535603633146 -0.030410613398998976 -57.54633888341483
1620 -0.031850097328424455 -57.607206133659886 -0.03186674248427153 -57.5782056258991
1621 -0.03183829914778471 -57.63904443280767 -0.032182177528738976 -57.61038780342784
1622 -0.03180371187627316 -57.670848144683944 -0.03054598569869995 -57.64093378912654
1623 -0.03182718437165022 -57.702675329055594 -0.03156458381563425 -57.67249837294218
1624 -0.03183667752891779 -57.73451200658451 -0.03358901496976614 -57.70608738791194
1625 -0.03184812441468239 -57.76636013099919 -0.03192790597677231 -57.738015293888715
1626 -0.03181711100041866 -57.79817724199961 -0.033034654892981054 -57.771049948781695
1627 -0.031988914031535386 -57.83016615603115 -0.041920019686222075 -57.81296996846792
1628 -0.03165025319904089 -57.86181640923019 -0.033490216732025145 -57.846460185199945
1629 -0.03166053425520658 -57.893476943485396 -0.0315588602796197 -57.87801904547956
1630 -0.03167546074837446 -57.92515240423377 -0.03135893866419792 -57.90937798414376
1631 -0.03167816996574402 -57.956830574199515 -0.030767248757183552 -57.940145232900946
1632 -0.031678858958184716 -57.9885094331577 -0.03225163891911507 -57.97239687182006
1633 -0.03171510584652424 -58.020224539004225 -0.03551162853837013 -58.00790850035843
1634 -0.03165573608130216 -58.05188027508553 -0.03394313119351864 -58.04185163155195
1635 -0.031616533547639845 -58.08349680863317 -0.030136668402701617 -58.071988299954654
1636 -0.03163354136049747 -58.11513034999367 -0.031176931131631135 -58.10316523108629
1637 -0.03162477556616068 -58.14675512555983 -0.032560404017567636 -58.13572563510385
1638 -0.03165898155421019 -58.17841410711404 -0.03183507341891527 -58.16756070852277
1639 -0.031604358553886415 -58.21001846566792 -0.03388786278665066 -58.20144857130942
1640 -0.03163960464298725 -58.24165807031091 -0.030867651384323836 -58.23231622269375
1641 -0.031669850647449496 -58.27332792095836 -0.03373333439230919 -58.266049557086056
1642 -0.03161893654614687 -58.304946857504504 -0.03115665689110756 -58.29720621397716
1643 -0.031646717339754105 -58.33659357484426 -0.032214417867362496 -58.32942063184453
1644 -0.031653734110295775 -58.36824730895455 -0.0320305710658431 -58.361451202910374
1645 -0.03163497671484947 -58.3998822856694 -0.03267594799399376 -58.39412715090437
1646 -0.03161896243691444 -58.431501248106315 -0.031206307467073202 -58.42533345837144
1647 -0.03160797245800495 -58.46310922056432 -0.03156272899359465 -58.45689618736503
1648 -0.031654854863882066 -58.4947640754282 -0.029309354070574046 -58.48620554143561
1649 -0.03168150074779987 -58.526445576176 -0.029648643918335438 -58.515854185353945
1650 -0.03171424474567175 -58.558159820921674 -0.029750216100364924 -58.54560440145431
1651 -0.03172276858240366 -58.58988258950408 -0.03145888168364763 -58.57706328313796
1652 -0.0316982164978981 -58.62158080600198 -0.030046278983354567 -58.607109562121316
1653 -0.03173093106597662 -58.65331173706796 -0.03080153027549386 -58.63791109239681
1654 -0.031751977652311324 -58.68506371472027 -0.031725662760436535 -58.66963675515725
1655 -0.03176447171717882 -58.71682818643745 -0.031709342636168 -58.70134609779342
1656 -0.03174948878586292 -58.748577675223316 -0.02753769187256694 -58.728883789665986
1657 -0.03178504835814237 -58.78036272358146 -0.03207168094813824 -58.76095547061412
1658 -0.031784695014357565 -58.81214741859582 -0.03134037461131811 -58.79229584522544
1659 -0.03180865291506052 -58.84395607151088 -0.03037771172821522 -58.82267355695365
1660 -0.031837351620197296 -58.87579342313108 -0.031747663579881194 -58.85442122053353
1661 -0.03182373195886612 -58.907617155089945 -0.031141082290560007 -58.88556230282409
1662 -0.03185851480811834 -58.939475669898066 -0.031716507486999036 -58.91727881031109
1663 -0.03182946406304836 -58.97130513396112 -0.03175185043364763 -58.94903066074474
1664 -0.03184609562158584 -59.003151229582706 -0.032451017200946806 -58.98148167794569
1665 -0.03187333438545466 -59.03502456396816 -0.029963531531393528 -59.01144520947708
1666 -0.03186117373406887 -59.06688573770223 -0.03152435421943665 -59.042969563696516
1667 -0.0318660281598568 -59.09875176586208 -0.031290483102202414 -59.07426004679872
1668 -0.03183277584612369 -59.13058454170821 -0.03528413847088814 -59.109544185269606
1669 -0.03184549733996391 -59.162430039048175 -0.032091912999749186 -59.14163609826935
1670 -0.031790761090815065 -59.19422080013899 -0.030316303577274085 -59.171952401846625
1671 -0.031833524256944655 -59.22605432439594 -0.031333987787365916 -59.20328638963399
1672 -0.03184913117438555 -59.25790345557032 -0.03186392486095428 -59.235150314494945
1673 -0.03188265785574913 -59.28978611342607 -0.03598873950541019 -59.27113905400036
1674 -0.031785516813397405 -59.32157163023947 -0.033087591826915744 -59.30422664582727
1675 -0.031742209754884246 -59.35331383999435 -0.033584944903850555 -59.33781159073112
1676 -0.03179579973220825 -59.38510963972656 -0.03021667171269655 -59.368028262443815
1677 -0.031845107581466435 -59.416954747308026 -0.026348166074603795 -59.39437642851842
1678 -0.03183155320584774 -59.44878630051387 -0.03138599060475826 -59.42576241912318
1679 -0.03183361645787954 -59.480619916971754 -0.03111476209014654 -59.45687718121333
1680 -0.03183934409171343 -59.51245926106347 -0.030366987548768522 -59.487244168762096
1681 -0.031870223209261896 -59.54432948427273 -0.03226021602749825 -59.51950438478959
1682 -0.031847501173615456 -59.576176985446345 -0.028403808362782 -59.547908193152374
1683 -0.03191171959042549 -59.60808870503677 -0.03312882352620363 -59.58103701667858
1684 -0.03190885167568922 -59.63999755671246 -0.03065819013863802 -59.61169520681722
1685 -0.03189997877925634 -59.671897535491716 -0.033600219339132306 -59.64529542615635
1686 -0.03189656678587198 -59.70379410227759 -0.032115583308041096 -59.67741100946439
1687 -0.03188428394496441 -59.73567838622255 -0.031759293377399446 -59.70917030284179
1688 -0.03184676058590412 -59.76752514680846 -0.03252021260559559 -59.74169051544739
1689 -0.031881004199385644 -59.799406151007844 -0.03219877071678638 -59.77388928616418
1690 -0.03184155542403459 -59.83124770643188 -0.030660760309547185 -59.80455004647372
1691 -0.03187296967953444 -59.863120676111414 -0.03321062959730625 -59.83776067607103
1692 -0.03186103422194719 -59.89498171033336 -0.03218030352145433 -59.869940979592485
1693 -0.031906742602586746 -59.92688845293595 -0.034788792580366136 -59.90472977217285
1694 -0.03181744422763586 -59.95870589716358 -0.03194078337401152 -59.93667055554686
1695 -0.03182817213237286 -59.990534069295954 -0.03367278352379799 -59.97034333907066
1696 -0.031811203621327874 -60.022345272917285 -0.030779809784144165 -60.0011231488548
1697 -0.03175204042345285 -60.05409731334074 -0.028223992604762316 -60.02934714145957
1698 -0.031842895410954954 -60.085940208751694 -0.03226368948817253 -60.06161083094774
1699 -0.03186892718076706 -60.11780913593246 -0.03158880192786455 -60.09319963287561
1700 -0.031879831291735175 -60.14968896722419 -0.03008264461532235 -60.12328227749093
1701 -0.03191853258758783 -60.18160749981178 -0.0360727546736598 -60.15935503216459
1702 -0.031819144263863564 -60.213426644075646 -0.0318280266597867 -60.19118305882438
1703 -0.031812946684658526 -60.245239590760306 -0.0336372846737504 -60.22482034349813
1704 -0.03178042471408844 -60.27702001547439 -0.03247693032026291 -60.257297273818395
1705 -0.03181804288178682 -60.30883805835618 -0.03362219855189323 -60.29091947237029
1706 -0.03183869607746601 -60.340676754433645 -0.031362061481922866 -60.32228153385221
1707 -0.03179477471858263 -60.37247152915223 -0.03282888196408749 -60.3551104158163
1708 -0.03178298324346542 -60.404254512395696 -0.03042299197986722 -60.38553340779617
1709 -0.031794107891619204 -60.436048620287316 -0.03308210112154484 -60.41861550891771
1710 -0.03183085657656193 -60.46787947686388 -0.03366467077285051 -60.45228017969056
1711 -0.03186325952410698 -60.49974273638799 -0.035862273536622524 -60.488142453227184
1712 -0.031789340637624265 -60.53153207702561 -0.033551687747240065 -60.521694140974425
1713 -0.03173817098140717 -60.563270248007015 -0.031710146181285384 -60.55340428715571
1714 -0.03172963187098503 -60.594999879878 -0.03192239236086607 -60.58532667951658
1715 -0.03173147309571504 -60.62673135297372 -0.03210212960839272 -60.61742880912497
1716 -0.03177763214334846 -60.65850898511707 -0.03419155739247799 -60.65162036651744
1717 -0.031718296185135844 -60.6902272813022 -0.03118290575221181 -60.68280327226965
1718 -0.031729779206216335 -60.721957060508416 -0.03294919971376657 -60.71575247198342
1719 -0.03172400668263435 -60.75368106719105 -0.03127778610214591 -60.747030258085566
1720 -0.03176618479192257 -60.78544725198297 -0.03204212747514248 -60.77907238556071
1721 -0.03174551445990801 -60.81719276644288 -0.03421929981559515 -60.813291685376306
1722 -0.0316725192591548 -60.84886528570203 -0.032304182089865206 -60.84559586746617
1723 -0.031677492149174216 -60.880542777851204 -0.032348736003041265 -60.87794460346922
1724 -0.03164077661931515 -60.912183554470516 -0.033160130865871905 -60.91110473433509
1725 -0.031657741591334346 -60.94384129606185 -0.034857632219791414 -60.94596236655488
1726 -0.03158589601516724 -60.975427192077014 -0.03082015588879585 -60.97678252244368
1727 -0.03163666035979986 -61.007063852436815 -0.029984237626194954 -61.00676676006987
1728 -0.0316849609836936 -61.03874881342051 -0.03155954647809267 -61.038326306547965
1729 -0.031658001616597174 -61.07040681503711 -0.03157831113785505 -61.06990461768582
1730 -0.031670167297124865 -61.10207698233423 -0.031654258631169795 -61.10155887631699
1731 -0.031684548035264014 -61.1337615303695 -0.03446958009153604 -61.13602845640853
1732 -0.031634851917624475 -61.16539638228712 -0.03151223976165056 -61.167540696170185
1733 -0.03166076242923736 -61.19705714471636 -0.031842738017439844 -61.199383434187624
1734 -0.03171154148876667 -61.22876868620513 -0.029361857753247022 -61.22874529194087
1735 -0.03166188355535269 -61.26043056976048 -0.03224173467606306 -61.26098702661693
1736 -0.03163021560758352 -61.292060785368065 -0.030377879459410905 -61.29136490607634
1737 -0.03165724836289883 -61.32371803373096 -0.03110852399840951 -61.32247343007475
1738 -0.0316634975373745 -61.355381531268335 -0.03223481625318527 -61.35470824632794
1739 -0.03167989980429411 -61.38706143107263 -0.031437068805098535 -61.386145315133035
1740 -0.03168245935812593 -61.418743890430754 -0.02732446799054742 -61.41346978312358
1741 -0.031745165959000586 -61.450489056389756 -0.03232680484652519 -61.44579658797011
1742 -0.031738264858722685 -61.48222732124848 -0.030660488922148944 -61.47645707689226
1743 -0.0317609841004014 -61.51398830534888 -0.030173039715737104 -61.506630116607994
1744 -0.03180250283330679 -61.54579080818219 -0.03129658391699195 -61.537926700524984
1745 -0.031798030622303484 -61.577588838804495 -0.03269206918776035 -61.570618769712745
1746 -0.0317927248775959 -61.60938156368209 -0.02922992454841733 -61.59984869426116
1747 -0.03177303466945887 -61.64115459835155 -0.03302065990865231 -61.63286935416981
1748 -0.031837208196520805 -61.67299180654807 -0.033940077759325504 -61.66680943192914
1749 -0.03177676517516374 -61.704768571723235 -0.031799530424177644 -61.69860896235332
1750 -0.03176466524600983 -61.736533236969244 -0.030628604255616663 -61.72923756660894
1751 -0.03176035415381193 -61.768293591123054 -0.03247779849916697 -61.7617153651081
1752 -0.031783347763121125 -61.80007693888618 -0.03288160376250744 -61.79459696887061
1753 -0.03173387721180916 -61.831810816097985 -0.03421009480953217 -61.82880706368014
1754 -0.03176569137722254 -61.86357650747521 -0.03351670913398266 -61.86232377281412
1755 -0.031723878160119054 -61.89530038563533 -0.028995903488248587 -61.89131967630237
1756 -0.031744844280183315 -61.927045229915514 -0.03355491757392883 -61.924874593876304
1757 -0.03175578285008669 -61.9588010127656 -0.03199769239872694 -61.95687228627503
1758 -0.03170298133045435 -61.99050399409605 -0.034303147345781326 -61.99117543362081
1759 -0.031659182347357276 -62.02216317644341 -0.03410324677824974 -62.02527868039906
1760 -0.03167860954999924 -62.053841785993406 -0.03091465700417757 -62.056193337403236
1761 -0.031672851741313936 -62.08551463773472 -0.033057726733386514 -62.089251064136626
1762 -0.03164205700159073 -62.11715669473631 -0.029488039296120407 -62.118739103432745
1763 -0.03167037032544613 -62.14882706506175 -0.03361030798405409 -62.1523494114168
1764 -0.031671914272010326 -62.18049897933376 -0.03117736941203475 -62.183526780828835
1765 -0.03169063739478588 -62.21218961672855 -0.03295365516096353 -62.2164804359898
1766 -0.03166283406317234 -62.24385245079172 -0.02991786627098918 -62.24639830226079
1767 -0.03170602396130562 -62.275558474753026 -0.034041477181017396 -62.280439779441814
1768 -0.03166940007358789 -62.307227874826616 -0.030628872103989124 -62.3110686515458
1769 -0.03165624160319567 -62.33888411642981 -0.031323933601379396 -62.34239258514718
1770 -0.0316624641418457 -62.370546580571656 -0.031013950891792774 -62.37340653603897
1771 -0.031668063066899774 -62.40221464363856 -0.03301042318344116 -62.40641695922241
1772 -0.03172135204076767 -62.43393599567933 -0.03329412061721086 -62.439711079839626
1773 -0.03167615570127964 -62.465612151380604 -0.03268298450857401 -62.4723940643482
1774 -0.03168238867074251 -62.49729454005135 -0.03191525302827358 -62.504309317376475
1775 -0.031677316315472125 -62.52897185636682 -0.03260497469455004 -62.536914292071025
1776 -0.0316366670653224 -62.560608523432144 -0.029609127808362244 -62.56652341987939
1777 -0.03174429349601269 -62.592352816928155 -0.03177986461669206 -62.59830328449608
1778 -0.03170036394149065 -62.624053180869645 -0.03118985388427973 -62.62949313838036
1779 -0.0317112734541297 -62.65576445432377 -0.030978932976722717 -62.660472071357084
1780 -0.031707658991217615 -62.68747211331499 -0.032427814602851865 -62.69289988595994
1781 -0.031732507050037384 -62.719204620365026 -0.0316828677430749 -62.72458275370301
1782 -0.031692120060324666 -62.750896740425354 -0.02958613494411111 -62.75416888864712
1783 -0.03178425468504429 -62.7826809951104 -0.03702930342406034 -62.791198192071185
1784 -0.03169611841440201 -62.8143771135248 -0.02946165557950735 -62.820659847650695
1785 -0.031694432720541954 -62.84607154624534 -0.03225158844143152 -62.85291143609213
1786 -0.0316869355738163 -62.87775848181916 -0.031886879540979865 -62.884798315633105
1787 -0.03167534489184618 -62.909433826711 -0.03159218095242977 -62.916390496585535
1788 -0.03167910557240248 -62.9411129322834 -0.03157515116035938 -62.947965647745896
1789 -0.03169157300144434 -62.97280450528485 -0.032824036478996274 -62.980789684224895
1790 -0.03167981058359146 -63.00448431586844 -0.03292075674980879 -63.013710440974705
1791 -0.03166617136448622 -63.03615048723292 -0.029490350745618343 -63.043200791720324
1792 -0.031713368371129036 -63.06786385560405 -0.033009758405387404 -63.07621055012571
1793 -0.031735018454492094 -63.09959887405854 -0.029503037128597497 -63.10571358725431
1794 -0.03167492318898439 -63.13127379724753 -0.03197176065295935 -63.137685347907265
1795 -0.03169587440788746 -63.16296967165542 -0.03147905245423317 -63.169164400361495
1796 -0.03167631886899471 -63.194645990524414 -0.03229597471654415 -63.20146037507804
1797 -0.03172172494232654 -63.22636771546674 -0.03081244770437479 -63.23227282278242
1798 -0.03171207532286644 -63.25807979078961 -0.032836259715259074 -63.26510908249768
1799 -0.03169077560305596 -63.28977056639266 -0.031402581930160524 -63.29651166442784
1800 -0.03167685866355896 -63.32144742505622 -0.031799898110330106 -63.32831156253817
1801 -0.03172684162855148 -63.353174266684775 -0.03563816603273153 -63.3639497285709
1802 -0.0316513080149889 -63.38482557469976 -0.03272080551832914 -63.39667053408923
1803 -0.03163609672337771 -63.416461671423136 -0.03233261089771986 -63.42900314498695
1804 -0.03161739595234394 -63.44807906737548 -0.031654325500130656 -63.46065747048708
1805 -0.03164390735328197 -63.479722974728766 -0.03231981135904789 -63.49297728184612
1806 -0.031640969961881635 -63.51136394469065 -0.03130863830447197 -63.5242859201506
1807 -0.03163260985165835 -63.542996554542306 -0.030469767283648252 -63.554755687434245
1808 -0.0316755760461092 -63.57467213058842 -0.030643621832132338 -63.58539930926638
1809 -0.031689281575381756 -63.6063614121638 -0.03396473340690136 -63.61936404267328
1810 -0.031659482046961784 -63.63802089421076 -0.030887209344655275 -63.65025125201794
1811 -0.031671786308288576 -63.66969268051905 -0.031938403658568856 -63.68218965567651
1812 -0.031668806076049806 -63.7013614865951 -0.03242419715970755 -63.714613852836216
1813 -0.03168575782328844 -63.73304724441839 -0.03323526959866285 -63.74784912243488
1814 -0.031647213734686375 -63.76469445815307 -0.031584803387522696 -63.7794339258224
1815 -0.03167645391076803 -63.79637091206384 -0.031184087973088026 -63.81061801379549
1816 -0.03165281713008881 -63.82802372919393 -0.029086546786129475 -63.83970456058162
1817 -0.031711278669536117 -63.85973500786346 -0.0335293872281909 -63.873233947809815
1818 -0.03170280531048775 -63.89143781317395 -0.034101407043635845 -63.90733535485345
1819 -0.03165736924856901 -63.92309518242252 -0.03197419457137585 -63.93930954942483
1820 -0.031697468087077144 -63.954792650509596 -0.03304243627935648 -63.97235198570419
1821 -0.03168984968215227 -63.98648250019175 -0.02913251342251897 -64.0014844991267
1822 -0.03169047087430954 -64.01817297106606 -0.032395105063915255 -64.03387960419062
1823 -0.03167085871100426 -64.04984382977707 -0.03151330016553402 -64.06539290435614
1824 -0.03171670529991388 -64.08156053507699 -0.030780078377574682 -64.09617298273372
1825 -0.031715151853859425 -64.11327568693085 -0.02966240784153342 -64.12583539057525
1826 -0.031711299531161787 -64.14498698646202 -0.03147480841726065 -64.1573101989925
1827 -0.03175648767501116 -64.17674347413703 -0.035448701865971086 -64.19275890085848
1828 -0.031652717106044295 -64.20839619124307 -0.03118609683588147 -64.22394499769436
1829 -0.03166358340531587 -64.24005977464839 -0.032238712348043916 -64.25618371004241
1830 -0.031677589006721976 -64.2717373636551 -0.030144980922341347 -64.28632869096475
1831 -0.03167669959366322 -64.30341406324877 -0.02795557789504528 -64.3142842688598
1832 -0.03172678090631962 -64.33514084415509 -0.032026021741330624 -64.34631029060112
1833 -0.031752022728323934 -64.36689286688342 -0.031445213779807094 -64.37775550438093
1834 -0.03172408994287253 -64.39861695682629 -0.032016719318926336 -64.40977222369986
1835 -0.03175710663199425 -64.43037406345829 -0.028949645906686784 -64.43872186960655
1836 -0.031771947629749775 -64.46214601108804 -0.03219637386500836 -64.47091824347156
1837 -0.03176834341138601 -64.49391435449942 -0.03050876669585705 -64.50142701016742
1838 -0.031737164966762064 -64.52565151946618 -0.03243512101471424 -64.53386213118213
1839 -0.03177830670028925 -64.55742982616647 -0.03130884198471904 -64.56517097316686
1840 -0.03178839199244976 -64.58921821815892 -0.03290913440287113 -64.59808010756973
1841 -0.031797845475375654 -64.6210160636343 -0.03133560605347156 -64.6294157136232
1842 -0.031764419935643676 -64.65278048356994 -0.033079186268150804 -64.66249489989136
1843 -0.03174378890544176 -64.68452427247539 -0.032144561596214774 -64.69463946148757
1844 -0.03175309877842665 -64.71627737125381 -0.03125662403181195 -64.72589608551938
1845 -0.031867609918117525 -64.74814498117193 -0.03585691265761852 -64.761752998177
1846 -0.03172773625701666 -64.77987271742894 -0.03328552208840847 -64.79503852026541
1847 -0.03172395639121532 -64.81159667382016 -0.03218437638133764 -64.82722289664675
1848 -0.031726323813199994 -64.84332299763336 -0.03177919425070286 -64.85900209089745
1849 -0.031754995509982106 -64.87507799314335 -0.03455821592360735 -64.89356030682106
1850 -0.03173444252461195 -64.90681243566796 -0.029584922827780247 -64.92314522964884
1851 -0.03172553945332766 -64.93853797512129 -0.030667053628712894 -64.95381228327756
1852 -0.03173559326678514 -64.97027356838808 -0.031144711934030057 -64.98495699521159
1853 -0.03171924035996199 -65.00199280874804 -0.028081226162612438 -65.0130382213742
1854 -0.031744302995502946 -65.03373711174355 -0.029301047697663306 -65.04233926907186
1855 -0.031801067665219306 -65.06553817940876 -0.032228367030620576 -65.07456763610249
1856 -0.03180636931210756 -65.09734454872087 -0.03189939111471176 -65.10646702721719
1857 -0.0318393575027585 -65.12918390622363 -0.0340335788205266 -65.14050060603772
1858 -0.03173892851918936 -65.16092283474282 -0.03179481271654368 -65.17229541875426
1859 -0.031776855699718 -65.19269969044254 -0.0321394445374608 -65.20443486329172
1860 -0.03175546042621136 -65.22445515086875 -0.0302686826325953 -65.23470354592432
1861 -0.031788863427937034 -65.25624401429668 -0.031248571909964086 -65.26595211783429
1862 -0.03180379867553711 -65.28804781297222 -0.03208976499736309 -65.29804188283165
1863 -0.031847001425921916 -65.31989481439814 -0.03500696271657944 -65.33304884554823
1864 -0.0317546971142292 -65.35164951151236 -0.03157077338546514 -65.3646196189337
1865 -0.03181746527552605 -65.38346697678789 -0.03437298759818077 -65.39899260653188
1866 -0.03178183883428574 -65.41524881562218 -0.0316042672842741 -65.43059687381616
1867 -0.03176588900387287 -65.44701470462606 -0.03417039625346661 -65.46476727006963
1868 -0.03171297647058964 -65.47872768109664 -0.02977379849180579 -65.49454106856143
1869 -0.03176445048302412 -65.51049213157967 -0.033079931512475014 -65.5276210000739
1870 -0.03178281206637621 -65.54227494364605 -0.031736820936203 -65.55935782101011
1871 -0.031790124624967574 -65.57406506827101 -0.03258573804050684 -65.59194355905062
1872 -0.0317575877532363 -65.60582265602424 -0.031871443055570124 -65.62381500210618
1873 -0.031745183281600475 -65.63756783930585 -0.03087477441877127 -65.65468977652496
1874 -0.03175182398408651 -65.66931966328993 -0.03150836043059826 -65.68619813695555
1875 -0.031769374199211595 -65.70108903748914 -0.03051760634407401 -65.71671574329963
1876 -0.031749106384813784 -65.73283814387395 -0.02960861986503005 -65.74632436316466
1877 -0.03181536570191383 -65.76465350957587 -0.03149138037115336 -65.77781574353581
1878 -0.03182731773704291 -65.7964808273129 -0.030156068317592145 -65.8079718118534
1879 -0.03180919736623764 -65.82829002467915 -0.03201344776898622 -65.8399852596224
1880 -0.03181343302130699 -65.86010345770046 -0.0327824329957366 -65.87276769261813
1881 -0.03183426577597857 -65.89193772347645 -0.030824514012783764 -65.9035922066309
1882 -0.0318843187764287 -65.92382204225288 -0.03293387703597546 -65.93652608366688
1883 -0.03181440532207489 -65.95563644757496 -0.03258238211274147 -65.96910846577961
1884 -0.0318314841017127 -65.98746793167668 -0.030884480196982624 -65.9999929459766
1885 -0.031810689345002176 -66.01927862102168 -0.0324610773473978 -66.032454023324
1886 -0.03181361891329289 -66.05109223993497 -0.02817720603197813 -66.06063122935598
1887 -0.0318238977342844 -66.08291613766926 -0.03032735986635089 -66.09095858922232
1888 -0.03187893852591515 -66.11479507619518 -0.02864816877990961 -66.11960675800223
1889 -0.031913379766047 -66.14670845596123 -0.03113327408209443 -66.15074003208433
1890 -0.031905212253332135 -66.17861366821457 -0.032094416581094264 -66.18283444866542
1891 -0.031921859830617905 -66.21053552804518 -0.04064004346728325 -66.2234744921327
1892 -0.031833171658217904 -66.2423686997034 -0.032560615427792074 -66.25603510756049
1893 -0.031791264191269875 -66.27415996389468 -0.030666489247232677 -66.28670159680773
1894 -0.03179004397243261 -66.30595000786711 -0.031698874570429324 -66.31840047137815
1895 -0.031819761544466016 -66.33776976941158 -0.03206007163971662 -66.35046054301787
1896 -0.031812425889074805 -66.36958219530065 -0.0322594964876771 -66.38272003950556
1897 -0.03180293086916208 -66.40138512616981 -0.03211379032582044 -66.41483382983138
1898 -0.031796505115926264 -66.43318163128573 -0.031243992038071156 -66.44607782186945
1899 -0.031766160018742086 -66.46494779130448 -0.02836648803204298 -66.4744443099015
1900 -0.03183312378823757 -66.49678091509271 -0.03185655511915684 -66.50630086502066
1901 -0.031851576268672945 -66.52863249136139 -0.0317543962970376 -66.5380552613177
1902 -0.03186393938958645 -66.56049643075097 -0.033889774791896345 -66.5719450361096
1903 -0.03179831951856613 -66.59229475026955 -0.029447778407484294 -66.60139281451708
1904 -0.031836080551147464 -66.62413083082069 -0.032917657680809495 -66.6343104721979
1905 -0.03180158752948046 -66.65593241835018 -0.03070762623101473 -66.66501809842892
1906 -0.03182256575673818 -66.68775498410692 -0.031661457382142544 -66.69667955581106
1907 -0.0318401463329792 -66.7195951304399 -0.03244469147175551 -66.72912424728281
1908 -0.03186425063759089 -66.7514593810775 -0.028609635215252636 -66.75773388249806
1909 -0.031865240447223185 -66.78332462152471 -0.031268404331058264 -66.78900228682912
1910 -0.03188132345676422 -66.81520594498147 -0.03138919547200203 -66.82039148230112
1911 -0.031832597032189366 -66.84703854201366 -0.03424607664346695 -66.85463755894459
1912 -0.03185043949633837 -66.87888898151 -0.0327794661745429 -66.88741702511913
1913 -0.03183226604014635 -66.91072124755014 -0.03399146720767021 -66.9214084923268
1914 -0.0318285059183836 -66.94254975346853 -0.030958959180861712 -66.95236745150767
1915 -0.03183997701853514 -66.97438973048706 -0.03232163842767477 -66.98468908993534
1916 -0.0318311607465148 -67.00622089123358 -0.032177542336285114 -67.01686663227163
1917 -0.03179946392774582 -67.03802035516132 -0.03084135027602315 -67.04770798254765
1918 -0.03181540984660387 -67.06983576500792 -0.03146788962185383 -67.0791758721695
1919 -0.03182948417961597 -67.10166524918753 -0.03333285003900528 -67.1125087222085
1920 -0.031851412169635294 -67.13351666135716 -0.030959320068359376 -67.14346804227687
1921 -0.031798464432358745 -67.16531512578952 -0.029886060021817686 -67.17335410229869
1922 -0.03183224853128195 -67.1971473743208 -0.0316541314125061 -67.2050082337112
1923 -0.03183397091925144 -67.22898134524006 -0.03389700166881084 -67.23890523538
1924 -0.03187185004353523 -67.26085319528359 -0.02975917309522629 -67.26866440847523
1925 -0.03184996321797371 -67.29270315850157 -0.03210370671004057 -67.30076811518528
1926 -0.03183754477649927 -67.32454070327806 -0.032212177850306035 -67.33298029303559
1927 -0.03183851893991232 -67.35637922221797 -0.033209428749978544 -67.36618972178557
1928 -0.031827485747635366 -67.38820670796561 -0.031855875998735426 -67.3980455977843
1929 -0.03181426171213388 -67.42002096967774 -0.03158256653696299 -67.42962816432127
1930 -0.03177494946867228 -67.4517959191464 -0.02807843517512083 -67.45770659949639
1931 -0.03192454818636179 -67.48372046733277 -0.03528955448418856 -67.49299615398058
1932 -0.03184275049716234 -67.51556321782994 -0.032072128355503084 -67.5250682823361
1933 -0.03181454259902239 -67.54737776042896 -0.0321511035785079 -67.5572193859146
1934 -0.03183088954538107 -67.57920864997433 -0.03183310981839895 -67.589052495733
1935 -0.031797173991799356 -67.61100582396614 -0.03287855330854654 -67.62193104904155
1936 -0.03178837485611439 -67.64279419882226 -0.03377906363457441 -67.65571011267612
1937 -0.031748706474900246 -67.67454290529716 -0.033789167553186415 -67.6894992802293
1938 -0.03175306934863329 -67.7062959746458 -0.02957532638683915 -67.71907460661613
1939 -0.031824934482574466 -67.73812090912837 -0.03283285852521658 -67.75190746514134
1940 -0.03183679431676865 -67.76995770344514 -0.027284050080925226 -67.77919151522227
1941 -0.031796576268970964 -67.80175427971412 -0.03200970347970724 -67.81120121870197
1942 -0.03181851916015148 -67.83357279887427 -0.03185399491339922 -67.84305521361537
1943 -0.03181750923395157 -67.86539030810822 -0.03253673296421766 -67.87559194657959
1944 -0.03181555774062872 -67.89720586584885 -0.03186123184859753 -67.90745317842818
1945 -0.031822622381150724 -67.92902848823 -0.03702410291880369 -67.94447728134699
1946 -0.03175157457590103 -67.96078006280591 -0.03261455912142992 -67.97709184046842
1947 -0.031722613424062726 -67.99250267622998 -0.031589340046048166 -68.00868118051447
1948 -0.031740618869662285 -68.02424329509964 -0.03013323349878192 -68.03881441401326
1949 -0.031770182959735396 -68.05601347805937 -0.030152537021785976 -68.06896695103505
1950 -0.03182830475270748 -68.08784178281208 -0.03428005985915661 -68.10324701089421
1951 -0.03178376909345389 -68.11962555190553 -0.02857554629445076 -68.13182255718866
1952 -0.03179615866392851 -68.15142171056945 -0.032305988296866414 -68.16412854548553
1953 -0.0317996034398675 -68.18322131400932 -0.03176370710134506 -68.19589225258687
1954 -0.031778063625097275 -68.21499937763441 -0.03391112759709358 -68.22980338018397
1955 -0.03175759110599756 -68.24675696874041 -0.03252899870276451 -68.26233237888673
1956 -0.031751835718750954 -68.27850880445916 -0.03227116484194994 -68.29460354372867
1957 -0.031747615337371825 -68.31025641979653 -0.032374078221619126 -68.32697762195029
1958 -0.03173358906060457 -68.34199000885714 -0.030698187183588743 -68.35767580913388
1959 -0.03177039902657271 -68.37376040788371 -0.03256132714450359 -68.39023713627839
1960 -0.0317520335316658 -68.40551244141537 -0.03125386266037822 -68.42149099893876
1961 -0.031706007197499275 -68.43721844861287 -0.0300510972738266 -68.45154209621259
1962 -0.031748606637120244 -68.46896705524999 -0.029355668742209674 -68.4808977649548
1963 -0.03176390267908573 -68.50073095792908 -0.03210901841521263 -68.51300678337002
1964 -0.03181585688143969 -68.53254681481052 -0.03381595350801945 -68.54682273687804
1965 -0.03181505594402552 -68.56436187075454 -0.03204086478799582 -68.57886360166604
1966 -0.0317814102396369 -68.59614328099417 -0.030545304249972104 -68.60940890591601
1967 -0.03177157025784254 -68.62791485125202 -0.030308699049055577 -68.63971760496507
1968 -0.03180634006857872 -68.6597211913206 -0.033207223378121854 -68.6729248283432
1969 -0.03181003276258707 -68.69153122408319 -0.030742921493947507 -68.70366774983715
1970 -0.03182892128825188 -68.72336014537144 -0.032219451293349265 -68.7358872011305
1971 -0.03182951454073191 -68.75518965991218 -0.03197222370654344 -68.76785942483704
1972 -0.031826178543269634 -68.78701583845545 -0.030342060793191194 -68.79820148563023
1973 -0.03182365708053112 -68.81883949553598 -0.032034355029463765 -68.8302358406597
1974 -0.03182642124593258 -68.85066591678192 -0.03148542176932097 -68.86172126242901
1975 -0.03190525453537703 -68.8825711713173 -0.0361137293279171 -68.89783499175694
1976 -0.03181132320314646 -68.91438249452044 -0.031385119818150994 -68.92922011157509
1977 -0.03178678285330534 -68.94616927737374 -0.03233341723680496 -68.96155352881189
1978 -0.031777651980519295 -68.97794692935426 -0.029956696648150684 -68.99151022546005
1979 -0.03179203290492296 -69.00973896225918 -0.033798344992101194 -69.02530857045215
1980 -0.0317957304418087 -69.04153469270099 -0.030287826526910068 -69.05559639697907
1981 -0.03178431000560522 -69.0733190027066 -0.03009279742836952 -69.08568919440744
1982 -0.0317995673045516 -69.10511857001114 -0.03198197558522224 -69.11767116999266
1983 -0.03179385252296925 -69.13691242253411 -0.031844481453299524 -69.14951565144597
1984 -0.031820038333535194 -69.16873246086764 -0.03184767886996269 -69.18136333031593
1985 -0.031804254092276094 -69.20053671495992 -0.030667943693697453 -69.21203127400963
1986 -0.03181294873356819 -69.2323496636935 -0.03353685326874256 -69.24556812727837
1987 -0.031792058423161504 -69.26414172211666 -0.031830592453479765 -69.27739871973185
1988 -0.03175181206315756 -69.29589353417983 -0.0347985053434968 -69.31219722507535
1989 -0.031732275150716305 -69.32762580933054 -0.03180810455232859 -69.34400532962768
1990 -0.031788259744644165 -69.35941406907519 -0.03151058405637741 -69.37551591368405
1991 -0.031770854629576205 -69.39118492370476 -0.03170802686363459 -69.4072239405477
1992 -0.031771686673164365 -69.42295661037792 -0.033400132320821285 -69.44062407286852
1993 -0.03174683880060911 -69.45470344917854 -0.03426347803324461 -69.47488755090176
1994 -0.031750356778502464 -69.48645380595704 -0.03258761409670115 -69.50747516499845
1995 -0.03174268119037151 -69.5181964871474 -0.03059723125770688 -69.53807239625615
1996 -0.03176762256771326 -69.54996410971512 -0.032078718021512034 -69.57015111427766
1997 -0.03173922970890999 -69.58170333942402 -0.032380535826087 -69.60253165010376
1998 -0.03179907221347093 -69.6135024116375 -0.03395812921226025 -69.63648977931602
1999 -0.03166879359632731 -69.64517120523382 -0.030455670412629844 -69.66694544972866
2000 -0.03173933774232864 -69.67691054297615 -0.031956917978823184 -69.69890236770748
