# Supplementary material for: Learning nonequilibrium statistical mechanics and dynamical phase transitions
Source: Nat Commun. 2024 Feb 6;15:1117. doi: 10.1038/s41467-024-45172-8 (PMC10847122; doi:10.1038/s41467-024-45172-8)
Supplement: Supplementary file 4 — Supplementary Data 1 [file 41467_2024_45172_MOESM4_ESM.zip › DPT-main/PlotTemplate/plot_KL_divergence/out/finite_time/SE/L4_D2W32K5_E100BS1k/logs-0.80/log.txt]

1 -0.04880828801542521 -0.04880828801542521 -0.04880959540605545 -0.04880959540605545
2 -0.0486633850261569 -0.09747167304158211 -0.04866214618086815 -0.0974717415869236
3 -0.04853168074041605 -0.14600335378199816 -0.048531944304704665 -0.14600368589162827
4 -0.04840119779109955 -0.19440455157309772 -0.048397365212440493 -0.19440105110406875
5 -0.048278061859309676 -0.24268261343240738 -0.04828187022358179 -0.24268292132765054
6 -0.04816088117659092 -0.2908434946089983 -0.04816258456557989 -0.29084550589323044
7 -0.04803534466773272 -0.338878839276731 -0.04803182985633612 -0.3388773357495666
8 -0.047927987203001975 -0.38680682647973297 -0.04792738277465105 -0.3868047185242176
9 -0.047817796282470224 -0.4346246227622032 -0.047819695249199864 -0.4346244137734175
10 -0.04771016836166382 -0.482334791123867 -0.04770644288510084 -0.4823308566585183
11 -0.04761307574808597 -0.5299478668719529 -0.04761427622288465 -0.529945132881403
12 -0.047518419288098815 -0.5774662861600518 -0.047512663155794145 -0.5774577960371972
13 -0.04741581678390503 -0.6248821029439569 -0.047404971346259116 -0.6248627673834563
14 -0.04732298329472542 -0.6722050862386822 -0.04732704386115074 -0.672189811244607
15 -0.047231738828122614 -0.7194368250668048 -0.04723077267408371 -0.7194205839186907
16 -0.0471455430611968 -0.7665823681280016 -0.0471323661506176 -0.7665529500693082
17 -0.047056435234844686 -0.8136388033628463 -0.047058746591210364 -0.8136116966605186
18 -0.04697261303663254 -0.8606114163994789 -0.04696487542241812 -0.8605765720829367
19 -0.046891538240015504 -0.9075029546394944 -0.046884669736027715 -0.9074612418189644
20 -0.04680988285690546 -0.9543128374963998 -0.046823862195014956 -0.9542851040139794
21 -0.046732889302074906 -1.0010457267984747 -0.04674438871443272 -1.001029492728412
22 -0.046656826697289946 -1.0477025534957647 -0.04665486626327038 -1.0476843589916824
23 -0.04658023342490196 -1.0942827869206666 -0.046593398600816724 -1.0942777575924991
24 -0.0465106038376689 -1.1407933907583354 -0.04649454224854708 -1.1407722998410461
25 -0.046436437964439393 -1.1872298287227747 -0.04643501304090023 -1.1872073128819463
26 -0.046370583958923815 -1.2336004126816986 -0.04636478889733553 -1.2335721017792818
27 -0.046302327141165736 -1.2799027398228644 -0.046253619343042375 -1.279825721122324
28 -0.04623840469866991 -1.3261411445215343 -0.04623909015208483 -1.326064811274409
29 -0.04616752043366432 -1.3723086649551985 -0.046161983720958234 -1.372226794995367
30 -0.04610291291028261 -1.418411577865481 -0.04610894918441773 -1.4183357441797848
31 -0.04604183547198772 -1.464453413337469 -0.046053733117878436 -1.4643894772976633
32 -0.045972447656095025 -1.510425860993564 -0.045943152718245985 -1.5103326300159092
33 -0.04591712243854999 -1.5563429834321139 -0.045906140469014645 -1.5562387704849239
34 -0.04585088286548853 -1.6021938662976023 -0.04579920191317797 -1.6020379723981018
35 -0.04580099415034056 -1.6479948604479429 -0.04576423913240433 -1.647802211530506
36 -0.04574111420661211 -1.693735974654555 -0.045697939582169056 -1.693500151112675
37 -0.045680724829435346 -1.7394166994839904 -0.045632191747426984 -1.739132342860102
38 -0.04563026167452335 -1.7850469611585138 -0.04557280298322439 -1.7847051458433263
39 -0.04557419624179602 -1.8306211574003097 -0.04567955788224935 -1.8303847037255756
40 -0.045512623712420465 -1.87613378111273 -0.04543218296021223 -1.8758168866857878
41 -0.045466340705752374 -1.9216001218184824 -0.045507189072668555 -1.9213240757584564
42 -0.04541066624224186 -1.9670107880607242 -0.04538489580154419 -1.9667089715600006
43 -0.04536282997578382 -2.012373618036508 -0.04541919212788344 -2.012128163687884
44 -0.04530581664294005 -2.057679434679448 -0.04530051853507757 -2.0574286822229615
45 -0.04525462854653597 -2.102934063225984 -0.04526873156428337 -2.102697413787245
46 -0.0452032633125782 -2.148137326538562 -0.045201472379267214 -2.1478988861665123
47 -0.04515190739184618 -2.1932892339304084 -0.04518600665032864 -2.1930848928168407
48 -0.0451048543676734 -2.2383940882980817 -0.04516950324177742 -2.2382543960586183
49 -0.04504758734256029 -2.283441675640642 -0.04506729003041983 -2.283321686089038
50 -0.0449972253292799 -2.328438900969922 -0.04503058176487684 -2.328352267853915
51 -0.04495334103703499 -2.373392242006957 -0.04495205562561751 -2.373304323479532
52 -0.04490943867713213 -2.418301680684089 -0.04501965455710888 -2.418323978036641
53 -0.044855873472988604 -2.463157554157078 -0.044914395362138745 -2.46323837339878
54 -0.04480551965534687 -2.507963073812425 -0.04471477419137955 -2.5079531475901593
55 -0.04476891588419676 -2.5527319896966216 -0.0447373578324914 -2.5526905054226505
56 -0.044719348475337026 -2.597451338171959 -0.04476710464805365 -2.597457610070704
57 -0.04467693231999874 -2.6421282704919578 -0.044630970992147925 -2.642088581062852
58 -0.04463500678539276 -2.6867632772773504 -0.04475868623703718 -2.686847267299889
59 -0.04458918608725071 -2.731352463364601 -0.04459917079657316 -2.7314464380964623
60 -0.04454085491597652 -2.775893318280578 -0.04443669207394123 -2.7758831301704037
61 -0.044499753043055534 -2.8203930713236334 -0.04444096814841032 -2.820324098318814
62 -0.0444579228758812 -2.8648509941995144 -0.04442583657801151 -2.8647499348968255
63 -0.0444188604131341 -2.9092698546126483 -0.044502676092088224 -2.9092526109889136
64 -0.044372787699103355 -2.9536426423117517 -0.04449840486049652 -2.9537510158494102
65 -0.044337004609406 -2.9979796469211575 -0.04444728884845972 -2.99819830469787
66 -0.0442853718996048 -3.0422650188207623 -0.04423820059746504 -3.042436505295335
67 -0.044244845397770405 -3.0865098642185327 -0.04423421118408442 -3.086670716479419
68 -0.04420617613941431 -3.130716040357947 -0.04416859373450279 -3.130839310213922
69 -0.04417745992541313 -3.17489350028336 -0.04407453704625368 -3.174913847260176
70 -0.04413215108215809 -3.219025651365518 -0.04417707715183496 -3.219090924412011
71 -0.04408704750239849 -3.263112698867917 -0.04415720235556364 -3.2632481267675746
72 -0.044053084403276446 -3.307165783271193 -0.044096157513558866 -3.3073442842811334
73 -0.04401388205587864 -3.351179665327072 -0.044001063145697114 -3.3513453474268307
74 -0.043972636386752126 -3.395152301713824 -0.043976195901632306 -3.395321543328463
75 -0.043935136124491694 -3.4390874378383156 -0.04390487913042307 -3.439226422458886
76 -0.04390057194977999 -3.4829880097880954 -0.043890748731791975 -3.483117171190678
77 -0.043864218331873414 -3.526852228119969 -0.04378710351884365 -3.526904274709522
78 -0.04382860865443945 -3.5706808367744083 -0.04389900807291269 -3.5708032827824345
79 -0.0438019797205925 -3.6144828164950007 -0.04386403225362301 -3.6146673150360575
80 -0.04374440051615238 -3.658227217011153 -0.04373135939240456 -3.658398674428462
81 -0.043714653328061105 -3.701941870339214 -0.043728506192564964 -3.702127180621027
82 -0.0436791243031621 -3.745620994642376 -0.04361955616623163 -3.745746736787259
83 -0.043644006736576556 -3.789265001378953 -0.04374194201081991 -3.7894886787980786
84 -0.043613207340240476 -3.8328782087191935 -0.04366448502987623 -3.833153163827955
85 -0.043566574715077876 -3.8764447834342715 -0.04351045619696379 -3.8766636200249187
86 -0.04353921413421631 -3.9199839975684876 -0.04356505759060383 -3.9202286776155226
87 -0.043502581492066386 -3.963486579060554 -0.04356991704553366 -3.963798594661056
88 -0.04346423726528883 -4.006950816325842 -0.043574093095958236 -4.007372687757014
89 -0.04342527668923139 -4.050376093015074 -0.04378054216504097 -4.051153229922055
90 -0.04338870104402304 -4.093764794059097 -0.0433785617351532 -4.094531791657208
91 -0.04336005784571171 -4.137124851904809 -0.04322765227407217 -4.13775944393128
92 -0.043318765982985494 -4.180443617887795 -0.043242506310343744 -4.181001950241624
93 -0.04329525064677 -4.223738868534564 -0.04333531856536865 -4.224337268806993
94 -0.043256954103708264 -4.266995822638273 -0.04341169558465481 -4.2677489643916475
95 -0.04322129301726818 -4.310217115655541 -0.043376419134438036 -4.311125383526085
96 -0.04318288285285234 -4.353399998508393 -0.0432346461340785 -4.354360029660164
97 -0.04314571041613817 -4.396545708924531 -0.043018675036728383 -4.397378704696893
98 -0.04312241245061159 -4.439668121375143 -0.04291577003896237 -4.440294474735855
99 -0.04309495035558939 -4.482763071730733 -0.04325951598584652 -4.483553990721702
100 -0.04306177981197834 -4.525824851542711 -0.043211556039750576 -4.526765546761452
101 -0.043024567700922486 -4.568849419243634 -0.042948617786169055 -4.569714164547621
102 -0.04299533776938915 -4.6118447570130225 -0.04309932477772236 -4.612813489325344
103 -0.042963366769254205 -4.654808123782277 -0.04296412505209446 -4.655777614377438
104 -0.04293289538472891 -4.6977410191670055 -0.04291286189109087 -4.6986904762685295
105 -0.04289750624448061 -4.7406385254114864 -0.042746604420244694 -4.741437080688774
106 -0.04286133497953415 -4.783499860391021 -0.042751438170671466 -4.7841885188594455
107 -0.04284064136445522 -4.8263405017554755 -0.0429269190877676 -4.827115437947213
108 -0.0428066398948431 -4.869147141650319 -0.04256896059960127 -4.869684398546814
109 -0.04277914073318243 -4.911926282383502 -0.04268885422497988 -4.912373252771793
110 -0.0427533108741045 -4.954679593257606 -0.042941851913928984 -4.955315104685722
111 -0.04272385668009519 -4.997403449937702 -0.042553209327161313 -4.997868314012884
112 -0.042697397619485856 -5.040100847557188 -0.04266003966331482 -5.040528353676199
113 -0.04266913197934628 -5.082769979536534 -0.04322555884718895 -5.083753912523387
114 -0.04262443445622921 -5.125394413992764 -0.04252306222915649 -5.126276974752543
115 -0.04259615000337362 -5.167990563996137 -0.04301813412457704 -5.169295108877121
116 -0.04256982002407313 -5.21056038402021 -0.04275118131190538 -5.212046290189026
117 -0.042529992572963235 -5.253090376593174 -0.042503843829035756 -5.254550134018062
118 -0.04250144083052874 -5.295591817423703 -0.04250511601567268 -5.2970552500337345
119 -0.042481227219104765 -5.338073044642807 -0.04232838433235884 -5.339383634366094
120 -0.042440122738480565 -5.380513167381288 -0.042698058485984805 -5.382081692852078
121 -0.04241126049309969 -5.4229244278743876 -0.04242319166660309 -5.424504884518681
122 -0.04238138813525438 -5.465305816009642 -0.04256678037345409 -5.467071664892135
123 -0.042356213182210924 -5.507662029191853 -0.042371788434684275 -5.509443453326819
124 -0.04232983030378819 -5.549991859495641 -0.04234649110585451 -5.551789944432674
125 -0.042294237017631534 -5.592286096513273 -0.04234106224030256 -5.594131006672976
126 -0.042263455130159854 -5.634549551643432 -0.04234329015016556 -5.636474296823142
127 -0.04223517961800098 -5.676784731261433 -0.042120539397001264 -5.678594836220143
128 -0.0422155449166894 -5.7190002761781225 -0.042340419441461566 -5.720935255661605
129 -0.042184199765324594 -5.761184475943447 -0.042224095202982426 -5.763159350864587
130 -0.042159758508205414 -5.803344234451653 -0.04235244505107403 -5.8055117959156615
131 -0.04212859179824591 -5.845472826249899 -0.04182290565222502 -5.8473347015678865
132 -0.04210176821798086 -5.887574594467879 -0.04199503045529127 -5.889329732023178
133 -0.04207878150045872 -5.929653375968338 -0.04233928695321083 -5.931669018976389
134 -0.04204854629933834 -5.971701922267677 -0.04216927941888571 -5.9738382983952745
135 -0.04201881717890501 -6.0137207394465815 -0.04221971109509468 -6.0160580094903695
136 -0.04198505822569132 -6.055705797672273 -0.04209070913493633 -6.058148718625306
137 -0.041959930397570136 -6.097665728069843 -0.0419842392206192 -6.100132957845926
138 -0.041933616064488886 -6.139599344134331 -0.042371414974331854 -6.142504372820257
139 -0.04189500976353884 -6.18149435389787 -0.04182641953229904 -6.184330792352556
140 -0.04186758175492287 -6.223361935652793 -0.04204034898430109 -6.226371141336857
141 -0.04184367135167122 -6.265205607004464 -0.04140913989394903 -6.267780281230806
142 -0.04181706923991442 -6.307022676244379 -0.041985226608812806 -6.309765507839619
143 -0.041787993349134925 -6.348810669593513 -0.04161323737353086 -6.351378745213149
144 -0.04177075549960137 -6.3905814250931146 -0.04189012032002211 -6.393268865533171
145 -0.04173924140632153 -6.432320666499436 -0.04168560020625591 -6.434954465739427
146 -0.04171780571341514 -6.474038472212851 -0.04221605192869902 -6.477170517668126
147 -0.041684435307979585 -6.515722907520831 -0.04146839193999767 -6.518638909608124
148 -0.041668067872524264 -6.557390975393355 -0.04170391224324703 -6.560342821851371
149 -0.041634977981448176 -6.599025953374803 -0.040725468657910824 -6.601068290509282
150 -0.041620155051350596 -6.640646108426154 -0.04213493410497904 -6.643203224614261
151 -0.041587266512215136 -6.682233374938368 -0.04192183446139097 -6.685125059075652
152 -0.041553706489503385 -6.723787081427872 -0.04175395201891661 -6.726879011094569
153 -0.041527999192476274 -6.765315080620349 -0.04173449724912644 -6.768613508343695
154 -0.0414968041703105 -6.806811884790659 -0.04114321637898684 -6.809756724722682
155 -0.04147798102349043 -6.84828986581415 -0.04149013143032789 -6.8512468561530095
156 -0.041447898000478746 -6.889737763814629 -0.0415453277528286 -6.892792183905838
157 -0.04142443556338549 -6.931162199378014 -0.04129535760730505 -6.9340875415131435
158 -0.041405838914215565 -6.97256803829223 -0.041097631119191645 -6.975185172632335
159 -0.04137669950723648 -7.013944737799466 -0.0413656298071146 -7.01655080243945
160 -0.04135663118213415 -7.055301368981601 -0.041599008999764917 -7.058149811439215
161 -0.04133076183497906 -7.09663213081658 -0.04151208736002445 -7.099661898799239
162 -0.04129976313561201 -7.137931893952192 -0.041522134095430374 -7.141184032894669
163 -0.04126976486295462 -7.179201658815147 -0.04118087086826563 -7.1823649037629345
164 -0.04124545305967331 -7.220447111874821 -0.04136056825518608 -7.2237254720181205
165 -0.04121776688843966 -7.26166487876326 -0.04147239476442337 -7.265197866782544
166 -0.04121354017406702 -7.302878418937327 -0.040294850058853623 -7.305492716841398
167 -0.04118803944438696 -7.344066458381715 -0.041009684465825556 -7.346502401307223
168 -0.04116862807422876 -7.3852350864559435 -0.04078861102461815 -7.387291012331842
169 -0.04114005118608475 -7.426375137642029 -0.040745765529572965 -7.428036777861415
170 -0.04111777488142252 -7.4674929125234515 -0.041395938768982884 -7.469432716630398
171 -0.04109292160719633 -7.508585834130648 -0.04182705394923687 -7.511259770579635
172 -0.041070535965263846 -7.549656370095912 -0.04060556348413229 -7.551865334063767
173 -0.04104225113987923 -7.590698621235791 -0.041002278588712214 -7.592867612652479
174 -0.04102431610226631 -7.631722937338058 -0.04207016751170158 -7.63493778016418
175 -0.04098690077662468 -7.672709838114683 -0.04093723651021719 -7.675875016674397
176 -0.04096597377210855 -7.713675811886791 -0.041250943578779696 -7.717125960253177
177 -0.04093265924602747 -7.754608471132818 -0.04038648270070553 -7.757512442953883
178 -0.04090960379689932 -7.795518074929718 -0.040959139540791514 -7.798471582494674
179 -0.040896400809288025 -7.836414475739006 -0.0410644207149744 -7.839536003209648
180 -0.040872962586581706 -7.877287438325587 -0.042210683971643445 -7.881746687181292
181 -0.040847893245518206 -7.918135331571105 -0.040517224743962285 -7.9222639119252545
182 -0.04082130342721939 -7.958956634998325 -0.040098072960972786 -7.962361984886227
183 -0.04079894181340933 -7.999755576811734 -0.04095302652567625 -8.003315011411903
184 -0.040766936540603635 -8.040522513352338 -0.0410104202106595 -8.044325431622562
185 -0.0407458771020174 -8.081268390454355 -0.040428530797362326 -8.084753962419924
186 -0.04073000680655241 -8.121998397260906 -0.04083090219646692 -8.12558486461639
187 -0.04070114027708769 -8.162699537537994 -0.04078094512224197 -8.166365809738632
188 -0.04068245533853769 -8.203381992876531 -0.040624954737722874 -8.206990764476355
189 -0.04065260142087936 -8.24403459429741 -0.04090721514075994 -8.247897979617115
190 -0.04064097013324499 -8.284675564430655 -0.04002721067517996 -8.287925190292295
191 -0.040607332810759546 -8.325282897241415 -0.040813005343079564 -8.328738195635374
192 -0.04057698640972376 -8.365859883651138 -0.04060065094381571 -8.36933884657919
193 -0.04055750332772732 -8.406417386978866 -0.04077345635741949 -8.410112302936609
194 -0.040540100820362565 -8.446957487799228 -0.040407114289700986 -8.45051941722631
195 -0.04051301758736372 -8.487470505386591 -0.03955018073320389 -8.490069597959515
196 -0.04049301855266094 -8.527963523939253 -0.04029630273580551 -8.53036590069532
197 -0.040480823069810865 -8.568444347009063 -0.04106432590633631 -8.571430226601658
198 -0.040448307804763314 -8.608892654813825 -0.0407934745773673 -8.612223701179024
199 -0.04043013341724873 -8.649322788231075 -0.0405917588621378 -8.652815460041163
200 -0.0403991574421525 -8.689721945673227 -0.041150346584618094 -8.693965806625782
201 -0.04037624206393957 -8.730098187737166 -0.04037663377821445 -8.734342440403996
202 -0.04035420771688223 -8.770452395454049 -0.04045864436775446 -8.77480108477175
203 -0.040324766933917996 -8.810777162387966 -0.040179900266230105 -8.81498098503798
204 -0.04030271638184786 -8.851079878769815 -0.04012953545898199 -8.855110520496963
205 -0.040278865955770016 -8.891358744725585 -0.040580010041594505 -8.895690530538557
206 -0.04025313686579466 -8.93161188159138 -0.04013755787163973 -8.935828088410197
207 -0.04024156238883734 -8.971853443980217 -0.040343822352588175 -8.976171910762785
208 -0.04021410793066025 -9.012067551910878 -0.0396121621131897 -9.015784072875975
209 -0.040206043608486654 -9.052273595519365 -0.03925006054341793 -9.055034133419394
210 -0.040172045677900316 -9.092445641197266 -0.0401520000770688 -9.095186133496462
211 -0.040156762674450876 -9.132602403871717 -0.04057541713118553 -9.135761550627647
212 -0.04013388101011515 -9.172736284881832 -0.039744658395648 -9.175506209023295
213 -0.040114876627922055 -9.212851161509754 -0.0397074269130826 -9.215213635936378
214 -0.040092668309807775 -9.25294382981956 -0.04013983812183142 -9.255353474058209
215 -0.04007386099547148 -9.293017690815033 -0.03955827541649341 -9.294911749474702
216 -0.04004375729709864 -9.333061448112131 -0.03856344185769558 -9.333475191332397
217 -0.04003873374313116 -9.373100181855262 -0.04010315611958504 -9.373578347451982
218 -0.04002160932868719 -9.413121791183949 -0.03999937642365694 -9.413577723875639
219 -0.04000137690454721 -9.453123168088496 -0.039102215133607385 -9.452679939009245
220 -0.039980992674827576 -9.493104160763323 -0.03933864366263151 -9.492018582671877
221 -0.03997010737657547 -9.533074268139899 -0.0394759401679039 -9.53149452283978
222 -0.03994839545339346 -9.573022663593292 -0.04023664891719818 -9.571731171756978
223 -0.03991452399641275 -9.612937187589704 -0.040680520609021185 -9.612411692365999
224 -0.039899252355098724 -9.652836439944803 -0.039933732338249685 -9.652345424704249
225 -0.039869641326367854 -9.69270608127117 -0.03939311727881432 -9.691738541983064
226 -0.039849907904863355 -9.732555989176033 -0.039815524220466615 -9.73155406620353
227 -0.039832325838506225 -9.77238831501454 -0.04008424915373325 -9.771638315357263
228 -0.03979463335126639 -9.812182948365807 -0.04028122965246439 -9.811919545009728
229 -0.039786575734615325 -9.851969524100422 -0.04005581084638834 -9.851975355856116
230 -0.03976695742458105 -9.891736481525003 -0.04094992373138666 -9.892925279587502
231 -0.03972582146525383 -9.931462302990257 -0.03977330457419157 -9.932698584161693
232 -0.039716006442904475 -9.971178309433162 -0.03943751621991396 -9.972136100381608
233 -0.0397005744278431 -10.010878883861006 -0.040126454271376136 -10.012262554652985
234 -0.03966238014400005 -10.050541264005005 -0.0398405909538269 -10.05210314560681
235 -0.039656699262559415 -10.090197963267565 -0.03981111757457256 -10.091914263181383
236 -0.039628764241933824 -10.1298267275095 -0.03929221518337726 -10.13120647836476
237 -0.0396010460332036 -10.169427773542703 -0.038834727741777895 -10.170041206106538
238 -0.039585728012025354 -10.209013501554727 -0.03914600796997547 -10.209187214076513
239 -0.03956910204142332 -10.24858260359615 -0.03968784715980291 -10.248875061236316
240 -0.03954385593533516 -10.288126459531485 -0.038969232328236104 -10.287844293564552
241 -0.0395147630944848 -10.327641222625969 -0.037194427102804184 -10.325038720667356
242 -0.03953238520771265 -10.367173607833681 -0.04158714450895786 -10.366625865176314
243 -0.03949853628873825 -10.40667214412242 -0.039124652929604056 -10.405750518105918
244 -0.03946525640785694 -10.446137400530276 -0.040218164399266246 -10.445968682505185
245 -0.03944015949964523 -10.48557756002992 -0.03941869959235191 -10.485387382097537
246 -0.039417157880961895 -10.524994717910882 -0.039232763834297656 -10.524620145931834
247 -0.039403244480490686 -10.564397962391373 -0.03937641214579344 -10.563996558077628
248 -0.03937741350382566 -10.603775375895198 -0.03856218066066504 -10.602558738738294
249 -0.03938394021242857 -10.643159316107626 -0.0370930016040802 -10.639651740342375
250 -0.039368361420929435 -10.682527677528556 -0.03742306213825941 -10.677074802480634
251 -0.03936568722128868 -10.721893364749844 -0.03711760472506285 -10.714192407205697
252 -0.03935921248048544 -10.76125257723033 -0.03566377721726895 -10.749856184422967
253 -0.039371214993298057 -10.800623792223629 -0.03861150927841663 -10.788467693701383
254 -0.03933729454874992 -10.839961086772378 -0.03894826620817184 -10.827415959909555
255 -0.03932497669011355 -10.879286063462493 -0.039384236373007295 -10.866800196282561
256 -0.03930227104574442 -10.918588334508238 -0.03942096773535013 -10.90622116401791
257 -0.039282220788300036 -10.957870555296537 -0.03979931715875864 -10.946020481176669
258 -0.03925624154508114 -10.997126796841618 -0.039395680837333205 -10.985416162014003
259 -0.03923400342464447 -11.036360800266262 -0.0384620426222682 -11.02387820463627
260 -0.039225620590150355 -11.075586420856412 -0.039023321121931076 -11.062901525758202
261 -0.039203846640884873 -11.114790267497296 -0.03816468548029661 -11.101066211238498
262 -0.03918861113488674 -11.153978878632183 -0.03895765487104654 -11.140023866109544
263 -0.03915573563426733 -11.19313461426645 -0.04010458756238222 -11.180128453671927
264 -0.0391250004991889 -11.232259614765638 -0.0390239343047142 -11.21915238797664
265 -0.03911709040403366 -11.271376705169672 -0.03943400569260121 -11.258586393669242
266 -0.039087391830980776 -11.310464097000652 -0.03912782371044159 -11.297714217379683
267 -0.039067425578832624 -11.349531522579484 -0.03984793126583099 -11.337562148645514
268 -0.039023285172879695 -11.388554807752364 -0.03925083577632904 -11.376812984421843
269 -0.039029273204505444 -11.42758408095687 -0.04078211616724729 -11.41759510058909
270 -0.03896804302930832 -11.466552123986178 -0.037935171462595466 -11.455530272051686
271 -0.03896396830677986 -11.505516092292957 -0.03878211844712496 -11.494312390498811
272 -0.038946812599897386 -11.544462904892855 -0.038899964094161986 -11.533212354592973
273 -0.038929279521107675 -11.583392184413963 -0.03826675061136484 -11.571479105204338
274 -0.038908414728939536 -11.622300599142903 -0.03846281263977289 -11.609941917844111
275 -0.03888479117304087 -11.661185390315945 -0.039110955968499186 -11.649052873812611
276 -0.03886822089552879 -11.700053611211473 -0.03917454928159714 -11.688227423094208
277 -0.03884792067110539 -11.73890153188258 -0.04122129641473293 -11.729448719508941
278 -0.038814634829759595 -11.777716166712338 -0.03787516802549362 -11.767323887534435
279 -0.03879428599029779 -11.816510452702635 -0.039566986821591855 -11.806890874356027
280 -0.03876940757036209 -11.855279860272997 -0.0389196740463376 -11.845810548402364
281 -0.038755387999117374 -11.894035248272115 -0.04077554550021887 -11.886586093902583
282 -0.03870312124490738 -11.932738369517022 -0.03813633192330599 -11.92472242582589
283 -0.038705257885158065 -11.97144362740218 -0.041652213968336585 -11.966374639794227
284 -0.038659853488206865 -12.010103480890388 -0.03763950634747744 -12.004014146141705
285 -0.038653557933866975 -12.048757038824254 -0.03699931222945452 -12.04101345837116
286 -0.0386407632380724 -12.087397802062327 -0.039564255811274054 -12.080577714182434
287 -0.038600821420550345 -12.125998623482877 -0.03891909141093493 -12.11949680559337
288 -0.03859691806137562 -12.164595541544253 -0.03877504095435143 -12.158271846547722
289 -0.03855555448681116 -12.203151096031064 -0.03968490157276392 -12.197956748120486
290 -0.03856506552547216 -12.241716161556536 -0.037566561810672285 -12.235523309931159
291 -0.03852457292377949 -12.280240734480316 -0.03876928761601448 -12.274292597547174
292 -0.038505382277071475 -12.318746116757387 -0.03872121423482895 -12.313013811782003
293 -0.03848385401070118 -12.357229970768088 -0.03867341838777065 -12.351687230169773
294 -0.03846846017986536 -12.395698430947954 -0.0370136396959424 -12.388700869865716
295 -0.038451194763183594 -12.434149625711138 -0.03797440230846405 -12.42667527217418
296 -0.03845256548374891 -12.472602191194886 -0.039565701968967915 -12.466240974143147
297 -0.03843115735799074 -12.511033348552877 -0.0389183284714818 -12.50515930261463
298 -0.03841552734375 -12.549448875896626 -0.03805193118751049 -12.54321123380214
299 -0.03839933574199676 -12.587848211638622 -0.0382802926003933 -12.581491526402534
300 -0.038364278897643087 -12.626212490536265 -0.03839396368712187 -12.619885490089656
301 -0.03835076410323381 -12.664563254639498 -0.03853524513542652 -12.658420735225082
302 -0.03832377325743437 -12.702887027896933 -0.038568474166095254 -12.696989209391177
303 -0.038304124213755134 -12.741191152110689 -0.03742184583097696 -12.734411055222154
304 -0.038298055343329904 -12.779489207454018 -0.03829300459474325 -12.772704059816897
305 -0.03827166520059109 -12.81776087265461 -0.03831052351742983 -12.811014583334327
306 -0.038257256522774695 -12.856018129177384 -0.038480587489902976 -12.84949517082423
307 -0.03823762759566307 -12.894255756773047 -0.038846785202622414 -12.888341956026853
308 -0.03820244707167149 -12.93245820384472 -0.03695839438587427 -12.925300350412726
309 -0.03821309339255095 -12.97067129723727 -0.03447676729410887 -12.959777117706835
310 -0.038174652867019175 -13.00884595010429 -0.04402849022299051 -13.003805607929825
311 -0.03814075514674187 -13.046986705251031 -0.03765310980379581 -13.04145871773362
312 -0.03812789674848318 -13.085114601999514 -0.03791950270533562 -13.079378220438956
313 -0.03811795748770237 -13.123232559487217 -0.03810165990144014 -13.117479880340396
314 -0.038091744668781756 -13.161324304155999 -0.037697176449000835 -13.155177056789396
315 -0.03807857148349285 -13.19940287563949 -0.038255891390144826 -13.193432948179542
316 -0.038060191459953784 -13.237463067099444 -0.0378099337220192 -13.231242881901562
317 -0.038040640950202945 -13.275503708049648 -0.03848138600587845 -13.26972426790744
318 -0.038011372461915015 -13.313515080511563 -0.039367335848510265 -13.30909160375595
319 -0.03798627331852913 -13.351501353830091 -0.03768015597015619 -13.346771759726106
320 -0.037975745648145674 -13.389477099478237 -0.03816551212221384 -13.38493727184832
321 -0.03795000873506069 -13.427427108213298 -0.03946040961891413 -13.424397681467235
322 -0.03792954999953509 -13.465356658212833 -0.0395666416734457 -13.463964323140681
323 -0.03788882382214069 -13.503245482034973 -0.03768133819103241 -13.501645661331713
324 -0.03787657581269741 -13.541122057847671 -0.037716570496559146 -13.539362231828273
325 -0.03785734958946705 -13.578979407437139 -0.03887425046414137 -13.578236482292414
326 -0.037848090194165705 -13.616827497631304 -0.03845314048230648 -13.616689622774722
327 -0.03780713640153408 -13.654634634032838 -0.03856657519936561 -13.655256197974087
328 -0.03779207244515419 -13.692426706477992 -0.03784234169870615 -13.693098539672793
329 -0.03776538651436567 -13.730192092992358 -0.03803051505237818 -13.731129054725171
330 -0.03774628397077322 -13.76793837696313 -0.03790747076272964 -13.7690365254879
331 -0.03777986355125904 -13.80571824051439 -0.04417308419942856 -13.813209609687329
332 -0.037673344276845454 -13.843391584791235 -0.037161406874656674 -13.850371016561985
333 -0.03766544591635466 -13.88105703070759 -0.03632649648934603 -13.886697513051331
334 -0.03764972351491451 -13.918706754222503 -0.036736246570944785 -13.923433759622275
335 -0.03765128515660763 -13.956358039379111 -0.03653893303126097 -13.959972692653537
336 -0.037627062574028966 -13.99398510195314 -0.03707496076822281 -13.99704765342176
337 -0.03762052673846483 -14.031605628691604 -0.03678363002836704 -14.033831283450127
338 -0.037625751830637454 -14.069231380522242 -0.033124138787388804 -14.066955422237516
339 -0.03760396111756563 -14.106835341639806 -0.03595978021621704 -14.102915202453733
340 -0.037608088366687296 -14.144443430006493 -0.03871801309287548 -14.141633215546609
341 -0.037578117847442624 -14.182021547853935 -0.037274604104459284 -14.178907819651068
342 -0.03758538775146007 -14.219606935605395 -0.03838264383375645 -14.217290463484824
343 -0.037547416426241396 -14.257154352031636 -0.03826838210225105 -14.255558845587075
344 -0.037527809478342534 -14.294682161509979 -0.03810103721916676 -14.293659882806242
345 -0.037499607726931575 -14.332181769236911 -0.039735219068825246 -14.333395101875068
346 -0.037467279098927976 -14.36964904833584 -0.03793990835547447 -14.371335010230542
347 -0.03745793215930462 -14.407106980495143 -0.03769447784870863 -14.40902948807925
348 -0.0374355748295784 -14.444542555324722 -0.03759266249835491 -14.446622150577605
349 -0.0374285239726305 -14.481971079297352 -0.03750639073550701 -14.484128541313112
350 -0.037393696047365664 -14.519364775344718 -0.03573765326291323 -14.519866194576025
351 -0.03739086203277111 -14.556755637377488 -0.036832007579505444 -14.55669820215553
352 -0.03736751936376095 -14.594123156741249 -0.036906376108527185 -14.593604578264058
353 -0.03733645938336849 -14.631459616124618 -0.03754512947052717 -14.631149707734584
354 -0.037338394112885 -14.668798010237502 -0.037679148651659486 -14.668828856386243
355 -0.03731172438710928 -14.706109734624611 -0.03697497602552176 -14.705803832411766
356 -0.03731606360524893 -14.743425798229861 -0.03731678407639265 -14.743120616488158
357 -0.0372646389529109 -14.780690437182772 -0.03959386423230171 -14.78271448072046
358 -0.03724227752536535 -14.817932714708137 -0.036948795057833196 -14.819663275778293
359 -0.03723255041986704 -14.855165265128004 -0.03772474266588688 -14.85738801844418
360 -0.037208035588264465 -14.892373300716269 -0.036105563305318354 -14.893493581749498
361 -0.037190267629921434 -14.92956356834619 -0.03792793545871973 -14.931421517208218
362 -0.037179692462086675 -14.966743260808276 -0.03534619491547346 -14.96676771212369
363 -0.03716618977487087 -15.003909450583146 -0.03741007819771767 -15.004177790321409
364 -0.037134855054318905 -15.041044305637465 -0.03677651155740023 -15.04095430187881
365 -0.037125677615404126 -15.078169983252868 -0.04025767035782337 -15.081211972236632
366 -0.037108215503394604 -15.115278198756263 -0.03653434254229069 -15.117746314778923
367 -0.037088744901120664 -15.152366943657384 -0.03816433884203434 -15.155910653620957
368 -0.03705695867538452 -15.189423902332768 -0.03754870668053627 -15.193459360301492
369 -0.037032964453101155 -15.226456866785869 -0.03772974833846092 -15.231189108639953
370 -0.03701367806643248 -15.263470544852302 -0.03679601103067398 -15.267985119670627
371 -0.03700008522719145 -15.300470630079493 -0.03760444726794958 -15.305589566938576
372 -0.03697957117110491 -15.337450201250599 -0.03719278126955032 -15.342782348208125
373 -0.03695700913667679 -15.374407210387275 -0.03696832675486803 -15.379750674962994
374 -0.036941940151155 -15.411349150538431 -0.03596718367189169 -15.415717858634885
375 -0.03694122564047575 -15.448290376178907 -0.036150753125548364 -15.451868611760434
376 -0.0369194133207202 -15.485209789499628 -0.036829565092921256 -15.488698176853354
377 -0.03691257666796446 -15.522122366167592 -0.03510539140552282 -15.523803568258877
378 -0.03690947107970714 -15.559031837247298 -0.04326529707759619 -15.567068865336473
379 -0.03684872705489397 -15.595880564302192 -0.035859750024974345 -15.602928615361447
380 -0.036877543479204175 -15.632758107781395 -0.03788557853549719 -15.640814193896945
381 -0.036842149868607524 -15.669600257650004 -0.037204353511333464 -15.678018547408278
382 -0.03679958339780569 -15.706399841047809 -0.036107705719769 -15.714126253128047
383 -0.03681070227175951 -15.743210543319568 -0.03319366537034511 -15.747319918498391
384 -0.03680076263844967 -15.780011305958018 -0.03702440373599529 -15.784344322234386
385 -0.036769020929932596 -15.816780326887951 -0.03653532881289721 -15.820879651047283
386 -0.03674112837761641 -15.853521455265568 -0.03644899874925613 -15.857328649796539
387 -0.036743194051086905 -15.890264649316656 -0.040180625021457674 -15.897509274817997
388 -0.03670836705714464 -15.9269730163738 -0.035494502261281015 -15.933003777079279
389 -0.03669148944318294 -15.963664505816983 -0.03542008083313704 -15.968423857912416
390 -0.036702298745512965 -16.000366804562496 -0.04316479098051786 -16.011588648892936
391 -0.0366585036739707 -16.037025308236466 -0.035533677972853187 -16.04712232686579
392 -0.03663497269153595 -16.073660280928003 -0.03650453425943852 -16.08362686112523
393 -0.03662530202418566 -16.110285582952187 -0.036966492794454096 -16.120593353919684
394 -0.036604251340031625 -16.146889834292217 -0.035797299817204475 -16.15639065373689
395 -0.03657902237027884 -16.183468856662497 -0.036866291984915735 -16.193256945721803
396 -0.036581942811608315 -16.220050799474105 -0.03779842760413885 -16.23105537332594
397 -0.03654206227511168 -16.256592861749215 -0.036869029700756076 -16.267924403026697
398 -0.03651482556015253 -16.29310768730937 -0.036391019448637964 -16.304315422475334
399 -0.03650144338607788 -16.32960913069545 -0.03759319912642241 -16.341908621601757
400 -0.036469495855271816 -16.36607862655072 -0.036042389646172526 -16.37795101124793
401 -0.036458640918135644 -16.402537267468855 -0.03655328918248415 -16.414504300430416
402 -0.036451276391744614 -16.4389885438606 -0.03724888451397419 -16.45175318494439
403 -0.03640847764909268 -16.475397021509693 -0.03665193803608417 -16.488405122980474
404 -0.036395071819424626 -16.511792093329117 -0.036092258617281915 -16.524497381597754
405 -0.03638474885374308 -16.54817684218286 -0.0364069415256381 -16.560904323123392
406 -0.036370493844151495 -16.58454733602701 -0.03712939247488976 -16.59803371559828
407 -0.036360635049641134 -16.62090797107665 -0.03655198290944099 -16.63458569850772
408 -0.03633758295327425 -16.657245554029924 -0.03615697510540485 -16.670742673613127
409 -0.036311032995581624 -16.693556587025505 -0.03479636441916227 -16.70553903803229
410 -0.03632892593741417 -16.72988551296292 -0.030039386916905643 -16.735578424949193
411 -0.03636160064488649 -16.766247113607808 -0.03507224898785353 -16.770650673937045
412 -0.03630924969911575 -16.802556363306923 -0.03852628711611032 -16.809176961053154
413 -0.03629204053431749 -16.83884840384124 -0.0365910854190588 -16.845768046472212
414 -0.03626125287264585 -16.875109656713885 -0.035960628651082516 -16.881728675123295
415 -0.03624928724020719 -16.91135894395409 -0.034797824919223785 -16.91652650004252
416 -0.03625037055462599 -16.947609314508718 -0.038226147182285786 -16.954752647224804
417 -0.0362147556617856 -16.983824070170503 -0.03669772893190384 -16.99145037615671
418 -0.036224878020584585 -17.020048948191086 -0.0315127114765346 -17.022963087633244
419 -0.03622513823211193 -17.056274086423198 -0.03582090977579355 -17.058783997409037
420 -0.03620852399617434 -17.09248261041937 -0.039280221052467826 -17.098064218461506
421 -0.03616165462881327 -17.128644265048184 -0.03590567447245121 -17.13396989293396
422 -0.03613641876727343 -17.164780683815458 -0.035368652828037736 -17.169338545761995
423 -0.036130312271416186 -17.200910996086876 -0.034617692604660986 -17.203956238366658
424 -0.03613298088312149 -17.237043976969996 -0.038303506746888163 -17.242259745113547
425 -0.036103452742099765 -17.273147429712097 -0.03538373652845621 -17.277643481642002
426 -0.03608494848012924 -17.309232378192227 -0.037803962081670764 -17.315447443723674
427 -0.03605492953211069 -17.345287307724337 -0.03509643245488405 -17.35054387617856
428 -0.03605335988104343 -17.381340667605382 -0.03882902096956968 -17.389372897148128
429 -0.03604035507887602 -17.417381022684257 -0.03481933921575546 -17.424192236363883
430 -0.036029511131346226 -17.453410533815603 -0.036378690600395204 -17.460570926964277
431 -0.036005237884819505 -17.489415771700422 -0.034656059183180335 -17.495226986147458
432 -0.03599200118333101 -17.525407772883753 -0.03502350058406591 -17.530250486731525
433 -0.0359917351976037 -17.561399508081358 -0.037576318718492985 -17.567826805450018
434 -0.03597232028841972 -17.597371828369777 -0.03528476525098086 -17.603111570701
435 -0.035929492115974425 -17.633301320485753 -0.03398733679205179 -17.63709890749305
436 -0.03595683798193931 -17.66925815846769 -0.03492148071527481 -17.672020388208328
437 -0.03597632050514221 -17.705234478972834 -0.03287814278155565 -17.704898530989883
438 -0.035933321341872215 -17.741167800314706 -0.03613013215363026 -17.741028663143513
439 -0.03590407762676477 -17.77707187794147 -0.03708222135901451 -17.778110884502528
440 -0.03588746804744005 -17.81295934598891 -0.0354656457901001 -17.81357653029263
441 -0.035875605419278145 -17.84883495140819 -0.03471171837300062 -17.84828824866563
442 -0.03583856038749218 -17.884673511795683 -0.03465200699865818 -17.882940255664288
443 -0.03584654964506626 -17.920520061440747 -0.032064791209995745 -17.915005046874285
444 -0.03584469817578793 -17.956364759616534 -0.03585213366895914 -17.950857180543245
445 -0.035853593796491626 -17.992218353413026 -0.035481472685933116 -17.98633865322918
446 -0.03582691065967083 -18.0280452640727 -0.03665064089000225 -18.02298929411918
447 -0.03580229002982378 -18.063847554102523 -0.034827714785933495 -18.057817008905115
448 -0.03579369056969881 -18.09964124467222 -0.03555508591234684 -18.09337209481746
449 -0.03582028783857823 -18.1354615325108 -0.04094617459923029 -18.134318269416692
450 -0.03574903588742018 -18.17121056839822 -0.034089285880327225 -18.16840755529702
451 -0.035734706558287144 -18.206945274956507 -0.03512780498713255 -18.203535360284153
452 -0.03571412470191717 -18.242659399658425 -0.036293907649815084 -18.239829267933967
453 -0.03571068923920393 -18.278370088897628 -0.035899102501571176 -18.275728370435537
454 -0.03568511046469212 -18.31405519936232 -0.0355596948415041 -18.31128806527704
455 -0.035642461851239204 -18.349697661213558 -0.03410088382661343 -18.345388949103654
456 -0.03564938474446535 -18.385347045958024 -0.0364786185324192 -18.381867567636075
457 -0.03564575612545014 -18.420992802083475 -0.0398291764780879 -18.42169674411416
458 -0.03559855911880731 -18.456591361202282 -0.035678223520517346 -18.457374967634678
459 -0.035585354454815386 -18.4921767156571 -0.03506014421582222 -18.4924351118505
460 -0.03556032031774521 -18.527737035974845 -0.03750493116676808 -18.52994004301727
461 -0.03552529774606228 -18.563262333720907 -0.03602927215397358 -18.565969315171245
462 -0.035520941577851774 -18.598783275298757 -0.03405443336814642 -18.600023748539392
463 -0.035456358268857 -18.634239633567613 -0.03356671612709761 -18.63359046466649
464 -0.03545808959752321 -18.669697723165136 -0.041904212720692155 -18.67549467738718
465 -0.0354318518191576 -18.705129574984294 -0.035564105957746506 -18.711058783344928
466 -0.035426962003111837 -18.740556536987405 -0.03570696022361517 -18.74676574356854
467 -0.03541762642562389 -18.77597416341303 -0.035330930352211 -18.78209667392075
468 -0.0353867856785655 -18.811360949091593 -0.03516294900327921 -18.81725962292403
469 -0.0353704297915101 -18.846731378883103 -0.03327532466500997 -18.85053494758904
470 -0.03539354354143143 -18.882124922424534 -0.03478114902973175 -18.885316096618773
471 -0.035383851267397404 -18.91750877369193 -0.04028077982366085 -18.925596876442434
472 -0.03530436810106039 -18.95281314179299 -0.033689127303659916 -18.959286003746094
473 -0.0353174552321434 -18.988130597025133 -0.036378265172243116 -18.995664268918336
474 -0.03526730164885521 -19.023397898673988 -0.036776522919535634 -19.03244079183787
475 -0.03526119515299797 -19.058659093826986 -0.033967030607163905 -19.066407822445036
476 -0.035250240750610826 -19.093909334577596 -0.032573987171053885 -19.09898180961609
477 -0.03525428231805563 -19.129163616895653 -0.035868275351822375 -19.134850084967916
478 -0.03524982985109091 -19.164413446746742 -0.03468998745083809 -19.169540072418755
479 -0.03525145780295134 -19.199664904549692 -0.03626782763749361 -19.20580790005625
480 -0.035242217220366 -19.234907121770057 -0.03450678698718548 -19.240314687043437
481 -0.03522307574748993 -19.270130197517545 -0.033803393319249156 -19.274118080362687
482 -0.03524616714566946 -19.305376364663214 -0.04682052209973335 -19.32093860246242
483 -0.035146409459412095 -19.340522774122626 -0.035783535428345205 -19.356722137890763
484 -0.03512346670031548 -19.37564624082294 -0.035520543716847895 -19.392242681607613
485 -0.03511419538408518 -19.410760436207028 -0.036688347905874254 -19.428931029513485
486 -0.03509437777101994 -19.44585481397805 -0.03663080967962742 -19.465561839193114
487 -0.03505753930658102 -19.48091235328463 -0.035946089401841165 -19.501507928594954
488 -0.03504117950797081 -19.5159535327926 -0.031972811371088025 -19.53348073996604
489 -0.0350315622985363 -19.550985095091136 -0.018476566951721906 -19.551957306917764
490 -0.03511894848197698 -19.586104043573112 -0.034812147915363315 -19.586769454833128
491 -0.03510321266949177 -19.621207256242602 -0.034714038297533986 -19.62148349313066
492 -0.03511746618896723 -19.65632472243157 -0.034776088409125806 -19.656259581539786
493 -0.0350951436907053 -19.691419866122274 -0.03516723774373531 -19.69142681928352
494 -0.03507314659655094 -19.726493012718826 -0.03402936682105064 -19.725456186104573
495 -0.03506946582347155 -19.7615624785423 -0.034694367460906504 -19.76015055356548
496 -0.035048067942261694 -19.796610546484562 -0.03380471132695675 -19.79395526489244
497 -0.03503692336380482 -19.831647469848367 -0.03896752782166004 -19.8329227927141
498 -0.035016041807830335 -19.866663511656196 -0.03553447127342224 -19.868457263987523
499 -0.034983955509960654 -19.901647467166157 -0.03303835224360228 -19.901495616231124
500 -0.03502139188349247 -19.93666885904965 -0.03361121993511915 -19.93510683616624
501 -0.034989302046597004 -19.971658161096247 -0.035686560161411765 -19.970793396327654
502 -0.03497089929878712 -20.006629060395035 -0.03324120603501797 -20.004034602362673
503 -0.03496118728071451 -20.04159024767575 -0.03192904405295849 -20.03596364641563
504 -0.034845190867781636 -20.07643543854353 -0.052905998192727566 -20.08886964460836
505 -0.034849611669778825 -20.111285050213308 -0.03491826467216015 -20.12378790928052
506 -0.034831140749156476 -20.146116190962463 -0.03559111505746841 -20.159379024337987
507 -0.03480047658085823 -20.180916667543322 -0.035253950580954554 -20.194632974918942
508 -0.03478689435869455 -20.215703561902018 -0.03487966172397137 -20.229512636642912
509 -0.03478710744529963 -20.250490669347318 -0.03561549950391054 -20.265128136146824
510 -0.03478395938873291 -20.28527462873605 -0.036010461300611495 -20.301138597447437
511 -0.03473493605852127 -20.32000956479457 -0.03375148419290781 -20.334890081640346
512 -0.03473160862922668 -20.354741173423797 -0.03515169695019722 -20.370041778590544
513 -0.03471605218946934 -20.389457225613267 -0.0326832240447402 -20.402725002635282
514 -0.034706083312630656 -20.4241633089259 -0.04078367687761784 -20.4435086795129
515 -0.03466552421450615 -20.458828833140405 -0.03547678496688604 -20.478985464479784
516 -0.034650547057390214 -20.493479380197794 -0.033973736502230165 -20.512959200982014
517 -0.03463449999690056 -20.528113880194695 -0.033943060785532 -20.546902261767546
518 -0.03461544532328844 -20.562729325517985 -0.03463901840150356 -20.58154128016905
519 -0.034618261456489566 -20.597347586974475 -0.032870954275131224 -20.61441223444418
520 -0.03457548227161169 -20.63192306924609 -0.03621325399726629 -20.65062548844145
521 -0.03455022238194942 -20.666473291628037 -0.03505091685801744 -20.685676405299468
522 -0.03457856103777886 -20.701051852665817 -0.03548460975289345 -20.72116101505236
523 -0.03453451450914145 -20.735586367174957 -0.0333979744464159 -20.754558989498776
524 -0.034540175646543506 -20.7701265428215 -0.034342500194907186 -20.788901489693682
525 -0.03453394528478384 -20.804660488106286 -0.03268893174827099 -20.821590421441954
526 -0.03452576063573361 -20.83918624874202 -0.029138751700520514 -20.850729173142476
527 -0.03454323336482048 -20.873729482106842 -0.033688250184059146 -20.884417423326536
528 -0.03450988158583641 -20.90823936369268 -0.031805037334561345 -20.916222460661096
529 -0.03464249800890684 -20.942881861701586 -0.04729852192103863 -20.963520982582136
530 -0.03449369613081217 -20.9773755578324 -0.035674061998724936 -20.999195044580862
531 -0.034467510879039764 -21.01184306871144 -0.03382106851786375 -21.033016113098725
532 -0.034456103667616846 -21.046299172379054 -0.035760773532092574 -21.06877688663082
533 -0.034423202835023405 -21.080722375214076 -0.034312975220382215 -21.1030898618512
534 -0.03442003652453422 -21.11514241173861 -0.03518745899200439 -21.138277320843205
535 -0.03440766241401434 -21.149550074152625 -0.034012483432888985 -21.172289804276094
536 -0.03435499873012304 -21.183905072882748 -0.03554230332374573 -21.207832107599838
537 -0.03436269089579582 -21.218267763778545 -0.033212617971003056 -21.24104472557084
538 -0.034355315007269384 -21.252623078785813 -0.03426856622099876 -21.27531329179184
539 -0.03434734120965004 -21.286970419995463 -0.03108844580128789 -21.306401737593127
540 -0.034337051399052146 -21.321307471394515 -0.031083199288696052 -21.337484936881822
541 -0.0343390129506588 -21.355646484345176 -0.032700178772211076 -21.37018511565403
542 -0.03437777627259493 -21.39002426061777 -0.03380525503307581 -21.403990370687108
543 -0.03435929622501135 -21.424383556842784 -0.036266056820750237 -21.440256427507858
544 -0.03432474210858345 -21.458708298951368 -0.0311326471157372 -21.471389074623595
545 -0.03435351140797138 -21.49306181035934 -0.03453478962182999 -21.505923864245425
546 -0.03431303650140762 -21.52737484686075 -0.03378729354590178 -21.539711157791327
547 -0.0343220328912139 -21.561696879751963 -0.03685029707849026 -21.576561454869818
548 -0.034302343428134915 -21.595999223180097 -0.033357465825974944 -21.609918920695794
549 -0.034275790117681025 -21.63027501329778 -0.03517463132739067 -21.645093552023184
550 -0.03425724413245916 -21.66453225743024 -0.03471614103764296 -21.679809693060825
551 -0.03423966262489557 -21.698771920055133 -0.03442718870937824 -21.714236881770205
552 -0.03425599168986082 -21.733027911744994 -0.03535337634384632 -21.74959025811405
553 -0.03419742621481418 -21.767225337959808 -0.02999780671671033 -21.77958806483076
554 -0.034237954393029214 -21.801463292352835 -0.04014419466257095 -21.819732259493332
555 -0.03417848218232393 -21.83564177453516 -0.034260024502873423 -21.853992283996206
556 -0.034156630747020245 -21.86979840528218 -0.03221211116760969 -21.886204395163816
557 -0.03416628818958998 -21.903964693471767 -0.03409648891538382 -21.9203008840792
558 -0.03415756281465292 -21.93812225628642 -0.03698532227426767 -21.95728620635347
559 -0.034123188443481924 -21.9722454447299 -0.031475613545626405 -21.988761819899096
560 -0.03412217013537884 -22.00636761486528 -0.03229219801723957 -22.021054017916335
561 -0.03412361014634371 -22.040491225011625 -0.036281473375856875 -22.057335491292193
562 -0.034096578136086464 -22.07458780314771 -0.03333227522671223 -22.090667766518905
563 -0.034093243069946766 -22.108681046217658 -0.03450927622616291 -22.12517704274507
564 -0.034059923328459266 -22.142740969546118 -0.036243426613509655 -22.16142046935858
565 -0.034037800319492814 -22.17677876986561 -0.032725483551621436 -22.1941459529102
566 -0.034048551321029664 -22.21082732118664 -0.03555060382932425 -22.229696556739526
567 -0.03400658331811428 -22.244833904504752 -0.03531938102096319 -22.265015937760488
568 -0.033979176357388494 -22.27881308086214 -0.03401434812694788 -22.299030285887437
569 -0.033980377949774265 -22.312793458811914 -0.035170373320579526 -22.334200659208015
570 -0.03399345651268959 -22.346786915324603 -0.03372529838234186 -22.36792595759036
571 -0.03393556252121925 -22.380722477845822 -0.0348937101662159 -22.402819667756575
572 -0.03393497671931982 -22.41465745456514 -0.03261681906878948 -22.435436486825363
573 -0.03392005786299705 -22.448577512428137 -0.032171367295086385 -22.46760785412045
574 -0.0339440880343318 -22.48252160046247 -0.03509401958435774 -22.502701873704805
575 -0.03391588423401117 -22.516437484696482 -0.03249904103577137 -22.535200914740575
576 -0.03391165044158697 -22.55034913513807 -0.03731950651854277 -22.572520421259117
577 -0.033881776034832 -22.584230911172902 -0.03213760573416948 -22.604658026993288
578 -0.0338555684313178 -22.61808647960422 -0.033090156875550746 -22.63774818386884
579 -0.03389100320637226 -22.65197748281059 -0.03681744523346424 -22.674565629102304
580 -0.03385335616767406 -22.685830838978266 -0.03500727657228708 -22.70957290567459
581 -0.03380185980349779 -22.719632698781762 -0.03230420406907797 -22.74187710974367
582 -0.03383209891617298 -22.753464797697934 -0.03292082063853741 -22.774797930382206
583 -0.033846956118941306 -22.787311753816876 -0.031045485753566027 -22.805843416135772
584 -0.03385546151548624 -22.821167215332363 -0.03199392557144165 -22.837837341707214
585 -0.03384340777993202 -22.855010623112296 -0.03375850599259138 -22.871595847699805
586 -0.03383695427328348 -22.88884757738558 -0.03599421586841345 -22.907590063568218
587 -0.03379232976585626 -22.922639907151435 -0.03374533243477344 -22.94133539600299
588 -0.033752219192683695 -22.95639212634412 -0.031994644366204736 -22.973330040369195
589 -0.03376717623323202 -22.990159302577354 -0.03102207137271762 -23.004352111741913
590 -0.033782394230365755 -23.023941696807718 -0.029525671899318696 -23.03387778364123
591 -0.033802342228591443 -23.057744039036308 -0.038691350072622296 -23.072569133713852
592 -0.03378556407988072 -23.09152960311619 -0.0353717440739274 -23.10794087778778
593 -0.03377312961965799 -23.125302732735847 -0.034799520298838614 -23.14274039808662
594 -0.03378286175429821 -23.159085594490143 -0.03093703342601657 -23.173677431512637
595 -0.033766912668943404 -23.19285250715909 -0.03191515374928713 -23.205592585261925
596 -0.03374533448368311 -23.22659784164277 -0.03366561010479927 -23.239258195366723
597 -0.03380797822028399 -23.260405819863056 -0.03418879900127649 -23.273446994368
598 -0.03373996242880821 -23.294145782291864 -0.034096426144242284 -23.307543420512243
599 -0.03372679948806763 -23.327872581779932 -0.033425026759505275 -23.34096844727175
600 -0.03369879368692637 -23.36157137546686 -0.037249154038727285 -23.378217601310475
601 -0.033681385591626166 -23.395252761058487 -0.03448310438543558 -23.41270070569591
602 -0.03361755944788456 -23.42887032050637 -0.030232531670480966 -23.442933237366393
603 -0.033728255331516264 -23.462598575837887 -0.04776138346642256 -23.490694620832816
604 -0.033561104349792 -23.49615968018768 -0.03304227516055107 -23.523736895993366
605 -0.03354816660284996 -23.52970784679053 -0.03411551285535097 -23.557852408848717
606 -0.03354876860976219 -23.56325661540029 -0.03318438343703747 -23.591036792285756
607 -0.03355915416032076 -23.596815769560614 -0.03291067723184824 -23.623947469517603
608 -0.033531424961984156 -23.6303471945226 -0.033385667204856875 -23.65733313672246
609 -0.03352375291287899 -23.663870947435477 -0.03327661342918873 -23.690609750151648
610 -0.03351261932402849 -23.697383566759505 -0.031893976777791974 -23.72250372692944
611 -0.033531987108290195 -23.730915553867796 -0.03978243228048086 -23.76228615920992
612 -0.03346453290432692 -23.76438008677212 -0.03545387983322144 -23.79774003904314
613 -0.033484211377799514 -23.79786429814992 -0.03748542796820402 -23.835225467011345
614 -0.033402382768690585 -23.831266680918613 -0.03415212333202362 -23.86937759034337
615 -0.03341529872268438 -23.864681979641297 -0.03183793090283871 -23.901215521246208
616 -0.03341407384723425 -23.89809605348853 -0.03305258490145206 -23.93426810614766
617 -0.0333770701661706 -23.9314731236547 -0.03594618607312441 -23.970214292220785
618 -0.03338616956025362 -23.964859293214953 -0.032373791001737116 -24.002588083222523
619 -0.033360636606812474 -23.998219929821765 -0.03371901791542768 -24.03630710113795
620 -0.03336237203329802 -24.031582301855064 -0.034584691561758515 -24.070891792699708
621 -0.03333338461816311 -24.064915686473228 -0.03129712799564004 -24.102188920695347
622 -0.03334195241332054 -24.098257638886547 -0.03405032996088266 -24.13623925065623
623 -0.0333346601575613 -24.131592299044108 -0.03238136954605579 -24.168620620202287
624 -0.03333658836781979 -24.16492888741193 -0.03482637852430344 -24.20344699872659
625 -0.033304421603679656 -24.19823330901561 -0.03162943869829178 -24.235076437424883
626 -0.033288449980318546 -24.231521758995928 -0.03602822013199329 -24.271104657556876
627 -0.03329442031681538 -24.264816179312742 -0.035757130943238735 -24.306861788500115
628 -0.03326477445662022 -24.29808095376936 -0.0318672601133585 -24.338729048613473
629 -0.03328113313764334 -24.331362086907003 -0.031896785460412504 -24.370625834073884
630 -0.03327335510402918 -24.364635442011032 -0.03378139864653349 -24.404407232720416
631 -0.03323883712291718 -24.397874279133948 -0.03348269406706095 -24.437889926787477
632 -0.033198855631053445 -24.431073134765 -0.0331853611394763 -24.471075287926954
633 -0.03318513501435518 -24.464258269779357 -0.033944112434983256 -24.505019400361938
634 -0.03321583122015 -24.497474100999508 -0.032810190506279466 -24.537829590868217
635 -0.03319053277373314 -24.53066463377324 -0.03139334078878164 -24.569222931657
636 -0.033130967617034913 -24.563795601390275 -0.03717821408063173 -24.60640114573763
637 -0.03312723618000746 -24.596922837570283 -0.03322877548635006 -24.63962992122398
638 -0.03312945328652859 -24.63005229085681 -0.033331825770437716 -24.67296174699442
639 -0.03312647119164467 -24.663178762048453 -0.03344344887882471 -24.706405195873245
640 -0.033123599365353584 -24.696302361413807 -0.03288588207215071 -24.739291077945396
641 -0.03307047244161367 -24.72937283385542 -0.034408744610846045 -24.773699822556242
642 -0.03309177253395319 -24.762464606389376 -0.031709971465170385 -24.80540979402141
643 -0.033092708326876163 -24.795557314716252 -0.03568216245621443 -24.841091956477626
644 -0.03307419456541538 -24.828631509281667 -0.038130115158855914 -24.879222071636484
645 -0.032997410744428635 -24.861628920026096 -0.03284085486084223 -24.912062926497327
646 -0.03301647510379553 -24.894645395129892 -0.0327799828723073 -24.944842909369633
647 -0.033015388436615466 -24.92766078356651 -0.026052019186317922 -24.97089492855595
648 -0.03304986655712128 -24.96071065012363 -0.032659664377570154 -25.00355459293352
649 -0.03305077198892832 -24.99376142211256 -0.03785222955048084 -25.041406822484
650 -0.03301081694662571 -25.026772239059184 -0.03397465236485005 -25.07538147484885
651 -0.03297197241336107 -25.059744211472545 -0.03237929921597242 -25.107760774064822
652 -0.03296874966472387 -25.09271296113727 -0.03290328364819288 -25.140664057713014
653 -0.03294942080974579 -25.125662381947016 -0.03369546607136727 -25.174359523784382
654 -0.03292020261287689 -25.158582584559895 -0.03812456745654345 -25.212484091240924
655 -0.032916811667382716 -25.19149939622728 -0.03298233561217785 -25.245466426853103
656 -0.03290585856884718 -25.224405254796125 -0.032784637063741684 -25.278251063916844
657 -0.03287185728549957 -25.257277112081624 -0.03283624108880758 -25.311087305005653
658 -0.03287532664835453 -25.29015243872998 -0.02763290824368596 -25.33872021324934
659 -0.03289224375039339 -25.323044682480372 -0.032829211093485355 -25.371549424342824
660 -0.032897375710308555 -25.35594205819068 -0.03422291148453951 -25.405772335827365
661 -0.03290840461850166 -25.388850462809184 -0.02809097021818161 -25.433863306045545
662 -0.03293960224837065 -25.421790065057554 -0.03161677345633507 -25.46548007950188
663 -0.03292882889509201 -25.454718893952645 -0.03158177025616169 -25.49706184975804
664 -0.032935409992933276 -25.48765430394558 -0.02609055247157812 -25.52315240222962
665 -0.03295039664953947 -25.52060470059512 -0.03588474933058024 -25.5590371515602
666 -0.03293390013277531 -25.553538600727894 -0.030139479972422122 -25.589176631532624
667 -0.032961226813495156 -25.586499827541388 -0.032160873897373675 -25.62133750543
668 -0.03297737427055836 -25.619477201811947 -0.030071817338466644 -25.651409322768465
669 -0.03294915817677975 -25.652426359988727 -0.034385590068995955 -25.685794912837462
670 -0.03297152388840914 -25.685397883877137 -0.031236448884010316 -25.71703136172147
671 -0.03294732309877872 -25.718345206975915 -0.03294055517762899 -25.7499719168991
672 -0.03291387762874365 -25.75125908460466 -0.03540559820830822 -25.785377515107406
673 -0.03292874488979578 -25.784187829494453 -0.03474205210804939 -25.820119567215457
674 -0.03290837127715349 -25.817096200771605 -0.03259646501392126 -25.852716032229377
675 -0.03288525342941284 -25.849981454201018 -0.032073361612856385 -25.884789393842233
676 -0.03290187399834395 -25.882883328199362 -0.029818856716156007 -25.914608250558388
677 -0.03287811689078808 -25.91576144509015 -0.03274897001683712 -25.947357220575224
678 -0.032998069562017916 -25.94875951465217 -0.025965871196240185 -25.973323091771466
679 -0.03293941896408796 -25.981698933616258 -0.03226022999733687 -26.005583321768803
680 -0.032936961948871614 -26.014635895565128 -0.03294983096420765 -26.03853315273301
681 -0.0329434746876359 -26.047579370252762 -0.026170331705361604 -26.064703484438372
682 -0.03295627757906914 -26.08053564783183 -0.03431754615157843 -26.09902103058995
683 -0.03289464730769396 -26.113430295139523 -0.03788833133876324 -26.136909361928712
684 -0.03289237506687641 -26.1463226702064 -0.03424758408218622 -26.1711569460109
685 -0.032880192063748835 -26.17920286227015 -0.034297384694218634 -26.20545433070512
686 -0.03286954704672098 -26.21207240931687 -0.03170858137309551 -26.237162912078215
687 -0.03281460143625736 -26.24488701075313 -0.02691343203186989 -26.264076344110084
688 -0.03289195131510496 -26.277778962068233 -0.03419989999383688 -26.29827624410392
689 -0.03286277372390032 -26.31064173579213 -0.03390678707510233 -26.332183031179024
690 -0.032835915125906466 -26.34347765091804 -0.03453772459179163 -26.366720755770817
691 -0.03283373657613993 -26.37631138749418 -0.034223100170493126 -26.40094385594131
692 -0.03280903920531273 -26.40912042669949 -0.031408408842980864 -26.432352264784292
693 -0.03282988145947456 -26.441950308158965 -0.032605047523975375 -26.464957312308268
694 -0.0327736871317029 -26.474723995290667 -0.02881249487400055 -26.493769807182268
695 -0.03284476939588785 -26.507568764686553 -0.02960349228233099 -26.5233732994646
696 -0.03282262608408928 -26.540391390770644 -0.031497344747185706 -26.554870644211785
697 -0.032832826301455495 -26.5732242170721 -0.0345849085599184 -26.589455552771703
698 -0.032801857031881806 -26.60602607410398 -0.02775884745642543 -26.61721440022813
699 -0.03286433015018701 -26.638890404254166 -0.03510257806628943 -26.65231697829442
700 -0.032862055115401745 -26.671752459369568 -0.028376220352947713 -26.680693198647365
701 -0.03283804208040238 -26.70459050144997 -0.03225720096379518 -26.71295039961116
702 -0.032842771895229814 -26.7374332733452 -0.029858421348035336 -26.742808820959194
703 -0.032863233052194116 -26.770296506397393 -0.03349644336849451 -26.77630526432769
704 -0.032867553271353246 -26.803164059668745 -0.03323527630418539 -26.809540540631875
705 -0.03281940836459398 -26.83598346803334 -0.034011385217308995 -26.843551925849184
706 -0.032836678251624105 -26.868820146284964 -0.03127279542386532 -26.87482472127305
707 -0.032830124348402025 -26.901650270633365 -0.03383361957967281 -26.908658340852725
708 -0.03283237405121327 -26.93448264468458 -0.03304960690438748 -26.941707947757113
709 -0.03289889153093099 -26.96738153621551 -0.03982052244246006 -26.981528470199574
710 -0.032781907543540004 -27.00016344375905 -0.034878264926373956 -27.016406735125948
711 -0.03277207855135202 -27.032935522310403 -0.03150100223720074 -27.047907737363147
712 -0.032743936590850356 -27.065679458901254 -0.03643590565770864 -27.084343643020855
713 -0.03271195851266384 -27.098391417413918 -0.033659367077052596 -27.118003010097908
714 -0.03271263111382723 -27.131104048527746 -0.032931572571396825 -27.150934582669304
715 -0.03271408416330814 -27.163818132691055 -0.03439576812088489 -27.18533035079019
716 -0.03266632109880448 -27.19648445378986 -0.0277071088552475 -27.213037459645435
717 -0.03269515484571457 -27.229179608635576 -0.03263742495328188 -27.245674884598717
718 -0.03268918301910162 -27.261868791654678 -0.03348325286060572 -27.279158137459323
719 -0.03269740641117096 -27.294566198065848 -0.03375332355499268 -27.312911461014316
720 -0.03268073741346598 -27.327246935479312 -0.03172645680606365 -27.34463791782038
721 -0.032680966518819334 -27.35992790199813 -0.03185164332389832 -27.376489561144275
722 -0.03265302628278732 -27.392580928280918 -0.03133116597309708 -27.40782072711737
723 -0.032709793746471406 -27.425290722027388 -0.02667434709146619 -27.434495074208836
724 -0.03270943108946085 -27.45800015311685 -0.03246322106570006 -27.466958295274537
725 -0.03269899319857359 -27.49069914631542 -0.03334231395274401 -27.50030060922728
726 -0.0326969226822257 -27.52339606899765 -0.032837821170687675 -27.53313843039797
727 -0.0327136468142271 -27.556109715811875 -0.031704770401120186 -27.56484320079909
728 -0.03273025006055832 -27.588839965872435 -0.033867316134274 -27.598710516933362
729 -0.032710728235542774 -27.621550694107977 -0.0329238748177886 -27.631634391751152
730 -0.03272281438112259 -27.6542735084891 -0.030902420822530984 -27.662536812573684
731 -0.032717866636812684 -27.686991375125913 -0.02808325132355094 -27.690620063897235
732 -0.03273137211799622 -27.71972274724391 -0.03081010254099965 -27.721430166438235
733 -0.03277999702841043 -27.75250274427232 -0.03896396681666374 -27.7603941332549
734 -0.03265757095068693 -27.785160315223006 -0.033701892383396624 -27.794096025638297
735 -0.032651972211897376 -27.817812287434904 -0.03157006036490202 -27.8256660860032
736 -0.032650210335850714 -27.850462497770756 -0.03314711134880781 -27.858813197352006
737 -0.03265594653785229 -27.883118444308607 -0.0320877892896533 -27.89090098664166
738 -0.032649021968245505 -27.915767466276854 -0.03424325194209814 -27.92514423858376
739 -0.03262581489980221 -27.948393281176656 -0.033233513310551646 -27.95837775189431
740 -0.032604231126606466 -27.98099751230326 -0.032406512275338174 -27.990784264169648
741 -0.03261739164590836 -28.01361490394917 -0.03304663337767124 -28.02383089754732
742 -0.03262859564274549 -28.046243499591913 -0.032671427354216576 -28.056502324901537
743 -0.0325784845277667 -28.07882198411968 -0.031156489066779612 -28.087658813968318
744 -0.03259213510900736 -28.111414119228687 -0.030098504014313222 -28.11775731798263
745 -0.03262380994856358 -28.14403792917725 -0.03424754552543163 -28.15200486350806
746 -0.032587464712560174 -28.17662539388981 -0.028962978813797235 -28.18096784232186
747 -0.03260496836155653 -28.20923036225137 -0.03144953120499849 -28.212417373526858
748 -0.03263191804289818 -28.241862280294267 -0.03000530693680048 -28.24242268046366
749 -0.03263599053025246 -28.27449827082452 -0.031708203442394736 -28.274130883906054
750 -0.032622954435646535 -28.307121225260165 -0.03645371440798044 -28.310584598314033
751 -0.03260040432214737 -28.33972162958231 -0.03229786511510611 -28.342882463429138
752 -0.032579198479652405 -28.372300828061963 -0.03381949905306101 -28.376701962482198
753 -0.03254677411168814 -28.40484760217365 -0.03350968658924103 -28.41021164907144
754 -0.032568730786442755 -28.437416332960094 -0.03036751728504896 -28.44057916635649
755 -0.03256565630435944 -28.469981989264454 -0.033900162950158116 -28.474479329306646
756 -0.03254175111651421 -28.50252374038097 -0.031709377840161326 -28.50618870714681
757 -0.03251855205744505 -28.535042292438416 -0.03142996951937675 -28.537618676666185
758 -0.03253239616751671 -28.567574688605934 -0.027462737914174796 -28.56508141458036
759 -0.032590181566774845 -28.60016487017271 -0.02965192571282387 -28.594733340293182
760 -0.032608944736421105 -28.63277381490913 -0.03865354266017675 -28.63338688295336
761 -0.03251544162631035 -28.665289256535438 -0.033068804256618026 -28.66645568720998
762 -0.032492158375680445 -28.69778141491112 -0.030646920297294857 -28.697102607507272
763 -0.03250681608915329 -28.730288231000273 -0.03139599859714508 -28.728498606104417
764 -0.03250622395426035 -28.762794454954534 -0.0281426384113729 -28.75664124451579
765 -0.03253146670758724 -28.795325921662123 -0.03404066320508718 -28.790681907720877
766 -0.03250425886362791 -28.82783018052575 -0.03368510343134403 -28.824367011152223
767 -0.03248608186841011 -28.86031626239416 -0.0321313064545393 -28.85649831760676
768 -0.03247395679354668 -28.892790219187706 -0.03255754094570875 -28.88905585855247
769 -0.032488325610756874 -28.925278544798463 -0.0347130324691534 -28.923768891021624
770 -0.03241435494273901 -28.9576928997412 -0.03000254789367318 -28.953771438915297
771 -0.032430164888501166 -28.990123064629703 -0.022993598971515893 -28.976765037886814
772 -0.03255011085420847 -29.022673175483913 -0.031390884146094325 -29.00815592203291
773 -0.03253867048770189 -29.055211845971616 -0.031998079270124435 -29.040154001303033
774 -0.03252508733421564 -29.08773693330583 -0.03219862934201956 -29.072352630645053
775 -0.0325439577922225 -29.12028089109805 -0.033544627390801905 -29.105897258035856
776 -0.03253564517945051 -29.152816536277502 -0.033500449173152445 -29.13939770720901
777 -0.03247507028281689 -29.18529160656032 -0.030746120028197765 -29.170143827237208
778 -0.032508538104593754 -29.217800144664913 -0.03368249479681253 -29.203826322034022
779 -0.03247969709336758 -29.25027984175828 -0.03344270773231983 -29.237269029766342
780 -0.03245284538716078 -29.282732687145444 -0.03229899313300848 -29.26956802289935
781 -0.032473099417984486 -29.31520578656343 -0.03301641494035721 -29.302584437839705
782 -0.03243378810584545 -29.347639574669273 -0.030919391848146915 -29.333503829687853
783 -0.03242020513862372 -29.380059779807898 -0.027173419762402774 -29.360677249450255
784 -0.03247130177915096 -29.412531081587048 -0.03283787947148085 -29.393515128921734
785 -0.03247554320842028 -29.445006624795468 -0.03352675400674343 -29.427041882928478
786 -0.03245416060090065 -29.477460785396367 -0.03297011684626341 -29.460011999774743
787 -0.03244562651962042 -29.50990641191599 -0.03233455736190081 -29.492346557136642
788 -0.03243026062846184 -29.54233667254445 -0.03305667527019977 -29.52540323240684
789 -0.0324219411239028 -29.574758613668354 -0.03151270877569914 -29.55691594118254
790 -0.032406819984316826 -29.60716543365267 -0.031998840346932414 -29.588914781529475
791 -0.03238812331110239 -29.639553556963772 -0.0369117621332407 -29.625826543662715
792 -0.03238154295831919 -29.67193509992209 -0.03476820774376392 -29.660594751406478
793 -0.03237454891204834 -29.70430964883414 -0.035735523141920564 -29.696330274548398
794 -0.032344698905944824 -29.736654347740085 -0.03495238311588764 -29.731282657664284
795 -0.03233765661716461 -29.76899200435725 -0.03154712673276663 -29.762829784397052
796 -0.03231277521699667 -29.80130477957425 -0.03204566240310669 -29.79487544680016
797 -0.03231907337903976 -29.833623852953288 -0.029047971311956643 -29.823923418112116
798 -0.03231130763888359 -29.865935160592173 -0.03241820205003023 -29.856341620162148
799 -0.0322996998205781 -29.89823486041275 -0.03656679522246122 -29.89290841538461
800 -0.032307380437850954 -29.9305422408506 -0.03172417376190424 -29.924632589146515
801 -0.03227405473589897 -29.9628162955865 -0.03334025498479605 -29.957972844131312
802 -0.03225316908210516 -29.995069464668603 -0.0333548404276371 -29.99132768455895
803 -0.03222638815641403 -30.027295852825016 -0.031021939869970084 -30.02234962442892
804 -0.03222805242985487 -30.05952390525487 -0.035430344939231875 -30.057779969368152
805 -0.03222990091890097 -30.09175380617377 -0.032356266118586066 -30.09013623548674
806 -0.03221126589924097 -30.123965072073013 -0.03256243895739317 -30.12269867444413
807 -0.03220856711268425 -30.156173639185695 -0.0330227455124259 -30.155721419956556
808 -0.032187072187662126 -30.188360711373356 -0.03166135437786579 -30.187382774334424
809 -0.0322417713701725 -30.22060248274353 -0.03492080271244049 -30.222303577046866
810 -0.03216968346387148 -30.2527721662074 -0.031722331792116164 -30.254025908838983
811 -0.032147612795233725 -30.284919779002635 -0.03295112997293472 -30.28697703881192
812 -0.03212592750787735 -30.317045706510513 -0.02382469652220607 -30.310801735334124
813 -0.03219014350324869 -30.349235850013763 -0.03435639813542366 -30.345158133469546
814 -0.03217937089502811 -30.381415220908792 -0.0317713325843215 -30.376929466053866
815 -0.03217584080994129 -30.413591061718733 -0.032498282939195634 -30.40942774899306
816 -0.03215365502983332 -30.445744716748568 -0.03099800366908312 -30.440425752662144
817 -0.032142160832881926 -30.47788687758145 -0.033712142147123814 -30.474137894809267
818 -0.03218207024037838 -30.51006894782183 -0.03180874269455671 -30.505946637503826
819 -0.03214806579053402 -30.542217013612362 -0.03267230167984962 -30.538618939183674
820 -0.03213278725743294 -30.574349800869793 -0.03585663065314293 -30.574475569836817
821 -0.032097802683711055 -30.606447603553505 -0.03033730247989297 -30.60481287231671
822 -0.032122503779828546 -30.638570107333333 -0.028532661404460667 -30.633345533721172
823 -0.03219124209135771 -30.67076134942469 -0.031647630594670774 -30.66499316431584
824 -0.03213339224457741 -30.70289474166927 -0.030280846264213325 -30.695274010580054
825 -0.0321313289925456 -30.735026070661814 -0.031994706206023696 -30.727268716786078
826 -0.03217431362718344 -30.767200384288998 -0.03379823863506317 -30.761066955421143
827 -0.0321206470951438 -30.799321031384142 -0.031184215284883975 -30.792251170706027
828 -0.03213594555854797 -30.83145697694269 -0.03309605699032545 -30.82534722769635
829 -0.03211198635399341 -30.863568963296682 -0.031536058709025386 -30.856883286405377
830 -0.032156954519450665 -30.895725917816133 -0.03682226333767176 -30.89370554974305
831 -0.0320756483823061 -30.92780156619844 -0.031174277514219285 -30.924879827257268
832 -0.03210204541683197 -30.95990361161527 -0.03430321551859379 -30.959183042775862
833 -0.0320480739697814 -30.991951685585054 -0.029524112492799758 -30.988707155268663
834 -0.03207342252135277 -31.024025108106407 -0.032410739362239836 -31.021117894630905
835 -0.03205473721027374 -31.05607984531668 -0.033685851655900476 -31.054803746286805
836 -0.032029954344034196 -31.088109799660714 -0.031725288927555086 -31.086529035214358
837 -0.03202164992690086 -31.120131449587614 -0.031471299938857555 -31.118000335153216
838 -0.03208779823035002 -31.152219247817964 -0.03740718625485897 -31.155407521408076
839 -0.03198313135653734 -31.1842023791745 -0.03168390821665525 -31.187091429624733
840 -0.032016237080097196 -31.216218616254597 -0.03494244161993265 -31.222033871244665
841 -0.03195389788597822 -31.248172514140574 -0.03322966936975717 -31.255263540614422
842 -0.03194962795823812 -31.28012214209881 -0.03045199764892459 -31.285715538263347
843 -0.03190768975764513 -31.312029831856456 -0.03562674056738615 -31.321342278830734
844 -0.031924873031675814 -31.343954704888134 -0.03256591558456421 -31.353908194415297
845 -0.03192226048558951 -31.375876965373724 -0.03294217176735401 -31.38685036618265
846 -0.03196274563670158 -31.407839711010425 -0.032569009624421594 -31.41941937580707
847 -0.03192046880722046 -31.439760179817647 -0.03221725504845381 -31.451636630855525
848 -0.031910636462271214 -31.471670816279918 -0.02893970748409629 -31.48057633833962
849 -0.03196904975920915 -31.503639866039126 -0.02717404905706644 -31.507750387396687
850 -0.03191798459738493 -31.53555785063651 -0.033100295811891556 -31.54085068320858
851 -0.03191421814262867 -31.56747206877914 -0.03175727762281895 -31.572607960831398
852 -0.03191148638725281 -31.59938355516639 -0.030466661136597396 -31.603074621967995
853 -0.031952839344739914 -31.63133639451113 -0.035105837136507036 -31.6381804591045
854 -0.03188574444502592 -31.663222138956158 -0.03082406669855118 -31.66900452580305
855 -0.03190747480839491 -31.695129613764554 -0.03179673254489899 -31.700801258347948
856 -0.031911153346300125 -31.727040767110854 -0.03180961310863495 -31.732610871456583
857 -0.031908567622303964 -31.758949334733156 -0.032722506672143936 -31.765333378128727
858 -0.031897025369107726 -31.790846360102265 -0.02849346101284027 -31.793826839141566
859 -0.03190137967467308 -31.822747739776936 -0.0349728986620903 -31.828799737803656
860 -0.031852150522172454 -31.85459989029911 -0.03269992545247078 -31.861499663256126
861 -0.03187919929623604 -31.886479089595344 -0.029787709191441535 -31.891287372447568
862 -0.03183860164135695 -31.9183176912367 -0.03346364572644234 -31.92475101817401
863 -0.031871258094906804 -31.950188949331608 -0.030585232004523278 -31.955336250178533
864 -0.031881561316549775 -31.982070510648157 -0.03370363935828209 -31.989039889536816
865 -0.03182711508125067 -32.013897625729406 -0.032093278132379055 -32.02113316766919
866 -0.03186660539358854 -32.045764231122995 -0.03632681276649237 -32.05745998043568
867 -0.03183541838079691 -32.07759964950379 -0.028720253426581622 -32.086180233862265
868 -0.03181874603033066 -32.10941839553412 -0.03236897345632315 -32.11854920731859
869 -0.03179227728396654 -32.14121067281809 -0.027606857102364303 -32.14615606442095
870 -0.03185857106000185 -32.17306924387809 -0.03341234475374222 -32.17956840917469
871 -0.031854504533112046 -32.204923748411204 -0.032162037678062916 -32.211730446852755
872 -0.03185247499495745 -32.23677622340616 -0.03704149257391691 -32.248771939426675
873 -0.03179377969354391 -32.268570003099704 -0.03282087240368128 -32.28159281183036
874 -0.03179672863334417 -32.30036673173305 -0.031839984096586706 -32.31343279592694
875 -0.0317814702168107 -32.33214820194986 -0.031733228266239165 -32.34516602419318
876 -0.03179438319057226 -32.363942585140435 -0.031686299853026866 -32.37685232404621
877 -0.03181261923164129 -32.39575520437208 -0.030063862167298793 -32.40691618621351
878 -0.03180989101529121 -32.42756509538737 -0.03002585032954812 -32.43694203654306
879 -0.03182578980922699 -32.4593908851966 -0.031605273671448234 -32.468547310214504
880 -0.031817139498889445 -32.49120802469549 -0.03107579369097948 -32.499623103905485
881 -0.03183711785823107 -32.52304514255372 -0.03456450551748276 -32.534187609422965
882 -0.03181156758219004 -32.55485671013591 -0.032495238818228245 -32.56668284824119
883 -0.031763934344053266 -32.586620644479964 -0.029714802652597426 -32.59639765089379
884 -0.031822940334677696 -32.61844358481464 -0.029998978320509195 -32.6263966292143
885 -0.03180988822132349 -32.65025347303597 -0.03924907613545656 -32.66564570534975
886 -0.031746395863592625 -32.68199986889956 -0.03156736809760332 -32.69721307344736
887 -0.031724080070853235 -32.71372394897041 -0.031843526661396025 -32.729056600108756
888 -0.031716741435229776 -32.745440690405644 -0.031080356519669294 -32.76013695662842
889 -0.03170566391199827 -32.777146354317644 -0.03207161668688059 -32.7922085733153
890 -0.031694169528782366 -32.80884052384643 -0.03194992411881685 -32.82415849743412
891 -0.031723291240632535 -32.84056381508706 -0.035333440825343135 -32.85949193825946
892 -0.03172251228243113 -32.87228632736949 -0.03251148536801338 -32.89200342362747
893 -0.031688464991748336 -32.90397479236123 -0.03329898416996002 -32.92530240779743
894 -0.03168471325188875 -32.935659505613124 -0.03308157417923212 -32.95838398197667
895 -0.03166587073355913 -32.967325376346686 -0.029032706376165153 -32.98741668835283
896 -0.0316897576674819 -32.999015134014165 -0.0346483651548624 -33.022065053507696
897 -0.031637373752892016 -33.03065250776706 -0.03192661181092262 -33.05399166531862
898 -0.031640331633388995 -33.06229283940045 -0.032938416302204135 -33.08693008162082
899 -0.031642725318670274 -33.09393556471912 -0.03334269523620605 -33.12027277685703
900 -0.03164312783628702 -33.12557869255541 -0.02872588559985161 -33.14899866245688
901 -0.031608888134360316 -33.157187580689765 -0.031046438217163085 -33.18004510067404
902 -0.03163371961563825 -33.188821300305406 -0.033521344885230064 -33.21356644555927
903 -0.031580251082777976 -33.220401551388186 -0.028682816959917545 -33.24224926251919
904 -0.03163222018629312 -33.25203377157448 -0.031223091296851635 -33.27347235381604
905 -0.03163009658455849 -33.28366386815904 -0.03316370844841003 -33.30663606226445
906 -0.031586029566824436 -33.31524989772586 -0.037185698933899405 -33.34382176119835
907 -0.031570999696850774 -33.34682089742272 -0.03236419092863798 -33.37618595212699
908 -0.03156014643609524 -33.37838104385881 -0.031898470036685465 -33.408084422163675
909 -0.031566152535378936 -33.409947196394185 -0.031961774080991746 -33.440046196244666
910 -0.031540639139711855 -33.4414878355339 -0.03231834415346384 -33.47236454039813
911 -0.0315862400457263 -33.473074075579625 -0.03173438273370266 -33.504098923131835
912 -0.031547630205750465 -33.504621705785375 -0.03148006163537502 -33.53557898476721
913 -0.031512956321239474 -33.53613466210661 -0.03225767984986305 -33.567836664617076
914 -0.03154884353280067 -33.567683505639415 -0.031842025741934774 -33.59967869035901
915 -0.03153919372707605 -33.59922269936649 -0.03183369003236294 -33.63151238039138
916 -0.03153466265648604 -33.630757362022976 -0.03399866577237844 -33.66551104616376
917 -0.031535554118454455 -33.66229291614143 -0.03198419753462076 -33.69749524369838
918 -0.03147862982004881 -33.69377154596148 -0.031478406861424446 -33.7289736505598
919 -0.031467242166399956 -33.72523878812788 -0.03187201283872128 -33.76084566339852
920 -0.03152124881744385 -33.75676003694532 -0.03575735110789537 -33.79660301450642
921 -0.03148774392902851 -33.78824778087435 -0.030946370027959347 -33.82754938453438
922 -0.03148346710950136 -33.81973124798385 -0.03108483972027898 -33.85863422425466
923 -0.03150001456961036 -33.85123126255346 -0.03580930400639772 -33.89444352826106
924 -0.031419702991843226 -33.8826509655453 -0.03127748854458332 -33.92572101680564
925 -0.031456418335437775 -33.91410738388074 -0.030934222508221865 -33.95665523931386
926 -0.031425380147993565 -33.945532764028734 -0.0326081708073616 -33.989263410121225
927 -0.03142499066889286 -33.97695775469763 -0.030622533336281777 -34.01988594345751
928 -0.0314241323620081 -34.008381887059635 -0.031094405427575113 -34.05098034888508
929 -0.03147744219750166 -34.03985932925713 -0.03477579839527607 -34.08575614728036
930 -0.031436776556074617 -34.07129610581321 -0.03064301870763302 -34.11639916598799
931 -0.031401635706424715 -34.102697741519634 -0.030533188208937644 -34.14693235419693
932 -0.031408846657723186 -34.13410658817736 -0.03199940901249647 -34.17893176320943
933 -0.03139848373830319 -34.16550507191566 -0.03117535449564457 -34.21010711770507
934 -0.03138507232069969 -34.19689014423636 -0.03547945059835911 -34.24558656830343
935 -0.03137615565210581 -34.22826629988847 -0.030408624093979597 -34.27599519239741
936 -0.03134582545608282 -34.25961212534455 -0.03131603579968214 -34.307311228197094
937 -0.03135109320282936 -34.29096321854738 -0.029615997243672608 -34.33692722544077
938 -0.031373623106628654 -34.322336841654014 -0.033141407556831835 -34.3700686329976
939 -0.031352173164486886 -34.3536890148185 -0.031679330952465536 -34.401747963950065
940 -0.031332452315837145 -34.38502146713434 -0.03331038672477007 -34.435058350674836
941 -0.03135262047871947 -34.41637408761306 -0.03253652919083834 -34.46759487986567
942 -0.031313006114214656 -34.447687093727275 -0.033005223423242566 -34.50060010328892
943 -0.031299846805632116 -34.478986940532906 -0.02985926643013954 -34.530459369719054
944 -0.03132062880322337 -34.51030756933613 -0.029651873093098403 -34.560111242812155
945 -0.031422306690365075 -34.541729876026494 -0.029034718219190837 -34.58914596103135
946 -0.031344456039369105 -34.573074332065865 -0.03197189085185528 -34.621117851883206
947 -0.0313339626416564 -34.60440829470752 -0.02667602300643921 -34.64779387488964
948 -0.031414351612329486 -34.635822646319845 -0.0304210620932281 -34.67821493698287
949 -0.03141170814633369 -34.66723435446618 -0.03246284872293472 -34.710677785705805
950 -0.03135779416188598 -34.698592148628066 -0.029041707050055265 -34.73971949275586
951 -0.03141750898212194 -34.73000965761019 -0.030782418418675662 -34.770501911174534
952 -0.031419101543724536 -34.761428759153915 -0.030687500443309545 -34.80118941161784
953 -0.0314232500270009 -34.79285200918092 -0.03042188109830022 -34.83161129271614
954 -0.03141639847308397 -34.824268407654 -0.030172343738377093 -34.86178363645452
955 -0.03141944706439972 -34.855687854718404 -0.030975899007171393 -34.89275953546169
956 -0.03143933713436127 -34.88712719185276 -0.03212137315422296 -34.92488090861592
957 -0.03141963183879852 -34.918546823691564 -0.031125624477863312 -34.956006533093785
958 -0.03155021667480469 -34.950097040366366 -0.04317610263824463 -34.999182635732026
959 -0.03135918118059635 -34.98145622154696 -0.032371777668595315 -35.03155441340062
960 -0.031335113756358626 -35.01279133530332 -0.03135186582803726 -35.062906279228656
961 -0.03134191799908877 -35.044133253302405 -0.03146216478198767 -35.09436844401064
962 -0.0313210585154593 -35.075454311817865 -0.030664908327162267 -35.1250333523378
963 -0.03132735192775726 -35.10678166374562 -0.030063991155475377 -35.155097343493274
964 -0.03133278712630272 -35.138114450871925 -0.03171295449137688 -35.18681029798465
965 -0.03135492606088519 -35.16946937693281 -0.032582991383969785 -35.21939328936862
966 -0.0312709491699934 -35.2007403261028 -0.03280015960335732 -35.25219344897197
967 -0.03135315552353859 -35.23209348162634 -0.030707862693816423 -35.28290131166579
968 -0.03131431769579649 -35.26340779932214 -0.030416855681687595 -35.313318167347475
969 -0.03131275633350015 -35.29472055565564 -0.028941062558442355 -35.34225922990592
970 -0.03131968155503273 -35.32604023721067 -0.03251797240227461 -35.374777202308195
971 -0.03133969306945801 -35.357379930280125 -0.030902341660112142 -35.405679543968304
972 -0.03129319129511714 -35.388673121575245 -0.0362273421138525 -35.44190688608216
973 -0.03130857069045305 -35.4199816922657 -0.030068002827465534 -35.47197488890962
974 -0.031301053892821076 -35.45128274615852 -0.03119970131665468 -35.50317459022627
975 -0.031316270027309655 -35.48259901618583 -0.03378051202744246 -35.536955102253714
976 -0.03126544887199998 -35.51386446505783 -0.030558682139962913 -35.567513784393675
977 -0.031316641625016926 -35.54518110668285 -0.028237204439938067 -35.595750988833615
978 -0.03133037211373448 -35.57651147879658 -0.031377747654914856 -35.62712873648853
979 -0.0313651523552835 -35.60787663115187 -0.027179012726992368 -35.65430774921552
980 -0.03134311772882938 -35.6392197488807 -0.03122586142271757 -35.68553361063824
981 -0.031347610987722874 -35.67056735986842 -0.031732764467597006 -35.71726637510584
982 -0.03133253948763013 -35.70189989935605 -0.03178258892148733 -35.749048964027324
983 -0.031322313100099565 -35.73322221245615 -0.03616376034915447 -35.78521272437648
984 -0.03130040299147367 -35.764522615447625 -0.033437637984752654 -35.81865036236123
985 -0.03127196179702878 -35.795794577244656 -0.029819398280233146 -35.848469760641464
986 -0.0312760173343122 -35.82707059457897 -0.028575730230659246 -35.87704549087212
987 -0.03133386494591832 -35.85840445952489 -0.02992693679407239 -35.90697242766619
988 -0.031283104233443736 -35.889687563758336 -0.02705487534403801 -35.934027303010225
989 -0.031395438872277734 -35.92108300263062 -0.031102372612804175 -35.96512967562303
990 -0.03139111883938313 -35.95247412147 -0.03062411779537797 -35.99575379341841
991 -0.03135320553556085 -35.98382732700556 -0.03228661771863699 -36.02804041113705
992 -0.03136337017640471 -36.015190697181964 -0.03274723924696445 -36.060787650384015
993 -0.03135812599211931 -36.046548823174085 -0.0298404136672616 -36.09062806405127
994 -0.03137967437505722 -36.077928497549145 -0.03232641033828258 -36.12295447438956
995 -0.031361793354153636 -36.109290290903296 -0.034523320570588115 -36.157477794960144
996 -0.03133736662566662 -36.14062765752896 -0.030000994633883237 -36.187478789594024
997 -0.03133140997961163 -36.171959067508574 -0.03564574550837278 -36.2231245351024
998 -0.031313329748809335 -36.203272397257386 -0.03426897637546063 -36.25739351147786
999 -0.03129335716366768 -36.234565754421055 -0.031772705353796483 -36.28916621683165
1000 -0.03125781929120421 -36.26582357371226 -0.03429056368768215 -36.32345678051934
1001 -0.03126208120957017 -36.29708565492183 -0.02986931465566158 -36.353326095175
1002 -0.03128456296399236 -36.32837021788582 -0.029874425567686557 -36.38320052074268
1003 -0.031317077670246364 -36.359687295556064 -0.029745199624449013 -36.412945720367134
1004 -0.03128513963893056 -36.390972435194996 -0.03144143149256706 -36.4443871518597
1005 -0.03128833901137114 -36.422260774206364 -0.02980035627260804 -36.47418750813231
1006 -0.03134056637063622 -36.453601340577 -0.028432800155133008 -36.50262030828744
1007 -0.031323788408190015 -36.48492512898519 -0.03730569966137409 -36.539926007948814
1008 -0.03131736423820257 -36.516242493223395 -0.03182364199310541 -36.57174964994192
1009 -0.03130378145724535 -36.54754627468064 -0.03166413903236389 -36.60341378897429
1010 -0.031285814568400384 -36.57883208924904 -0.03107593599706888 -36.63448972497135
1011 -0.03124900832772255 -36.61008109757676 -0.033460857905447484 -36.6679505828768
1012 -0.03130522016435862 -36.641386317741116 -0.03278952017426491 -36.70074010305106
1013 -0.03126076189801097 -36.67264707963913 -0.029926319047808646 -36.73066642209887
1014 -0.031248279847204685 -36.70389535948633 -0.029164463747292757 -36.75983088584616
1015 -0.03129512257874012 -36.73519048206507 -0.029903588816523552 -36.78973447466269
1016 -0.03127933451905847 -36.76646981658413 -0.030240813642740248 -36.81997528830543
1017 -0.03127574352547526 -36.797745560109604 -0.0322612501680851 -36.85223653847351
1018 -0.03141401931643486 -36.82915957942604 -0.024408821761608124 -36.87664536023512
1019 -0.03128306847065687 -36.8604426478967 -0.031829262338578704 -36.9084746225737
1020 -0.03131649205461144 -36.89175913995131 -0.031082109827548266 -36.93955673240125
1021 -0.03130613500252366 -36.923065274953835 -0.03219986539334059 -36.97175659779459
1022 -0.031293584406375884 -36.95435885936021 -0.03155666720122099 -37.00331326499581
1023 -0.03131799092516303 -36.98567685028537 -0.03237198665738106 -37.03568525165319
1024 -0.03131144344806671 -37.01698829373344 -0.028053830564022064 -37.06373908221721
1025 -0.03130587702617049 -37.04829417075961 -0.033748860470950603 -37.09748794268816
1026 -0.031305673718452456 -37.07959984447806 -0.03221747856587172 -37.12970542125403
1027 -0.0313086966983974 -37.11090854117646 -0.031490246392786504 -37.161195667646815
1028 -0.03130985358729958 -37.14221839476376 -0.03350217621773481 -37.19469784386455
1029 -0.03118826700374484 -37.1734066617675 -0.027423529140651225 -37.2221213730052
1030 -0.03130352841690183 -37.2047101901844 -0.030115574784576892 -37.252236947789775
1031 -0.0313297183252871 -37.23603990850969 -0.03193287942558527 -37.28416982721536
1032 -0.03129318859428167 -37.26733309710397 -0.03467071484774351 -37.3188405420631
1033 -0.031241222843527795 -37.2985743199475 -0.032586497627198695 -37.3514270396903
1034 -0.031246173940598965 -37.3298204938881 -0.03116382174193859 -37.38259086143224
1035 -0.031234440673142672 -37.361054934561245 -0.030093183275312185 -37.412684044707554
1036 -0.03126406129449606 -37.39231899585574 -0.03148080613464117 -37.44416485084219
1037 -0.031248146388679742 -37.423567142244416 -0.03292149137705565 -37.477086342219245
1038 -0.031343456637114284 -37.45491059888153 -0.029921783413738013 -37.507008125632986
1039 -0.03129131775349379 -37.486201916635025 -0.03082888461649418 -37.53783701024948
1040 -0.031299324426800015 -37.51750124106182 -0.031127361860126258 -37.56896437210961
1041 -0.03130852011963725 -37.54880976118146 -0.03220014069229364 -37.60116451280191
1042 -0.031231076177209615 -37.580040837358666 -0.030808013770729302 -37.63197252657264
1043 -0.03133355183526874 -37.611374389193934 -0.03480361867696047 -37.6667761452496
1044 -0.03125482760369778 -37.64262921679763 -0.03217272888869047 -37.69894887413829
1045 -0.03120059994980693 -37.673829816747435 -0.03215215057134628 -37.73110102470964
1046 -0.031238594371825457 -37.705068411119264 -0.028034747671335937 -37.75913577238097
1047 -0.031228552758693694 -37.736296963877955 -0.030876335594803093 -37.79001210797578
1048 -0.03121126824989915 -37.76750823212785 -0.03331507854163647 -37.82332718651741
1049 -0.03123474307358265 -37.798742975201435 -0.031517809815704824 -37.854844996333114
1050 -0.031215668842196464 -37.82995864404363 -0.02887222170829773 -37.88371721804141
1051 -0.03121202429756522 -37.861170668341195 -0.035643086023628714 -37.91936030406504
1052 -0.031214512884616852 -37.89238518122581 -0.032438951544463634 -37.9517992556095
1053 -0.031184996105730535 -37.92357017733154 -0.0318544564768672 -37.983653712086365
1054 -0.031165643781423568 -37.95473582111296 -0.03050500825047493 -38.01415872033684
1055 -0.0311711348593235 -37.98590695597228 -0.0335325887426734 -38.04769130907951
1056 -0.031151598785072565 -38.017058554757355 -0.030921175330877303 -38.078612484410385
1057 -0.031162064336240292 -38.0482206190936 -0.028867742232978343 -38.10748022664336
1058 -0.03120457846671343 -38.07942519756031 -0.03210744857788086 -38.13958767522124
1059 -0.031224717572331428 -38.11064991513264 -0.02996408026665449 -38.169551755487895
1060 -0.031234999001026154 -38.14188491413367 -0.03241591826081276 -38.201967673748705
1061 -0.031199695728719234 -38.173084609862386 -0.02802370497956872 -38.22999137872827
1062 -0.031212414242327215 -38.20429702410471 -0.027106344886124133 -38.25709772361439
1063 -0.031269144266843796 -38.235566168371555 -0.030528217926621436 -38.287625941541016
1064 -0.03132424047216773 -38.26689040884372 -0.02669965149834752 -38.314325593039364
1065 -0.03129744743928313 -38.29818785628301 -0.03202077057212591 -38.34634636361149
1066 -0.031314955186098815 -38.329502811469105 -0.03296742476522922 -38.37931378837672
1067 -0.031299712043255566 -38.36080252351236 -0.028578173462301494 -38.40789196183902
1068 -0.031285172514617446 -38.39208769602698 -0.03443501926958561 -38.44232698110861
1069 -0.03129135128110647 -38.42337904730808 -0.032302059791982175 -38.47462904090059
1070 -0.03126504188403487 -38.454644089192115 -0.03532174918800592 -38.509950790088595
1071 -0.03123369561508298 -38.4858777848072 -0.03271524999290705 -38.5426660400815
1072 -0.031217702198773623 -38.517095487005975 -0.029979342129081488 -38.57264538221058
1073 -0.03125582877546549 -38.54835131578144 -0.028346995543688535 -38.60099237775427
1074 -0.0312694207765162 -38.579620736557956 -0.03092897878959775 -38.63192135654386
1075 -0.03123738719150424 -38.61085812374946 -0.032663858868181704 -38.664585215412046
1076 -0.031198961287736894 -38.642057085037194 -0.033120297268033026 -38.69770551268008
1077 -0.03123519690707326 -38.67329228194427 -0.03129127193242311 -38.728996784612505
1078 -0.03123273830860853 -38.70452502025288 -0.03055624505504966 -38.75955302966756
1079 -0.03120733881369233 -38.735732359066574 -0.028081758227199317 -38.78763478789476
1080 -0.03125099819153547 -38.76698335725811 -0.02784710805863142 -38.81548189595339
1081 -0.03129568696022034 -38.79827904421833 -0.03152485489845276 -38.84700675085184
1082 -0.031275265756994484 -38.82955430997533 -0.030195961333811284 -38.87720271218565
1083 -0.031290734000504014 -38.860845043975836 -0.03077736245468259 -38.907980074640335
1084 -0.03129719495773316 -38.892142238933566 -0.023568622954189777 -38.93154869759452
1085 -0.03135124929249287 -38.92349348822606 -0.027877078205347062 -38.95942577579987
1086 -0.031333157978951934 -38.95482664620501 -0.03213051725178957 -38.99155629305166
1087 -0.03136056428775191 -38.98618721049276 -0.03158680703490972 -39.02314310008657
1088 -0.03130831206217408 -39.01749552255493 -0.03194130659103393 -39.05508440667761
1089 -0.031315645668655634 -39.04881116822359 -0.030083415564149618 -39.08516782224176
1090 -0.031376536935567856 -39.080187705159155 -0.03335050512105227 -39.11851832736281
1091 -0.031319611519575116 -39.11150731667873 -0.03170255981385708 -39.150220887176665
1092 -0.03130516018718481 -39.14281247686592 -0.031635038927197455 -39.181855926103864
1093 -0.03129110001027584 -39.1741035768762 -0.029802830144762992 -39.211658756248625
1094 -0.0313169845379889 -39.205420561414186 -0.029957516770809888 -39.24161627301943
1095 -0.03129533641040325 -39.23671589782459 -0.02538616508245468 -39.26700243810188
1096 -0.03138321749866009 -39.268099115323245 -0.030919603630900384 -39.29792204173278
1097 -0.03141942135989666 -39.299518536683145 -0.034350423514842986 -39.33227246524763
1098 -0.03133188216015696 -39.330850418843305 -0.03141003772616387 -39.36368250297379
1099 -0.03132327971979976 -39.362173698563105 -0.03720191325992346 -39.40088441623371
1100 -0.03128937184810639 -39.39346307041121 -0.03172069862484932 -39.43260511485856
1101 -0.031316172983497384 -39.4247792433947 -0.030502841901034118 -39.46310795675959
1102 -0.0312933293171227 -39.456072572711825 -0.02990068942308426 -39.49300864618268
1103 -0.0313169164583087 -39.487389489170134 -0.03131447015330195 -39.524323116335985
1104 -0.03130628038197756 -39.51869576955211 -0.03402479086071253 -39.5583479071967
1105 -0.031287065055221316 -39.549982834607334 -0.031812559440732004 -39.59016046663743
1106 -0.03126036738976836 -39.581243201997104 -0.034073134697973725 -39.624233601335405
1107 -0.031234710942953825 -39.61247791294006 -0.03006577491760254 -39.65429937625301
1108 -0.031228259857743978 -39.6437061727978 -0.03130520647391677 -39.685604582726924
1109 -0.031211927998811007 -39.67491810079661 -0.030666323006153108 -39.716270905733076
1110 -0.031234804540872574 -39.70615290533748 -0.0322920860722661 -39.74856299180534
1111 -0.03124872110784054 -39.737401626445326 -0.03169314786791801 -39.78025613967326
1112 -0.031275087129324676 -39.76867671357465 -0.036342234909534456 -39.816598374582796
1113 -0.031222876533865927 -39.79989959010852 -0.030916819535195827 -39.84751519411799
1114 -0.031201333552598954 -39.83110092366112 -0.031558087281882766 -39.87907328139987
1115 -0.031165309622883795 -39.862266233284004 -0.03132646698504686 -39.91039974838492
1116 -0.031243623606860636 -39.893509856890866 -0.028137980867177247 -39.9385377292521
1117 -0.031197029259055854 -39.92470688614992 -0.034499998204410076 -39.97303772745651
1118 -0.03120599277317524 -39.955912878923094 -0.031200035382062195 -40.00423776283857
1119 -0.031184711400419472 -39.987097590323515 -0.03278614450246096 -40.03702390734103
1120 -0.031182768847793342 -40.01828035917131 -0.031616805121302605 -40.06864071246233
1121 -0.031124267540872098 -40.04940462671218 -0.03622132427990436 -40.10486203674224
1122 -0.031126376800239088 -40.08053100351242 -0.03202737364917994 -40.13688941039142
1123 -0.03112714383751154 -40.11165814734993 -0.029867810290306808 -40.166757220681724
1124 -0.031083960738033056 -40.14274210808796 -0.028001416008919477 -40.19475863669064
1125 -0.031148289144039155 -40.173890397232 -0.030330663453787564 -40.22508930014443
1126 -0.031212225649505855 -40.205102622881505 -0.02828443730250001 -40.253373737446935
1127 -0.031203089468181133 -40.23630571234968 -0.031311650015413764 -40.284685387462346
1128 -0.031162069551646708 -40.26746778190133 -0.02802998386323452 -40.31271537132558
1129 -0.031208523921668528 -40.298676305823 -0.02777866218239069 -40.34049403350797
1130 -0.031232801172882317 -40.329909106995885 -0.030375337321311237 -40.37086937082928
1131 -0.031399347353726625 -40.36130845434961 -0.04364617988467216 -40.41451555071396
1132 -0.031132504064589738 -40.3924409584142 -0.032047611102461813 -40.44656316181642
1133 -0.031112152338027953 -40.42355311075222 -0.03142241071909666 -40.477985572535516
1134 -0.031117807049304246 -40.45467091780153 -0.031081391125917436 -40.50906696366143
1135 -0.031123937387019397 -40.48579485518855 -0.031441821902990344 -40.54050878556442
1136 -0.031123821157962084 -40.51691867634651 -0.03252155389636755 -40.573030339460786
1137 -0.031110863480716944 -40.54802953982723 -0.029529322404414415 -40.6025596618652
1138 -0.031145129725337027 -40.57917466955257 -0.030691224429756404 -40.63325088629496
1139 -0.031208507437258958 -40.61038317698983 -0.02626253291964531 -40.659513419214605
1140 -0.03119082758203149 -40.64157400457186 -0.03207353204488754 -40.691586951259495
1141 -0.031190855242311955 -40.67276485981417 -0.03142587766051293 -40.723012828920005
1142 -0.031182910967618226 -40.70394777078179 -0.029473602306097746 -40.7524864312261
1143 -0.03116662399843335 -40.73511439478022 -0.03010067520663142 -40.782587106432736
1144 -0.031226084753870963 -40.76634047953409 -0.030066823307424783 -40.81265392974016
1145 -0.03118416452780366 -40.79752464406189 -0.03145932350307703 -40.844113253243236
1146 -0.03121788064017892 -40.828742524702065 -0.03271841332316398 -40.8768316665664
1147 -0.03117911024019122 -40.85992163494225 -0.03125256542116404 -40.908084231987566
1148 -0.03125405432656407 -40.89117568926882 -0.025144046824425458 -40.93322827881199
1149 -0.031236088927835227 -40.922411778196654 -0.03107162294909358 -40.96429990176108
1150 -0.031250151339918375 -40.95366192953657 -0.03199775852262974 -40.99629766028371
1151 -0.031223407201468944 -40.98488533673804 -0.03073075357824564 -41.027028413861956
1152 -0.031267299503088 -41.016152636241124 -0.03117867587134242 -41.0582070897333
1153 -0.031223708018660545 -41.04737634425978 -0.03168615568429232 -41.08989324541759
1154 -0.031195328664034606 -41.078571672923815 -0.02793230665847659 -41.11782555207607
1155 -0.031245277542620898 -41.10981695046644 -0.03034779904410243 -41.14817335112017
1156 -0.0312774077989161 -41.141094358265356 -0.03258763272315264 -41.18076098384332
1157 -0.031226732209324835 -41.17232109047468 -0.03199029639363289 -41.21275128023695
1158 -0.03125523710623383 -41.20357632758092 -0.02979605281725526 -41.242547333054205
1159 -0.03125469172373414 -41.23483101930465 -0.030585740599781273 -41.27313307365399
1160 -0.031236186623573303 -41.26606720592822 -0.03234331514686346 -41.30547638880085
1161 -0.03128814110532403 -41.297355347033545 -0.03056373242288828 -41.33604012122374
1162 -0.031254751794040206 -41.32861009882758 -0.03180747162550688 -41.367847592849245
1163 -0.031229256466031075 -41.359839355293616 -0.030472146533429622 -41.39831973938267
1164 -0.03127393946051597 -41.391113294754135 -0.03143455609679222 -41.42975429547946
1165 -0.03125323774293065 -41.422366532497065 -0.03191592656075955 -41.46167022204022
1166 -0.03126979619264603 -41.45363632868971 -0.03126896191388369 -41.4929391839541
1167 -0.03125433288514614 -41.48489066157486 -0.03028828129172325 -41.523227465245824
1168 -0.03124928576871753 -41.516139947343575 -0.03157244622707367 -41.5547999114729
1169 -0.031217616889625786 -41.5473575642332 -0.030959377344697715 -41.5857592888176
1170 -0.031219696253538133 -41.57857726048674 -0.03320844527333975 -41.61896773409094
1171 -0.031230081152170897 -41.60980734163891 -0.033628392778337 -41.65259612686928
1172 -0.03124069096520543 -41.64104803260412 -0.02880035350099206 -41.68139648037027
1173 -0.03122444190084934 -41.672272474504965 -0.030959914810955523 -41.712356395181224
1174 -0.03123022662475705 -41.70350270112972 -0.029050488583743574 -41.74140688376497
1175 -0.031236587185412647 -41.73473928831513 -0.03057981701567769 -41.771986700780644
1176 -0.03125748252496123 -41.7659967708401 -0.03134534200653434 -41.803332042787176
1177 -0.03123065419495106 -41.79722742503505 -0.03376960102468729 -41.83710164381186
1178 -0.03121313313022256 -41.82844055816527 -0.029807782266288996 -41.86690942607815
1179 -0.031227028276771308 -41.85966758644204 -0.029475677385926248 -41.89638510346408
1180 -0.031238540541380644 -41.890906126983424 -0.031151520926505326 -41.927536624390584
1181 -0.031246198154985905 -41.92215232513841 -0.030227235052734613 -41.95776385944332
1182 -0.03127006525173783 -41.95342239039015 -0.030191325396299363 -41.98795518483962
1183 -0.031253800448030236 -41.98467619083818 -0.032530334405601026 -42.02048551924522
1184 -0.03125618528574705 -42.01593237612393 -0.033161924406886104 -42.0536474436521
1185 -0.031211693398654462 -42.04714406952258 -0.031083854287862776 -42.08473129793997
1186 -0.031198251899331807 -42.078342321421914 -0.033184817805886266 -42.11791611574586
1187 -0.031164914835244417 -42.10950723625716 -0.029571977350860833 -42.14748809309672
1188 -0.031221270002424716 -42.140728506259585 -0.03338397927582264 -42.180872072372544
1189 -0.031215504556894303 -42.17194401081648 -0.030841188877820967 -42.21171326125037
1190 -0.031249014008790255 -42.203193024825275 -0.03135442845523358 -42.2430676897056
1191 -0.031198803428560497 -42.234391828253834 -0.03263361882418394 -42.27570130852978
1192 -0.031206288281828164 -42.265598116535664 -0.028973507788032295 -42.304674816317814
1193 -0.031224472727626563 -42.29682258926329 -0.030729989893734454 -42.33540480621155
1194 -0.031236085388809443 -42.328058674652105 -0.028663145657628775 -42.36406795186918
1195 -0.0312397968955338 -42.35929847154764 -0.032480115070939064 -42.39654806694012
1196 -0.031201835628598927 -42.39050030717624 -0.029811419639736415 -42.426359486579855
1197 -0.031246045604348183 -42.42174635278059 -0.027978895325213672 -42.45433838190507
1198 -0.03131490051746368 -42.45306125329805 -0.029146369174122812 -42.48348475107919
1199 -0.03130164705216885 -42.48436290035022 -0.03261056412011385 -42.5160953151993
1200 -0.031282578408718106 -42.51564547875894 -0.03187834657728672 -42.54797366177659
1201 -0.03125881301239133 -42.546904291771334 -0.03200055472552776 -42.579974216502116
1202 -0.031280530896037814 -42.578184822667374 -0.03365623988211155 -42.61363045638423
1203 -0.03126476733013987 -42.60944958999752 -0.031707657314836976 -42.64533811369907
1204 -0.031247678585350512 -42.64069726858287 -0.0315937384031713 -42.67693185210224
1205 -0.03127734651789069 -42.67197461510076 -0.03436625897884369 -42.711298111081085
1206 -0.03120409417897463 -42.70317870927973 -0.02938398430123925 -42.740682095382326
1207 -0.031204571668058633 -42.73438328094779 -0.030099215172231197 -42.770781310554554
1208 -0.031215283181518318 -42.765598564129306 -0.03037542887032032 -42.801156739424876
1209 -0.031236477382481097 -42.796835041511784 -0.03250825125724077 -42.83366499068212
1210 -0.031179868429899216 -42.828014909941686 -0.02955377995967865 -42.863218770641794
1211 -0.03125132620334625 -42.85926623614503 -0.03424379378557205 -42.897462564427364
1212 -0.031204531900584698 -42.89047076804562 -0.030363015457987787 -42.92782557988535
1213 -0.031236683949828148 -42.921707451995445 -0.03242287933826447 -42.960248459223614
1214 -0.031197802163660526 -42.952905254159106 -0.03256709184497595 -42.99281555106859
1215 -0.03124011689797044 -42.984145371057075 -0.030056314449757336 -43.02287186551835
1216 -0.031228718534111976 -43.015374089591184 -0.031418207101523876 -43.05429007261987
1217 -0.031220738682895897 -43.04659482827408 -0.030267455615103245 -43.084557528234974
1218 -0.031342088151723145 -43.077936916425806 -0.04018306452780962 -43.124740592762784
1219 -0.031137950625270604 -43.10907486705108 -0.030816438235342504 -43.155557030998125
1220 -0.031141195446252823 -43.14021606249733 -0.030472981743514538 -43.18603001274164
1221 -0.03115010941401124 -43.171366171911345 -0.03133505769073963 -43.21736507043238
1222 -0.03114679455757141 -43.202512966468916 -0.030569021590054035 -43.24793409202243
1223 -0.031132372189313175 -43.23364533865823 -0.03131601642817259 -43.279250108450604
1224 -0.031140778120607136 -43.264786116778836 -0.03064914857968688 -43.30989925703029
1225 -0.03114712405949831 -43.29593324083834 -0.031380985863506794 -43.341280242893795
1226 -0.031132673565298318 -43.32706591440363 -0.02987307868897915 -43.371153321582774
1227 -0.0311514294706285 -43.35821734387426 -0.0331579053774476 -43.404311226960225
1228 -0.031143589410930872 -43.38936093328519 -0.03191054575145245 -43.436221772711676
1229 -0.03114225035533309 -43.42050318364052 -0.03148649390786886 -43.467708266619546
1230 -0.03115049600601196 -43.45165367964653 -0.03332973085343838 -43.501037997472984
1231 -0.031140250246971847 -43.482793929893504 -0.02994790244847536 -43.53098589992146
1232 -0.031117141526192427 -43.5139110714197 -0.029673054162412883 -43.56065895408388
1233 -0.0310629827901721 -43.544974054209874 -0.025540590286254883 -43.58619954437013
1234 -0.031160466093569993 -43.57613452030344 -0.03171375561505556 -43.61791329998519
1235 -0.031182102300226687 -43.60731662260367 -0.03244948443025351 -43.65036278441544
1236 -0.031127941235899924 -43.63844456383957 -0.03177634384483099 -43.682139128260275
1237 -0.031157870404422285 -43.66960243424399 -0.03379740249365568 -43.71593653075393
1238 -0.03109918311238289 -43.70070161735637 -0.02686274377629161 -43.74279927453022
1239 -0.03116677813231945 -43.73186839548869 -0.0317361181601882 -43.77453539269041
1240 -0.031174922734498976 -43.76304331822319 -0.03146734386682511 -43.80600273655723
1241 -0.031157468818128108 -43.79420078704132 -0.03053814796730876 -43.83654088452454
1242 -0.031140171643346547 -43.82534095868466 -0.03101693307980895 -43.86755781760435
1243 -0.031181114818900825 -43.85652207350356 -0.026425778213888407 -43.89398359581824
1244 -0.03118206225335598 -43.88770413575692 -0.02956859450787306 -43.92355219032611
1245 -0.031205303594470025 -43.91890943935139 -0.03163615521043539 -43.95518834553655
1246 -0.03119492018595338 -43.95010435953734 -0.029248726088553667 -43.9844370716251
1247 -0.03121331091970205 -43.981317670457045 -0.02903505340218544 -44.013472125027285
1248 -0.031196137331426142 -44.01251380778847 -0.030422460474073886 -44.043894585501356
1249 -0.031200596317648887 -44.04371440410612 -0.024435784574598073 -44.068330370075955
1250 -0.03127545667812228 -44.07498986078424 -0.031417131796479224 -44.099747501872436
1251 -0.03126273695379496 -44.106252597738035 -0.031358107924461365 -44.1311056097969
1252 -0.0313113521784544 -44.13756394991649 -0.03317206259816885 -44.164277672395066
1253 -0.03125941390171647 -44.168823363818206 -0.032755783572793004 -44.19703345596786
1254 -0.031226887926459314 -44.20005025174466 -0.03139191959053278 -44.228425375558395
1255 -0.03122873269021511 -44.23127898443488 -0.031969600543379786 -44.26039497610177
1256 -0.031204323377460243 -44.26248330781234 -0.02993515841662884 -44.2903301345184
1257 -0.03125546704977751 -44.29373877486211 -0.030645903293043376 -44.32097603781144
1258 -0.03123033307492733 -44.324969107937044 -0.03198387455195188 -44.352959912363396
1259 -0.03122425004839897 -44.35619335798544 -0.03000273648649454 -44.38296264884989
1260 -0.031231840327382087 -44.38742519831282 -0.031592720001935956 -44.41455536885183
1261 -0.03118927963078022 -44.4186144779436 -0.02856845920905471 -44.443123828060884
1262 -0.031225907150655985 -44.449840385094255 -0.03144383933395147 -44.47456766739484
1263 -0.031220895424485206 -44.48106128051874 -0.0323491932824254 -44.506916860677265
1264 -0.03121695388108492 -44.51227823439982 -0.03060684921219945 -44.53752370988946
1265 -0.03120851730927825 -44.5434867517091 -0.032969456352293494 -44.570493166241754
1266 -0.031221071910113096 -44.574707823619214 -0.03194889426231384 -44.60244206050407
1267 -0.031178008113056422 -44.60588583173227 -0.03375475313514471 -44.63619681363921
1268 -0.03116907784715295 -44.637054909579426 -0.032651066407561304 -44.66884788004677
1269 -0.031161423958837985 -44.66821633353826 -0.0314860774204135 -44.70033395746718
1270 -0.03117833733558655 -44.69939467087385 -0.03107807245105505 -44.73141202991823
1271 -0.031183768436312674 -44.730578439310165 -0.029624197445809842 -44.761036227364045
1272 -0.031183723732829093 -44.761762163042995 -0.03129554074257612 -44.79233176810662
1273 -0.03113965867087245 -44.79290182171387 -0.0297586677595973 -44.822090435866215
1274 -0.03124501761049032 -44.82414683932436 -0.03530470430850983 -44.857395140174724
1275 -0.031117618549615145 -44.85526445787397 -0.0289012367837131 -44.886296376958434
1276 -0.031168489903211593 -44.88643294777718 -0.03032760052010417 -44.91662397747854
1277 -0.031161160301417114 -44.917594108078596 -0.031246841233223677 -44.94787081871176
1278 -0.03119578491896391 -44.94878989299756 -0.03498157225549221 -44.98285239096725
1279 -0.03111919090151787 -44.97990908389908 -0.03202405087649822 -45.014876441843754
1280 -0.03114649746567011 -45.01105558136475 -0.031617515720427036 -45.04649395756418
1281 -0.031158671341836454 -45.042214252706586 -0.034249238297343255 -45.08074319586152
1282 -0.03112042201682925 -45.07333467472341 -0.029506058990955354 -45.11024925485248
1283 -0.03109250096604228 -45.10442717568945 -0.030728482361882924 -45.14097773721436
1284 -0.03111153319478035 -45.13553870888423 -0.029470327962189912 -45.170448065176544
1285 -0.031133571080863474 -45.1666722799651 -0.03163778781890869 -45.20208585299545
1286 -0.03110967865213752 -45.197781958617234 -0.021519435103982687 -45.223605288099435
1287 -0.031186569295823575 -45.22896852791306 -0.03312565106898546 -45.25673093916842
1288 -0.031198414415121077 -45.26016694232818 -0.03055758448317647 -45.2872885236516
1289 -0.03120046304538846 -45.29136740537357 -0.031233455799520016 -45.31852197945112
1290 -0.03120129220187664 -45.32256869757545 -0.029855968803167342 -45.34837794825429
1291 -0.031209766678512097 -45.35377846425396 -0.02862982815131545 -45.377007776405605
1292 -0.03123024832457304 -45.38500871257854 -0.03206836525350809 -45.40907614165911
1293 -0.031221560575067996 -45.41623027315361 -0.029450215585529804 -45.43852635724464
1294 -0.031217977218329907 -45.44744825037194 -0.03077652957290411 -45.469302886817545
1295 -0.031227608490735293 -45.47867585886268 -0.03047223770990968 -45.49977512452745
1296 -0.03115121340379119 -45.50982707226647 -0.026697046123445034 -45.5264721706509
1297 -0.03125762986019254 -45.54108470212666 -0.031290362495929 -45.55776253314683
1298 -0.03126495210453868 -45.572349654231196 -0.029546451941132545 -45.58730898508796
1299 -0.031292349379509685 -45.60364200361071 -0.029572474583983422 -45.616881459671944
1300 -0.03127912543714047 -45.63492112904785 -0.03247493114322424 -45.64935639081517
1301 -0.03127680141478777 -45.66619793046264 -0.03362620808184147 -45.68298259889701
1302 -0.03127880711108446 -45.69747673757372 -0.03307272177189589 -45.71605532066891
1303 -0.031214144825935364 -45.72869088239966 -0.02947477260604501 -45.74553009327495
1304 -0.03123514782637358 -45.75992603022603 -0.03190585821866989 -45.77743595149362
1305 -0.0312948283739388 -45.79122085859997 -0.025839410722255707 -45.80327536221588
1306 -0.03125002756714821 -45.82247088616712 -0.03243007306009531 -45.835705435275976
1307 -0.031253453344106674 -45.853724339511224 -0.03048822972923517 -45.86619366500521
1308 -0.03134466772899032 -45.88506900724021 -0.028816448338329793 -45.895010113343545
1309 -0.031282720249146224 -45.91635172748936 -0.03254167977720499 -45.92755179312075
1310 -0.031286949291825294 -45.94763867678118 -0.031219201162457466 -45.958770994283206
1311 -0.03129538707435131 -45.97893406385553 -0.027718055248260497 -45.986489049531464
1312 -0.03131154254078865 -46.010245606396325 -0.029869090300053358 -46.01635813983152
1313 -0.03130893250927329 -46.0415545389056 -0.03129567056894302 -46.04765381040046
1314 -0.031320865452289584 -46.07287540435789 -0.031481357663869856 -46.07913516806433
1315 -0.03131337314844131 -46.10418877750633 -0.0319056935608387 -46.11104086162517
1316 -0.03128710426390171 -46.13547588177023 -0.030075944401323794 -46.141116806026496
1317 -0.03128518993034959 -46.166761071700584 -0.032565334998071196 -46.173682141024564
1318 -0.031288253143429756 -46.198049324844014 -0.027886229567229748 -46.201568370591794
1319 -0.03137502437457442 -46.22942434921859 -0.0365015022456646 -46.23806987283746
1320 -0.03126069596037269 -46.26068504517896 -0.030068538337945937 -46.2681384111754
1321 -0.03126623062416911 -46.29195127580313 -0.03148961253464222 -46.29962802371004
1322 -0.03126847418025136 -46.32321974998338 -0.033930831402540204 -46.333558855112585
1323 -0.03126776646822691 -46.354487516451606 -0.031947124563157556 -46.365505979675746
1324 -0.031242985650897025 -46.385730502102504 -0.031027008965611457 -46.396532988641354
1325 -0.03127650152891874 -46.417007003631426 -0.03236713316291571 -46.42890012180427
1326 -0.031205937545746566 -46.448212941177175 -0.02815712532028556 -46.45705724712455
1327 -0.03124382933601737 -46.479456770513195 -0.031234229914844036 -46.4882914770394
1328 -0.0312901483848691 -46.510746918898064 -0.027689938712865115 -46.515981415752265
1329 -0.03129945108667016 -46.54204636998473 -0.03268444556742907 -46.54866586131969
1330 -0.031260038167238234 -46.57330640815197 -0.03150168173015118 -46.58016754304984
1331 -0.031273102201521394 -46.604579510353496 -0.032120202854275706 -46.61228774590411
1332 -0.03127949722111225 -46.63585900757461 -0.03512447867542505 -46.64741222457954
1333 -0.031231371220201254 -46.66709037879481 -0.03199307974427938 -46.67940530432382
1334 -0.031194714829325676 -46.698285093624136 -0.03181178942322731 -46.71121709374705
1335 -0.03124249093234539 -46.72952758455648 -0.027175023406744003 -46.73839211715379
1336 -0.03125759307295084 -46.76078517762943 -0.0322845796123147 -46.77067669676611
1337 -0.031238682474941014 -46.79202386010437 -0.03186759557574988 -46.80254429234186
1338 -0.031185128167271613 -46.823208988271645 -0.03473404366523027 -46.83727833600709
1339 -0.031192442029714586 -46.85440143030136 -0.03297774102538824 -46.87025607703248
1340 -0.031180308759212495 -46.88558173906057 -0.030165163427591325 -46.90042124046007
1341 -0.031172339618206025 -46.91675407867878 -0.03143852595239878 -46.931859766412465
1342 -0.031153901666402816 -46.94790798034518 -0.033938479609787464 -46.96579824602225
1343 -0.031222033500671386 -46.97913001384585 -0.0352836525067687 -47.00108189852902
1344 -0.03109344495460391 -47.01022345880045 -0.031738129630684855 -47.032820028159705
1345 -0.031104022823274135 -47.041327481623725 -0.03134566247463226 -47.06416569063434
1346 -0.031061416026204824 -47.07238889764993 -0.03267128337174654 -47.09683697400609
1347 -0.031038709077984096 -47.10342760672791 -0.033332612551748755 -47.130169586557834
1348 -0.031062257941812277 -47.134489864669725 -0.02288727667182684 -47.15305686322966
1349 -0.031154192704707383 -47.16564405737443 -0.031028523109853268 -47.18408538633951
1350 -0.03113175379112363 -47.19677581116555 -0.03135241493582726 -47.215437801275336
1351 -0.031138635613024233 -47.22791444677858 -0.030062391608953475 -47.245500192884286
1352 -0.03114352785050869 -47.25905797462909 -0.03249262124300003 -47.27799281412729
1353 -0.03114435663446784 -47.29020233126356 -0.031206812337040903 -47.30919962646433
1354 -0.031146054342389106 -47.321348385605944 -0.029599967878311872 -47.33879959434264
1355 -0.031111502274870872 -47.35245988788081 -0.033692000433802605 -47.37249159477644
1356 -0.031105432379990815 -47.3835653202608 -0.028876970428973435 -47.401368565205416
1357 -0.031107455492019653 -47.41467277575282 -0.02816053815186024 -47.429529103357275
1358 -0.031166707817465066 -47.44583948357028 -0.031049593072384595 -47.46057869642966
1359 -0.031151558458805084 -47.476991042029084 -0.03403597678989172 -47.49461467321955
1360 -0.031137790624052288 -47.508128832653135 -0.03133196234703064 -47.525946635566584
1361 -0.031067613419145344 -47.53919644607228 -0.02706182673573494 -47.553008462302316
1362 -0.031157400086522104 -47.5703538461588 -0.03298220969736576 -47.58599067199968
1363 -0.031153148133307697 -47.60150699429211 -0.030435963161289693 -47.61642663516097
1364 -0.031159683410078288 -47.63266667770219 -0.024766516219824553 -47.6411931513808
1365 -0.031211089715361594 -47.66387776741755 -0.032064982876181605 -47.673258134256976
1366 -0.031215216591954233 -47.695092984009506 -0.03123290641233325 -47.70449104066931
1367 -0.031193897500634192 -47.72628688151014 -0.030768859293311836 -47.73525989996262
1368 -0.031212355382740496 -47.75749923689288 -0.030512042902410032 -47.76577194286503
1369 -0.03121544821187854 -47.788714685104765 -0.03297891151160002 -47.79875085437663
1370 -0.031198275182396172 -47.81991296028716 -0.031476481817662716 -47.83022733619429
1371 -0.031200331076979636 -47.85111329136414 -0.03255408890545368 -47.86278142509975
1372 -0.031179946009069683 -47.88229323737321 -0.03763990066945553 -47.9004213257692
1373 -0.031084287725389004 -47.9133775250986 -0.031189317908138038 -47.93161064367734
1374 -0.031085422914475202 -47.944462948013076 -0.03143711481243372 -47.96304775848977
1375 -0.031103038042783738 -47.97556598605586 -0.030973631981760265 -47.99402139047153
1376 -0.03107711123302579 -48.00664309728889 -0.030720862001180647 -48.02474225247271
1377 -0.031112977489829063 -48.03775607477871 -0.03367066103965044 -48.05841291351236
1378 -0.031062865536659955 -48.068818940315374 -0.031936262361705305 -48.09034917587407
1379 -0.031109062302857638 -48.099928002618235 -0.029486065730452538 -48.11983524160452
1380 -0.03109585363417864 -48.13102385625241 -0.03145636729896069 -48.15129160890348
1381 -0.031082088500261305 -48.162105944752675 -0.032883977703750136 -48.184175586607225
1382 -0.031041877157986165 -48.193147821910664 -0.034016314707696435 -48.218191901314924
1383 -0.03113254448398948 -48.22428036639465 -0.03801285158842802 -48.25620475290335
1384 -0.030958927236497402 -48.25523929363115 -0.03077079327777028 -48.28697554618112
1385 -0.03097462086006999 -48.28621391449122 -0.03161833342164755 -48.318593879602766
1386 -0.030958578176796436 -48.317172492668014 -0.031485453434288505 -48.35007933303705
1387 -0.030936736427247525 -48.348109229095265 -0.030153153743594886 -48.38023248678065
1388 -0.030970623902976512 -48.37907985299824 -0.030058405455201866 -48.41029089223585
1389 -0.030953386891633274 -48.41003323988987 -0.028435268625617027 -48.438726160861464
1390 -0.031003713514655827 -48.44103695340453 -0.031772627122700216 -48.47049878798416
1391 -0.031014488916844128 -48.47205144232137 -0.031707228533923625 -48.50220601651809
1392 -0.030974692106246947 -48.50302613442762 -0.03178681619465351 -48.53399283271274
1393 -0.03101636525243521 -48.534042499680055 -0.03077972838655114 -48.56477256109929
1394 -0.031000103708356617 -48.56504260338841 -0.030208396911621093 -48.59498095801091
1395 -0.031008225586265325 -48.596050828974676 -0.029769078735262154 -48.62475003674617
1396 -0.03099948074668646 -48.62705030972136 -0.031010580994188786 -48.65576061774036
1397 -0.03100415552034974 -48.65805446524171 -0.030143583100289105 -48.68590420084065
1398 -0.031039070151746274 -48.68909353539346 -0.03248709514737129 -48.71839129598803
1399 -0.031003361381590367 -48.720096896775054 -0.030851233564317227 -48.74924252955235
1400 -0.03099278621375561 -48.75108968298881 -0.03316563554108143 -48.78240816509343
1401 -0.031034761108458042 -48.78212444409727 -0.030616311728954314 -48.813024476822385
1402 -0.03097937284037471 -48.81310381693765 -0.033491463586688044 -48.84651594040907
1403 -0.030975869670510293 -48.84407968660816 -0.031275552697479725 -48.87779149310655
1404 -0.031005082186311483 -48.87508476879447 -0.026214950438588857 -48.904006443545136
1405 -0.030995852034538984 -48.90608062082901 -0.03134750789031386 -48.93535395143545
1406 -0.030987671203911306 -48.93706829203292 -0.03055883087217808 -48.96591278230763
1407 -0.031025663018226624 -48.968093955051145 -0.033343204855918886 -48.99925598716355
1408 -0.030991031043231487 -48.999084986094374 -0.029675712622702122 -49.028931699786256
1409 -0.030987069569528104 -49.0300720556639 -0.027918585389852524 -49.05685028517611
1410 -0.03100154073908925 -49.06107359640299 -0.0331700099632144 -49.090020295139325
1411 -0.030997358076274396 -49.09207095447927 -0.030248536821454765 -49.12026883196078
1412 -0.031014258693903684 -49.12308521317317 -0.03175312653183937 -49.15202195849262
1413 -0.031143557466566562 -49.15422877063973 -0.028827510587871075 -49.18084946908049
1414 -0.031048607919365166 -49.1852773785591 -0.03067625714465976 -49.211525726225155
1415 -0.031027554627507926 -49.216304933186606 -0.03126856610178948 -49.24279429232694
1416 -0.031013373006135225 -49.24731830619274 -0.028845170978456736 -49.2716394633054
1417 -0.031086818501353263 -49.27840512469409 -0.029475128278136253 -49.301114591583534
1418 -0.03110459391027689 -49.30950971860437 -0.02971090003848076 -49.330825491622015
1419 -0.031104534305632113 -49.34061425291 -0.029321177024394275 -49.36014666864641
1420 -0.03107795538380742 -49.37169220829381 -0.02980297291651368 -49.38994964156292
1421 -0.031126468256115914 -49.40281867654993 -0.03291368130594492 -49.422863322868864
1422 -0.03110730918124318 -49.43392598573117 -0.031190734636038542 -49.454054057504905
1423 -0.031096738204360007 -49.46502272393553 -0.036687742359936236 -49.49074179986484
1424 -0.0310618007555604 -49.49608452469109 -0.029840395599603654 -49.52058219546445
1425 -0.03109433948993683 -49.52717886418103 -0.032309168577194215 -49.55289136404164
1426 -0.031058482453227045 -49.55823734663426 -0.03127052532508969 -49.58416188936673
1427 -0.031081752572208642 -49.58931909920646 -0.03338537830859423 -49.61754726767533
1428 -0.031039694137871266 -49.62035879334434 -0.029588261526077984 -49.64713552920141
1429 -0.031062644533813 -49.65142143787815 -0.028397755231708288 -49.675533284433115
1430 -0.031068709678947926 -49.6824901475571 -0.03111169608309865 -49.70664498051622
1431 -0.031080690678209066 -49.713570838235306 -0.032048252411186695 -49.7386932329274
1432 -0.031080985721200705 -49.74465182395651 -0.03094145841896534 -49.76963469134637
1433 -0.03108530817553401 -49.77573713213204 -0.025599918328225613 -49.795234609674594
1434 -0.031131742894649504 -49.806868875026694 -0.02987683592364192 -49.82511144559824
1435 -0.031118150055408477 -49.8379870250821 -0.03215870875865221 -49.85727015435689
1436 -0.03111254321411252 -49.869099568296214 -0.03335556797683239 -49.89062572233372
1437 -0.031100147403776646 -49.90019971569999 -0.03153079319745302 -49.92215651553118
1438 -0.03107757857069373 -49.931277294270686 -0.021763256564736367 -49.94391977209592
1439 -0.031173988804221155 -49.962451283074905 -0.03086503390222788 -49.97478480599815
1440 -0.03116634367033839 -49.99361762674524 -0.03159161228686571 -50.006376418285015
1441 -0.031155907548964024 -50.024773534294205 -0.031033761333674192 -50.03741017961869
1442 -0.03116610925644636 -50.05593964355065 -0.031628437153995034 -50.06903861677269
1443 -0.031154543068259953 -50.08709418661891 -0.030669609364122153 -50.09970822613681
1444 -0.03116407049819827 -50.11825825711711 -0.02800063733011484 -50.12770886346693
1445 -0.03117121187970042 -50.149429468996814 -0.029262359254062176 -50.15697122272099
1446 -0.03118007704615593 -50.18060954604297 -0.030862917844206094 -50.187834140565194
1447 -0.031186695024371148 -50.21179624106735 -0.029631318245083093 -50.217465458810274
1448 -0.03123239679262042 -50.243028637859965 -0.03024018881842494 -50.2477056476287
1449 -0.0313121872022748 -50.27434082506224 -0.037983694672584535 -50.28568934230128
1450 -0.031216471455991268 -50.30555729651823 -0.03298434428870678 -50.31867368658999
1451 -0.031176372710615397 -50.33673366922885 -0.030933830235153437 -50.349607516825145
1452 -0.031161040905863045 -50.36789471013471 -0.03232816439121962 -50.38193568121636
1453 -0.031166336312890053 -50.399061046447606 -0.03062859708443284 -50.41256427830079
1454 -0.03119536889716983 -50.43025641534478 -0.029231860022991895 -50.44179613832378
1455 -0.031224074866622688 -50.4614804902114 -0.029538987204432487 -50.47133512552821
1456 -0.031177620496600868 -50.492658110708 -0.033630771189928056 -50.50496589671814
1457 -0.031168979406356812 -50.52382709011436 -0.030959352757781743 -50.53592524947592
1458 -0.031187714822590352 -50.55501480493695 -0.029085367918014526 -50.56501061739394
1459 -0.03123566657304764 -50.58625047151 -0.027688973769545554 -50.59269959116348
1460 -0.031261186394840476 -50.61751165790484 -0.033308827131986615 -50.62600841829547
1461 -0.031228598859161138 -50.648740256764 -0.031965384259819984 -50.65797380255529
1462 -0.03126953300088644 -50.68000978976489 -0.027917947433888913 -50.68589174998918
1463 -0.03128445269539952 -50.71129424246029 -0.028789714071899654 -50.71468146406108
1464 -0.031287649925798175 -50.74258189238609 -0.03300506565719843 -50.74768652971828
1465 -0.031295998487621546 -50.77387789087371 -0.02980959787964821 -50.77749612759793
1466 -0.031260081101208925 -50.80513797197492 -0.031821046210825446 -50.80931717380875
1467 -0.031262978259474036 -50.8364009502344 -0.029180479887872934 -50.83849765369662
1468 -0.03132350957021117 -50.86772445980461 -0.02621575128287077 -50.86471340497949
1469 -0.03134447289630771 -50.89906893270092 -0.030949784722179175 -50.89566318970167
1470 -0.03133627343922853 -50.93040520614015 -0.031835112161934374 -50.92749830186361
1471 -0.03135512853041291 -50.961760334670565 -0.025244740676134823 -50.952743042539744
1472 -0.03133873697370291 -50.99309907164427 -0.03176960963755846 -50.9845126521773
1473 -0.0313441438600421 -51.024443215504306 -0.03163259346038103 -51.01614524563768
1474 -0.03134023295715451 -51.05578344846146 -0.030957048200070857 -51.04710229383775
1475 -0.03134157676249742 -51.08712502522396 -0.031420865282416346 -51.07852315912017
1476 -0.03132860567420721 -51.118453630898166 -0.030107772257179023 -51.10863093137735
1477 -0.031360809691250324 -51.14981444058942 -0.030950830318033695 -51.13958176169538
1478 -0.031342713814228776 -51.18115715440364 -0.03063760679215193 -51.17021936848754
1479 -0.03131176996976137 -51.212468924373404 -0.03315222579985857 -51.2033715942874
1480 -0.03132719993591308 -51.24379612430932 -0.030436663888394833 -51.23380825817579
1481 -0.03130690809339285 -51.27510303240271 -0.028838146198540925 -51.26264640437433
1482 -0.03136216830462217 -51.306465200707336 -0.033070708811283114 -51.29571711318561
1483 -0.03137431088835001 -51.33783951159569 -0.027352498099207877 -51.323069611284815
1484 -0.03134508468210697 -51.3691845962778 -0.03028781935572624 -51.35335743064054
1485 -0.031387857906520364 -51.40057245418432 -0.030303501151502134 -51.38366093179204
1486 -0.03132877387106418 -51.43190122805539 -0.03164483606815338 -51.4153057678602
1487 -0.03136171139776707 -51.46326293945315 -0.029696461092680693 -51.44500222895288
1488 -0.03135804161429405 -51.49462098106745 -0.031480266340076925 -51.476482495292956
1489 -0.031353104114532473 -51.52597408518198 -0.03150344081223011 -51.507985936105186
1490 -0.03132466934621334 -51.55729875452819 -0.029954978730529547 -51.537940914835715
1491 -0.03138056583702564 -51.588679320365216 -0.03265719898045063 -51.57059811381617
1492 -0.031357957515865564 -51.62003727788108 -0.03126671304926276 -51.60186482686543
1493 -0.031313640624284746 -51.651350918505365 -0.027976493909955026 -51.629841320775384
1494 -0.031363054271787406 -51.68271397277715 -0.03213616665452719 -51.66197748742991
1495 -0.03136509945616126 -51.71407907223331 -0.029396321345120668 -51.691373808775026
1496 -0.03137419121339917 -51.74545326344671 -0.029809389729052782 -51.72118319850408
1497 -0.03145375410094857 -51.776907017547664 -0.026266870275139808 -51.747450068779216
1498 -0.031402801349759105 -51.80830981889742 -0.030456668790429832 -51.777906737569644
1499 -0.0314226321876049 -51.83973245108503 -0.031821847334504126 -51.80972858490415
1500 -0.03142082532867789 -51.87115327641371 -0.029495322983711957 -51.83922390788786
1501 -0.031459668278694154 -51.9026129446924 -0.03182063028216362 -51.871044538170025
1502 -0.03143886122852564 -51.93405180592092 -0.03317000940442085 -51.90421454757445
1503 -0.03144034538418054 -51.96549215130511 -0.03597961608320475 -51.94019416365765
1504 -0.03136532315984368 -51.99685747446495 -0.030391862336546182 -51.970586025994194
1505 -0.03134073251858353 -52.02819820698354 -0.029560752864927053 -52.00014677885912
1506 -0.0313717189244926 -52.05956992590803 -0.0324905663728714 -52.03263734523199
1507 -0.03136427812278271 -52.09093420403081 -0.029178628325462343 -52.06181597355745
1508 -0.03142793364822864 -52.12236213767904 -0.031326163187623025 -52.09314213674507
1509 -0.03139928672462702 -52.15376142440367 -0.03138172049075365 -52.12452385723583
1510 -0.03137041330337524 -52.18513183770705 -0.030778291542083024 -52.15530214877791
1511 -0.0313563322648406 -52.21648816997189 -0.0340796509757638 -52.189381799753676
1512 -0.03138253474608064 -52.24787070471797 -0.033336760848760603 -52.22271856060244
1513 -0.03130925921723247 -52.2791799639352 -0.031245829351246358 -52.25396438995369
1514 -0.031330354325473306 -52.310510318260675 -0.02983238883316517 -52.28379677878685
1515 -0.03136162739247084 -52.341871945653146 -0.03402583729475737 -52.31782261608161
1516 -0.03128266287967563 -52.37315460853282 -0.02983560590073466 -52.34765822198234
1517 -0.031301548983901736 -52.40445615751673 -0.031710738129913804 -52.37936896011226
1518 -0.03128510909155011 -52.435741266608275 -0.03253795336931944 -52.41190691348158
1519 -0.031271861400455236 -52.46701312800873 -0.029383483063429593 -52.44129039654501
1520 -0.03129666540771723 -52.498309793416446 -0.03111745063215494 -52.47240784717716
1521 -0.03134448379278183 -52.529654277209225 -0.03131865803152323 -52.50372650520868
1522 -0.03130955407395959 -52.56096383128318 -0.03138086516410112 -52.535107370372785
1523 -0.031284446083009246 -52.59224827736619 -0.031471464596688745 -52.56657883496948
1524 -0.031327927857637404 -52.62357620522383 -0.03167751934379339 -52.59825635431327
1525 -0.03128468617796898 -52.654860891401796 -0.032917577959597114 -52.631173932272866
1526 -0.03128837216645479 -52.686149263568254 -0.0320030564442277 -52.66317698871709
1527 -0.03128309492021799 -52.71743235848847 -0.03126874770969153 -52.69444573642678
1528 -0.03129969360306859 -52.74873205209154 -0.03334940448403358 -52.727795140910814
1529 -0.03125929497182369 -52.779991347063365 -0.030474781803786755 -52.758269922714604
1530 -0.031302443146705626 -52.81129379021007 -0.03164394237101078 -52.789913865085616
1531 -0.03125940263271332 -52.842553192842786 -0.033256899751722815 -52.823170764837336
1532 -0.03128154780715704 -52.87383474064994 -0.030202349089086054 -52.85337311392642
1533 -0.031244293507188558 -52.905079034157126 -0.033707452937960625 -52.887080566864384
1534 -0.031211892236024143 -52.93629092639315 -0.03135688100010157 -52.918437447864484
1535 -0.03119898969307542 -52.96748991608622 -0.03182467669248581 -52.95026212455697
1536 -0.03125298582017422 -52.9987429019064 -0.03432362750172615 -52.9845857520587
1537 -0.031196382082998752 -53.02993928398939 -0.03269189968705177 -53.01727765174575
1538 -0.031168316211551427 -53.06110760020094 -0.031415765173733234 -53.048693416919484
1539 -0.03119129631668329 -53.092298896517626 -0.033147919736802575 -53.08184133665629
1540 -0.031170628499239683 -53.123469525016866 -0.02955029672011733 -53.11139163337641
1541 -0.031185791920870544 -53.154655316937735 -0.0310305567458272 -53.14242219012223
1542 -0.031186137441545726 -53.18584145437928 -0.03229983486235142 -53.17472202498458
1543 -0.031183112040162088 -53.21702456641944 -0.031372515857219695 -53.206094540841804
1544 -0.031206747610121967 -53.24823131402956 -0.03126186011359096 -53.23735640095539
1545 -0.03116563567891717 -53.27939694970848 -0.03074870342388749 -53.26810510437928
1546 -0.031213891133666037 -53.310610840842145 -0.0329375920817256 -53.301042696461
1547 -0.031188444513827563 -53.341799285355975 -0.03174122143536806 -53.33278391789637
1548 -0.031172355357557534 -53.37297164071353 -0.03046441124752164 -53.36324832914389
1549 -0.031149757374078036 -53.40412139808761 -0.029691115766763688 -53.39293944491066
1550 -0.031213073525577784 -53.43533447161319 -0.031472380831837656 -53.424411825742496
1551 -0.031196195259690286 -53.46653066687288 -0.02950906250625849 -53.45392088824875
1552 -0.031206620484590532 -53.49773728735747 -0.03249441124498844 -53.48641529949374
1553 -0.03117605047300458 -53.528913337830474 -0.02833228725939989 -53.514747586753145
1554 -0.03117672270163894 -53.56009006053211 -0.032188466377556325 -53.5469360531307
1555 -0.031199499592185022 -53.591289560124295 -0.03326632715761661 -53.58020238028832
1556 -0.031137342005968092 -53.622426902130265 -0.030531213991343974 -53.610733594279665
1557 -0.031177046336233617 -53.6536039484665 -0.030592115502804516 -53.64132570978247
1558 -0.031174045614898206 -53.684777994081394 -0.03634975962340832 -53.67767546940588
1559 -0.03113029394298792 -53.71590828802438 -0.02999134613201022 -53.707666815537884
1560 -0.03113521682098508 -53.747043504845365 -0.029368360992521048 -53.737035176530405
1561 -0.031139488518238067 -53.7781829933636 -0.03170600291341543 -53.76874117944382
1562 -0.03112323982641101 -53.809306233190014 -0.03394563477486372 -53.80268681421869
1563 -0.031118995044380426 -53.840425228234395 -0.031011014152318238 -53.83369782837101
1564 -0.03109699711203575 -53.87152222534643 -0.03301913216710091 -53.866716960538106
1565 -0.031065613310784102 -53.90258783865722 -0.03498226180672646 -53.90169922234483
1566 -0.031059941183775662 -53.933647779840996 -0.03160085566341877 -53.93330007800825
1567 -0.031077272817492486 -53.96472505265849 -0.030384136736392973 -53.963684214744646
1568 -0.031041156314313412 -53.9957662089728 -0.03170541804283857 -53.995389632787486
1569 -0.03105817949399352 -54.0268243884668 -0.03168115857988596 -54.02707079136737
1570 -0.03104597134515643 -54.05787035981196 -0.029520163685083388 -54.05659095505246
1571 -0.031007653474807738 -54.08887801328677 -0.03238636944442987 -54.08897732449689
1572 -0.030987167824059726 -54.119865181110825 -0.03081275653094053 -54.11979008102783
1573 -0.031009216979146003 -54.15087439808997 -0.031970716640353204 -54.15176079766818
1574 -0.031015437841415406 -54.181889835931386 -0.030439382884651423 -54.18220018055283
1575 -0.03097910862416029 -54.212868944555545 -0.03168485127389431 -54.21388503182673
1576 -0.030940499622374773 -54.24380944417792 -0.034415153041481975 -54.24830018486821
1577 -0.030931132007390262 -54.27474057618531 -0.031332123558968306 -54.279632308427175
1578 -0.030935939587652683 -54.30567651577296 -0.029926110431551932 -54.30955841885873
1579 -0.03094475520774722 -54.33662127098071 -0.030168721545487644 -54.339727140404214
1580 -0.03095577098429203 -54.367577041965 -0.031642310321331024 -54.371369450725545
1581 -0.03095466587692499 -54.398531707841926 -0.03656221330165863 -54.4079316640272
1582 -0.030925909522920847 -54.42945761736485 -0.03164898529648781 -54.43958064932369
1583 -0.030887915939092635 -54.460345533303936 -0.02986201914027333 -54.46944266846396
1584 -0.030913350451737643 -54.49125888375568 -0.0316379414871335 -54.501080609951096
1585 -0.030859227851033212 -54.52211811160671 -0.02750597046688199 -54.52858658041798
1586 -0.030950058344751598 -54.55306816995146 -0.027974328491836786 -54.556560908909816
1587 -0.030951054953038692 -54.584019224904495 -0.03358460664749145 -54.59014551555731
1588 -0.030906683765351772 -54.614925908669846 -0.029636891093105078 -54.619782406650415
1589 -0.030954596307128667 -54.64588050497697 -0.02912078108638525 -54.6489031877368
1590 -0.03096333583816886 -54.67684384081514 -0.03239578139036894 -54.68129896912717
1591 -0.030939925368875264 -54.707783766184015 -0.032009053975343704 -54.71330802310251
1592 -0.03094124449416995 -54.73872501067819 -0.03021818194538355 -54.7435262050479
1593 -0.030942903365939856 -54.76966791404413 -0.029849793668836354 -54.77337599871674
1594 -0.03101823469623923 -54.80068614874037 -0.031324546597898004 -54.80470054531464
1595 -0.030942605435848237 -54.831628754176215 -0.030815595481544732 -54.83551614079618
1596 -0.03095118748024106 -54.862579941656456 -0.03483510911464691 -54.870351249910826
1597 -0.030932356044650076 -54.89351229770111 -0.03257703445851803 -54.902928284369345
1598 -0.030968553107231855 -54.92448085080834 -0.03306632488965988 -54.935994609259005
1599 -0.030927885230630635 -54.95540873603897 -0.03106007045134902 -54.96705467971035
1600 -0.03092559901997447 -54.98633433505894 -0.030528896488249302 -54.9975835761986
1601 -0.030930832400918006 -55.01726516745986 -0.030677213054150342 -55.02826078925275
1602 -0.03095342665910721 -55.04821859411897 -0.02745724581182003 -55.055718035064565
1603 -0.030956340581178667 -55.07917493470015 -0.03396371640264988 -55.08968175146722
1604 -0.030923146568238736 -55.11009808126839 -0.031086168810725213 -55.12076792027794
1605 -0.03091039787977934 -55.14100847914817 -0.031043365132063627 -55.151811285410005
1606 -0.03092579375952482 -55.17193427290769 -0.03201084602624178 -55.183822131436244
1607 -0.030901252292096615 -55.20283552519979 -0.03311404529958963 -55.216936176735835
1608 -0.030891940277069808 -55.23372746547686 -0.028769530728459357 -55.245705707464296
1609 -0.030911732092499734 -55.26463919756936 -0.03059167740866542 -55.27629738487296
1610 -0.030879094637930392 -55.29551829220729 -0.027814540918916462 -55.30411192579188
1611 -0.030934793688356877 -55.32645308589565 -0.02947223959490657 -55.33358416538679
1612 -0.03102724300697446 -55.357480328902625 -0.0286163498647511 -55.36220051525154
1613 -0.03097339626401663 -55.38845372516664 -0.030579473357647657 -55.392779988609185
1614 -0.03096877671778202 -55.419422501884426 -0.03178397659212351 -55.42456396520131
1615 -0.030980464443564414 -55.45040296632799 -0.027960940171033143 -55.45252490537234
1616 -0.031004097405821086 -55.48140706373381 -0.031797070801258084 -55.484321976173604
1617 -0.03103563729673624 -55.51244270103055 -0.02778846472501755 -55.512110440898624
1618 -0.031003865879029036 -55.54344656690958 -0.03029850358143449 -55.54240894448006
1619 -0.03103987742215395 -55.57448644433173 -0.0316623579710722 -55.57407130245113
1620 -0.03100006179884076 -55.605486506130575 -0.028834716230630875 -55.602906018681765
1621 -0.031067607458680868 -55.636554113589256 -0.029027476627379655 -55.63193349530914
1622 -0.031068633217364548 -55.66762274680662 -0.03240289259701967 -55.66433638790616
1623 -0.031022067926824094 -55.69864481473345 -0.02789621604606509 -55.69223260395223
1624 -0.03105485923588276 -55.72969967396933 -0.029656742885708808 -55.72188934683793
1625 -0.03108477583155036 -55.76078444980088 -0.03290959540754557 -55.75479894224548
1626 -0.03104898352175951 -55.79183343332264 -0.03097210181877017 -55.78577104406425
1627 -0.031033102050423624 -55.82286653537306 -0.036377473175525664 -55.822148517239775
1628 -0.031032920815050602 -55.85389945618811 -0.02922863457351923 -55.851377151813296
1629 -0.031032530404627324 -55.88493198659274 -0.030804716423153876 -55.88218186823645
1630 -0.031045962311327457 -55.915977948904064 -0.031369440257549286 -55.913551308494
1631 -0.031033635977655648 -55.94701158488172 -0.030342582799494266 -55.94389389129349
1632 -0.031046056281775238 -55.978057641163495 -0.03170556239783764 -55.97559945369133
1633 -0.03102836161851883 -56.00908600278201 -0.03244308102875948 -56.00804253472009
1634 -0.031024977471679448 -56.040110980253694 -0.029778660368174316 -56.03782119508826
1635 -0.031059555988758803 -56.071170536242455 -0.033524544164538386 -56.0713457392528
1636 -0.03102198438718915 -56.10219252062964 -0.03376940190792084 -56.10511514116072
1637 -0.030968339741230012 -56.13316086037087 -0.03033754341304302 -56.13545268457376
1638 -0.030992509704083203 -56.164153370074956 -0.030117862671613694 -56.16557054724537
1639 -0.030935685709118844 -56.195089055784074 -0.028885710518807173 -56.19445625776418
1640 -0.031026495806872844 -56.226115551590944 -0.03258057124912739 -56.22703682901331
1641 -0.03101963708177209 -56.25713518867271 -0.033797888271510604 -56.260834717284816
1642 -0.030974391475319864 -56.28810958014803 -0.030731340125203132 -56.291566057410016
1643 -0.03096328964456916 -56.3190728697926 -0.02969749756157398 -56.32126355497159
1644 -0.030978086963295938 -56.350050956755894 -0.02929158890619874 -56.350555143877784
1645 -0.03103391909971833 -56.38108487585561 -0.032056528329849246 -56.38261167220763
1646 -0.031025052629411222 -56.41210992848502 -0.030482868012040854 -56.413094540219674
1647 -0.03100026650354266 -56.44311019498856 -0.030077206343412398 -56.44317174656309
1648 -0.031020887102931737 -56.474131082091496 -0.02972320346161723 -56.4728949500247
1649 -0.030986083578318356 -56.505117165669816 -0.030691030994057657 -56.50358598101876
1650 -0.031022961623966692 -56.536140127293784 -0.03274951577186584 -56.53633549679063
1651 -0.031047634594142438 -56.56718776188793 -0.03055685944855213 -56.56689235623918
1652 -0.03095219936221838 -56.59813996125015 -0.03495390564203262 -56.601846261881214
1653 -0.03099702699109912 -56.62913698824125 -0.03039644714444876 -56.63224270902566
1654 -0.030973707139492036 -56.660110695380745 -0.03064390132203698 -56.6628866103477
1655 -0.030987677909433842 -56.69109837329018 -0.03070723041892052 -56.69359384076662
1656 -0.031022943183779718 -56.72212131647396 -0.030737385246902706 -56.72433122601352
1657 -0.03099077269434929 -56.75311208916831 -0.028351178206503392 -56.752682404220025
1658 -0.031048841681331395 -56.784160930849644 -0.02743931831791997 -56.78012172253794
1659 -0.03102625422179699 -56.815187185071444 -0.03033008622005582 -56.810451808757996
1660 -0.031058401428163053 -56.846245586499606 -0.03184277955442667 -56.84229458831242
1661 -0.031032081693410873 -56.87727766819302 -0.031696530804038045 -56.87399111911646
1662 -0.031012594886124133 -56.90829026307914 -0.027176926657557488 -56.90116804577402
1663 -0.03107408620417118 -56.93936434928331 -0.03249569311738014 -56.933663738891404
1664 -0.031037117540836334 -56.97040146682414 -0.03100364515557885 -56.96466738404698
1665 -0.031031232420355083 -57.001432699244496 -0.029908847995102406 -56.994576232042085
1666 -0.031127827987074853 -57.032560527231574 -0.03769607730209827 -57.03227230934419
1667 -0.031003996916115283 -57.06356452414769 -0.029373555071651937 -57.06164586441584
1668 -0.03102183798328042 -57.09458636213097 -0.030141873564571143 -57.09178773798041
1669 -0.030995171051472425 -57.12558153318244 -0.02948384564369917 -57.12127158362411
1670 -0.031038071028888226 -57.15661960421133 -0.029558173101395368 -57.1508297567255
1671 -0.03104693191125989 -57.18766653612259 -0.03167031006887555 -57.182500066794375
1672 -0.03102416032925248 -57.218690696451844 -0.02927458696067333 -57.21177465375505
1673 -0.031045537255704404 -57.24973623370755 -0.03142835237085819 -57.24320300612591
1674 -0.031032227724790574 -57.280768461432345 -0.03102287258952856 -57.27422587871544
1675 -0.031015781592577694 -57.311784243024924 -0.033305363915860656 -57.3075312426313
1676 -0.0310217147693038 -57.342805957794226 -0.03214618768543005 -57.339677430316726
1677 -0.031009799148887397 -57.37381575694312 -0.027954915910959242 -57.36763234622769
1678 -0.031031241267919542 -57.404846998211035 -0.03138673370704055 -57.399019079934725
1679 -0.031047981604933737 -57.43589497981597 -0.03283131215721369 -57.43185039209194
1680 -0.031006042286753653 -57.466901022102725 -0.030156829208135606 -57.46200722130008
1681 -0.031013146787881852 -57.49791416889061 -0.031013312749564648 -57.49302053404964
1682 -0.031016009766608475 -57.52893017865722 -0.031604918837547305 -57.524625452887186
1683 -0.031012481544166803 -57.559942660201386 -0.03116872413083911 -57.55579417701802
1684 -0.031013181339949368 -57.59095584154134 -0.03177686221897602 -57.587571039237
1685 -0.031054393202066422 -57.622010234743406 -0.027754993177950382 -57.61532603241495
1686 -0.031042450666427614 -57.65305268540983 -0.030752190947532655 -57.64607822336248
1687 -0.031050738971680404 -57.68410342438151 -0.032528769224882126 -57.67860699258736
1688 -0.03100333008915186 -57.71510675447066 -0.034464056976139544 -57.7130710495635
1689 -0.03102708188816905 -57.74613383635883 -0.03128166263923049 -57.74435271220273
1690 -0.030980803072452545 -57.77711463943128 -0.03738510590046644 -57.7817378181032
1691 -0.03093218933790922 -57.80804682876919 -0.029344380274415015 -57.81108219837762
1692 -0.03097232598811388 -57.83901915475731 -0.03161933273077011 -57.84270153110839
1693 -0.03096095658838749 -57.8699801113457 -0.030289782118052243 -57.87299131322644
1694 -0.030948908627033235 -57.90092901997273 -0.030969887971878052 -57.90396120119832
1695 -0.03096823990345001 -57.93189725987618 -0.031728170812129974 -57.93568937201045
1696 -0.030974524188786746 -57.962871784064966 -0.02920277127996087 -57.96489214329041
1697 -0.030939739011228085 -57.9938115230762 -0.031008349731564522 -57.99590049302198
1698 -0.030998857226222754 -58.02481038030242 -0.029859651625156403 -58.02576014464714
1699 -0.030990270804613827 -58.055800651107035 -0.02989295097067952 -58.055653095617814
1700 -0.031007115077227355 -58.086807766184265 -0.029113791510462762 -58.084766887128275
1701 -0.03103245571255684 -58.11784022189682 -0.029780595377087594 -58.114547482505365
1702 -0.031009028293192388 -58.14884925019001 -0.03169160224497318 -58.14623908475034
1703 -0.03102249000221491 -58.179871740192226 -0.03233340047299862 -58.17857248522334
1704 -0.031006884947419166 -58.21087862513964 -0.030953215900808573 -58.20952570112415
1705 -0.03102743150666356 -58.24190605664631 -0.02942945146933198 -58.23895515259348
1706 -0.031058803666383028 -58.27296486031269 -0.029272663313895463 -58.26822781590738
1707 -0.031045179907232524 -58.30401004021992 -0.0298574804328382 -58.29808529634022
1708 -0.031100202817469835 -58.33511024303739 -0.03639214597642422 -58.33447744231664
1709 -0.031017621606588365 -58.36612786464398 -0.030662608705461024 -58.3651400510221
1710 -0.031024946086108684 -58.397152810730084 -0.03119621966034174 -58.39633627068245
1711 -0.031016231048852205 -58.428169041778936 -0.03098300714045763 -58.4273192778229
1712 -0.03101405072957277 -58.45918309250851 -0.030523264221847056 -58.45784254204475
1713 -0.031050194520503283 -58.490233287029014 -0.0341635262593627 -58.492006068304114
1714 -0.031028602086007596 -58.521261889115024 -0.03266947735100985 -58.52467554565512
1715 -0.030996340978890657 -58.55225823009391 -0.027287989482283594 -58.5519635351374
1716 -0.03101029908284545 -58.583268529176756 -0.032143459655344486 -58.58410699479275
1717 -0.031013972498476504 -58.614282501675234 -0.02739917067810893 -58.61150616547086
1718 -0.03103402182459831 -58.64531652349983 -0.029737122543156146 -58.64124328801401
1719 -0.031074557267129422 -58.67639108076696 -0.029970369767397642 -58.67121365778141
1720 -0.03106857053935528 -58.707459651306316 -0.02963674208149314 -58.7008503998629
1721 -0.0311074404977262 -58.73856709180404 -0.031476744823157786 -58.73232714468606
1722 -0.031044370960444212 -58.76961146276449 -0.03251144625246525 -58.764838590938524
1723 -0.03104071393609047 -58.80065217670058 -0.02867902098223567 -58.79351761192076
1724 -0.031069271452724933 -58.8317214481533 -0.03262702114880085 -58.82614463306956
1725 -0.03108649915084243 -58.86280794730415 -0.03338572047650814 -58.85953035354607
1726 -0.03104446018114686 -58.8938524074853 -0.03209035098552704 -58.8916207045316
1727 -0.03103218963369727 -58.924884597119 -0.02912660166621208 -58.92074730619781
1728 -0.031076080910861493 -58.95596067802986 -0.031002243887633084 -58.951749550085445
1729 -0.031062727514654397 -58.98702340554451 -0.029850546829402448 -58.981600096914846
1730 -0.03100200118497014 -59.018025406729485 -0.027952414751052857 -59.0095525116659
1731 -0.031056313682347535 -59.049081720411834 -0.029201767034828664 -59.03875427870073
1732 -0.031114209350198506 -59.080195929762034 -0.03177585750818253 -59.07053013620891
1733 -0.031102336850017308 -59.11129826661205 -0.03390154447406531 -59.10443168068297
1734 -0.03107234137132764 -59.14237060798338 -0.02929905243217945 -59.13373073311515
1735 -0.03112437641248107 -59.17349498439586 -0.03766378555446863 -59.17139451866962
1736 -0.03104949714615941 -59.204544481542015 -0.03296160418540239 -59.204356122855025
1737 -0.03101759608834982 -59.23556207763036 -0.03133860053494573 -59.23569472338997
1738 -0.031025864463299514 -59.266587942093665 -0.030334591493010522 -59.26602931488298
1739 -0.030984061304479837 -59.297572003398145 -0.03135525975376367 -59.297384574636745
1740 -0.031037353631109 -59.32860935702925 -0.03149038758128882 -59.32887496221803
1741 -0.030981738492846488 -59.3595910955221 -0.0342749860137701 -59.3631499482318
1742 -0.030950060579925776 -59.390541156102024 -0.033451147377491 -59.39660109560929
1743 -0.03092806525528431 -59.421469221357306 -0.031605799682438374 -59.42820689529173
1744 -0.03096880791708827 -59.4524380292744 -0.02956557208672166 -59.457772467378454
1745 -0.030951989255845545 -59.483390018530244 -0.03268982656300068 -59.490462293941455
1746 -0.030950852669775486 -59.51434087120002 -0.030235049780458212 -59.52069734372191
1747 -0.030986823607236147 -59.545327694807256 -0.0331721805036068 -59.55386952422552
1748 -0.030951860174536706 -59.576279554981795 -0.03232600968331099 -59.58619553390883
1749 -0.030907245445996524 -59.60718680042779 -0.030647414922714233 -59.61684294883154
1750 -0.03090650625526905 -59.63809330668306 -0.03066721186041832 -59.64751016069196
1751 -0.03093202328309417 -59.66902532996615 -0.03119616936892271 -59.67870633006088
1752 -0.03098195483908057 -59.70000728480523 -0.028281721007078885 -59.70698805106796
1753 -0.03101505385711789 -59.73102233866235 -0.029330096021294595 -59.73631814708926
1754 -0.03097273539751768 -59.76199507405987 -0.030972028244286777 -59.76729017533354
1755 -0.030982492957264185 -59.79297756701713 -0.03130296319723129 -59.79859313853078
1756 -0.03099081926047802 -59.82396838627761 -0.029809291940182447 -59.82840243047096
1757 -0.030959015432745218 -59.854927401710356 -0.031826500594615934 -59.86022893106558
1758 -0.030958868470042943 -59.8858862701804 -0.031360910087823865 -59.891589841153404
1759 -0.030949991755187513 -59.916836261935586 -0.02969971066340804 -59.92128955181681
1760 -0.03098876029253006 -59.947825022228116 -0.029184521362185478 -59.950474073178995
1761 -0.031013621017336845 -59.97883864324545 -0.029980025347322227 -59.980454098526316
1762 -0.03097968064248562 -60.00981832388794 -0.03044787086546421 -60.01090196939178
1763 -0.03097103824838996 -60.04078936213633 -0.033671973086893556 -60.04457394247868
1764 -0.030975446570664644 -60.071764808706995 -0.03153491374105215 -60.07610885621973
1765 -0.030972593743354083 -60.10273740245035 -0.03386284653097391 -60.109971702750705
1766 -0.03095768205821514 -60.13369508450857 -0.02611494194716215 -60.13608664469787
1767 -0.030979806929826735 -60.164674891438395 -0.03152196370065212 -60.167608608398524
1768 -0.03098603468388319 -60.19566092612228 -0.03098960928618908 -60.19859821768471
1769 -0.030963615421205758 -60.22662454154349 -0.03262629248201847 -60.23122451016673
1770 -0.030932369362562894 -60.25755691090605 -0.032003015466034415 -60.263227525632765
1771 -0.030941828899085522 -60.288498739805135 -0.03214442413300276 -60.295371949765766
1772 -0.030965392384678124 -60.319464132189815 -0.03228103201836348 -60.32765298178413
1773 -0.030889102909713983 -60.350353235099526 -0.030681148543953894 -60.35833413032808
1774 -0.030891487561166286 -60.38124472266069 -0.03195529840886593 -60.39028942873695
1775 -0.030877015460282563 -60.41212173812097 -0.031601094640791416 -60.42189052337774
1776 -0.030906514450907707 -60.44302825257188 -0.0312020817771554 -60.45309260515489
1777 -0.030910733342170715 -60.473938985914046 -0.0336429500952363 -60.48673555525013
1778 -0.030872654635459185 -60.504811640549505 -0.029627724830061198 -60.51636328008019
1779 -0.030893220193684102 -60.53570486074319 -0.030064466409385204 -60.54642774648958
1780 -0.03091199556365609 -60.566616856306844 -0.0329684779047966 -60.57939622439437
1781 -0.030933486949652433 -60.59755034325649 -0.03397076167166233 -60.61336698606603
1782 -0.03088751621544361 -60.62843785947194 -0.0308164750225842 -60.644183461088616
1783 -0.03087849644944072 -60.659316355921376 -0.031517234072089194 -60.67570069516071
1784 -0.030874677747488023 -60.69019103366887 -0.02820432810112834 -60.70390502326183
1785 -0.030884717032313345 -60.72107575070118 -0.029038519877940417 -60.732943543139775
1786 -0.030882629752159118 -60.75195838045334 -0.0306733469478786 -60.763616890087654
1787 -0.03091431939974427 -60.78287269985308 -0.029616247583180665 -60.79323313767083
1788 -0.03092998405918479 -60.813802683912265 -0.03017572071403265 -60.823408858384866
1789 -0.030925797019153833 -60.844728480931416 -0.03202202208340168 -60.85543088046827
1790 -0.030916767194867134 -60.87564524812628 -0.03239673227071762 -60.88782761273899
1791 -0.030929098092019557 -60.9065743462183 -0.03320013415068388 -60.92102774688967
1792 -0.030930450558662413 -60.93750479677696 -0.033248675242066386 -60.954276422131734
1793 -0.030822798144072294 -60.968327594921035 -0.033829926326870915 -60.98810634845861
1794 -0.030845947843044997 -60.99917354276408 -0.02806718461215496 -61.01617353307076
1795 -0.030889241490513086 -61.030062784254596 -0.03355820532888174 -61.04973173839964
1796 -0.030860349722206592 -61.0609231339768 -0.02993796607479453 -61.07966970447444
1797 -0.030893424432724713 -61.091816558409526 -0.028119963128119707 -61.10778966760256
1798 -0.030917331762611865 -61.122733890172135 -0.03167925253510475 -61.139468920137666
1799 -0.03088610302656889 -61.1536199931987 -0.031162283197045327 -61.170631203334715
1800 -0.030895234271883964 -61.184515227470584 -0.03104383870959282 -61.20167504204431
1801 -0.03088522283360362 -61.21540045030419 -0.03136007646098733 -61.23303511850529
1802 -0.03090870790183544 -61.246309158206024 -0.027649596240371464 -61.260684714745665
1803 -0.030906433798372747 -61.277215592004396 -0.0324721697717905 -61.29315688451746
1804 -0.030899260379374027 -61.30811485238377 -0.028772438410669565 -61.32192932292813
1805 -0.03089791089296341 -61.33901276327673 -0.0319155003875494 -61.353844823315676
1806 -0.03090072628110647 -61.36991348955783 -0.03133809678256512 -61.38518292009824
1807 -0.0308940127491951 -61.400807502307025 -0.03252192437648773 -61.41770484447473
1808 -0.03088820455595851 -61.43169570686298 -0.03060755357146263 -61.44831239804619
1809 -0.030931796971708538 -61.46262750383469 -0.029439699836075306 -61.47775209788227
1810 -0.03089593183249235 -61.49352343566718 -0.03163738790899515 -61.50938948579126
1811 -0.030902056023478508 -61.52442549169066 -0.030807683896273374 -61.54019716968753
1812 -0.030943855177611113 -61.55536934686827 -0.02867073630914092 -61.56886790599667
1813 -0.03091672183945775 -61.58628606870773 -0.02976571284234524 -61.59863361883902
1814 -0.030942160915583373 -61.617228229623315 -0.03087067399173975 -61.62950429283076
1815 -0.03094529714435339 -61.64817352676767 -0.03075160486623645 -61.660255897697
1816 -0.030984671972692012 -61.67915819874036 -0.031742986664175986 -61.691998884361176
1817 -0.03098425632342696 -61.71014245506379 -0.03135511763393879 -61.72335400199511
1818 -0.030946342181414364 -61.741088797245204 -0.03024014150723815 -61.75359414350235
1819 -0.030930846743285657 -61.77201964398849 -0.029720494616776706 -61.78331463811912
1820 -0.030964148882776498 -61.80298379287127 -0.02900364426895976 -61.812318282388084
1821 -0.030980377364903687 -61.83396417023617 -0.03303922824561596 -61.8453575106337
1822 -0.030966447852551936 -61.86493061808872 -0.02833253936842084 -61.87369005000212
1823 -0.030992676597088577 -61.89592329468581 -0.03141561355441809 -61.90510566355653
1824 -0.03094876492395997 -61.92687205960977 -0.03168898280709982 -61.93679464636363
1825 -0.030968827474862338 -61.957840887084636 -0.030501468852162362 -61.967296115215795
1826 -0.030993771646171807 -61.98883465873081 -0.03141096103936434 -61.99870707625516
1827 -0.030969579983502627 -62.019804238714315 -0.026931422390043737 -62.0256384986452
1828 -0.031023267935961486 -62.05082750665028 -0.029382623080164195 -62.05502112172537
1829 -0.03102706428617239 -62.08185457093645 -0.029180661123245955 -62.084201782848616
1830 -0.031040835101157425 -62.11289540603761 -0.030101472232490777 -62.114303255081104
1831 -0.031027588434517382 -62.14392299447213 -0.030865275673568247 -62.145168530754674
1832 -0.031048405822366475 -62.174971400294496 -0.03507196754217148 -62.18024049829685
1833 -0.03100341195240617 -62.2059748122469 -0.0315721120685339 -62.21181261036538
1834 -0.030981391295790674 -62.23695620354269 -0.03157513923943043 -62.24338774960481
1835 -0.03098545307293534 -62.267941656615626 -0.030159164406359195 -62.27354691401116
1836 -0.031083643902093172 -62.29902530051772 -0.026470155268907548 -62.300017069280074
1837 -0.030962083023041487 -62.32998738354076 -0.032763019949197766 -62.332780089229274
1838 -0.030991519056260585 -62.36097890259702 -0.03134183334186673 -62.364121922571144
1839 -0.031038083136081696 -62.3920169857331 -0.02847266597673297 -62.39259458854788
1840 -0.031007204484194518 -62.4230241902173 -0.03240185230970383 -62.42499644085758
1841 -0.031027194671332838 -62.45405138488863 -0.031074014399200676 -62.456070455256786
1842 -0.03100132578983903 -62.48505271067847 -0.0321287514641881 -62.48819920672097
1843 -0.03100050808861852 -62.516053218767084 -0.034387541376054286 -62.52258674809703
1844 -0.03099651783704758 -62.54704973660413 -0.030636357422918082 -62.55322310551995
1845 -0.030995477829128502 -62.57804521443326 -0.031396681908518076 -62.584619787428466
1846 -0.030982939060777426 -62.60902815349404 -0.03160620015114546 -62.61622598757961
1847 -0.030926117766648532 -62.639954271260684 -0.033220164477825165 -62.649446152057436
1848 -0.0309705201536417 -62.67092479141433 -0.030539091676473618 -62.67998524373391
1849 -0.030985126830637456 -62.701909918244965 -0.031038137432187796 -62.7110233811661
1850 -0.030983729846775533 -62.73289364809174 -0.030635592900216578 -62.74165897406632
1851 -0.03099546590819955 -62.76388911399994 -0.031504986248910426 -62.77316396031523
1852 -0.031019185669720173 -62.79490829966966 -0.03169126473367214 -62.804855225048904
1853 -0.031003449764102697 -62.82591174943376 -0.030196951981633902 -62.83505217703054
1854 -0.030954349786043167 -62.8568660992198 -0.030820641294121744 -62.86587281832466
1855 -0.03099389122799039 -62.887859990447794 -0.02562947617843747 -62.8915022945031
1856 -0.031000235583633184 -62.91886022603143 -0.029764696303755046 -62.921266990806856
1857 -0.03102299878373742 -62.94988322481517 -0.030595250707119704 -62.95186224151398
1858 -0.031034196820110084 -62.980917421635276 -0.033196236938238144 -62.98505847845222
1859 -0.03100492125377059 -63.011922342889044 -0.03055503945797682 -63.0156135179102
1860 -0.031021205335855485 -63.0429435482249 -0.03101625582203269 -63.04662977373223
1861 -0.0310350869782269 -63.073978635203126 -0.029334859270602465 -63.07596463300283
1862 -0.031011187192052602 -63.104989822395176 -0.02969553116708994 -63.105660164169926
1863 -0.031012616585940123 -63.136002438981116 -0.034389482252299784 -63.14004964642223
1864 -0.0310143256559968 -63.16701676463711 -0.035828524455428126 -63.17587817087765
1865 -0.03097625495865941 -63.19799301959577 -0.030855920258909465 -63.20673409113656
1866 -0.03101513786241412 -63.22900815745818 -0.03156827911734581 -63.238302370253905
1867 -0.030960905458778144 -63.25996906291696 -0.032226502522826196 -63.27052887277673
1868 -0.030954179633408786 -63.29092324255037 -0.02854986898601055 -63.29907874176274
1869 -0.03094870923087001 -63.32187195178124 -0.031341351103037596 -63.33042009286578
1870 -0.030977003928273916 -63.35284895570951 -0.0319379948079586 -63.36235808767374
1871 -0.03100042659789324 -63.3838493823074 -0.032138475030660626 -63.394496562704404
1872 -0.03093338804319501 -63.4147827703506 -0.030560258589684964 -63.42505682129409
1873 -0.03093568179756403 -63.445718452148164 -0.031016274727880953 -63.456073096021974
1874 -0.030863863602280616 -63.47658231575044 -0.033162431046366694 -63.48923552706834
1875 -0.030995442532002926 -63.507577758282444 -0.03448338285088539 -63.523718909919225
1876 -0.030896548833698034 -63.53847430711614 -0.030254255793988705 -63.55397316571322
1877 -0.030885408353060483 -63.5693597154692 -0.03109997296705842 -63.58507313868027
1878 -0.03088478874415159 -63.60024450421335 -0.029470745660364627 -63.614543884340634
1879 -0.03092594677582383 -63.631170450989174 -0.03058629874140024 -63.64513018308203
1880 -0.030892363283783197 -63.66206281427296 -0.03201266769319773 -63.677142850775226
1881 -0.03092372082173824 -63.6929865350947 -0.027990118227899076 -63.705132969003124
1882 -0.030911107268184423 -63.72389764236288 -0.030606952589005233 -63.73573992159213
1883 -0.030902771279215813 -63.754800413642094 -0.030570170376449823 -63.76631009196858
1884 -0.030952926725149155 -63.78575334036724 -0.029852400813251734 -63.79616249278183
1885 -0.030921205412596464 -63.81667454577984 -0.0301838930696249 -63.82634638585146
1886 -0.03091911496594548 -63.84759366074579 -0.02964802924543619 -63.855994415096895
1887 -0.030936016235500574 -63.87852967698129 -0.030686901602894067 -63.886681316699786
1888 -0.030940320063382386 -63.90946999704467 -0.03280445020645857 -63.91948576690624
1889 -0.03099153321236372 -63.94046153025703 -0.02922914596274495 -63.94871491286899
1890 -0.030968498159199952 -63.97143002841623 -0.032462488114833835 -63.98117740098382
1891 -0.030951959546655416 -64.00238198796288 -0.03201706912368536 -64.0131944701075
1892 -0.030946986097842456 -64.03332897406072 -0.030439068842679263 -64.04363353895019
1893 -0.030946678295731545 -64.06427565235646 -0.031210874393582343 -64.07484441334377
1894 -0.030933895520865916 -64.09520954787732 -0.030554778501391412 -64.10539919184517
1895 -0.031004184018820526 -64.12621373189614 -0.04034484028816223 -64.14574403213332
1896 -0.030854195170104504 -64.15706792706625 -0.030340084061026572 -64.17608411619435
1897 -0.030876321345567705 -64.18794424841182 -0.03056688532233238 -64.20665100151668
1898 -0.030885912477970123 -64.2188301608898 -0.031078759115189314 -64.23772976063186
1899 -0.030896592419594526 -64.24972675330939 -0.031683389097452164 -64.26941314972932
1900 -0.030879251006990672 -64.28060600431638 -0.031050106324255467 -64.30046325605358
1901 -0.03086163979023695 -64.31146764410661 -0.03143873196095228 -64.33190198801452
1902 -0.030888818483799697 -64.34235646259042 -0.0326916666701436 -64.36459365468467
1903 -0.030884058307856323 -64.37324052089828 -0.03171470835804939 -64.39630836304272
1904 -0.030858842376619577 -64.4040993632749 -0.030412997771054506 -64.42672136081377
1905 -0.030870982073247434 -64.43497034534815 -0.03126408299431205 -64.45798544380808
1906 -0.03084973618388176 -64.46582008153203 -0.02943016653880477 -64.48741561034689
1907 -0.030829926207661628 -64.49665000773969 -0.029642302822321654 -64.51705791316921
1908 -0.030911664478480816 -64.52756167221817 -0.03229570034891367 -64.54935361351812
1909 -0.030848671309649946 -64.55841034352783 -0.030801326129585506 -64.58015493964771
1910 -0.03092219792306423 -64.58933254145089 -0.031357127241790295 -64.6115120668895
1911 -0.030878111068159343 -64.62021065251905 -0.031236720364540817 -64.64274878725405
1912 -0.03084211563691497 -64.65105276815596 -0.03231417667120695 -64.67506296392526
1913 -0.030892356019467115 -64.68194512417543 -0.02776598697528243 -64.70282895090054
1914 -0.030896260309964417 -64.71284138448539 -0.030001244507730007 -64.73283019540827
1915 -0.03088174145668745 -64.74372312594207 -0.029542174749076368 -64.76237237015735
1916 -0.030894318874925376 -64.774617444817 -0.030151248443871737 -64.79252361860122
1917 -0.030953201185911893 -64.8055706460029 -0.03219669852405786 -64.82472031712528
1918 -0.030889868550002576 -64.83646051455291 -0.03196652270853519 -64.85668683983381
1919 -0.030937149561941622 -64.86739766411485 -0.03537759054452181 -64.89206443037834
1920 -0.03084344221279025 -64.89824110632763 -0.03145223297178745 -64.92351666335013
1921 -0.030823375564068556 -64.9290644818917 -0.030691084451973438 -64.9542077478021
1922 -0.030851077660918234 -64.95991555955261 -0.029611852765083314 -64.98381960056719
1923 -0.030858674459159373 -64.99077423401177 -0.03314504623413086 -65.01696464680131
1924 -0.030819142796099187 -65.02159337680787 -0.0316463116556406 -65.04861095845695
1925 -0.030837377812713385 -65.05243075462059 -0.03016974525526166 -65.07878070371221
1926 -0.03083034735172987 -65.08326110197231 -0.03398854117840529 -65.11276924489061
1927 -0.030839899741113185 -65.11410100171342 -0.028116128966212274 -65.14088537385683
1928 -0.03083834648132324 -65.14493934819474 -0.03157074227929115 -65.17245611613612
1929 -0.030836844444274904 -65.17577619263902 -0.03199704997241497 -65.20445316610854
1930 -0.03080254653468728 -65.20657873917371 -0.030799647979438304 -65.23525281408797
1931 -0.030828022863715887 -65.23740676203742 -0.02995305536314845 -65.26520586945112
1932 -0.030844250321388246 -65.26825101235882 -0.03191620614379644 -65.29712207559491
1933 -0.030821283999830484 -65.29907229635864 -0.030682407226413487 -65.32780448282132
1934 -0.030809411872178318 -65.32988170823083 -0.033725368231534956 -65.36152985105285
1935 -0.03084465814754367 -65.36072636637837 -0.03171657975763083 -65.39324643081048
1936 -0.03080479595810175 -65.39153116233648 -0.030096727516502143 -65.42334315832699
1937 -0.03080859025940299 -65.42233975259587 -0.030539347510784864 -65.45388250583777
1938 -0.030802965722978116 -65.45314271831886 -0.029155606497079135 -65.48303811233485
1939 -0.030834451969712972 -65.48397717028857 -0.030905813444405794 -65.51394392577926
1940 -0.030844954308122396 -65.51482212459669 -0.031811691261827944 -65.54575561704108
1941 -0.030799828004091978 -65.54562195260078 -0.03207207042723894 -65.57782768746831
1942 -0.03079133927822113 -65.576413291879 -0.03204382006078958 -65.6098715075291
1943 -0.030781524907797574 -65.6071948167868 -0.028374055214226247 -65.63824556274334
1944 -0.030847729183733463 -65.63804254597054 -0.02852004040032625 -65.66676560314366
1945 -0.03080148119479418 -65.66884402716533 -0.03101509753614664 -65.6977807006798
1946 -0.03082591062411666 -65.69966993778945 -0.032917028106749055 -65.73069772878655
1947 -0.03080117916688323 -65.73047111695634 -0.02921494795009494 -65.75991267673665
1948 -0.03086239704862237 -65.76133351400496 -0.031831111386418344 -65.79174378812307
1949 -0.03082850994542241 -65.79216202395038 -0.0273696999065578 -65.81911348802963
1950 -0.030838345736265184 -65.82300036968665 -0.03295077681541443 -65.85206426484504
1951 -0.030858853925019504 -65.85385922361168 -0.027602133993059396 -65.8796663988381
1952 -0.030852975323796272 -65.88471219893547 -0.033238442800939086 -65.91290484163903
1953 -0.030862515978515147 -65.91557471491399 -0.032318861596286295 -65.94522370323531
1954 -0.03087448524311185 -65.9464492001571 -0.029326294269412755 -65.97454999750472
1955 -0.030872481968253852 -65.97732168212536 -0.03094183038920164 -66.00549182789392
1956 -0.030884799920022486 -66.00820648204538 -0.029150791000574827 -66.0346426188945
1957 -0.03087860094383359 -66.03908508298922 -0.03198355324566364 -66.06662617214016
1958 -0.030881813447922467 -66.06996689643714 -0.032351482473313806 -66.09897765461348
1959 -0.030839403439313174 -66.10080629987645 -0.031046488042920827 -66.1300241426564
1960 -0.03090503215789795 -66.13171133203436 -0.02656921250745654 -66.15659335516385
1961 -0.03093727147206664 -66.16264860350643 -0.028153586853295564 -66.18474694201714
1962 -0.03092403495684266 -66.19357263846327 -0.028777212370187044 -66.21352415438733
1963 -0.030941768549382687 -66.22451440701265 -0.03150793667882681 -66.24503209106615
1964 -0.0309714843519032 -66.25548589136456 -0.03247861284762621 -66.27751070391378
1965 -0.030957762524485587 -66.28644365388904 -0.026565722469240428 -66.30407642638302
1966 -0.030923644080758095 -66.3173672979698 -0.03171712104231119 -66.33579354742533
1967 -0.030945202615112067 -66.34831250058491 -0.03137582205235958 -66.36716936947768
1968 -0.03096441561356187 -66.37927691619848 -0.031132173165678977 -66.39830154264335
1969 -0.03094239057973027 -66.4102193067782 -0.03311487436294556 -66.4314164170063
1970 -0.030941085796803235 -66.441160392575 -0.03217575754970312 -66.46359217455601
1971 -0.030888186022639274 -66.47204857859764 -0.030625569634139538 -66.49421774419015
1972 -0.03091047704219818 -66.50295905563983 -0.03088050214573741 -66.52509824633589
1973 -0.030925804004073142 -66.5338848596439 -0.03130660951137543 -66.55640485584726
1974 -0.030928922723978756 -66.56481378236788 -0.03207783363759518 -66.58848268948486
1975 -0.030902753863483668 -66.59571653623136 -0.031052994728088378 -66.61953568421295
1976 -0.03089802833274007 -66.62661456456411 -0.02881540507078171 -66.64835108928374
1977 -0.03092067101970315 -66.65753523558381 -0.030551630817353726 -66.67890272010109
1978 -0.030929948110133408 -66.68846518369394 -0.03421437982469797 -66.7131170999258
1979 -0.030886414740234614 -66.71935159843417 -0.03241211399435997 -66.74552921392015
1980 -0.030888949055224657 -66.7502405474894 -0.02858271338045597 -66.77411192730061
1981 -0.030952688492834567 -66.78119323598223 -0.03180343341082335 -66.80591536071144
1982 -0.03089627092704177 -66.81208950690927 -0.02931124288588762 -66.83522660359732
1983 -0.03092280151322484 -66.8430123084225 -0.030595600325614213 -66.86582220392293
1984 -0.03090345151722431 -66.87391575993972 -0.029057019762694834 -66.89487922368562
1985 -0.030962743889540435 -66.90487850382927 -0.03301138374954462 -66.92789060743516
1986 -0.030937118362635373 -66.9358156221919 -0.029685836192220448 -66.95757644362737
1987 -0.030952180922031402 -66.96676780311392 -0.034705319069325925 -66.9922817626967
1988 -0.030883405916392805 -66.99765120903032 -0.03250113092362881 -67.02478289362034
1989 -0.030926076136529444 -67.02857728516685 -0.03062543524429202 -67.05540832886463
1990 -0.030917789414525033 -67.05949507458138 -0.02668157797306776 -67.0820899068377
1991 -0.03092677369713783 -67.09042184827851 -0.033775053545832635 -67.11586496038353
1992 -0.03087426070123911 -67.12129610897975 -0.030468103289604188 -67.14633306367314
1993 -0.030919624865055083 -67.1522157338448 -0.029489644151180983 -67.17582270782432
1994 -0.0309200543910265 -67.18313578823583 -0.031552096642553804 -67.20737480446688
1995 -0.03091826559975743 -67.21405405383558 -0.029988435842096806 -67.23736324030898
1996 -0.03091805214062333 -67.2449721059762 -0.03464058842509985 -67.27200382873409
1997 -0.030886988528072833 -67.27585909450427 -0.031054992508143187 -67.30305882124223
1998 -0.030882235802710056 -67.30674133030698 -0.0314541207626462 -67.33451294200488
1999 -0.030886454321444035 -67.33762778462842 -0.032618502527475356 -67.36713144453235
2000 -0.03089192705228925 -67.36851971168072 -0.029983332753181456 -67.39711477728552
