# Supplementary material for: Learning nonequilibrium statistical mechanics and dynamical phase transitions
Source: Nat Commun. 2024 Feb 6;15:1117. doi: 10.1038/s41467-024-45172-8 (PMC10847122; doi:10.1038/s41467-024-45172-8)
Supplement: Supplementary file 4 — Supplementary Data 1 [file 41467_2024_45172_MOESM4_ESM.zip › DPT-main/PlotTemplate/plot_KL_divergence/out/finite_time/SE/L4_D2W32K5_E100BS1k/logs-0.85/log.txt]

1 -0.04375118277966976 -0.04375118277966976 -0.04375232048332691 -0.04375232048332691
2 -0.043641943112015726 -0.08739312589168549 -0.0436411427333951 -0.087393463216722
3 -0.043535434640944004 -0.1309285605326295 -0.043535389751195905 -0.1309288529679179
4 -0.04343108106404543 -0.17435964159667494 -0.04343078061938286 -0.17435963358730075
5 -0.04333351328969002 -0.21769315488636495 -0.04333588853478432 -0.21769552212208507
6 -0.04324005637317896 -0.26093321125954394 -0.04324078019708395 -0.26093630231916903
7 -0.043139702267944814 -0.3040729135274888 -0.04313935674726963 -0.3040756590664387
8 -0.043053981475532056 -0.34712689500302085 -0.04305109810084105 -0.34712675716727975
9 -0.04296725764870644 -0.3900941526517273 -0.04296713285148144 -0.3900938900187612
10 -0.04288336876779795 -0.4329775214195253 -0.042890997044742106 -0.4329848870635033
11 -0.04280201885849237 -0.47577954027801767 -0.042798169702291486 -0.4757830567657948
12 -0.042726258374750616 -0.5185057986527682 -0.04272393025457859 -0.5185069870203733
13 -0.042645161226391795 -0.5611509598791601 -0.04264496248215437 -0.5611519495025277
14 -0.042573399282991885 -0.603724359162152 -0.042580788023769855 -0.6037327375262975
15 -0.042497077211737636 -0.6462214363738896 -0.04249371215701103 -0.6462264496833086
16 -0.042431038804352283 -0.6886524751782419 -0.042439804412424564 -0.6886662540957331
17 -0.042359352298080924 -0.7310118274763229 -0.042364354617893694 -0.7310306087136268
18 -0.042291644029319286 -0.7733034715056422 -0.04228381719440222 -0.773314425908029
19 -0.0422262042760849 -0.8155296757817271 -0.04223788995295763 -0.8155523158609866
20 -0.04216067176312208 -0.8576903475448492 -0.04217139780521393 -0.8577237136662006
21 -0.042099556885659695 -0.8997899044305089 -0.04209306444972753 -0.8998167781159281
22 -0.04204317685216665 -0.9418330812826755 -0.04205256514251232 -0.9418693432584404
23 -0.041980603523552415 -0.9838136848062279 -0.041978999972343445 -0.9838483432307839
24 -0.04192418418824673 -1.0257378689944745 -0.04192669913172722 -1.0257750423625112
25 -0.0418715126812458 -1.0676093816757204 -0.0418539859354496 -1.0676290282979608
26 -0.041818027198314664 -1.109427408874035 -0.04182069636881351 -1.1094497246667743
27 -0.04176500961184502 -1.15119241848588 -0.04178691301494837 -1.1512366376817227
28 -0.041709165275096896 -1.1929015837609769 -0.041712848097085954 -1.1929494857788085
29 -0.04165247790515423 -1.234554061666131 -0.04162887036800385 -1.2345783561468124
30 -0.041604741103947164 -1.276158802770078 -0.04160421416163444 -1.2761825703084468
31 -0.04155593309551477 -1.317714735865593 -0.04158912878483534 -1.3177716990932822
32 -0.041503659635782245 -1.3592183955013752 -0.04150664582848549 -1.3592783449217676
33 -0.041454671509563924 -1.400673067010939 -0.041426267474889755 -1.4007046123966573
34 -0.04140890073031187 -1.4420819677412509 -0.041416097059845926 -1.4421207094565032
35 -0.041363703459501265 -1.4834456712007522 -0.04137028735131025 -1.4834909968078134
36 -0.04131781198084354 -1.5247634831815957 -0.04131463561207056 -1.524805632419884
37 -0.041271211579442024 -1.5660346947610377 -0.04129081964492798 -1.566096452064812
38 -0.04122595563530922 -1.607260650396347 -0.0411910304799676 -1.6072874825447796
39 -0.041182230785489084 -1.648442881181836 -0.04118755031377077 -1.6484750328585505
40 -0.041133299469947815 -1.6895761806517837 -0.04116093832999468 -1.6896359711885451
41 -0.041104741767048834 -1.7306809224188326 -0.0411121467128396 -1.7307481179013848
42 -0.041056310571730134 -1.7717372329905627 -0.041071661934256556 -1.7718197798356414
43 -0.04101541899144649 -1.8127526519820092 -0.04099971372634172 -1.8128194935619832
44 -0.040971935540437696 -1.8537245875224468 -0.04100441187620163 -1.8538239054381849
45 -0.04093416016548872 -1.8946587476879355 -0.04094456695020199 -1.8947684723883869
46 -0.04089619778096676 -1.9355549454689023 -0.04081598576158285 -1.9355844581499697
47 -0.040859613567590714 -1.976414559036493 -0.04090275336056948 -1.9764872115105392
48 -0.04082078039646149 -2.0172353394329545 -0.04081561267375946 -2.0173028241842985
49 -0.040784004516899584 -2.058019343949854 -0.040786769986152646 -2.0580895941704513
50 -0.04074524063616991 -2.098764584586024 -0.040727814100682734 -2.098817408271134
51 -0.04070664923638105 -2.1394712338224053 -0.04069382064044476 -2.1395112289115787
52 -0.040676121786236766 -2.180147355608642 -0.040753784403204915 -2.180265013314784
53 -0.0406357828527689 -2.2207831384614107 -0.04065422415733337 -2.2209192374721174
54 -0.040598823130130766 -2.2613819615915416 -0.04049225263297558 -2.261411490105093
55 -0.04057241044938564 -2.3019543720409272 -0.04055157788097859 -2.301963067986071
56 -0.040530790388584134 -2.3424851624295115 -0.0405439980328083 -2.3425070660188796
57 -0.040500195883214476 -2.382985358312726 -0.04049810152500868 -2.3830051675438884
58 -0.0404652439057827 -2.4234506022185087 -0.0405522545799613 -2.42355742212385
59 -0.040435520373284815 -2.4638861225917936 -0.04045866634696722 -2.464016088470817
60 -0.040395268425345424 -2.504281391017139 -0.04034018088132143 -2.5043562693521384
61 -0.04036309290677309 -2.544644483923912 -0.04028676617890596 -2.5446430355310445
62 -0.040331479720771314 -2.584975963644683 -0.04041972476989031 -2.585062760300935
63 -0.040303540974855424 -2.6252795046195385 -0.04039048850536346 -2.6254532488062985
64 -0.04026343692094088 -2.665542941540479 -0.04024824257940054 -2.665701491385699
65 -0.040238366648554805 -2.705781308189034 -0.040293744578957555 -2.705995235964657
66 -0.040203807130455974 -2.7459851153194896 -0.040237838588655 -2.7462330745533117
67 -0.0401682011783123 -2.786153316497802 -0.04020234160125256 -2.786435416154564
68 -0.040141957253217696 -2.8262952737510196 -0.04012126531451941 -2.8265566814690835
69 -0.0401149844750762 -2.8664102582260957 -0.04007812738418579 -2.866634808853269
70 -0.04008199572563172 -2.9064922539517273 -0.040104953572154045 -2.906739762425423
71 -0.04004964400082826 -2.9465418979525557 -0.04017461370676756 -2.9469143761321908
72 -0.04001722652465105 -2.986559124477207 -0.040084701403975485 -2.9869990775361663
73 -0.039988729171454906 -3.026547853648662 -0.03996156435459852 -3.026960641890765
74 -0.03995747100561857 -3.0665053246542806 -0.03994013499468565 -3.0669007768854506
75 -0.03993379194289446 -3.106439116597175 -0.03992311675101519 -3.1068238936364656
76 -0.03990841303020716 -3.146347529627382 -0.03999706413596869 -3.146820957772434
77 -0.039871991239488126 -3.18621952086687 -0.03987813834100962 -3.186699096113444
78 -0.0398468242958188 -3.226066345162689 -0.03979377243667841 -3.2264928685501224
79 -0.039830607175827024 -3.265896952338516 -0.03980500735342503 -3.2662978759035473
80 -0.03979348614811897 -3.3056904384866352 -0.03983456548303366 -3.306132441386581
81 -0.03976298756897449 -3.34545342605561 -0.039716332033276555 -3.3458487734198576
82 -0.039739778824150564 -3.3851932048797604 -0.03966609258204699 -3.3855148660019045
83 -0.03971557356417179 -3.4249087784439323 -0.0398253196850419 -3.4253401856869465
84 -0.03968727365136147 -3.4645960520952936 -0.03978124931454659 -3.465121435001493
85 -0.0396556930616498 -3.5042517451569433 -0.03966943435370922 -3.5047908693552023
86 -0.03963266182690859 -3.5438844069838518 -0.03973261751234532 -3.5445234868675475
87 -0.03960106112062931 -3.583485468104481 -0.0397167082875967 -3.5842401951551444
88 -0.039573042467236516 -3.6230585105717177 -0.03961068242788315 -3.6238508775830276
89 -0.03954720925539732 -3.662605719827115 -0.03964362647384405 -3.663494504056872
90 -0.03952233418822289 -3.7021280540153376 -0.039577773027122023 -3.7030722770839937
91 -0.03949942663311958 -3.7416274806484573 -0.03961093425750732 -3.742683211341501
92 -0.03947047144174576 -3.781097952090203 -0.0394081624224782 -3.782091373763979
93 -0.03944978788495064 -3.8205477399751535 -0.039419887214899064 -3.821511260978878
94 -0.03941719830036163 -3.8599649382755152 -0.03937221467494965 -3.8608834756538277
95 -0.03939769230782986 -3.899362630583345 -0.03940048385411501 -3.900283959507943
96 -0.039373621717095374 -3.9387362523004406 -0.039280298165977 -3.93956425767392
97 -0.039334305375814435 -3.978070557676255 -0.03883515056222677 -3.9783994082361467
98 -0.039334101043641566 -4.017404658719896 -0.039237401261925695 -4.017636809498073
99 -0.03931147512048483 -4.056716133840381 -0.0394229119643569 -4.057059721462429
100 -0.03928832411766052 -4.096004457958042 -0.03938406184315681 -4.096443783305586
101 -0.0392692819237709 -4.1352737398818125 -0.03914112858474254 -4.135584911890328
102 -0.03924249187111854 -4.174516231752931 -0.039393841102719304 -4.174978752993048
103 -0.039223752729594705 -4.213739984482526 -0.03931812159717083 -4.214296874590219
104 -0.03920064382255077 -4.252940628305077 -0.039162893779575825 -4.253459768369795
105 -0.03917349595576525 -4.292114124260842 -0.03921297118067742 -4.292672739550472
106 -0.03914581332355738 -4.3312599375844 -0.03918170966207981 -4.3318544492125515
107 -0.03913248833268881 -4.370392425917088 -0.03859159294515848 -4.37044604215771
108 -0.039116994850337504 -4.409509420767425 -0.039099525287747385 -4.409545567445457
109 -0.03907777164131403 -4.4485871924087395 -0.03898493014276028 -4.448530497588218
110 -0.039065475575625896 -4.487652667984365 -0.03895637970417738 -4.487486877292395
111 -0.03904578797519207 -4.526698455959558 -0.03891426417976618 -4.526401141472161
112 -0.039023801870644095 -4.565722257830202 -0.03911803178489208 -4.565519173257053
113 -0.0389992130920291 -4.604721470922231 -0.039004743471741675 -4.604523916728795
114 -0.038988245837390426 -4.643709716759621 -0.038778756931424144 -4.6433026736602185
115 -0.03895998485386372 -4.682669701613484 -0.039018328115344045 -4.682321001775563
116 -0.038941087387502196 -4.721610789000986 -0.03880840316414833 -4.7211294049397114
117 -0.038924453966319564 -4.760535242967306 -0.0388632208108902 -4.759992625750602
118 -0.03890666849911213 -4.799441911466418 -0.03880803473293781 -4.79880066048354
119 -0.03888711705803871 -4.8383290285244565 -0.03885495513677597 -4.837655615620315
120 -0.03885549250990152 -4.877184521034358 -0.0388608131557703 -4.876516428776085
121 -0.03883027639240026 -4.916014797426758 -0.0389312157407403 -4.915447644516826
122 -0.03881386015564203 -4.9548286575824 -0.038901529274880886 -4.954349173791707
123 -0.038796808756887916 -4.993625466339288 -0.03875045552849769 -4.993099629320205
124 -0.03877214584499598 -5.032397612184284 -0.03883175477385521 -5.03193138409406
125 -0.03874712102115154 -5.071144733205435 -0.039091946370899675 -5.07102333046496
126 -0.03872373104095459 -5.10986846424639 -0.038426533341407776 -5.1094498638063675
127 -0.03870477452874184 -5.148573238775132 -0.03855346255004406 -5.148003326356411
128 -0.03869546949863434 -5.187268708273766 -0.039055533893406394 -5.1870588602498175
129 -0.038662380538880825 -5.225931088812647 -0.03878373093903065 -5.225842591188848
130 -0.03864228501915932 -5.264573373831807 -0.03853201512247324 -5.264374606311321
131 -0.038628815300762655 -5.30320218913257 -0.0387220773845911 -5.303096683695912
132 -0.03860273398458958 -5.341804923117159 -0.03866835199296474 -5.341765035688877
133 -0.038580800592899325 -5.3803857237100585 -0.03759676907211542 -5.379361804760992
134 -0.038575441017746924 -5.418961164727805 -0.038511783443391324 -5.417873588204384
135 -0.03855812046676874 -5.457519285194574 -0.03870016057044268 -5.456573748774827
136 -0.038531399331986904 -5.496050684526561 -0.038504154235124585 -5.4950779030099515
137 -0.038518279790878296 -5.534568964317439 -0.03846456669270992 -5.533542469702661
138 -0.03849371690303087 -5.57306268122047 -0.03824724294245243 -5.5717897126451135
139 -0.03848144970834255 -5.611544130928813 -0.03843369875103235 -5.610223411396146
140 -0.03845520615577698 -5.64999933708459 -0.03833141289651394 -5.64855482429266
141 -0.038452623225748536 -5.6884519603103385 -0.03885755222290754 -5.687412376515567
142 -0.038424423150718215 -5.7268763834610565 -0.038823558017611504 -5.726235934533179
143 -0.03840237967669964 -5.765278763137756 -0.03849006406962872 -5.764725998602808
144 -0.03838490508496761 -5.803663668222724 -0.03864895962178707 -5.803374958224595
145 -0.038351785950362684 -5.842015454173087 -0.038159200176596644 -5.841534158401191
146 -0.038347402773797515 -5.880362856946884 -0.03829276505857706 -5.879826923459768
147 -0.038323591277003285 -5.9186864482238875 -0.038291579484939574 -5.918118502944707
148 -0.038307456858456136 -5.956993905082344 -0.03817515466362238 -5.956293657608329
149 -0.03828864172101021 -5.995282546803354 -0.03827847149223089 -5.99457212910056
150 -0.038268948532640935 -6.033551495335995 -0.0384336156770587 -6.033005744777619
151 -0.03825144767761231 -6.071802943013608 -0.03813388850539923 -6.0711396332830185
152 -0.03823605701327324 -6.110039000026881 -0.03831882942467928 -6.109458462707698
153 -0.03821722343564034 -6.148256223462521 -0.037976890616118905 -6.147435353323817
154 -0.0381981834769249 -6.186454406939446 -0.03803847022354603 -6.185473823547363
155 -0.038188358210027216 -6.224642765149473 -0.038356338441371915 -6.223830161988735
156 -0.03817248828709126 -6.262815253436564 -0.038097310811281204 -6.261927472800016
157 -0.03815800249576569 -6.3009732559323295 -0.03804033137857914 -6.299967804178595
158 -0.038130355067551136 -6.339103610999881 -0.038024069741368294 -6.337991873919964
159 -0.03812683988362551 -6.3772304508835065 -0.037635552883148196 -6.375627426803112
160 -0.038111028634011744 -6.415341479517518 -0.03804150838404894 -6.413668935187161
161 -0.038091367669403554 -6.453432847186922 -0.03793603405356407 -6.451604969240725
162 -0.03806972689926624 -6.491502574086188 -0.038932024501264095 -6.490536993741989
163 -0.03805320411920547 -6.529555778205394 -0.03832980077713728 -6.528866794519126
164 -0.0380225881934166 -6.56757836639881 -0.03777520302683115 -6.566641997545957
165 -0.03801069278270006 -6.6055890591815105 -0.03792854659259319 -6.60457054413855
166 -0.03799782022833824 -6.643586879409849 -0.03819000478833914 -6.642760548926889
167 -0.037973598949611186 -6.68156047835946 -0.03806449715048075 -6.68082504607737
168 -0.03796281460672617 -6.719523292966186 -0.037608751095831394 -6.718433797173201
169 -0.03793900012969971 -6.757462293095886 -0.03801779896020889 -6.75645159613341
170 -0.03792553190141916 -6.795387824997305 -0.03822710476815701 -6.794678700901567
171 -0.03790893293917179 -6.833296757936477 -0.03790886737406254 -6.832587568275629
172 -0.037895315513014796 -6.871192073449492 -0.03775128405541182 -6.870338852331042
173 -0.03787668626755476 -6.909068759717046 -0.03774457927793264 -6.908083431608974
174 -0.037862210907042025 -6.946930970624088 -0.037908509373664856 -6.945991940982639
175 -0.03785087410360575 -6.984781844727694 -0.037542103230953215 -6.983534044213592
176 -0.03783331923186779 -7.0226151639595615 -0.037742217630147935 -7.02127626184374
177 -0.037820004671812055 -7.060435168631374 -0.03791454713791609 -7.059190808981656
178 -0.037794537283480166 -7.098229705914854 -0.03772362824529409 -7.09691443722695
179 -0.037798774801194666 -7.136028480716048 -0.037086624465882775 -7.134001061692833
180 -0.03777440525591373 -7.173802885971962 -0.0377122825011611 -7.171713344193994
181 -0.03776201065629721 -7.211564896628259 -0.037535409815609454 -7.209248754009603
182 -0.037738695926964286 -7.249303592555223 -0.037834320962429044 -7.247083074972032
183 -0.03772114012390375 -7.287024732679127 -0.037797612510621546 -7.284880687482653
184 -0.037708628736436364 -7.324733361415563 -0.03758213222026825 -7.322462819702921
185 -0.03769329432398081 -7.362426655739545 -0.037567753344774246 -7.360030573047696
186 -0.03768638242036104 -7.400113038159906 -0.03824084307998419 -7.39827141612768
187 -0.03766990825533867 -7.437782946415244 -0.03835540879517794 -7.436626824922858
188 -0.03763299770653248 -7.475415944121777 -0.037243707478046416 -7.4738705324009045
189 -0.037622755579650405 -7.513038699701427 -0.037816792726516724 -7.511687325127421
190 -0.037609915249049664 -7.550648614950477 -0.03708368018269539 -7.548771005310116
191 -0.03759538047015667 -7.588243995420633 -0.0375836880877614 -7.586354693397878
192 -0.03757805936038494 -7.625822054781018 -0.037578405998647216 -7.623933099396525
193 -0.03755749445408583 -7.6633795492351044 -0.03799259271472692 -7.661925692111252
194 -0.03753980603069067 -7.700919355265795 -0.03833827301859856 -7.70026396512985
195 -0.037521634809672834 -7.7384409900754685 -0.0372743209823966 -7.737538286112247
196 -0.03750818427652121 -7.7759491743519895 -0.03778967093676329 -7.77532795704901
197 -0.037485576793551446 -7.813434751145541 -0.03742217551916838 -7.812750132568178
198 -0.037471359223127367 -7.850906110368669 -0.038244346342980864 -7.850994478911159
199 -0.03744928576052189 -7.888355396129191 -0.03756773918867111 -7.88856221809983
200 -0.037435421347618104 -7.925790817476809 -0.03792384155094623 -7.9264860596507765
201 -0.03742187209427357 -7.963212689571082 -0.037575431354343894 -7.96406149100512
202 -0.037397350557148455 -8.000610040128231 -0.03764103464782238 -8.001702525652943
203 -0.03738378044217825 -8.03799382057041 -0.037389894388616084 -8.039092420041559
204 -0.03736641313880682 -8.075360233709217 -0.03784558102488518 -8.076938001066445
205 -0.03733733296394348 -8.11269756667316 -0.037584981136024 -8.11452298220247
206 -0.03732733931392431 -8.150024905987085 -0.03722598310559988 -8.15174896530807
207 -0.03732029497623444 -8.18734520096332 -0.03697010390460491 -8.188719069212674
208 -0.03730548229068518 -8.224650683254005 -0.03693324029445648 -8.22565230950713
209 -0.03729693740606308 -8.261947620660068 -0.03767293207347393 -8.263325241580603
210 -0.037282953038811684 -8.29923057369888 -0.037234623543918134 -8.300559865124521
211 -0.03726391103118658 -8.336494484730066 -0.03723064456135035 -8.337790509685872
212 -0.03724227957427502 -8.373736764304342 -0.03699616547673941 -8.374786675162612
213 -0.03724651727825403 -8.410983281582595 -0.037248163111507894 -8.41203483827412
214 -0.03723335023969412 -8.448216631822289 -0.03681233543902636 -8.448847173713148
215 -0.03720299396663904 -8.485419625788928 -0.038669053465127945 -8.487516227178276
216 -0.037194503284990785 -8.522614129073919 -0.036955964379012586 -8.524472191557289
217 -0.03717804942280054 -8.55979217849672 -0.03724885229021311 -8.561721043847502
218 -0.03716589119285345 -8.596958069689572 -0.03701483365148306 -8.598735877498985
219 -0.03715784922242164 -8.634115918911993 -0.037640304490923884 -8.63637618198991
220 -0.03713097665458918 -8.671246895566583 -0.03686854466795921 -8.673244726657868
221 -0.0371197821572423 -8.708366677723825 -0.035750985518097876 -8.708995712175966
222 -0.03711438272148371 -8.745481060445309 -0.037053656205534934 -8.7460493683815
223 -0.037099487520754336 -8.782580547966063 -0.03676815088838339 -8.782817519269884
224 -0.03709249347448349 -8.819673041440547 -0.03690669033676386 -8.819724209606647
225 -0.037076853774487974 -8.856749895215035 -0.037130039371550086 -8.856854248978198
226 -0.037062840349972245 -8.893812735565007 -0.03688099998980761 -8.893735248968007
227 -0.03704853244125843 -8.930861268006264 -0.037099773064255714 -8.930835022032262
228 -0.037035226449370386 -8.967896494455635 -0.03761748243123293 -8.968452504463496
229 -0.03701459802687168 -9.004911092482507 -0.03674388136714697 -9.005196385830644
230 -0.03700144644826651 -9.041912538930774 -0.03713380303233862 -9.042330188862982
231 -0.036982861906290056 -9.078895400837064 -0.036367816664278504 -9.07869800552726
232 -0.03697177283465862 -9.115867173671722 -0.038105118274688723 -9.11680312380195
233 -0.03697433453053236 -9.152841508202254 -0.0373348593711853 -9.154137983173134
234 -0.03697439357638359 -9.189815901778637 -0.03825902529060841 -9.192397008463743
235 -0.03692245222628117 -9.226738354004919 -0.03726827800273895 -9.229665286466481
236 -0.03690917156636715 -9.263647525571287 -0.03764517400413751 -9.267310460470618
237 -0.036884942650794984 -9.300532468222082 -0.036930174380540845 -9.304240634851158
238 -0.03687903732061386 -9.337411505542695 -0.03705887086689472 -9.341299505718053
239 -0.03685190379619598 -9.37426340933889 -0.0368946636095643 -9.378194169327617
240 -0.03684048131108284 -9.411103890649974 -0.03856735210865736 -9.416761521436275
241 -0.03681790176779032 -9.447921792417764 -0.03558390401303768 -9.452345425449312
242 -0.036810717545449734 -9.484732509963214 -0.035897355154156686 -9.48824278060347
243 -0.03678392134606838 -9.521516431309282 -0.035593282990157606 -9.523836063593627
244 -0.03680969960987568 -9.558326130919157 -0.037237923964858054 -9.561073987558485
245 -0.03682513143867254 -9.59515126235783 -0.03154385751113296 -9.592617845069618
246 -0.036819517984986304 -9.631970780342815 -0.03727289289236069 -9.62989073796198
247 -0.03680715505033731 -9.668777935393152 -0.03635718207806349 -9.666247920040043
248 -0.03680282607674599 -9.705580761469898 -0.036372027918696405 -9.70261994795874
249 -0.03677887916564941 -9.742359640635547 -0.03793007601052523 -9.740550023969265
250 -0.03676331099122763 -9.779122951626775 -0.0371111074462533 -9.777661131415519
251 -0.03674192912876606 -9.81586488075554 -0.03663007840514183 -9.814291209820661
252 -0.03673313949257136 -9.852598020248113 -0.03727348428219557 -9.851564694102857
253 -0.03671890627592802 -9.88931692652404 -0.03685950990766287 -9.88842420401052
254 -0.03670130670070648 -9.926018233224747 -0.03662155698984861 -9.925045761000368
255 -0.03668672498315573 -9.962704958207903 -0.03690574113279581 -9.961951502133163
256 -0.03666425980627537 -9.999369218014179 -0.0366670448333025 -9.998618546966465
257 -0.03664974346756935 -10.036018961481748 -0.03676200173795223 -10.035380548704417
258 -0.036641488410532476 -10.07266044989228 -0.036280437372624874 -10.071660986077042
259 -0.03661574069410563 -10.109276190586387 -0.03559855967760086 -10.107259545754642
260 -0.03662329316139221 -10.14589948374778 -0.03627373222261667 -10.143533277977259
261 -0.03661743551492691 -10.182516919262707 -0.03728344310075045 -10.18081672107801
262 -0.03660211823880673 -10.219119037501514 -0.036668508499860766 -10.217485229577871
263 -0.03658081274479628 -10.25569985024631 -0.03662652466446161 -10.254111754242333
264 -0.036568731628358365 -10.29226858187467 -0.03605207148939371 -10.290163825731726
265 -0.036571843177080156 -10.32884042505175 -0.03164219968020916 -10.321806025411936
266 -0.03658805284649134 -10.365428477898242 -0.038040978275239466 -10.359847003687175
267 -0.03655047472566366 -10.401978952623905 -0.036745692044496535 -10.396592695731671
268 -0.03654414433985949 -10.438523096963765 -0.03634525202214718 -10.43293794775382
269 -0.0365329347550869 -10.475056031718852 -0.03631188664585352 -10.469249834399672
270 -0.03651241362094879 -10.511568445339801 -0.03627886027097702 -10.50552869467065
271 -0.03649979904294014 -10.54806824438274 -0.036599149368703364 -10.542127844039353
272 -0.03648872915655375 -10.584556973539295 -0.036534063145518304 -10.578661907184872
273 -0.03647758606821298 -10.621034559607507 -0.03692122977226973 -10.615583136957142
274 -0.03646121565252543 -10.657495775260033 -0.037092091515660286 -10.652675228472802
275 -0.03644020576030016 -10.693935981020333 -0.03648811858147383 -10.689163347054276
276 -0.03643691949546337 -10.730372900515796 -0.035518710315227506 -10.724682057369503
277 -0.03641847129911184 -10.766791371814907 -0.036125979386270046 -10.760808036755773
278 -0.036415761709213255 -10.80320713352412 -0.03664747793227434 -10.797455514688046
279 -0.03639996349811554 -10.839607097022236 -0.03610500823706388 -10.83356052292511
280 -0.03637576140463352 -10.87598285842687 -0.03622766509652138 -10.869788188021632
281 -0.036371858604252336 -10.912354717031121 -0.03540233485400677 -10.905190522875639
282 -0.03637125194072723 -10.948725968971848 -0.03533842097967863 -10.940528943855318
283 -0.036358028277754785 -10.985083997249603 -0.038247857429087165 -10.978776801284406
284 -0.03633882701396942 -11.021422824263572 -0.0359252892434597 -11.014702090527866
285 -0.03632447998970747 -11.05774730425328 -0.0364564947783947 -11.051158585306261
286 -0.03630386460572481 -11.094051168859004 -0.03554852623492479 -11.086707111541186
287 -0.03629092015326023 -11.130342089012263 -0.036423891223967074 -11.123131002765152
288 -0.03629791308194399 -11.166640002094207 -0.036197591386735437 -11.159328594151887
289 -0.0362689446657896 -11.202908946759996 -0.03858029115945101 -11.197908885311339
290 -0.03622474353760481 -11.239133690297601 -0.03532371930778026 -11.233232604619118
291 -0.036230710335075855 -11.275364400632677 -0.036096945591270926 -11.26932955021039
292 -0.03623258657753468 -11.311596987210212 -0.03618655391037464 -11.305516104120764
293 -0.03622012175619602 -11.347817108966408 -0.03636310584843159 -11.341879209969196
294 -0.03620378989726305 -11.384020898863671 -0.03669604361057281 -11.378575253579768
295 -0.03618680164217949 -11.42020770050585 -0.036424143612384795 -11.414999397192153
296 -0.03617195263504982 -11.4563796531409 -0.0366552984341979 -11.45165469562635
297 -0.036172551289200786 -11.492552204430101 -0.03764403257519007 -11.489298728201542
298 -0.0361463712528348 -11.528698575682936 -0.036555115878582 -11.525853844080123
299 -0.03612821996212005 -11.564826795645056 -0.03557977024465799 -11.56143361432478
300 -0.03611539844423532 -11.60094219408929 -0.03556245490908623 -11.596996069233867
301 -0.03611469175666571 -11.637056885845956 -0.03569430410861969 -11.632690373342488
302 -0.03608728349208832 -11.673144169338045 -0.03611349184066057 -11.668803865183149
303 -0.03608742766082287 -11.709231596998867 -0.03609226811677217 -11.70489613329992
304 -0.03607074357569218 -11.74530234057456 -0.03545436188578606 -11.740350495185707
305 -0.036065968312323095 -11.781368308886883 -0.03561916258186102 -11.775969657767568
306 -0.036048625223338605 -11.817416934110222 -0.03720626588910818 -11.813175923656676
307 -0.036032524332404135 -11.853449458442626 -0.0359178502112627 -11.849093773867938
308 -0.03601328432559967 -11.889462742768226 -0.03514076806604862 -11.884234541933987
309 -0.03601736500859261 -11.925480107776819 -0.0360913822427392 -11.920325924176726
310 -0.03600641135126352 -11.961486519128082 -0.035915075428783895 -11.95624099960551
311 -0.035997881181538106 -11.99748440030962 -0.03427172489464283 -11.990512724500153
312 -0.035980097576975824 -12.033464497886596 -0.03549029026180506 -12.026003014761958
313 -0.03598015513271093 -12.069444653019307 -0.035837390646338466 -12.061840405408297
314 -0.03597891014069319 -12.10542356316 -0.03492265790700912 -12.096763063315306
315 -0.0359684731811285 -12.141392036341129 -0.03723726943135262 -12.134000332746659
316 -0.035944239050149915 -12.177336275391278 -0.03578869067132473 -12.169789023417984
317 -0.03593495339155197 -12.21327122878283 -0.03553911317139864 -12.205328136589383
318 -0.0359226243570447 -12.249193853139875 -0.036091923154890536 -12.241420059744273
319 -0.03590724915266037 -12.285101102292536 -0.03580870609730482 -12.277228765841578
320 -0.035935672000050545 -12.321036774292587 -0.033845956437289715 -12.311074722278867
321 -0.035879094153642654 -12.35691586844623 -0.034924648515880105 -12.345999370794747
322 -0.03589015696197748 -12.392806025408207 -0.03663047142326832 -12.382629842218016
323 -0.03586278408765793 -12.428668809495866 -0.03575458768755198 -12.418384429905569
324 -0.035862005315721035 -12.464530814811587 -0.0357395937666297 -12.454124023672199
325 -0.035856655612587926 -12.500387470424174 -0.03804612476378679 -12.492170148435985
326 -0.03583291657269001 -12.536220386996865 -0.03530425801873207 -12.527474406454717
327 -0.035829778760671616 -12.572050165757537 -0.03633922506123781 -12.563813631515954
328 -0.03581298869103193 -12.607863154448568 -0.03676081635057926 -12.600574447866533
329 -0.03578128330409527 -12.643644437752663 -0.03480578679591417 -12.635380234662447
330 -0.035776337236166 -12.679420774988829 -0.03591253887861967 -12.671292773541067
331 -0.035763931833207606 -12.715184706822036 -0.03582863658666611 -12.707121410127733
332 -0.035764865949749945 -12.750949572771786 -0.03389525506645441 -12.741016665194188
333 -0.035758969560265544 -12.786708542332052 -0.03518837913870811 -12.776205044332896
334 -0.03574883453547954 -12.822457376867531 -0.035849164985120294 -12.812054209318015
335 -0.035730240680277345 -12.858187617547808 -0.036086906865239146 -12.848141116183255
336 -0.03572279904037714 -12.893910416588184 -0.035819973610341546 -12.883961089793596
337 -0.03571450337767601 -12.92962491996586 -0.036089583113789556 -12.920050672907385
338 -0.035704105906188485 -12.965329025872048 -0.03228003103286028 -12.952330703940245
339 -0.03570096362382173 -13.00102998949587 -0.035954194329679015 -12.988284898269924
340 -0.0356806218624115 -13.03671061135828 -0.0368385998532176 -13.025123498123142
341 -0.035674965009093285 -13.072385576367374 -0.036157353222370146 -13.061280851345511
342 -0.03564485739916563 -13.10803043376654 -0.03085759188979864 -13.09213844323531
343 -0.03566919732838869 -13.143699631094929 -0.035528821870684624 -13.127667265105995
344 -0.03565261717885733 -13.179352248273787 -0.03442772496491671 -13.162094990070912
345 -0.03565388154238462 -13.215006129816171 -0.03742752857506275 -13.199522518645974
346 -0.03563992995768785 -13.250646059773858 -0.03554430119693279 -13.235066819842906
347 -0.0356246642768383 -13.286270724050697 -0.03572394400835037 -13.270790763851256
348 -0.03561311233788729 -13.321883836388585 -0.03629452604800463 -13.30708528989926
349 -0.035606209002435205 -13.35749004539102 -0.036768144182860854 -13.343853434082122
350 -0.035582555644214156 -13.393072601035234 -0.03758858274668455 -13.381442016828807
351 -0.035558767057955264 -13.428631368093189 -0.035916289687156676 -13.417358306515963
352 -0.03554123230278492 -13.464172600395974 -0.03533285409212113 -13.452691160608085
353 -0.03552834987640381 -13.499700950272379 -0.034701521322131154 -13.487392681930215
354 -0.03552675396203995 -13.53522770423442 -0.03611113205552101 -13.523503813985736
355 -0.03551384769380093 -13.57074155192822 -0.034452231228351594 -13.557956045214087
356 -0.035511191748082635 -13.606252743676302 -0.03529846761375666 -13.593254512827844
357 -0.035514889284968376 -13.64176763296127 -0.0375458974391222 -13.630800410266966
358 -0.035472529381513594 -13.677240162342784 -0.0346895145252347 -13.665489924792201
359 -0.03547945823520422 -13.712719620577989 -0.03937525898218155 -13.704865183774382
360 -0.035434230044484136 -13.748153850622472 -0.03507533259689808 -13.73994051637128
361 -0.035437902249395845 -13.783591752871867 -0.033770748414099216 -13.77371126478538
362 -0.03543521855026484 -13.819026971422133 -0.03591484799981117 -13.80962611278519
363 -0.035410034283995626 -13.854437005706128 -0.03512601163238287 -13.844752124417573
364 -0.03540207892656326 -13.88983908463269 -0.03485999554395676 -13.87961211996153
365 -0.035387313924729824 -13.92522639855742 -0.03615075536072254 -13.915762875322253
366 -0.03537727352231741 -13.960603672079738 -0.03657296132296324 -13.952335836645217
367 -0.03536119498312473 -13.995964867062863 -0.03504906091839075 -13.987384897563608
368 -0.03533645626157522 -14.031301323324438 -0.03418883550912142 -14.02157373307273
369 -0.03534195646643638 -14.066643279790874 -0.035730968974530694 -14.05730470204726
370 -0.03533538449555636 -14.101978664286431 -0.03744590170681476 -14.094750603754074
371 -0.03529668226838112 -14.137275346554812 -0.03578703608363867 -14.130537639837712
372 -0.03529560398310423 -14.172570950537917 -0.03446006737649441 -14.164997707214207
373 -0.03528512790799141 -14.207856078445909 -0.03550951536744833 -14.200507222581654
374 -0.03526682816445827 -14.243122906610367 -0.03621764741837978 -14.236724870000034
375 -0.03524817805737257 -14.27837108466774 -0.03628237377852202 -14.273007243778556
376 -0.03525686785578728 -14.313627952523527 -0.03551690075546503 -14.30852414453402
377 -0.03525022193789482 -14.348878174461422 -0.03408212624490261 -14.342606270778923
378 -0.03525237105786801 -14.384130545519291 -0.038524120673537256 -14.38113039145246
379 -0.03521142024546862 -14.41934196576476 -0.0368482256308198 -14.41797861708328
380 -0.035191237926483154 -14.454533203691243 -0.035713592730462554 -14.453692209813743
381 -0.0351712791249156 -14.489704482816158 -0.0353865709155798 -14.489078780729324
382 -0.035176535695791246 -14.52488101851195 -0.0357220608741045 -14.524800841603428
383 -0.03516904804855585 -14.560050066560505 -0.03317853007465601 -14.557979371678083
384 -0.035143723525106904 -14.595193790085611 -0.03554326258599758 -14.593522634264081
385 -0.03513716645538807 -14.630330956541 -0.03522170409560203 -14.628744338359683
386 -0.03512167539447546 -14.665452631935475 -0.035596111230552195 -14.664340449590235
387 -0.035111069679260254 -14.700563701614735 -0.03594630341976881 -14.700286753010003
388 -0.03509669024497271 -14.735660391859708 -0.03504078220576048 -14.735327535215763
389 -0.03508502077311278 -14.770745412632822 -0.03421775978058576 -14.769545294996348
390 -0.03508892767131329 -14.805834340304136 -0.03653858229517937 -14.806083877291528
391 -0.03508064411580562 -14.84091498441994 -0.03593604266643524 -14.842019919957963
392 -0.03505098614841699 -14.875965970568357 -0.035123455710709094 -14.877143375668672
393 -0.03503587450832128 -14.911001845076678 -0.0332281457260251 -14.910371521394696
394 -0.035051359049975875 -14.946053204126654 -0.03349273279309273 -14.943864254187789
395 -0.035092053934931755 -14.981145258061586 -0.04132397826761007 -14.985188232455398
396 -0.03500608336180448 -15.01615134142339 -0.034603599831461905 -15.01979183228686
397 -0.0349896814674139 -15.051141022890803 -0.03525437880307436 -15.055046211089934
398 -0.034964576922357084 -15.08610559981316 -0.0350771751254797 -15.090123386215414
399 -0.03495679534971714 -15.121062395162879 -0.034632385708391666 -15.124755771923805
400 -0.034952187165617946 -15.156014582328497 -0.03467862010002136 -15.159434392023826
401 -0.03494040258228779 -15.190954984910785 -0.035418040305376056 -15.194852432329203
402 -0.034930604696273806 -15.22588558960706 -0.035128317587077615 -15.22998074991628
403 -0.03491757083684206 -15.260803160443903 -0.035624125972390175 -15.26560487588867
404 -0.03491478022187948 -15.295717940665781 -0.035639543831348416 -15.301244419720017
405 -0.03488086704164743 -15.330598807707428 -0.0355759285390377 -15.336820348259055
406 -0.03486984614282847 -15.365468653850257 -0.034983628802001475 -15.371803977061056
407 -0.034867968037724496 -15.400336621887982 -0.03514170572161675 -15.406945682782673
408 -0.03485709372907877 -15.43519371561706 -0.0353461991995573 -15.44229188198223
409 -0.034853225015103816 -15.470046940632164 -0.03341087587177753 -15.475702757854007
410 -0.03484111186116934 -15.504888052493333 -0.035331261716783045 -15.51103401957079
411 -0.034835058450698855 -15.539723110944033 -0.033552781119942664 -15.544586800690732
412 -0.03483706545084715 -15.57456017639488 -0.034737960807979106 -15.579324761498711
413 -0.03482049610465765 -15.609380672499539 -0.03732834663242102 -15.616653108131132
414 -0.03480018302798271 -15.644180855527521 -0.03629342895001173 -15.652946537081144
415 -0.0347709147259593 -15.67895177025348 -0.034562747180461886 -15.687509284261607
416 -0.03477476928383112 -15.713726539537312 -0.0342616381123662 -15.721770922373972
417 -0.034772453270852564 -15.748498992808164 -0.03749931119382381 -15.759270233567795
418 -0.034728032723069194 -15.783227025531234 -0.03602373860776424 -15.795293972175559
419 -0.034716935269534586 -15.817943960800768 -0.03521481156349182 -15.83050878373905
420 -0.03469289410859346 -15.852636854909361 -0.03765954989939928 -15.86816833363845
421 -0.03469016384333372 -15.887327018752694 -0.03372504245489836 -15.901893376093348
422 -0.03469009734690189 -15.922017116099596 -0.03478023763746023 -15.936673613730807
423 -0.03466304484754801 -15.956680160947144 -0.03279925063252449 -15.969472864363333
424 -0.03467160407453775 -15.991351765021681 -0.03471890650689602 -16.00419177087023
425 -0.03465597908943892 -16.02600774411112 -0.03658313974738121 -16.04077491061761
426 -0.03463066965341568 -16.060638413764536 -0.03472723942250013 -16.075502150040112
427 -0.034627504833042624 -16.09526591859758 -0.03541191928088665 -16.110914069320998
428 -0.034620622359216216 -16.129886540956797 -0.03398019894957542 -16.144894268270573
429 -0.034595590084791183 -16.164482131041588 -0.03150115283206105 -16.176395421102633
430 -0.03462701626121998 -16.199109147302806 -0.03353577870875597 -16.20993119981139
431 -0.03459964301437139 -16.233708790317177 -0.03052188688889146 -16.24045308670028
432 -0.03463227301836014 -16.268341063335537 -0.03413899950683117 -16.27459208620711
433 -0.034623187594115735 -16.30296425092965 -0.028324171714484692 -16.302916257921595
434 -0.03463232964277267 -16.337596580572423 -0.03469474501907825 -16.337611002940672
435 -0.034616680815815926 -16.37221326138824 -0.03439279478043318 -16.372003797721106
436 -0.03460841868072748 -16.406821680068965 -0.03376801703125239 -16.40577181475236
437 -0.03460242766886949 -16.441424107737834 -0.03551914375275374 -16.441290958505114
438 -0.03459276463836432 -16.4760168723762 -0.03363513834774494 -16.474926096852858
439 -0.034583817794919015 -16.510600690171117 -0.03604566752910614 -16.510971764381964
440 -0.034560542553663254 -16.54516123272478 -0.03602739982306957 -16.546999164205033
441 -0.034544259496033194 -16.579705492220814 -0.03487213551998138 -16.581871299725016
442 -0.03452940694987774 -16.614234899170693 -0.03257762063294649 -16.61444892035796
443 -0.03454407919198275 -16.648778978362675 -0.03293184004724026 -16.647380760405202
444 -0.03449098393321037 -16.683269962295885 -0.039408042654395105 -16.686788803059596
445 -0.03451346829533577 -16.717783430591222 -0.03548026848584414 -16.72226907154544
446 -0.034499119780957696 -16.75228255037218 -0.03415935467928648 -16.756428426224726
447 -0.03447210397571325 -16.78675465434789 -0.03468818198889494 -16.79111660821362
448 -0.03447984922677279 -16.821234503574665 -0.033639876171946526 -16.824756484385567
449 -0.03445949517190457 -16.85569399874657 -0.03460417352616787 -16.859360657911736
450 -0.03445988409221172 -16.89015388283878 -0.03317391034215689 -16.892534568253893
451 -0.03444491159170866 -16.92459879443049 -0.03411913122981787 -16.926653699483712
452 -0.03445489387959242 -16.95905368831008 -0.034829912893474105 -16.961483612377187
453 -0.03445219565182924 -16.993505883961912 -0.03425177130848169 -16.99573538368567
454 -0.03443475943058729 -17.0279406433925 -0.03425317462533713 -17.029988558311008
455 -0.03441590685397387 -17.062356550246474 -0.03377293776720762 -17.063761496078214
456 -0.034418165870010856 -17.096774716116485 -0.03531421348452568 -17.09907570956274
457 -0.03440297041088343 -17.13117768652737 -0.034234688803553584 -17.133310398366294
458 -0.03440016321837902 -17.16557784974575 -0.034617405384778976 -17.167927803751073
459 -0.03439424280077219 -17.19997209254652 -0.03577294871211052 -17.203700752463185
460 -0.034360576421022415 -17.234332668967543 -0.03652386739850044 -17.240224619861685
461 -0.0343401862308383 -17.268672855198382 -0.03565521910786629 -17.27587983896955
462 -0.03432318959385157 -17.302996044792234 -0.03437001295387745 -17.31024985192343
463 -0.034292971901595595 -17.33728901669383 -0.03377507720142603 -17.344024929124856
464 -0.03437225800007582 -17.371661274693906 -0.02912310780957341 -17.37314803693443
465 -0.03432405143976212 -17.405985326133667 -0.03471241984516382 -17.407860456779595
466 -0.034317885898053645 -17.440303212031722 -0.03689504768699407 -17.44475550446659
467 -0.03428751192986965 -17.47459072396159 -0.03540436699986458 -17.48015987146645
468 -0.03426298126578331 -17.508853705227374 -0.03585904017090798 -17.51601891163736
469 -0.034254355169832704 -17.543108060397206 -0.03614494930952787 -17.552163860946887
470 -0.03423338886350393 -17.57734144926071 -0.0364470086991787 -17.588610869646065
471 -0.03420032039284706 -17.61154176965356 -0.03699281886219978 -17.625603688508264
472 -0.03419203646481037 -17.64573380611837 -0.03324100412428379 -17.65884469263255
473 -0.034206796996295454 -17.679940603114662 -0.03165426235646009 -17.69049895498901
474 -0.0341886967420578 -17.71412929985672 -0.032387112639844416 -17.722886067628856
475 -0.034182197600603106 -17.748311497457323 -0.03338056802749634 -17.756266635656353
476 -0.03420740328729153 -17.782518900744613 -0.03770491499453783 -17.79397155065089
477 -0.034173797629773614 -17.816692698374386 -0.03532375227659941 -17.82929530292749
478 -0.03417412005364895 -17.850866818428035 -0.037914404086768626 -17.86720970701426
479 -0.03411917965859175 -17.884985998086627 -0.03321920298039913 -17.90042890999466
480 -0.03410782534629107 -17.919093823432917 -0.03307039197534323 -17.933499301970002
481 -0.03409131560474634 -17.953185139037664 -0.03445135299116373 -17.967950654961165
482 -0.03412103429436684 -17.98730617333203 -0.039572412706911565 -18.007523067668075
483 -0.034070095792412755 -18.021376269124442 -0.03369195275008678 -18.04121502041816
484 -0.03407224416732788 -18.05544851329177 -0.03289289716631174 -18.074107917584474
485 -0.03406350389122963 -18.089512017182997 -0.032938340306282045 -18.107046257890755
486 -0.034072428569197656 -18.123584445752194 -0.03602496180683375 -18.14307121969759
487 -0.03404931854456663 -18.15763376429676 -0.03251362089067698 -18.175584840588265
488 -0.034032661095261575 -18.19166642539202 -0.033289679512381556 -18.208874520100647
489 -0.03403408508747816 -18.2257005104795 -0.03840983156114817 -18.247284351661794
490 -0.033996283821761605 -18.25969679430126 -0.03341852053999901 -18.280702872201793
491 -0.034002979099750516 -18.29369977340101 -0.03404714670032263 -18.314750018902117
492 -0.03397598508745432 -18.327675758488464 -0.03369418922811747 -18.348444208130235
493 -0.033976833522319796 -18.361652592010785 -0.033669100143015385 -18.38211330827325
494 -0.033966143056750296 -18.395618735067536 -0.03458301108330488 -18.416696319356557
495 -0.033968501910567286 -18.429587236978104 -0.03158420063555241 -18.44828051999211
496 -0.03399010822176933 -18.463577345199873 -0.03934046868234873 -18.487620988674458
497 -0.03394067529588938 -18.49751802049576 -0.03356000948697328 -18.52118099816143
498 -0.03394262231886387 -18.531460642814626 -0.03381870165467262 -18.554999699816104
499 -0.033923765458166596 -18.56538440827279 -0.03448391724377871 -18.589483617059884
500 -0.033918585442006585 -18.599302993714797 -0.03374295458197594 -18.623226571641858
501 -0.03391981963068247 -18.63322281334548 -0.032670119777321815 -18.65589669141918
502 -0.0339232062920928 -18.667146019637574 -0.027922690007835628 -18.683819381427014
503 -0.033900591731071475 -18.701046611368646 -0.034557326883077624 -18.718376708310092
504 -0.033967366069555284 -18.7350139774382 -0.026376878283917903 -18.744753586594012
505 -0.033932882733643054 -18.768946860171845 -0.03458425439894199 -18.779337840992955
506 -0.03390019498765469 -18.8028470551595 -0.034239314310252664 -18.813577155303207
507 -0.033888467215001584 -18.8367355223745 -0.035809796489775184 -18.849386951792983
508 -0.03388848882168531 -18.870624011196185 -0.03365821652114391 -18.883045168314126
509 -0.03389015085995197 -18.904514162056138 -0.036350684426724914 -18.919395852740852
510 -0.03386619091033936 -18.938380352966476 -0.03446101564913988 -18.95385686838999
511 -0.03385893497616053 -18.972239287942635 -0.03427476175129414 -18.988131630141286
512 -0.033841215260326865 -19.006080503202963 -0.034845123253762725 -19.02297675339505
513 -0.03383866921067238 -19.039919172413637 -0.0339258037507534 -19.056902557145804
514 -0.03382508456707001 -19.073744256980707 -0.0347742123529315 -19.091676769498736
515 -0.03381007574498653 -19.107554332725694 -0.03264717347919941 -19.124323942977934
516 -0.03379049301147461 -19.141344825737168 -0.03500017020851374 -19.159324113186447
517 -0.03380102887749672 -19.175145854614666 -0.03419705163687468 -19.19352116482332
518 -0.03378248307853937 -19.208928337693205 -0.03486659284681082 -19.22838775767013
519 -0.033761894702911376 -19.242690232396118 -0.03274260237812996 -19.26113036004826
520 -0.03375911209732294 -19.27644934449344 -0.033491005562245844 -19.294621365610507
521 -0.033765230886638166 -19.310214575380076 -0.03350660167634487 -19.32812796728685
522 -0.033731570839881896 -19.34394614621996 -0.033347339183092115 -19.36147530646994
523 -0.03373880535364151 -19.377684951573602 -0.036148476600646975 -19.39762378307059
524 -0.03372233137488365 -19.411407282948485 -0.03383086267858744 -19.431454645749177
525 -0.033705093525350095 -19.445112376473833 -0.03286855742335319 -19.46432320317253
526 -0.03370698653161526 -19.47881936300545 -0.03159260004758835 -19.495915803220118
527 -0.03376452457159758 -19.512583887577048 -0.01581174060702324 -19.511727543827142
528 -0.03375814538449049 -19.546342032961537 -0.03384962752461433 -19.545577171351756
529 -0.03374677468091249 -19.58008880764245 -0.03354227021336555 -19.579119441565123
530 -0.03371956441551447 -19.613808372057964 -0.03318202011287212 -19.612301461677994
531 -0.033713624626398084 -19.64752199668436 -0.03587505854666233 -19.648176520224656
532 -0.03371482361108065 -19.681236820295442 -0.03263023179024458 -19.6808067520149
533 -0.03371356874704361 -19.714950389042485 -0.03034482104703784 -19.711151573061937
534 -0.03365935441106558 -19.74860974345355 -0.04684831313788891 -19.757999886199826
535 -0.03366026468575001 -19.7822700081393 -0.03460408430546522 -19.79260397050529
536 -0.03364321738481522 -19.815913225524113 -0.03262198679149151 -19.82522595729678
537 -0.03362843599170447 -19.84954166151582 -0.033379731513559815 -19.85860568881034
538 -0.03362330924719572 -19.883164970763016 -0.03347281385213137 -19.89207850266247
539 -0.03363391626626253 -19.916798887029277 -0.03321092892438173 -19.925289431586855
540 -0.03360707852989435 -19.95040596555917 -0.03278966024518013 -19.958079091832033
541 -0.033629782311618325 -19.984035747870788 -0.03536667712032795 -19.993445768952363
542 -0.033618075959384444 -20.017653823830173 -0.03383567649871111 -20.027281445451074
543 -0.03359277620911598 -20.05124660003929 -0.034016264602541924 -20.061297710053616
544 -0.03358787782490254 -20.08483447786419 -0.03485872112214565 -20.09615643117576
545 -0.03355692308396101 -20.118391400948152 -0.035969315096735954 -20.132125746272497
546 -0.03352367598563433 -20.151915076933786 -0.032007216848433016 -20.16413296312093
547 -0.03354251086711883 -20.185457587800904 -0.03363263309001922 -20.19776559621095
548 -0.03352483063936233 -20.218982418440266 -0.03080931566655636 -20.228574911877505
549 -0.03354267776012421 -20.25252509620039 -0.03344100024551153 -20.262015912123015
550 -0.03352156206965447 -20.286046658270045 -0.03572998568415642 -20.29774589780717
551 -0.03350350130349398 -20.319550159573538 -0.034193133004009724 -20.33193903081118
552 -0.03350897040218115 -20.35305912997572 -0.03450617920607328 -20.366445210017254
553 -0.03347940780222416 -20.386538537777945 -0.03247823100537062 -20.398923441022625
554 -0.033487468399107455 -20.420026006177054 -0.03484476283192635 -20.43376820385455
555 -0.03346210177987814 -20.453488107956932 -0.033045641519129275 -20.466813845373682
556 -0.03344862870872021 -20.48693673666565 -0.03339346069842577 -20.50020730607211
557 -0.03344792425632477 -20.520384660921977 -0.03457911554723978 -20.534786421619348
558 -0.0334500590339303 -20.55383471995591 -0.033005572482943536 -20.56779199410229
559 -0.03343588784337044 -20.58727060779928 -0.034957504272460936 -20.602749498374752
560 -0.033403562195599076 -20.620674169994878 -0.03423508889973163 -20.636984587274483
561 -0.03339154198765755 -20.654065711982536 -0.032510334998369216 -20.669494922272854
562 -0.03338804692029953 -20.687453758902837 -0.03498480785638094 -20.704479730129236
563 -0.0333936782553792 -20.720847437158216 -0.033988882414996625 -20.73846861254423
564 -0.03334901947528124 -20.754196456633498 -0.03294698372483253 -20.771415596269065
565 -0.03333979696035385 -20.787536253593853 -0.03333213292062283 -20.80474772918969
566 -0.03334006685763598 -20.82087632045149 -0.03207653295248747 -20.836824262142176
567 -0.03335383422672748 -20.854230154678216 -0.03297792412340641 -20.869802186265584
568 -0.033352901414036754 -20.887583056092254 -0.038000356033444406 -20.907802542299027
569 -0.03328508511185646 -20.92086814120411 -0.033409704081714155 -20.94121224638074
570 -0.03329080156981945 -20.95415894277393 -0.032984215579926965 -20.974196461960666
571 -0.033293113112449646 -20.98745205588638 -0.03557448238134384 -21.00977094434201
572 -0.03327042814344168 -21.02072248402982 -0.033486077561974525 -21.043257021903983
573 -0.0332526084035635 -21.053975092433387 -0.03153105620294809 -21.07478807810693
574 -0.03325307946652174 -21.08722817189991 -0.03296175207942724 -21.107749830186357
575 -0.03323585316538811 -21.120464025065296 -0.034090716019272806 -21.14184054620563
576 -0.033214300870895386 -21.15367832593619 -0.03333760034292936 -21.175178146548557
577 -0.033218853361904624 -21.186897179298096 -0.03362086322158575 -21.208799009770143
578 -0.03320464696735144 -21.22010182626545 -0.03396902401000261 -21.242768033780145
579 -0.03320794180035591 -21.253309768065805 -0.03077282151207328 -21.273540855292218
580 -0.03320786785334349 -21.286517635919147 -0.037041339091956615 -21.310582194384175
581 -0.03317152447998524 -21.319689160399133 -0.03587692305445671 -21.34645911743863
582 -0.0331390617415309 -21.352828222140662 -0.03307752832770348 -21.379536645766333
583 -0.033146069012582303 -21.385974291153243 -0.03170696329325438 -21.411243609059586
584 -0.03313144650310278 -21.419105737656345 -0.03647575117647648 -21.44771936023606
585 -0.033108423836529254 -21.452214161492876 -0.03386303521692753 -21.48158239545299
586 -0.03311937525868416 -21.48533353675156 -0.03325814511626959 -21.51484054056926
587 -0.0330912871286273 -21.51842482388019 -0.03346827868372202 -21.54830881925298
588 -0.033082023821771146 -21.55150684770196 -0.03275689594447613 -21.581065715197457
589 -0.03308196291327477 -21.584588810615234 -0.033921496011316776 -21.614987211208774
590 -0.0330794220790267 -21.61766823269426 -0.03538395706564188 -21.650371168274415
591 -0.033052023872733115 -21.650720256566995 -0.031119282729923724 -21.68149045100434
592 -0.03304160758852959 -21.683761864155525 -0.032554701715707776 -21.714045152720047
593 -0.0330835297703743 -21.716845393925897 -0.03174301665276289 -21.74578816937281
594 -0.033076231367886066 -21.749921625293783 -0.033483111299574375 -21.779271280672383
595 -0.03306764960289001 -21.782989274896675 -0.031925191171467304 -21.81119647184385
596 -0.03305037077516317 -21.81603964567184 -0.03801908418536186 -21.84921555602921
597 -0.03299921788275242 -21.849038863554593 -0.03235321808606386 -21.881568774115276
598 -0.03301129546016455 -21.882050159014756 -0.03335553798824549 -21.914924312103523
599 -0.03300763498991728 -21.915057794004674 -0.03239492829889059 -21.947319240402415
600 -0.032974057272076605 -21.948031851276752 -0.03720829226076603 -21.98452753266318
601 -0.0329951424151659 -21.98102699369192 -0.033294896222651006 -22.01782242888583
602 -0.03298337403684855 -22.01401036772877 -0.033581529185175894 -22.051403958071006
603 -0.03296267185360193 -22.046973039582372 -0.032795289717614654 -22.08419924778862
604 -0.032950636371970175 -22.079923675954344 -0.031616111472249034 -22.11581535926087
605 -0.033004465699195865 -22.11292814165354 -0.028467766288667918 -22.14428312554954
606 -0.03297126647084951 -22.14589940812439 -0.030979880969971417 -22.17526300651951
607 -0.03294983301311731 -22.178849241137506 -0.032848828472197056 -22.20811183499171
608 -0.032943072356283666 -22.21179231349379 -0.030828137043863536 -22.23893997203557
609 -0.03296277597546578 -22.244755089469255 -0.03192738573998213 -22.270867357775554
610 -0.032939360663294795 -22.27769445013255 -0.03454263024032116 -22.305409988015874
611 -0.032964180782437326 -22.310658630914986 -0.031109288986772298 -22.336519277002647
612 -0.032941716350615026 -22.3436003472656 -0.03476076684892178 -22.37128004385157
613 -0.03293675892055035 -22.37653710618615 -0.026946196518838405 -22.39822624037041
614 -0.0329448688775301 -22.409481975063677 -0.029264385253190993 -22.4274906256236
615 -0.03293216414749622 -22.442414139211174 -0.03364417850971222 -22.461134804133312
616 -0.032930311560630796 -22.475344450771804 -0.03015079442411661 -22.49128559855743
617 -0.03292936589568853 -22.508273816667494 -0.03249068539589643 -22.523776283953325
618 -0.0329425198957324 -22.541216336563227 -0.031295645609498025 -22.55507192956282
619 -0.032918918505311014 -22.574135255068537 -0.034295573085546496 -22.58936750264837
620 -0.03292178716510534 -22.60705704223364 -0.031599118001759054 -22.620966620650126
621 -0.032887885719537734 -22.63994492795318 -0.03314482308924198 -22.654111443739367
622 -0.032911776751279834 -22.67285670470446 -0.03325426355004311 -22.68736570728941
623 -0.03288989756256342 -22.705746602267023 -0.031233463902026415 -22.718599171191435
624 -0.03285974655300379 -22.738606348820028 -0.03452291991561651 -22.753122091107052
625 -0.03286784309893846 -22.771474191918966 -0.032599350064992906 -22.785721441172043
626 -0.03286931347101927 -22.804343505389983 -0.032622518576681615 -22.818343959748724
627 -0.03286973871290684 -22.83721324410289 -0.036912659741938116 -22.85525661949066
628 -0.03282777853310108 -22.87004102263599 -0.030354191921651362 -22.885610811412313
629 -0.03282293304800987 -22.902863955684 -0.034487043134868146 -22.92009785454718
630 -0.0328183401376009 -22.935682295821604 -0.03278953768312931 -22.95288739223031
631 -0.03282981365919113 -22.968512109480795 -0.032283333502709864 -22.98517072573302
632 -0.03278839737176895 -23.001300506852562 -0.03125710021704435 -23.016427825950064
633 -0.03283430933952332 -23.034134816192086 -0.03329507429152727 -23.04972290024159
634 -0.032806471548974515 -23.06694128774106 -0.03112550200894475 -23.080848402250535
635 -0.03278923612087965 -23.09973052386194 -0.03501346092671156 -23.115861863177248
636 -0.032797446846961974 -23.132527970708903 -0.0327054051682353 -23.148567268345484
637 -0.03279221411794424 -23.165320184826847 -0.03343361504375934 -23.182000883389243
638 -0.03276523984968662 -23.198085424676535 -0.03187853656709194 -23.213879419956335
639 -0.032775656506419185 -23.230861081182955 -0.03951135315001011 -23.253390773106347
640 -0.032737360894680025 -23.263598442077633 -0.031811722181737424 -23.285202495288083
641 -0.032711454667150974 -23.296309896744784 -0.03439636044204235 -23.319598855730124
642 -0.03270237315446138 -23.329012269899245 -0.03274371176958084 -23.352342567499704
643 -0.03270773496478796 -23.361720004864033 -0.03369349427521229 -23.386036061774917
644 -0.03268586378544569 -23.39440586864948 -0.03901522271335125 -23.42505128448827
645 -0.03266811277717352 -23.427073981426652 -0.03303092680871487 -23.458082211296983
646 -0.032648035883903505 -23.459722017310554 -0.03223146628588438 -23.49031367758287
647 -0.03264251481741667 -23.492364532127972 -0.03309942577034235 -23.52341310335321
648 -0.032628053426742555 -23.524992585554713 -0.029992833826690914 -23.5534059371799
649 -0.032631713710725305 -23.557624299265438 -0.041996190510690215 -23.59540212769059
650 -0.032570524513721465 -23.59019482377916 -0.03423747904598713 -23.62963960673658
651 -0.032555193081498145 -23.62275001686066 -0.03225812334567309 -23.661897730082252
652 -0.03254326675087214 -23.65529328361153 -0.03501674812287092 -23.696914478205123
653 -0.03251792546361685 -23.687811209075146 -0.03481615670025349 -23.731730634905375
654 -0.032531775534152985 -23.7203429846093 -0.033297759294509885 -23.765028394199884
655 -0.032513868622481824 -23.75285685323178 -0.03229784555733204 -23.797326239757215
656 -0.032516494393348694 -23.78537334762513 -0.0339787220582366 -23.83130496181545
657 -0.032492212019860744 -23.81786555964499 -0.03233811650425196 -23.863643078319704
658 -0.032477053068578246 -23.85034261271357 -0.03283677864819765 -23.8964798569679
659 -0.03247602041810751 -23.882818633131677 -0.0329365661367774 -23.929416423104676
660 -0.03247647099196911 -23.915295104123647 -0.03355722911655903 -23.962973652221237
661 -0.03246182352304459 -23.94775692764669 -0.03222732879221439 -23.99520098101345
662 -0.03244900852441788 -23.980205936171107 -0.03063825787976384 -24.025839238893216
663 -0.0324449909850955 -24.0126509271562 -0.031162495911121368 -24.057001734804338
664 -0.03247802946716547 -24.045128956623365 -0.03352098483592272 -24.090522719640262
665 -0.032431084848940375 -24.077560041472307 -0.03298373185098171 -24.123506451491245
666 -0.032443185336887836 -24.110003226809194 -0.031413594260811806 -24.154920045752057
667 -0.03243599757552147 -24.142439224384717 -0.03353524003177881 -24.188455285783835
668 -0.03241218626499176 -24.17485141064971 -0.033801982551813124 -24.22225726833565
669 -0.032391172274947165 -24.207242582924657 -0.036525793932378293 -24.258783062268026
670 -0.03238814752548933 -24.239630730450145 -0.031321156024932864 -24.29010421829296
671 -0.032402426563203336 -24.272033157013347 -0.03158857952803373 -24.321692797820994
672 -0.032371713779866695 -24.304404870793213 -0.029427189752459525 -24.351119987573455
673 -0.03236801326274872 -24.33677288405596 -0.033489075116813184 -24.384609062690267
674 -0.03243349827826023 -24.36920638233422 -0.042639813758432864 -24.4272488764487
675 -0.03232559431344271 -24.40153197664766 -0.03180285878479481 -24.459051735233494
676 -0.032320738583803174 -24.433852715231463 -0.032009631395339966 -24.491061366628834
677 -0.032315488904714584 -24.466168204136178 -0.03222093284130097 -24.523282299470136
678 -0.032310379482805726 -24.498478583618983 -0.033444749750196935 -24.55672704922033
679 -0.032291599176824094 -24.530770182795806 -0.03330614883452654 -24.590033198054858
680 -0.032280930690467356 -24.563051113486274 -0.03292007427662611 -24.622953272331483
681 -0.032289864122867586 -24.59534097760914 -0.030453706439584494 -24.653406978771066
682 -0.03229144643992186 -24.62763242404906 -0.03254031427204609 -24.685947293043114
683 -0.03227777387946844 -24.65991019792853 -0.03121186699718237 -24.717159160040296
684 -0.03229294288903475 -24.692203140817565 -0.028782049752771856 -24.745941209793067
685 -0.032292010448873046 -24.72449515126644 -0.030655460711568595 -24.776596670504635
686 -0.032421920262277124 -24.756917071528715 -0.016312770266085862 -24.79290944077072
687 -0.032358132861554624 -24.789275204390268 -0.03329622019082308 -24.826205660961545
688 -0.03234906829893589 -24.821624272689203 -0.03206329271197319 -24.85826895367352
689 -0.03235823921859264 -24.853982511907795 -0.03256050199270248 -24.89082945566622
690 -0.03232671841979027 -24.886309230327583 -0.03172006998211145 -24.922549525648332
691 -0.032331297360360625 -24.918640527687945 -0.031640222296118736 -24.95418974794445
692 -0.03232147619128227 -24.950962003879226 -0.032189329899847505 -24.986379077844298
693 -0.03231447786092758 -24.983276481740155 -0.03284647651016712 -25.019225554354463
694 -0.0322967030107975 -25.015573184750952 -0.03271474037319422 -25.051940294727657
695 -0.03232212327420712 -25.047895308025158 -0.03097475441172719 -25.082915049139384
696 -0.03230565674602985 -25.080200964771187 -0.03186460845172405 -25.114779657591107
697 -0.03236352112144232 -25.11256448589263 -0.023499723989516497 -25.138279381580624
698 -0.03235454503446818 -25.1449190309271 -0.03199793118983507 -25.17027731277046
699 -0.03233503624796867 -25.177254067175067 -0.03160823713988066 -25.20188554991034
700 -0.03236193526536226 -25.20961600244043 -0.03396607786417007 -25.23585162777451
701 -0.03232801910489798 -25.24194402154533 -0.0305827378295362 -25.26643436560405
702 -0.03234198279678822 -25.274286004342116 -0.028574515227228404 -25.295008880831276
703 -0.03236656803637743 -25.306652572378493 -0.02935203704982996 -25.324360917881105
704 -0.032342512533068656 -25.338995084911563 -0.031347169261425736 -25.35570808714253
705 -0.03233164232224226 -25.371326727233804 -0.031521691381931304 -25.387229778524464
706 -0.03232977148145437 -25.403656498715257 -0.029899612255394458 -25.41712939077986
707 -0.03235696032643318 -25.43601345904169 -0.031648454070091245 -25.44877784484995
708 -0.032330372184515 -25.468343831226203 -0.031454728171229365 -25.48023257302118
709 -0.03232183344662189 -25.500665664672827 -0.029984064772725104 -25.510216637793906
710 -0.03239842168986797 -25.533064086362696 -0.04012714251875878 -25.550343780312666
711 -0.03229131046682596 -25.56535539682952 -0.032948901690542695 -25.583292682003208
712 -0.03227410539984703 -25.597629502229367 -0.03328774645924568 -25.616580428462452
713 -0.0322696765884757 -25.629899178817844 -0.033986774273216724 -25.65056720273567
714 -0.03224681280553341 -25.662145991623376 -0.03246000166982412 -25.683027204405494
715 -0.03223511073738337 -25.694381102360758 -0.03177413642406464 -25.71480134082956
716 -0.0322415754199028 -25.72662267778066 -0.0319940410554409 -25.746795381885
717 -0.03222494907677174 -25.75884762685743 -0.031232474278658627 -25.77802785616366
718 -0.03224256299436092 -25.791090189851793 -0.028706824500113727 -25.806734680663773
719 -0.03223178051412105 -25.823321970365914 -0.032435374334454536 -25.839170054998227
720 -0.032237356156110765 -25.855559326522023 -0.03293288983404637 -25.872102944832275
721 -0.0322194879874587 -25.88777881450948 -0.0311926681548357 -25.90329561298711
722 -0.03224267289042473 -25.920021487399907 -0.03561654929071665 -25.938912162277827
723 -0.032185930758714676 -25.952207418158622 -0.023946856521070002 -25.9628590187989
724 -0.032241140492260456 -25.984448558650882 -0.031943141110241415 -25.99480215990914
725 -0.032226501032710075 -26.016675059683593 -0.03140319623053074 -26.02620535613967
726 -0.03222382087260485 -26.048898880556198 -0.03238702844828367 -26.058592384587953
727 -0.03222809676080942 -26.08112697731701 -0.031838200986385345 -26.09043058557434
728 -0.03218928556889296 -26.113316262885903 -0.019014370068907736 -26.109444955643248
729 -0.032283084094524385 -26.145599346980426 -0.03228183127939701 -26.141726786922646
730 -0.03228075634688139 -26.177880103327308 -0.03178466763347387 -26.17351145455612
731 -0.03227602448314428 -26.210156127810453 -0.032680443674325946 -26.206191898230447
732 -0.032261553965508935 -26.24241768177596 -0.03270374685525894 -26.238895645085705
733 -0.03223613984882832 -26.27465382162479 -0.03263112138956785 -26.271526766475272
734 -0.03223224245011806 -26.306886064074906 -0.03133623721078038 -26.302863003686053
735 -0.03223833907395601 -26.339124403148862 -0.03190713599324226 -26.334770139679296
736 -0.03222499024122953 -26.37134939339009 -0.036383384838700294 -26.371153524517997
737 -0.032195843383669855 -26.40354523677376 -0.030939937010407446 -26.402093461528406
738 -0.03217284064739943 -26.435718077421157 -0.0320292117074132 -26.43412267323582
739 -0.03218784146010876 -26.467905918881264 -0.03287710789591074 -26.46699978113173
740 -0.032176634296774864 -26.50008255317804 -0.03004449838772416 -26.497044279519454
741 -0.03216087948530912 -26.53224343266335 -0.03406863175332546 -26.53111291127278
742 -0.032153507135808466 -26.56439693979916 -0.03152831457555294 -26.56264122584833
743 -0.03217060249298811 -26.59656754229215 -0.03766860868781805 -26.600309834536148
744 -0.032144652865827086 -26.628712195157977 -0.0325561236590147 -26.63286595819516
745 -0.032124956138432026 -26.66083715129641 -0.03290959279984236 -26.665775550995004
746 -0.03210832327604294 -26.69294547457245 -0.031427021883428094 -26.69720257287843
747 -0.032078151032328604 -26.72502362560478 -0.0343210332095623 -26.731523606087993
748 -0.032071241177618504 -26.7570948667824 -0.032333489134907724 -26.7638570952229
749 -0.032085030898451807 -26.78917989768085 -0.031465490162372586 -26.79532258538527
750 -0.03210257440805435 -26.821282472088903 -0.03682998232543468 -26.832152567710708
751 -0.03204094190150499 -26.85332341399041 -0.03165894616395235 -26.86381151387466
752 -0.03205176405608654 -26.885375178046495 -0.030703623313456774 -26.894515137188115
753 -0.03204498440027237 -26.917420162446767 -0.029855160601437093 -26.92437029778955
754 -0.032042498141527175 -26.949462660588296 -0.028711331263184547 -26.953081629052736
755 -0.032050255499780175 -26.981512916088075 -0.03236143719404936 -26.985443066246784
756 -0.03203839231282472 -27.0135513084009 -0.03175917360931635 -27.0172022398561
757 -0.032018532045185566 -27.045569840446085 -0.033160618878901 -27.050362858735003
758 -0.032035012170672415 -27.07760485261676 -0.035567600093781945 -27.085930458828784
759 -0.03198066987097263 -27.10958552248773 -0.03065970353782177 -27.116590162366606
760 -0.03200337756425142 -27.141588900051982 -0.030066068284213543 -27.14665623065082
761 -0.031993930041790006 -27.17358283009377 -0.03583408873528242 -27.1824903193861
762 -0.03197474777698517 -27.205557577870756 -0.03041014252230525 -27.212900461908408
763 -0.03199609592556953 -27.237553673796327 -0.03187648672610521 -27.244776948634513
764 -0.03199340850114822 -27.269547082297475 -0.03193087596446276 -27.276707824598976
765 -0.03196412399411201 -27.301511206291586 -0.03377846647053957 -27.310486291069516
766 -0.03195875398814678 -27.333469960279732 -0.0376385860145092 -27.348124877084025
767 -0.03194349650293589 -27.36541345678267 -0.03084630984812975 -27.378971186932155
768 -0.03191815931349993 -27.397331616096167 -0.03274565506726503 -27.41171684199942
769 -0.03191301692277193 -27.42924463301894 -0.031864361464977266 -27.443581203464397
770 -0.031906266883015635 -27.461150899901956 -0.03368214908987284 -27.47726335255427
771 -0.031887773983180524 -27.493038673885135 -0.03403688948601484 -27.511300242040285
772 -0.03184571340680122 -27.524884387291937 -0.03464658204466105 -27.545946824084947
773 -0.031878693774342534 -27.55676308106628 -0.03108568098396063 -27.577032505068907
774 -0.031834411434829235 -27.58859749250111 -0.032128846272826195 -27.609161351341733
775 -0.03185306154191494 -27.620450554043025 -0.03103017993271351 -27.640191531274446
776 -0.03186241704970598 -27.65231297109273 -0.04191505461931229 -27.68210658589376
777 -0.03177857231348753 -27.68409154340622 -0.032460084185004234 -27.714566670078764
778 -0.03179562166333198 -27.71588716506955 -0.03213091902434826 -27.74669758910311
779 -0.031786699593067166 -27.747673864662616 -0.03097012499347329 -27.777667714096584
780 -0.03177172169089317 -27.77944558635351 -0.03144772723317146 -27.809115441329755
781 -0.03178420308977366 -27.811229789443285 -0.031125161703675984 -27.840240603033433
782 -0.03177663721144199 -27.84300642665473 -0.03155852220952511 -27.87179912524296
783 -0.031758926808834076 -27.874765353463562 -0.032152742333710196 -27.90395186757667
784 -0.031768898479640484 -27.906534251943203 -0.03214008994400501 -27.936091957520674
785 -0.03174903802573681 -27.93828328996894 -0.03090756945312023 -27.966999526973794
786 -0.031740539520978925 -27.970023829489918 -0.031931404024362564 -27.998930930998156
787 -0.03174720127135515 -28.001771030761272 -0.03174576871097088 -28.030676699709126
788 -0.03173541650176048 -28.033506447263033 -0.028836108464747667 -28.059512808173874
789 -0.03173757065087557 -28.06524401791391 -0.03211021386086941 -28.091623022034742
790 -0.031777477264404295 -28.097021495178314 -0.027449249848723413 -28.119072271883464
791 -0.03177677933126688 -28.12879827450958 -0.0328900333493948 -28.15196230523286
792 -0.031779570132493974 -28.160577844642074 -0.032774445973336695 -28.1847367512062
793 -0.03175835572183132 -28.192336200363904 -0.038954471796751024 -28.223691223002948
794 -0.03173015229403973 -28.224066352657943 -0.030824499484151602 -28.2545157224871
795 -0.03171616643667221 -28.255782519094616 -0.03201046604663134 -28.28652618853373
796 -0.03171517997980118 -28.287497699074418 -0.03383986186236143 -28.320366050396093
797 -0.03169424664229155 -28.31919194571671 -0.030334396567195655 -28.350700446963288
798 -0.03171280436217785 -28.35090475007889 -0.029618204198777677 -28.380318651162064
799 -0.031678632460534574 -28.382583382539423 -0.030327552929520607 -28.410646204091584
800 -0.03172022569924593 -28.41430360823867 -0.0301293951459229 -28.440775599237508
801 -0.031682826578617096 -28.445986434817286 -0.029721487686038016 -28.470497086923547
802 -0.031719275377690793 -28.477705710194975 -0.030817563831806182 -28.501314650755354
803 -0.0316829239949584 -28.509388634189932 -0.03427844047546387 -28.53559309123082
804 -0.03169153146445751 -28.54108016565439 -0.031421715021133424 -28.56701480625195
805 -0.03168078362941742 -28.572760949283808 -0.03135882429778576 -28.598373630549737
806 -0.031672324426472186 -28.60443327371028 -0.030874446127563716 -28.6292480766773
807 -0.03165770452469587 -28.63609097823498 -0.034498553909361365 -28.66374663058666
808 -0.03165036775171757 -28.667741345986695 -0.031778862327337266 -28.695525492913998
809 -0.03165777251124382 -28.69939911849794 -0.03272891938686371 -28.72825441230086
810 -0.03162761256098747 -28.73102673105893 -0.032930890843272206 -28.76118530314413
811 -0.03163491133600473 -28.762661642394935 -0.033766083605587485 -28.79495138674972
812 -0.03158863503485918 -28.794250277429793 -0.03166783805936575 -28.826619224809086
813 -0.03160700257867575 -28.825857280008467 -0.02789997523650527 -28.85451920004559
814 -0.031600718200206754 -28.857457998208673 -0.031690243259072305 -28.88620944330466
815 -0.031611189059913156 -28.889069187268586 -0.029750251118093728 -28.915959694422757
816 -0.03160738069564104 -28.920676567964225 -0.027610575128346682 -28.943570269551103
817 -0.03160909134894609 -28.952285659313173 -0.030653337389230727 -28.974223606940335
818 -0.03161818087100983 -28.983903840184183 -0.032145756483078006 -29.006369363423413
819 -0.0316092886030674 -29.01551312878725 -0.032435516454279424 -29.03880487987769
820 -0.03161804471164942 -29.0471311734989 -0.03214620612561703 -29.07095108600331
821 -0.03158847726881504 -29.078719650767717 -0.03448330517858267 -29.10543439118189
822 -0.0315631153061986 -29.110282766073915 -0.027445878833532333 -29.132880270015423
823 -0.03160333950072527 -29.141886105574642 -0.031268563400954005 -29.164148833416377
824 -0.031592825800180434 -29.173478931374824 -0.03042826373130083 -29.19457709714768
825 -0.03161109797656536 -29.20509002935139 -0.0300703477114439 -29.224647444859123
826 -0.03161684237420559 -29.236706871725595 -0.03133719712495804 -29.25598464198408
827 -0.031586640328168866 -29.268293512053763 -0.03210014887154102 -29.288084790855624
828 -0.031594509817659856 -29.29988802187142 -0.0321895282715559 -29.32027431912718
829 -0.031563754007220265 -29.33145177587864 -0.03344736751168966 -29.35372168663887
830 -0.03154872264713049 -29.36300049852577 -0.031054623052477838 -29.384776309691347
831 -0.03150170594453812 -29.39450220447031 -0.04046570509672165 -29.42524201478807
832 -0.031508151814341544 -29.426010356284653 -0.031026819348335268 -29.456268834136402
833 -0.031492672860622406 -29.457503029145276 -0.03147146124392748 -29.48774029538033
834 -0.031482485309243205 -29.48898551445452 -0.03172358497977257 -29.519463880360103
835 -0.031480207853019235 -29.520465722307538 -0.03206626027822494 -29.551530140638327
836 -0.03148150704801082 -29.551947229355548 -0.030915789771825075 -29.582445930410152
837 -0.03154874462634325 -29.58349597398189 -0.02332203546538949 -29.605767965875543
838 -0.03152580317109823 -29.61502177715299 -0.030520433373749257 -29.636288399249292
839 -0.031524788774549964 -29.64654656592754 -0.03229201212525368 -29.668580411374545
840 -0.03151017054915428 -29.678056736476695 -0.03163900300860405 -29.70021941438315
841 -0.031504216231405736 -29.7095609527081 -0.031466671451926234 -29.731686085835076
842 -0.031513774767518044 -29.741074727475617 -0.029896876215934752 -29.761582962051012
843 -0.03149991761893034 -29.772574645094547 -0.03138588853180409 -29.792968850582817
844 -0.031506668962538245 -29.804081314057086 -0.031067755352705718 -29.82403660593552
845 -0.03151345830410719 -29.835594772361194 -0.03285799827426672 -29.85689460420979
846 -0.031527542509138584 -29.867122314870333 -0.03188643604516983 -29.88878104025496
847 -0.03149263579398394 -29.898614950664317 -0.030635771062225103 -29.919416811317184
848 -0.031483634188771245 -29.930098584853088 -0.029648164846003057 -29.949064976163186
849 -0.0315147990360856 -29.961613383889173 -0.03357560131698847 -29.982640577480176
850 -0.03147046659141779 -29.99308385048059 -0.031031216867268084 -30.013671794347445
851 -0.03147719670087099 -30.02456104718146 -0.030701001361012458 -30.04437279570846
852 -0.03151108045130968 -30.05607212763277 -0.033918436244130136 -30.078291231952587
853 -0.03149527404457331 -30.087567401677344 -0.030722912400960922 -30.109014144353548
854 -0.031438142992556095 -30.1190055446699 -0.03209857512265444 -30.1411127194762
855 -0.0314256003126502 -30.15043114498255 -0.030657798703759908 -30.17177051817996
856 -0.031402042508125304 -30.18183318749068 -0.03524194844067097 -30.207012466620633
857 -0.03139911442995071 -30.21323230192063 -0.030712470039725305 -30.237724936660356
858 -0.03140974473208189 -30.24464204665271 -0.03117907727137208 -30.268904013931728
859 -0.031414023414254186 -30.276056070066964 -0.030008483119308947 -30.298912497051038
860 -0.03141258023679257 -30.307468650303758 -0.030982405133545398 -30.329894902184584
861 -0.03140638098120689 -30.338875031284964 -0.031005767919123173 -30.360900670103707
862 -0.031424710527062416 -30.370299741812026 -0.03087410284206271 -30.39177477294577
863 -0.03145972453057766 -30.401759466342604 -0.03398870546370745 -30.425763478409475
864 -0.03142742663621902 -30.433186892978824 -0.03249458335340023 -30.458258061762876
865 -0.031389171816408636 -30.46457606479523 -0.0330914493650198 -30.491349511127897
866 -0.03135882271453738 -30.49593488750977 -0.029560014512389897 -30.52090952564029
867 -0.03139419173821807 -30.527329079247988 -0.030191345419734717 -30.551100871060022
868 -0.03138159578666091 -30.55871067503465 -0.03030036957934499 -30.581401240639366
869 -0.03141390141099691 -30.590124576445646 -0.026727647799998522 -30.608128888439364
870 -0.031416342873126266 -30.62154091931877 -0.031727245450019835 -30.639856133889385
871 -0.03140502255409956 -30.652945941872872 -0.032402895577251914 -30.672259029466638
872 -0.03141188845038414 -30.684357830323258 -0.03345846310257912 -30.705717492569217
873 -0.031347856670618054 -30.715705686993875 -0.032492398843169214 -30.738209891412385
874 -0.03136911587789655 -30.747074802871772 -0.03308210633695126 -30.771291997749337
875 -0.031362284999340774 -30.77843708787111 -0.029044158384203912 -30.80033615613354
876 -0.0313555208966136 -30.809792608767726 -0.03245000075548887 -30.83278615688903
877 -0.031350366305559874 -30.841142975073286 -0.028092215675860642 -30.86087837256489
878 -0.031398069486021994 -30.87254104455931 -0.032350591570138934 -30.89322896413503
879 -0.031339106056839226 -30.90388015061615 -0.03222364820539951 -30.92545261234043
880 -0.03134647514671087 -30.935226625762862 -0.03167794290930033 -30.95713055524973
881 -0.031338028609752655 -30.966564654372615 -0.030895016621798277 -30.98802557187153
882 -0.03136151535436511 -30.99792616972698 -0.03168203718960285 -31.019707609061133
883 -0.03128109676763415 -31.029207266494616 -0.028264426998794077 -31.047972036059928
884 -0.031360411737114194 -31.06056767823173 -0.03050247225910425 -31.078474508319033
885 -0.03134258408099413 -31.091910262312727 -0.03155273161828518 -31.110027239937317
886 -0.03134775869548321 -31.12325802100821 -0.030753422621637584 -31.140780662558953
887 -0.03133238255977631 -31.154590403567983 -0.03062283815816045 -31.171403500717112
888 -0.03137167636305094 -31.185962079931034 -0.032454265654087065 -31.2038577663712
889 -0.03131990078836679 -31.217281980719402 -0.032311195693910125 -31.23616896206511
890 -0.031353183556348085 -31.24863516427575 -0.029291494563221932 -31.265460456628333
891 -0.03133582547307014 -31.279970989748822 -0.031425174325704575 -31.296885630954037
892 -0.0313534957356751 -31.311324485484498 -0.025224822387099267 -31.322110453341136
893 -0.03138422928750515 -31.342708714772 -0.031064016744494438 -31.35317447008563
894 -0.03137340173125267 -31.374082116503253 -0.03113976577296853 -31.3843142358586
895 -0.03138267733156681 -31.40546479383482 -0.031051369197666646 -31.415365605056266
896 -0.03136528180912137 -31.436830075643943 -0.033042074739933015 -31.448407679796198
897 -0.03137171883136034 -31.468201794475302 -0.03566173706203699 -31.484069416858233
898 -0.03130820412188769 -31.49950999859719 -0.030981043819338083 -31.51505046067757
899 -0.0313170401379466 -31.530827038735136 -0.030768223013728856 -31.5458186836913
900 -0.03130108118057251 -31.56212811991571 -0.03039621068164706 -31.57621489437295
901 -0.03132887771353125 -31.59345699762924 -0.02932737087830901 -31.60554226525126
902 -0.03133613541722298 -31.624793133046463 -0.03094735275954008 -31.6364896180108
903 -0.03132112361490726 -31.656114256661372 -0.03050402095541358 -31.66699363896621
904 -0.031316046323627236 -31.687430302985 -0.02878755908459425 -31.695781198050806
905 -0.031324414722621444 -31.718754717707622 -0.030036216508597134 -31.725817414559405
906 -0.03130627498030662 -31.750060992687928 -0.030303666554391383 -31.756121081113797
907 -0.031350749731063846 -31.781411742418992 -0.0250650473870337 -31.78118612850083
908 -0.03134491499513388 -31.812756657414127 -0.030871170479804276 -31.812057298980637
909 -0.031337866000831126 -31.84409452341496 -0.032183386571705344 -31.844240685552343
910 -0.03133738450706005 -31.87543190792202 -0.028798810485750437 -31.873039496038093
911 -0.031388143543154 -31.906820051465175 -0.03592157308012247 -31.908961069118217
912 -0.03128719087690115 -31.938107242342078 -0.031151354685425757 -31.940112423803644
913 -0.031306488625705245 -31.969413730967783 -0.030289507750421763 -31.970401931554065
914 -0.03129264209419489 -32.00070637306198 -0.028799018077552318 -31.999200949631618
915 -0.031309856474399565 -32.03201622953638 -0.03311913013458252 -32.0323200797662
916 -0.03129896083846688 -32.06331519037485 -0.03324855528771877 -32.06556863505392
917 -0.031272461358457807 -32.094587651733306 -0.03131580911576748 -32.09688444416969
918 -0.03128097215667367 -32.12586862388998 -0.03133539669215679 -32.128219840861846
919 -0.03125126250088215 -32.15711988639086 -0.0332733690738678 -32.16149320993571
920 -0.03123614238575101 -32.18835602877661 -0.030293721426278352 -32.19178693136199
921 -0.031230767630040644 -32.21958679640665 -0.028535079676657915 -32.22032201103865
922 -0.031253499537706377 -32.25084029594436 -0.03424599971622229 -32.254568010754866
923 -0.03125359741970897 -32.28209389336406 -0.027929762750864028 -32.28249777350573
924 -0.03126713139936328 -32.313361024763424 -0.03318125400692225 -32.31567902751265
925 -0.031314910389482975 -32.34467593515291 -0.01831231899559498 -32.33399134650825
926 -0.031305461190640926 -32.37598139634355 -0.03180770725011826 -32.365799053758366
927 -0.03130987947806716 -32.40729127582161 -0.030177656654268505 -32.39597671041263
928 -0.03130884077399969 -32.438600116595616 -0.031545360945165156 -32.4275220713578
929 -0.031298551987856624 -32.469898668583475 -0.031137756165117027 -32.458659827522915
930 -0.031277759931981564 -32.50117642851546 -0.03072909712791443 -32.48938892465083
931 -0.03128972323611379 -32.53246615175157 -0.03233380820602179 -32.52172273285685
932 -0.03129178276285529 -32.56375793451443 -0.027811142429709435 -32.54953387528656
933 -0.03129522278904915 -32.595053157303475 -0.032277226075530054 -32.58181110136209
934 -0.031294704787433146 -32.62634786209091 -0.02435540771111846 -32.60616650907321
935 -0.03130728686228394 -32.6576551489532 -0.031844487972557546 -32.63801099704577
936 -0.031308403983712194 -32.68896355293691 -0.03073541270568967 -32.668746409751456
937 -0.031301066000014546 -32.72026461893692 -0.02683577612042427 -32.69558218587188
938 -0.03132746843621135 -32.75159208737313 -0.0338012570515275 -32.72938344292341
939 -0.03129923362284899 -32.78289132099598 -0.03175858352333307 -32.76114202644674
940 -0.031311632692813875 -32.81420295368879 -0.03131374940276146 -32.792455775849504
941 -0.03130695112049579 -32.84550990480929 -0.030762297753244638 -32.823218073602746
942 -0.031298870034515855 -32.87680877484381 -0.030244468711316586 -32.85346254231406
943 -0.03130535008385778 -32.908114124927664 -0.03171172868460417 -32.88517427099867
944 -0.03133810618892312 -32.93945223111659 -0.033437720872461794 -32.91861199187113
945 -0.0313017213717103 -32.9707539524883 -0.032175094820559025 -32.95078708669169
946 -0.031289258226752284 -33.00204321071505 -0.031131658516824246 -32.98191874520852
947 -0.0312887055799365 -33.03333191629499 -0.0334508877247572 -33.01536963293327
948 -0.03131221607327461 -33.064644132368265 -0.030552688147872688 -33.04592232108114
949 -0.031316597014665604 -33.09596072938293 -0.03049739236012101 -33.07641971344126
950 -0.031333045568317175 -33.12729377495125 -0.03398567233234644 -33.11040538577361
951 -0.031249066069722175 -33.15854284102097 -0.03284634631127119 -33.143251732084885
952 -0.031248755380511285 -33.18979159640148 -0.03248370699584484 -33.17573543908073
953 -0.03126728031784296 -33.22105887671932 -0.0300220706500113 -33.205757509730745
954 -0.031239413563162087 -33.25229829028248 -0.03147596381604671 -33.237233473546794
955 -0.031231590453535317 -33.28352988073602 -0.031573109328746796 -33.26880658287554
956 -0.031211712304502724 -33.31474159304052 -0.030143224541097878 -33.29894980741664
957 -0.031225047074258327 -33.34596664011478 -0.02984806876629591 -33.32879787618294
958 -0.031238106545060873 -33.37720474665984 -0.027706246823072433 -33.35650412300601
959 -0.03121374547481537 -33.40841849213466 -0.031027662009000777 -33.387531785015014
960 -0.031206751707941294 -33.4396252438426 -0.030981164891272783 -33.41851294990629
961 -0.031204024516046047 -33.47082926835864 -0.028441296052187683 -33.44695424595847
962 -0.031248344853520394 -33.502077613212165 -0.031001044437289238 -33.47795529039576
963 -0.03128540590405464 -33.53336301911622 -0.03761038240045309 -33.515565672796214
964 -0.03117929380387068 -33.564542312920096 -0.03069647029042244 -33.546262143086636
965 -0.031168524548411368 -33.59571083746851 -0.03106464734300971 -33.577326790429645
966 -0.031166805326938628 -33.62687764279545 -0.03122586738318205 -33.60855265781283
967 -0.03114671017974615 -33.6580243529752 -0.04096806570887566 -33.649520723521704
968 -0.031121323443949224 -33.689145676419145 -0.030193179566413163 -33.679713903088114
969 -0.0311371561139822 -33.72028283253313 -0.03105417303740978 -33.710768076125525
970 -0.03111678259447217 -33.7513996151276 -0.031043313443660736 -33.741811389569186
971 -0.031098377797752617 -33.78249799292536 -0.033057088032364845 -33.77486847760155
972 -0.03111156914383173 -33.81360956206919 -0.03096990305930376 -33.80583838066085
973 -0.031120972614735364 -33.844730534683926 -0.02805847069248557 -33.83389685135334
974 -0.031117173563688993 -33.87584770824761 -0.032649344950914386 -33.86654619630425
975 -0.0310784918256104 -33.90692620007322 -0.029444405902177097 -33.895990602206425
976 -0.03108336767181754 -33.93800956774504 -0.03011767314746976 -33.9261082753539
977 -0.031102145463228224 -33.96911171320827 -0.032884400337934494 -33.95899267569183
978 -0.031074272096157075 -34.00018598530443 -0.03197739962488413 -33.99097007531672
979 -0.031059057638049125 -34.03124504294247 -0.03149893470108509 -34.0224690100178
980 -0.03107624752447009 -34.06232129046694 -0.03093608869239688 -34.0534050987102
981 -0.03109427522867918 -34.09341556569562 -0.033725174888968465 -34.08713027359917
982 -0.031029948312789202 -34.124445514008414 -0.031361891981214286 -34.118492165580385
983 -0.031013985350728034 -34.15545949935914 -0.0387439938262105 -34.157236159406594
984 -0.030996136646717787 -34.18645563600586 -0.030409537628293036 -34.18764569703489
985 -0.030991186480969192 -34.21744682248683 -0.030015226267278195 -34.21766092330217
986 -0.03101289924234152 -34.24845972172917 -0.03284440841525793 -34.25050533171743
987 -0.030986867379397154 -34.27944658910857 -0.030618554912507534 -34.281123886629935
988 -0.030965167749673127 -34.31041175685824 -0.025968231540173293 -34.30709211817011
989 -0.031013544742017986 -34.34142530160025 -0.031249919906258583 -34.33834203807637
990 -0.031027057301253082 -34.372452358901505 -0.031175810284912585 -34.36951784836128
991 -0.031036885268986226 -34.403489244170494 -0.02917703315615654 -34.39869488151744
992 -0.031015939358621836 -34.43450518352912 -0.03085115011781454 -34.429546031635255
993 -0.03103085597977042 -34.46553603950889 -0.03123134821653366 -34.46077737985179
994 -0.031014460232108833 -34.496550499741 -0.030866557080298663 -34.49164393693209
995 -0.031041157152503728 -34.5275916568935 -0.03060582522302866 -34.52224976215512
996 -0.031059158872812985 -34.55865081576631 -0.034353538416326046 -34.556603300571446
997 -0.030983236618340015 -34.58963405238465 -0.0277275619097054 -34.58433086248115
998 -0.031005115527659655 -34.620639167912316 -0.028921015001833437 -34.61325187748299
999 -0.031009009294211864 -34.651648177206525 -0.032695761695504186 -34.645947639178495
1000 -0.031002605613321067 -34.68265078281985 -0.03455921690911055 -34.680506856087604
1001 -0.030967809725552797 -34.7136185925454 -0.027908171992748976 -34.70841502808035
1002 -0.030993356369435787 -34.74461194891484 -0.030065423622727395 -34.73848045170308
1003 -0.03103684466332197 -34.775648793578156 -0.027290624100714922 -34.7657710758038
1004 -0.0310149896889925 -34.80666378326715 -0.031240877229720354 -34.79701195303352
1005 -0.031013825442641973 -34.83767760870979 -0.03418001588433981 -34.83119196891786
1006 -0.030986892338842154 -34.868664501048634 -0.03172411322593689 -34.86291608214379
1007 -0.03097188975661993 -34.899636390805256 -0.030526804085820914 -34.893442886229614
1008 -0.03097491692751646 -34.930611307732775 -0.03074272032827139 -34.924185606557884
1009 -0.03096223957836628 -34.96157354731114 -0.031034689117223024 -34.955220295675105
1010 -0.030963752884417772 -34.99253730019556 -0.02956004310399294 -34.984780338779096
1011 -0.030957282427698372 -35.02349458262326 -0.030985391791909934 -35.015765730571005
1012 -0.030956485960632562 -35.05445106858389 -0.03185268472880125 -35.04761841529981
1013 -0.03094798307865858 -35.08539905166255 -0.0326582781970501 -35.080276693496856
1014 -0.030942431278526784 -35.116341482941074 -0.03134718332439661 -35.111623876821255
1015 -0.03092894032597542 -35.14727042326705 -0.031563655473291874 -35.14318753229455
1016 -0.030920717958360912 -35.17819114122541 -0.030229578167200087 -35.17341711046175
1017 -0.030919212941080333 -35.20911035416649 -0.03355549499392509 -35.206972605455675
1018 -0.030916719976812602 -35.240027074143306 -0.031446950137615205 -35.23841955559329
1019 -0.030955369118601084 -35.27098244326191 -0.0298995403572917 -35.26831909595058
1020 -0.03091664342209697 -35.301899086684 -0.034835172817111015 -35.30315426876769
1021 -0.030896200425922872 -35.332795287109924 -0.029522454366087914 -35.33267672313378
1022 -0.030882015079259872 -35.36367730218918 -0.031503983028233054 -35.36418070616201
1023 -0.03089185878634453 -35.39456916097553 -0.032068216055631635 -35.396248922217644
1024 -0.03088701507076621 -35.425456176046296 -0.031763330288231376 -35.42801225250587
1025 -0.030834661796689034 -35.456290837842985 -0.0321974229067564 -35.46020967541263
1026 -0.030867104046046735 -35.48715794188903 -0.030838749092072248 -35.4910484245047
1027 -0.030865457840263844 -35.518023399729294 -0.03005154710263014 -35.52109997160733
1028 -0.030861155688762666 -35.548884555418056 -0.030720753222703935 -35.55182072483003
1029 -0.030885996110737324 -35.579770551528796 -0.0373062102124095 -35.58912693504244
1030 -0.03081455985084176 -35.610585111379635 -0.02989618303254247 -35.61902311807498
1031 -0.03082276862114668 -35.641407880000784 -0.030805289186537264 -35.649828407261516
1032 -0.030802870541810988 -35.6722107505426 -0.029075408913195135 -35.67890381617471
1033 -0.030816550087183713 -35.70302730062978 -0.02987968074157834 -35.70878349691629
1034 -0.03081261022016406 -35.733839910849944 -0.03524594847112894 -35.74402944538742
1035 -0.030800433177500964 -35.76464034402745 -0.031246475502848627 -35.775275920890266
1036 -0.030811736546456813 -35.7954520805739 -0.032331600040197375 -35.80760752093046
1037 -0.030790273379534484 -35.82624235395344 -0.029727888852357866 -35.83733540978282
1038 -0.03075225604698062 -35.85699461000042 -0.02467684429138899 -35.86201225407421
1039 -0.030823839269578455 -35.88781844927 -0.029740284383296966 -35.8917525384575
1040 -0.030820895452052355 -35.91863934472205 -0.03165584914386273 -35.92340838760136
1041 -0.030795404687523842 -35.949434749409576 -0.03261065538972616 -35.95601904299109
1042 -0.030784797761589287 -35.98021954717117 -0.031933784298598764 -35.98795282728969
1043 -0.030808957014232873 -36.0110285041854 -0.03362874463200569 -36.02158157192169
1044 -0.03075489616021514 -36.041783400345615 -0.031089802086353303 -36.05267137400805
1045 -0.030750890634953974 -36.07253429098057 -0.029686699155718088 -36.08235807316377
1046 -0.030732884909957646 -36.10326717589053 -0.03151733689010143 -36.11387541005387
1047 -0.03074550749734044 -36.13401268338787 -0.03756273780018091 -36.15143814785405
1048 -0.030707438383251427 -36.164720121771126 -0.02917639333754778 -36.1806145411916
1049 -0.03070007311180234 -36.19542019488293 -0.030854418594390153 -36.21146895978599
1050 -0.030709122214466332 -36.226129317097396 -0.031104746088385583 -36.24257370587438
1051 -0.030700436048209667 -36.2568297531456 -0.030580205284059046 -36.27315391115844
1052 -0.030685941316187383 -36.28751569446179 -0.027970274910330772 -36.30112418606877
1053 -0.030703359562903643 -36.318219054024695 -0.030517600383609532 -36.33164178645238
1054 -0.030720172543078662 -36.34893922656777 -0.03145041950047016 -36.36309220595285
1055 -0.0307305128313601 -36.379669739399134 -0.03125170730054379 -36.394343913253394
1056 -0.030699180159717798 -36.41036891955885 -0.03153270967304707 -36.42587662292644
1057 -0.030712945386767387 -36.441081864945616 -0.028729026950895787 -36.45460564987734
1058 -0.03077583760023117 -36.47185770254585 -0.022439527325332165 -36.47704517720267
1059 -0.030729623138904573 -36.50258732568475 -0.03208121135830879 -36.50912638856098
1060 -0.030741884000599386 -36.53332920968535 -0.03054112531244755 -36.539667513873425
1061 -0.03075449950993061 -36.56408370919528 -0.03132961988449097 -36.57099713375791
1062 -0.030741747096180917 -36.59482545629146 -0.03241864591836929 -36.60341577967628
1063 -0.03071693703532219 -36.62554239332678 -0.03267593216150999 -36.63609171183779
1064 -0.03071220824494958 -36.65625460157173 -0.03095690542832017 -36.66704861726611
1065 -0.03070365618914366 -36.68695825776088 -0.030765872821211813 -36.697814490087325
1066 -0.030719423573464154 -36.717677681334344 -0.03311615400016308 -36.730930644087486
1067 -0.030679215770214797 -36.74835689710456 -0.03309410624206066 -36.76402475032955
1068 -0.03066378179937601 -36.77902067890393 -0.029046579729765654 -36.79307133005931
1069 -0.030684649758040906 -36.80970532866198 -0.03146246559917927 -36.82453379565849
1070 -0.030729624815285204 -36.84043495347726 -0.026612434629350902 -36.85114623028784
1071 -0.030696323700249196 -36.87113127717751 -0.031155581399798394 -36.88230181168764
1072 -0.030700335931032895 -36.90183161310854 -0.028540951292961837 -36.9108427629806
1073 -0.030711584817618133 -36.93254319792616 -0.027318819612264632 -36.93816158259286
1074 -0.030726505536586048 -36.96326970346274 -0.029418262373656034 -36.967579844966515
1075 -0.03071774374693632 -36.993987447209676 -0.03356366083025932 -37.001143505796776
1076 -0.03071015337482095 -37.024697600584496 -0.029260249715298413 -37.030403755512076
1077 -0.03071308759972453 -37.05541068818422 -0.032164984941482545 -37.06256874045356
1078 -0.030698596592992546 -37.08610928477721 -0.030164211057126522 -37.09273295151068
1079 -0.0307074336335063 -37.11681671841072 -0.02935921000316739 -37.12209216151385
1080 -0.030707700457423926 -37.147524418868144 -0.027192779071629047 -37.149284940585474
1081 -0.03074608715251088 -37.17827050602065 -0.03337482716888189 -37.18265976775436
1082 -0.030729775410145523 -37.2090002814308 -0.031312902364879845 -37.21397267011924
1083 -0.030720479786396027 -37.23972076121719 -0.03057305496186018 -37.2445457250811
1084 -0.030704653821885586 -37.27042541503908 -0.03133625481277704 -37.27588197989388
1085 -0.03071345305070281 -37.30113886808978 -0.02757336525246501 -37.30345534514635
1086 -0.030700753349810837 -37.33183962143959 -0.03250239808112383 -37.33595774322747
1087 -0.030704898107796908 -37.36254451954739 -0.03219376895576716 -37.36815151218323
1088 -0.030684381257742643 -37.393228900805134 -0.030670093093067407 -37.3988216052763
1089 -0.030697429459542035 -37.42392633026468 -0.03039274848997593 -37.42921435376627
1090 -0.030698157008737327 -37.45462448727341 -0.030041928123682737 -37.45925628188995
1091 -0.030699725076556206 -37.48532421234997 -0.029458636697381736 -37.488714918587334
1092 -0.03071582382544875 -37.51604003617542 -0.03244921863079071 -37.52116413721812
1093 -0.030672342423349618 -37.54671237859877 -0.03230142705142498 -37.553465564269544
1094 -0.03066464066505432 -37.57737701926382 -0.031147125363349914 -37.58461268963289
1095 -0.03069042880088091 -37.6080674480647 -0.0327405808493495 -37.61735327048224
1096 -0.03066504457965493 -37.63873249264436 -0.031609364598989484 -37.64896263508123
1097 -0.03061235146597028 -37.66934484411033 -0.029680397268384694 -37.67864303234962
1098 -0.030681133177131413 -37.70002597728746 -0.030714350752532482 -37.70935738310215
1099 -0.030638403724879026 -37.73066438101234 -0.034855255484580995 -37.74421263858673
1100 -0.030606949981302024 -37.761271330993644 -0.03163219150155783 -37.77584483008829
1101 -0.030605019070208073 -37.79187635006385 -0.030334947630763054 -37.80617977771905
1102 -0.03060332899913192 -37.82247967906299 -0.03127353843301535 -37.837453316152065
1103 -0.03059096597135067 -37.853070645034336 -0.031220516189932823 -37.868673832342
1104 -0.030578388646245003 -37.883649033680584 -0.028376272413879633 -37.89705010475588
1105 -0.03060150034725666 -37.91425053402784 -0.03146265298128128 -37.92851275773716
1106 -0.030584237072616816 -37.94483477110046 -0.028101231437176466 -37.956613989174336
1107 -0.030602955911308526 -37.975437727011766 -0.03258415143936873 -37.9891981406137
1108 -0.030598771758377552 -38.00603649877014 -0.030081805028021335 -38.01927994564172
1109 -0.03059091866016388 -38.03662741743031 -0.026405918691307307 -38.04568586433303
1110 -0.030590250808745622 -38.06721766823905 -0.028359027579426765 -38.07404489191246
1111 -0.03062948426231742 -38.09784715250137 -0.027966079488396644 -38.10201097140085
1112 -0.030631852243095635 -38.12847900474447 -0.030898671224713327 -38.13290964262556
1113 -0.030633661802858113 -38.15911266654733 -0.03142808750271797 -38.16433773012828
1114 -0.03062509149312973 -38.18973775804046 -0.03128589699044824 -38.19562362711873
1115 -0.030650255270302296 -38.22038801331076 -0.029159540589898825 -38.22478316770863
1116 -0.030652157496660948 -38.25104017080742 -0.03154535330832005 -38.25632852101695
1117 -0.030614837631583215 -38.281655008439 -0.03015404287725687 -38.286482563894204
1118 -0.03061367543414235 -38.31226868387314 -0.030783615540713072 -38.31726617943492
1119 -0.030603261291980745 -38.34287194516512 -0.03016949389129877 -38.34743567332622
1120 -0.03060860326513648 -38.37348054843026 -0.0312950043939054 -38.37873067772012
1121 -0.030599909741431473 -38.40408045817169 -0.030877207592129707 -38.40960788531225
1122 -0.0306239178404212 -38.434704376012114 -0.03327353782951832 -38.44288142314176
1123 -0.030591929983347654 -38.46529630599546 -0.033696196600794794 -38.47657761974256
1124 -0.030576445627957582 -38.495872751623416 -0.02591356821358204 -38.50249118795614
1125 -0.030593033693730832 -38.52646578531715 -0.030577447544783354 -38.533068635500925
1126 -0.030590840522199868 -38.55705662583935 -0.03177932016551495 -38.56484795566644
1127 -0.030573249515146016 -38.587629875354494 -0.02945464737713337 -38.59430260304357
1128 -0.030609737895429135 -38.618239613249926 -0.031387988664209845 -38.62569059170778
1129 -0.030605287291109562 -38.648844900541036 -0.03168873470276594 -38.65737932641055
1130 -0.03056933069601655 -38.679414231237054 -0.02640711236745119 -38.683786438778
1131 -0.030615778360515832 -38.71003000959757 -0.029727915581315757 -38.71351435435932
1132 -0.030619238503277302 -38.740649248100844 -0.033610342629253866 -38.74712469698857
1133 -0.030588011536747218 -38.771237259637594 -0.02934009153395891 -38.77646478852253
1134 -0.03062960607931018 -38.8018668657169 -0.03154194606468082 -38.80800673458721
1135 -0.030606638826429843 -38.83247350454333 -0.02977473922073841 -38.83778147380795
1136 -0.030621170438826083 -38.86309467498216 -0.031495620310306546 -38.86927709411826
1137 -0.0306056366302073 -38.89370031161236 -0.030749693419784306 -38.900026787538046
1138 -0.03064054371789098 -38.92434085533026 -0.0259255638346076 -38.92595235137265
1139 -0.030613182578235865 -38.95495403790849 -0.034145832620561124 -38.96009818399321
1140 -0.03060667123645544 -38.98556070914495 -0.03277002014219761 -38.992868204135405
1141 -0.03057982912287116 -39.01614053826782 -0.03008154984563589 -39.02294975398104
1142 -0.030567984376102687 -39.046708522643925 -0.032386755011975764 -39.055336508993015
1143 -0.0305909413844347 -39.07729946402836 -0.029463046696037054 -39.08479955568905
1144 -0.030611802451312543 -39.10791126647967 -0.028429437428712845 -39.113228993117765
1145 -0.03061359701678157 -39.13852486349645 -0.031486374139785764 -39.144715367257554
1146 -0.030606198590248823 -39.1691310620867 -0.029295619018375872 -39.17401098627593
1147 -0.03058791272342205 -39.19971897481012 -0.03593343440443277 -39.209944420680365
1148 -0.030603968258947133 -39.23032294306906 -0.030628266185522078 -39.24057268686589
1149 -0.03058279836550355 -39.26090574143456 -0.03099714033305645 -39.271569827198945
1150 -0.03057053526863456 -39.2914762767032 -0.03006840841844678 -39.30163823561739
1151 -0.03056647814810276 -39.3220427548513 -0.029198272619396448 -39.330836508236786
1152 -0.030576203297823668 -39.35261895814913 -0.030676309298723937 -39.36151281753551
1153 -0.030573310796171427 -39.3831922689453 -0.02958231195807457 -39.391095129493586
1154 -0.03059957707300782 -39.413791846018306 -0.028996844496577977 -39.42009197399016
1155 -0.030618025921285152 -39.44440987193959 -0.027586575597524643 -39.447678549587685
1156 -0.030609143432229757 -39.47501901537182 -0.03187178783118725 -39.47955033741887
1157 -0.03062600390985608 -39.50564501928168 -0.03125974079594016 -39.51081007821481
1158 -0.030599769949913026 -39.536244789231596 -0.030392121896147727 -39.54120220011096
1159 -0.0305879975669086 -39.56683278679851 -0.029924516193568708 -39.571126716304526
1160 -0.030682284757494925 -39.597515071556 -0.02503735851496458 -39.59616407481949
1161 -0.03058649245649576 -39.628101564012496 -0.033492198400199416 -39.62965627321969
1162 -0.030605975445359944 -39.65870753945786 -0.03052579239010811 -39.660182065609796
1163 -0.03061642674729228 -39.68932396620515 -0.029922968242317438 -39.69010503385211
1164 -0.030631504952907562 -39.71995547115806 -0.029248223453760148 -39.719353257305876
1165 -0.030606277007609605 -39.750561748165666 -0.030031190253794193 -39.74938444755967
1166 -0.030601496621966363 -39.781163244787635 -0.03439793363213539 -39.783782381191806
1167 -0.030594088695943357 -39.81175733348358 -0.032588646933436397 -39.81637102812524
1168 -0.030578392650932075 -39.84233572613451 -0.031223243102431297 -39.84759427122767
1169 -0.03058329038321972 -39.87291901651773 -0.03092674631625414 -39.878521017543925
1170 -0.030574551597237588 -39.90349356811497 -0.030675919726490974 -39.909196937270416
1171 -0.030558976251631974 -39.9340525443666 -0.028764891717582942 -39.937961828988
1172 -0.030563248693943022 -39.964615793060545 -0.027804093528538944 -39.96576592251654
1173 -0.03056850964203477 -39.99518430270258 -0.03189718052744865 -39.99766310304399
1174 -0.0305896352045238 -40.025773937907104 -0.029858135245740415 -40.02752123828973
1175 -0.030583698954433202 -40.056357636861534 -0.03031274126842618 -40.057833979558154
1176 -0.030657356418669224 -40.08701499328021 -0.03408397026360035 -40.091917949821756
1177 -0.03053578855469823 -40.11755078183491 -0.029533285088837145 -40.121451234910595
1178 -0.030584166944026946 -40.14813494877893 -0.030736492667347192 -40.15218772757794
1179 -0.03056683884933591 -40.17870178762827 -0.03008083803579211 -40.18226856561373
1180 -0.030564693454653024 -40.20926648108292 -0.03265480976551771 -40.21492337537925
1181 -0.030588932055979966 -40.2398554131389 -0.030787050537765027 -40.24571042591702
1182 -0.030567616876214742 -40.27042303001511 -0.0320382684469223 -40.27774869436394
1183 -0.030511382780969144 -40.30093441279608 -0.026013630256056786 -40.30376232462
1184 -0.030572983995079996 -40.33150739679116 -0.02984343059360981 -40.33360575521361
1185 -0.030584599077701568 -40.36209199586886 -0.027488529030233622 -40.36109428424385
1186 -0.030620622728019953 -40.39271261859688 -0.02885459614917636 -40.38994888039302
1187 -0.030598934553563596 -40.42331155315045 -0.03185649141669274 -40.42180537180971
1188 -0.030593264568597078 -40.45390481771904 -0.0294797632843256 -40.45128513509404
1189 -0.030604700185358526 -40.4845095179044 -0.030602760799229144 -40.481887895893266
1190 -0.030584349296987057 -40.51509386720139 -0.02846430176869035 -40.51035219766196
1191 -0.03059361092746258 -40.54568747812885 -0.03298563621938229 -40.54333783388134
1192 -0.03058708468452096 -40.57627456281337 -0.029479169007390737 -40.572817002888726
1193 -0.030601879674941303 -40.60687644248831 -0.02975644087418914 -40.602573443762914
1194 -0.030591579247266056 -40.63746802173557 -0.03107014112174511 -40.63364358488466
1195 -0.030587356816977263 -40.66805537855255 -0.03076605759561062 -40.66440964248027
1196 -0.030620491690933706 -40.698675870243484 -0.031559109874069693 -40.69596875235434
1197 -0.030577266588807106 -40.72925313683229 -0.028718581050634386 -40.72468733340497
1198 -0.03051791973412037 -40.759771056566414 -0.0306299670599401 -40.75531730046491
1199 -0.030580045096576212 -40.79035110166299 -0.030524786654859783 -40.78584208711977
1200 -0.030625367537140846 -40.82097646920013 -0.02807773882523179 -40.813919825945
1201 -0.030596509762108325 -40.85157297896224 -0.03081149160861969 -40.84473131755362
1202 -0.030620722193270923 -40.88219370115551 -0.029614276997745038 -40.874345594551365
1203 -0.030616982001811267 -40.91281068315732 -0.03112471243366599 -40.90547030698503
1204 -0.030590730160474776 -40.943401413317794 -0.02984346430748701 -40.93531377129252
1205 -0.030608406756073236 -40.97400982007387 -0.03005526224151254 -40.96536903353403
1206 -0.03060470996424556 -41.00461453003811 -0.03152249306440354 -40.99689152659843
1207 -0.03057257253676653 -41.03518710257488 -0.03008425273001194 -41.026975779328446
1208 -0.03055690657347441 -41.065744009148354 -0.03348714876919985 -41.06046292809764
1209 -0.030580106005072594 -41.09632411515343 -0.030912647023797035 -41.09137557512144
1210 -0.030551157239824534 -41.12687527239326 -0.02875020317733288 -41.12012577829877
1211 -0.030570706631988288 -41.15744597902525 -0.03346157930791378 -41.15358735760668
1212 -0.030540682934224607 -41.18798666195947 -0.030497128423303366 -41.18408448602999
1213 -0.030547356978058816 -41.21853401893753 -0.02846789816394448 -41.212552384193934
1214 -0.030565078277140854 -41.249099097214675 -0.031681237556040284 -41.24423362174998
1215 -0.030548529606312512 -41.27964762682099 -0.030226688459515573 -41.27446031020949
1216 -0.03056113375350833 -41.3102087605745 -0.02868442963808775 -41.30314473984758
1217 -0.03059719279408455 -41.34080595336858 -0.03450813349336386 -41.33765287334094
1218 -0.030514048226177693 -41.37132000159476 -0.03142438568174839 -41.36907725902269
1219 -0.03053587106987834 -41.40185587266464 -0.030001113656908274 -41.3990783726796
1220 -0.03056864030659199 -41.43242451297123 -0.037457794323563574 -41.43653616700316
1221 -0.030506844259798528 -41.46293135723103 -0.030189712531864643 -41.466725879535026
1222 -0.030515147373080254 -41.49344650460411 -0.03158657550811768 -41.49831245504314
1223 -0.030474096443504094 -41.523920601047614 -0.030872571654617785 -41.52918502669776
1224 -0.03046743031591177 -41.55438803136352 -0.029123703297227622 -41.55830872999499
1225 -0.030506446864455937 -41.58489447822798 -0.030715291667729617 -41.58902402166272
1226 -0.030485882051289083 -41.61538036027927 -0.030032592918723823 -41.619056614581446
1227 -0.03049684390425682 -41.64587720418353 -0.04042419418692589 -41.65948080876837
1228 -0.030454173497855664 -41.676331377681386 -0.031954796984791756 -41.69143560575316
1229 -0.030427902564406396 -41.70675928024579 -0.030471823178231716 -41.721907428931395
1230 -0.030431088991463184 -41.737190369237254 -0.030568907875567673 -41.752476336806964
1231 -0.030419672094285487 -41.76761004133154 -0.03156653549522161 -41.78404287230219
1232 -0.030473194923251866 -41.79808323625479 -0.02332545053213835 -41.80736832283433
1233 -0.030447634123265743 -41.82853087037805 -0.031199969351291656 -41.83856829218562
1234 -0.03045971700921655 -41.85899058738727 -0.030460727121680974 -41.8690290193073
1235 -0.03044441035017371 -41.88943499773744 -0.029067608062177896 -41.898096627369476
1236 -0.03046578774228692 -41.919900785479726 -0.029868652112782 -41.92796527948226
1237 -0.03044457398355007 -41.95034535946328 -0.03031855057924986 -41.95828383006151
1238 -0.030444004572927952 -41.980789364036205 -0.026972081884741782 -41.985255911946254
1239 -0.03049989342689514 -42.0112892574631 -0.0326667794957757 -42.01792269144203
1240 -0.03046477660536766 -42.04175403406847 -0.029257989767938853 -42.04718068120997
1241 -0.03045006114989519 -42.07220409521836 -0.028572200145572425 -42.07575288135555
1242 -0.030492341425269843 -42.10269643664363 -0.02850799635052681 -42.104260877706075
1243 -0.030480035953223704 -42.13317647259686 -0.03189715165644884 -42.13615802936253
1244 -0.030489083286374806 -42.163665555883235 -0.030048165936022997 -42.16620619529855
1245 -0.03051680363714695 -42.19418235952038 -0.03207076471298933 -42.19827696001154
1246 -0.030468642711639404 -42.22465100223202 -0.029938884917646645 -42.22821584492919
1247 -0.03050819132477045 -42.25515919355679 -0.028981790877878666 -42.25719763580707
1248 -0.030478186905384064 -42.28563738046218 -0.03031595591455698 -42.28751359172163
1249 -0.030498226545751093 -42.31613560700793 -0.030696934182196857 -42.31821052590382
1250 -0.030474986974149944 -42.34661059398208 -0.03101550377905369 -42.349226029682875
1251 -0.03049460966140032 -42.37710520364348 -0.029091535974293946 -42.37831756565717
1252 -0.030519864801317454 -42.4076250684448 -0.03550739903002977 -42.4138249646872
1253 -0.030461241956800222 -42.4380863104016 -0.027261051628738642 -42.44108601631594
1254 -0.03046830082312226 -42.468554611224725 -0.030330551974475383 -42.471416568290415
1255 -0.030466695595532656 -42.49902130682026 -0.02969238571822643 -42.50110895400864
1256 -0.030507685057818888 -42.52952899187808 -0.031256834231317046 -42.53236578823996
1257 -0.030574640072882176 -42.560103631950966 -0.019174952525645494 -42.5515407407656
1258 -0.03051714263856411 -42.59062077458953 -0.030564939230680467 -42.58210567999628
1259 -0.030520376097410918 -42.621141150686945 -0.03160932920873165 -42.613715009205016
1260 -0.030518740881234407 -42.65165989156818 -0.03184054605662823 -42.645555555261645
1261 -0.030537358950823545 -42.682197250519 -0.031729889661073686 -42.67728544492272
1262 -0.030448674224317074 -42.71264592474332 -0.030635675974190237 -42.707921120896906
1263 -0.030497021228075027 -42.74314294597139 -0.028938384726643562 -42.73685950562355
1264 -0.030532046873122453 -42.77367499284451 -0.031628224439918994 -42.76848773006347
1265 -0.030503349751234053 -42.80417834259575 -0.031679049693048 -42.800166779756516
1266 -0.030488118529319763 -42.83466646112507 -0.029478429444134237 -42.82964520920065
1267 -0.030491827894002198 -42.86515828901907 -0.02926184833049774 -42.85890705753115
1268 -0.030573756061494352 -42.895732045080564 -0.036051577515900136 -42.89495863504705
1269 -0.03047905433923006 -42.926211099419795 -0.03181572556495667 -42.926774360612
1270 -0.030458195693790914 -42.956669295113585 -0.029530924931168556 -42.956305285543166
1271 -0.030474393162876368 -42.98714368827646 -0.029189453367143868 -42.98549473891031
1272 -0.03045617211610079 -43.017599860392565 -0.02810056498274207 -43.013595303893055
1273 -0.030484695080667736 -43.04808455547323 -0.026647761557251216 -43.040243065450305
1274 -0.03048840807750821 -43.07857296355074 -0.02784846806898713 -43.06809153351929
1275 -0.030520090740174054 -43.109093054290916 -0.030565574206411837 -43.09865710772571
1276 -0.030535605736076832 -43.13962866002699 -0.03090897938236594 -43.129566087108074
1277 -0.03055931515991688 -43.17018797518691 -0.021815733797848225 -43.151381820905925
1278 -0.030550336092710496 -43.20073831127962 -0.030638105515390635 -43.18201992642132
1279 -0.030539460852742194 -43.231277772132366 -0.030382994655519725 -43.21240292107684
1280 -0.030540233850479125 -43.261818005982846 -0.0327951155602932 -43.24519803663713
1281 -0.03050412880256772 -43.292322134785415 -0.028990400582551958 -43.27418843721968
1282 -0.03054877305403352 -43.32287090783945 -0.030859443731606005 -43.305047880951285
1283 -0.030523866787552832 -43.353394774627006 -0.030862772557884454 -43.33591065350917
1284 -0.030575070157647134 -43.38396984478465 -0.029458417557179928 -43.36536907106635
1285 -0.03055932782590389 -43.41452917261056 -0.03133645262569189 -43.39670552369204
1286 -0.03054688172414899 -43.445076054334706 -0.03252390865236521 -43.42922943234441
1287 -0.03054505344480276 -43.47562110777951 -0.02814814429730177 -43.45737757664171
1288 -0.030572452396154404 -43.50619356017567 -0.02922189049422741 -43.48659946713594
1289 -0.03056134134531021 -43.53675490152098 -0.0324944619089365 -43.51909392904488
1290 -0.030539210326969622 -43.56729411184795 -0.031727459467947486 -43.55082138851282
1291 -0.030589469242841005 -43.59788358109079 -0.027099119313061238 -43.57792050782589
1292 -0.030547908041626215 -43.62843148913242 -0.029618478287011384 -43.6075389861129
1293 -0.030534055549651384 -43.65896554468207 -0.026420253701508044 -43.63395923981441
1294 -0.030560150276869535 -43.68952569495894 -0.0287233991548419 -43.66268263896925
1295 -0.030566130112856627 -43.7200918250718 -0.029875139985233546 -43.69255777895449
1296 -0.030607218760997056 -43.750699043832796 -0.03202362898737192 -43.72458140794186
1297 -0.030549419205635787 -43.78124846303843 -0.03250292483717203 -43.75708433277904
1298 -0.03055395083501935 -43.81180241387345 -0.029370380844920874 -43.78645471362396
1299 -0.030578767508268358 -43.84238118138172 -0.031784182973206045 -43.818238896597165
1300 -0.030555578507483007 -43.8729367598892 -0.030098622012883425 -43.84833751861005
1301 -0.03052978152409196 -43.903466541413295 -0.030951299518346787 -43.8792888181284
1302 -0.030526470486074687 -43.93399301189937 -0.03114950004965067 -43.91043831817805
1303 -0.030541345197707414 -43.96453435709707 -0.029847367107868193 -43.94028568528592
1304 -0.03055650759488344 -43.99509086469195 -0.028708736784756182 -43.96899442207068
1305 -0.030533675476908682 -44.02562454016886 -0.033101214282214644 -44.00209563635289
1306 -0.030520618241280318 -44.056145158410146 -0.029159305151551962 -44.03125494150444
1307 -0.030526844225823878 -44.08667200263597 -0.03142323214560747 -44.06267817365005
1308 -0.03053875733166933 -44.11721075996764 -0.029728120006620885 -44.09240629365667
1309 -0.030532340705394744 -44.14774310067303 -0.030806148797273634 -44.12321244245395
1310 -0.030492344871163368 -44.178235445544196 -0.025287242699414493 -44.14849968515336
1311 -0.030547805968672036 -44.20878325151287 -0.028623560816049574 -44.17712324596941
1312 -0.03054402321577072 -44.23932727472864 -0.031252799555659294 -44.20837604552507
1313 -0.03054965231567621 -44.269876927044315 -0.030546911899000405 -44.23892295742407
1314 -0.030524957459419966 -44.300401884503735 -0.032377374544739726 -44.27130033196881
1315 -0.03051261119544506 -44.33091449569918 -0.02983534997329116 -44.3011356819421
1316 -0.030555227398872377 -44.361469723098054 -0.03616532944142818 -44.33730101138353
1317 -0.030493190605193378 -44.391962913703246 -0.030220994725823402 -44.367522006109354
1318 -0.030492185056209563 -44.42245509875946 -0.030788934044539928 -44.39831094015389
1319 -0.030466303788125516 -44.45292140254758 -0.0300429692491889 -44.42835390940308
1320 -0.03046726556494832 -44.48338866811253 -0.02977636195719242 -44.45813027136027
1321 -0.030488298181444405 -44.51387696629398 -0.03122372189536691 -44.489353993255634
1322 -0.0304962569847703 -44.54437322327875 -0.033059913851320746 -44.52241390710695
1323 -0.030446629226207732 -44.57481985250495 -0.03047143593430519 -44.552885343041254
1324 -0.030471387319266796 -44.60529123982422 -0.03059587152674794 -44.583481214568
1325 -0.030416703969240188 -44.635707943793456 -0.035267196223139764 -44.61874841079114
1326 -0.030429422948509456 -44.666137366741964 -0.031431779358536006 -44.650180190149676
1327 -0.030428392253816126 -44.69656575899578 -0.030808213260024787 -44.6809884034097
1328 -0.030420233216136693 -44.726985992211915 -0.030538111086934806 -44.71152651449663
1329 -0.03044063439592719 -44.757426626607845 -0.03183652125298977 -44.743363035749624
1330 -0.030423238407820463 -44.787849865015666 -0.03206534907221794 -44.77542838482184
1331 -0.030460001807659863 -44.81830986682333 -0.024759654328227042 -44.80018803915007
1332 -0.030454716086387633 -44.848764582909716 -0.027582532446831464 -44.8277705715969
1333 -0.030445193592458963 -44.87920977650217 -0.030093757994472982 -44.85786432959137
1334 -0.030451550055295228 -44.90966132655747 -0.02985836109146476 -44.887722690682835
1335 -0.030475491285324098 -44.94013681784279 -0.02972240010276437 -44.9174450907856
1336 -0.030494982656091452 -44.970631800498886 -0.023054954782128333 -44.940500045567724
1337 -0.030476132966578008 -45.00110793346546 -0.032055172882974145 -44.9725552184507
1338 -0.03048361698165536 -45.03159155044712 -0.030352732818573713 -45.00290795126927
1339 -0.030502531118690966 -45.06209408156581 -0.03619841504842043 -45.03910636631769
1340 -0.030459695588797332 -45.092553777154606 -0.03091888641938567 -45.070025252737075
1341 -0.030416470021009445 -45.122970247175616 -0.030384405329823495 -45.1004096580669
1342 -0.030416861269623043 -45.15338710844524 -0.02919114762917161 -45.12960080569607
1343 -0.03044568942859769 -45.18383279787383 -0.03243736326694489 -45.162038168963015
1344 -0.03043146478012204 -45.214264262653955 -0.03273919709026814 -45.19477736605328
1345 -0.03040662398561835 -45.244670886639575 -0.03042298387736082 -45.22520034993064
1346 -0.030418610759079458 -45.27508949739865 -0.026949712168425323 -45.25215006209906
1347 -0.03041596719995141 -45.3055054645986 -0.03424283657222986 -45.286392898671295
1348 -0.030395301524549723 -45.33590076612315 -0.02993912287056446 -45.31633202154186
1349 -0.030415967386215926 -45.36631673350937 -0.02862718729302287 -45.34495920883489
1350 -0.030383155588060616 -45.396699889097434 -0.029179893527179958 -45.374139102362065
1351 -0.030436882004141807 -45.42713677110157 -0.03181857410818338 -45.40595767647025
1352 -0.030397349782288075 -45.457534120883864 -0.027909292746335267 -45.43386696921659
1353 -0.03044099761173129 -45.4879751184956 -0.03012477941811085 -45.4639917486347
1354 -0.030421325750648976 -45.51839644424625 -0.028713391814380883 -45.492705140449075
1355 -0.030457899812608956 -45.54885434405886 -0.03137799249961972 -45.5240831329487
1356 -0.03042515870183706 -45.5792795027607 -0.03099020542576909 -45.55507333837446
1357 -0.030420820508152247 -45.609700323268854 -0.029176035337150096 -45.584249373711614
1358 -0.03045084038749337 -45.64015116365635 -0.031440543755888936 -45.615689917467506
1359 -0.03043515281751752 -45.670586316473866 -0.03131017908453941 -45.64700009655205
1360 -0.030406270641833544 -45.7009925871157 -0.03541173152625561 -45.6824118280783
1361 -0.030422988720238207 -45.73141557583594 -0.030404735822230577 -45.71281656390053
1362 -0.030402018502354623 -45.7618175943383 -0.030808663461357355 -45.74362522736189
1363 -0.03038144940510392 -45.7921990437434 -0.03038028785958886 -45.774005515221475
1364 -0.030439037177711726 -45.82263808092112 -0.030882576201111078 -45.80488809142258
1365 -0.030420946795493363 -45.85305902771661 -0.03316970635205507 -45.83805779777464
1366 -0.030379831697791813 -45.883438859414404 -0.029798169620335102 -45.86785596739497
1367 -0.030385471414774656 -45.91382433082918 -0.0301168842241168 -45.89797285161909
1368 -0.03038915330544114 -45.94421348413462 -0.03361416980624199 -45.93158702142533
1369 -0.030376034043729305 -45.97458951817835 -0.029531329032033683 -45.96111835045736
1370 -0.030380183551460504 -46.004969701729806 -0.032148726470768454 -45.99326707692813
1371 -0.030353502929210664 -46.035323204659015 -0.028966772463172676 -46.0222338493913
1372 -0.03034966578707099 -46.065672870446086 -0.02864323640242219 -46.05087708579372
1373 -0.030379906948655843 -46.09605277739474 -0.02765131602063775 -46.07852840181436
1374 -0.030390033777803183 -46.126442811172545 -0.033133719116449356 -46.11166212093081
1375 -0.030384131707251072 -46.156826942879796 -0.03327908013015986 -46.144941201060966
1376 -0.03035200256854296 -46.18717894544834 -0.030450426694005727 -46.17539162775497
1377 -0.030339042469859124 -46.2175179879182 -0.0331818139180541 -46.208573441673025
1378 -0.03035616148263216 -46.24787414940083 -0.028310736641287804 -46.23688417831431
1379 -0.03037342820316553 -46.27824757760399 -0.029861135222017766 -46.26674531353633
1380 -0.03034835932776332 -46.30859593693175 -0.026483421958982945 -46.29322873549532
1381 -0.030356301181018352 -46.33895223811277 -0.03228714950382709 -46.32551588499915
1382 -0.03034242009744048 -46.36929465821021 -0.02981728594750166 -46.35533317094665
1383 -0.030358773935586215 -46.3996534321458 -0.029845530446618796 -46.38517870139327
1384 -0.030330607667565346 -46.42998403981336 -0.032437958382070066 -46.41761665977534
1385 -0.03037036620080471 -46.46035440601417 -0.03318033255636692 -46.45079699233171
1386 -0.03032372407615185 -46.49067813009032 -0.030796091724187135 -46.481593084055895
1387 -0.030316773802042007 -46.520994903892365 -0.029926430340856312 -46.51151951439675
1388 -0.030329116620123386 -46.55132402051249 -0.02981306053698063 -46.54133257493373
1389 -0.030342919006943702 -46.58166693951943 -0.03425795361399651 -46.57559052854773
1390 -0.030306263267993926 -46.611973202787425 -0.029219574574381114 -46.60481010312211
1391 -0.030297954380512238 -46.64227115716794 -0.03013807600364089 -46.63494817912575
1392 -0.0302750825881958 -46.67254623975614 -0.0310690158046782 -46.666017194930426
1393 -0.030305423028767108 -46.7028516627849 -0.030820487532764673 -46.69683768246319
1394 -0.0302969922311604 -46.73314865501606 -0.03037898726761341 -46.7272166697308
1395 -0.030286450404673815 -46.76343510542073 -0.03649063333868981 -46.76370730306949
1396 -0.03028536941856146 -46.7937204748393 -0.02848920049145818 -46.792196503560945
1397 -0.030285788420587777 -46.82400626325988 -0.030573288071900608 -46.822769791632844
1398 -0.030292248632758857 -46.854298511892644 -0.02951839715242386 -46.852288188785266
1399 -0.03031394463032484 -46.884612456522966 -0.03189546465873718 -46.884183653444005
1400 -0.030280120577663182 -46.91489257710063 -0.030282701924443246 -46.91446635536845
1401 -0.03028698470443487 -46.94517956180506 -0.030484917107969522 -46.944951272476416
1402 -0.030307258199900388 -46.97548682000496 -0.027958494797348975 -46.97290976727376
1403 -0.030283779930323364 -47.00577059993528 -0.029988396633416414 -47.002898163907176
1404 -0.030319956317543983 -47.03609055625282 -0.02938166754320264 -47.03227983145038
1405 -0.030318520683795213 -47.066409076936615 -0.030726448353379964 -47.06300627980376
1406 -0.030320735089480876 -47.0967298120261 -0.029881590325385333 -47.09288787012915
1407 -0.030333944596350193 -47.12706375662245 -0.030617780052125454 -47.12350565018127
1408 -0.03035459453240037 -47.157418351154845 -0.03216314595192671 -47.1556687961332
1409 -0.03030656147748232 -47.187724912632326 -0.029405577294528484 -47.185074373427724
1410 -0.030298860371112825 -47.21802377300344 -0.0306902383454144 -47.21576461177314
1411 -0.03029078049585223 -47.24831455349929 -0.034692882746458056 -47.250457494519594
1412 -0.0302742219530046 -47.2785887754523 -0.031061445362865925 -47.28151893988246
1413 -0.030280936043709517 -47.30886971149601 -0.031227820832282305 -47.312746760714745
1414 -0.030251837521791457 -47.3391215490178 -0.03310267813503742 -47.34584943884978
1415 -0.030234902631491423 -47.36935645164929 -0.029199789557605983 -47.37504922840739
1416 -0.03024293789640069 -47.39959938954569 -0.03463898561894894 -47.40968821402634
1417 -0.03021310465410352 -47.429812494199794 -0.03181027490645647 -47.441498488932794
1418 -0.030194748565554617 -47.46000724276535 -0.030873846169561146 -47.47237233510236
1419 -0.03017732286825776 -47.490184565633605 -0.03012232165783644 -47.50249465676019
1420 -0.03018174646422267 -47.52036631209783 -0.030655899457633494 -47.53315055621783
1421 -0.030205878894776106 -47.550572190992604 -0.03640501406043768 -47.56955557027826
1422 -0.03012542724609375 -47.580697618238695 -0.030799930822104214 -47.60035550110037
1423 -0.030154025368392467 -47.610851643607084 -0.03369003795087337 -47.63404553905124
1424 -0.030132127832621335 -47.64098377143971 -0.029821448121219875 -47.66386698717246
1425 -0.03013795930892229 -47.67112173074863 -0.0327428026124835 -47.696609789784944
1426 -0.03010346833616495 -47.701225199084796 -0.03145894259214401 -47.72806873237709
1427 -0.030083860736340284 -47.731309059821136 -0.029059514682739974 -47.75712824705983
1428 -0.030120450258255004 -47.76142951007939 -0.031071841716766357 -47.7882000887766
1429 -0.030078063532710076 -47.7915075736121 -0.029506271984428168 -47.81770636076103
1430 -0.03006506208330393 -47.821572635695404 -0.03817811459302902 -47.85588447535406
1431 -0.030059918574988843 -47.851632554270395 -0.029791040532290935 -47.88567551588635
1432 -0.030059436336159706 -47.881691990606555 -0.030881359241902828 -47.91655687512825
1433 -0.03005757611244917 -47.911749566719 -0.029921167809516192 -47.94647804293777
1434 -0.030079646036028862 -47.94182921275503 -0.03011122001335025 -47.97658926295112
1435 -0.030047608073800802 -47.97187682082883 -0.029657447710633278 -48.006246710661756
1436 -0.030060235317796467 -48.00193705614663 -0.029518877062946557 -48.035765587724704
1437 -0.03006892167031765 -48.03200597781695 -0.03141884636133909 -48.067184434086045
1438 -0.030080278124660253 -48.06208625594161 -0.03006361359730363 -48.09724804768335
1439 -0.03002327810972929 -48.09210953405134 -0.026249571796506645 -48.123497619479856
1440 -0.030088060349226 -48.12219759440057 -0.03195166699588299 -48.155449286475736
1441 -0.030124925915151833 -48.15232252031572 -0.02603852963075042 -48.18148781610649
1442 -0.03011264791712165 -48.18243516823284 -0.030187545530498027 -48.211675361636985
1443 -0.03013098072260618 -48.212566148955446 -0.030296305660158396 -48.24197166729714
1444 -0.030139634665101767 -48.24270578362055 -0.02885534903034568 -48.27082701632749
1445 -0.030132526624947788 -48.2728383102455 -0.03165382295846939 -48.302480839285955
1446 -0.030132628697901963 -48.302970938943396 -0.02981526721268892 -48.332296106498646
1447 -0.030171857122331856 -48.33314279606573 -0.032077313400804996 -48.36437341989945
1448 -0.03007015008479357 -48.363212946150526 -0.030713435914367437 -48.395086855813815
1449 -0.03011118434369564 -48.39332413049422 -0.029999216832220555 -48.42508607264604
1450 -0.030114803556352855 -48.42343893405057 -0.030156846903264523 -48.455242919549306
1451 -0.03019750565290451 -48.45363643970348 -0.03438057992607355 -48.48962349947538
1452 -0.030109488777816294 -48.4837459284813 -0.02963827084749937 -48.51926177032288
1453 -0.030067811999469996 -48.51381374048077 -0.030142099037766455 -48.549403869360646
1454 -0.03009910136461258 -48.54391284184538 -0.029055357445031404 -48.57845922680568
1455 -0.03009673273190856 -48.57400957457729 -0.030632291920483112 -48.60909151872616
1456 -0.03009704677388072 -48.60410662135117 -0.02402412863448262 -48.63311564736064
1457 -0.030102870799601077 -48.634209492150774 -0.030238030571490528 -48.66335367793213
1458 -0.030122591834515332 -48.664332083985286 -0.030397209152579308 -48.69375088708471
1459 -0.030128827970474958 -48.69446091195576 -0.02906050384044647 -48.72281139092516
1460 -0.030126314889639617 -48.7245872268454 -0.028608213551342486 -48.7514196044765
1461 -0.030188238620758055 -48.75477546546616 -0.02673143884167075 -48.778151043318175
1462 -0.03016725666821003 -48.78494272213437 -0.03135899128392339 -48.8095100346021
1463 -0.030169518291950227 -48.815112240426316 -0.029231493640691043 -48.83874152824279
1464 -0.0301712847314775 -48.8452835251578 -0.027847527340054513 -48.86658905558285
1465 -0.030210447404533623 -48.87549397256233 -0.029035743232816456 -48.89562479881567
1466 -0.03018330680206418 -48.9056772793644 -0.029918631166219713 -48.925543429981886
1467 -0.030183995608240366 -48.93586127497264 -0.028474629763513802 -48.9540180597454
1468 -0.03023127056658268 -48.96609254553922 -0.02784519549459219 -48.98186325523999
1469 -0.030210555996745825 -48.996303101535965 -0.032881257310509684 -49.0147445125505
1470 -0.03026401987299323 -49.02656712140896 -0.030072493758052588 -49.044817006308556
1471 -0.030189464427530767 -49.05675658583649 -0.03241282273083925 -49.077229829039396
1472 -0.030217114277184008 -49.086973700113674 -0.03147163856774569 -49.10870146760714
1473 -0.030187639594078063 -49.11716133970775 -0.03114610882475972 -49.1398475764319
1474 -0.03018867867067456 -49.147350018378425 -0.030012853723019362 -49.16986043015492
1475 -0.030163788609206675 -49.17751380698763 -0.029771161545068026 -49.19963159169999
1476 -0.030197878275066613 -49.2077116852627 -0.028081819228827954 -49.22771341092882
1477 -0.030213060323148966 -49.23792474558585 -0.02957040285691619 -49.25728381378574
1478 -0.030203262344002724 -49.26812800792985 -0.031119598262012004 -49.28840341204775
1479 -0.03021348686888814 -49.29834149479874 -0.03033304000273347 -49.31873645205048
1480 -0.030190889816731216 -49.32853238461547 -0.027438173722475766 -49.34617462577295
1481 -0.030172792728990316 -49.35870517734446 -0.031372768338769674 -49.37754739411172
1482 -0.03022897969931364 -49.38893415704378 -0.030387497693300246 -49.40793489180502
1483 -0.030205693934112786 -49.41913985097789 -0.029258046112954617 -49.43719293791798
1484 -0.030172689259052275 -49.449312540236946 -0.031481804139912126 -49.46867474205789
1485 -0.030221596732735632 -49.47953413696968 -0.02818078761920333 -49.4968555296771
1486 -0.030212116334587334 -49.50974625330427 -0.030710627790540457 -49.52756615746764
1487 -0.030211803130805494 -49.539958056435076 -0.029392432142049073 -49.556958589609685
1488 -0.030203140713274478 -49.57016119714835 -0.023551825992763044 -49.58051041560245
1489 -0.030254288204014303 -49.600415485352364 -0.03018172373995185 -49.6106921393424
1490 -0.030246839765459298 -49.630662325117825 -0.029998332727700472 -49.6406904720701
1491 -0.030242899246513844 -49.66090522436434 -0.030294977873563767 -49.670985449943664
1492 -0.030239708442240953 -49.69114493280658 -0.030866034980863332 -49.701851484924525
1493 -0.03026485498994589 -49.721409787796524 -0.03129977211356163 -49.73315125703809
1494 -0.030237171798944473 -49.75164695959547 -0.03144088238477707 -49.76459213942287
1495 -0.03023178419098258 -49.78187874378645 -0.0326259646564722 -49.79721810407934
1496 -0.03019832968711853 -49.81207707347357 -0.027576178777962923 -49.824794282857304
1497 -0.03022575508803129 -49.8423028285616 -0.03126033851876855 -49.856054621376074
1498 -0.03022963451221585 -49.87253246307382 -0.028559526335448025 -49.884614147711524
1499 -0.030236647464334965 -49.90276911053815 -0.029631925094872714 -49.9142460728064
1500 -0.030236867256462574 -49.933005977794615 -0.03327444233000278 -49.947520515136404
1501 -0.030203508120030163 -49.963209485914646 -0.02971172332763672 -49.97723223846404
1502 -0.03018914069980383 -49.99339862661445 -0.02805813290178776 -50.00529037136583
1503 -0.030215246323496103 -50.02361387293794 -0.03304613530635834 -50.03833650667219
1504 -0.030221705324947834 -50.05383557826289 -0.03246891982853413 -50.07080542650072
1505 -0.03019598117098212 -50.084031559433875 -0.028168343286961318 -50.09897376978768
1506 -0.030213522352278234 -50.11424508178615 -0.02983842808753252 -50.12881219787521
1507 -0.03022561753168702 -50.144470699317836 -0.027012692019343375 -50.155824889894554
1508 -0.030196385644376277 -50.17466708496221 -0.03125751232728362 -50.18708240222184
1509 -0.030231326725333928 -50.204898411687545 -0.03239043429493904 -50.21947283651678
1510 -0.03020465690642595 -50.23510306859397 -0.030615242570638655 -50.25008807908742
1511 -0.03021401921287179 -50.26531708780684 -0.03054152512922883 -50.28062960421665
1512 -0.030217863898724318 -50.29553495170557 -0.019310834165662528 -50.299940438382315
1513 -0.03027364956215024 -50.32580860126772 -0.030538381449878214 -50.330478819832194
1514 -0.030261420644819736 -50.35607002191254 -0.030424745101481677 -50.36090356493368
1515 -0.030274720583111047 -50.386344742495645 -0.030750790424644948 -50.39165435535833
1516 -0.030256331060081722 -50.416601073555725 -0.030262793134897947 -50.42191714849322
1517 -0.030267292354255914 -50.44686836590998 -0.03164731524884701 -50.45356446374207
1518 -0.0302531280554831 -50.47712149396546 -0.03005868596956134 -50.48362314971163
1519 -0.030263325292617084 -50.50738481925808 -0.03308260999619961 -50.51670575970783
1520 -0.030232842825353146 -50.537617662083434 -0.029738326091319323 -50.54644408579915
1521 -0.030246874783188105 -50.56786453686662 -0.03063046159222722 -50.577074547391376
1522 -0.03023599274456501 -50.59810052961119 -0.030559766665101053 -50.607634314056476
1523 -0.030236950796097516 -50.62833748040728 -0.03154249470680952 -50.63917680876329
1524 -0.030222465097904206 -50.65855994550519 -0.030799853149801493 -50.66997666191309
1525 -0.030274034943431616 -50.68883398044862 -0.035409153625369075 -50.705385815538456
1526 -0.030194641463458537 -50.71902862191208 -0.03120296597480774 -50.73658878151326
1527 -0.03018599674105644 -50.749214618653134 -0.028515640832483768 -50.76510442234574
1528 -0.030205914005637168 -50.77942053265877 -0.03157243933528662 -50.79667686168103
1529 -0.03020147616043687 -50.809622008819204 -0.03046585349366069 -50.82714271517469
1530 -0.030208230670541524 -50.83983023948974 -0.03061968497931957 -50.85776240015401
1531 -0.030219399929046632 -50.87004963941879 -0.03415341731160879 -50.891915817465616
1532 -0.03016532091423869 -50.900214960333024 -0.03012201189994812 -50.922037829365564
1533 -0.03017351934686303 -50.930388479679884 -0.029560314677655696 -50.95159814404322
1534 -0.03015322918072343 -50.96054170886061 -0.031381025724112985 -50.98297916976733
1535 -0.03015919905155897 -50.99070090791217 -0.03290538024157286 -51.015884550008906
1536 -0.03012714609503746 -51.02082805400721 -0.030011352617293596 -51.0458959026262
1537 -0.030141016468405724 -51.05096907047562 -0.030332421790808438 -51.07622832441701
1538 -0.030141429137438537 -51.081110499613054 -0.03154559247195721 -51.107773916888966
1539 -0.030128129478543996 -51.111238629091595 -0.03261485695838928 -51.140388773847356
1540 -0.030129279661923646 -51.141367908753516 -0.02956537976861 -51.16995415361597
1541 -0.030109955091029407 -51.171477863844544 -0.02886566100642085 -51.19881981462239
1542 -0.030134355556219815 -51.201612219400765 -0.029339784011244773 -51.22815959863363
1543 -0.030125180073082448 -51.23173739947385 -0.029264599736779928 -51.25742419837041
1544 -0.03012312212958932 -51.26186052160344 -0.028916991129517556 -51.28634118949993
1545 -0.03014211878180504 -51.29200264038524 -0.030833014100790024 -51.31717420360072
1546 -0.030161858443170785 -51.322164498828414 -0.030634182319045068 -51.34780838591977
1547 -0.03013405902311206 -51.352298557851526 -0.031365595571696755 -51.37917398149147
1548 -0.03010168867185712 -51.38240024652338 -0.02781170643866062 -51.40698568793013
1549 -0.030145800579339264 -51.41254604710272 -0.029985605645924805 -51.43697129357606
1550 -0.030118335876613854 -51.44266438297934 -0.02653802316635847 -51.46350931674242
1551 -0.030165430158376694 -51.472829813137714 -0.029219234175980092 -51.4927285509184
1552 -0.030160879250615835 -51.50299069238833 -0.031395867094397546 -51.524124418012796
1553 -0.030146264377981423 -51.53313695676631 -0.03028201162815094 -51.55440642964095
1554 -0.030150337144732475 -51.563287293911046 -0.03150302190333605 -51.58590945154428
1555 -0.03013588385656476 -51.59342317776761 -0.02803488401696086 -51.61394433556124
1556 -0.03015289204195142 -51.623576069809566 -0.03017160575836897 -51.64411594131961
1557 -0.030157982558012008 -51.653734052367575 -0.029865942802280186 -51.67398188412189
1558 -0.030167527962476015 -51.68390158033005 -0.03286693748086691 -51.70684882160276
1559 -0.030180806200951336 -51.714082386531004 -0.032912363111972806 -51.73976118471474
1560 -0.03015235150232911 -51.744234738033335 -0.028963579703122376 -51.76872476441786
1561 -0.03016853053122759 -51.77440326856456 -0.026695411745458843 -51.79542017616332
1562 -0.03015703158453107 -51.80456030014909 -0.03246221393346786 -51.82788239009679
1563 -0.030080795660614966 -51.83464109580971 -0.03315680678933859 -51.861039196886125
1564 -0.030106789898127317 -51.864747885707835 -0.029953383840620518 -51.890992580726746
1565 -0.030125480704009534 -51.894873366411844 -0.03331980034708977 -51.92431238107383
1566 -0.030111706536263227 -51.924985072948104 -0.03081032754853368 -51.95512270862237
1567 -0.03008711701259017 -51.955072189960696 -0.0340906236320734 -51.989213332254444
1568 -0.0300701049156487 -51.98514229487635 -0.02855674671009183 -52.01777007896454
1569 -0.03008451694622636 -52.01522681182257 -0.02644456075504422 -52.044214639719584
1570 -0.030117868818342684 -52.045344680640916 -0.028670062962919473 -52.0728847026825
1571 -0.030097776744514703 -52.07544245738543 -0.029768816381692886 -52.10265351906419
1572 -0.030124068539589644 -52.10556652592502 -0.030730426125228406 -52.13338394518942
1573 -0.030115163046866657 -52.135681688971886 -0.03122223149985075 -52.164606176689276
1574 -0.030125595163553953 -52.16580728413544 -0.028466438036412002 -52.193072614725686
1575 -0.03007230581715703 -52.1958795899526 -0.030720166862010956 -52.2237927815877
1576 -0.030128391273319722 -52.22600798122592 -0.031134298723191022 -52.254927080310885
1577 -0.030092019774019717 -52.256100000999936 -0.030935277603566645 -52.28586235791445
1578 -0.03008096581324935 -52.286180966813184 -0.03286607526242733 -52.31872843317688
1579 -0.030073323752731085 -52.316254290565915 -0.02914729146286845 -52.34787572463975
1580 -0.03010323513299227 -52.346357525698906 -0.02938040578737855 -52.37725613042713
1581 -0.03008591178804636 -52.376443437486955 -0.0298729226924479 -52.407129053119576
1582 -0.030102388840168713 -52.406545826327125 -0.030071383528411388 -52.437200436647984
1583 -0.030120925325900317 -52.43666675165303 -0.03145572189241648 -52.4686561585404
1584 -0.03008681843057275 -52.466753570083604 -0.03324572611600161 -52.5019018846564
1585 -0.030085080955177545 -52.49683865103878 -0.028244941029697657 -52.530146825686096
1586 -0.0301136233843863 -52.52695227442317 -0.02957873810082674 -52.55972556378692
1587 -0.030077855754643678 -52.55703013017781 -0.03502708114683628 -52.594752644933756
1588 -0.030047933850437403 -52.58707806402825 -0.028843483235687018 -52.623596128169446
1589 -0.03007398694753647 -52.61715205097578 -0.029891165252774955 -52.653487293422224
1590 -0.030078589078038932 -52.64723064005382 -0.030886635929346085 -52.68437392935157
1591 -0.030025234445929527 -52.67725587449975 -0.03276931811124086 -52.717143247462815
1592 -0.030074156913906337 -52.707330031413655 -0.028854688815772533 -52.745997936278584
1593 -0.030046893004328012 -52.73737692441798 -0.030823525320738555 -52.776821461599326
1594 -0.03003139905631542 -52.76740832347429 -0.029876846354454756 -52.80669830795378
1595 -0.030031680315732955 -52.79744000379002 -0.0318051828071475 -52.83850349076093
1596 -0.03005350362509489 -52.82749350741512 -0.025712301768362523 -52.86421579252929
1597 -0.030092412047088145 -52.85758591946221 -0.02969248276203871 -52.89390827529133
1598 -0.030061572138220072 -52.88764749160043 -0.02807685676962137 -52.921985132060954
1599 -0.030129010695964097 -52.9177765022964 -0.03271004725247621 -52.95469517931343
1600 -0.03007658114656806 -52.947853083442965 -0.030684757605195047 -52.985379936918626
1601 -0.030069985333830117 -52.977923068776796 -0.02904165554791689 -53.01442159246654
1602 -0.030087561067193746 -53.00801062984399 -0.03200326468795538 -53.0464248571545
1603 -0.03006271691992879 -53.038073346763916 -0.029976976569741964 -53.07640183372424
1604 -0.03002526853233576 -53.06809861529625 -0.027882329188287258 -53.10428416291253
1605 -0.030087306909263135 -53.098185922205516 -0.029433007724583148 -53.13371717063711
1606 -0.030085191875696183 -53.128271114081215 -0.0302097930572927 -53.16392696369441
1607 -0.030100864171981812 -53.1583719782532 -0.028387266956269742 -53.19231423065068
1608 -0.03012347677722573 -53.18849545503043 -0.03102422608062625 -53.223338456731305
1609 -0.03008033987134695 -53.218575794901774 -0.02845053793862462 -53.25178899466993
1610 -0.03009255649521947 -53.248668351396994 -0.03139154724776745 -53.283180541917694
1611 -0.030097145680338146 -53.27876549707733 -0.028447919618338348 -53.31162846153603
1612 -0.0301057068631053 -53.308871203940434 -0.030206646397709848 -53.34183510793374
1613 -0.030120644345879556 -53.33899184828631 -0.027992130629718302 -53.36982723856346
1614 -0.03009912921115756 -53.36909097749747 -0.029244842194020747 -53.39907208075748
1615 -0.030129843950271608 -53.39922082144774 -0.0288066528737545 -53.42787873363123
1616 -0.030125664453953503 -53.429346485901696 -0.031293494254350664 -53.45917222788558
1617 -0.03010398903861642 -53.45945047494031 -0.029523492231965064 -53.48869572011755
1618 -0.030102936271578073 -53.48955341121189 -0.031106876861304044 -53.51980259697885
1619 -0.030155194085091354 -53.51970860529698 -0.03014731965959072 -53.54994991663844
1620 -0.03013876648619771 -53.54984737178317 -0.029046082589775323 -53.57899599922821
1621 -0.03011281369253993 -53.57996018547571 -0.033523541688919065 -53.612519540917134
1622 -0.030048692785203456 -53.61000887826091 -0.03290732521563768 -53.64542686613277
1623 -0.030120739806443454 -53.640129618067355 -0.03268709909170866 -53.67811396522448
1624 -0.03006941210478544 -53.67019903017214 -0.030577326472848654 -53.708691291697335
1625 -0.030073559656739236 -53.700272589828884 -0.028742730803787708 -53.73743402250112
1626 -0.03010500092059374 -53.73037759074948 -0.025825319159775973 -53.7632593416609
1627 -0.03012251537293196 -53.76050010612241 -0.030533097684383392 -53.79379243934528
1628 -0.03010317124426365 -53.79060327736667 -0.029916335269808768 -53.82370877461509
1629 -0.030103596206754447 -53.82070687357343 -0.031189360469579697 -53.854898135084674
1630 -0.030110304430127143 -53.85081717800355 -0.0324322672560811 -53.88733040234076
1631 -0.030060619488358496 -53.88087779749191 -0.03001278070732951 -53.91734318304809
1632 -0.03008130919188261 -53.9109591066838 -0.02902327962219715 -53.946366462670284
1633 -0.03009079983457923 -53.94104990651838 -0.02837786339223385 -53.97474432606252
1634 -0.0301174221560359 -53.97116732867442 -0.03010789817199111 -54.00485222423451
1635 -0.030066815856844186 -54.00123414453126 -0.03001055307686329 -54.034862777311375
1636 -0.030029310658574105 -54.03126345518984 -0.028120380826294422 -54.06298315813767
1637 -0.030091827735304832 -54.06135528292514 -0.030072969663888217 -54.09305612780156
1638 -0.03012744802981615 -54.09148273095496 -0.029540053103119135 -54.12259618090468
1639 -0.03010478485375643 -54.12158751580871 -0.02873437022790313 -54.15133055113258
1640 -0.030148204416036606 -54.15173572022475 -0.029199956636875867 -54.180530507769454
1641 -0.030130436457693578 -54.181866156682446 -0.028741274494677782 -54.20927178226413
1642 -0.03014692459255457 -54.212013081275 -0.0303209082223475 -54.23959269048648
1643 -0.03015226498246193 -54.242165346257465 -0.03206463009119034 -54.271657320577674
1644 -0.030143777932971717 -54.272309124190436 -0.032318280450999735 -54.303975601028675
1645 -0.03011603429913521 -54.30242515848957 -0.02824977459385991 -54.332225375622535
1646 -0.030114155448973178 -54.33253931393854 -0.03178352080285549 -54.36400889642539
1647 -0.030114748422056435 -54.3626540623606 -0.029778241645544767 -54.393787138070934
1648 -0.030117289070039986 -54.39277135143064 -0.02956980708986521 -54.4233569451608
1649 -0.03013349398970604 -54.42290484542035 -0.029914469737559558 -54.45327141489836
1650 -0.030161647219210865 -54.45306649263956 -0.028796434868127108 -54.48206784976649
1651 -0.030192355159670115 -54.48325884779923 -0.025872186478227376 -54.50794003624471
1652 -0.030134294554591178 -54.51339314235382 -0.03023501792922616 -54.53817505417394
1653 -0.030146532598882912 -54.543539674952704 -0.03051553266122937 -54.56869058683517
1654 -0.030150737892836333 -54.573690412845544 -0.030065198056399824 -54.598755784891566
1655 -0.030155115108937026 -54.60384552795448 -0.030519650038331746 -54.629275434929895
1656 -0.03014753106981516 -54.6339930590243 -0.029876422230154277 -54.65915185716005
1657 -0.030170900654047726 -54.66416395967835 -0.024818788282573223 -54.68397064544262
1658 -0.03016072679311037 -54.69432468647146 -0.030473087355494498 -54.71444373279812
1659 -0.03020896064117551 -54.72453364711264 -0.029033626802265643 -54.743477359600384
1660 -0.030196496471762656 -54.754730143584396 -0.03372613023966551 -54.77720348984005
1661 -0.030153842456638814 -54.78488398604104 -0.030795720219612122 -54.80799921005966
1662 -0.030161377135664226 -54.8150453631767 -0.03141175787895918 -54.83941096793862
1663 -0.03015791457146406 -54.84520327774816 -0.030674771778285502 -54.870085739716906
1664 -0.030134153366088868 -54.875337431114254 -0.030616197641938923 -54.900701937358846
1665 -0.030152706429362297 -54.905490137543616 -0.03136117001995444 -54.9320631073788
1666 -0.030182026140391827 -54.93567216368401 -0.03058685762807727 -54.96264996500688
1667 -0.030132425669580697 -54.96580458935359 -0.03074582973495126 -54.993395794741836
1668 -0.030141717102378607 -54.99594630645597 -0.030541823897510766 -55.023937618639344
1669 -0.030136809404939412 -55.02608311586091 -0.031203041691333054 -55.05514066033068
1670 -0.030187669303268196 -55.05627078516417 -0.035804101079702375 -55.090944761410384
1671 -0.03010621191933751 -55.08637699708351 -0.030125822778791188 -55.12107058418918
1672 -0.030100523866713046 -55.11647752095023 -0.030409911647439003 -55.151480495836616
1673 -0.030094200279563665 -55.14657172122979 -0.031354382261633874 -55.18283487809825
1674 -0.03011235296726227 -55.176684074197055 -0.030513074528425933 -55.21334795262668
1675 -0.03008589930832386 -55.20676997350538 -0.031668033078312875 -55.24501598570499
1676 -0.030090972781181335 -55.23686094628656 -0.028272103425115346 -55.273288089130105
1677 -0.030103128403425217 -55.26696407468999 -0.02915594456717372 -55.30244403369728
1678 -0.030108732264488937 -55.297072806954475 -0.028576784953474998 -55.33102081865075
1679 -0.030100847780704498 -55.32717365473518 -0.028109784331172706 -55.35913060298192
1680 -0.030129953287541866 -55.35730360802272 -0.030864816345274448 -55.38999541932719
1681 -0.030154322274029255 -55.38745793029675 -0.026847442984580992 -55.416842862311775
1682 -0.030111612286418676 -55.417569542583166 -0.028053204528987408 -55.44489606684076
1683 -0.030147562082856894 -55.447717104666026 -0.029449739214032888 -55.47434580605479
1684 -0.03019595080986619 -55.477913055475895 -0.027822805102914572 -55.50216861115771
1685 -0.030176117829978467 -55.508089173305876 -0.02961501944810152 -55.53178363060581
1686 -0.0301920959725976 -55.53828126927847 -0.029791992716491224 -55.5615756233223
1687 -0.03017540955916047 -55.568456678837634 -0.031139524281024934 -55.59271514760332
1688 -0.030151347815990447 -55.59860802665362 -0.03449246920645237 -55.62720761680978
1689 -0.030141557194292547 -55.62874958384791 -0.030618213303387164 -55.65782583011316
1690 -0.030126234237104654 -55.658875818085015 -0.03060499969869852 -55.68843082981186
1691 -0.030127187445759773 -55.68900300553077 -0.029802115354686975 -55.71823294516654
1692 -0.030142766889184713 -55.71914577241996 -0.032640816271305086 -55.750873761437845
1693 -0.03012967398390174 -55.74927544640386 -0.028491771314293146 -55.77936553275214
1694 -0.030132940970361233 -55.77940838737422 -0.02888864539563656 -55.80825417814778
1695 -0.030169823113828896 -55.80957821048805 -0.027768915612250568 -55.836023093760026
1696 -0.030121553409844636 -55.83969976389789 -0.036396688967943194 -55.87241978272797
1697 -0.030091502983123065 -55.869791266881016 -0.028368016984313727 -55.90078779971228
1698 -0.030148162972182035 -55.8999394298532 -0.029116502311080695 -55.92990430202337
1699 -0.030140471551567315 -55.93007990140477 -0.030710755847394466 -55.96061505787076
1700 -0.030114315915852785 -55.96019421732062 -0.02885512225329876 -55.98947018012406
1701 -0.030141455959528683 -55.99033567328015 -0.03209264799952507 -56.021562828123585
1702 -0.030126771330833434 -56.020462444610985 -0.03176340442150831 -56.053326232545096
1703 -0.03009903710335493 -56.05056148171434 -0.029474780894815922 -56.08280101343991
1704 -0.03010519789531827 -56.08066667960966 -0.031449012085795404 -56.114250025525706
1705 -0.030116480588912965 -56.11078316019857 -0.0303258809261024 -56.144575906451806
1706 -0.0300836643204093 -56.14086682451898 -0.029944320023059846 -56.17452022647487
1707 -0.03009400423616171 -56.17096082875514 -0.03078931299969554 -56.20530953947456
1708 -0.03011156413704157 -56.201072392892186 -0.027806866634637117 -56.2331164061092
1709 -0.030115073081105947 -56.23118746597329 -0.029258978459984063 -56.26237538456918
1710 -0.030109191965311765 -56.2612966579386 -0.030791714508086442 -56.293167099077266
1711 -0.03014973448589444 -56.2914463924245 -0.02785453721880913 -56.321021636296074
1712 -0.03013370167464018 -56.32158009409914 -0.030191727448254824 -56.35121336374433
1713 -0.030169816315174104 -56.35174991041431 -0.031075459998100997 -56.38228882374243
1714 -0.030135321617126464 -56.381885232031436 -0.030190721713006498 -56.41247954545543
1715 -0.030143526662141085 -56.41202875869358 -0.029977371636778116 -56.44245691709221
1716 -0.03015150623396039 -56.44218026492754 -0.030348071362823248 -56.47280498845503
1717 -0.030138911213725805 -56.47231917614127 -0.032054871693253516 -56.50485986014829
1718 -0.030135518219321967 -56.502454694360594 -0.029970606230199336 -56.53483046637849
1719 -0.030115892179310322 -56.532570586539904 -0.030789115745574237 -56.565619582124064
1720 -0.03009270830079913 -56.5626632948407 -0.03090168721973896 -56.5965212693438
1721 -0.030089662969112398 -56.592752957809815 -0.029601932689547538 -56.62612320203335
1722 -0.030100297927856446 -56.622853255737674 -0.03159658834338188 -56.65771979037673
1723 -0.03011467382311821 -56.652967929560795 -0.02920999825000763 -56.68692978862674
1724 -0.03013543151319027 -56.68310336107398 -0.029596798960119484 -56.71652658758686
1725 -0.030145041272044183 -56.713248402346025 -0.03194591421633959 -56.7484725018032
1726 -0.030100751481950284 -56.74334915382798 -0.031095840502530336 -56.77956834230573
1727 -0.030080664623528718 -56.773429818451504 -0.029185476060956717 -56.80875381836669
1728 -0.030089372023940086 -56.80351919047544 -0.03106087613850832 -56.8398146945052
1729 -0.030108333472162484 -56.833627523947605 -0.03213866427540779 -56.87195335878061
1730 -0.03013993576169014 -56.863767459709294 -0.03046900061890483 -56.902422359399516
1731 -0.030099138990044592 -56.89386659869934 -0.025144945457577707 -56.92756730485709
1732 -0.03012475511059165 -56.92399135380993 -0.030156054999679327 -56.95772335985677
1733 -0.0300928077660501 -56.954084161575985 -0.025000903476029634 -56.9827242633328
1734 -0.030174471624195575 -56.98425863320018 -0.03198746535927057 -57.01471172869207
1735 -0.030143508780747653 -57.01440214198092 -0.031834439001977445 -57.046546167694046
1736 -0.03014286356046796 -57.044545005541394 -0.0304199768230319 -57.07696614451708
1737 -0.030139730498194694 -57.074684736039586 -0.031353994458913806 -57.10832013897599
1738 -0.030126346554607154 -57.104811082594196 -0.030065357498824597 -57.13838549647482
1739 -0.03015120578929782 -57.13496228838349 -0.031484571471810344 -57.169870067946626
1740 -0.03015313409268856 -57.16511542247618 -0.03126226793974638 -57.20113233588637
1741 -0.030129512958228587 -57.1952449354344 -0.02921308819204569 -57.230345424078415
1742 -0.030127692967653275 -57.225372628402056 -0.028954954352229834 -57.259300378430645
1743 -0.030207405891269447 -57.255580034293324 -0.025013517774641513 -57.28431389620528
1744 -0.030164538510143758 -57.285744572803466 -0.028852338530123235 -57.313166234735405
1745 -0.030169225856661798 -57.31591379866013 -0.029346653260290623 -57.342512887995696
1746 -0.030161091405898333 -57.34607489006603 -0.028843823727220295 -57.37135671172292
1747 -0.030195600166916848 -57.37627049023295 -0.03084113132208586 -57.402197843045
1748 -0.03021314600482583 -57.40648363623777 -0.03142982982099056 -57.433627672865995
1749 -0.03014599494636059 -57.43662963118413 -0.03430406842380762 -57.4679317412898
1750 -0.0301378084346652 -57.4667674396188 -0.028988388273864983 -57.49692012956367
1751 -0.030141081754118206 -57.496908521372916 -0.030928191915154456 -57.52784832147882
1752 -0.030147192254662513 -57.527055713627576 -0.02874820530414581 -57.55659652678297
1753 -0.030135531444102526 -57.55719124507168 -0.027897981461137533 -57.584494508244106
1754 -0.030150231812149285 -57.58734147688383 -0.028265723306685687 -57.612760231550794
1755 -0.0301206573843956 -57.61746213426822 -0.03003156017512083 -57.64279179172591
1756 -0.03017228888347745 -57.6476344231517 -0.029498007707297803 -57.67228979943321
1757 -0.03018545936793089 -57.67781988251963 -0.030501697584986685 -57.7027914970182
1758 -0.030167077109217642 -57.70798695962885 -0.0324184488505125 -57.73520994586871
1759 -0.030158679652959108 -57.738145639281804 -0.03161745425313711 -57.76682740012185
1760 -0.03014537747949362 -57.768291016761296 -0.02874635998159647 -57.795573760103444
1761 -0.030136222951114178 -57.79842723971241 -0.029340422712266445 -57.82491418281571
1762 -0.030146516021341087 -57.82857375573375 -0.03130487632006407 -57.856219059135775
1763 -0.030132773518562316 -57.85870652925231 -0.031198397185653447 -57.88741745632143
1764 -0.030175583250820637 -57.88888211250313 -0.034712075255811214 -57.92212953157724
1765 -0.03010688191279769 -57.91898899441593 -0.02943919850513339 -57.95156873008237
1766 -0.030112990736961366 -57.94910198515289 -0.029367192834615707 -57.980935922916984
1767 -0.030148930102586746 -57.97925091525548 -0.02880755262449384 -58.00974347554148
1768 -0.030123181454837323 -58.00937409671032 -0.029525335785001515 -58.03926881132648
1769 -0.030080154165625574 -58.03945425087594 -0.03168074805289507 -58.07094955937937
1770 -0.030118410475552082 -58.06957266135149 -0.032638996839523315 -58.103588556218895
1771 -0.03010337324813008 -58.099676034599625 -0.028977733105421066 -58.132566289324316
1772 -0.030121960304677488 -58.1297979949043 -0.03130044508725405 -58.16386673441157
1773 -0.03008621744811535 -58.15988421235242 -0.029888432193547487 -58.193755166605115
1774 -0.030107498820871114 -58.189991711173285 -0.030669357534497975 -58.224424524139614
1775 -0.030124485772103072 -58.22011619694539 -0.027301698457449675 -58.251726222597064
1776 -0.03012930937111378 -58.2502455063165 -0.029483985528349875 -58.281210208125415
1777 -0.03012016713619232 -58.28036567345269 -0.030171813257038594 -58.31138202138246
1778 -0.03011266337707639 -58.31047833682977 -0.033623519353568554 -58.345005540736025
1779 -0.03010215638205409 -58.340580493211824 -0.029215740226209163 -58.37422128096223
1780 -0.030096769519150256 -58.37067726273097 -0.030771032068878414 -58.40499231303111
1781 -0.030097638722509146 -58.40077490145348 -0.02794660786166787 -58.432938920892774
1782 -0.030131895653903486 -58.43090679710738 -0.028578756749629973 -58.461517677642405
1783 -0.03014272442087531 -58.46104952152826 -0.029765077587217092 -58.49128275522962
1784 -0.030120791774243115 -58.491170313302504 -0.0321025688201189 -58.52338532404974
1785 -0.030093915294855833 -58.52126422859736 -0.02505297865718603 -58.54843830270693
1786 -0.03013993622735143 -58.55140416482471 -0.031302411947399376 -58.57974071465433
1787 -0.03012430528178811 -58.5815284701065 -0.03071978986263275 -58.61046050451696
1788 -0.03013865128159523 -58.611667121388095 -0.03151996433734894 -58.64198046885431
1789 -0.030137153901159765 -58.64180427528925 -0.02962454445660114 -58.67160501331091
1790 -0.03010674798861146 -58.671911023277865 -0.030344579368829727 -58.70194959267974
1791 -0.030110938474535942 -58.7020219617524 -0.030052190739661457 -58.7320017834194
1792 -0.030119255278259517 -58.73214121703066 -0.030581686180084944 -58.762583469599484
1793 -0.03009882550686598 -58.76224004253753 -0.0285505885258317 -58.791134058125316
1794 -0.030123507883399726 -58.79236355042093 -0.03239762652665377 -58.82353168465197
1795 -0.030129729956388473 -58.822493280377316 -0.030977476947009565 -58.854509161598976
1796 -0.030112215597182513 -58.8526054959745 -0.030922395829111337 -58.885431557428085
1797 -0.030112508963793517 -58.8827180049383 -0.029811800364404915 -58.91524335779249
1798 -0.030117679759860037 -58.91283568469816 -0.031579129956662656 -58.94682248774915
1799 -0.03009142857044935 -58.94292711326861 -0.03043305277824402 -58.977255540527395
1800 -0.03010179065167904 -58.97302890392029 -0.030463169608265162 -59.00771871013566
1801 -0.03007413987070322 -59.00310304379099 -0.030188953131437303 -59.0379076632671
1802 -0.03008948275819421 -59.033192526549186 -0.03603897877037525 -59.07394664203748
1803 -0.03005713690072298 -59.06324966344991 -0.029365452472120523 -59.1033120945096
1804 -0.030063899420201778 -59.09331356287011 -0.030151108279824257 -59.13346320278942
1805 -0.03005268480628729 -59.123366247676394 -0.029617390409111977 -59.163080593198536
1806 -0.030082664918154478 -59.15344891259455 -0.02806574581190944 -59.191146339010444
1807 -0.030080720968544482 -59.18352963356309 -0.03277618121355772 -59.223922520224
1808 -0.03006897382438183 -59.213598607387475 -0.03026401298120618 -59.25418653320521
1809 -0.03006506422534585 -59.24366367161282 -0.02790021924301982 -59.28208675244823
1810 -0.030076067987829448 -59.27373973960065 -0.029688905458897352 -59.31177565790713
1811 -0.030086532048881055 -59.303826271649534 -0.027756176330149172 -59.33953183423728
1812 -0.03008862640708685 -59.33391489805662 -0.030221611075103284 -59.369753445312384
1813 -0.030169434659183026 -59.364084332715805 -0.035365684889256954 -59.40511913020164
1814 -0.030053176637738942 -59.39413750935354 -0.028174601309001446 -59.433293731510645
1815 -0.0300593638792634 -59.4241968732328 -0.0303954791277647 -59.46368921063841
1816 -0.030054881237447262 -59.45425175447025 -0.028834999073296785 -59.4925242097117
1817 -0.03007081402465701 -59.4843225684949 -0.02858529854565859 -59.52110950825736
1818 -0.03008652590215206 -59.51440909439705 -0.030616996437311174 -59.55172650469467
1819 -0.030092551466077568 -59.54450164586313 -0.030912719666957855 -59.58263922436163
1820 -0.03005435913801193 -59.57455600500114 -0.0273603449575603 -59.609999569319186
1821 -0.030117280781269073 -59.60467328578241 -0.028491340391337872 -59.63849090971053
1822 -0.030098766554147005 -59.63477205233656 -0.029796975944191218 -59.66828788565472
1823 -0.0301204739138484 -59.664892526250405 -0.026910379342734814 -59.69519826499746
1824 -0.030130382906645537 -59.69502290915705 -0.027983988169580698 -59.72318225316704
1825 -0.03010505307465792 -59.72512796223171 -0.029248297866433858 -59.75243055103347
1826 -0.030109738279134036 -59.75523770051085 -0.028195326775312425 -59.78062587780878
1827 -0.030144599732011557 -59.78538230024286 -0.025911206472665073 -59.806537084281445
1828 -0.030160387512296438 -59.815542687755155 -0.03151102866977453 -59.83804811295122
1829 -0.03014688491821289 -59.845689572673365 -0.02986619109287858 -59.8679143040441
1830 -0.030137199722230435 -59.8758267723956 -0.030336242727935316 -59.89825054677203
1831 -0.030183890461921693 -59.90601066285752 -0.028031212463974952 -59.926281759236005
1832 -0.03018055446445942 -59.936191217321976 -0.030163348745554687 -59.95644510798156
1833 -0.030208834167569875 -59.96640005148954 -0.027196640335023402 -59.98364174831658
1834 -0.030214569251984357 -59.996614620741525 -0.028591716941446067 -60.01223346525803
1835 -0.0302101849578321 -60.026824805699356 -0.027048513200134038 -60.03928197845816
1836 -0.030231667589396237 -60.05705647328875 -0.028819094784557818 -60.06810107324272
1837 -0.030224864184856415 -60.08728133747361 -0.03264179248362779 -60.10074286572635
1838 -0.0302350003272295 -60.11751633780084 -0.032937961257994176 -60.133680826984346
1839 -0.03023372031748295 -60.147750058118326 -0.02970957327634096 -60.16339040026069
1840 -0.030151229724287985 -60.177901287842616 -0.03652178216725588 -60.199912182427944
1841 -0.03018437447026372 -60.20808566231288 -0.031607169471681115 -60.23151935189963
1842 -0.030175683833658696 -60.238261346146544 -0.031136507727205755 -60.26265585962683
1843 -0.030156092066317797 -60.268417438212865 -0.02930049765855074 -60.291956357285386
1844 -0.030155428778380157 -60.29857286699124 -0.029245979618281126 -60.32120233690367
1845 -0.03017096696421504 -60.32874383395546 -0.028910568542778493 -60.350112905446444
1846 -0.030198208708316087 -60.35894204266377 -0.030490180663764476 -60.380603086110206
1847 -0.03020680686458945 -60.38914884952836 -0.031095794402062893 -60.41169888051227
1848 -0.030215059127658605 -60.41936390865602 -0.0306193427182734 -60.442318223230544
1849 -0.030187562853097916 -60.44955147150912 -0.030686439108103515 -60.473004662338646
1850 -0.03017828231677413 -60.47972975382589 -0.02777629755437374 -60.50078095989302
1851 -0.030193493142724036 -60.50992324696862 -0.030399811454117298 -60.53118077134714
1852 -0.030192316602915527 -60.54011556357153 -0.030763187911361456 -60.5619439592585
1853 -0.030185423884540798 -60.57030098745607 -0.031518760696053506 -60.59346271995455
1854 -0.03015145696699619 -60.60045244442307 -0.03300105892121792 -60.62646377887577
1855 -0.030131505522876977 -60.630583949945944 -0.029844458121806382 -60.656308236997575
1856 -0.030142761860042812 -60.660726711805985 -0.030391399562358857 -60.686699636559936
1857 -0.030135796405375004 -60.69086250821136 -0.028746729344129564 -60.715446365904064
1858 -0.030087136663496494 -60.72094964487486 -0.04190604370087385 -60.75735240960494
1859 -0.030103904847055673 -60.75105354972191 -0.030829481780529022 -60.78818189138547
1860 -0.030081049539148808 -60.78113459926106 -0.030197447817772626 -60.81837933920324
1861 -0.030074332654476166 -60.81120893191554 -0.031029640696942806 -60.84940897990018
1862 -0.030074578989297152 -60.84128351090484 -0.029938872810453175 -60.87934785271064
1863 -0.030069581978023053 -60.87135309288286 -0.028220107220113276 -60.90756795993075
1864 -0.03008110383525491 -60.90143419671812 -0.030265719257295133 -60.937833679188046
1865 -0.03005194291472435 -60.931486139632845 -0.027158324047923087 -60.96499200323597
1866 -0.030114179756492377 -60.96160031938934 -0.03107489990070462 -60.99606690313667
1867 -0.030111588072031736 -60.99171190746137 -0.029775670263916254 -61.02584257340059
1868 -0.03010924393311143 -61.021821151394484 -0.029847224429249763 -61.055689797829835
1869 -0.030107772164046764 -61.05192892355853 -0.033767756447196005 -61.08945755427703
1870 -0.03010205002501607 -61.08203097358354 -0.029725023452192544 -61.11918257772923
1871 -0.030099993757903575 -61.11213096734144 -0.0307594514451921 -61.14994202917442
1872 -0.03010713681578636 -61.14223810415723 -0.029792769625782967 -61.179734798800204
1873 -0.030064564384520053 -61.17230266854175 -0.033220422267913816 -61.21295522106812
1874 -0.03009560313075781 -61.20239827167251 -0.02811823459342122 -61.24107345566154
1875 -0.030082687828689815 -61.232480959501196 -0.031021266989409924 -61.272094722650955
1876 -0.03007235825061798 -61.26255331775182 -0.030139034893363715 -61.30223375754432
1877 -0.030073879379779102 -61.292627197131594 -0.030053729936480523 -61.332287487480805
1878 -0.030112429801374675 -61.32273962693297 -0.024999227840453386 -61.35728671532126
1879 -0.03009029682725668 -61.352829923760225 -0.0302279238589108 -61.38751463918017
1880 -0.030104119051247834 -61.38293404281147 -0.030796448420733213 -61.4183110876009
1881 -0.030118558648973705 -61.41305260146044 -0.02922967793419957 -61.447540765535095
1882 -0.030119491275399923 -61.44317209273584 -0.02774168672040105 -61.4752824522555
1883 -0.03013941803947091 -61.47331151077531 -0.02902599722146988 -61.504308449476966
1884 -0.030109727568924428 -61.50342123834424 -0.02666989518329501 -61.53097834466026
1885 -0.03015590114519 -61.53357713948943 -0.030141535494476557 -61.56111988015474
1886 -0.03016011035069823 -61.56373724984013 -0.030845048557966947 -61.591964928712706
1887 -0.03014094550162554 -61.59387819534176 -0.028140822518616916 -61.62010575123132
1888 -0.030163125600665808 -61.624041320942425 -0.029779505170881748 -61.6498852564022
1889 -0.030149566195905208 -61.65419088713833 -0.028777485992759467 -61.67866274239496
1890 -0.030177040956914425 -61.68436792809524 -0.029207203723490237 -61.70786994611845
1891 -0.030179099272936584 -61.71454702736818 -0.030121967755258085 -61.73799191387371
1892 -0.030192666687071323 -61.74473969405525 -0.029708647076040505 -61.76770056094975
1893 -0.030214420054107904 -61.774954114109356 -0.03579441588371992 -61.80349497683347
1894 -0.03010765491053462 -61.80506176901989 -0.030570569168776273 -61.83406554600224
1895 -0.03011649725958705 -61.83517826627948 -0.029949034843593837 -61.86401458084584
1896 -0.030127409007400276 -61.865305675286876 -0.03102552369236946 -61.89504010453821
1897 -0.030114256870001556 -61.89541993215688 -0.031056812684983014 -61.92609691722319
1898 -0.030124517809599637 -61.92554444996647 -0.03000883646309376 -61.95610575368629
1899 -0.03012700639665127 -61.95567145636313 -0.030990482494235038 -61.98709623618052
1900 -0.030110746156424284 -61.98578220251955 -0.02987560788169503 -62.01697184406221
1901 -0.030116794724017383 -62.01589899724357 -0.027131909877061842 -62.044103753939275
1902 -0.03009586315602064 -62.04599486039959 -0.024147465359419584 -62.068251219298695
1903 -0.030164542235434057 -62.07615940263502 -0.030824240110814572 -62.09907545940951
1904 -0.03014660533517599 -62.1063060079702 -0.028907245304435492 -62.12798270471395
1905 -0.03014923082664609 -62.13645523879684 -0.029012467060238124 -62.15699517177419
1906 -0.0301701788790524 -62.166625417675895 -0.03058316707611084 -62.1875783388503
1907 -0.030158213432878257 -62.19678363110877 -0.02932029664516449 -62.21689863549547
1908 -0.03016720889136195 -62.226950840000136 -0.032585636153817175 -62.24948427164929
1909 -0.030137156043201684 -62.25708799604334 -0.03149635773152113 -62.28098062938081
1910 -0.03014878975227475 -62.28723678579561 -0.028501274343580008 -62.30948190372439
1911 -0.030170438811182976 -62.3174072246068 -0.031241101678460836 -62.34072300540285
1912 -0.030154373217374086 -62.34756159782417 -0.030119864363223316 -62.37084286976607
1913 -0.03011766206473112 -62.3776792598889 -0.033671665377914904 -62.40451453514399
1914 -0.03013729229569435 -62.40781655218459 -0.02955707535147667 -62.434071610495465
1915 -0.030138239078223706 -62.43795479126282 -0.0280839585699141 -62.46215556906538
1916 -0.030138732772320508 -62.46809352403514 -0.0289887223392725 -62.49114429140465
1917 -0.030132669117301704 -62.49822619315244 -0.02811199901625514 -62.519256290420905
1918 -0.030154160223901272 -62.52838035337634 -0.030338507797569036 -62.54959479821847
1919 -0.030195141024887562 -62.55857549440123 -0.03451626300811768 -62.58411106122659
1920 -0.030168415047228336 -62.58874390944846 -0.03187654726207256 -62.61598760848866
1921 -0.030123275145888327 -62.61886718459435 -0.029862396139651536 -62.64585000462831
1922 -0.0301495092920959 -62.649016693886445 -0.03084161952137947 -62.67669162414969
1923 -0.030120871774852277 -62.6791375656613 -0.02917476762086153 -62.70586639177055
1924 -0.03013621233403683 -62.709273777995335 -0.029001366160809994 -62.73486775793136
1925 -0.030117633007466792 -62.7393914110028 -0.028770296648144723 -62.76363805457951
1926 -0.030156478472054004 -62.76954788947485 -0.03152995314449072 -62.795168007724
1927 -0.030153603199869393 -62.79970149267472 -0.028097921703010797 -62.82326592942701
1928 -0.030162728764116763 -62.82986422143884 -0.02871029106900096 -62.85197622049601
1929 -0.030165148060768844 -62.86002936949961 -0.029465391021221875 -62.88144161151723
1930 -0.030215442460030318 -62.89024481195964 -0.0284788453951478 -62.90992045691238
1931 -0.030206006858497857 -62.92045081881814 -0.031228812504559757 -62.94114926941694
1932 -0.030170089285820722 -62.95062090810396 -0.031255060248076914 -62.97240432966502
1933 -0.03018535003066063 -62.98080625813462 -0.032087118923664094 -63.00449144858868
1934 -0.03018524944782257 -63.010991507582446 -0.03238793406635523 -63.03687938265504
1935 -0.03019150123000145 -63.041183008812446 -0.027482956647872925 -63.06436233930291
1936 -0.030182575341314077 -63.07136558415376 -0.02926473468542099 -63.09362707398833
1937 -0.030197408702224492 -63.10156299285598 -0.02895779637619853 -63.12258487036453
1938 -0.03017001524567604 -63.131733008101655 -0.030557080265134574 -63.15314195062966
1939 -0.03019954329356551 -63.16193255139522 -0.03046810794621706 -63.18361005857588
1940 -0.030197747237980365 -63.192130298633195 -0.032655705511569974 -63.21626576408745
1941 -0.03016058588400483 -63.2222908845172 -0.031082202214747667 -63.2473479663022
1942 -0.03018857482820749 -63.25247945934541 -0.031058187317103147 -63.2784061536193
1943 -0.030160544347018002 -63.28264000369243 -0.031170552875846625 -63.30957670649515
1944 -0.030180149618536233 -63.312820153310966 -0.0308969815261662 -63.34047368802132
1945 -0.030174473859369756 -63.342994627170334 -0.02988796615973115 -63.37036165418105
1946 -0.03018010649830103 -63.373174733668634 -0.03121476210653782 -63.40157641628759
1947 -0.030157752707600592 -63.403332486376236 -0.0324380811303854 -63.43401449741798
1948 -0.030117897782474756 -63.43345038415871 -0.029493559338152408 -63.463508056756126
1949 -0.030146330036222933 -63.463596714194935 -0.029290025122463703 -63.49279808187859
1950 -0.03013391811400652 -63.49373063230894 -0.02920926595106721 -63.52200734782966
1951 -0.030123688653111456 -63.52385432096205 -0.03307646289467812 -63.555083810724334
1952 -0.030104394536465406 -63.55395871549852 -0.03343961499631405 -63.588523425720645
1953 -0.030093375127762556 -63.58405209062628 -0.030485383607447146 -63.61900880932809
1954 -0.030112680792808533 -63.61416477141909 -0.030945482291281225 -63.64995429161937
1955 -0.030124685447663068 -63.64428945686675 -0.029461378511041404 -63.67941567013042
1956 -0.030154762789607048 -63.67444421965636 -0.022890952229499818 -63.70230662235992
1957 -0.03017785968258977 -63.70462207933895 -0.030426901206374167 -63.732733523566296
1958 -0.030157949030399322 -63.73478002836934 -0.029889194946736097 -63.76262271851303
1959 -0.03017308535054326 -63.76495311371988 -0.03055858099833131 -63.79318129951136
1960 -0.03015670124441385 -63.7951098149643 -0.032260561175644395 -63.82544186068701
1961 -0.030136365629732608 -63.82524618059403 -0.02937344890087843 -63.854815309587885
1962 -0.030127188377082347 -63.85537336897111 -0.0296942625194788 -63.88450957210736
1963 -0.030130394175648688 -63.88550376314676 -0.02970038605853915 -63.9142099581659
1964 -0.030152787920087576 -63.915656551066846 -0.03218419123440981 -63.946394149400305
1965 -0.03012616354972124 -63.94578271461657 -0.030376302450895308 -63.9767704518512
1966 -0.030118967220187188 -63.97590168183676 -0.029972097370773554 -64.00674254922197
1967 -0.03010330917313695 -64.0060049910099 -0.03128215875476599 -64.03802470797673
1968 -0.030146141443401574 -64.0361511324533 -0.0296176390722394 -64.06764234704897
1969 -0.030113306920975448 -64.06626443937428 -0.030927888117730618 -64.0985702351667
1970 -0.03013769453391433 -64.0964021339082 -0.03173327073454857 -64.13030350590125
1971 -0.030122803524136543 -64.12652493743234 -0.032636911422014234 -64.16294041732327
1972 -0.030093883723020555 -64.15661882115536 -0.029997060541063547 -64.19293747786433
1973 -0.030124907940626146 -64.186743729096 -0.027790042851120234 -64.22072752071546
1974 -0.030105515290051697 -64.21684924438604 -0.02986655980348587 -64.25059408051894
1975 -0.030123825836926698 -64.24697307022296 -0.029079851042479277 -64.27967393156142
1976 -0.03018103390932083 -64.27715410413228 -0.02281357953324914 -64.30248751109467
1977 -0.030152776464819907 -64.3073068805971 -0.027668163180351257 -64.33015567427502
1978 -0.030199082009494303 -64.33750596260658 -0.030279188696295024 -64.36043486297132
1979 -0.030183557514101268 -64.36768952012069 -0.03057454964146018 -64.39100941261277
1980 -0.030182212684303523 -64.397871732805 -0.028766046091914178 -64.41977545870469
1981 -0.03019005646929145 -64.4280617892743 -0.02981188166886568 -64.44958734037355
1982 -0.030182789266109466 -64.4582445785404 -0.029894640017300845 -64.47948198039086
1983 -0.030189326219260692 -64.48843390475966 -0.03131686244159937 -64.51079884283246
1984 -0.03021098952740431 -64.51864489428706 -0.027186768036335705 -64.53798561086879
1985 -0.03019784055650234 -64.54884273484356 -0.030761551670730115 -64.56874716253952
1986 -0.03017263300716877 -64.57901536785073 -0.02928894916549325 -64.59803611170501
1987 -0.030266188737004995 -64.60928155658773 -0.03336158897727728 -64.63139770068229
1988 -0.030166964139789344 -64.63944852072753 -0.029840815346688032 -64.66123851602897
1989 -0.030170955508947373 -64.66961947623648 -0.03046117639169097 -64.69169969242067
1990 -0.030159827042371034 -64.69977930327885 -0.03472628854215145 -64.72642598096282
1991 -0.03013829989358783 -64.72991760317244 -0.029697226267307995 -64.75612320723012
1992 -0.03013958763331175 -64.76005719080575 -0.029215187206864356 -64.78533839443698
1993 -0.0301568822003901 -64.79021407300614 -0.030872558429837226 -64.81621095286681
1994 -0.030119689553976058 -64.82033376256011 -0.028186777979135512 -64.84439773084594
1995 -0.030143632739782333 -64.85047739529989 -0.031558991968631746 -64.87595672281458
1996 -0.03015975123271346 -64.8806371465326 -0.024303383938968182 -64.90026010675355
1997 -0.03016278278082609 -64.91079992931343 -0.03105515446513891 -64.93131526121869
1998 -0.03016108525916934 -64.9409610145726 -0.029223811253905295 -64.96053907247259
1999 -0.030196173582226038 -64.97115718815482 -0.03204818367958069 -64.99258725615216
2000 -0.030128521658480168 -65.0012857098133 -0.0317064855247736 -65.02429374167694
