# Supplementary material for: Learning nonequilibrium statistical mechanics and dynamical phase transitions
Source: Nat Commun. 2024 Feb 6;15:1117. doi: 10.1038/s41467-024-45172-8 (PMC10847122; doi:10.1038/s41467-024-45172-8)
Supplement: Supplementary file 4 — Supplementary Data 1 [file 41467_2024_45172_MOESM4_ESM.zip › DPT-main/PlotTemplate/plot_KL_divergence/out/finite_time/SE/L4_D2W32K5_E100BS1k/logs-0.90/log.txt]

1 -0.039203259907662866 -0.039203259907662866 -0.03920368272811174 -0.03920368272811174
2 -0.03911250177770853 -0.0783157616853714 -0.03911179937422275 -0.0783154821023345
3 -0.039026962220668794 -0.1173427239060402 -0.03902748208492994 -0.11734296418726443
4 -0.0389438096433878 -0.156286533549428 -0.03894415386021137 -0.1562871180474758
5 -0.038864530809223655 -0.19515106435865165 -0.03886560034006834 -0.19515271838754414
6 -0.038792369142174724 -0.23394343350082636 -0.038796134293079376 -0.23394885268062351
7 -0.03870985768735409 -0.27265329118818044 -0.038704689219594 -0.2726535419002175
8 -0.03864180352538824 -0.3112950947135687 -0.03864520415663719 -0.3112987460568547
9 -0.038573244400322435 -0.34986833911389115 -0.0385726934298873 -0.349871439486742
10 -0.03850528094917536 -0.3883736200630665 -0.03851176407188177 -0.38838320355862377
11 -0.03844088334590197 -0.4268145034089685 -0.03844230193644762 -0.42682550549507137
12 -0.03838155567646027 -0.46519605908542877 -0.038377624750137326 -0.4652031302452087
13 -0.038316698744893074 -0.5035127578303218 -0.038319255039095876 -0.5035223852843046
14 -0.03825917392969132 -0.5417719317600131 -0.03826172724366188 -0.5417841125279664
15 -0.03820117227733135 -0.5799731040373445 -0.03818937595933676 -0.5799734884873032
16 -0.03814809191972017 -0.6181211959570646 -0.03814907819032669 -0.6181225666776299
17 -0.03809143286198378 -0.6562126288190484 -0.0381030073389411 -0.656225574016571
18 -0.0380368709564209 -0.6942494997754693 -0.038023557513952255 -0.6942491315305233
19 -0.03798727709800005 -0.7322367768734694 -0.03797976449131966 -0.7322288960218429
20 -0.03793218620121479 -0.7701689630746842 -0.03793343733996153 -0.7701623333618045
21 -0.037886125408113 -0.8080550884827972 -0.03787527568638325 -0.8080376090481878
22 -0.03784126751124859 -0.8458963559940458 -0.037842743843793866 -0.8458803528919816
23 -0.03779472969472408 -0.8836910856887699 -0.03781517427414656 -0.8836955271661282
24 -0.03775065112859011 -0.92144173681736 -0.037751585431396964 -0.9214471125975252
25 -0.03770529963076115 -0.9591470364481212 -0.03771018348634243 -0.9591572960838677
26 -0.03766542691737414 -0.9968124633654953 -0.037668295204639435 -0.9968255912885071
27 -0.03762073647230864 -1.034433199837804 -0.037631410360336306 -1.0344570016488435
28 -0.037576595693826674 -1.0720097955316308 -0.037560766749084 -1.0720177683979275
29 -0.03753526881337166 -1.1095450643450024 -0.037533213198184964 -1.1095509815961124
30 -0.03749581780284643 -1.1470408821478488 -0.03748712129890919 -1.1470381028950216
31 -0.037455606088042256 -1.184496488235891 -0.037515612132847306 -1.1845537150278689
32 -0.03741330578923226 -1.2219097940251233 -0.03740532472729683 -1.2219590397551656
33 -0.03737658392637968 -1.259286377951503 -0.037335028685629365 -1.259294068440795
34 -0.037342394515872 -1.296628772467375 -0.037343479320406915 -1.2966375477612018
35 -0.03730782195925712 -1.3339365944266321 -0.03733511064201593 -1.3339726584032177
36 -0.03726956993341446 -1.3712061643600466 -0.03730611819773912 -1.3712787766009569
37 -0.03723270520567894 -1.4084388695657255 -0.03724474832415581 -1.4085235249251127
38 -0.03719623927026987 -1.4456351088359953 -0.037150909379124644 -1.4456744343042374
39 -0.03716292250901461 -1.48279803134501 -0.0371249258518219 -1.4827993601560592
40 -0.037128401547670366 -1.5199264328926803 -0.03713023792952299 -1.5199295980855823
41 -0.03710674103349447 -1.5570331739261747 -0.03710965421050787 -1.55703925229609
42 -0.03706888817250729 -1.5941020620986819 -0.03705060556530952 -1.5940898578613996
43 -0.03704131357371807 -1.6311433756723999 -0.03707493972033262 -1.6311647975817323
44 -0.03700891248881817 -1.668152288161218 -0.0369634322822094 -1.6681282298639417
45 -0.03697447292506695 -1.705126761086285 -0.03697309028357267 -1.7051013201475145
46 -0.036945216730237006 -1.7420719778165221 -0.036970286443829534 -1.742071606591344
47 -0.03691486474126578 -1.778986842557788 -0.03692106809467077 -1.7789926746860147
48 -0.036884342692792414 -1.8158711852505804 -0.03689273502677679 -1.8158854097127914
49 -0.03685669377446175 -1.852727879025042 -0.03684425503015518 -1.8527296647429465
50 -0.03682875968515873 -1.8895566387102007 -0.036790352500975135 -1.8895200172439217
51 -0.03679990731179714 -1.9263565460219978 -0.036790622398257256 -1.926310639642179
52 -0.036773244850337505 -1.9631297908723353 -0.03678365107625723 -1.963094290718436
53 -0.03674474693834782 -1.999874537810683 -0.03666298985481262 -1.9997572805732486
54 -0.0367169639095664 -2.0365915017202494 -0.03674455862492323 -2.0365018391981717
55 -0.03669108711183071 -2.0732825888320803 -0.0368172025308013 -2.073319041728973
56 -0.0366585023701191 -2.109941091202199 -0.03666911534965038 -2.1099881570786234
57 -0.03663452807813883 -2.146575619280338 -0.036641681008040904 -2.1466298380866644
58 -0.03660876974463463 -2.1831843890249725 -0.03672654256224632 -2.183356380648911
59 -0.036583414673805235 -2.219767803698778 -0.03659892473369837 -2.219955305382609
60 -0.036553687788546084 -2.256321491487324 -0.0364974619820714 -2.2564527673646806
61 -0.03652753848582506 -2.292849029973149 -0.03652251921594143 -2.292975286580622
62 -0.03650034330785275 -2.329349373281002 -0.03648430947214365 -2.3294595960527658
63 -0.03648314699530601 -2.365832520276308 -0.03656782284379005 -2.366027418896556
64 -0.03645072374492884 -2.4022832440212367 -0.03643461149185896 -2.4024620303884148
65 -0.03643124420195818 -2.438714488223195 -0.03644155133515596 -2.438903581723571
66 -0.03640751540660858 -2.4751220036298034 -0.03641923945397139 -2.475322821177542
67 -0.03637844938784838 -2.5115004530176517 -0.03647094815969467 -2.511793769337237
68 -0.036360148526728156 -2.5478606015443797 -0.03629692532122135 -2.5480906946584585
69 -0.036332616582512856 -2.5841932181268925 -0.036350407637655735 -2.5844411022961142
70 -0.03631817027926445 -2.620511388406157 -0.036264867335557935 -2.6207059696316723
71 -0.03629305250942707 -2.656804440915584 -0.03634393271058798 -2.6570499023422602
72 -0.0362659128382802 -2.6930703537538645 -0.036313075199723245 -2.6933629775419834
73 -0.036248793825507164 -2.7293191475793717 -0.03637738693505525 -2.729740364477039
74 -0.03621653988957405 -2.7655356874689456 -0.03621539548039436 -2.7659557599574334
75 -0.036199582554399964 -2.8017352700233458 -0.03622992467135191 -2.8021856846287854
76 -0.03618090450763702 -2.837916174530983 -0.03620984200388193 -2.8383955266326675
77 -0.03615277763456106 -2.874068952165544 -0.036136132664978504 -2.874531659297646
78 -0.036141786724328995 -2.910210738889873 -0.036189801432192324 -2.9107214607298384
79 -0.036122321337461474 -2.9463330602273343 -0.03619272634387016 -2.9469141870737086
80 -0.03609444890171289 -2.9824275091290473 -0.03581232950091362 -2.982726516574622
81 -0.03608179017901421 -3.0185092993080613 -0.03611898943781853 -3.0188455060124406
82 -0.03605928607285023 -3.0545685853809115 -0.036046242155134675 -3.0548917481675755
83 -0.03603740073740482 -3.0906059861183164 -0.036115292087197305 -3.0910070402547727
84 -0.03601732924580574 -3.1266233153641223 -0.03601184878498316 -3.1270188890397557
85 -0.03599913977086544 -3.1626224551349877 -0.035962775349617004 -3.1629816643893727
86 -0.03597881309688091 -3.1986012682318687 -0.03596699126064777 -3.1989486556500206
87 -0.035959450900554656 -3.2345607191324235 -0.03597236704081297 -3.2349210226908336
88 -0.03593523185700178 -3.2704959509894254 -0.03590750973671675 -3.2708285324275503
89 -0.035924687422811984 -3.3064206384122374 -0.035583019629120825 -3.3064115520566713
90 -0.035905555449426176 -3.3423261938616635 -0.036059544794261454 -3.342471096850933
91 -0.03588558956980705 -3.3782117834314707 -0.03580759912729263 -3.3782786959782256
92 -0.035870978981256484 -3.4140827624127272 -0.03605072870850563 -3.414329424686731
93 -0.035846897214651105 -3.4499296596273785 -0.035896938480436805 -3.4502263631671677
94 -0.03583088014274836 -3.485760539770127 -0.03589591383934021 -3.486122277006508
95 -0.03580721095204353 -3.5215677507221703 -0.0358031677082181 -3.521925444714726
96 -0.03579340223222971 -3.5573611529544 -0.035619956254959104 -3.557545400969685
97 -0.03576563820242882 -3.5931267911568288 -0.03553626127541065 -3.593081662245096
98 -0.03575954642146826 -3.628886337578297 -0.03570679724216461 -3.6287884594872604
99 -0.0357447475194931 -3.66463108509779 -0.03588979095220566 -3.664678250439466
100 -0.035715426132082936 -3.7003465112298732 -0.03571566604077816 -3.700393916480244
101 -0.03571003619581461 -3.736056547425688 -0.03575042430311441 -3.7361443407833588
102 -0.03569024782627821 -3.7717467952519663 -0.03577817901968956 -3.771922519803048
103 -0.03567250780761242 -3.8074193030595787 -0.03569132164120674 -3.807613841444255
104 -0.03565222155302763 -3.8430715246126064 -0.03561458401381969 -3.843228425458075
105 -0.035636207275092605 -3.878707731887699 -0.035786565952003004 -3.8790149914100778
106 -0.03561598025262356 -3.9143237121403223 -0.03555611595511436 -3.9145711073651923
107 -0.03560224529355764 -3.94992595743388 -0.03555258121341467 -3.950123688578607
108 -0.03559212386608124 -3.9855180812999613 -0.03551423363387585 -3.985637922212483
109 -0.0355684045702219 -4.021086485870184 -0.035534223355352876 -4.021172145567836
110 -0.03555436246097088 -4.0566408483311545 -0.035542406514286994 -4.056714552082123
111 -0.03553484715521336 -4.092175695486368 -0.035492931678891185 -4.092207483761014
112 -0.03553549069911242 -4.127711186185481 -0.035948877781629564 -4.1281563615426435
113 -0.03550318237394094 -4.163214368559422 -0.03538940381258726 -4.163545765355231
114 -0.035494849644601346 -4.198709218204024 -0.03593954518437385 -4.199485310539605
115 -0.03546727355569601 -4.23417649175972 -0.03550645876675844 -4.2349917693063635
116 -0.03545413222163916 -4.269630623981359 -0.035406208224594594 -4.270397977530958
117 -0.035435144975781444 -4.3050657689571405 -0.035173938050866126 -4.305571915581824
118 -0.0354300556704402 -4.340495824627581 -0.035337763465940954 -4.3409096790477655
119 -0.03541402723640204 -4.375909851863983 -0.03527435045689344 -4.376184029504659
120 -0.03539521042257547 -4.411305062286559 -0.03555648792535067 -4.411740517430009
121 -0.03538028188049793 -4.446685344167056 -0.03534964844584465 -4.447090165875854
122 -0.03536779228597879 -4.482053136453035 -0.035287785530090335 -4.482377951405944
123 -0.035355443693697454 -4.517408580146733 -0.03526160307228565 -4.5176395544782295
124 -0.03533906377851963 -4.552747643925253 -0.035353852435946465 -4.552993406914176
125 -0.035325641930103305 -4.588073285855356 -0.035413782298564914 -4.588407189212741
126 -0.03530388101935387 -4.62337716687471 -0.03523323051631451 -4.623640419729055
127 -0.03529595732688904 -4.6586731242015995 -0.035120018757879734 -4.658760438486935
128 -0.03528342116624117 -4.693956545367841 -0.0353715306147933 -4.694131969101728
129 -0.035253461264073846 -4.729210006631915 -0.03578923176974058 -4.729921200871469
130 -0.035241923108696935 -4.764451929740612 -0.035174292139709 -4.765095493011178
131 -0.03522856533527374 -4.799680495075886 -0.03523488789796829 -4.800330380909147
132 -0.035219873487949374 -4.834900368563835 -0.03491557240486145 -4.835245953314008
133 -0.03520748876035214 -4.870107857324187 -0.03488664925098419 -4.870132602564992
134 -0.03520383890718222 -4.905311696231369 -0.035264861583709714 -4.9053974641487015
135 -0.03518971316516399 -4.940501409396533 -0.034964355453848836 -4.9403618196025505
136 -0.03517684768885374 -4.975678257085387 -0.03525760248303413 -4.975619422085584
137 -0.03516103588044643 -5.010839292965834 -0.03511630892753601 -5.010735731013121
138 -0.03514966536313295 -5.045988958328967 -0.03496674504131079 -5.045702476054432
139 -0.035138447768986225 -5.081127406097953 -0.035191364213824274 -5.080893840268256
140 -0.03511770870536566 -5.116245114803319 -0.035150844044983386 -5.116044684313239
141 -0.035111518763005736 -5.151356633566325 -0.035178511030972005 -5.151223195344212
142 -0.03509565573185682 -5.186452289298181 -0.03482088837772608 -5.186044083721938
143 -0.03508420009166002 -5.221536489389841 -0.03518095724284649 -5.221225040964784
144 -0.03507376257330179 -5.256610251963143 -0.03524152915924787 -5.256466570124032
145 -0.035054712742567065 -5.29166496470571 -0.034984948858618733 -5.291451518982651
146 -0.03503149896860123 -5.3266964636743115 -0.03527282904833555 -5.326724348030987
147 -0.035025931894779205 -5.361722395569091 -0.034990349784493446 -5.36171469781548
148 -0.03501772694289684 -5.3967401225119875 -0.0351259846240282 -5.3968406824395085
149 -0.034999549947679044 -5.431739672459667 -0.03489741738885641 -5.431738099828365
150 -0.03498642574995756 -5.466726098209625 -0.035308168083429334 -5.467046267911795
151 -0.03497161772102118 -5.501697715930646 -0.03507641218602657 -5.502122680097822
152 -0.03495294582098722 -5.536650661751634 -0.03485829532146454 -5.5369809754192865
153 -0.034948468394577506 -5.571599130146211 -0.034997759573161605 -5.571978734992448
154 -0.03492981567978859 -5.606528945826 -0.03509462494403124 -5.6070733599364795
155 -0.0349162982776761 -5.641445244103676 -0.035523347370326516 -5.642596707306806
156 -0.034898456372320655 -5.6763437004759965 -0.0351123308762908 -5.677709038183097
157 -0.034882976487278936 -5.711226676963276 -0.035004452988505366 -5.712713491171602
158 -0.034873883612453936 -5.746100560575729 -0.03527106624096632 -5.747984557412568
159 -0.03485370296984911 -5.780954263545579 -0.03486408647149801 -5.7828486438840665
160 -0.034839813224971296 -5.81579407677055 -0.03485985398292542 -5.817708497866992
161 -0.034827365539968014 -5.850621442310518 -0.03485708013176918 -5.852565577998761
162 -0.03481591213494539 -5.885437354445464 -0.03454804643988609 -5.887113624438647
163 -0.03480462394654751 -5.920241978392011 -0.03481031432747841 -5.921923938766125
164 -0.03478965628892183 -5.955031634680933 -0.03483727481216192 -5.956761213578287
165 -0.034784368611872195 -5.9898160032928045 -0.034905482269823554 -5.99166669584811
166 -0.034762206487357616 -6.024578209780162 -0.03522258866578341 -6.026889284513894
167 -0.03474600818008185 -6.059324217960244 -0.034951348789036274 -6.06184063330293
168 -0.0347369410097599 -6.094061158970003 -0.03473425526171923 -6.09657488856465
169 -0.03472185805439949 -6.128783017024403 -0.034256693162024024 -6.130831581726674
170 -0.034719539992511275 -6.163502557016914 -0.03474344611167908 -6.1655750278383525
171 -0.03470730930566788 -6.198209866322582 -0.03471133876591921 -6.200286366604272
172 -0.03469465523958206 -6.232904521562164 -0.034772171080112456 -6.235058537684384
173 -0.03468814846128225 -6.267592670023446 -0.03469682261347771 -6.269755360297862
174 -0.03467808738350868 -6.302270757406955 -0.03474397584795952 -6.304499336145821
175 -0.03466589376330376 -6.336936651170259 -0.03451056703925133 -6.339009903185072
176 -0.03465468883514404 -6.371591340005403 -0.03477165345102549 -6.373781556636098
177 -0.03463974315673113 -6.406231083162134 -0.03441081624478102 -6.40819237288088
178 -0.03463591895997524 -6.4408670021221095 -0.03441983126103878 -6.442612204141918
179 -0.034624247997999194 -6.4754912501201085 -0.03428434878587723 -6.476896552927795
180 -0.0346139382570982 -6.5101051883772065 -0.03465986214578152 -6.511556415073577
181 -0.034611453860998155 -6.544716642238205 -0.034349567629396914 -6.5459059827029735
182 -0.034604491852223876 -6.579321134090429 -0.03444856014102697 -6.580354542844001
183 -0.03459077924489975 -6.613911913335328 -0.03453949224203825 -6.614894035086039
184 -0.03458352796733379 -6.648495441302662 -0.03464402426034212 -6.649538059346381
185 -0.0345746036618948 -6.683070044964556 -0.03446019683033228 -6.6839982561767135
186 -0.03456184715032577 -6.717631892114882 -0.03451429158449173 -6.718512547761205
187 -0.03454585075378418 -6.752177742868667 -0.035144968703389165 -6.753657516464594
188 -0.03453354351222515 -6.786711286380892 -0.03431725185364485 -6.787974768318239
189 -0.034523230791091916 -6.821234517171984 -0.034490753710269925 -6.8224655220285095
190 -0.03451195247471332 -6.855746469646697 -0.03471173495054245 -6.857177256979052
191 -0.03450145404785872 -6.890247923694556 -0.034279790334403516 -6.891457047313456
192 -0.03450148664414883 -6.924749410338705 -0.03522357791662216 -6.9266806252300785
193 -0.03445999436080456 -6.959209404699509 -0.03482376169413328 -6.9615043869242115
194 -0.034459262154996395 -6.993668666854505 -0.034464712254703045 -6.9959690991789145
195 -0.03445037752389908 -7.028119044378404 -0.034454815462231635 -7.030423914641146
196 -0.03443745411932468 -7.062556498497729 -0.03433713410049677 -7.064761048741643
197 -0.03442382644861937 -7.096980324946348 -0.03460702579468489 -7.0993680745363275
198 -0.03442096374928951 -7.1314012886956375 -0.03458113670349121 -7.133949211239819
199 -0.03439752086997032 -7.165798809565608 -0.03443435318768025 -7.168383564427499
200 -0.03438903074711561 -7.200187840312724 -0.03446426521986723 -7.202847829647366
201 -0.034390483424067496 -7.234578323736791 -0.03301759827882052 -7.2358654279261865
202 -0.034398171305656436 -7.268976495042447 -0.034379060566425326 -7.270244488492612
203 -0.03437719326466322 -7.30335368830711 -0.034419663809239866 -7.304664152301852
204 -0.03436090126633644 -7.337714589573447 -0.03450791388750076 -7.339172066189352
205 -0.03436033688485622 -7.372074926458303 -0.03462463989853859 -7.373796706087891
206 -0.03433780316263437 -7.406412729620937 -0.03414904661476612 -7.407945752702657
207 -0.03433145079761744 -7.440744180418555 -0.03399973008781672 -7.441945482790474
208 -0.03433678578585386 -7.475080966204409 -0.03459537792950869 -7.476540860719982
209 -0.034326845593750474 -7.50940781179816 -0.033600997366011146 -7.510141858085993
210 -0.03431979268789291 -7.543727604486053 -0.034023475274443625 -7.544165333360437
211 -0.03430943377315998 -7.578037038259213 -0.03418621830642223 -7.5783515516668585
212 -0.03429658748209476 -7.612333625741307 -0.034563910029828546 -7.612915461696687
213 -0.034294193424284455 -7.646627819165592 -0.03468335848301649 -7.647598820179704
214 -0.034280939400196074 -7.680908758565788 -0.03387559484690428 -7.681474415026608
215 -0.03424846418201923 -7.7151572227478065 -0.03587306085973978 -7.717347475886348
216 -0.034237842075526714 -7.749395064823333 -0.03391982577741146 -7.75126730166376
217 -0.03424111735075712 -7.7836361821740905 -0.03431378025561571 -7.785581081919376
218 -0.03423008769750595 -7.817866269871597 -0.03421949837356806 -7.819800580292944
219 -0.034227458946406844 -7.852093728818003 -0.034634693153202535 -7.854435273446147
220 -0.03421417139470577 -7.886307900212709 -0.034453032352030274 -7.888888305798178
221 -0.03420010507106781 -7.920508005283777 -0.03412649240344763 -7.923014798201625
222 -0.03418714925646782 -7.954695154540245 -0.03378342632204294 -7.956798224523668
223 -0.03417582828551531 -7.98887098282576 -0.033584827557206154 -7.990383052080874
224 -0.03418004754930735 -8.023051030375067 -0.03401498142629862 -8.024398033507174
225 -0.03417413868010044 -8.057225169055167 -0.03429885767400265 -8.058696891181176
226 -0.034163237735629085 -8.091388406790797 -0.033948838338255884 -8.092645729519433
227 -0.03415877353399992 -8.125547180324796 -0.03366469368338585 -8.126310423202819
228 -0.03415256552398205 -8.159699745848778 -0.03126285756006837 -8.157573280762888
229 -0.03416003603488207 -8.19385978188366 -0.03496224731206894 -8.192535528074957
230 -0.03414781410247088 -8.228007595986131 -0.033468162082135676 -8.226003690157093
231 -0.034139837324619296 -8.262147433310751 -0.033920546248555186 -8.259924236405649
232 -0.0341282295063138 -8.296275662817065 -0.034917229972779754 -8.29484146637843
233 -0.034121076203882696 -8.330396739020948 -0.0337862953543663 -8.328627761732795
234 -0.034113564528524876 -8.364510303549473 -0.033879507705569266 -8.362507269438364
235 -0.03410366997122764 -8.3986139735207 -0.032091805897653106 -8.394599075336018
236 -0.03412263598293066 -8.43273660950363 -0.03443961944431066 -8.429038694780328
237 -0.034108152613043785 -8.466844762116674 -0.034244937263429163 -8.463283632043757
238 -0.034094596095383164 -8.500939358212056 -0.03411432616412639 -8.497397958207882
239 -0.03408510312438011 -8.535024461336436 -0.0338366124778986 -8.53123457068578
240 -0.03407420422881842 -8.569098665565255 -0.03422004487365484 -8.565454615559435
241 -0.03407305236905813 -8.603171717934313 -0.03464552741497755 -8.600100142974412
242 -0.034047608636319636 -8.637219326570632 -0.03402278013527393 -8.634122923109686
243 -0.034037072025239465 -8.67125639859587 -0.034025315381586554 -8.668148238491273
244 -0.034035366401076315 -8.705291764996947 -0.034088310040533545 -8.702236548531808
245 -0.03403018563985825 -8.739321950636805 -0.03360329084098339 -8.73583983937279
246 -0.03402166161686182 -8.773343612253667 -0.03135812059044838 -8.767197959963239
247 -0.03402312491089106 -8.807366737164559 -0.034120953641831875 -8.801318913605071
248 -0.03400537930428982 -8.841372116468849 -0.03370831832289696 -8.835027231927969
249 -0.03400715831667185 -8.875379274785521 -0.03436524849385023 -8.86939248042182
250 -0.03400285243988037 -8.9093821272254 -0.03375982381403446 -8.903152304235853
251 -0.0339901577681303 -8.943372284993531 -0.03415668625384569 -8.937308990489699
252 -0.03398763816803694 -8.977359923161568 -0.03415833692997694 -8.971467327419676
253 -0.03397047631442547 -9.011330399475995 -0.03378038480877876 -9.005247712228455
254 -0.03395894579589367 -9.045289345271888 -0.033391553722321984 -9.038639265950776
255 -0.03396427109837532 -9.079253616370263 -0.033787337318062785 -9.07242660326884
256 -0.03395602572709322 -9.113209642097356 -0.03380537964403629 -9.106231982912876
257 -0.033947978541254996 -9.14715762063861 -0.03441043086349964 -9.140642413776375
258 -0.03393331915140152 -9.181090939790012 -0.03422022797167301 -9.174862641748048
259 -0.03394876159727574 -9.215039701387289 -0.03330413829535246 -9.2081667800434
260 -0.03392228726297617 -9.248961988650265 -0.03413364123553038 -9.242300421278932
261 -0.033914024010300636 -9.282876012660566 -0.0339643593877554 -9.276264780666688
262 -0.03390197847038508 -9.316777991130952 -0.03407536149024963 -9.310340142156937
263 -0.0338895782828331 -9.350667569413785 -0.0340274628251791 -9.344367604982116
264 -0.03388009089976549 -9.384547660313551 -0.03431621976196766 -9.378683824744083
265 -0.03386817928403616 -9.418415839597587 -0.03412549253553152 -9.412809317279615
266 -0.033856984414160254 -9.452272824011748 -0.03383323419839144 -9.446642551478007
267 -0.03385658375918865 -9.486129407770937 -0.03367750141769647 -9.480320052895703
268 -0.03383410256356001 -9.519963510334497 -0.03482356946915388 -9.515143622364857
269 -0.03383102715015411 -9.55379453748465 -0.03424700517207384 -9.54939062753693
270 -0.033807939104735854 -9.587602476589387 -0.033684220351278785 -9.58307484788821
271 -0.03381274361163378 -9.62141522020102 -0.03431060798466205 -9.61738545587287
272 -0.03379438631236553 -9.655209606513386 -0.033505923487246035 -9.650891379360116
273 -0.033800693973898885 -9.689010300487285 -0.033827890455722806 -9.684719269815838
274 -0.03379666768014431 -9.72280696816743 -0.03487171269953251 -9.71959098251537
275 -0.03377401474863291 -9.756580982916063 -0.03408425785601139 -9.753675240371383
276 -0.033767137490212915 -9.790348120406275 -0.03411713726818562 -9.787792377639569
277 -0.03375313319265842 -9.824101253598933 -0.03356615845113993 -9.82135853609071
278 -0.033748635463416575 -9.857849889062349 -0.03398641142994165 -9.855344947520651
279 -0.03373319674283266 -9.891583085805182 -0.03362461756914854 -9.8889695650898
280 -0.033739523217082026 -9.925322609022265 -0.03336175605654716 -9.922331321146347
281 -0.033730001747608186 -9.959052610769874 -0.029210889618843792 -9.95154221076519
282 -0.0337528670206666 -9.99280547779054 -0.034431984834373 -9.985974195599564
283 -0.033732504770159724 -10.0265379825607 -0.03374452646821737 -10.01971872206778
284 -0.03373675532639027 -10.060274737887092 -0.0341260589659214 -10.053844781033701
285 -0.03371445164084434 -10.093989189527935 -0.03375463988631964 -10.087599420920021
286 -0.03371274508535862 -10.127701934613293 -0.03339790012687445 -10.120997321046897
287 -0.03369925506412983 -10.161401189677424 -0.032751620188355444 -10.153748941235252
288 -0.03371369987726212 -10.195114889554686 -0.03283775988966227 -10.186586701124915
289 -0.033678190782666206 -10.228793080337352 -0.042435099557042125 -10.229021800681958
290 -0.03363045882433653 -10.26242353916169 -0.033170441165566444 -10.262192241847524
291 -0.03361990321427584 -10.296043442375966 -0.034172640182077885 -10.296364882029602
292 -0.033608602918684484 -10.329652045294651 -0.033631389029324055 -10.329996271058926
293 -0.03360816296190024 -10.363260208256552 -0.03356703352183103 -10.363563304580756
294 -0.03359999358654022 -10.396860201843092 -0.03376674484461546 -10.397330049425372
295 -0.033582568913698194 -10.43044277075679 -0.03240964598953724 -10.42973969541491
296 -0.0335931159555912 -10.46403588671238 -0.033219104260206224 -10.462958799675116
297 -0.03359451945871115 -10.497630406171092 -0.03365103807300329 -10.49660983774812
298 -0.03358423002064228 -10.531214636191734 -0.031161144375801086 -10.52777098212392
299 -0.033581325225532054 -10.564795961417266 -0.03257442731410265 -10.560345409438023
300 -0.03358801193535328 -10.59838397335262 -0.033193932846188545 -10.593539342284211
301 -0.033589878119528294 -10.631973851472148 -0.032833934761583805 -10.626373277045795
302 -0.03358072862029075 -10.665554580092438 -0.03373829945921898 -10.660111576505015
303 -0.03357286714017391 -10.699127447232613 -0.03310452401638031 -10.693216100521395
304 -0.033564920723438266 -10.732692367956052 -0.034535499103367326 -10.727751599624762
305 -0.03355536703020334 -10.766247734986255 -0.03365868330001831 -10.76141028292478
306 -0.03353747371584177 -10.799785208702097 -0.03328771498054266 -10.794697997905322
307 -0.03352919612079859 -10.833314404822897 -0.03357372041791677 -10.828271718323238
308 -0.0335283987224102 -10.866842803545307 -0.03377727381885052 -10.862048992142089
309 -0.033522259816527365 -10.900365063361834 -0.03361612055450678 -10.895665112696596
310 -0.033517487719655036 -10.933882551081489 -0.03305735848844051 -10.928722471185036
311 -0.03351541422307491 -10.967397965304563 -0.03322568647563458 -10.961948157660672
312 -0.03350878618657589 -11.00090675149114 -0.03392625208944082 -10.995874409750112
313 -0.03349157404154539 -11.034398325532685 -0.03452679943293333 -11.030401209183045
314 -0.03348303399980068 -11.067881359532485 -0.03233391735702753 -11.062735126540073
315 -0.0334900114685297 -11.101371371001015 -0.03488103169947863 -11.097616158239552
316 -0.0334709545597434 -11.134842325560758 -0.034101523272693154 -11.131717681512244
317 -0.03346399664878845 -11.168306322209546 -0.033408211171627046 -11.165125892683871
318 -0.03345347885042429 -11.20175980105997 -0.03340953346341848 -11.19853542614729
319 -0.0334605747833848 -11.235220375843355 -0.032830108888447285 -11.231365535035737
320 -0.03344764597713947 -11.268668021820494 -0.03312785644084215 -11.264493391476579
321 -0.03342227805405855 -11.302090299874552 -0.032169409282505515 -11.296662800759085
322 -0.03344277273863554 -11.335533072613186 -0.033763944357633593 -11.33042674511672
323 -0.03342507611960173 -11.368958148732789 -0.03337031379342079 -11.36379705891014
324 -0.033424522168934344 -11.402382670901723 -0.03328576814383268 -11.397082827053973
325 -0.0334158455953002 -11.435798516497023 -0.033417570404708385 -11.430500397458681
326 -0.033401579968631266 -11.469200096465654 -0.03335659876465798 -11.46385699622334
327 -0.03339495863765478 -11.502595055103308 -0.03238161504268646 -11.496238611266026
328 -0.033395875804126264 -11.535990930907435 -0.03211429007351398 -11.52835290133954
329 -0.03341439254581928 -11.569405323453253 -0.035514834150671956 -11.563867735490211
330 -0.03339255563914776 -11.602797879092401 -0.03368297275155783 -11.59755070824177
331 -0.033389337733387946 -11.636187216825789 -0.03306819498538971 -11.630618903227159
332 -0.03338339813053608 -11.669570614956324 -0.03311276361346245 -11.663731666840622
333 -0.03337651845067739 -11.702947133407001 -0.033516301028430465 -11.697247967869053
334 -0.03334038611501455 -11.736287519522016 -0.03231190014630556 -11.72955986801536
335 -0.033355843648314475 -11.76964336317033 -0.03410638179630041 -11.76366624981166
336 -0.033347163908183576 -11.802990527078514 -0.033079123497009276 -11.796745373308669
337 -0.03334859497845173 -11.836339122056966 -0.033395488560199735 -11.830140861868868
338 -0.03333662673830986 -11.869675748795276 -0.03329451829195022 -11.863435380160817
339 -0.03333555608987808 -11.903011304885153 -0.033239225298166274 -11.896674605458983
340 -0.03332549817860127 -11.936336803063755 -0.03173145465552807 -11.928406060114511
341 -0.03332422114908695 -11.969661024212842 -0.03347309231758118 -11.961879152432093
342 -0.03331700675189495 -12.002978030964737 -0.034352326206862925 -11.996231478638956
343 -0.033316276781260964 -12.036294307745997 -0.03382014986127615 -12.030051628500232
344 -0.033319765515625474 -12.069614073261622 -0.036138157546520236 -12.066189786046753
345 -0.033270327374339104 -12.102884400635961 -0.03366194032132626 -12.09985172636808
346 -0.03326124772429466 -12.136145648360255 -0.03309583980590105 -12.13294756617398
347 -0.033253712393343446 -12.169399360753598 -0.03292986396700144 -12.165877430140982
348 -0.033250967785716054 -12.202650328539313 -0.03318132665008307 -12.199058756791066
349 -0.03324853777885437 -12.235898866318168 -0.03317954186350107 -12.232238298654567
350 -0.03324353788048029 -12.269142404198648 -0.033821082301437856 -12.266059380956005
351 -0.033237268775701524 -12.30237967297435 -0.03223671000450849 -12.298296090960513
352 -0.03322802111506462 -12.335607694089415 -0.03198937810957432 -12.330285469070088
353 -0.03324085865169764 -12.368848552741113 -0.03329251352697611 -12.363577982597064
354 -0.033216048032045364 -12.402064600773159 -0.033812785521149635 -12.397390768118214
355 -0.03322459701448679 -12.435289197787645 -0.03438309151679277 -12.431773859635006
356 -0.033202577568590644 -12.468491775356236 -0.03370184376835823 -12.465475703403365
357 -0.03317761067301035 -12.501669386029247 -0.033640835992991926 -12.499116539396358
358 -0.03317410685122013 -12.534843492880468 -0.032158754952251914 -12.53127529434861
359 -0.033175496943295 -12.568018989823763 -0.03407599162310362 -12.565351285971714
360 -0.033159949071705344 -12.601178938895469 -0.03306768424808979 -12.598418970219804
361 -0.033158823288977145 -12.634337762184446 -0.03362872581928968 -12.632047696039093
362 -0.033148239552974704 -12.667486001737421 -0.03216990325599909 -12.664217599295092
363 -0.033153954334557055 -12.700639956071978 -0.03192125242203474 -12.696138851717127
364 -0.033138982206583026 -12.733778938278562 -0.03148728273808956 -12.727626134455216
365 -0.033144190721213815 -12.766923128999775 -0.034924381598830226 -12.762550516054047
366 -0.033131939731538294 -12.800055068731313 -0.0327573562040925 -12.795307872258139
367 -0.03312772158533335 -12.833182790316647 -0.03304707296192646 -12.828354945220065
368 -0.03312763087451458 -12.86631042119116 -0.03251516651362181 -12.860870111733687
369 -0.03313821367919445 -12.899448634870355 -0.035320634953677654 -12.896190746687365
370 -0.03308645598590374 -12.932535090856259 -0.0327134320512414 -12.928904178738607
371 -0.03309803977608681 -12.965633130632346 -0.033087192289531234 -12.96199137102814
372 -0.033094499818980695 -12.998727630451327 -0.032805233262479305 -12.994796604290618
373 -0.03308065161108971 -13.031808282062418 -0.03247759211808443 -13.027274196408703
374 -0.033096654899418355 -13.064904936961836 -0.03140383902937174 -13.058678035438074
375 -0.033096224442124365 -13.09800116140396 -0.03274840135127306 -13.091426436789348
376 -0.0330828620120883 -13.131084023416049 -0.0339608995243907 -13.12538733631374
377 -0.033072792924940586 -13.16415681634099 -0.03196991551667452 -13.157357251830414
378 -0.03307172879576683 -13.197228545136756 -0.0315017250366509 -13.188858976867065
379 -0.03309338539838791 -13.230321930535144 -0.035286074690520766 -13.224145051557587
380 -0.033062064088881016 -13.263383994624025 -0.03376163821667433 -13.257906689774261
381 -0.033056238852441314 -13.296440233476467 -0.03294806871563196 -13.290854758489893
382 -0.03305104393512011 -13.329491277411588 -0.03317324500530958 -13.324028003495203
383 -0.033120794035494325 -13.362612071447082 -0.024473671801388264 -13.34850167529659
384 -0.033084393665194514 -13.395696465112277 -0.03314217310398817 -13.381643848400579
385 -0.03307549394667149 -13.428771959058949 -0.03314928021281958 -13.414793128613399
386 -0.03305822741240263 -13.461830186471351 -0.03361473400145769 -13.448407862614856
387 -0.03305244296789169 -13.494882629439243 -0.03279135730117559 -13.48119921991603
388 -0.033041336573660374 -13.527923966012903 -0.03216533679515123 -13.513364556711181
389 -0.03304644152522087 -13.560970407538123 -0.03087714659050107 -13.544241703301683
390 -0.03304234333336353 -13.594012750871487 -0.033203786984086034 -13.577445490285768
391 -0.033040437288582324 -13.627053188160069 -0.03327772729098797 -13.610723217576757
392 -0.03302641063928604 -13.660079598799355 -0.03363669440150261 -13.64435991197826
393 -0.03302287124097347 -13.693102470040328 -0.03270137365907431 -13.677061285637334
394 -0.03305342718958855 -13.726155897229917 -0.029824195709079505 -13.706885481346413
395 -0.03296513687819243 -13.75912103410811 -0.03175353519618511 -13.738639016542598
396 -0.033031330443918705 -13.79215236455203 -0.0322126355022192 -13.770851652044817
397 -0.03301771264523268 -13.825170077197262 -0.032755279913544655 -13.803606931958361
398 -0.033015213906764984 -13.858185291104027 -0.03299443479627371 -13.836601366754635
399 -0.03301253952085972 -13.891197830624886 -0.032897279411554334 -13.869498646166189
400 -0.03299796599894762 -13.924195796623835 -0.03243075963109732 -13.901929405797286
401 -0.03299412149935961 -13.957189918123195 -0.032031097821891306 -13.933960503619177
402 -0.03300584182143211 -13.990195759944626 -0.031747412867844105 -13.965707916487021
403 -0.032995342090725896 -14.023191102035351 -0.032746662758290766 -13.998454579245312
404 -0.032989053055644035 -14.056180155090995 -0.03303398247808218 -14.031488561723394
405 -0.03298775777220726 -14.089167912863203 -0.03204389829188585 -14.06353246001528
406 -0.03298908844590187 -14.122157001309105 -0.0332054266706109 -14.09673788668589
407 -0.032973023131489754 -14.155130024440595 -0.03307917769998312 -14.129817064385874
408 -0.03296849522739649 -14.188098519667992 -0.03269025702029467 -14.162507321406169
409 -0.032960782386362554 -14.221059302054355 -0.032815687172114846 -14.195323008578283
410 -0.03294745851308108 -14.254006760567437 -0.033604438044130804 -14.228927446622414
411 -0.03294553514569998 -14.286952295713137 -0.033003474771976474 -14.261930921394391
412 -0.03292942326515913 -14.319881718978296 -0.03323478568345308 -14.295165707077844
413 -0.03293016199022532 -14.352811880968522 -0.035731363110244274 -14.330897070188088
414 -0.032918079569935796 -14.385729960538457 -0.0331726087257266 -14.364069678913815
415 -0.03291061911731959 -14.418640579655778 -0.03317181561142206 -14.397241494525236
416 -0.03290068916976452 -14.451541268825542 -0.03287256192415953 -14.430114056449396
417 -0.03288929909467697 -14.484430567920219 -0.03250400424003601 -14.462618060689431
418 -0.03288671039044857 -14.517317278310667 -0.03324542585760355 -14.495863486547035
419 -0.032873477414250375 -14.550190755724918 -0.03310142289847136 -14.528964909445508
420 -0.032870365865528585 -14.583061121590447 -0.03313352297991514 -14.562098432425422
421 -0.032863198406994344 -14.615924319997442 -0.0344211159273982 -14.59651954835282
422 -0.03285801019519567 -14.648782330192637 -0.03363880421966314 -14.630158352572483
423 -0.03283591959625483 -14.681618249788892 -0.03232661839574576 -14.66248497096823
424 -0.03283543810248375 -14.714453687891377 -0.03397187553346157 -14.696456846501691
425 -0.03283066991716623 -14.747284357808542 -0.03183345571160316 -14.728290302213294
426 -0.032817569002509116 -14.780101926811051 -0.03419719822704792 -14.762487500440342
427 -0.032819957844913004 -14.812921884655964 -0.03242697417736053 -14.794914474617702
428 -0.03281475566327572 -14.84573664031924 -0.03126207971945405 -14.826176554337156
429 -0.03280540201812983 -14.87854204233737 -0.03269701469689608 -14.858873569034053
430 -0.03281231727451086 -14.911354359611881 -0.03399733267724514 -14.892870901711298
431 -0.032802066579461095 -14.944156426191341 -0.03452677372843027 -14.927397675439728
432 -0.03278412688523531 -14.976940553076577 -0.03283170610666275 -14.960229381546391
433 -0.03277972694486379 -15.00972028002144 -0.033143657445907596 -14.9933730389923
434 -0.03277106322348118 -15.042491343244922 -0.033166658505797385 -15.026539697498096
435 -0.0327642073854804 -15.075255550630402 -0.03221906628459692 -15.058758763782693
436 -0.03276336975395679 -15.108018920384358 -0.03317859899252653 -15.09193736277522
437 -0.0327406994998455 -15.140759619884204 -0.03252299576997757 -15.124460358545196
438 -0.03274134788662195 -15.173500967770826 -0.03139977063983679 -15.155860129185033
439 -0.03274069838225842 -15.206241666153085 -0.03101347666233778 -15.18687360584737
440 -0.03274816013872624 -15.238989826291812 -0.03214224670082331 -15.219015852548194
441 -0.032736830227077005 -15.271726656518888 -0.031739767640829086 -15.250755620189024
442 -0.03275278657674789 -15.304479443095635 -0.03503484446555376 -15.285790464654577
443 -0.03271247800439596 -15.33719192110003 -0.03250312004238367 -15.31829358469696
444 -0.03270532861351967 -15.369897249713551 -0.032592717371881005 -15.35088630206884
445 -0.03270065002143383 -15.402597899734985 -0.033289484493434426 -15.384175786562274
446 -0.032700190320611 -15.435298090055596 -0.03281684182584286 -15.416992628388117
447 -0.032700661942362784 -15.467998751997959 -0.031283619534224275 -15.448276247922342
448 -0.03274894170463085 -15.50074769370259 -0.025609806086868046 -15.47388605400921
449 -0.03272275310009718 -15.533470446802687 -0.03280592653900385 -15.506691980548213
450 -0.03272169828414917 -15.566192145086836 -0.033309361152350905 -15.540001341700565
451 -0.03270904365926981 -15.598901188746106 -0.0320799520239234 -15.572081293724489
452 -0.0327103465795517 -15.631611535325659 -0.03156695608049631 -15.603648249804985
453 -0.03270216453820467 -15.664313699863863 -0.034457901306450364 -15.638106151111435
454 -0.03268215339630842 -15.696995853260171 -0.03347822614014149 -15.671584377251577
455 -0.03267580941319466 -15.729671662673367 -0.03258981760591269 -15.70417419485749
456 -0.03267625886946916 -15.762347921542835 -0.03427677527070046 -15.738450970128191
457 -0.03266079556196928 -15.795008717104805 -0.03257012329995632 -15.771021093428148
458 -0.03265244923532009 -15.827661166340125 -0.031068094447255133 -15.802089187875403
459 -0.032657555676996707 -15.860318722017121 -0.032733804732561114 -15.834822992607965
460 -0.03268506061285734 -15.893003782629979 -0.033279897458851335 -15.868102890066815
461 -0.032655144669115545 -15.925658927299095 -0.033259611763060096 -15.901362501829876
462 -0.032655318081378934 -15.958314245380473 -0.03275400642305613 -15.934116508252933
463 -0.03264375794678927 -15.990958003327263 -0.03297595400363207 -15.967092462256565
464 -0.03263357020914555 -16.023591573536407 -0.03285653460770845 -15.999948996864273
465 -0.03262263908982277 -16.05621421262623 -0.03214095495641232 -16.032089951820684
466 -0.03262738287448883 -16.088841595500718 -0.03235974758863449 -16.06444969940932
467 -0.03261927366256714 -16.121460869163286 -0.03316265009343624 -16.097612349502757
468 -0.03261359483003616 -16.15407446399332 -0.032332634553313255 -16.12994498405607
469 -0.0326000789180398 -16.186674542911362 -0.03245774265378713 -16.162402726709857
470 -0.032595778442919256 -16.21927032135428 -0.03326918687671423 -16.195671913586573
471 -0.03259152099490166 -16.251861842349182 -0.03302757609635591 -16.228699489682928
472 -0.03259282074868679 -16.28445466309787 -0.03245258331298828 -16.261152072995916
473 -0.032573002949357034 -16.317027666047224 -0.03364981599152088 -16.294801888987436
474 -0.03257532026618719 -16.34960298631341 -0.03269400056451559 -16.32749588955195
475 -0.03256827723234892 -16.38217126354576 -0.03121787840500474 -16.358713767956957
476 -0.03255549129098654 -16.414726754836746 -0.03230127599090338 -16.39101504394786
477 -0.03255092538893223 -16.447277680225678 -0.03170094545930624 -16.422715989407166
478 -0.03259656950831413 -16.479874249733992 -0.03753710649907589 -16.460253095906243
479 -0.032533864863216876 -16.51240811459721 -0.03260900638997555 -16.49286210229622
480 -0.03251816742122173 -16.544926282018434 -0.03257808033376932 -16.52544018262999
481 -0.03252902086824179 -16.577455302886676 -0.03276137094944716 -16.558201553579437
482 -0.03253165371716023 -16.609986956603837 -0.03655288033187389 -16.594754433911312
483 -0.032494465447962285 -16.642481422051798 -0.03317118585109711 -16.627925619762408
484 -0.03250737376511097 -16.67498879581691 -0.03063058229163289 -16.65855620205404
485 -0.03249177541583777 -16.707480571232747 -0.033796599879860875 -16.6923528019339
486 -0.032476172968745234 -16.739956744201493 -0.03422437831759453 -16.726577180251496
487 -0.03246159460395574 -16.772418338805448 -0.033073044009506704 -16.759650224261
488 -0.032450163178145884 -16.804868501983595 -0.03293772861361503 -16.792587952874616
489 -0.03244686033576727 -16.837315362319362 -0.032366607896983625 -16.824954560771598
490 -0.032427435368299486 -16.86974279768766 -0.03259307984262705 -16.857547640614225
491 -0.03238229025155306 -16.902125087939215 -0.024458634201437235 -16.882006274815662
492 -0.032455578073859216 -16.934580666013073 -0.032710065320134166 -16.914716340135797
493 -0.03245891928672791 -16.9670395852998 -0.03170408178120852 -16.946420421917004
494 -0.03245239332318306 -16.999491978622984 -0.0322894174605608 -16.978709839377565
495 -0.03245365712791681 -17.0319456357509 -0.031349843461066486 -17.01005968283863
496 -0.03240277338773012 -17.06434840913863 -0.019928178749978542 -17.02998786158861
497 -0.03249073512852192 -17.096839144267154 -0.03274416737258434 -17.062732028961193
498 -0.032491153478622435 -17.129330297745778 -0.03187246657907963 -17.094604495540274
499 -0.03248108774423599 -17.161811385490015 -0.032574877701699735 -17.127179373241972
500 -0.03247819803655148 -17.194289583526565 -0.03234337624162435 -17.159522749483596
501 -0.03247735537588596 -17.22676693890245 -0.03276604097336531 -17.19228879045696
502 -0.032468241080641745 -17.259235179983094 -0.03232428301125765 -17.224613073468216
503 -0.032453620433807374 -17.2916888004169 -0.03247271850705147 -17.257085791975268
504 -0.032513931021094324 -17.324202731437992 -0.02489745169878006 -17.28198324367405
505 -0.03245770912617445 -17.356660440564166 -0.0311054527759552 -17.313088696450002
506 -0.03248093519359827 -17.389141375757763 -0.032810451835393904 -17.345899148285397
507 -0.032480676844716075 -17.42162205260248 -0.03325928468257189 -17.37915843296797
508 -0.03247052505612373 -17.454092577658603 -0.03229344710707664 -17.411451880075045
509 -0.03246142603456974 -17.486554003693172 -0.029914398118853568 -17.4413662781939
510 -0.03250534031540155 -17.519059344008575 -0.03875052016228438 -17.480116798356185
511 -0.03242936711758375 -17.551488711126158 -0.032632815279066564 -17.51274961363525
512 -0.03243286721408367 -17.58392157834024 -0.03189376387745142 -17.544643377512703
513 -0.03242308609187603 -17.616344664432116 -0.0330074705183506 -17.577650848031052
514 -0.03241933118551969 -17.648763995617635 -0.032602046616375446 -17.610252894647427
515 -0.03241654112935066 -17.681180536746986 -0.03252562526613474 -17.642778519913563
516 -0.032407839410007 -17.71358837615699 -0.03126413356512785 -17.67404265347869
517 -0.03239865563809872 -17.74598703179509 -0.032840339466929436 -17.70688299294562
518 -0.03239879589527846 -17.778385827690368 -0.03171293176710606 -17.738595924712726
519 -0.03239473477005959 -17.810780562460426 -0.03184583615511656 -17.770441760867843
520 -0.03238721042871475 -17.843167772889142 -0.03172137029469013 -17.802163131162533
521 -0.03239234182983637 -17.87556011471898 -0.03239922318607569 -17.83456235434861
522 -0.03237906340509653 -17.907939178124074 -0.03228844590485096 -17.86685080025346
523 -0.03237397577613592 -17.94031315390021 -0.03220804668962955 -17.89905884694309
524 -0.0323766652494669 -17.972689819149675 -0.03058222159743309 -17.929641068540523
525 -0.032383842021226884 -18.0050736611709 -0.03251387812197208 -17.962154946662494
526 -0.03236747700721025 -18.03744113817811 -0.03167320247739554 -17.99382814913989
527 -0.03236085306853056 -18.069801991246642 -0.03201797809451819 -18.02584612723441
528 -0.032364184781908986 -18.10216617602855 -0.03259795587509871 -18.058444083109507
529 -0.03234950937330723 -18.13451568540186 -0.03252746034413576 -18.09097154345364
530 -0.0323366841301322 -18.16685236953199 -0.03238196484744549 -18.123353508301086
531 -0.03233760632574558 -18.19918997585774 -0.03295815605670214 -18.156311664357787
532 -0.032340782694518566 -18.231530758552257 -0.034435420855879785 -18.190747085213665
533 -0.03230009786784649 -18.263830856420103 -0.030342760123312475 -18.221089845336977
534 -0.03232189975678921 -18.29615275617689 -0.03294688481837511 -18.254036730155352
535 -0.03225544765591622 -18.328408203832808 -0.030749327130615713 -18.284786057285967
536 -0.03230520635843277 -18.36071341019124 -0.03253356274217367 -18.31731962002814
537 -0.03229697048664093 -18.393010380677882 -0.03174598217010498 -18.349065602198245
538 -0.032284053042531013 -18.425294433720413 -0.030752282589673996 -18.37981788478792
539 -0.0322927575558424 -18.457587191276257 -0.03341544196009636 -18.413233326748013
540 -0.0322860449552536 -18.48987323623151 -0.031947288662195206 -18.44518061541021
541 -0.032278978265821934 -18.522152214497332 -0.03224149513989687 -18.477422110550105
542 -0.03228294663131237 -18.554435161128644 -0.033548511937260626 -18.510970622487367
543 -0.03227495905011892 -18.586710120178765 -0.03333905655890703 -18.544309679046275
544 -0.03225856050848961 -18.618968680687253 -0.030737670976668595 -18.575047350022945
545 -0.032249903120100495 -18.651218583807353 -0.03252392765134573 -18.607571277674293
546 -0.032246590591967106 -18.68346517439932 -0.031508753448724745 -18.63908003112302
547 -0.032245824486017226 -18.71571099888534 -0.033037742041051386 -18.67211777316407
548 -0.03223935179412365 -18.747950350679464 -0.03402100801467896 -18.70613878117875
549 -0.032230908051133156 -18.780181258730597 -0.03326297029852867 -18.73940175147728
550 -0.03221645280718803 -18.812397711537784 -0.03237903956323862 -18.77178079104052
551 -0.03221308514475822 -18.84461079668254 -0.03136334922164678 -18.803144140262166
552 -0.03221268802881241 -18.876823484711355 -0.03229483794420958 -18.835438978206376
553 -0.03222225941717625 -18.90904574412853 -0.033762010373175146 -18.86920098857955
554 -0.032193496637046334 -18.941239240765576 -0.030668887495994567 -18.899869876075545
555 -0.032193358056247234 -18.973432598821823 -0.03550032135099172 -18.935370197426536
556 -0.03216466587036848 -19.00559726469219 -0.032254524528980255 -18.967624721955517
557 -0.032164450362324716 -19.037761715054515 -0.031628779321908954 -18.999253501277426
558 -0.03215050399303436 -19.06991221904755 -0.03239423464983702 -19.031647735927262
559 -0.03213092852383852 -19.102043147571386 -0.02845608154311776 -19.06010381747038
560 -0.03213467299938202 -19.13417782057077 -0.030399665422737598 -19.09050348289312
561 -0.032166708074510095 -19.16634452864528 -0.031717405468225476 -19.122220888361344
562 -0.03216112535446882 -19.19850565399975 -0.03172073885798454 -19.15394162721933
563 -0.03213006854057312 -19.230635722540324 -0.03682794850319624 -19.190769575722523
564 -0.03212058078497648 -19.2627563033253 -0.030705852992832662 -19.221475428715355
565 -0.03213475532829761 -19.294891058653597 -0.0322187690064311 -19.253694197721785
566 -0.03213425055146217 -19.32702530920506 -0.031849355436861515 -19.285543553158647
567 -0.03211250696331262 -19.35913781616837 -0.031127546541392805 -19.316671099700038
568 -0.032117572240531446 -19.3912553884089 -0.031652980111539365 -19.348324079811576
569 -0.03210809808224439 -19.423363486491144 -0.03196977470070124 -19.380293854512278
570 -0.03210100010037422 -19.45546448659152 -0.03157580308616161 -19.41186965759844
571 -0.03211664929986 -19.48758113589138 -0.028732949309051035 -19.440602606907493
572 -0.03211323227733374 -19.51969436816871 -0.031153691560029985 -19.471756298467522
573 -0.03213090393692255 -19.551825272105635 -0.026225465070456266 -19.49798176353798
574 -0.03213219940662384 -19.58395747151226 -0.03250997681170702 -19.530491740349685
575 -0.03212452474981546 -19.616081996262075 -0.03221623208373785 -19.562707972433422
576 -0.03213077150285244 -19.648212767764928 -0.031241215113550425 -19.593949187546972
577 -0.03212383184581995 -19.680336599610747 -0.033504648320376876 -19.62745383586735
578 -0.03211686741560697 -19.712453467026354 -0.031234406493604185 -19.658688242360952
579 -0.032119312696158885 -19.744572779722514 -0.03252293039113283 -19.691211172752084
580 -0.03211461007595062 -19.776687389798465 -0.03146377354860306 -19.722674946300685
581 -0.032100229151546956 -19.80878761895001 -0.0375808397307992 -19.760255786031486
582 -0.03208081852644682 -19.840868437476455 -0.03254820853471756 -19.792803994566203
583 -0.032072295621037486 -19.872940733097494 -0.032427563704550265 -19.825231558270755
584 -0.032069848664104936 -19.905010581761598 -0.03127908371388912 -19.856510641984645
585 -0.03206172678619623 -19.937072308547794 -0.031386551819741725 -19.88789719380439
586 -0.03206498809158802 -19.96913729663938 -0.032487797923386096 -19.920384991727776
587 -0.03203480690717697 -20.00117210354656 -0.03569757249206305 -19.956082564219837
588 -0.0320318141952157 -20.033203917741773 -0.032133512757718564 -19.988216076977555
589 -0.032021994888782504 -20.065225912630556 -0.03036394724622369 -20.018580024223777
590 -0.03202834818512201 -20.097254260815678 -0.03059299373999238 -20.04917301796377
591 -0.032035145163536075 -20.129289405979215 -0.02916360115632415 -20.078336619120094
592 -0.03203704711049795 -20.161326453089714 -0.03221612721681595 -20.11055274633691
593 -0.03203297331929207 -20.193359426409007 -0.03185414876788854 -20.1424068951048
594 -0.03202992416918278 -20.22538935057819 -0.03207004517316818 -20.174476940277966
595 -0.03203506693243981 -20.25742441751063 -0.03029157854616642 -20.20476851882413
596 -0.03203252349048853 -20.28945694100112 -0.03180651739239693 -20.23657503621653
597 -0.03202495500445366 -20.321481896005572 -0.03202410209923982 -20.268599138315768
598 -0.03200990948826075 -20.35349180549383 -0.03205595854669809 -20.300655096862467
599 -0.03200304377824068 -20.38549484927207 -0.03265277817845345 -20.33330787504092
600 -0.03201313726603985 -20.417507986538112 -0.03200363125652075 -20.36531150629744
601 -0.03200090825557709 -20.449508894793688 -0.03110856730490923 -20.39642007360235
602 -0.03200961071997881 -20.481518505513666 -0.031131414882838725 -20.42755148848519
603 -0.0319898534566164 -20.51350835897028 -0.041032114252448085 -20.468583602737638
604 -0.031931884959340094 -20.545440243929622 -0.03200897630304098 -20.500592579040678
605 -0.03194134421646595 -20.57738158814609 -0.03219694923609495 -20.532789528276773
606 -0.031938439980149266 -20.609320028126238 -0.032689154520630835 -20.565478682797405
607 -0.03192282747477293 -20.64124285560101 -0.033235756866633895 -20.59871443966404
608 -0.031910197250545023 -20.673153052851557 -0.031588965095579624 -20.63030340475962
609 -0.03191503342241049 -20.705068086273968 -0.030961218010634183 -20.661264622770254
610 -0.03192146476358175 -20.73698955103755 -0.03140267077833414 -20.69266729354859
611 -0.03191088438034058 -20.76890043541789 -0.0322443425655365 -20.724911636114125
612 -0.031905518658459184 -20.80080595407635 -0.029296654369682075 -20.754208290483806
613 -0.03189173955470324 -20.83269769363105 -0.02819399368017912 -20.782402284163986
614 -0.03195020966231823 -20.86464790329337 -0.036656676419079305 -20.819058960583064
615 -0.03189883679151535 -20.896546740084887 -0.03119857432320714 -20.85025753490627
616 -0.03190440014004707 -20.928451140224933 -0.032537564635276794 -20.882795099541546
617 -0.03188790492713452 -20.960339045152068 -0.03153083343058825 -20.914325932972133
618 -0.03187909610569477 -20.992218141257762 -0.032575752772390845 -20.946901685744525
619 -0.03187779504805803 -21.02409593630582 -0.030300634820014237 -20.97720232056454
620 -0.03187292665243149 -21.055968862958252 -0.03342270143330097 -21.010625021997843
621 -0.031856075301766394 -21.08782493826002 -0.03133764918893576 -21.041962671186777
622 -0.03185269869863987 -21.11967763695866 -0.032402551360428335 -21.074365222547204
623 -0.03184838369488716 -21.151526020653545 -0.03170807305723429 -21.10607329560444
624 -0.03184906207025051 -21.183375082723796 -0.033220576122403145 -21.139293871726842
625 -0.03183816391974688 -21.215213246643543 -0.031508135981857775 -21.1708020077087
626 -0.0318483604118228 -21.247061607055365 -0.03392032906413078 -21.204722336772832
627 -0.03182163685560226 -21.27888324391097 -0.03078150087967515 -21.23550383765251
628 -0.031816195137798785 -21.31069943904877 -0.0313466826453805 -21.26685052029789
629 -0.031826612912118434 -21.34252605196089 -0.027797674015164375 -21.294648194313055
630 -0.03184719458222389 -21.37437324654311 -0.033057252690196035 -21.32770544700325
631 -0.03181898295879364 -21.406192229501904 -0.03254148103296757 -21.36024692803622
632 -0.031811499036848545 -21.438003728538753 -0.03227312061935663 -21.392520048655577
633 -0.03180891256779432 -21.469812641106547 -0.032339338585734366 -21.424859387241312
634 -0.03179517928510904 -21.501607820391655 -0.030822314601391555 -21.455681701842703
635 -0.03178307842463255 -21.533390898816286 -0.032058165222406385 -21.48773986706511
636 -0.0317780077457428 -21.56516890656203 -0.031805234402418135 -21.51954510146753
637 -0.031773487105965614 -21.596942393667995 -0.031115135177969933 -21.5506602366455
638 -0.031764587573707107 -21.628706981241702 -0.032414180040359494 -21.583074416685857
639 -0.031768898479640484 -21.660475879721343 -0.032201172411441804 -21.615275589097298
640 -0.03175097405910492 -21.692226853780447 -0.0321082316339016 -21.6473838207312
641 -0.0317618316039443 -21.72398868538439 -0.03073177793994546 -21.678115598671145
642 -0.03173938952386379 -21.755728074908255 -0.03472449779510498 -21.71284009646625
643 -0.0317466014996171 -21.78747467640787 -0.03181268144398928 -21.744652777910236
644 -0.03173830416053534 -21.819212980568405 -0.031071544159203768 -21.77572432206944
645 -0.03174484670162201 -21.850957827270026 -0.03142413422465325 -21.807148456294094
646 -0.031743196211755274 -21.882701023481783 -0.03430661428719759 -21.84145507058129
647 -0.0317276805639267 -21.914428704045708 -0.030971984658390284 -21.87242705523968
648 -0.03171582967042923 -21.946144533716136 -0.03244150634855032 -21.90486856158823
649 -0.03171654306352138 -21.977861076779657 -0.03547030389308929 -21.94033886548132
650 -0.031691869348287584 -22.009552946127943 -0.029912828467786312 -21.970251693949105
651 -0.031701409816741945 -22.041254355944684 -0.03146648891270161 -22.001718182861808
652 -0.031733482144773006 -22.072987838089457 -0.03331383895128966 -22.035032021813098
653 -0.03168865069746971 -22.104676488786925 -0.031013270374387503 -22.066045292187486
654 -0.03167376425117254 -22.1363502530381 -0.03263222612440586 -22.09867751831189
655 -0.031693832203745845 -22.168044085241846 -0.031444963067770004 -22.13012248137966
656 -0.031667768210172656 -22.19971185345202 -0.03165411166846752 -22.161776593048128
657 -0.03166852239519358 -22.231380375847213 -0.03288167230784893 -22.194658265355976
658 -0.03167113475501537 -22.263051510602228 -0.03134696148335934 -22.226005226839334
659 -0.03165329787880182 -22.29470480848103 -0.031068895291537047 -22.25707412213087
660 -0.031654377654194835 -22.326359186135225 -0.0321303054690361 -22.289204427599906
661 -0.03169043324887753 -22.3580496193841 -0.041850588656961916 -22.33105501625687
662 -0.03159296028316021 -22.38964257966726 -0.031232873536646368 -22.362287889793514
663 -0.03159454520791769 -22.421237124875177 -0.031514685787260535 -22.393802575580775
664 -0.03158595897257328 -22.45282308384775 -0.03072492117062211 -22.4245274967514
665 -0.03158063273876906 -22.48440371658652 -0.031050550751388073 -22.455578047502787
666 -0.03158502914011478 -22.515988745726634 -0.027612789534032345 -22.48319083703682
667 -0.03158137053251266 -22.54757011625915 -0.030723948311060668 -22.51391478534788
668 -0.03159938529133797 -22.579169501550485 -0.039285901188850406 -22.55320068653673
669 -0.03156229481101036 -22.610731796361495 -0.03200906440615654 -22.585209750942887
670 -0.03155870214104652 -22.642290498502543 -0.0312169105745852 -22.616426661517472
671 -0.031550861336290835 -22.673841359838836 -0.030772221740335226 -22.647198883257808
672 -0.03155218735337258 -22.70539354719221 -0.03140906300395727 -22.678607946261764
673 -0.03156261257827282 -22.736956159770482 -0.03134666597470641 -22.70995461223647
674 -0.03155147898942232 -22.768507638759903 -0.03363645598292351 -22.74359106821939
675 -0.03152203969657421 -22.80002967845648 -0.03014220781624317 -22.773733276035635
676 -0.03154855649918318 -22.83157823495566 -0.027628547325730324 -22.801361823361365
677 -0.03154273573309183 -22.86312097068875 -0.031019896548241378 -22.832381719909606
678 -0.031553888507187364 -22.894674859195938 -0.030145374964922665 -22.86252709487453
679 -0.03153545781970024 -22.926210317015638 -0.03382343575358391 -22.896350530628112
680 -0.03152389656752348 -22.957734213583162 -0.030836521554738282 -22.927187052182852
681 -0.031597891822457314 -22.98933210540562 -0.038149597123265266 -22.965336649306117
682 -0.03151804059743881 -23.02085014600306 -0.031890300661325456 -22.99722694996744
683 -0.03152271118015051 -23.05237285718321 -0.03249561451375484 -23.029722564481197
684 -0.03150936011224985 -23.08388221729546 -0.03199825994670391 -23.0617208244279
685 -0.0315066322684288 -23.11538884956389 -0.030526990257203578 -23.092247814685106
686 -0.031513567082583904 -23.146902416646473 -0.03145091887563467 -23.12369873356074
687 -0.031500370055437085 -23.17840278670191 -0.03200737126171589 -23.155706104822457
688 -0.03150103818625212 -23.209903824888162 -0.031642180308699606 -23.187348285131158
689 -0.031493610516190526 -23.24139743540435 -0.032264637388288976 -23.219612922519445
690 -0.03149942606687546 -23.272896861471228 -0.02709834259003401 -23.24671126510948
691 -0.03150217682123184 -23.30439903829246 -0.03227520417422056 -23.278986469283698
692 -0.0314995788037777 -23.335898617096237 -0.03102251859381795 -23.310008987877517
693 -0.03150185663253069 -23.367400473728768 -0.03162434864789247 -23.34163333652541
694 -0.031502115167677404 -23.398902588896444 -0.03270235415548086 -23.37433569068089
695 -0.03147694878280163 -23.430379537679247 -0.031403000466525555 -23.405738691147416
696 -0.03147525824606419 -23.461854795925312 -0.032100092992186545 -23.437838784139604
697 -0.03146362230181694 -23.49331841822713 -0.03344531077891588 -23.47128409491852
698 -0.03146940506994724 -23.52478782329708 -0.03032644735649228 -23.501610542275014
699 -0.03144566975533962 -23.556233493052417 -0.03182251285761595 -23.53343305513263
700 -0.031524200644344094 -23.587757693696762 -0.01584710259921849 -23.549280157731847
701 -0.03151142504066229 -23.619269118737424 -0.03172416426241398 -23.58100432199426
702 -0.031498740799725054 -23.65076785953715 -0.031961552798748016 -23.61296587479301
703 -0.03148406352847814 -23.68225192306563 -0.031009877379983664 -23.64397575217299
704 -0.03148775268346071 -23.71373967574909 -0.03054923117160797 -23.6745249833446
705 -0.03150592148303986 -23.745245597232127 -0.02904608529061079 -23.70357106863521
706 -0.03149257050827146 -23.776738167740398 -0.03782570995390415 -23.741396778589113
707 -0.031456400826573375 -23.80819456856697 -0.031983121298253536 -23.773379899887367
708 -0.0314630588516593 -23.83965762741863 -0.03157290648669005 -23.804952806374057
709 -0.0314561877399683 -23.8711138151586 -0.030962302908301355 -23.835915109282357
710 -0.031451746448874475 -23.902565561607474 -0.0314916105940938 -23.867406719876453
711 -0.03141496554017067 -23.933980527147646 -0.03564631249755621 -23.903053032374007
712 -0.0314049256965518 -23.9653854528442 -0.03053786214441061 -23.933590894518417
713 -0.031413383595645425 -23.996798836439844 -0.03225083276629448 -23.96584172728471
714 -0.031408248282968995 -24.028207084722812 -0.03144194390624762 -23.99728367119096
715 -0.031404873356223106 -24.059611958079035 -0.0328194260597229 -24.030103097250684
716 -0.031388703547418115 -24.091000661626452 -0.03253794200718403 -24.06264103925787
717 -0.031385174579918386 -24.12238583620637 -0.03144635763019323 -24.094087396888064
718 -0.031377197429537776 -24.153763033635908 -0.02936531323939562 -24.12345271012746
719 -0.03140167975798249 -24.185164713393892 -0.03565491791814566 -24.159107628045604
720 -0.03135859277099371 -24.216523306164884 -0.03171039447188377 -24.190818022517487
721 -0.03135153986513615 -24.24787484603002 -0.03128937659785151 -24.222107399115338
722 -0.03134594727307558 -24.279220793303093 -0.03188015203922987 -24.253987551154566
723 -0.03133997023105621 -24.31056076353415 -0.03219252210110426 -24.28618007325567
724 -0.03125309115275741 -24.341813854686905 -0.025286556221544743 -24.311466629477216
725 -0.03135593142360449 -24.37316978611051 -0.03108129734173417 -24.342547926818952
726 -0.03134244401007891 -24.404512230120588 -0.03126898240298033 -24.373816909221933
727 -0.0313331438228488 -24.435845373943437 -0.030154326185584068 -24.403971235407518
728 -0.03133589848875999 -24.467181272432196 -0.02959413481876254 -24.43356537022628
729 -0.031365847866982224 -24.49854712029918 -0.03553693275898695 -24.469102302985267
730 -0.031331632658839224 -24.52987875295802 -0.031738235242664815 -24.50084053822793
731 -0.031313329562544824 -24.561192082520563 -0.029925761558115483 -24.530766299786045
732 -0.03134342236444354 -24.592535504885007 -0.03523730952292681 -24.56600360930897
733 -0.0312875434756279 -24.623823048360634 -0.030372481513768434 -24.59637609082274
734 -0.03129682168364525 -24.65511987004428 -0.031247032433748247 -24.627623123256488
735 -0.03130035968497395 -24.686420229729254 -0.031024477258324624 -24.65864760051481
736 -0.03129281811416149 -24.717713047843414 -0.031505676172673705 -24.690153276687486
737 -0.03128441795706749 -24.748997465800482 -0.03162561822682619 -24.721778894914312
738 -0.03130313195288181 -24.780300597753364 -0.027541728038340808 -24.749320622952652
739 -0.03127076141536236 -24.811571359168727 -0.02887324746698141 -24.778193870419635
740 -0.03128357566893101 -24.842854934837657 -0.029985959362238645 -24.808179829781874
741 -0.031293957866728304 -24.874148892704387 -0.029572296515107156 -24.83775212629698
742 -0.03129656305536628 -24.905445455759754 -0.031158190686255693 -24.868910316983236
743 -0.031280651316046716 -24.9367261070758 -0.03282145131379366 -24.90173176829703
744 -0.03126812670379877 -24.9679942337796 -0.032041887007653716 -24.933773655304684
745 -0.0312606749124825 -24.99925490869208 -0.0316197358071804 -24.965393391111864
746 -0.03127412991598248 -25.030529038608062 -0.02817689664661884 -24.993570287758484
747 -0.031272058933973314 -25.061801097542034 -0.028592531010508536 -25.022162818768994
748 -0.03126302929595113 -25.093064126837984 -0.02950722221285105 -25.051670040981843
749 -0.03130896836519241 -25.124373095203175 -0.03874818105250597 -25.090418222034348
750 -0.031243667285889388 -25.155616762489064 -0.03132822029292583 -25.121746442327275
751 -0.031228650733828543 -25.186845413222894 -0.03128843102604151 -25.153034873353317
752 -0.03122164001688361 -25.21806705323978 -0.03192975502461195 -25.18496462837793
753 -0.031217623315751553 -25.24928467655553 -0.031603498943150045 -25.21656812732108
754 -0.031224945839494467 -25.280509622395023 -0.034457518346607686 -25.251025645667685
755 -0.03119040923193097 -25.311700031626955 -0.03218533899635077 -25.283210984664034
756 -0.031203480158001184 -25.342903511784957 -0.03338555544614792 -25.316596540110183
757 -0.031176458671689035 -25.374079970456645 -0.03229257594794035 -25.348889116058125
758 -0.03117477698251605 -25.405254747439162 -0.014186418149620295 -25.363075534207745
759 -0.03122165482491255 -25.436476402264073 -0.030783294793218376 -25.393858829000962
760 -0.031220183800905944 -25.467696586064978 -0.030919680278748272 -25.42477850927971
761 -0.031221165135502816 -25.49891775120048 -0.031544833444058895 -25.45632334272377
762 -0.031219969131052495 -25.53013772033153 -0.03157487828284502 -25.487898221006617
763 -0.031203164998441935 -25.561340885329972 -0.03158088717609644 -25.519479108182715
764 -0.03120948579162359 -25.592550371121597 -0.03094436787068844 -25.550423476053403
765 -0.031188805494457482 -25.623739176616056 -0.02979445019736886 -25.58021792625077
766 -0.031214090622961523 -25.654953267239016 -0.03114847671240568 -25.611366402963178
767 -0.03119615288451314 -25.686149420123527 -0.02982556652277708 -25.641191969485956
768 -0.03122254749760032 -25.717371967621126 -0.030506606772542 -25.671698576258496
769 -0.03121074168011546 -25.748582709301242 -0.032224143855273724 -25.70392272011377
770 -0.03119240216910839 -25.77977511147035 -0.03173736110329628 -25.735660081217066
771 -0.031195513997226955 -25.810970625467576 -0.032593682408332825 -25.7682537636254
772 -0.03120766580104828 -25.842178291268624 -0.026777278911322356 -25.79503104253672
773 -0.031201802659779787 -25.873380093928404 -0.029577850457280876 -25.824608892994
774 -0.031181775964796543 -25.9045618698932 -0.030683258082717657 -25.855292151076718
775 -0.031186698377132414 -25.935748568270334 -0.0285193445160985 -25.883811495592816
776 -0.03119643619284034 -25.966945004463174 -0.030956134665757418 -25.914767630258574
777 -0.03118822630494833 -25.998133230768122 -0.03323693741112947 -25.948004567669702
778 -0.031185708940029144 -26.02931893970815 -0.034466791711747644 -25.98247135938145
779 -0.031176544167101382 -26.060495483875254 -0.03480490148067474 -26.017276260862126
780 -0.03114734059199691 -26.09164282446725 -0.03050692891702056 -26.047783189779146
781 -0.031144534423947334 -26.1227873588912 -0.029229401797056197 -26.077012591576203
782 -0.031157338153570892 -26.153944697044768 -0.029797990061342716 -26.106810581637546
783 -0.031160459760576485 -26.185105156805346 -0.033343462459743026 -26.14015404409729
784 -0.03113555060699582 -26.216240707412343 -0.03151201978325844 -26.171666063880547
785 -0.03112538978457451 -26.247366097196917 -0.0320395864546299 -26.203705650335177
786 -0.031119350343942642 -26.27848544754086 -0.031413762271404265 -26.235119412606583
787 -0.031092276331037283 -26.309577723871897 -0.03262307345867157 -26.267742486065256
788 -0.031107027642428876 -26.340684751514324 -0.03234873265028 -26.300091218715536
789 -0.03110669506713748 -26.37179144658146 -0.029661871120333673 -26.32975308983587
790 -0.031112320255488157 -26.40290376683695 -0.03322034515440464 -26.362973434990273
791 -0.031082925107330083 -26.43398669194428 -0.03201035261154175 -26.394983787601817
792 -0.031078322418034078 -26.465065014362313 -0.03171014897525311 -26.42669393657707
793 -0.031091033667325973 -26.49615604802964 -0.03185481000691652 -26.458548746583986
794 -0.03108761878684163 -26.52724366681648 -0.03365564029663801 -26.492204386880623
795 -0.03102340651676059 -26.55826707333324 -0.03853588607162237 -26.530740272952244
796 -0.031040709745138884 -26.58930778307838 -0.030318241752684116 -26.56105851470493
797 -0.031028496101498604 -26.620336279179877 -0.03049570880830288 -26.59155422351323
798 -0.03102932246401906 -26.651365601643896 -0.031371040269732475 -26.622925263782964
799 -0.03103193109855056 -26.682397532742446 -0.031796636432409285 -26.654721900215375
800 -0.031019042246043682 -26.71341657498849 -0.03214805275201797 -26.686869952967392
801 -0.030990056041628123 -26.744406631030117 -0.03324444107711315 -26.720114394044504
802 -0.031002623308449984 -26.775409254338566 -0.03094420712441206 -26.751058601168918
803 -0.031019529793411493 -26.806428784131977 -0.028895521908998488 -26.779954123077918
804 -0.030989483743906022 -26.837418267875883 -0.032092074677348134 -26.812046197755265
805 -0.031005237065255643 -26.868423504941138 -0.029987296927720307 -26.842033494682987
806 -0.030995617993175982 -26.899419122934315 -0.03215518891811371 -26.8741886836011
807 -0.030993756372481585 -26.930412879306797 -0.02461874820291996 -26.89880743180402
808 -0.030999239161610605 -26.961412118468406 -0.032550749741494654 -26.931358181545516
809 -0.030987291224300863 -26.992399409692705 -0.031075884494930504 -26.962434066040448
810 -0.030981353577226402 -27.02338076326993 -0.031155104096978904 -26.993589170137426
811 -0.031037584133446216 -27.054418347403377 -0.03993879612535238 -27.033527966262778
812 -0.0309656853787601 -27.085384032782137 -0.029980187024921178 -27.0635081532877
813 -0.03095801379531622 -27.116342046577454 -0.030896462965756655 -27.094404616253456
814 -0.03094691429287195 -27.147288960870327 -0.030815086793154478 -27.12521970304661
815 -0.030942122638225555 -27.178231083508553 -0.03024533987045288 -27.155465042917065
816 -0.030951278284192085 -27.209182361792745 -0.030901787150651217 -27.186366830067715
817 -0.030947596393525602 -27.24012995818627 -0.030710139870643617 -27.217076969938358
818 -0.030936303082853556 -27.271066261269123 -0.026889130473136902 -27.243966100411495
819 -0.030947461538016797 -27.30201372280714 -0.03093845285475254 -27.274904553266246
820 -0.030961464252322914 -27.33297518705946 -0.02986210212111473 -27.30476665538736
821 -0.03096495559439063 -27.363940142653853 -0.025380433537065983 -27.330147088924427
822 -0.03095598267391324 -27.394896125327765 -0.026998016890138386 -27.357145105814567
823 -0.030989385209977627 -27.425885510537743 -0.0308946942910552 -27.388039800105624
824 -0.030970250349491836 -27.456855760887233 -0.02878443244844675 -27.41682423255407
825 -0.030977644864469765 -27.487833405751704 -0.029563235118985176 -27.446387467673055
826 -0.03098292089998722 -27.51881632665169 -0.03318038415163756 -27.479567851824694
827 -0.030972222983837127 -27.54978854963553 -0.0309338272549212 -27.510501679079614
828 -0.030971152894198894 -27.58075970252973 -0.03300289623439312 -27.543504575314007
829 -0.030957556702196597 -27.611717259231927 -0.032382500171661374 -27.575887075485667
830 -0.030962334666401147 -27.64267959389833 -0.028906526695936918 -27.604793602181605
831 -0.03101011347025633 -27.673689707368585 -0.023788427468389273 -27.628582029649994
832 -0.030976703111082315 -27.704666410479668 -0.03158224429935217 -27.660164273949345
833 -0.030964051838964224 -27.735630462318632 -0.030474869534373283 -27.69063914348372
834 -0.03097568154335022 -27.76660614386198 -0.030953344609588384 -27.721592488093307
835 -0.030968451779335736 -27.79757459564132 -0.02763112522661686 -27.749223613319923
836 -0.03100118422880769 -27.828575779870125 -0.029359945748001336 -27.778583559067926
837 -0.030987590830773116 -27.859563370700897 -0.030245073419064284 -27.80882863248699
838 -0.03096190756186843 -27.890525278262764 -0.03206078130751848 -27.840889413794507
839 -0.030975919403135776 -27.9215011976659 -0.031582480482757094 -27.872471894277265
840 -0.030981416162103415 -27.952482613828003 -0.0328406510874629 -27.905312545364726
841 -0.030954457074403762 -27.983437070902408 -0.031013659853488206 -27.936326205218215
842 -0.030953000672161578 -28.01439007157457 -0.030887755658477546 -27.96721396087669
843 -0.030938443075865508 -28.045328514650436 -0.03817090857774019 -28.00538486945443
844 -0.03092773798853159 -28.076256252638967 -0.03154273238033056 -28.036927601834762
845 -0.030917772185057403 -28.107174024824022 -0.031162294372916222 -28.068089896207677
846 -0.030914518795907498 -28.13808854361993 -0.03114942153915763 -28.099239317746836
847 -0.03091373173519969 -28.16900227535513 -0.031800403632223605 -28.13103972137906
848 -0.030910354945808648 -28.19991263030094 -0.033243166655302046 -28.164282888034364
849 -0.03085788507014513 -28.230770515371084 -0.034251243062317374 -28.198534131096682
850 -0.030877399910241365 -28.261647915281326 -0.029893261101096868 -28.22842739219778
851 -0.030854260735213756 -28.29250217601654 -0.030716238915920256 -28.2591436311137
852 -0.030860932264477014 -28.32336310828102 -0.03142098784446716 -28.290564618958168
853 -0.03085345681756735 -28.354216565098586 -0.02963934140279889 -28.320203960360967
854 -0.0308178530074656 -28.385034418106052 -0.02417907668277621 -28.344383037043745
855 -0.03086606189608574 -28.415900480002136 -0.02980306539684534 -28.37418610244059
856 -0.030873375385999678 -28.446773855388138 -0.03151627071201801 -28.405702373152607
857 -0.030878675542771815 -28.47765253093091 -0.031196046248078348 -28.436898419400684
858 -0.03087198594585061 -28.50852451687676 -0.03070621956139803 -28.467604638962083
859 -0.0308654747903347 -28.539389991667097 -0.030616919603198768 -28.49822155856528
860 -0.030840255971997976 -28.570230247639095 -0.03314863946288824 -28.531370198028167
861 -0.03087159162387252 -28.601101839262967 -0.03461458161473274 -28.5659847796429
862 -0.03082849830389023 -28.631930337566857 -0.02753163417801261 -28.59351641382091
863 -0.03085373919457197 -28.66278407676143 -0.029980428423732518 -28.623496842244645
864 -0.030845775734633207 -28.693629852496063 -0.03298246469348669 -28.65647930693813
865 -0.03083980716764927 -28.72446965966371 -0.02960265800356865 -28.6860819649417
866 -0.030841861106455325 -28.755311520770167 -0.028491308353841303 -28.714573273295542
867 -0.030833916924893855 -28.786145437695062 -0.0316376892849803 -28.746210962580523
868 -0.030819660797715188 -28.816965098492776 -0.039579684101045134 -28.78579064668157
869 -0.030784904211759567 -28.847750002704537 -0.029461801517754793 -28.815252448199324
870 -0.030787572637200354 -28.87853757534174 -0.030641505029052496 -28.845893953228376
871 -0.030780843738466502 -28.909318419080204 -0.030210109986364843 -28.87610406321474
872 -0.030784524139016868 -28.94010294321922 -0.031908261403441426 -28.90801232461818
873 -0.03077398259192705 -28.970876925811147 -0.030696013662964105 -28.938708338281145
874 -0.03078097300603986 -29.001657898817186 -0.03547106329351664 -28.974179401574663
875 -0.030747601483017205 -29.032405500300204 -0.03420046828687191 -29.008379869861535
876 -0.030741295684129 -29.063146795984334 -0.03142481427639723 -29.039804684137934
877 -0.030735129490494728 -29.09388192547483 -0.032071822322905064 -29.07187650646084
878 -0.03073281766846776 -29.124614743143297 -0.03086168523877859 -29.10273819169962
879 -0.030718793161213398 -29.15533353630451 -0.03012638948857784 -29.132864581188198
880 -0.030710772797465324 -29.186044309101977 -0.029905922058969737 -29.162770503247167
881 -0.030738008674234152 -29.21678231777621 -0.03469878025352955 -29.197469283500695
882 -0.030687872599810363 -29.24747019037602 -0.030753943882882596 -29.228223227383577
883 -0.03071497492492199 -29.278185165300943 -0.03390530087053776 -29.262128528254113
884 -0.030678005423396826 -29.30886317072434 -0.029981218464672565 -29.292109746718786
885 -0.030661027412861586 -29.3395241981372 -0.033406639471650124 -29.325516386190436
886 -0.030665901396423577 -29.370190099533627 -0.030264537874609233 -29.355780924065044
887 -0.030653909500688314 -29.400844009034316 -0.030175294354557992 -29.3859562184196
888 -0.030665324348956347 -29.43150933338327 -0.031849820725619794 -29.41780603914522
889 -0.030639424081891777 -29.46214875746516 -0.031193822715431453 -29.44899986186065
890 -0.030663285870105028 -29.492812043335267 -0.030843791924417018 -29.479843653785068
891 -0.03064044816419482 -29.523452491499462 -0.03030149908736348 -29.510145152872433
892 -0.03064716039225459 -29.55409965189172 -0.030679694563150405 -29.540824847435584
893 -0.030632181093096733 -29.584731832984815 -0.030337751004844905 -29.571162598440427
894 -0.03063601376488805 -29.615367846749702 -0.02875980008393526 -29.599922398524363
895 -0.0306410763412714 -29.646008923090974 -0.02877689488232136 -29.628699293406683
896 -0.030655079800635577 -29.67666400289161 -0.030754707008600234 -29.659454000415284
897 -0.030643612518906592 -29.707307615410517 -0.024320841301232576 -29.683774841716517
898 -0.030651852115988733 -29.737959467526505 -0.03095410419628024 -29.714728945912796
899 -0.03066472914069891 -29.768624196667204 -0.029886665381491186 -29.744615611294286
900 -0.03065787786617875 -29.799282074533384 -0.03024819688871503 -29.774863808183
901 -0.030689414497464894 -29.82997148903085 -0.02975452272221446 -29.804618330905214
902 -0.030663119442760945 -29.86063460847361 -0.02790761636570096 -29.832525947270916
903 -0.030666691530495883 -29.891301300004105 -0.030949921067804097 -29.86347586833872
904 -0.030670781340450048 -29.921972081344556 -0.029849259369075298 -29.893325127707797
905 -0.030665073730051517 -29.95263715507461 -0.034123018942773344 -29.92744814665057
906 -0.030633494537323714 -29.98327064961193 -0.02976700644940138 -29.95721515309997
907 -0.030645924061536788 -30.01391657367347 -0.028666219115257262 -29.98588137221523
908 -0.030677348375320435 -30.04459392204879 -0.03403961807489395 -30.01992099029012
909 -0.030636405758559703 -30.07523032780735 -0.02970319287851453 -30.049624183168635
910 -0.030631308164447545 -30.1058616359718 -0.032496518827974795 -30.08212070199661
911 -0.030620456114411353 -30.13648209208621 -0.02979356124997139 -30.111914263246582
912 -0.030627934727817774 -30.16711002681403 -0.03144422341138124 -30.143358486657963
913 -0.03061686158180237 -30.19772688839583 -0.031078405678272247 -30.174436892336235
914 -0.030601643957197666 -30.22832853235303 -0.028309699147939682 -30.202746591484175
915 -0.030611584708094598 -30.258940117061123 -0.02903739707544446 -30.23178398855962
916 -0.030606904346495867 -30.289547021407618 -0.0337667215615511 -30.265550710121172
917 -0.03062579743564129 -30.320172818843258 -0.03160002063959837 -30.29715073076077
918 -0.03060046471655369 -30.35077328355981 -0.030005699116736652 -30.327156429877505
919 -0.030596717819571496 -30.38137000137938 -0.031042774394154548 -30.35819920427166
920 -0.03056619968265295 -30.411936201062034 -0.02592482827603817 -30.3841240325477
921 -0.03059705179184675 -30.44253325285388 -0.030467612016946078 -30.414591644564645
922 -0.030599538795650007 -30.47313279164953 -0.030644848477095366 -30.44523649304174
923 -0.03061920003965497 -30.503751991689185 -0.031182800699025393 -30.476419293740765
924 -0.030596553720533846 -30.53434854540972 -0.03058141879737377 -30.50700071253814
925 -0.03056733412668109 -30.5649158795364 -0.03370754420757294 -30.540708256745713
926 -0.030568201281130313 -30.59548408081753 -0.03367407340556383 -30.574382330151277
927 -0.03057893244549632 -30.62606301326303 -0.030783225409686567 -30.605165555560962
928 -0.030573676526546478 -30.656636689789575 -0.030442079156637193 -30.635607634717598
929 -0.030566604249179362 -30.687203294038756 -0.030604422744363546 -30.666212057461962
930 -0.030563896149396898 -30.71776719018815 -0.03050386095419526 -30.696715918416157
931 -0.03056702995672822 -30.74833422014488 -0.030739213433116676 -30.727455131849272
932 -0.030546736717224122 -30.778880956862103 -0.03120967885479331 -30.758664810704065
933 -0.030530509538948536 -30.809411466401052 -0.03074542712420225 -30.789410237828267
934 -0.030544522497802973 -30.839955988898854 -0.029632997885346412 -30.819043235713615
935 -0.03056191299110651 -30.87051790188996 -0.03117497554048896 -30.850218211254102
936 -0.03053359966725111 -30.901051501557212 -0.028438205178827048 -30.87865641643293
937 -0.030561401415616272 -30.93161290297283 -0.027789772674441337 -30.90644618910737
938 -0.030553028080612422 -30.96216593105344 -0.0334732161834836 -30.939919405290855
939 -0.030554380174726246 -30.99272031122817 -0.030933089833706618 -30.97085249512456
940 -0.03053071452304721 -31.023251025751215 -0.03168145064264536 -31.002533945767205
941 -0.030513071548193695 -31.053764097299407 -0.029187777265906333 -31.03172172303311
942 -0.030528496392071246 -31.08429259369148 -0.03073019441217184 -31.062451917445284
943 -0.030507511179894208 -31.114800104871374 -0.026546175498515366 -31.0889980929438
944 -0.030536365695297718 -31.145336470566672 -0.03049325253814459 -31.119491345481944
945 -0.030518109817057847 -31.17585458038373 -0.0295702263712883 -31.14906157185323
946 -0.030513621959835292 -31.206368202343565 -0.029650501534342767 -31.178712073387572
947 -0.030533446557819845 -31.236901648901384 -0.027414935175329447 -31.206127008562902
948 -0.03051471197977662 -31.26741636088116 -0.031037089973688127 -31.23716409853659
949 -0.030507931020110846 -31.29792429190127 -0.03130696155130863 -31.268471060087897
950 -0.030518073122948408 -31.32844236502422 -0.0299049012362957 -31.298375961324194
951 -0.03050009682774544 -31.358942461851964 -0.03207208570092916 -31.330448047025122
952 -0.030520154256373645 -31.389462616108336 -0.030030286777764557 -31.360478333802888
953 -0.030492414161562918 -31.4199550302699 -0.029465380031615494 -31.389943713834505
954 -0.030522218719124795 -31.450477248989024 -0.03356443084776402 -31.42350814468227
955 -0.030480968486517667 -31.480958217475543 -0.031425153091549876 -31.45493329777382
956 -0.030490732844918968 -31.51144895032046 -0.034060282073915 -31.488993579847737
957 -0.030441252794116736 -31.541890203114576 -0.030063425190746784 -31.519057005038484
958 -0.030447907466441392 -31.57233811058102 -0.030640637688338756 -31.549697642726823
959 -0.030458780005574226 -31.602796890586593 -0.029420578572899102 -31.579118221299723
960 -0.030497395619750022 -31.633294286206343 -0.026385722681879997 -31.605503943981603
961 -0.030466809775680302 -31.663761095982025 -0.030665545258671045 -31.636169489240274
962 -0.030410636402666568 -31.694171732384692 -0.023923989199101926 -31.660093478439375
963 -0.03050214974209666 -31.72467388212679 -0.029740684293210508 -31.689834162732584
964 -0.030500257667154074 -31.755174139793944 -0.029733746126294137 -31.719567908858878
965 -0.030525965988636015 -31.78570010578258 -0.031750045344233514 -31.75131795420311
966 -0.030495276767760517 -31.81619538255034 -0.03348404467105866 -31.78480199887417
967 -0.03048320524394512 -31.846678587794287 -0.0313238293863833 -31.816125828260553
968 -0.030478501599282025 -31.87715708939357 -0.03138593137264252 -31.847511759633196
969 -0.030482234433293343 -31.907639323826864 -0.028760893270373344 -31.87627265290357
970 -0.03050120146945119 -31.938140525296316 -0.032307201996445656 -31.908579854900015
971 -0.030485839117318392 -31.968626364413634 -0.03166920579969883 -31.940249060699713
972 -0.030451003462076187 -31.99907736787571 -0.02919989135116339 -31.969448952050875
973 -0.03056612526997924 -32.02964349314569 -0.017784497793763877 -31.987233449844638
974 -0.03051178017631173 -32.060155273322 -0.03098777001723647 -32.01822121986187
975 -0.03050147360190749 -32.09065674692391 -0.030174362659454345 -32.04839558252132
976 -0.03051266260445118 -32.12116940952836 -0.03037793915718794 -32.078773521678514
977 -0.030491117015480997 -32.15166052654384 -0.030351790878921748 -32.10912531255744
978 -0.03050515353679657 -32.18216568008064 -0.028005148004740476 -32.137130460562176
979 -0.030508558079600335 -32.21267423816024 -0.029956952668726444 -32.1670874132309
980 -0.030477845575660467 -32.2431520837359 -0.02989867776632309 -32.19698609099723
981 -0.03050999380648136 -32.27366207754238 -0.030583084281533956 -32.22756917527876
982 -0.030501097347587346 -32.30416317488997 -0.0314808277413249 -32.259050003020086
983 -0.030481198336929083 -32.3346443732269 -0.02775977337732911 -32.28680977639741
984 -0.030500116012990474 -32.36514448923989 -0.03155039995908737 -32.3183601763565
985 -0.030491730198264122 -32.39563621943815 -0.029991035256534813 -32.348351211613036
986 -0.03049920629709959 -32.426135425735254 -0.03009399138391018 -32.37844520299694
987 -0.030517964717000724 -32.45665339045225 -0.03193616420030594 -32.410381367197246
988 -0.030486852675676347 -32.48714024312793 -0.029170187748968603 -32.43955155494621
989 -0.03048797706142068 -32.51762822018935 -0.03000955544412136 -32.46956111039034
990 -0.030468767695128917 -32.54809698788448 -0.028567531425505877 -32.498128641815846
991 -0.030503300298005343 -32.578600288182486 -0.03400597106665373 -32.5321346128825
992 -0.030486880987882613 -32.609087169170365 -0.027970737777650356 -32.56010535066015
993 -0.03048619385808706 -32.639573363028454 -0.02920065922662616 -32.589306009886776
994 -0.030511255376040936 -32.670084618404495 -0.03102875705808401 -32.62033476694486
995 -0.03046958623453975 -32.70055420463903 -0.03193608373403549 -32.652270850678896
996 -0.030476988200098275 -32.73103119283913 -0.03157528303563595 -32.68384613371453
997 -0.030470783077180385 -32.76150197591631 -0.02955411896109581 -32.713400252675626
998 -0.030470644403249026 -32.79197262031956 -0.029798486083745957 -32.743198738759375
999 -0.03047661604359746 -32.82244923636316 -0.03016595300287008 -32.77336469176225
1000 -0.03045566361397505 -32.85290489997714 -0.03064496340230107 -32.80400965516455
1001 -0.030485167540609835 -32.88339006751775 -0.03709898870438337 -32.841108643868935
1002 -0.030461430735886096 -32.913851498253635 -0.030215414334088565 -32.87132405820302
1003 -0.030483029782772064 -32.94433452803641 -0.02908766446635127 -32.900411722669375
1004 -0.030464681331068277 -32.974799209367475 -0.0316164392977953 -32.93202816196717
1005 -0.03045255523175001 -33.00525176459922 -0.028757750056684017 -32.96078591202385
1006 -0.030448913387954236 -33.03570067798718 -0.031003202311694622 -32.991789114335546
1007 -0.030453454237431288 -33.06615413222461 -0.029189930576831103 -33.02097904491238
1008 -0.030449837259948254 -33.09660396948456 -0.03218374345451593 -33.0531627883669
1009 -0.0304556037299335 -33.127059573214495 -0.031105100736021997 -33.08426788910292
1010 -0.03044411735609174 -33.157503690570586 -0.03027730332687497 -33.114545192429794
1011 -0.03044275939464569 -33.18794644996523 -0.03293280322104693 -33.14747799565084
1012 -0.03043919140473008 -33.21838564136996 -0.029597001150250435 -33.17707499680109
1013 -0.03045309046283364 -33.2488387318328 -0.03513912316411734 -33.2122141199652
1014 -0.0304199886508286 -33.279258720483625 -0.030487608909606934 -33.24270172887481
1015 -0.03040674887597561 -33.3096654693596 -0.032977274246513845 -33.275679003121326
1016 -0.030383750423789026 -33.34004921978339 -0.031413985416293144 -33.30709298853762
1017 -0.030372265540063382 -33.370421485323455 -0.03192644901573658 -33.339019437553354
1018 -0.03036784827709198 -33.40078933360055 -0.03299133740365505 -33.37201077495701
1019 -0.03034886596724391 -33.43113819956779 -0.029707752354443073 -33.40171852731145
1020 -0.03036345252767205 -33.461501652095464 -0.030153948906809093 -33.43187247621826
1021 -0.03034087996929884 -33.491842532064766 -0.029055236466228963 -33.46092771268449
1022 -0.030330584011971952 -33.522173116076736 -0.03848650194704532 -33.499414214631535
1023 -0.03031117273494601 -33.552484288811684 -0.030882001761347054 -33.530296216392884
1024 -0.03029831014573574 -33.58278259895742 -0.03086345037445426 -33.56115966676734
1025 -0.03030189508572221 -33.61308449404314 -0.030336168874055148 -33.591495835641396
1026 -0.03027168046683073 -33.643356174509975 -0.029625937528908252 -33.6211217731703
1027 -0.030286378134042023 -33.67364255264402 -0.03584875650703907 -33.65697052967734
1028 -0.030247073899954558 -33.703889626543976 -0.029586397390812636 -33.68655692706815
1029 -0.03025883100926876 -33.734148457553246 -0.03030611975118518 -33.71686304681934
1030 -0.030253692995756865 -33.764402150549 -0.03259764444082976 -33.74946069126017
1031 -0.03024012381210923 -33.79464227436111 -0.031015327852219342 -33.780476019112385
1032 -0.03023850405588746 -33.824880778417 -0.030225021298974752 -33.81070104041136
1033 -0.030257257726043464 -33.85513803614304 -0.02926575979217887 -33.83996680020354
1034 -0.03023823918774724 -33.885376275330785 -0.03133484721183777 -33.87130164741538
1035 -0.030245024617761372 -33.91562129994855 -0.027872089948505162 -33.89917373736388
1036 -0.03025208618491888 -33.945873386133464 -0.028637840040028097 -33.92781157740391
1037 -0.030306619592010975 -33.976180005725475 -0.022692278306931258 -33.95050385571084
1038 -0.030285035166889428 -34.006465040892365 -0.03067468786612153 -33.981178543576966
1039 -0.03028897624462843 -34.03675401713699 -0.02973471228033304 -34.0109132558573
1040 -0.030298418179154397 -34.06705243531615 -0.028938401956111193 -34.03985165781341
1041 -0.030310329236090183 -34.09736276455224 -0.032269448041915894 -34.072121105855324
1042 -0.030287396069616078 -34.127650160621855 -0.030835467018187047 -34.10295657287351
1043 -0.030289315059781073 -34.15793947568164 -0.030001938808709383 -34.13295851168222
1044 -0.030293032992631197 -34.18823250867427 -0.025768125988543035 -34.15872663767076
1045 -0.030287718307226895 -34.2185202269815 -0.030611606035381555 -34.18933824370614
1046 -0.030273310746997593 -34.248793537728496 -0.03037641877308488 -34.21971466247923
1047 -0.03026348678395152 -34.27905702451245 -0.027571610547602175 -34.24728627302683
1048 -0.030286362022161485 -34.30934338653461 -0.029071435518562793 -34.27635770854539
1049 -0.030301955714821815 -34.339645342249426 -0.025086086057126523 -34.30144379460252
1050 -0.030274109356105326 -34.36991945160553 -0.030684282910078763 -34.3321280775126
1051 -0.030295538157224654 -34.40021498976276 -0.029626369941979647 -34.36175444745458
1052 -0.030295302905142308 -34.430510292667904 -0.02897178279235959 -34.39072623024694
1053 -0.03028365382924676 -34.46079394649715 -0.029206870682537557 -34.41993310092948
1054 -0.030310502741485834 -34.491104449238634 -0.029325639735907315 -34.449258740665385
1055 -0.030309079959988595 -34.521413529198625 -0.03862643502652645 -34.487885175691915
1056 -0.030285428185015915 -34.55169895738364 -0.03158010169863701 -34.51946527739055
1057 -0.030275842268019916 -34.58197479965166 -0.03019558871164918 -34.5496608661022
1058 -0.03028117958456278 -34.612255979236224 -0.03061889698728919 -34.58027976308949
1059 -0.03027478251606226 -34.64253076175228 -0.02927654292434454 -34.609556306013836
1060 -0.030246666725724937 -34.67277742847801 -0.027899187710136174 -34.63745549372397
1061 -0.030301942583173515 -34.70307937106118 -0.03127404563128948 -34.66872953935526
1062 -0.030278253462165595 -34.73335762452334 -0.0328143859282136 -34.701543925283474
1063 -0.030267270933836698 -34.76362489545718 -0.0319360489025712 -34.73347997418605
1064 -0.030253442656248807 -34.79387833811342 -0.033597970940172674 -34.76707794512622
1065 -0.030244951695203783 -34.824123289808625 -0.029288097657263278 -34.79636604278348
1066 -0.030241729132831095 -34.85436501894146 -0.03043763404712081 -34.8268036768306
1067 -0.030241753719747067 -34.88460677266121 -0.029158350266516208 -34.855962027097114
1068 -0.03023248752579093 -34.914839260187 -0.030310141574591398 -34.8862721686717
1069 -0.03022139361128211 -34.945060653798286 -0.03194718435406685 -34.91821935302577
1070 -0.03021293496713042 -34.97527358876542 -0.02916147094219923 -34.94738082396797
1071 -0.03020655205473304 -35.005480140820154 -0.0274450303055346 -34.974825854273504
1072 -0.03027768563479185 -35.03575782645495 -0.026491520833224057 -35.00131737510673
1073 -0.03023864971473813 -35.06599647616969 -0.030030796770006418 -35.031348171876736
1074 -0.030234995111823083 -35.09623147128151 -0.028738459385931493 -35.06008663126267
1075 -0.030224818643182515 -35.1264562899247 -0.02738621477037668 -35.087472846033045
1076 -0.030242994241416455 -35.156699284166116 -0.030019234772771596 -35.11749208080582
1077 -0.030238355696201324 -35.186937639862315 -0.02986273905262351 -35.14735481985844
1078 -0.03024572115391493 -35.21718336101623 -0.0302730206400156 -35.17762784049846
1079 -0.030239755939692258 -35.24742311695592 -0.030693516228348018 -35.208321356726806
1080 -0.030230967979878186 -35.2776540849358 -0.028959601186215878 -35.23728095791302
1081 -0.03024283368140459 -35.3078969186172 -0.028961202409118415 -35.26624216032214
1082 -0.030255921743810178 -35.33815284036101 -0.029067924059927464 -35.29531008438207
1083 -0.03025924237444997 -35.36841208273546 -0.030052662175148726 -35.325362746557225
1084 -0.030242146644741296 -35.3986542293802 -0.03589054122567177 -35.361253287782894
1085 -0.030218250025063752 -35.428872479405264 -0.03128936253488064 -35.39254265031777
1086 -0.03021345604211092 -35.459085935447376 -0.029287189058959485 -35.421829839376734
1087 -0.03020764430984855 -35.48929357975722 -0.03006806066259742 -35.451897900039334
1088 -0.03020770363509655 -35.51950128339232 -0.029546157084405424 -35.48144405712374
1089 -0.030235163401812315 -35.549736446794135 -0.03370441179722548 -35.51514846892096
1090 -0.03019375866279006 -35.579930205456925 -0.029758124332875013 -35.544906593253835
1091 -0.03018726482987404 -35.6101174702868 -0.031134399119764566 -35.5760409923736
1092 -0.03021662924438715 -35.64033409953119 -0.023618885688483714 -35.599659878062084
1093 -0.03020163457840681 -35.67053573410959 -0.030243055429309607 -35.629902933491394
1094 -0.030208180751651527 -35.70074391486124 -0.029972984082996847 -35.65987591757439
1095 -0.030215666443109513 -35.730959581304354 -0.028278805315494537 -35.688154722889884
1096 -0.03020953433588147 -35.761169115640236 -0.029301839228719474 -35.717456562118606
1097 -0.030260604247450827 -35.79142971988769 -0.029181724693626166 -35.746638286812235
1098 -0.030210051964968444 -35.82163977185266 -0.03155927490442991 -35.77819756171667
1099 -0.03018983220681548 -35.851829604059475 -0.03184454459697008 -35.81004210631364
1100 -0.03020951747894287 -35.88203912153842 -0.030525876116007565 -35.84056798242965
1101 -0.030188808776438238 -35.912227930314856 -0.03175098411738873 -35.872318966547034
1102 -0.030184801761060955 -35.942412732075915 -0.03262726552784443 -35.90494623207488
1103 -0.030165372788906096 -35.97257810486482 -0.02973365830257535 -35.93467989037745
1104 -0.030171486269682645 -36.0027495911345 -0.026833522133529186 -35.96151341251098
1105 -0.030239036213606595 -36.03298862734811 -0.023464388307183982 -35.984977800818164
1106 -0.03021758859977126 -36.06320621594788 -0.029334346391260625 -36.014312147209424
1107 -0.030219990108162165 -36.093426206056044 -0.030164812225848436 -36.04447695943527
1108 -0.030206423811614515 -36.12363262986766 -0.031087927334010602 -36.075564886769286
1109 -0.030205605365335942 -36.153838235232996 -0.03234757389873266 -36.10791246066802
1110 -0.030199943110346794 -36.18403817834334 -0.030839653965085746 -36.13875211463311
1111 -0.030180838610976934 -36.21421901695432 -0.030331054423004388 -36.16908316905611
1112 -0.030193363968282937 -36.2444123809226 -0.03039889642968774 -36.199482065485796
1113 -0.030180653929710387 -36.27459303485231 -0.02799857296049595 -36.227480638446295
1114 -0.030193843226879836 -36.30478687807919 -0.03251184374094009 -36.259992482187236
1115 -0.030173755530267955 -36.33496063360946 -0.029107302892953157 -36.28909978508019
1116 -0.03019859790802002 -36.36515923151748 -0.03240682948380709 -36.321506614563994
1117 -0.03014833889901638 -36.3953075704165 -0.032824434153735635 -36.35433104871773
1118 -0.030134593043476342 -36.42544216345998 -0.02992967711761594 -36.38426072583535
1119 -0.030142334662377833 -36.455584498122356 -0.031162348017096518 -36.415423073852445
1120 -0.030131228547543288 -36.4857157266699 -0.030263444501906635 -36.44568651835435
1121 -0.03012029230594635 -36.51583601897585 -0.02902104901149869 -36.47470756736585
1122 -0.030136958137154578 -36.545972977113 -0.030126553494483232 -36.50483412086033
1123 -0.030163878481835125 -36.57613685559484 -0.026783945504575968 -36.531618066364906
1124 -0.030151118896901606 -36.60628797449174 -0.028238790296018123 -36.55985685666092
1125 -0.030177395790815353 -36.63646537028256 -0.026775138918310404 -36.58663199557923
1126 -0.030183414090424777 -36.66664878437298 -0.03022119225934148 -36.61685318783857
1127 -0.030186564847826957 -36.696835349220805 -0.03226586990058422 -36.649119057739156
1128 -0.03016077782958746 -36.72699612705039 -0.031050352100282907 -36.680169409839436
1129 -0.030146499630063772 -36.757142626680455 -0.03258674051612616 -36.71275615035556
1130 -0.030116378050297498 -36.78725900473075 -0.02367670014500618 -36.73643285050056
1131 -0.030163073725998402 -36.81742207845675 -0.030340969376266003 -36.76677381987683
1132 -0.03016721997410059 -36.847589298430854 -0.03114917054772377 -36.79792299042455
1133 -0.0301269113086164 -36.87771620973947 -0.02829583063721657 -36.82621882106177
1134 -0.03015707731246948 -36.907873287051935 -0.02997022494673729 -36.85618904600851
1135 -0.030165179539471863 -36.93803846659141 -0.028710230719298124 -36.88489927672781
1136 -0.030146643333137036 -36.96818510992455 -0.031375353969633576 -36.916274630697444
1137 -0.030149552505463362 -36.99833466243001 -0.027196150831878187 -36.94347078152932
1138 -0.03015414411202073 -37.02848880654203 -0.029664866160601377 -36.97313564768992
1139 -0.03016865747049451 -37.058657464012526 -0.031170910131186245 -37.00430655782111
1140 -0.030158506147563456 -37.08881597016009 -0.029249397478997706 -37.03355595530011
1141 -0.03015128094702959 -37.11896725110712 -0.030268810223788023 -37.0638247655239
1142 -0.03012732546776533 -37.14909457657489 -0.03127058129757643 -37.09509534682147
1143 -0.030145504046231508 -37.17924008062112 -0.031858148984611034 -37.126953495806085
1144 -0.030109894834458827 -37.20934997545558 -0.026486535929143427 -37.15344003173523
1145 -0.030126235354691742 -37.239476210810274 -0.03157821297645569 -37.185018244711685
1146 -0.030132613610476255 -37.26960882442075 -0.029189955443143845 -37.21420820015483
1147 -0.03012344688177109 -37.299732271302524 -0.02985483119264245 -37.24406303134747
1148 -0.030123625323176383 -37.3298558966257 -0.03310567792505026 -37.27716870927252
1149 -0.03010160718113184 -37.35995750380683 -0.030917481891810893 -37.308086191164335
1150 -0.030086975265294313 -37.390044479072124 -0.03163534225896001 -37.339721533423294
1151 -0.030079905316233634 -37.42012438438836 -0.0244361218996346 -37.36415765532293
1152 -0.030116459354758263 -37.45024084374312 -0.030070803500711916 -37.39422845882364
1153 -0.03011329211294651 -37.48035413585606 -0.0315930200740695 -37.42582147889771
1154 -0.03011645916849375 -37.51047059502456 -0.029844003077596427 -37.45566548197531
1155 -0.030125492624938487 -37.5405960876495 -0.02787559004500508 -37.483541072020316
1156 -0.030071956757456064 -37.57066804440695 -0.024631785787642003 -37.508172857807956
1157 -0.030131544172763824 -37.60079958857971 -0.02840711884200573 -37.53657997664996
1158 -0.030128039047122003 -37.63092762762683 -0.028423622157424687 -37.56500359880739
1159 -0.030134675465524195 -37.66106230309236 -0.027494493685662747 -37.59249809249305
1160 -0.03015400543808937 -37.69121630853045 -0.025513773690909146 -37.61801186618396
1161 -0.03017544113099575 -37.72139174966144 -0.030768234562128783 -37.648780100746094
1162 -0.030187808256596328 -37.75157955791804 -0.030965907219797372 -37.67974600796589
1163 -0.03019464509561658 -37.78177420301366 -0.024469310138374566 -37.70421531810426
1164 -0.030169188976287842 -37.81194339198995 -0.028797390032559635 -37.73301270813682
1165 -0.03016826305538416 -37.842111655045336 -0.03056237529963255 -37.76357508343645
1166 -0.030163668654859067 -37.872275323700194 -0.030529010482132433 -37.794104093918584
1167 -0.030149027612060307 -37.902424351312256 -0.028463390562683342 -37.82256748448127
1168 -0.030173687916249036 -37.9325980392285 -0.030512830708175898 -37.853080315189445
1169 -0.030183373671025037 -37.962781412899524 -0.027020600531250237 -37.880100915720696
1170 -0.030156841222196817 -37.99293825412172 -0.029832934588193895 -37.90993385030889
1171 -0.030167273990809918 -38.02310552811253 -0.030344590451568364 -37.94027844076046
1172 -0.0301684663631022 -38.05327399447563 -0.03131571216508746 -37.97159415292555
1173 -0.030147560965269805 -38.0834215554409 -0.0305691315792501 -38.002163284504796
1174 -0.030158664286136627 -38.113580219727034 -0.021725760865956546 -38.02388904537075
1175 -0.030186128243803977 -38.14376634797084 -0.031991055235266685 -38.05588010060602
1176 -0.030166767723858356 -38.173933115694695 -0.02998000429943204 -38.08586010490545
1177 -0.03018686892464757 -38.20411998461934 -0.03166545312851667 -38.11752555803397
1178 -0.030176013987511397 -38.234295998606854 -0.030623133666813372 -38.14814869170078
1179 -0.030163365695625544 -38.26445936430248 -0.030816247407346963 -38.17896493910813
1180 -0.030156305618584157 -38.294615669921065 -0.026681219600141047 -38.20564615870827
1181 -0.03016084525734186 -38.32477651517841 -0.030533344112336637 -38.236179502820605
1182 -0.030150341987609863 -38.354926857166014 -0.030921805556863545 -38.26710130837747
1183 -0.030151211097836493 -38.38507806826385 -0.03003364335745573 -38.297134951734925
1184 -0.03015979118645191 -38.4152378594503 -0.03506650421768427 -38.33220145595261
1185 -0.030123682133853434 -38.445361541584155 -0.029022020380944015 -38.36122347633355
1186 -0.03012074241414666 -38.4754822839983 -0.02928286315873265 -38.39050633949228
1187 -0.030118420999497176 -38.5056007049978 -0.023614095710217952 -38.4141204352025
1188 -0.030135198961943388 -38.53573590395975 -0.029329943377524613 -38.443450378580025
1189 -0.03015135545283556 -38.565887259412584 -0.030245323199778795 -38.4736957017798
1190 -0.030149662494659425 -38.59603692190724 -0.03031484754756093 -38.50401054932736
1191 -0.030207324773073196 -38.626244246680315 -0.019838954135775567 -38.52384950346314
1192 -0.030194221902638672 -38.656438468582955 -0.03114994941279292 -38.55499945287593
1193 -0.030179179925471544 -38.686617648508424 -0.030304846074432134 -38.58530429895036
1194 -0.030173233803361656 -38.716790882311784 -0.02997695282101631 -38.61528125177138
1195 -0.030164744425565004 -38.746955626737346 -0.03469495959579945 -38.649976211367175
1196 -0.03014017501845956 -38.777095801755806 -0.029328149929642677 -38.679304361296815
1197 -0.030162017419934274 -38.80725781917574 -0.028487040475010873 -38.70779140177183
1198 -0.030178196262568235 -38.83743601543831 -0.025088169518858193 -38.73287957129069
1199 -0.03017275482416153 -38.86760877026247 -0.03017093539237976 -38.763050506683065
1200 -0.030181642808020114 -38.89779041307049 -0.028282015956938265 -38.791332522640005
1201 -0.030197975039482117 -38.92798838810997 -0.027619500830769538 -38.81895202347077
1202 -0.030188066139817237 -38.95817645424979 -0.0309108791872859 -38.84986290265806
1203 -0.030179798323661088 -38.988356252573446 -0.030266371183097364 -38.880129273841156
1204 -0.030170145817101 -39.01852639839055 -0.030815957114100456 -38.91094523095526
1205 -0.030184472911059856 -39.04871087130161 -0.03368565049022436 -38.944630881445484
1206 -0.030163721274584533 -39.07887459257619 -0.030834008753299714 -38.975464890198786
1207 -0.030151297617703677 -39.1090258901939 -0.03176711518317461 -39.00723200538196
1208 -0.03015245720744133 -39.13917834740134 -0.02934045633301139 -39.03657246171497
1209 -0.03011525431647897 -39.16929360171782 -0.03752110451459885 -39.074093566229564
1210 -0.03010648274794221 -39.19940008446576 -0.03044997090473771 -39.104543537134305
1211 -0.030105277616530656 -39.229505362082286 -0.029740867484360934 -39.13428440461867
1212 -0.03011845350265503 -39.25962381558494 -0.02962411120533943 -39.163908515824005
1213 -0.03011837778612971 -39.28974219337107 -0.028570527862757444 -39.19247904368676
1214 -0.030164575576782225 -39.31990676894785 -0.024817885272204875 -39.217296928958966
1215 -0.030144034326076506 -39.35005080327393 -0.030164385493844748 -39.24746131445281
1216 -0.030145554337650537 -39.38019635761158 -0.030005210638046266 -39.27746652509086
1217 -0.03013987699523568 -39.41033623460682 -0.030608080420643093 -39.3080746055115
1218 -0.030143183749169113 -39.440479418355984 -0.03127253372222185 -39.33934713923372
1219 -0.030136782955378295 -39.470616201311366 -0.029222446773201228 -39.36856958600693
1220 -0.030124468822032215 -39.500740670133396 -0.02656304547563195 -39.39513263148256
1221 -0.030147775541990995 -39.53088844567539 -0.028351322375237943 -39.4234839538578
1222 -0.030151831824332474 -39.56104027749972 -0.03342443257570267 -39.4569083864335
1223 -0.030152193643152712 -39.591192471142875 -0.028164832200855017 -39.485073218634355
1224 -0.030123350862413644 -39.621315822005286 -0.03173910584300756 -39.516812324477364
1225 -0.030111704673618078 -39.6514275266789 -0.03418821692466736 -39.55100054140203
1226 -0.03009390039369464 -39.681521427072596 -0.03088895194232464 -39.581889493344356
1227 -0.03008182644844055 -39.711603253521034 -0.029864255245774983 -39.61175374859013
1228 -0.03010453563183546 -39.74170778915287 -0.031859785132110116 -39.643613533722245
1229 -0.030072196014225484 -39.77177998516709 -0.03789415918290615 -39.68150769290515
1230 -0.030068258941173553 -39.801848244108264 -0.031157619226723908 -39.712665312131875
1231 -0.030038164369761942 -39.83188640847803 -0.03134841937571764 -39.74401373150759
1232 -0.030052864272147418 -39.86193927275018 -0.02967109316959977 -39.77368482467719
1233 -0.030064578261226417 -39.8920038510114 -0.03504103887826204 -39.80872586355545
1234 -0.030008627753704786 -39.922012478765105 -0.029829300101846458 -39.8385551636573
1235 -0.030003943480551243 -39.952016422245656 -0.03124841218814254 -39.86980357584544
1236 -0.030005861166864635 -39.98202228341252 -0.03155161999166012 -39.9013551958371
1237 -0.030008858535438776 -40.01203114194796 -0.02910024896264076 -39.93045544479974
1238 -0.03005084739997983 -40.042081989347935 -0.03951561413705349 -39.96997105893679
1239 -0.02997127966955304 -40.07205326901749 -0.030935573764145373 -40.00090663270094
1240 -0.029961173981428148 -40.102014442998914 -0.029789835028350354 -40.03069646772929
1241 -0.029942646250128747 -40.13195708924904 -0.031567969173192975 -40.06226443690249
1242 -0.029939361847937107 -40.16189645109698 -0.030462487135082483 -40.09272692403757
1243 -0.029935048520565034 -40.19183149961754 -0.025435329414904118 -40.118162253452475
1244 -0.029965737741440533 -40.221797237358984 -0.03077186578884721 -40.148934119241325
1245 -0.029914575349539518 -40.25171181270852 -0.0345772173255682 -40.183511336566895
1246 -0.029927321895956992 -40.281639134604475 -0.02985153440386057 -40.213362870970755
1247 -0.02992091253399849 -40.31156004713847 -0.02979433974251151 -40.243157210713264
1248 -0.029951943922787903 -40.34151199106126 -0.021703672781586646 -40.26486088349485
1249 -0.02995823584496975 -40.37147022690623 -0.0285579071380198 -40.29341879063287
1250 -0.02996632121503353 -40.40143654812127 -0.028709032200276853 -40.322127822833146
1251 -0.029965181928128005 -40.431401730049394 -0.030027222260832785 -40.35215504509398
1252 -0.029957337025552987 -40.461359067074945 -0.029468529112637042 -40.381623574206614
1253 -0.029937845747917892 -40.49129691282286 -0.0321300970390439 -40.41375367124566
1254 -0.02996828742325306 -40.52126520024611 -0.02799993325024843 -40.44175360449591
1255 -0.029982493352144958 -40.551247693598256 -0.03145990744233131 -40.47321351193824
1256 -0.029991118423640727 -40.581238812021894 -0.032811866514384745 -40.50602537845263
1257 -0.029948709532618523 -40.61118752155451 -0.02941906377673149 -40.535444442229355
1258 -0.029963224660605192 -40.64115074621512 -0.02856455622240901 -40.56400899845176
1259 -0.029962934087961912 -40.67111368030308 -0.030424697417765857 -40.594433695869526
1260 -0.02996100001037121 -40.701074680313454 -0.03054781723767519 -40.6249815131072
1261 -0.0299401986412704 -40.731014878954724 -0.030009534023702145 -40.654991047130906
1262 -0.029959599301218987 -40.760974478255946 -0.02460172548890114 -40.679592772619806
1263 -0.02997138351202011 -40.790945861767966 -0.03210002351552248 -40.71169279613533
1264 -0.02996011162176728 -40.820905973389735 -0.031114552263170482 -40.7428073483985
1265 -0.02991976626217365 -40.85082573965191 -0.02759352056309581 -40.770400868961595
1266 -0.029964225180447102 -40.88078996483236 -0.02995058158412576 -40.80035145054572
1267 -0.02993928240612149 -40.91072924723848 -0.029712817166000605 -40.83006426771172
1268 -0.029933459218591453 -40.94066270645707 -0.028991165291517972 -40.859055433003235
1269 -0.029947478882968427 -40.970610185340036 -0.029715038556605577 -40.88877047155984
1270 -0.0299601998180151 -41.00057038515805 -0.02841011676937342 -40.91718058832921
1271 -0.02995682545006275 -41.03052721060811 -0.03223031498491764 -40.949410903314124
1272 -0.029953648429363967 -41.060480859037476 -0.028485639207065105 -40.97789654252119
1273 -0.029967611096799372 -41.09044847013428 -0.0342131070792675 -41.012109649600454
1274 -0.02993101514875889 -41.12037948528304 -0.031165570579469205 -41.04327522017992
1275 -0.029931259993463754 -41.1503107452765 -0.03093425240367651 -41.0742094725836
1276 -0.029923100490123034 -41.18023384576662 -0.030977451335638763 -41.105186923919234
1277 -0.029912620969116687 -41.210146466735736 -0.029761095996946096 -41.13494801991618
1278 -0.029908375721424817 -41.24005484245716 -0.02746259616687894 -41.16241061608306
1279 -0.029917382169514894 -41.26997222462668 -0.029664252977818252 -41.192074869060875
1280 -0.029897982347756626 -41.29987020697443 -0.029408395849168302 -41.22148326491004
1281 -0.030035197641700505 -41.329905404616134 -0.04591061063110828 -41.26739387554115
1282 -0.02985463598743081 -41.35976004060357 -0.030848540645092726 -41.29824241618625
1283 -0.029842585511505603 -41.38960262611507 -0.030218698922544716 -41.328461115108794
1284 -0.029855836369097232 -41.419458462484165 -0.030159221217036247 -41.35862033632583
1285 -0.029847099259495736 -41.449305561743664 -0.029277311731129886 -41.387897648056956
1286 -0.02984116869047284 -41.47914673043414 -0.02974620647728443 -41.41764385453424
1287 -0.029847520869225264 -41.50899425130336 -0.031224100012332202 -41.44886795454657
1288 -0.029855892341583968 -41.53885014364495 -0.027067677676677705 -41.47593563222325
1289 -0.029843333270400764 -41.56869347691535 -0.03122534044086933 -41.50716097266412
1290 -0.02981445351615548 -41.5985079304315 -0.028493883181363346 -41.53565485584548
1291 -0.029864827636629343 -41.62837275806813 -0.03255826886743307 -41.56821312471291
1292 -0.029827895015478133 -41.65820065308361 -0.030886501725763082 -41.59909962643867
1293 -0.02983302911743522 -41.688033682201045 -0.030098517332226037 -41.6291981437709
1294 -0.02984244404360652 -41.717876126244654 -0.02925683753564954 -41.65845498130655
1295 -0.02982302475720644 -41.74769915100186 -0.028952932078391315 -41.68740791338494
1296 -0.029835444036871196 -41.77753459503873 -0.029963068012148143 -41.71737098139709
1297 -0.029828782193362713 -41.80736337723209 -0.030881513468921186 -41.74825249486601
1298 -0.029828652646392582 -41.83719202987849 -0.02693884018808603 -41.775191335054096
1299 -0.0298550583422184 -41.86704708822071 -0.029119380004703998 -41.8043107150588
1300 -0.029841359332203866 -41.89688844755291 -0.030976000986993314 -41.83528671604579
1301 -0.029803681187331676 -41.92669212874024 -0.02842996418476105 -41.86371668023055
1302 -0.02981916069984436 -41.95651128944009 -0.027040645480155945 -41.89075732571071
1303 -0.02983594434335828 -41.98634723378345 -0.025149975158274173 -41.91590730086898
1304 -0.0298580851405859 -42.01620531892404 -0.029176510218530894 -41.945083811087514
1305 -0.029857025295495988 -42.046062344219536 -0.03018553452566266 -41.97526934561318
1306 -0.029885765444487334 -42.075948109664026 -0.028822270687669516 -42.00409161630085
1307 -0.029859524313360454 -42.105807633977385 -0.02728568958118558 -42.03137730588203
1308 -0.029868726804852485 -42.135676360782234 -0.030413493886590003 -42.06179079976862
1309 -0.02988181319087744 -42.16555817397311 -0.028494447842240332 -42.090285247610865
1310 -0.02984480233862996 -42.19540297631174 -0.03348108772188425 -42.123766335332746
1311 -0.029844466876238585 -42.22524744318798 -0.028616331797093154 -42.15238266712984
1312 -0.02984272176399827 -42.25509016495198 -0.03026749612763524 -42.18265016325748
1313 -0.02984968088567257 -42.284939845837656 -0.03085507107898593 -42.213505234336466
1314 -0.02983799362555146 -42.314777839463204 -0.03211834337562323 -42.24562357771209
1315 -0.029837815277278423 -42.34461565474048 -0.030229758471250534 -42.27585333618334
1316 -0.029832832235842942 -42.37444848697632 -0.02914684424176812 -42.305000180425104
1317 -0.02982664806768298 -42.404275135044 -0.02867490202188492 -42.33367508244699
1318 -0.029822082724422216 -42.434097217768425 -0.0286491509526968 -42.36232423339968
1319 -0.029849456157535315 -42.46394667392596 -0.03121053520590067 -42.39353476860558
1320 -0.02982956124469638 -42.49377623517066 -0.0308379415422678 -42.42437271014785
1321 -0.029839268047362567 -42.52361550321802 -0.03138152286410332 -42.45575423301195
1322 -0.029831714928150177 -42.55344721814617 -0.031348005309700964 -42.487102238321654
1323 -0.029792220797389746 -42.58323943894356 -0.02874172367155552 -42.51584396199321
1324 -0.029799560829997063 -42.61303899977356 -0.02734881453216076 -42.54319277652537
1325 -0.029831659235060214 -42.642870659008615 -0.035188006982207296 -42.57838078350758
1326 -0.029820953868329524 -42.672691612876946 -0.02991820089519024 -42.60829898440277
1327 -0.029815515037626028 -42.70250712791457 -0.02983587859198451 -42.638134862994754
1328 -0.029811984021216632 -42.73231911193579 -0.028547490108758213 -42.66668235310351
1329 -0.02994495825842023 -42.762264070194206 -0.048714563623070715 -42.71539691672658
1330 -0.029711402580142023 -42.79197547277435 -0.029072744958102702 -42.74446966168468
1331 -0.029716833774000407 -42.82169230654835 -0.029552121832966804 -42.77402178351765
1332 -0.02973274514079094 -42.85142505168914 -0.02969438275322318 -42.80371616627087
1333 -0.02971412930637598 -42.88113918099552 -0.02914400054141879 -42.83286016681229
1334 -0.029721276462078096 -42.910860457457595 -0.02929718466475606 -42.862157351477045
1335 -0.029741999879479408 -42.94060245733707 -0.028903081268072128 -42.891060432745114
1336 -0.029709558561444284 -42.970312015898514 -0.030499106924980878 -42.92155953967009
1337 -0.02974760578945279 -43.00005962168797 -0.025811129063367844 -42.94737066873346
1338 -0.029735114146023988 -43.02979473583399 -0.0283242579549551 -42.97569492668842
1339 -0.029746761079877615 -43.059541496913866 -0.028202113509178162 -43.0038970401976
1340 -0.02973250625655055 -43.08927400317042 -0.024972055479884146 -43.028869095677486
1341 -0.029754468891769647 -43.11902847206218 -0.028536328952759503 -43.05740542463025
1342 -0.029767438396811487 -43.14879591045899 -0.028353085555136204 -43.085758510185386
1343 -0.029766032379120587 -43.178561942838115 -0.029471843410283326 -43.11523035359567
1344 -0.02979306848719716 -43.20835501132531 -0.03680618889629841 -43.15203654249197
1345 -0.02972910152748227 -43.23808411285279 -0.030456852912902833 -43.182493395404876
1346 -0.02972146300598979 -43.26780557585878 -0.02999016484245658 -43.212483560247335
1347 -0.029723509401082992 -43.29752908525986 -0.027481018844991923 -43.23996457909233
1348 -0.029737282637506725 -43.327266367897366 -0.028746484592556954 -43.26871106368489
1349 -0.029738040920346976 -43.357004408817716 -0.028156778868287803 -43.296867842553176
1350 -0.029727375507354735 -43.38673178432507 -0.029442260134965183 -43.32631010268814
1351 -0.029727429524064063 -43.41645921384914 -0.033252407982945445 -43.35956251067108
1352 -0.02972900029271841 -43.446188214141856 -0.029914147593080996 -43.389476658264165
1353 -0.02971359621733427 -43.47590181035919 -0.026583888847380877 -43.41606054711155
1354 -0.029746607597917318 -43.505648417957104 -0.02907238472253084 -43.44513293183408
1355 -0.029736384842544795 -43.53538480279965 -0.02968983892351389 -43.4748227707576
1356 -0.029739588871598242 -43.56512439167125 -0.03029998717829585 -43.505122757935894
1357 -0.029764744453132153 -43.59488913612438 -0.03136689849197864 -43.536489656427875
1358 -0.0297325168736279 -43.62462165299801 -0.030278974678367376 -43.56676863110624
1359 -0.02974287383258343 -43.65436452683059 -0.03168194629251957 -43.598450577398765
1360 -0.029732218850404023 -43.684096745680996 -0.028367183450609446 -43.62681776084938
1361 -0.029717402439564465 -43.71381414812056 -0.032671847753226756 -43.659489608602605
1362 -0.029727312084287406 -43.74354146020485 -0.03241673838347196 -43.69190634698608
1363 -0.029708574898540972 -43.773250035103395 -0.029189719073474407 -43.72109606605955
1364 -0.02971152039244771 -43.80296155549584 -0.0290895389392972 -43.75018560499885
1365 -0.029712299536913633 -43.83267385503275 -0.034255672618746756 -43.784441277617596
1366 -0.029664041940122843 -43.862337896972875 -0.029321131110191346 -43.81376240872779
1367 -0.029685034509748222 -43.89202293148262 -0.029383571539074182 -43.84314598026686
1368 -0.0296725288964808 -43.921695460379105 -0.029390149377286436 -43.872536129644146
1369 -0.029674125742167233 -43.951369586121274 -0.029542185086756944 -43.9020783147309
1370 -0.029665254149585964 -43.98103484027086 -0.028588284086436034 -43.93066659881734
1371 -0.02965316316112876 -44.01068800343199 -0.026435828022658824 -43.957102426839995
1372 -0.029691206756979227 -44.040379210188966 -0.02848633686080575 -43.985588763700804
1373 -0.029701985977590085 -44.070081196166555 -0.03306570928543806 -44.01865447298624
1374 -0.029678802751004697 -44.09975999891756 -0.028855827078223227 -44.04751030006447
1375 -0.029684523493051528 -44.129444522410616 -0.029533016309142113 -44.07704331637361
1376 -0.029674849566072227 -44.159119371976686 -0.029582791961729527 -44.10662610833534
1377 -0.029687493853271008 -44.18880686582996 -0.0302241500467062 -44.13685025838205
1378 -0.029661478847265242 -44.21846834467723 -0.030659761279821396 -44.16751001966187
1379 -0.029716205690056084 -44.248184550367284 -0.0355135016143322 -44.2030235212762
1380 -0.029643768072128297 -44.27782831843941 -0.0283994821831584 -44.23142300345936
1381 -0.029647260252386332 -44.3074755786918 -0.029400908201932908 -44.2608239116613
1382 -0.029648967925459145 -44.33712454661726 -0.028195307590067387 -44.289019219251365
1383 -0.029638794343918563 -44.36676334096118 -0.03340008370578289 -44.32241930295715
1384 -0.029626806452870368 -44.396390147414046 -0.030345751158893108 -44.35276505411604
1385 -0.029628276266157626 -44.426018423680205 -0.02983843917027116 -44.38260349328631
1386 -0.029640030302107333 -44.45565845398231 -0.030444928724318743 -44.41304842201063
1387 -0.029638317599892616 -44.4852967715822 -0.03374929539859295 -44.446797717409225
1388 -0.029600707069039344 -44.514897478651235 -0.030188970919698476 -44.47698668832892
1389 -0.029584683012217283 -44.54448216166345 -0.029167634434998035 -44.50615432276392
1390 -0.029595976509153844 -44.57407813817261 -0.02920304238796234 -44.53535736515188
1391 -0.029599152971059084 -44.60367729114367 -0.027301661483943463 -44.56265902663583
1392 -0.029583724029362202 -44.633261015173034 -0.02715241750702262 -44.58981144414285
1393 -0.02957993745803833 -44.66284095263107 -0.028439254127442838 -44.618250698270295
1394 -0.02963525354862213 -44.69247620617969 -0.02732813637703657 -44.64557883464733
1395 -0.029621561430394648 -44.72209776761009 -0.030358535051345826 -44.67593736969868
1396 -0.029618517309427262 -44.75171628491952 -0.030823920853435993 -44.706761290552116
1397 -0.029613906238228082 -44.78133019115774 -0.029865689948201178 -44.73662698050032
1398 -0.02961788037791848 -44.81094807153566 -0.030276548117399216 -44.76690352861772
1399 -0.029598227236419916 -44.84054629877208 -0.028629246447235347 -44.795532775064956
1400 -0.029626789968460798 -44.87017308874054 -0.030550929997116328 -44.826083705062075
1401 -0.02960333302617073 -44.89977642176672 -0.031637349911034104 -44.85772105497311
1402 -0.02964020976796746 -44.929416631534686 -0.02677416605874896 -44.88449522103186
1403 -0.029610861279070377 -44.95902749281375 -0.027547586429864167 -44.912042807461724
1404 -0.029614626429975033 -44.98864211924373 -0.030175747349858284 -44.94221855481158
1405 -0.02959565008059144 -45.01823776932432 -0.02579843234270811 -44.96801698715429
1406 -0.029620162025094033 -45.04785793134942 -0.029109203722327948 -44.99712619087662
1407 -0.029638537392020225 -45.07749646874144 -0.030280231218785047 -45.0274064220954
1408 -0.02963326731696725 -45.107129736058404 -0.028090042993426323 -45.05549646508883
1409 -0.02966112093999982 -45.1367908569984 -0.031873779743909834 -45.08737024483274
1410 -0.029645147640258072 -45.16643600463866 -0.02953684702515602 -45.1169070918579
1411 -0.029644291009753944 -45.196080295648414 -0.02901284396648407 -45.14591993582438
1412 -0.029650971479713916 -45.225731267128126 -0.033193592168390754 -45.17911352799277
1413 -0.02962558465078473 -45.25535685177891 -0.029963346663862467 -45.20907687465663
1414 -0.029613882582634688 -45.28497073436155 -0.02811854276806116 -45.237195417424694
1415 -0.029592231661081315 -45.314562966022635 -0.029088083282113077 -45.266283500706805
1416 -0.029633181914687157 -45.344196147937325 -0.03048868328332901 -45.296772183990136
1417 -0.029660421703010798 -45.37385656964034 -0.03128644814714789 -45.328058632137285
1418 -0.029626839607954026 -45.403483409248295 -0.031442290544509886 -45.3595009226818
1419 -0.02961962027475238 -45.433103029523046 -0.02982032475993037 -45.38932124744173
1420 -0.029620625730603933 -45.46272365525365 -0.029176578857004642 -45.41849782629873
1421 -0.02968184519559145 -45.49240550044924 -0.029954213090240954 -45.448452039388975
1422 -0.029647264163941145 -45.52205276461318 -0.030158805754035713 -45.47861084514301
1423 -0.029642635304480792 -45.55169539991766 -0.028478636965155603 -45.507089482108164
1424 -0.02960132798179984 -45.58129672789946 -0.02294164327904582 -45.53003112538721
1425 -0.029672545846551657 -45.610969273746015 -0.029090246930718423 -45.55912137231793
1426 -0.02967148832976818 -45.64064076207578 -0.029595678299665452 -45.588717050617596
1427 -0.029666234645992516 -45.67030699672178 -0.02954217977821827 -45.618259230395815
1428 -0.029668979439884426 -45.69997597616166 -0.02886390229687095 -45.647123132692684
1429 -0.029674738366156816 -45.729650714527814 -0.028832454793155195 -45.67595558748584
1430 -0.02967248549684882 -45.75932320002466 -0.0279621634632349 -45.703917750949074
1431 -0.029697799030691384 -45.78902099905535 -0.028288172371685506 -45.73220592332076
1432 -0.02969999089837074 -45.818720989953725 -0.03219116944819689 -45.76439709276896
1433 -0.029686158057302237 -45.84840714801103 -0.03002019114792347 -45.794417283916886
1434 -0.029689152631908654 -45.87809630064294 -0.027590920869261026 -45.822008204786144
1435 -0.029713190160691738 -45.90780949080363 -0.03374223317950964 -45.85575043796565
1436 -0.02965731080621481 -45.937466801609844 -0.029203916527330877 -45.88495435449298
1437 -0.02963891550898552 -45.96710571711883 -0.027823660522699356 -45.91277801501568
1438 -0.029649253655225038 -45.99675497077405 -0.027849899884313346 -45.9406279149
1439 -0.029698812775313853 -46.026453783549364 -0.036674540117383005 -45.97730245501738
1440 -0.029654917400330306 -46.05610870094969 -0.029043099749833344 -46.006345554767215
1441 -0.02965686060488224 -46.085765561554574 -0.03058180995285511 -46.03692736472007
1442 -0.02965384181588888 -46.11541940337046 -0.027901355177164078 -46.064828719897235
1443 -0.029594332724809647 -46.14501373609527 -0.016507348977029324 -46.081336068874265
1444 -0.02970445081591606 -46.174718186911186 -0.029579206276684998 -46.11091527515095
1445 -0.029682880733162165 -46.20440106764435 -0.02942786356434226 -46.140343138715295
1446 -0.029687777813524007 -46.23408884545787 -0.029505611024796964 -46.16984874974009
1447 -0.029684285074472426 -46.26377313053234 -0.02972939806059003 -46.19957814780068
1448 -0.02967740586027503 -46.29345053639262 -0.0299444648437202 -46.2295226126444
1449 -0.029681538883596658 -46.32313207527621 -0.029120097495615484 -46.258642710140016
1450 -0.029687875136733054 -46.35281995041294 -0.026841342728585006 -46.285484052868604
1451 -0.029686482436954976 -46.3825064328499 -0.030962230172008276 -46.31644628304061
1452 -0.029689205158501864 -46.412195638008406 -0.030398068856447934 -46.34684435189706
1453 -0.02968772565945983 -46.44188336366786 -0.029689288046211005 -46.376533639943275
1454 -0.029674743860960008 -46.47155810752882 -0.030212348606437445 -46.406745988549716
1455 -0.029675733111798764 -46.50123384064062 -0.027466012444347144 -46.434212000994066
1456 -0.029696565680205823 -46.53093040632083 -0.036162969656288624 -46.470374970650354
1457 -0.02965877940878272 -46.56058918572961 -0.029955958761274815 -46.50033092941163
1458 -0.029649831540882587 -46.59023901727049 -0.030393904820084573 -46.53072483423172
1459 -0.029649227671325207 -46.61988824494182 -0.02994315717369318 -46.56066799140541
1460 -0.029645013716071845 -46.64953325865789 -0.030170331429690122 -46.5908383228351
1461 -0.029629984218627215 -46.67916324287652 -0.030144539009779692 -46.62098286184488
1462 -0.029626935441046953 -46.708790178317564 -0.029057934414595366 -46.650040796259475
1463 -0.0296403213404119 -46.73843049965797 -0.029997578728944062 -46.68003837498842
1464 -0.029642261657863857 -46.768072761315835 -0.033689418062567714 -46.713727793050985
1465 -0.029614982847124337 -46.79768774416296 -0.03042700570076704 -46.74415479875175
1466 -0.029612531512975694 -46.82730027567593 -0.02952315555885434 -46.77367795431061
1467 -0.02961420202627778 -46.85691447770221 -0.0289883304387331 -46.80266628474934
1468 -0.02961297584697604 -46.886527453549185 -0.028034970816224813 -46.830701255565565
1469 -0.02961667850613594 -46.91614413205532 -0.03195538632571697 -46.862656641891284
1470 -0.029603622481226922 -46.94574775453655 -0.030684796255081893 -46.893341438146365
1471 -0.029597783740609885 -46.97534553827716 -0.029837888944894076 -46.92317932709126
1472 -0.029634044505655766 -47.004979582782816 -0.025924657844007014 -46.94910398493527
1473 -0.029640141408890486 -47.03461972419171 -0.030664447974413634 -46.97976843290969
1474 -0.029614758677780628 -47.06423448286949 -0.032756357081234456 -47.01252478999092
1475 -0.029635233245790003 -47.09386971611528 -0.029185935296118258 -47.04171072528704
1476 -0.02960249427706003 -47.123472210392336 -0.02589987451210618 -47.067610599799146
1477 -0.029624927043914794 -47.15309713743625 -0.029464425425976513 -47.097075025225124
1478 -0.029618426598608492 -47.18271556403486 -0.025664817541837692 -47.12273984276696
1479 -0.02963270163163543 -47.21234826566649 -0.032735703885555266 -47.15547554665252
1480 -0.02962322598323226 -47.24197149164972 -0.028610855620354415 -47.184086402272875
1481 -0.02962345816195011 -47.27159494981167 -0.02984557542949915 -47.21393197770237
1482 -0.029643557127565147 -47.301238506939235 -0.026666440535336733 -47.24059841823771
1483 -0.02964010052382946 -47.33087860746306 -0.03084939196705818 -47.27144781020477
1484 -0.029635199438780548 -47.36051380690184 -0.03044804688543081 -47.3018958570902
1485 -0.029642208386212586 -47.390156015288056 -0.0308394705876708 -47.332735327677874
1486 -0.02960262056440115 -47.41975863585246 -0.028932885639369486 -47.361668213317245
1487 -0.029617487639188766 -47.449376123491646 -0.02834113221615553 -47.3900093455334
1488 -0.02962665669620037 -47.47900278018785 -0.030288650095462798 -47.420297995628864
1489 -0.029639027174562217 -47.50864180736241 -0.02984707849100232 -47.45014507411987
1490 -0.02964472323656082 -47.53828653059897 -0.03261443730443716 -47.482759511424305
1491 -0.029622523672878744 -47.567909054271844 -0.030733277928084134 -47.51349278935239
1492 -0.029592776484787465 -47.597501830756634 -0.02855066880583763 -47.542043458158226
1493 -0.029600702691823244 -47.62710253344846 -0.03000890975818038 -47.572052367916406
1494 -0.029574780818074943 -47.65667731426653 -0.028952095936983824 -47.60100446385339
1495 -0.029588738549500705 -47.68626605281603 -0.029012373462319375 -47.630016837315715
1496 -0.029585602506995202 -47.71585165532303 -0.02928030090406537 -47.65929713821978
1497 -0.02959610614925623 -47.745447761472285 -0.029442965798079968 -47.68874010401786
1498 -0.02957199513912201 -47.77501975661141 -0.031776683032512666 -47.72051678705037
1499 -0.029578653816133737 -47.80459841042754 -0.0278340264223516 -47.748350813472726
1500 -0.029605982732027768 -47.83420439315957 -0.024161547608673572 -47.7725123610814
1501 -0.029602646268904208 -47.86380703942847 -0.029122209828346967 -47.80163457090974
1502 -0.029617047961801292 -47.89342408739027 -0.02984609007835388 -47.83148066098809
1503 -0.0296063132584095 -47.923030400648685 -0.02957943407818675 -47.86106009506628
1504 -0.029611023142933846 -47.95264142379162 -0.028312920965254305 -47.889373016031534
1505 -0.029617085214704277 -47.98225850900632 -0.032623831368982795 -47.921996847400514
1506 -0.029603664577007294 -48.01186217358333 -0.029901689663529397 -47.95189853706405
1507 -0.029604575783014297 -48.04146674936634 -0.02866205032914877 -47.98056058739319
1508 -0.02956752898171544 -48.07103427834806 -0.03313108216971159 -48.0136916695629
1509 -0.02962539838626981 -48.10065967673433 -0.030068366974592208 -48.04376003653749
1510 -0.029592848755419253 -48.13025252548975 -0.02910727746784687 -48.072867314005336
1511 -0.029587550926953553 -48.15984007641671 -0.030631729867309332 -48.103499043872645
1512 -0.029570127092301845 -48.189410203509006 -0.03367127534002066 -48.137170319212665
1513 -0.029585101641714573 -48.21899530515072 -0.027549616619944574 -48.16471993583261
1514 -0.02957607414573431 -48.24857137929646 -0.029434359539300202 -48.19415429537191
1515 -0.029572218470275403 -48.278143597766736 -0.03013444570824504 -48.22428874108015
1516 -0.029584880638867616 -48.3077284784056 -0.029295877646654846 -48.253584618726805
1517 -0.029581390507519244 -48.33730986891312 -0.03025414627045393 -48.283838764997256
1518 -0.02954969387501478 -48.36685956278813 -0.03384012803435325 -48.31767889303161
1519 -0.02955564931035042 -48.39641521209848 -0.029732337594032286 -48.347411230625646
1520 -0.02953245732933283 -48.42594766942781 -0.030757117737084626 -48.37816834836273
1521 -0.029531737230718134 -48.45547940665853 -0.02881400939077139 -48.4069823577535
1522 -0.029541483242064716 -48.485020889900596 -0.03131928378716111 -48.43830164154066
1523 -0.029522683937102556 -48.5145435738377 -0.024446936789900064 -48.46274857833056
1524 -0.029547823686152698 -48.54409139752385 -0.03020561672747135 -48.49295419505803
1525 -0.02954036146402359 -48.57363175898787 -0.028258758690208198 -48.52121295374824
1526 -0.029531961400061847 -48.60316372038793 -0.02951076431199908 -48.55072371806024
1527 -0.029534708708524704 -48.63269842909646 -0.03202534411102533 -48.58274906217127
1528 -0.029525427147746086 -48.6622238562442 -0.029765317868441343 -48.612514380039705
1529 -0.02949509909376502 -48.69171895533797 -0.03180953599512577 -48.64432391603483
1530 -0.029523483477532864 -48.7212424388155 -0.028363304585218428 -48.67268722062005
1531 -0.029542878549546004 -48.75078531736505 -0.030905993469059468 -48.70359321408911
1532 -0.02950695073232055 -48.78029226809737 -0.0307684020139277 -48.73436161610304
1533 -0.029534240067005158 -48.80982650816438 -0.029104079212993385 -48.76346569531603
1534 -0.029565186705440283 -48.83939169486982 -0.03509671129286289 -48.798562406608895
1535 -0.02949935384094715 -48.868891048710765 -0.0265780464746058 -48.8251404530835
1536 -0.02951552579179406 -48.89840657450256 -0.03137913066893816 -48.85651958375244
1537 -0.02950830925256014 -48.92791488375512 -0.029234460927546023 -48.885754044679985
1538 -0.029484640061855315 -48.957399523816974 -0.031509906984865665 -48.91726395166485
1539 -0.029505068250000478 -48.98690459206698 -0.02995065338909626 -48.947214605053944
1540 -0.02949574775993824 -49.016400339826916 -0.029113573674112558 -48.97632817872805
1541 -0.029488369449973108 -49.04588870927689 -0.030098238959908485 -49.00642641768796
1542 -0.0294674682430923 -49.07535617751998 -0.02516273967921734 -49.03158915736718
1543 -0.02950555942952633 -49.1048617369495 -0.02997090816497803 -49.061560065532156
1544 -0.02950222585350275 -49.13436396280301 -0.029360958095639943 -49.09092102362779
1545 -0.029476501140743495 -49.16384046394375 -0.028761748876422643 -49.11968277250421
1546 -0.02949210610240698 -49.19333257004616 -0.030908231809735297 -49.150591004313945
1547 -0.029492514580488204 -49.22282508462665 -0.026990496646612884 -49.17758150096056
1548 -0.029488661885261537 -49.25231374651191 -0.028169440757483243 -49.20575094171804
1549 -0.029495513532310724 -49.28180926004422 -0.03310337271541357 -49.23885431443345
1550 -0.029469379410147666 -49.311278639454365 -0.0264569491147995 -49.265311263548256
1551 -0.029517826810479163 -49.34079646626484 -0.029144613072276115 -49.29445587662053
1552 -0.02948897471651435 -49.370285440981355 -0.028278326150029898 -49.32273420277056
1553 -0.029497447609901428 -49.399782888591254 -0.030345424730330705 -49.35307962750089
1554 -0.029465832840651275 -49.429248721431904 -0.03602403588593006 -49.38910366338682
1555 -0.029454680625349283 -49.45870340205725 -0.0279664920642972 -49.417070155451114
1556 -0.02945635197684169 -49.48815975403409 -0.028952441085129975 -49.446022596536245
1557 -0.029463581647723912 -49.51762333568182 -0.0288128019310534 -49.4748353984673
1558 -0.029465729277580975 -49.5470890649594 -0.02896770602092147 -49.50380310448822
1559 -0.02947514858096838 -49.57656421354037 -0.0251498986966908 -49.52895300318491
1560 -0.02947597801685333 -49.60604019155723 -0.03033892810344696 -49.55929193128836
1561 -0.029475813172757624 -49.635516004729986 -0.029794885963201522 -49.589086817251555
1562 -0.029472507257014512 -49.664988511987 -0.03153772260993719 -49.620624539861495
1563 -0.029457173217087983 -49.69444568520409 -0.03009019000455737 -49.65071472986605
1564 -0.029473417904227972 -49.723919103108315 -0.029097372852265834 -49.679812102718316
1565 -0.029460839182138442 -49.75337994229045 -0.028861744236201047 -49.70867384695452
1566 -0.029456572514027356 -49.78283651480448 -0.041931748390197754 -49.750605595344716
1567 -0.029402481205761433 -49.812238996010244 -0.027300432603806258 -49.777906027948525
1568 -0.02942655934020877 -49.84166555535045 -0.029384605307132005 -49.807290633255654
1569 -0.029442984145134687 -49.87110853949559 -0.029333675652742384 -49.8366243089084
1570 -0.029419472441077232 -49.900528011936665 -0.029242074955254792 -49.865866383863654
1571 -0.029432941880077123 -49.92996095381674 -0.028142805304378272 -49.89400918916803
1572 -0.02947304053232074 -49.95943399434906 -0.02404956193640828 -49.91805875110444
1573 -0.029445507284253835 -49.98887950163331 -0.026834240555763243 -49.944892991660204
1574 -0.029464018065482378 -50.018343519698796 -0.02911198791116476 -49.97400497957137
1575 -0.029464332200586797 -50.047807851899385 -0.030080242827534676 -50.004085222398906
1576 -0.029490212444216013 -50.0772980643436 -0.03448710013180971 -50.03857232253072
1577 -0.029415695276111365 -50.106713759619716 -0.03156115058809519 -50.070133473118815
1578 -0.029430545587092637 -50.136144305206805 -0.02901877984404564 -50.09915225296286
1579 -0.02942292857915163 -50.16556723378596 -0.02930289665237069 -50.12845514961523
1580 -0.029425820149481297 -50.19499305393544 -0.02958197956904769 -50.15803712918427
1581 -0.029419803712517022 -50.224412857647955 -0.029131328314542772 -50.187168457498814
1582 -0.029445527214556934 -50.25385838486251 -0.028736547753214835 -50.215905005252026
1583 -0.02942963233217597 -50.283288017194685 -0.028577732481062414 -50.24448273773309
1584 -0.02948751300573349 -50.31277553020042 -0.01539900191128254 -50.25988173964437
1585 -0.029486409667879344 -50.3422619398683 -0.030014004837721587 -50.289895744482095
1586 -0.02948159584775567 -50.37174353571606 -0.029426845908164977 -50.31932259039026
1587 -0.029483159724622964 -50.40122669544068 -0.02958271251991391 -50.34890530291017
1588 -0.029470007866621017 -50.4306967033073 -0.02889390755444765 -50.377799210464616
1589 -0.029489064868539572 -50.46018576817584 -0.029888642113655807 -50.40768785257827
1590 -0.02948555750772357 -50.48967132568357 -0.02822267487645149 -50.43591052745472
1591 -0.029523462150245906 -50.51919478783381 -0.02496937559917569 -50.4608799030539
1592 -0.029524796456098557 -50.54871958428991 -0.028494560346007346 -50.489374463399905
1593 -0.029501785803586245 -50.5782213700935 -0.02933255759999156 -50.5187070209999
1594 -0.02947986274957657 -50.60770123284308 -0.0299266055226326 -50.54863362652253
1595 -0.029506017081439496 -50.637207249924515 -0.02932545430958271 -50.577959080832116
1596 -0.02947554886341095 -50.666682798787924 -0.024474470969289543 -50.602433551801404
1597 -0.029534473549574614 -50.6962172723375 -0.02761375866830349 -50.630047310469706
1598 -0.02955251568928361 -50.72576978802678 -0.032640309818089006 -50.6626876202878
1599 -0.029516643844544888 -50.755286431871326 -0.030609011743217708 -50.693296632031014
1600 -0.029526834655553103 -50.78481326652688 -0.030018870159983634 -50.723315502191
1601 -0.029518618527799845 -50.814331885054685 -0.028943710029125214 -50.752259212220125
1602 -0.02951754368841648 -50.8438494287431 -0.0299910856410861 -50.78225029786121
1603 -0.029513392318040132 -50.873362821061136 -0.02795773558318615 -50.8102080334444
1604 -0.02957115853205323 -50.902933979593186 -0.03442154284566641 -50.84462957629006
1605 -0.02951139388605952 -50.93244537347925 -0.02936791265383363 -50.87399748894389
1606 -0.0294966590590775 -50.961942032538325 -0.03006877489387989 -50.90406626383777
1607 -0.02949296301230788 -50.991434995550634 -0.02664715554565191 -50.93071341938342
1608 -0.029491005185991525 -51.02092600073662 -0.028770245891064406 -50.95948366527449
1609 -0.029515005368739366 -51.05044100610536 -0.02709018960595131 -50.98657385488044
1610 -0.02949090413749218 -51.07993191024285 -0.027422188967466354 -51.013996043847904
1611 -0.029529438633471728 -51.10946134887632 -0.03163422364741564 -51.04563026749532
1612 -0.029520359821617603 -51.13898170869794 -0.03087623892351985 -51.07650650641884
1613 -0.029512447491288184 -51.168494156189226 -0.029060581512749196 -51.10556708793159
1614 -0.029503377620130777 -51.19799753380936 -0.02737245773896575 -51.13293954567055
1615 -0.02952045351266861 -51.227517987322024 -0.031208224594593048 -51.164147770265146
1616 -0.029526025615632535 -51.257044012937655 -0.02956995088607073 -51.193717721151216
1617 -0.029513026215136053 -51.28655703915279 -0.028809181321412324 -51.22252690247263
1618 -0.029525164421647786 -51.31608220357444 -0.03101344360038638 -51.25354034607302
1619 -0.02950205560773611 -51.345584259182175 -0.028915008436888455 -51.282455354509906
1620 -0.029519903659820556 -51.37510416284199 -0.029504664056003094 -51.31196001856591
1621 -0.0294747325591743 -51.404578895401166 -0.03927213661372662 -51.35123215517964
1622 -0.029476131964474916 -51.43405502736564 -0.028308718372136353 -51.379540873551775
1623 -0.029489229992032052 -51.46354425735767 -0.03020128682255745 -51.409742160374336
1624 -0.029476710129529238 -51.4930209674872 -0.028623581677675248 -51.438365742052014
1625 -0.02948819501325488 -51.522509162500455 -0.02841449687257409 -51.466780238924585
1626 -0.029475494846701623 -51.551984657347155 -0.02965664993971586 -51.4964368888643
1627 -0.02950874585658312 -51.58149340320374 -0.02774995705112815 -51.52418684591543
1628 -0.029488894622772932 -51.61098229782651 -0.0329953895881772 -51.55718223550361
1629 -0.029474897682666777 -51.64045719550918 -0.029487439151853322 -51.58666967465546
1630 -0.029468318354338406 -51.66992551386352 -0.029715941473841666 -51.6163856161293
1631 -0.02948012137785554 -51.699405635241376 -0.029917739145457745 -51.64630335527476
1632 -0.029456940200179815 -51.72886257544155 -0.029737073928117752 -51.67604042920288
1633 -0.02946483725681901 -51.75832741269837 -0.028793854732066394 -51.70483428393494
1634 -0.029487786628305913 -51.78781519932668 -0.027430516947060824 -51.73226480088201
1635 -0.029470081627368926 -51.817285280954046 -0.02893334599211812 -51.76119814687412
1636 -0.029441763088107108 -51.846727044042154 -0.02576580150052905 -51.78696394837465
1637 -0.029500860534608365 -51.876227904576766 -0.030940604396164417 -51.81790455277081
1638 -0.02955598570406437 -51.90578389028083 -0.01961616799235344 -51.837520720763166
1639 -0.029520643502473833 -51.9353045337833 -0.029079991206526757 -51.866600711969696
1640 -0.029517877753823994 -51.96482241153713 -0.029445499274879695 -51.896046211244574
1641 -0.029523716866970064 -51.994346128404096 -0.030414426047354937 -51.92646063729193
1642 -0.029513922706246375 -52.02386005111034 -0.028311271313577892 -51.95477190860551
1643 -0.029512656200677157 -52.05337270731102 -0.029647784493863582 -51.98441969309937
1644 -0.029536698199808597 -52.082909405510826 -0.027459405176341534 -52.01187909827571
1645 -0.029528924729675055 -52.1124383302405 -0.03023051852360368 -52.042109616799316
1646 -0.02950896918773651 -52.14194729942824 -0.029297117330133914 -52.07140673412945
1647 -0.02953839534893632 -52.171485694777175 -0.031568034924566744 -52.102974769054015
1648 -0.029539992939680813 -52.20102568771686 -0.03173643257468939 -52.134711201628704
1649 -0.029531849641352893 -52.23055753735821 -0.030041090771555902 -52.16475229240026
1650 -0.029514548555016517 -52.26007208591322 -0.029164519626647234 -52.193916812026906
1651 -0.029539777617901563 -52.28961186353112 -0.0325953783467412 -52.22651219037365
1652 -0.029505032114684582 -52.319116895645806 -0.02816291870549321 -52.25467510907914
1653 -0.02950767045840621 -52.34862456610421 -0.0276288497261703 -52.28230395880531
1654 -0.029530178289860487 -52.378154744394074 -0.028911819215863943 -52.31121577802117
1655 -0.02952248053625226 -52.407677224930325 -0.029432998783886433 -52.34064877680506
1656 -0.029527974594384433 -52.43720519952471 -0.03211869224905968 -52.37276746905412
1657 -0.02951011648401618 -52.46671531600873 -0.028781549166888 -52.401549018221004
1658 -0.029474976379424332 -52.49619029238816 -0.03215053007006645 -52.433699548291074
1659 -0.029512031842023133 -52.52570232423018 -0.029277916066348553 -52.46297746435742
1660 -0.029503525979816914 -52.55520585021 -0.030741135682910682 -52.49371860004033
1661 -0.029510976746678352 -52.58471682695668 -0.02918114820495248 -52.52289974824529
1662 -0.029507893323898315 -52.614224720280575 -0.030570701509714127 -52.553470449755004
1663 -0.029507228173315525 -52.64373194845389 -0.033341608569025995 -52.58681205832403
1664 -0.02948340345174074 -52.67321535190563 -0.030389912053942682 -52.61720197037797
1665 -0.0294743730686605 -52.70268972497429 -0.029782116692513228 -52.646984087070486
1666 -0.029460301622748375 -52.73215002659704 -0.02743368046358228 -52.67441776753407
1667 -0.02948713703081012 -52.76163716362785 -0.028705023974180222 -52.70312279150825
1668 -0.029495464731007816 -52.79113262835886 -0.028986730612814426 -52.732109522121064
1669 -0.029484903439879417 -52.82061753179874 -0.028183715883642435 -52.76029323800471
1670 -0.029475156497210265 -52.85009268829595 -0.028220130130648613 -52.788513368135355
1671 -0.029494688007980586 -52.87958737630393 -0.03034798027947545 -52.81886134841483
1672 -0.029497895762324332 -52.90908527206626 -0.030321037396788597 -52.849182385811616
1673 -0.029460551962256432 -52.938545824028516 -0.026218781899660825 -52.875401167711274
1674 -0.02951663676649332 -52.96806246079501 -0.030965724028646946 -52.90636689173992
1675 -0.029495270922780037 -52.99755773171779 -0.03125949865207076 -52.93762639039199
1676 -0.02948703831061721 -53.02704477002841 -0.03107352266088128 -52.96869991305287
1677 -0.029486941825598478 -53.05653171185401 -0.02969707828015089 -52.998396991333024
1678 -0.029492675978690385 -53.086024387832694 -0.030433117877691984 -53.028830109210716
1679 -0.029443536512553693 -53.115467924345246 -0.024373903404921293 -53.05320401261564
1680 -0.029491097386926412 -53.14495902173217 -0.028414469677954912 -53.08161848229359
1681 -0.02950250916182995 -53.174461530894 -0.029207114316523074 -53.11082559661011
1682 -0.029502826929092407 -53.20396435782309 -0.02909104637801647 -53.139916642988126
1683 -0.029593562241643667 -53.23355792006473 -0.017390675749629735 -53.15730731873776
1684 -0.029552269913256168 -53.263110189977986 -0.02907670522108674 -53.186384023958844
1685 -0.029539089370518922 -53.2926492793485 -0.0292051344178617 -53.21558915837671
1686 -0.029551443923264743 -53.32220072327177 -0.029257895052433015 -53.24484705342914
1687 -0.02955017676576972 -53.35175090003754 -0.029893917497247458 -53.27474097092639
1688 -0.029536850471049547 -53.381287750508584 -0.029695695172995328 -53.304436666099384
1689 -0.02955146273598075 -53.410839213244564 -0.028568066656589508 -53.333004732755974
1690 -0.029553714208304882 -53.44039292745287 -0.028828094806522132 -53.361832827562495
1691 -0.02956321518868208 -53.46995614264155 -0.02817390440031886 -53.39000673196281
1692 -0.029552105534821748 -53.49950824817637 -0.030654273554682733 -53.420661005517495
1693 -0.029586951062083245 -53.529095199238455 -0.028401026222854852 -53.44906203174035
1694 -0.02956100245937705 -53.55865620169783 -0.02900952994823456 -53.47807156168858
1695 -0.029576370771974326 -53.588232572469806 -0.03061350164934993 -53.50868506333793
1696 -0.02955311080440879 -53.617785683274214 -0.028948262333869934 -53.5376333256718
1697 -0.02955922419205308 -53.64734490746627 -0.029978620167821646 -53.56761194583962
1698 -0.02956373933702707 -53.6769086468033 -0.028328252397477625 -53.5959401982371
1699 -0.02959187999367714 -53.70650052679697 -0.031096151657402517 -53.6270363498945
1700 -0.029551985394209623 -53.73605251219118 -0.028822804987430572 -53.65585915488193
1701 -0.0295413832180202 -53.7655938954092 -0.030308931786566972 -53.686168086668495
1702 -0.029551087506115438 -53.79514498291531 -0.03425233718007803 -53.72042042384857
1703 -0.029531090147793294 -53.8246760730631 -0.029002294037491085 -53.74942271788606
1704 -0.02953303577378392 -53.85420910883688 -0.03065593233332038 -53.78007865021938
1705 -0.029522864893078805 -53.883731973729965 -0.029411226417869328 -53.80948987663725
1706 -0.029509924165904523 -53.91324189789587 -0.030492949485778808 -53.83998282612303
1707 -0.029487902577966452 -53.94272980047384 -0.028711770195513964 -53.86869459631854
1708 -0.02951357187703252 -53.972243372350874 -0.03400661610066891 -53.90270121241921
1709 -0.0294870063662529 -54.00173037871713 -0.03143843747675419 -53.93413964989596
1710 -0.029483466967940332 -54.031213845685066 -0.03093256838619709 -53.96507221828216
1711 -0.029478894639760257 -54.060692740324825 -0.027762812841683627 -53.992835031123846
1712 -0.02948560584336519 -54.09017834616819 -0.028949201758950948 -54.021784232882794
1713 -0.02946688188239932 -54.11964522805059 -0.02817100575193763 -54.04995523863473
1714 -0.029484975058585404 -54.14913020310917 -0.027827026043087243 -54.077782264677815
1715 -0.029477147944271566 -54.178607351053444 -0.02730213785544038 -54.10508440253326
1716 -0.02945967633277178 -54.208067027386214 -0.027224287297576664 -54.132308689830836
1717 -0.029488018713891506 -54.237555046100105 -0.029778566863387822 -54.16208725669422
1718 -0.029513637162745 -54.26706868326285 -0.027563381288200618 -54.189650637982425
1719 -0.029524927865713833 -54.296593611128564 -0.030032134056091307 -54.21968277203852
1720 -0.029477816820144654 -54.32607142794871 -0.029385199211537837 -54.24906797125006
1721 -0.029520838242024183 -54.35559226619073 -0.030283475667238234 -54.279351446917296
1722 -0.029502197355031966 -54.38509446354576 -0.028903531562536954 -54.30825497847983
1723 -0.029517002496868373 -54.41461146604263 -0.03005596436560154 -54.33831094284543
1724 -0.029496872425079347 -54.44410833846771 -0.029814238473773003 -54.36812518131921
1725 -0.02948842141777277 -54.47359675988548 -0.03281404972076416 -54.40093923103997
1726 -0.029481269232928754 -54.50307802911841 -0.030355009716004133 -54.431294240755975
1727 -0.029483205266296865 -54.53256123438471 -0.02970990352332592 -54.4610041442793
1728 -0.029468271508812906 -54.56202950589352 -0.026135805528610945 -54.48713994980791
1729 -0.029471330903470518 -54.59150083679699 -0.03019201960414648 -54.517331969412055
1730 -0.029484383203089236 -54.62098522000008 -0.02955304542556405 -54.54688501483762
1731 -0.02947167232632637 -54.6504568923264 -0.030308047868311407 -54.57719306270593
1732 -0.029462130274623632 -54.67991902260103 -0.02978112418204546 -54.606974186887975
1733 -0.02944758776575327 -54.70936661036678 -0.028343140427023173 -54.635317327315
1734 -0.029501807037740947 -54.73886841740452 -0.028444027155637742 -54.66376135447064
1735 -0.02949410807341337 -54.76836252547793 -0.02653934443369508 -54.69030069890433
1736 -0.02950004059821367 -54.79786256607615 -0.028555344417691232 -54.71885604332202
1737 -0.029497676342725754 -54.82736024241888 -0.028328010439872743 -54.74718405376189
1738 -0.02952717086300254 -54.85688741328188 -0.02732509095221758 -54.77450914471411
1739 -0.029475686233490707 -54.88636309951537 -0.029547881241887806 -54.804057025956
1740 -0.02955535091459751 -54.91591845042997 -0.03135597612708807 -54.83541300208309
1741 -0.029518696013838053 -54.94543714644381 -0.02907260600477457 -54.86448560808786
1742 -0.029526985343545677 -54.97496413178735 -0.03041612645611167 -54.89490173454397
1743 -0.0295404520817101 -55.004504583869064 -0.027326613292098047 -54.92222834783607
1744 -0.02952351067215204 -55.03402809454121 -0.030871910322457553 -54.95310025815853
1745 -0.029511858988553286 -55.06353995352977 -0.02859840039163828 -54.981698658550165
1746 -0.02952502705156803 -55.09306498058134 -0.02984544597566128 -55.011544104525825
1747 -0.029501359164714813 -55.12256633974605 -0.03131255842745304 -55.04285666295328
1748 -0.029498737864196302 -55.152065077610246 -0.02930235434323549 -55.072159017296514
1749 -0.02950519323348999 -55.181570270843736 -0.026976427529007196 -55.09913544482552
1750 -0.02951321341097355 -55.21108348425471 -0.03051115879788995 -55.129646603623414
1751 -0.02952261911705136 -55.24060610337176 -0.02964820237830281 -55.15929480600172
1752 -0.02949933847412467 -55.270105441845885 -0.031473156064748764 -55.19076796206647
1753 -0.02952290065586567 -55.29962834250175 -0.026536803413182496 -55.217304765479646
1754 -0.029481041803956033 -55.3291093843057 -0.02948793051764369 -55.24679269599729
1755 -0.029496897663921117 -55.35860628196962 -0.03037013728171587 -55.27716283327901
1756 -0.029495891649276018 -55.3881021736189 -0.029703771881759166 -55.306866605160764
1757 -0.02966147819533944 -55.417763651814234 -0.04234014805406332 -55.34920675321483
1758 -0.029434957914054392 -55.44719860972829 -0.030057928711175918 -55.379264681926
1759 -0.029446644801646472 -55.476645254529934 -0.02952730134129524 -55.4087919832673
1760 -0.029432020802050828 -55.50607727533198 -0.028808523248881102 -55.43760050651618
1761 -0.02942036632448435 -55.53549764165647 -0.029658358357846738 -55.46725886487403
1762 -0.029435432609170677 -55.56493307426564 -0.029743951745331287 -55.497002816619364
1763 -0.02945030927658081 -55.59438338354222 -0.027971810661256313 -55.52497462728062
1764 -0.0294417442753911 -55.62382512781761 -0.027706997748464347 -55.55268162502909
1765 -0.029435794427990915 -55.6532609222456 -0.03057291600853205 -55.58325454103762
1766 -0.029419010132551195 -55.68267993237815 -0.02521912883967161 -55.60847366987729
1767 -0.029433081950992347 -55.71211301432914 -0.030286610405892134 -55.638760280283186
1768 -0.029428892210125922 -55.74154190653927 -0.034373939037323 -55.67313421932051
1769 -0.02940050680190325 -55.770942413341174 -0.029125318210572005 -55.702259537531084
1770 -0.02941696122288704 -55.80035937456406 -0.02568593630567193 -55.727945473836755
1771 -0.029415647964924574 -55.829775022528985 -0.029372108262032272 -55.757317582098786
1772 -0.029445256013423203 -55.85922027854241 -0.030432997830212118 -55.787750579928996
1773 -0.029428925085812806 -55.88864920362822 -0.033433482982218266 -55.821184062911215
1774 -0.029396252986043692 -55.918045456614266 -0.02750048544257879 -55.848684548353795
1775 -0.029408314265310764 -55.94745377087958 -0.030535820592194795 -55.87922036894599
1776 -0.029401904623955488 -55.97685567550353 -0.029938872531056406 -55.90915924147704
1777 -0.02939947657287121 -56.0062551520764 -0.030967243108898403 -55.94012648458594
1778 -0.029399572964757682 -56.035654725041155 -0.03070551762357354 -55.97083200220951
1779 -0.029401777684688567 -56.065056502725845 -0.0287533693946898 -55.999585371604205
1780 -0.029410758707672357 -56.094467261433515 -0.029864448215812446 -56.029449819820016
1781 -0.029416549392044543 -56.12388381082556 -0.03129350244998932 -56.06074332227001
1782 -0.02938324147835374 -56.15326705230392 -0.02922572838142514 -56.08996905065143
1783 -0.029392952285706996 -56.18266000458962 -0.0275200629606843 -56.117489113612116
1784 -0.029402945190668106 -56.21206294978029 -0.028414543718099594 -56.145903657330216
1785 -0.029403228126466275 -56.24146617790676 -0.029834507312625647 -56.175738164642844
1786 -0.0294113714247942 -56.27087754933155 -0.025441521685570477 -56.201179686328416
1787 -0.02942068027332425 -56.30029822960488 -0.02915480937808752 -56.2303344957065
1788 -0.029425495862960817 -56.32972372546784 -0.030216513387858867 -56.26055100909436
1789 -0.029424806870520116 -56.35914853233836 -0.029211666621267795 -56.28976267571562
1790 -0.029434594418853523 -56.38858312675721 -0.04082873910665512 -56.33059141482228
1791 -0.029372738301754 -56.417955865058964 -0.029803812876343726 -56.360395227698625
1792 -0.029362379852682353 -56.44731824491165 -0.028879066463559866 -56.389274294162185
1793 -0.029370798729360104 -56.47668904364101 -0.029308203794062137 -56.418582497956244
1794 -0.02937132166698575 -56.506060365307995 -0.029815209191292526 -56.448397707147535
1795 -0.02936530699953437 -56.53542567230753 -0.029191062320023775 -56.47758876946756
1796 -0.029372942447662354 -56.5647986147552 -0.029286167304962873 -56.50687493677252
1797 -0.02939705140888691 -56.59419566616408 -0.02639196617528796 -56.53326690294781
1798 -0.029389103781431912 -56.623584769945516 -0.028714215382933617 -56.56198111833074
1799 -0.02939275521785021 -56.652977525163365 -0.02883079145103693 -56.59081190978178
1800 -0.02937972014769912 -56.68235724531107 -0.03087913664057851 -56.621691046422356
1801 -0.029392871540039778 -56.71175011685111 -0.029510107450187208 -56.65120115387254
1802 -0.029382933024317028 -56.74113304987542 -0.02838277453556657 -56.67958392840811
1803 -0.029390787798911334 -56.77052383767433 -0.028338359110057353 -56.707922287518166
1804 -0.02939253728836775 -56.7999163749627 -0.030598280485719442 -56.738520568003885
1805 -0.029381249006837605 -56.82929762396954 -0.029226972442120313 -56.767747540446
1806 -0.029409981239587067 -56.858707605209126 -0.026626388262957334 -56.79437392870896
1807 -0.02939880406484008 -56.888106409273966 -0.029458934627473354 -56.82383286333643
1808 -0.029388942383229734 -56.917495351657195 -0.02961519584059715 -56.853448059177026
1809 -0.029381760209798814 -56.946877111866996 -0.028512843884527683 -56.881960903061554
1810 -0.029395003616809846 -56.97627211548381 -0.028323633689433338 -56.910284536750986
1811 -0.029398592375218868 -57.005670707859025 -0.030696858745068313 -56.94098139549605
1812 -0.02938232785090804 -57.035053035709936 -0.02805944299325347 -56.969040838489306
1813 -0.029389757197350264 -57.064442792907286 -0.02927701734006405 -56.99831785582937
1814 -0.029425383266061544 -57.093868176173345 -0.033515095338225366 -57.031832951167594
1815 -0.029366495553404093 -57.12323467172675 -0.02936149910092354 -57.061194450268516
1816 -0.029365668911486863 -57.15260034063824 -0.026704460754990576 -57.08789891102351
1817 -0.029374048206955196 -57.18197438884519 -0.02943262690678239 -57.11733153793029
1818 -0.029383591189980508 -57.211357980035174 -0.02923253122717142 -57.14656406915746
1819 -0.029384943749755622 -57.24074292378493 -0.02873025108128786 -57.17529432023875
1820 -0.02939126379787922 -57.270134187582805 -0.026176374219357968 -57.20147069445811
1821 -0.029381804261356594 -57.29951599184416 -0.02860872270539403 -57.2300794171635
1822 -0.029408489167690278 -57.32892448101185 -0.02831715252250433 -57.258396569686006
1823 -0.029387312568724157 -57.358311793580576 -0.03024199940264225 -57.28863856908865
1824 -0.02940557021647692 -57.38771736379705 -0.03124000271782279 -57.31987857180647
1825 -0.029395057540386915 -57.417112421337436 -0.02752208849415183 -57.34740066030062
1826 -0.029404954984784126 -57.44651737632222 -0.029511602222919465 -57.37691226252354
1827 -0.02939608823508024 -57.4759134645573 -0.0320175401866436 -57.40892980271018
1828 -0.029405697993934155 -57.50531916255124 -0.029469851218163968 -57.43839965392835
1829 -0.02939946437254548 -57.534718626923784 -0.027923765778541564 -57.46632341970689
1830 -0.029397989995777606 -57.56411661691956 -0.030655659828335048 -57.49697907953522
1831 -0.029389006178826095 -57.59350562309839 -0.028619216103106738 -57.52559829563833
1832 -0.0294019709341228 -57.62290759403251 -0.03228444959968328 -57.55788274523802
1833 -0.029406318534165622 -57.652313912566676 -0.029272852279245854 -57.58715559751727
1834 -0.029398758243769408 -57.68171267081045 -0.030869901273399593 -57.618025498790665
1835 -0.029363168682903052 -57.711075839493354 -0.025709846056997776 -57.64373534484766
1836 -0.029388411436229944 -57.740464250929584 -0.028786322474479674 -57.672521667322144
1837 -0.029385418444871903 -57.76984966937446 -0.030902387853711844 -57.70342405517586
1838 -0.029375043138861655 -57.79922471251332 -0.031788682006299494 -57.73521273718216
1839 -0.02936059981584549 -57.82858531232917 -0.029347143974155186 -57.764559881156316
1840 -0.029368049837648867 -57.85795336216682 -0.028402829263359308 -57.79296271041967
1841 -0.029379270784556866 -57.88733263295138 -0.03009860375896096 -57.82306131417863
1842 -0.029353870078921318 -57.9166865030303 -0.029476458299905063 -57.852537772478534
1843 -0.0293840691447258 -57.946070572175024 -0.03133848588913679 -57.88387625836767
1844 -0.029336376674473287 -57.975406948849496 -0.029915230069309472 -57.91379148843698
1845 -0.029318457562476398 -58.00472540641197 -0.02628263784572482 -57.9400741262827
1846 -0.029364332370460034 -58.034089738782434 -0.02787552112713456 -57.96794964740984
1847 -0.029365832917392254 -58.063455571699826 -0.028168367594480513 -57.99611801500432
1848 -0.029377354308962822 -58.09283292600879 -0.028875398728996516 -58.02499341373332
1849 -0.02935497500002384 -58.122187901008814 -0.033100138790905474 -58.05809355252423
1850 -0.029338246677070856 -58.151526147685885 -0.030497119389474393 -58.0885906719137
1851 -0.029354386497288942 -58.180880534183174 -0.027317165676504374 -58.11590783759021
1852 -0.02937630359083414 -58.21025683777401 -0.025454924535006286 -58.14136276212521
1853 -0.029371670540422203 -58.23962850831443 -0.0273858948610723 -58.16874865698628
1854 -0.029391026496887206 -58.26901953481132 -0.02912916736677289 -58.19787782435306
1855 -0.029398245736956596 -58.29841778054828 -0.027565110381692647 -58.22544293473475
1856 -0.029429324064403774 -58.32784710461268 -0.0265736585482955 -58.252016593283045
1857 -0.02943670069798827 -58.357283805310665 -0.03137787152081728 -58.28339446480386
1858 -0.029423464182764293 -58.38670726949343 -0.028479279205203056 -58.31187374400906
1859 -0.029405849054455757 -58.416113118547884 -0.03270610738545656 -58.34457985139452
1860 -0.02940009757876396 -58.44551321612665 -0.027020604256540535 -58.37160045565106
1861 -0.029400849342346193 -58.474914065468994 -0.02826050007715821 -58.39986095572822
1862 -0.029423660412430764 -58.50433772588143 -0.03458067048341036 -58.43444162621163
1863 -0.029387539345771076 -58.5337252652272 -0.02930378830060363 -58.46374541451223
1864 -0.029393138270825146 -58.563118403498024 -0.02810282716527581 -58.49184824167751
1865 -0.02941011181101203 -58.592528515309034 -0.02603341033682227 -58.51788165201433
1866 -0.02943193996325135 -58.62196045527229 -0.029998707585036755 -58.54788035959937
1867 -0.02940741488710046 -58.65136787015939 -0.027540231123566628 -58.575420590722935
1868 -0.02941480940207839 -58.68078267956147 -0.027539187110960484 -58.602959777833895
1869 -0.029449121467769145 -58.71023180102924 -0.02572450153529644 -58.62868427936919
1870 -0.02946292143315077 -58.73969472246239 -0.03040465898811817 -58.65908893835731
1871 -0.02944538025185466 -58.769140102714246 -0.030100241675972937 -58.68918918003328
1872 -0.02946561248973012 -58.798605715203976 -0.03043858241289854 -58.71962776244618
1873 -0.029435187112540007 -58.828040902316516 -0.030333999078720808 -58.7499617615249
1874 -0.029420181829482316 -58.857461084145996 -0.030910514015704393 -58.7808722755406
1875 -0.029425423592329025 -58.886886507738325 -0.029019117727875708 -58.80989139326848
1876 -0.029427546728402375 -58.916314054466724 -0.030377400666475297 -58.84026879393495
1877 -0.029420128930360077 -58.945734183397086 -0.030365878995507956 -58.870634672930464
1878 -0.029428279493004084 -58.97516246289009 -0.02879309030249715 -58.899427763232964
1879 -0.029432360921055077 -59.004594823811146 -0.030037995520979167 -58.92946575875394
1880 -0.029404621664434673 -59.03399944547558 -0.02628662222996354 -58.9557523809839
1881 -0.029454830382019282 -59.0634542758576 -0.029829036723822356 -58.98558141770773
1882 -0.029448545444756745 -59.09290282130236 -0.030886533297598363 -59.016467951005325
1883 -0.029451587609946726 -59.12235440891231 -0.02987745590507984 -59.046345406910405
1884 -0.029423008393496274 -59.1517774173058 -0.029155628103762866 -59.07550103501417
1885 -0.029450586531311274 -59.18122800383711 -0.030143256299197674 -59.10564429131337
1886 -0.02943896884098649 -59.2106669726781 -0.02820320278406143 -59.13384749409743
1887 -0.029439991619437934 -59.24010696429754 -0.02685158057138324 -59.16069907466881
1888 -0.029472419898957013 -59.2695793841965 -0.029565848875790834 -59.1902649235446
1889 -0.02947318134829402 -59.29905256554479 -0.032556629925966266 -59.22282155347057
1890 -0.029460159596055746 -59.32851272514085 -0.025573958083987235 -59.248395511554556
1891 -0.029510241094976665 -59.35802296623582 -0.02826889529824257 -59.276664406852795
1892 -0.02949400935322046 -59.387516975589044 -0.02856508083641529 -59.30522948768921
1893 -0.02949995407834649 -59.41701692966739 -0.027008452732115985 -59.33223794042133
1894 -0.029508349485695362 -59.446525279153086 -0.029743687249720097 -59.36198162767105
1895 -0.0294911646284163 -59.4760164437815 -0.0284214680083096 -59.39040309567936
1896 -0.02951134443283081 -59.50552778821434 -0.024002292938530446 -59.414405388617894
1897 -0.029519336950033902 -59.53504712516437 -0.029501700680702923 -59.4439070892986
1898 -0.02952497834339738 -59.564572103507764 -0.029009108431637287 -59.472916197730235
1899 -0.029524223972111942 -59.594096327479875 -0.03004713449627161 -59.50296333222651
1900 -0.02950086072087288 -59.62359718820075 -0.03310974407941103 -59.53607307630592
1901 -0.02952006720006466 -59.653117255400815 -0.032396881841123104 -59.56846995814704
1902 -0.029523983225226404 -59.68264123862604 -0.03180322181433439 -59.60027317996138
1903 -0.029476331267505883 -59.71211756989354 -0.030443804152309895 -59.63071698411369
1904 -0.029468779638409614 -59.74158634953195 -0.030145607981830837 -59.66086259209552
1905 -0.02946979133412242 -59.77105614086607 -0.031671992503106594 -59.692534584598626
1906 -0.02947170566767454 -59.80052784653375 -0.032811452820897105 -59.72534603741952
1907 -0.029461669456213712 -59.82998951598996 -0.028843847569078207 -59.7541898849886
1908 -0.02945890836417675 -59.859448424354134 -0.02909720903262496 -59.783287094021226
1909 -0.029440110828727484 -59.888888535182865 -0.030290803872048855 -59.813577897893275
1910 -0.029431695211678745 -59.91832023039454 -0.02710371008142829 -59.8406816079747
1911 -0.029461871460080148 -59.94778210185462 -0.031280008424073455 -59.87196161639878
1912 -0.029448326118290423 -59.97723042797291 -0.02915032934397459 -59.901111945742755
1913 -0.029432404041290283 -60.0066628320142 -0.030586819536983965 -59.93169876527974
1914 -0.029450741689652206 -60.03611357370385 -0.02792896395549178 -59.95962772923523
1915 -0.02946074362844229 -60.06557431733229 -0.03006876427680254 -59.989696493512035
1916 -0.029458469618111847 -60.095032786950405 -0.029731420520693063 -60.019427914032725
1917 -0.029454185999929904 -60.124486972950336 -0.03030080897733569 -60.04972872301006
1918 -0.02942556804046035 -60.153912540990795 -0.02906164675951004 -60.07879036976957
1919 -0.02944033741950989 -60.183352878410304 -0.03144456949084997 -60.11023493926042
1920 -0.029431282449513672 -60.21278416085982 -0.03021585838869214 -60.140450797649116
1921 -0.02943381816148758 -60.242217979021305 -0.029916210379451514 -60.17036700802857
1922 -0.0294140481390059 -60.27163202716031 -0.029566010739654303 -60.19993301876823
1923 -0.029422207549214364 -60.301054234709525 -0.02710677422583103 -60.227039792994056
1924 -0.029424397088587285 -60.330478631798115 -0.027886394318193196 -60.25492618731225
1925 -0.02944259103387594 -60.35992122283199 -0.029658692236989737 -60.28458487954924
1926 -0.029428136255592107 -60.38934935908758 -0.028886817023158075 -60.3134716965724
1927 -0.029427441116422415 -60.41877680020401 -0.028821513149887325 -60.342293209722285
1928 -0.02944624060764909 -60.448223040811655 -0.020842877589166163 -60.36313608731145
1929 -0.029484097473323347 -60.47770713828498 -0.029958162270486356 -60.39309424958194
1930 -0.029471835028380154 -60.50717897331336 -0.02951307250186801 -60.42260732208381
1931 -0.029479850456118582 -60.53665882376948 -0.029081842862069607 -60.45168916494588
1932 -0.02945601362735033 -60.56611483739683 -0.03292724620550871 -60.48461641115139
1933 -0.02944841105490923 -60.59556324845174 -0.02909902697429061 -60.513715438125686
1934 -0.029498191177845003 -60.62506143962958 -0.03102871496230364 -60.54474415308799
1935 -0.029461592435836792 -60.65452303206542 -0.02723218211904168 -60.57197633520703
1936 -0.029440880194306372 -60.68396391225973 -0.031166016682982446 -60.603142351890014
1937 -0.02943744882941246 -60.71340136108914 -0.02970514791086316 -60.632847499800874
1938 -0.029423106648027896 -60.742824467737165 -0.03264357261359692 -60.66549107241447
1939 -0.029408422671258448 -60.772232890408425 -0.029328319244086742 -60.694819391658555
1940 -0.029417634196579456 -60.801650524605 -0.02915080785751343 -60.72397019951607
1941 -0.029427527263760567 -60.831078051868765 -0.030593875236809252 -60.75456407475288
1942 -0.029423473030328752 -60.86050152489909 -0.029754369985312223 -60.78431844473819
1943 -0.029400231130421162 -60.889901756029516 -0.029726730659604073 -60.814045175397794
1944 -0.029397705290466546 -60.91929946131998 -0.027282417472451925 -60.84132759287024
1945 -0.029418718721717595 -60.948718180041695 -0.03216316774487495 -60.87349076061512
1946 -0.02940208464860916 -60.978120264690304 -0.03099956139922142 -60.90449032201434
1947 -0.02940399954095483 -61.00752426423126 -0.026712508127093314 -60.93120283014143
1948 -0.029391807969659567 -61.03691607220092 -0.029664552118629218 -60.96086738226006
1949 -0.0293999832123518 -61.06631605541327 -0.030164354480803013 -60.991031736740865
1950 -0.029372917488217354 -61.095688972901485 -0.029382187966257335 -61.02041392470712
1951 -0.029407617915421725 -61.12509659081691 -0.026419276557862758 -61.04683320126498
1952 -0.02943909140303731 -61.154535682219944 -0.028993073757737874 -61.07582627502272
1953 -0.029395735170692206 -61.18393141739064 -0.02946061361581087 -61.10528688863853
1954 -0.02940173465758562 -61.21333315204822 -0.028768530953675507 -61.13405541959221
1955 -0.029434690717607737 -61.24276784276583 -0.027919923793524502 -61.161975343385734
1956 -0.029409839399158956 -61.27217768216499 -0.030742201209068298 -61.1927175445948
1957 -0.02941037779673934 -61.30158805996172 -0.029233882669359446 -61.22195142726416
1958 -0.02942179571837187 -61.331009855680094 -0.02847398156300187 -61.25042540882716
1959 -0.02941680420190096 -61.360426659881995 -0.02936531761661172 -61.27979072644377
1960 -0.029404642060399055 -61.389831301942394 -0.03144082371145487 -61.31123155015523
1961 -0.029401487298309804 -61.4192327892407 -0.030972769483923912 -61.34220431963915
1962 -0.029403196461498738 -61.448635985702204 -0.028739613108336927 -61.37094393274749
1963 -0.02941095093265176 -61.478046936634854 -0.029112132079899312 -61.40005606482739
1964 -0.02943960838019848 -61.507486545015055 -0.03275121245533228 -61.43280727728272
1965 -0.029396362137049437 -61.536882907152105 -0.02957766205072403 -61.46238493933345
1966 -0.029386711679399012 -61.566269618831505 -0.029943940602242945 -61.49232887993569
1967 -0.029405225720256566 -61.59567484455176 -0.02701404308900237 -61.519342923024695
1968 -0.02942210054025054 -61.62509694509201 -0.031235689017921685 -61.550578612042614
1969 -0.029396397713571786 -61.65449334280558 -0.029319962486624718 -61.57989857452924
1970 -0.02940475968644023 -61.68389810249202 -0.031177515909075738 -61.61107609043832
1971 -0.029387783911079168 -61.7132858864031 -0.029086762201040985 -61.64016285263936
1972 -0.029394382238388063 -61.742680268641486 -0.02872011037543416 -61.66888296301479
1973 -0.029385565686970948 -61.77206583432846 -0.029248219355940817 -61.69813118237073
1974 -0.029387213103473187 -61.801453047431934 -0.02951165148988366 -61.727642833860614
1975 -0.029391656816005706 -61.83084470424794 -0.030548176355659963 -61.75819101021627
1976 -0.029387576039880514 -61.86023228028782 -0.030390761513262986 -61.78858177172953
1977 -0.02938526188954711 -61.88961754217736 -0.029900833126157524 -61.81848260485569
1978 -0.029354378022253512 -61.91897192019962 -0.019384940154850483 -61.83786754501054
1979 -0.029435761272907257 -61.948407681472524 -0.028951458167284727 -61.866819003177824
1980 -0.029417279362678527 -61.9778249608352 -0.02959646275267005 -61.896415465930495
1981 -0.029425001796334983 -62.00724996263153 -0.028913751896470784 -61.92532921782696
1982 -0.029424175154417753 -62.03667413778595 -0.02937285164371133 -61.95470206947068
1983 -0.02942168153822422 -62.066095819324175 -0.0295956932939589 -61.98429776276463
1984 -0.02941454406827688 -62.09551036339245 -0.03014589650556445 -62.0144436592702
1985 -0.029419672396034 -62.12493003578848 -0.029219717252999544 -62.0436633765232
1986 -0.029371885024011134 -62.15430192081249 -0.024276061449199915 -62.0679394379724
1987 -0.029412319604307412 -62.1837142404168 -0.03033043025061488 -62.098269868223014
1988 -0.029419402312487363 -62.21313364272928 -0.030988002195954323 -62.12925787041897
1989 -0.02942525325343013 -62.24255889598271 -0.027789015136659146 -62.15704688555563
1990 -0.02943804832175374 -62.27199694430446 -0.028224815241992475 -62.18527170079762
1991 -0.029444188345223665 -62.301441132649686 -0.03226520512253046 -62.21753690592015
1992 -0.029422798566520213 -62.33086393121621 -0.03352494705468416 -62.251061852974836
1993 -0.029407838266342877 -62.36027176948255 -0.030875212978571653 -62.28193706595341
1994 -0.02941528782248497 -62.38968705730504 -0.02996664643287659 -62.31190371238628
1995 -0.029398295655846597 -62.419085352960884 -0.028925861418247222 -62.34082957380453
1996 -0.02941241515800357 -62.44849776811889 -0.028487554658204316 -62.36931712846273
1997 -0.029394265450537204 -62.477892033569425 -0.032387462072074415 -62.401704590534806
1998 -0.029362821951508522 -62.507254855520934 -0.0282493838109076 -62.429953974345715
1999 -0.02937838239595294 -62.53663323791689 -0.02975549641996622 -62.45970947076568
2000 -0.029367338120937347 -62.56600057603782 -0.028136087767779826 -62.48784555853346
