# Supplementary material for: Learning nonequilibrium statistical mechanics and dynamical phase transitions
Source: Nat Commun. 2024 Feb 6;15:1117. doi: 10.1038/s41467-024-45172-8 (PMC10847122; doi:10.1038/s41467-024-45172-8)
Supplement: Supplementary file 4 — Supplementary Data 1 [file 41467_2024_45172_MOESM4_ESM.zip › DPT-main/PlotTemplate/plot_KL_divergence/out/finite_time/SE/L4_D2W32K5_E100BS1k/logs-0.95/log.txt]

1 -0.03510319534689188 -0.03510319534689188 -0.035103817097842695 -0.035103817097842695
2 -0.03502785377204418 -0.07013104911893606 -0.03502837773412466 -0.07013219483196736
3 -0.03496175855398178 -0.10509280767291784 -0.034962544590234755 -0.10509473942220213
4 -0.0348965959623456 -0.13998940363526344 -0.034896526299417016 -0.13999126572161913
5 -0.03483330588787794 -0.17482270952314138 -0.03483482338488102 -0.17482608910650016
6 -0.034775199554860595 -0.20959790907800196 -0.034777313470840454 -0.20960340257734061
7 -0.03470915537327528 -0.24430706445127726 -0.03470582626760006 -0.24430922884494066
8 -0.03465581107884645 -0.2789628755301237 -0.034656536765396595 -0.27896576561033726
9 -0.034598904103040694 -0.3135617796331644 -0.034600363485515116 -0.31356612909585235
10 -0.034546473436057566 -0.34810825306922194 -0.03454943504184484 -0.3481155641376972
11 -0.034495584480464456 -0.3826038375496864 -0.034495793469250205 -0.38261135760694737
12 -0.034447016566991805 -0.4170508541166782 -0.034451336972415446 -0.4170626945793628
13 -0.03439647238701582 -0.451447326503694 -0.03440570179373026 -0.45146839637309305
14 -0.034348970465362075 -0.4857962969690561 -0.03434651922434569 -0.4858149155974387
15 -0.034302101284265515 -0.5200983982533216 -0.03429073728621006 -0.5201056528836487
16 -0.03426454272121191 -0.5543629409745335 -0.03425605706870556 -0.5543617099523543
17 -0.03421668075025082 -0.5885796217247844 -0.03422177247703075 -0.5885834824293851
18 -0.034174994379281995 -0.6227546161040663 -0.034158913604915145 -0.6227423960343003
19 -0.03413791172206402 -0.6568925278261304 -0.03412661068141461 -0.6568690067157149
20 -0.03409454058855772 -0.6909870684146882 -0.034087865613400936 -0.6909568723291158
21 -0.03405643738806248 -0.7250435058027507 -0.03406468406319618 -0.725021556392312
22 -0.03401847071945667 -0.7590619765222073 -0.034012229181826115 -0.7590337855741381
23 -0.03398547098040581 -0.7930474475026131 -0.03398501388728618 -0.7930187994614243
24 -0.0339488934725523 -0.8269963409751654 -0.03396532367914915 -0.8269841231405735
25 -0.03391203097999096 -0.8609083719551563 -0.03391328360885382 -0.8608974067494273
26 -0.03388409353792667 -0.894792465493083 -0.033869719691574575 -0.8947671264410019
27 -0.033844015561044216 -0.9286364810541272 -0.033856280520558356 -0.9286234069615602
28 -0.03381518665701151 -0.9624516677111388 -0.0337997367605567 -0.9624231437221169
29 -0.033780408650636674 -0.9962320763617755 -0.03375305887311697 -0.9961762025952339
30 -0.03374745305627584 -1.0299795294180514 -0.033751404471695425 -1.0299276070669292
31 -0.03372142538428306 -1.0637009548023344 -0.033738184720277786 -1.063665791787207
32 -0.03368622548878193 -1.0973871802911164 -0.033673894591629505 -1.0973396863788365
33 -0.03365944996476174 -1.1310466302558781 -0.03361523374915123 -1.1309549201279878
34 -0.03363164644688368 -1.164678276702762 -0.033663328364491464 -1.1646182484924792
35 -0.033601440489292145 -1.198279717192054 -0.03362140767276287 -1.198239656165242
36 -0.033574152551591394 -1.2318538697436454 -0.03356159031391144 -1.2318012464791535
37 -0.033544146455824375 -1.2653980161994698 -0.03352747894823551 -1.265328725427389
38 -0.03351671677082777 -1.2989147329702975 -0.03353257216513157 -1.2988612975925207
39 -0.03348984699696302 -1.3324045799672606 -0.03350095842033625 -1.332362256012857
40 -0.03346319682896137 -1.365867776796222 -0.03344197366386652 -1.3658042296767234
41 -0.03344688042998314 -1.3993146572262052 -0.0334297051653266 -1.39923393484205
42 -0.03341949637979269 -1.4327341536059979 -0.033377806469798085 -1.432611741311848
43 -0.03339557871222496 -1.4661297323182227 -0.03340403903275728 -1.4660157803446052
44 -0.03337414357811212 -1.4995038758963348 -0.033276201039552686 -1.4992919813841579
45 -0.033346297405660155 -1.532850173301995 -0.03336566332727671 -1.5326576447114346
46 -0.0333242354914546 -1.5661744087934497 -0.03335819412022829 -1.566015838831663
47 -0.033295920863747594 -1.5994703296571973 -0.03334976807236671 -1.5993656069040296
48 -0.03326762579381466 -1.632737955451012 -0.0331815741956234 -1.632547181099653
49 -0.033254504576325415 -1.6659924600273375 -0.03330682422965765 -1.6658540053293107
50 -0.033228753879666326 -1.6992212139070038 -0.033253594487905505 -1.6991075998172163
51 -0.03320750668644905 -1.7324287205934528 -0.033216884918510915 -1.732324484735727
52 -0.033184333704411983 -1.7656130542978647 -0.03318934999406338 -1.7655138347297905
53 -0.033165573887526986 -1.7987786281853917 -0.033195259608328344 -1.7987090943381188
54 -0.033141153119504455 -1.8319197813048962 -0.033165968395769595 -1.8318750627338884
55 -0.03311925027519465 -1.8650390315800909 -0.033200431242585184 -1.8650754939764735
56 -0.0330909276381135 -1.8981299592182044 -0.0330630648881197 -1.8981385588645932
57 -0.03307464588433504 -1.9312046051025393 -0.033067294396460056 -1.9312058532610532
58 -0.03305783625692129 -1.9642624413594607 -0.03312866259366274 -1.9643345158547159
59 -0.0330384386703372 -1.997300880029798 -0.03294034898281097 -1.997274864837527
60 -0.03301357645541429 -2.0303144564852125 -0.03309856615960598 -2.030373430997133
61 -0.03299823682755232 -2.063312693312765 -0.03298867531120777 -2.063362106308341
62 -0.032971573621034624 -2.0962842669337993 -0.03298159185796976 -2.0963436981663106
63 -0.03295323085039854 -2.1292374977841977 -0.032892333529889586 -2.1292360316962
64 -0.03293927144259214 -2.16217676922679 -0.03288104552775621 -2.1621170772239564
65 -0.03292646184563637 -2.195103231072426 -0.032885595597326754 -2.1950026728212833
66 -0.03291065897792578 -2.228013890050352 -0.03306663054972887 -2.228069303371012
67 -0.03288475088775158 -2.2608986409381036 -0.03292749300599098 -2.260996796377003
68 -0.03286818210035562 -2.2937668230384594 -0.032824087888002396 -2.2938208842650054
69 -0.032855608686804774 -2.326622431725264 -0.03278816919773817 -2.3266090534627435
70 -0.03284012619405985 -2.359462557919324 -0.03283416051417589 -2.3594432139769195
71 -0.032819346152246 -2.3922819040715697 -0.03288781158626079 -2.3923310255631804
72 -0.032797797955572604 -2.4250797020271424 -0.03277751803398132 -2.4251085435971618
73 -0.032784898206591605 -2.457864600233734 -0.0325998043641448 -2.4577083479613067
74 -0.03276597149670124 -2.4906305717304353 -0.0328006349503994 -2.490508982911706
75 -0.03275281563401222 -2.5233833873644476 -0.032600313611328605 -2.5231092965230344
76 -0.03274062722921371 -2.5561240145936615 -0.03272128961980343 -2.5558305861428376
77 -0.032721782475709914 -2.5888457970693715 -0.0326833663508296 -2.5885139524936673
78 -0.03271240033209324 -2.621558197401465 -0.03279016595333815 -2.6213041184470054
79 -0.03269075658172369 -2.6542489539831884 -0.03273951541632414 -2.6540436338633295
80 -0.03267942275851965 -2.686928376741708 -0.03260181974619627 -2.686645453609526
81 -0.032659027725458145 -2.719587404467166 -0.032676025852561 -2.719321479462087
82 -0.03264380488544703 -2.752231209352613 -0.032633455097675325 -2.751954934559762
83 -0.03263045847415924 -2.7848616678267724 -0.0326793409883976 -2.7846342755481595
84 -0.032611808739602566 -2.817473476566375 -0.0326975891366601 -2.8173318646848196
85 -0.03259406145662069 -2.8500675380229956 -0.03266748301684856 -2.8499993477016683
86 -0.03258405439555645 -2.882651592418552 -0.032653439417481424 -2.8826527871191496
87 -0.03256440721452236 -2.9152159996330744 -0.03255587480962276 -2.9152086619287725
88 -0.032553364709019664 -2.947769364342094 -0.03259684350341559 -2.947805505432188
89 -0.032533866353332996 -2.980303230695427 -0.03265053499490023 -2.980456040427088
90 -0.03252217192202807 -3.012825402617455 -0.03249812666326761 -3.012954167090356
91 -0.03251040354371071 -3.0453358061611655 -0.03251929022371769 -3.0454734573140736
92 -0.03249369487166405 -3.0778295010328294 -0.03258486483246088 -3.0780583221465343
93 -0.032476621493697164 -3.1103061225265267 -0.032469704560935495 -3.11052802670747
94 -0.03245532345026732 -3.142761445976794 -0.0322916017845273 -3.1428196284919974
95 -0.03245644457638264 -3.1752178905531765 -0.032525892555713656 -3.175345521047711
96 -0.032438833452761176 -3.2076567240059375 -0.03238717615604401 -3.2077326972037548
97 -0.03241972532123327 -3.2400764493271708 -0.03234754540026188 -3.2400802426040167
98 -0.032413792423903943 -3.2724902417510746 -0.03249597176909447 -3.272576214373111
99 -0.03240330573171377 -3.3048935474827883 -0.032373926416039464 -3.304950140789151
100 -0.0323843652382493 -3.3372779127210377 -0.03238473292440176 -3.3373348737135524
101 -0.03237415179610252 -3.3696520645171404 -0.032371976599097255 -3.3697068503126495
102 -0.03235842287540436 -3.4020104873925447 -0.03229843731969595 -3.4020052876323454
103 -0.03235251940786839 -3.434363006800413 -0.03244655076414347 -3.434451838396489
104 -0.03233662750571966 -3.4666996343061327 -0.032326328195631505 -3.4667781665921202
105 -0.032320976816117765 -3.4990206111222504 -0.03237680029124022 -3.4991549668833604
106 -0.032308331690728664 -3.531328942812979 -0.03201299458742142 -3.5311679614707816
107 -0.03230032920837402 -3.563629272021353 -0.032419961504638196 -3.5635879229754197
108 -0.03229565434157848 -3.595924926362932 -0.032373787835240364 -3.59596171081066
109 -0.0322743896394968 -3.6281993160024286 -0.03225615080446005 -3.62821786161512
110 -0.03226489294320345 -3.660464208945632 -0.03226944897323847 -3.6604873105883584
111 -0.03225364964455366 -3.6927178585901856 -0.03223860263824463 -3.692725913226603
112 -0.03225058764219284 -3.7249684462323787 -0.032363174483180046 -3.725089087709783
113 -0.03222431521862745 -3.757192761451006 -0.03185088261961937 -3.7569399703294026
114 -0.03223650977015495 -3.7894292712211612 -0.03212656732648611 -3.7890665376558887
115 -0.03220920078456402 -3.8216384720057253 -0.03227881453931332 -3.821345352195202
116 -0.03220001813024283 -3.853838490135968 -0.03222845327109099 -3.8535738054662927
117 -0.032186958380043505 -3.8860254485160115 -0.03213832061737776 -3.8857121260836704
118 -0.032176661491394046 -3.9182021100074054 -0.032228978164494035 -3.9179411042481647
119 -0.03216880355030298 -3.9503709135577085 -0.03223249167203903 -3.950173595920204
120 -0.032144621945917606 -3.982515535503626 -0.03204897996038199 -3.9822225758805856
121 -0.032141002081334594 -4.014656537584961 -0.03211341220885515 -4.0143359880894405
122 -0.03212961349636316 -4.046786151081324 -0.03217637743800879 -4.046512365527449
123 -0.0321310156956315 -4.0789171667769555 -0.03197947144508362 -4.078491836972533
124 -0.03211439605802298 -4.111031562834978 -0.032061255723237994 -4.1105530926957705
125 -0.03210423812270165 -4.14313580095768 -0.032039557583630085 -4.142592650279401
126 -0.03209273349493742 -4.175228534452617 -0.03201567884534597 -4.174608329124746
127 -0.0320854714140296 -4.207314005866647 -0.03222514931112528 -4.206833478435872
128 -0.03206998910754919 -4.2393839949741965 -0.03190459068864584 -4.238738069124517
129 -0.03205703757703304 -4.2714410325512295 -0.032102488167583945 -4.270840557292101
130 -0.03205009829252958 -4.303491130843759 -0.032082348689436914 -4.302922905981538
131 -0.032042161002755164 -4.335533291846514 -0.03203136827796697 -4.3349542742595055
132 -0.03203023448586464 -4.367563526332378 -0.03212964311242104 -4.367083917371927
133 -0.03202166948467493 -4.399585195817053 -0.03176008854061365 -4.39884400591254
134 -0.032013762183487414 -4.43159895800054 -0.03197006080299616 -4.430814066715536
135 -0.032005947269499305 -4.4636049052700395 -0.032105285115540026 -4.462919351831076
136 -0.03199167344719171 -4.495596578717231 -0.031918042339384556 -4.49483739417046
137 -0.031978482380509377 -4.527575061097741 -0.03185983076691627 -4.526697224937377
138 -0.03196895476430654 -4.5595440158620475 -0.03188809491693974 -4.558585319854316
139 -0.03196570370346308 -4.591509719565511 -0.03196035996079445 -4.5905456798151105
140 -0.03195787463337183 -4.623467594198883 -0.031997114233672616 -4.622542794048783
141 -0.03194362409412861 -4.655411218293011 -0.031825543381273746 -4.654368337430057
142 -0.031934114545583724 -4.687345332838595 -0.031891578994691375 -4.686259916424748
143 -0.03193120416253805 -4.719276537001132 -0.0321127375587821 -4.71837265398353
144 -0.031917959824204443 -4.751194496825336 -0.03197714816778898 -4.750349802151319
145 -0.031903169862926004 -4.7830976666882625 -0.031980876065790656 -4.782330678217109
146 -0.03189136032015085 -4.814989027008413 -0.03176188189536333 -4.814092560112472
147 -0.031884070858359335 -4.846873097866772 -0.031966589763760565 -4.846059149876233
148 -0.03187788464128971 -4.878750982508062 -0.031778650172054765 -4.877837800048288
149 -0.03186657335609198 -4.910617555864154 -0.03202982433140278 -4.90986762437969
150 -0.03185823988169432 -4.942475795745849 -0.031780673936009404 -4.9416482983157
151 -0.03185119349509478 -4.974326989240944 -0.031783231906592845 -4.9734315302222925
152 -0.03184331171214581 -5.00617030095309 -0.032071629725396636 -5.005503159947689
153 -0.03182957898825407 -5.037999879941344 -0.03179570324718952 -5.037298863194878
154 -0.0318231763318181 -5.069823056273162 -0.03192438278347254 -5.069223245978351
155 -0.03181495349854231 -5.101638009771704 -0.03139925729483366 -5.1006225032731844
156 -0.031807982735335825 -5.133445992507039 -0.030302838049829008 -5.130925341323014
157 -0.031830293126404285 -5.1652762856334435 -0.03198265377432108 -5.162907995097335
158 -0.031807003729045394 -5.197083289362489 -0.0315347557887435 -5.194442750886078
159 -0.03180671017616987 -5.228889999538659 -0.03179329596459866 -5.226236046850677
160 -0.03178548086434603 -5.2606754804030045 -0.03193189613521099 -5.258167942985888
161 -0.03178648091852665 -5.292461961321531 -0.03143417164683342 -5.2896021146327215
162 -0.03178865797817707 -5.3242506192997086 -0.0324243251234293 -5.322026439756151
163 -0.031765887141227724 -5.356016506440937 -0.03179455958306789 -5.353820999339218
164 -0.031751294434070584 -5.387767800875007 -0.031847433745861055 -5.38566843308508
165 -0.031746610254049304 -5.4195144111290565 -0.031850751116871835 -5.417519184201952
166 -0.03173920307308435 -5.451253614202141 -0.03159797377884388 -5.449117157980796
167 -0.03173677157610655 -5.482990385778248 -0.03130094101652503 -5.480418098997321
168 -0.03172383438795805 -5.514714220166206 -0.03188823517411947 -5.5123063341714404
169 -0.03171675056219101 -5.546430970728397 -0.03160839192569256 -5.543914726097133
170 -0.031703942082822324 -5.57813491281122 -0.03050100468099117 -5.5744157307781235
171 -0.0317263400182128 -5.6098612528294325 -0.030948602128773928 -5.605364332906897
172 -0.03172401357442141 -5.641585266403854 -0.03165914509445429 -5.6370234780013515
173 -0.03170772232115269 -5.673292988725007 -0.031624891050159934 -5.668648369051511
174 -0.031701423972845075 -5.704994412697852 -0.03167772050946951 -5.70032608956098
175 -0.03167529031634331 -5.736669703014195 -0.03214913569390774 -5.7324752252548885
176 -0.03167642969638109 -5.768346132710576 -0.03201634511351585 -5.7644915703684045
177 -0.031660271063447 -5.800006403774023 -0.03148989640176296 -5.795981466770168
178 -0.03165893163532019 -5.831665335409343 -0.03179486226290464 -5.827776329033072
179 -0.031641999073326585 -5.86330733448267 -0.03189276326447725 -5.859669092297549
180 -0.03162753451615572 -5.894934868998826 -0.0318612715229392 -5.891530363820489
181 -0.031625441275537014 -5.926560310274363 -0.031837320700287816 -5.923367684520777
182 -0.031614885479211804 -5.958175195753575 -0.03147023543715477 -5.9548379199579315
183 -0.031610621698200704 -5.989785817451776 -0.03174185808748007 -5.986579778045412
184 -0.031614644639194014 -6.02140046209097 -0.031139359716325997 -6.017719137761738
185 -0.03162637371569872 -6.053026835806668 -0.030854661483317614 -6.048573799245055
186 -0.03159711081534624 -6.084623946622014 -0.03165133465081453 -6.08022513389587
187 -0.03159052077680826 -6.116214467398822 -0.03173319138586521 -6.111958325281735
188 -0.03158472310751677 -6.147799190506339 -0.03158132825046778 -6.143539653532203
189 -0.03157202787697315 -6.179371218383312 -0.03156094942241907 -6.175100602954622
190 -0.031563499197363856 -6.210934717580676 -0.031002050451934337 -6.206102653406556
191 -0.03156952001154423 -6.24250423759222 -0.03164670765399933 -6.237749361060556
192 -0.0315631091594696 -6.274067346751689 -0.03153280168771744 -6.269282162748273
193 -0.03155621346086264 -6.305623560212552 -0.031472275219857695 -6.300754437968131
194 -0.03154849112033844 -6.33717205133289 -0.03164051864296198 -6.332394956611092
195 -0.03154155816882849 -6.368713609501718 -0.031245252676308156 -6.363640209287401
196 -0.03152819499373436 -6.400241804495453 -0.031737563572824 -6.395377772860225
197 -0.031528239138424397 -6.431770043633877 -0.03169600758701563 -6.42707378044724
198 -0.03150751944631338 -6.46327756308019 -0.031809063628315926 -6.458882844075556
199 -0.03150139655917883 -6.494778959639369 -0.03149918466806412 -6.49038202874362
200 -0.031495490483939646 -6.526274450123308 -0.031668394804000854 -6.522050423547621
201 -0.031486017629504204 -6.5577604677528125 -0.031233684346079826 -6.553284107893701
202 -0.03148007206618786 -6.589240539819 -0.03142161592841149 -6.584705723822112
203 -0.03147108610719442 -6.620711625926194 -0.03140352703630924 -6.616109250858421
204 -0.031466083414852616 -6.652177709341047 -0.03155617341399193 -6.647665424272413
205 -0.031465004198253155 -6.6836427135393 -0.03142192214727402 -6.679087346419687
206 -0.03144978992640972 -6.71509250346571 -0.03152793422341347 -6.7106152806431005
207 -0.03144526407122612 -6.746537767536936 -0.031576623767614366 -6.742191904410715
208 -0.03142829146236181 -6.777966058999298 -0.031815399043262006 -6.774007303453978
209 -0.03143092691898346 -6.809396985918282 -0.031395614892244336 -6.805402918346222
210 -0.031423152424395084 -6.840820138342677 -0.031325978599488734 -6.8367288969457105
211 -0.03141817357391119 -6.872238311916588 -0.03114390131086111 -6.867872798256571
212 -0.031411567516624925 -6.903649879433213 -0.03142851963639259 -6.899301317892964
213 -0.031404422037303446 -6.935054301470516 -0.0313416238874197 -6.930642941780383
214 -0.0314053138718009 -6.966459615342317 -0.03239350244402885 -6.963036444224412
215 -0.03137722443789244 -6.997836839780209 -0.03159474059939384 -6.994631184823805
216 -0.031381849013268945 -7.029218688793478 -0.03163396939635277 -7.026265154220158
217 -0.031365188769996166 -7.060583877563475 -0.031216547731310128 -7.057481701951468
218 -0.03136281482875347 -7.091946692392228 -0.03140209019184113 -7.088883792143309
219 -0.03137182956561446 -7.1233185219578425 -0.03569926340132952 -7.1245830555446386
220 -0.03130910880863667 -7.15462763076648 -0.03131474070250988 -7.155897796247149
221 -0.03130115251988173 -7.185928783286362 -0.03131400160491467 -7.187211797852063
222 -0.03129417784512043 -7.217222961131482 -0.0312986921519041 -7.218510490003967
223 -0.03129115328192711 -7.2485141144134095 -0.03128037359565496 -7.249790863599622
224 -0.03128631208091974 -7.2798004264943295 -0.03148018084466457 -7.281271044444287
225 -0.03128097243607044 -7.3110813989303995 -0.031341856345534325 -7.312612900789821
226 -0.031269804760813716 -7.342351203691213 -0.031316174939274785 -7.343929075729096
227 -0.03126850854605436 -7.373619712237267 -0.03169574551284313 -7.3756248212419395
228 -0.03125198585912585 -7.404871698096393 -0.03234864361584187 -7.407973464857782
229 -0.031240114010870457 -7.436111812107264 -0.03104166379198432 -7.439015128649766
230 -0.031240008492022752 -7.467351820599286 -0.03123424230143428 -7.4702493709512
231 -0.031230047158896924 -7.498581867758183 -0.03098193444311619 -7.501231305394317
232 -0.031227261852473022 -7.529809129610657 -0.033961288072168826 -7.535192593466485
233 -0.03120377194136381 -7.56101290155202 -0.031198283843696117 -7.566390877310181
234 -0.03119946355000138 -7.5922123651020215 -0.031478950567543504 -7.597869827877725
235 -0.031195827201008795 -7.62340819230303 -0.03180776890367269 -7.629677596781398
236 -0.031177836284041405 -7.6545860285870715 -0.03130219364538789 -7.660979790426786
237 -0.031175440456718207 -7.68576146904379 -0.03148413989692926 -7.692463930323715
238 -0.031169988587498663 -7.716931457631288 -0.03145924862474203 -7.723923178948457
239 -0.031153168901801108 -7.748084626533089 -0.031508219055831434 -7.755431398004289
240 -0.03114750450477004 -7.779232131037859 -0.03156946711242199 -7.787000865116711
241 -0.031144425086677075 -7.810376556124536 -0.031145521346479653 -7.81814638646319
242 -0.031141224317252636 -7.841517780441789 -0.03119662906974554 -7.849343015532935
243 -0.03113977825269103 -7.87265755869448 -0.031631984002888205 -7.880974999535823
244 -0.03112318878993392 -7.903780747484414 -0.030836420599371195 -7.911811420135194
245 -0.031123311817646028 -7.9349040593020606 -0.030385368410497902 -7.942196788545692
246 -0.031131167057901622 -7.9660352263599625 -0.03194804415106774 -7.974144832696759
247 -0.03111314121633768 -7.9971483675763 -0.030803955998271702 -8.004948788695032
248 -0.031104692537337542 -8.028253060113638 -0.03102715564891696 -8.03597594434395
249 -0.0310900816693902 -8.059343141783028 -0.032396175898611546 -8.068372120242561
250 -0.031091515347361563 -8.09043465713039 -0.03138623740524053 -8.0997583576478
251 -0.031082325708121063 -8.12151698283851 -0.03097444651648402 -8.130732804164285
252 -0.03108328329399228 -8.152600266132502 -0.031187588907778264 -8.161920393072064
253 -0.031082961428910493 -8.183683227561414 -0.029990323074162006 -8.191910716146227
254 -0.03106863871216774 -8.21475186627358 -0.03081120625138283 -8.222721922397609
255 -0.03107804525643587 -8.245829911530016 -0.03012279383838177 -8.252844716235991
256 -0.03107162993401289 -8.27690154146403 -0.031942023523151876 -8.284786739759143
257 -0.03105967864394188 -8.307961220107972 -0.031108089443296193 -8.31589482920244
258 -0.031061426922678947 -8.339022647030651 -0.031171424128115178 -8.347066253330555
259 -0.031053559947758914 -8.37007620697841 -0.030642858985811473 -8.377709112316365
260 -0.031052236165851354 -8.401128443144263 -0.03058479502797127 -8.408293907344337
261 -0.031062285508960487 -8.432190728653223 -0.03153552897274494 -8.439829436317082
262 -0.031051847245544197 -8.463242575898768 -0.031167713832110165 -8.470997150149191
263 -0.03104169312864542 -8.494284269027414 -0.03149557914584875 -8.50249272929504
264 -0.031031107623130084 -8.525315376650545 -0.03102519242092967 -8.533517921715971
265 -0.03102660262957215 -8.556341979280116 -0.03068795073777437 -8.564205872453746
266 -0.031026254780590533 -8.587368234060706 -0.031135286297649147 -8.595341158751395
267 -0.031028543040156363 -8.618396777100862 -0.030728883389383555 -8.626070042140778
268 -0.031010426115244627 -8.649407203216107 -0.032352554798126223 -8.658422596938905
269 -0.030990718957036735 -8.680397922173144 -0.029258293472230433 -8.687680890411135
270 -0.030976259242743255 -8.711374181415888 -0.030520157236605883 -8.71820104764774
271 -0.031016148813068866 -8.742390330228957 -0.03168509025126696 -8.749886137899008
272 -0.031008455064147712 -8.773398785293105 -0.030209821090102194 -8.78009595898911
273 -0.031001838948577644 -8.804400624241683 -0.029489073343575 -8.809585032332684
274 -0.031024756841361523 -8.835425381083045 -0.031974736414849755 -8.841559768747533
275 -0.03100254777818918 -8.866427928861235 -0.028706343658268452 -8.870266112405801
276 -0.031019300036132336 -8.897447228897367 -0.031040807813405992 -8.901306920219207
277 -0.031018196418881417 -8.928465425316247 -0.03119678860530257 -8.93250370882451
278 -0.031004286371171474 -8.959469711687419 -0.03150060791522265 -8.964004316739734
279 -0.03099691616371274 -8.99046662785113 -0.030416982341557743 -8.994421299081292
280 -0.030993512272834776 -9.021460140123965 -0.030461455788463355 -9.024882754869756
281 -0.030996174644678832 -9.052456314768644 -0.030739519000053405 -9.05562227386981
282 -0.030996694695204496 -9.083453009463849 -0.030366150196641684 -9.085988424066452
283 -0.03100257320329547 -9.114455582667144 -0.031185083091259003 -9.11717350715771
284 -0.031001536082476376 -9.14545711874962 -0.031039468292146922 -9.148212975449857
285 -0.03097759196534753 -9.176434710714968 -0.031984645314514636 -9.180197620764371
286 -0.03097632257267833 -9.207411033287647 -0.030736120697110892 -9.210933741461481
287 -0.03097475729882717 -9.238385790586474 -0.030707107204943896 -9.241640848666425
288 -0.030969290155917407 -9.269355080742391 -0.03110670167952776 -9.272747550345953
289 -0.03095799945294857 -9.30031308019534 -0.029754520487040283 -9.302502070832993
290 -0.030956785008311272 -9.33126986520365 -0.031101267505437135 -9.333603338338431
291 -0.03096395926550031 -9.36223382446915 -0.028180966060608624 -9.36178430439904
292 -0.03096955455839634 -9.393203379027547 -0.030961278546601533 -9.392745582945642
293 -0.030967471096664666 -9.424170850124211 -0.0312115921638906 -9.423957175109532
294 -0.03097038296982646 -9.455141233094038 -0.03167277202010155 -9.455629947129633
295 -0.030956887640058994 -9.486098120734097 -0.03137945719063282 -9.487009404320267
296 -0.030934884585440157 -9.517033005319536 -0.03079295568168163 -9.517802360001948
297 -0.030938439443707465 -9.547971444763244 -0.030059091839939357 -9.547861451841888
298 -0.030941756069660188 -9.578913200832904 -0.03087681494653225 -9.57873826678842
299 -0.030928196012973787 -9.609841396845878 -0.031415464356541634 -9.610153731144962
300 -0.030914470739662647 -9.640755867585542 -0.030424770433455706 -9.640578501578418
301 -0.030924169532954692 -9.671680037118497 -0.030898742098361253 -9.67147724367678
302 -0.030910251941531897 -9.702590289060028 -0.0307902455329895 -9.702267489209769
303 -0.030914033856242897 -9.733504322916271 -0.030823747161775827 -9.733091236371544
304 -0.030931317899376153 -9.764435640815648 -0.028264065366238357 -9.761355301737783
305 -0.030928019899874926 -9.795363660715523 -0.031038493569940328 -9.792393795307724
306 -0.030929061025381087 -9.826292721740904 -0.03073532460257411 -9.823129119910298
307 -0.03091960083693266 -9.857212322577837 -0.031402261927723885 -9.854531381838022
308 -0.030906636174768208 -9.888118958752605 -0.031025922298431395 -9.885557304136453
309 -0.030908834375441074 -9.919027793128047 -0.03061212906613946 -9.916169433202592
310 -0.030899950582534075 -9.94992774371058 -0.03150764498859644 -9.94767707819119
311 -0.030888227000832557 -9.980815970711413 -0.030558393243700264 -9.978235471434889
312 -0.030891999136656523 -10.01170796984807 -0.030694711860269307 -10.008930183295158
313 -0.030890240147709847 -10.042598209995779 -0.030762462876737118 -10.039692646171895
314 -0.030873384233564137 -10.073471594229343 -0.029817408323287962 -10.069510054495183
315 -0.030877674277871848 -10.104349268507214 -0.030612814147025345 -10.100122868642208
316 -0.030880456883460285 -10.135229725390674 -0.029914582334458827 -10.130037450976667
317 -0.03088053148239851 -10.166110256873074 -0.031070946902036666 -10.161108397878705
318 -0.03088267017155886 -10.196992927044633 -0.029746532440185547 -10.19085493031889
319 -0.0308374491520226 -10.227830376196655 -0.034685757383704184 -10.225540687702594
320 -0.030849280487746 -10.258679656684402 -0.03110131612047553 -10.25664200382307
321 -0.03084075581282377 -10.289520412497225 -0.0307777089998126 -10.287419712822881
322 -0.030843566823750734 -10.320363979320977 -0.030233829841017724 -10.3176535426639
323 -0.030830650497227906 -10.351194629818204 -0.031321792490780355 -10.34897533515468
324 -0.03084115022793412 -10.382035780046138 -0.029230958409607412 -10.378206293564288
325 -0.03084147870540619 -10.412877258751545 -0.03097685407847166 -10.409183147642759
326 -0.030838512163609267 -10.443715770915153 -0.030948918592184783 -10.440132066234943
327 -0.03083143914118409 -10.474547210056338 -0.031022033747285606 -10.471154099982229
328 -0.03083456177264452 -10.505381771828983 -0.029444000311195852 -10.500598100293425
329 -0.03085026694461703 -10.5362320387736 -0.03174966853111982 -10.532347768824545
330 -0.030824931059032678 -10.567056969832633 -0.031064435746520756 -10.563412204571065
331 -0.03081498425453901 -10.597871954087172 -0.03077346533536911 -10.594185669906434
332 -0.03080748412758112 -10.628679438214753 -0.030863214563578368 -10.625048884470012
333 -0.030807873886078595 -10.659487312100833 -0.030980710219591857 -10.656029594689603
334 -0.03079886343330145 -10.690286175534133 -0.030756387580186128 -10.68678598226979
335 -0.030789910163730384 -10.721076085697863 -0.03135916190221906 -10.71814514417201
336 -0.030786375049501657 -10.751862460747365 -0.029593136720359327 -10.747738280892369
337 -0.030801618937402964 -10.782664079684768 -0.031309251207858324 -10.779047532100227
338 -0.03077944992110133 -10.81344352960587 -0.03087009731680155 -10.80991762941703
339 -0.030783256888389586 -10.844226786494259 -0.03108696239069104 -10.841004591807721
340 -0.030765216518193483 -10.874992003012453 -0.030322978645563124 -10.871327570453284
341 -0.030769992992281912 -10.905761996004735 -0.030062959250062703 -10.901390529703347
342 -0.030825882405042648 -10.936587878409778 -0.032399813272058965 -10.933790342975406
343 -0.03077875226736069 -10.96736663067714 -0.03146586362272501 -10.96525620659813
344 -0.030752461310476063 -10.998119091987615 -0.030253152642399073 -10.995509359240529
345 -0.03075352879241109 -11.028872620780026 -0.030632663052529097 -11.026142022293058
346 -0.030728141870349647 -11.059600762650376 -0.028086025547236205 -11.054228047840294
347 -0.030767123401165008 -11.090367886051542 -0.03038483429700136 -11.084612882137295
348 -0.030762614496052266 -11.121130500547594 -0.03142667263746261 -11.116039554774757
349 -0.030752607993781565 -11.151883108541375 -0.030759692192077637 -11.146799246966834
350 -0.030747800786048173 -11.182630909327424 -0.029428832232952118 -11.176228079199786
351 -0.03076817635446787 -11.21339908568189 -0.025334241706877945 -11.201562320906664
352 -0.030767508782446384 -11.244166594464337 -0.030643582716584204 -11.232205903623248
353 -0.030766529403626917 -11.274933123867964 -0.031091559026390315 -11.263297462649637
354 -0.03075919710099697 -11.30569232096896 -0.02939798031002283 -11.29269544295966
355 -0.030762685090303422 -11.336455006059264 -0.030851671006530523 -11.32354711396619
356 -0.030764246452599765 -11.367219252511864 -0.030821361765265464 -11.354368475731457
357 -0.03075799085199833 -11.397977243363863 -0.030868925154209137 -11.385237400885666
358 -0.030753853637725113 -11.428731097001588 -0.030697223730385303 -11.415934624616051
359 -0.030751499254256486 -11.459482596255844 -0.029860327020287514 -11.445794951636339
360 -0.030762775894254447 -11.490245372150099 -0.0313044642098248 -11.477099415846164
361 -0.030738445464521646 -11.52098381761462 -0.030202011205255987 -11.50730142705142
362 -0.030739078484475612 -11.551722896099097 -0.030205724574625493 -11.537507151626045
363 -0.03073367439210415 -11.582456570491201 -0.03085070922970772 -11.568357860855752
364 -0.030736253131181 -11.613192823622382 -0.02998804748058319 -11.598345908336334
365 -0.03073575599119067 -11.643928579613574 -0.02981468550860882 -11.628160593844942
366 -0.03072856618091464 -11.67465714579449 -0.030526060331612825 -11.658686654176556
367 -0.030728924460709094 -11.705386070255198 -0.03047469528391957 -11.689161349460475
368 -0.03073036568239331 -11.736116435937591 -0.029719072207808495 -11.718880421668283
369 -0.030744197871536018 -11.766860633809127 -0.029643164947628975 -11.748523586615912
370 -0.03074920140206814 -11.797609835211196 -0.028004586789757015 -11.77652817340567
371 -0.030744028836488725 -11.828353864047685 -0.030684481002390386 -11.80721265440806
372 -0.03073322307318449 -11.85908708712087 -0.029217119421809913 -11.83642977382987
373 -0.030749551206827163 -11.889836638327697 -0.030563897639513015 -11.866993671469384
374 -0.0307448610663414 -11.92058149939404 -0.030418943706899883 -11.897412615176284
375 -0.03074134550988674 -11.951322844903926 -0.03038996458053589 -11.92780257975682
376 -0.030771969072520732 -11.982094813976447 -0.032503451034426686 -11.960306030791246
377 -0.0307227217592299 -12.012817535735676 -0.030682529043406247 -11.990988559834653
378 -0.030723339691758157 -12.043540875427434 -0.031094849202781917 -12.022083409037435
379 -0.03071131594479084 -12.074252191372224 -0.030633922759443523 -12.05271733179688
380 -0.030717573408037425 -12.104969764780261 -0.02715100236237049 -12.079868334159249
381 -0.030736171174794436 -12.135705935955055 -0.0302023739553988 -12.110070708114648
382 -0.03073173649609089 -12.166437672451146 -0.03027735473588109 -12.14034806285053
383 -0.030721868481487037 -12.197159540932633 -0.030556962173432112 -12.170905025023961
384 -0.030728952120989562 -12.227888493053623 -0.031166758574545383 -12.202071783598507
385 -0.030721141211688518 -12.258609634265312 -0.03050586683675647 -12.232577650435264
386 -0.03071052022278309 -12.289320154488095 -0.030655950400978328 -12.263233600836243
387 -0.030699534621089698 -12.320019689109184 -0.029902822431176902 -12.29313642326742
388 -0.03071124590933323 -12.350730935018518 -0.03067809296771884 -12.323814516235139
389 -0.030703717656433583 -12.381434652674951 -0.0316390429623425 -12.355453559197482
390 -0.030699164047837256 -12.412133816722788 -0.03037133188918233 -12.385824891086664
391 -0.030693011451512577 -12.4428268281743 -0.03042944222688675 -12.41625433331355
392 -0.03069371487945318 -12.473520543053754 -0.03019192349165678 -12.446446256805206
393 -0.030699204280972482 -12.504219747334727 -0.031047602836042642 -12.47749385964125
394 -0.030700542125850917 -12.534920289460578 -0.02888306984677911 -12.50637692948803
395 -0.030700193997472525 -12.56562048345805 -0.03128409646451473 -12.537661025952543
396 -0.03069402677938342 -12.596314510237432 -0.02878486253321171 -12.566445888485754
397 -0.030703858844935893 -12.627018369082368 -0.030322035495191812 -12.596767923980947
398 -0.03068446833640337 -12.657702837418771 -0.030345100909471512 -12.627113024890418
399 -0.030642441660165786 -12.688345279078938 -0.02285255817696452 -12.649965583067383
400 -0.03073914423584938 -12.719084423314786 -0.030850721709430217 -12.680816304776814
401 -0.030732614174485206 -12.749817037489272 -0.030681047961115836 -12.71149735273793
402 -0.030720566306263207 -12.780537603795535 -0.0307411240413785 -12.742238476779308
403 -0.030719008948653936 -12.81125661274419 -0.030613640416413547 -12.772852117195722
404 -0.030712289549410344 -12.8419689022936 -0.030738136637955903 -12.803590253833677
405 -0.03070955667644739 -12.872678458970046 -0.030417734198272227 -12.83400798803195
406 -0.030706147849559783 -12.903384606819607 -0.03051247466355562 -12.864520462695506
407 -0.030691994819790125 -12.934076601639397 -0.03106981934979558 -12.895590282045301
408 -0.030695337895303966 -12.964771939534701 -0.030605658516287805 -12.92619594056159
409 -0.030705147702246905 -12.995477087236948 -0.03174556437879801 -12.957941504940388
410 -0.03068669596686959 -13.026163783203817 -0.030725974496454 -12.988667479436842
411 -0.03067935686558485 -13.056843140069402 -0.031084381975233555 -13.019751861412075
412 -0.03066080641001463 -13.087503946479417 -0.030818551126867533 -13.050570412538942
413 -0.03067115945741534 -13.118175105936833 -0.030771175492554904 -13.081341588031497
414 -0.03066005650907755 -13.148835162445911 -0.03077125633135438 -13.112112844362851
415 -0.030649290047585966 -13.179484452493497 -0.03027846645563841 -13.142391310818489
416 -0.03064468028023839 -13.210129132773735 -0.03015692438930273 -13.172548235207792
417 -0.030580619350075722 -13.240709752123811 -0.032691451534628865 -13.20523968674242
418 -0.030645197443664073 -13.271354949567476 -0.03131348490715027 -13.23655317164957
419 -0.03063167119398713 -13.301986620761463 -0.03043014109134674 -13.266983312740917
420 -0.0306348592042923 -13.332621479965756 -0.030454451404511928 -13.29743776414543
421 -0.030639743991196157 -13.363261223956952 -0.027745329681783913 -13.325183093827214
422 -0.030642811302095653 -13.393904035259048 -0.03058422990143299 -13.355767323728646
423 -0.03064209269359708 -13.424546127952645 -0.030848410725593568 -13.386615734454239
424 -0.030622669961303473 -13.455168797913949 -0.028688979055732488 -13.415304713509972
425 -0.03063370957970619 -13.485802507493656 -0.03237032257020474 -13.447675036080177
426 -0.030633304640650748 -13.516435812134306 -0.03033967036753893 -13.478014706447716
427 -0.03062846316024661 -13.547064275294552 -0.03084138482809067 -13.508856091275806
428 -0.030616230331361294 -13.577680505625914 -0.03104518512263894 -13.539901276398446
429 -0.030613703466951848 -13.608294209092865 -0.030971109215170146 -13.570872385613615
430 -0.0306080955080688 -13.638902304600933 -0.03081728294491768 -13.601689668558533
431 -0.03060197550803423 -13.669504280108967 -0.030247057694941758 -13.631936726253475
432 -0.030594310071319342 -13.700098590180286 -0.030348784010857343 -13.662285510264333
433 -0.030588804744184017 -13.73068739492447 -0.029415240790694953 -13.691700751055027
434 -0.030599639005959033 -13.76128703393043 -0.030884407740086318 -13.722585158795113
435 -0.030595314782112838 -13.791882348712543 -0.03064708560705185 -13.753232244402165
436 -0.030581859406083822 -13.822464208118626 -0.030604910291731357 -13.783837154693897
437 -0.030579067301005125 -13.853043275419632 -0.030710641480982303 -13.81454779617488
438 -0.030580343026667834 -13.883623618446299 -0.031644991226494314 -13.846192787401375
439 -0.030577091220766305 -13.914200709667066 -0.030585598945617676 -13.876778386346992
440 -0.030564823281019927 -13.944765532948086 -0.030529637541621923 -13.907308023888614
441 -0.030576474405825137 -13.97534200735391 -0.02744064889848232 -13.934748672787096
442 -0.030573621671646834 -14.005915629025557 -0.029318314604461194 -13.964066987391558
443 -0.030575306806713342 -14.036490935832271 -0.03082709675654769 -13.994894084148106
444 -0.030577729735523463 -14.067068665567794 -0.031330784503370526 -14.026224868651477
445 -0.030564590729773043 -14.097633256297566 -0.030604128260165453 -14.056828996911642
446 -0.030569451581686734 -14.128202707879254 -0.030631820764392616 -14.087460817676035
447 -0.030563666112720968 -14.158766373991975 -0.030264190677553416 -14.117725008353588
448 -0.030550011061131956 -14.189316385053107 -0.029759937431663275 -14.147484945785251
449 -0.030580142606049777 -14.219896527659158 -0.02809430118650198 -14.175579246971754
450 -0.030562830064445733 -14.250459357723603 -0.03061301838606596 -14.20619226535782
451 -0.03055787514895201 -14.281017232872555 -0.029705130588263275 -14.235897395946084
452 -0.0305603152140975 -14.311577548086653 -0.031082079373300077 -14.266979475319385
453 -0.030545849818736315 -14.34212339790539 -0.02973403511568904 -14.296713510435074
454 -0.030565238464623688 -14.372688636370013 -0.02939162841066718 -14.326105138845742
455 -0.030545075051486494 -14.4032337114215 -0.031027183402329683 -14.357132322248072
456 -0.03054622085765004 -14.43377993227915 -0.030800371430814266 -14.387932693678886
457 -0.03053543986752629 -14.464315372146675 -0.030807440169155598 -14.418740133848042
458 -0.030529981851577757 -14.494845353998253 -0.030926356092095375 -14.449666489940137
459 -0.030529214069247246 -14.5253745680675 -0.03037378117442131 -14.480040271114559
460 -0.030523817613720895 -14.555898385681221 -0.03069130703806877 -14.510731578152628
461 -0.030518678203225135 -14.586417063884447 -0.029624409694224595 -14.540355987846853
462 -0.030562360025942325 -14.61697942391039 -0.03099953681230545 -14.57135552465916
463 -0.03052027290686965 -14.64749969681726 -0.030663806851953267 -14.602019331511112
464 -0.030505912937223913 -14.678005609754484 -0.030628027394413948 -14.632647358905526
465 -0.030503230355679988 -14.708508840110165 -0.030403124634176493 -14.663050483539703
466 -0.03050021333619952 -14.739009053446365 -0.029025842435657978 -14.69207632597536
467 -0.03051256639882922 -14.769521619845195 -0.02523200651630759 -14.717308332491669
468 -0.03054243829101324 -14.800064058136208 -0.030187195260077716 -14.747495527751747
469 -0.030533002223819494 -14.830597060360027 -0.030503730196505784 -14.777999257948252
470 -0.03053772132843733 -14.861134781688465 -0.030584118887782098 -14.808583376836035
471 -0.030525549687445162 -14.89166033137591 -0.03064348893240094 -14.839226865768437
472 -0.030518865399062633 -14.922179196774973 -0.030303636472672223 -14.869530502241108
473 -0.03052284549921751 -14.95270204227419 -0.029955136682838203 -14.899485638923947
474 -0.030516869761049746 -14.98321891203524 -0.030393068585544823 -14.929878707509491
475 -0.030514851957559586 -15.013733763992798 -0.03086424246430397 -14.960742949973795
476 -0.030514695774763824 -15.044248459767562 -0.030579466558992862 -14.991322416532789
477 -0.030507529247552158 -15.074755989015115 -0.02864444674924016 -15.01996686328203
478 -0.030519578512758015 -15.105275567527872 -0.030115756765007974 -15.050082620047037
479 -0.030511034093797205 -15.13578660162167 -0.03123134234920144 -15.081313962396239
480 -0.030498103145509957 -15.166284704767179 -0.03021752629429102 -15.11153148869053
481 -0.030497371405363082 -15.196782076172543 -0.030722504667937755 -15.142253993358468
482 -0.030487367510795595 -15.227269443683339 -0.029735204949975013 -15.171989198308443
483 -0.030497817788273096 -15.257767261471612 -0.029566947463899852 -15.201556145772344
484 -0.03048865031450987 -15.288255911786122 -0.030554748326539993 -15.232110894098884
485 -0.03049209788441658 -15.318748009670538 -0.030647069867700338 -15.262757963966585
486 -0.030493895430117844 -15.349241905100655 -0.030372508708387612 -15.293130472674973
487 -0.030477614235132934 -15.379719519335788 -0.031440615002065894 -15.324571087677038
488 -0.030469500739127398 -15.410189020074915 -0.030260698311030863 -15.354831785988068
489 -0.03045661058276892 -15.440645630657684 -0.02979379715397954 -15.384625583142048
490 -0.030466500017791987 -15.471112130675476 -0.031068060733377933 -15.415693643875427
491 -0.030462498869746925 -15.501574629545223 -0.030906478129327297 -15.446600122004755
492 -0.030454135965555906 -15.532028765510779 -0.03030647337436676 -15.476906595379122
493 -0.030452805291861295 -15.56248157080264 -0.030501038860529663 -15.507407634239652
494 -0.030454096011817457 -15.592935666814459 -0.031313822325319055 -15.538721456564971
495 -0.030435959994792938 -15.623371626809252 -0.03037179047241807 -15.56909324703739
496 -0.030432056915014983 -15.653803683724266 -0.030211093742400406 -15.59930434077979
497 -0.03040734166279435 -15.68421102538706 -0.033791114948689936 -15.63309545572848
498 -0.030416570976376532 -15.714627596363437 -0.030598118156194686 -15.663693573884675
499 -0.030412681866437197 -15.745040278229874 -0.030933069158345462 -15.694626643043021
500 -0.030400445125997065 -15.77544072335587 -0.030197645351290704 -15.724824288394311
501 -0.03040002901107073 -15.805840752366942 -0.02999814860522747 -15.754822436999538
502 -0.030407782923430205 -15.836248535290371 -0.02967139184474945 -15.784493828844287
503 -0.030388645268976687 -15.866637180559348 -0.031151822209358214 -15.815645651053645
504 -0.030393180344253777 -15.897030360903601 -0.030408883560448886 -15.846054534614094
505 -0.030384051892906428 -15.927414412796507 -0.030498297698795796 -15.876552832312889
506 -0.030387745052576066 -15.957802157849082 -0.029910283163189888 -15.906463115476079
507 -0.03038127264007926 -15.988183430489162 -0.030430480465292932 -15.936893595941372
508 -0.03038292331621051 -16.018566353805372 -0.029958759900182486 -15.966852355841555
509 -0.030381425470113754 -16.048947779275487 -0.029557245410978795 -15.996409601252534
510 -0.03037727326154709 -16.079325052537033 -0.02995192361995578 -16.026361524872488
511 -0.03038209108635783 -16.109707143623393 -0.03056991780176759 -16.056931442674255
512 -0.03037610473111272 -16.140083248354504 -0.029665856529027222 -16.086597299203284
513 -0.030372108798474073 -16.170455357152978 -0.031001035403460265 -16.117598334606743
514 -0.03036623615771532 -16.200821593310692 -0.0299273194745183 -16.14752565408126
515 -0.030378342233598234 -16.23119993554429 -0.029608818423002958 -16.177134472504264
516 -0.030359093844890595 -16.26155902938918 -0.03135434053838253 -16.208488813042646
517 -0.030355779360979794 -16.29191480875016 -0.030469638854265214 -16.23895845189691
518 -0.03034856552258134 -16.32226337427274 -0.029641776252537964 -16.26860022814945
519 -0.030386323854327203 -16.352649698127067 -0.026518491748720407 -16.29511871989817
520 -0.030368438828736542 -16.383018136955805 -0.029997225012630226 -16.3251159449108
521 -0.030362541042268276 -16.413380677998074 -0.030530217662453653 -16.35564616257325
522 -0.03036761302500963 -16.443748291023084 -0.030417231284081934 -16.386063393857334
523 -0.030367861222475766 -16.47411615224556 -0.02844486040994525 -16.41450825426728
524 -0.030367886554449795 -16.504484038800012 -0.029472232982516288 -16.443980487249796
525 -0.03036018554121256 -16.534844224341224 -0.030626456160098313 -16.474606943409896
526 -0.03036306016147137 -16.565207284502694 -0.030438182596117257 -16.505045126006014
527 -0.0303611415438354 -16.59556842604653 -0.030737705808132888 -16.535782831814146
528 -0.030345184728503227 -16.625913610775033 -0.0300787347368896 -16.565861566551035
529 -0.030341326165944336 -16.65625493694098 -0.03178830500692129 -16.597649871557955
530 -0.030335697531700134 -16.68659063447268 -0.03271110206842422 -16.63036097362638
531 -0.030327028967440127 -16.71691766344012 -0.031268658116459846 -16.66162963174284
532 -0.030313317384570836 -16.747230980824693 -0.030535028036683797 -16.692164659779525
533 -0.030317113827914 -16.777548094652605 -0.03033086033537984 -16.722495520114904
534 -0.030287059675902128 -16.807835154328508 -0.03268583584576845 -16.755181355960673
535 -0.03029509475454688 -16.838130249083054 -0.02971493098884821 -16.78489628694952
536 -0.03031009417027235 -16.868440343253326 -0.030544633604586126 -16.815440920554106
537 -0.030304340459406377 -16.89874468371273 -0.030205170530825852 -16.845646091084934
538 -0.030269288178533315 -16.929013971891266 -0.03186450637876988 -16.877510597463704
539 -0.0302886669524014 -16.959302638843667 -0.02984969550743699 -16.90736029297114
540 -0.0302808178588748 -16.98958345670254 -0.030567822232842445 -16.937928115203984
541 -0.030285619013011456 -17.01986907571555 -0.029863506089895964 -16.96779162129388
542 -0.030288262851536275 -17.050157338567086 -0.029492776654660702 -16.99728439794854
543 -0.030278421565890314 -17.080435760132975 -0.03166485447436571 -17.028949252422905
544 -0.030282821133732797 -17.110718581266706 -0.029603733960539103 -17.058552986383443
545 -0.03026489121839404 -17.1409834724851 -0.03063766686245799 -17.0891906532459
546 -0.030269771069288253 -17.17125324355439 -0.0307489812374115 -17.119939634483313
547 -0.030257371626794337 -17.201510615181185 -0.03033443782478571 -17.150274072308097
548 -0.03026550654321909 -17.231776121724405 -0.02733945697546005 -17.17761352928356
549 -0.030268956534564496 -17.262045078258968 -0.02840881682932377 -17.20602234611288
550 -0.030274869222193957 -17.29231994748116 -0.030053125973790885 -17.23607547208667
551 -0.030281205754727127 -17.322601153235887 -0.02999110156670213 -17.266066573653372
552 -0.030341873038560153 -17.352943026274446 -0.03471858911216259 -17.300785162765536
553 -0.03024152386933565 -17.38318455014378 -0.03002877635881305 -17.330813939124347
554 -0.030240378435701133 -17.41342492857948 -0.03028991213068366 -17.36110385125503
555 -0.030235840007662773 -17.443660768587144 -0.03019110718742013 -17.39129495844245
556 -0.030236891005188227 -17.473897659592332 -0.030314514227211476 -17.42160947266966
557 -0.030234938487410545 -17.504132598079742 -0.030673194397240876 -17.452282667066903
558 -0.030222399439662696 -17.534354997519404 -0.030565295368433 -17.482847962435336
559 -0.030231519788503646 -17.56458651730791 -0.030678203981369733 -17.513526166416707
560 -0.03022791650146246 -17.594814433809372 -0.02944329222664237 -17.54296945864335
561 -0.03021013019606471 -17.625024564005436 -0.030307342857122423 -17.57327680150047
562 -0.030211305897682905 -17.65523586990312 -0.030154478922486305 -17.603431280422956
563 -0.030215278454124927 -17.685451148357245 -0.02982854302972555 -17.633259823452683
564 -0.03021959187462926 -17.715670740231875 -0.027864245977252722 -17.661124069429935
565 -0.030205881036818028 -17.745876621268692 -0.029848595894873143 -17.690972665324807
566 -0.030208912305533887 -17.776085533574225 -0.03011172926053405 -17.72108439458534
567 -0.030214205011725427 -17.80629973858595 -0.03074759840965271 -17.751831992994994
568 -0.030197633616626262 -17.836497372202576 -0.029337708931416275 -17.78116970192641
569 -0.03021160839125514 -17.86670898059383 -0.02954385308548808 -17.810713555011898
570 -0.03021303527057171 -17.8969220158644 -0.031538376957178114 -17.842251931969077
571 -0.030201276671141385 -17.927123292535544 -0.030234190821647643 -17.872486122790725
572 -0.030189356487244367 -17.95731264902279 -0.029064383823424578 -17.90155050661415
573 -0.030206856783479452 -17.98751950580627 -0.031957479380071166 -17.933507985994222
574 -0.030193047411739827 -18.017712553218008 -0.030572487320750952 -17.964080473314972
575 -0.030177722033113242 -18.04789027525112 -0.031466094125062224 -17.995546567440034
576 -0.03018439617007971 -18.0780746714212 -0.02933902395889163 -18.024885591398924
577 -0.030183856282383202 -18.108258527703583 -0.030103765614330768 -18.054989357013255
578 -0.03017189772799611 -18.13843042543158 -0.029831417091190814 -18.084820774104447
579 -0.03016391731798649 -18.168594342749564 -0.02797347791492939 -18.112794252019377
580 -0.030179807916283607 -18.198774150665848 -0.029037596471607686 -18.141831848490984
581 -0.03018502639606595 -18.228959177061913 -0.02996263252571225 -18.171794481016697
582 -0.03016760302707553 -18.259126780088987 -0.030116618145257235 -18.201911099161954
583 -0.03017627280205488 -18.289303052891043 -0.029100938607007264 -18.231012037768963
584 -0.030148780066519977 -18.31945183295756 -0.03187586273998022 -18.262887900508943
585 -0.030169576033949853 -18.34962140899151 -0.031058414559811353 -18.293946315068755
586 -0.030156062543392183 -18.3797774715349 -0.02987906727939844 -18.323825382348154
587 -0.030157247371971608 -18.40993471890687 -0.029383595753461122 -18.353208978101616
588 -0.030174213461577892 -18.44010893236845 -0.031933818571269514 -18.385142796672884
589 -0.030152076575905084 -18.470261008944355 -0.029301487468183042 -18.414444284141066
590 -0.030170873366296293 -18.50043188231065 -0.03356795758008957 -18.448012241721155
591 -0.03013477809727192 -18.53056666040792 -0.030020867474377155 -18.478033109195533
592 -0.03013630900532007 -18.560702969413242 -0.030424537230283023 -18.508457646425814
593 -0.03013769183307886 -18.59084066124632 -0.03020476531237364 -18.538662411738187
594 -0.030126789771020412 -18.620967451017343 -0.029936347622424364 -18.56859875936061
595 -0.030155303329229353 -18.651122754346574 -0.027476700954139233 -18.59607546031475
596 -0.030128068663179873 -18.681250823009755 -0.029607467260211705 -18.625682927574964
597 -0.030139011889696123 -18.71138983489945 -0.029586353804916143 -18.65526928137988
598 -0.030141221545636653 -18.741531056445087 -0.02985784485936165 -18.68512712623924
599 -0.03017260432243347 -18.77170366076752 -0.026423489209264517 -18.711550615448505
600 -0.030156637914478777 -18.801860298682 -0.029632172361016274 -18.74118278780952
601 -0.03014566972851753 -18.83200596841052 -0.030278918147087098 -18.771461705956607
602 -0.03014193121343851 -18.86214789962396 -0.02945015961304307 -18.80091186556965
603 -0.03014110354706645 -18.892289003171026 -0.03063378669321537 -18.831545652262864
604 -0.0301474554464221 -18.922436458617447 -0.02907436415553093 -18.860620016418395
605 -0.03015323132276535 -18.95258968994021 -0.03025883249938488 -18.89087884891778
606 -0.030146517883986236 -18.982736207824196 -0.02978715905919671 -18.920666007976976
607 -0.030144288390874862 -19.01288049621507 -0.030365349911153316 -18.95103135788813
608 -0.03013522019609809 -19.04301571641117 -0.029889428149908782 -18.980920786038038
609 -0.03012307733297348 -19.073138793744143 -0.02992682121694088 -19.010847607254977
610 -0.030131511762738226 -19.103270305506882 -0.031211158633232115 -19.04205876588821
611 -0.030124988593161105 -19.133395294100044 -0.0303767723031342 -19.072435538191346
612 -0.030123957339674233 -19.16351925143972 -0.02814213028177619 -19.10057766847312
613 -0.03011949174106121 -19.19363874318078 -0.02894978104159236 -19.129527449514715
614 -0.03012641631066799 -19.22376515949145 -0.029105235170572997 -19.158632684685287
615 -0.030117665790021418 -19.253882825281472 -0.028492847084999086 -19.187125531770285
616 -0.03015361586585641 -19.28403644114733 -0.031886412389576436 -19.21901194415986
617 -0.03012298159301281 -19.314159422740342 -0.029437858331948518 -19.24844980249181
618 -0.030123649258166553 -19.344283071998507 -0.030088946502655745 -19.278538748994464
619 -0.030111349932849408 -19.374394421931356 -0.03191538825631142 -19.310454137250776
620 -0.030110536701977254 -19.404504958633332 -0.029916664026677607 -19.340370801277455
621 -0.03010413832962513 -19.43460909696296 -0.029539653472602366 -19.36991045475006
622 -0.030107841920107604 -19.464716938883065 -0.0305150693282485 -19.400425524078308
623 -0.03009698921814561 -19.49481392810121 -0.03062468282878399 -19.43105020690709
624 -0.030099259875714778 -19.524913187976924 -0.02795779947191477 -19.459008006379005
625 -0.030099840927869083 -19.555013028904792 -0.03055020971223712 -19.489558216091243
626 -0.030124229565262794 -19.585137258470056 -0.027999989595264195 -19.51755820568651
627 -0.030106215551495553 -19.61524347402155 -0.03149196663871408 -19.549050172325224
628 -0.030131253041327 -19.645374727062876 -0.03181831678375602 -19.58086848910898
629 -0.030093246418982745 -19.675467973481858 -0.030325470864772795 -19.611193959973754
630 -0.03008663896471262 -19.70555461244657 -0.029659825097769498 -19.640853785071524
631 -0.03009127974510193 -19.73564589219167 -0.030471516773104668 -19.67132530184463
632 -0.03008442623540759 -19.765730318427078 -0.029785430431365965 -19.701110732275996
633 -0.0300832555629313 -19.79581357399001 -0.030146623868495225 -19.731257356144493
634 -0.03008372224867344 -19.825897296238683 -0.030230141151696442 -19.76148749729619
635 -0.030072078574448824 -19.85596937481313 -0.03003974873572588 -19.791527246031915
636 -0.030078908335417508 -19.88604828314855 -0.02962175812572241 -19.821149004157636
637 -0.030072533432394265 -19.916120816580946 -0.030338161624968052 -19.851487165782604
638 -0.03007192797958851 -19.946192744560534 -0.028423285111784935 -19.87991045089439
639 -0.030062343552708627 -19.97625508811324 -0.028523017186671495 -19.90843346808106
640 -0.03008114444091916 -20.006336232554162 -0.03037365721538663 -19.938807125296446
641 -0.030077061988413333 -20.036413294542577 -0.03028505388647318 -19.96909217918292
642 -0.03007641863077879 -20.066489713173354 -0.028966097626835108 -19.998058276809754
643 -0.03006913997232914 -20.096558853145684 -0.02727743750438094 -20.025335714314135
644 -0.03010984193533659 -20.12666869508102 -0.025891248881816865 -20.05122696319595
645 -0.030107735004276038 -20.156776430085294 -0.029889238718897104 -20.08111620191485
646 -0.030089635867625475 -20.18686606595292 -0.029585299640893938 -20.11070150155574
647 -0.030083523597568274 -20.216949589550488 -0.0307146898470819 -20.141416191402822
648 -0.030084926821291446 -20.24703451637178 -0.029547570180147885 -20.17096376158297
649 -0.030079479981213807 -20.277113996352995 -0.029230321012437343 -20.20019408259541
650 -0.030096395406872034 -20.307210391759867 -0.029261499270796777 -20.229455581866205
651 -0.03007205743342638 -20.337282449193292 -0.029686166159808635 -20.259141748026014
652 -0.030085663218051194 -20.367368112411345 -0.03018545461818576 -20.2893272026442
653 -0.030079344008117914 -20.397447456419464 -0.030354427639395 -20.319681630283593
654 -0.03008204735815525 -20.42752950377762 -0.02948818439617753 -20.349169814679772
655 -0.030088825430721045 -20.45761832920834 -0.02926963409408927 -20.37843944877386
656 -0.03008026899769902 -20.48769859820604 -0.029910519998520613 -20.40834996877238
657 -0.03007397735491395 -20.517772575560954 -0.02941209264099598 -20.437762061413377
658 -0.030068280547857283 -20.547840856108813 -0.03089110739529133 -20.468653168808668
659 -0.03006116356700659 -20.57790201967582 -0.028997134789824484 -20.497650303598494
660 -0.030066634248942136 -20.60796865392476 -0.029848452378064393 -20.52749875597656
661 -0.030064056999981402 -20.638032710924744 -0.02984711267054081 -20.5573458686471
662 -0.030067760683596133 -20.66810047160834 -0.029745687264949083 -20.58709155591205
663 -0.03006649957969785 -20.698166971188037 -0.03155505638569593 -20.618646612297745
664 -0.030061525385826827 -20.728228496573863 -0.030360609665513037 -20.64900722196326
665 -0.03004677062854171 -20.758275267202404 -0.030041789449751378 -20.67904901141301
666 -0.030046531464904547 -20.788321798667308 -0.030435678269714116 -20.709484689682725
667 -0.03003435879945755 -20.818356157466766 -0.03270879741758108 -20.742193487100305
668 -0.030023871641606092 -20.848380029108373 -0.02788873165845871 -20.770082218758763
669 -0.030031046085059642 -20.878411075193434 -0.03019086830317974 -20.800273087061942
670 -0.030043616611510515 -20.908454691804945 -0.029597236961126327 -20.82987032402307
671 -0.03003201587125659 -20.9384867076762 -0.030639442801475524 -20.860509766824546
672 -0.030032569635659458 -20.96851927731186 -0.030509368982166052 -20.89101913580671
673 -0.030031152814626694 -20.998550430126485 -0.029788404610008 -20.92080754041672
674 -0.03006778275594115 -21.028618212882428 -0.036475122533738615 -20.95728266295046
675 -0.029987056087702513 -21.05860526897013 -0.030266725085675718 -20.987549388036133
676 -0.029996366798877717 -21.088601635769006 -0.03011591611430049 -21.017665304150434
677 -0.02998642986640334 -21.11858806563541 -0.02981299478560686 -21.047478298936042
678 -0.029990016762167216 -21.148578082397577 -0.030525310523808004 -21.07800360945985
679 -0.02998382309451699 -21.178561905492096 -0.030347490776330234 -21.108351100236177
680 -0.029986849799752236 -21.208548755291847 -0.029906456638127566 -21.138257556874304
681 -0.029972515627741815 -21.238521270919588 -0.02983750905841589 -21.16809506593272
682 -0.0299731926061213 -21.26849446352571 -0.031048593297600745 -21.199143659230323
683 -0.02995924074202776 -21.298453704267736 -0.02889545224606991 -21.22803911147639
684 -0.029973098170012237 -21.328426802437747 -0.028965139854699375 -21.25700425133109
685 -0.0299842095002532 -21.358411011938 -0.030522582307457923 -21.287526833638548
686 -0.029963990114629267 -21.38837500205263 -0.030277420394122602 -21.31780425403267
687 -0.02996075861155987 -21.41833576066419 -0.0289944838732481 -21.346798737905917
688 -0.02996836956590414 -21.448304130230092 -0.03193715699017048 -21.37873589489609
689 -0.02996258456259966 -21.478266714792692 -0.029573391564190386 -21.40830928646028
690 -0.02995866946876049 -21.508225384261454 -0.030667511001229285 -21.43897679746151
691 -0.02995726391673088 -21.538182648178186 -0.029495543148368598 -21.46847234060988
692 -0.029953751340508462 -21.568136399518693 -0.029343649931252002 -21.49781599054113
693 -0.029946641717106103 -21.5980830412358 -0.02914290940389037 -21.526958899945022
694 -0.02995404349640012 -21.6280370847322 -0.030776600632816554 -21.557735500577838
695 -0.02993932841345668 -21.657976413145654 -0.030664173979312183 -21.58839967455715
696 -0.029934581089764833 -21.68791099423542 -0.029934000782668592 -21.618333675339816
697 -0.029934835992753504 -21.717845830228175 -0.029258275218307973 -21.647591950558123
698 -0.02993897022679448 -21.74778480045497 -0.02997172437608242 -21.677563674934206
699 -0.029925618134438992 -21.777710418589407 -0.03277543298900128 -21.710339107923208
700 -0.029920369759202002 -21.80763078834861 -0.029917098674923183 -21.74025620659813
701 -0.029924822878092526 -21.837555611226705 -0.03008581353351474 -21.770342020131643
702 -0.02991724805906415 -21.86747285928577 -0.029932629503309726 -21.800274649634954
703 -0.029917397256940603 -21.89739025654271 -0.030441524367779492 -21.830716174002735
704 -0.02990452479571104 -21.92729478133842 -0.03045760076493025 -21.861173774767664
705 -0.029911935795098543 -21.95720671713352 -0.029601005744189023 -21.890774780511855
706 -0.029900959134101866 -21.987107676267623 -0.029467334598302843 -21.920242115110156
707 -0.02990907048806548 -22.01701674675569 -0.028422907926142216 -21.9486650230363
708 -0.029909389838576318 -22.046926136594266 -0.029437619261443615 -21.978102642297742
709 -0.02990926131606102 -22.076835397910326 -0.030278954934328795 -22.00838159723207
710 -0.029902678076177837 -22.106738075986502 -0.029693676717579366 -22.038075273949648
711 -0.029913442209362984 -22.136651518195865 -0.028378794714808465 -22.066454068664456
712 -0.02989643542096019 -22.166547953616824 -0.03315939251333475 -22.09961346117779
713 -0.029894184600561858 -22.196442138217385 -0.030789087060838938 -22.130402548238628
714 -0.02986747594550252 -22.226309614162886 -0.03222444374114275 -22.16262699197977
715 -0.029881512746214867 -22.2561911269091 -0.030722197238355876 -22.193349189218125
716 -0.029879191424697638 -22.2860703183338 -0.030380054097622632 -22.22372924331575
717 -0.02987054642289877 -22.315940864756698 -0.029901190474629403 -22.253630433790377
718 -0.02986988630145788 -22.345810751058156 -0.02849801955744624 -22.282128453347823
719 -0.029868161026388406 -22.375678912084545 -0.02971467198804021 -22.311843125335862
720 -0.029870575200766324 -22.405549487285313 -0.030278771463781596 -22.342121896799643
721 -0.029865115787833928 -22.43541460307315 -0.03061413364484906 -22.372736030444493
722 -0.029850850347429514 -22.465265453420578 -0.030768060963600873 -22.403504091408095
723 -0.02984304940328002 -22.495108502823857 -0.03063839292153716 -22.434142484329634
724 -0.029848542343825103 -22.52495704516768 -0.02956680878996849 -22.463709293119603
725 -0.029831331875175237 -22.554788377042858 -0.030261149536818265 -22.493970442656423
726 -0.029859693069010974 -22.584648070111868 -0.02824108088389039 -22.522211523540314
727 -0.02985335635021329 -22.61450142646208 -0.028770163748413326 -22.550981687288726
728 -0.02984287953004241 -22.644344305992124 -0.029749970603734254 -22.58073165789246
729 -0.02983095645904541 -22.67417526245117 -0.028862784150987864 -22.60959444204345
730 -0.029839040897786617 -22.704014303348956 -0.029354930203408004 -22.638949372246856
731 -0.029837408754974603 -22.73385171210393 -0.029844848532229663 -22.668794220779084
732 -0.029826663713902236 -22.763678375817832 -0.02560894712805748 -22.69440316790714
733 -0.02985983807593584 -22.79353821389377 -0.02998023685067892 -22.72438340475782
734 -0.02984850751236081 -22.82338672140613 -0.029541255068033935 -22.753924659825852
735 -0.029842719621956348 -22.853229441028088 -0.030194552056491374 -22.784119211882345
736 -0.029832343198359014 -22.883061784226445 -0.03178300783038139 -22.815902219712726
737 -0.02983100861310959 -22.912892792839553 -0.029705859068781138 -22.845608078781506
738 -0.02988398838788271 -22.942776781227437 -0.039345126040279864 -22.884953204821787
739 -0.0298061341047287 -22.972582915332165 -0.030205527134239674 -22.915158731956026
740 -0.029797254037111996 -23.002380169369278 -0.03003158709034324 -22.945190319046368
741 -0.029799529630690814 -23.03217969899997 -0.029975248407572506 -22.975165567453942
742 -0.029800762608647346 -23.061980461608616 -0.029928846191614865 -23.00509441364556
743 -0.02979140942916274 -23.09177187103778 -0.028521405812352896 -23.03361581945791
744 -0.0297923669219017 -23.12156423795968 -0.03024619594216347 -23.063862015400073
745 -0.02979061035439372 -23.151354848314075 -0.029335905332118273 -23.09319792073219
746 -0.029789946507662535 -23.181144794821737 -0.03015550086274743 -23.12335342159494
747 -0.029790397640317677 -23.210935192462056 -0.030292276851832868 -23.15364569844677
748 -0.029771270230412483 -23.24070646269247 -0.030090818367898464 -23.18373651681467
749 -0.029764830600470304 -23.27047129329294 -0.029616443533450366 -23.213352960348118
750 -0.02977391267195344 -23.30024520596489 -0.028588045854121447 -23.24194100620224
751 -0.02976776668801904 -23.33001297265291 -0.031193891260772943 -23.273134897463013
752 -0.029775637667626143 -23.359788610320535 -0.028807290364056826 -23.30194218782707
753 -0.029761667549610137 -23.389550277870146 -0.030317754950374365 -23.332259942777444
754 -0.02976261982694268 -23.41931289769709 -0.034429284371435644 -23.36668922714888
755 -0.029747973009943963 -23.449060870707033 -0.030191177688539027 -23.396880404837418
756 -0.02974258838221431 -23.478803459089246 -0.028704440221190453 -23.42558484505861
757 -0.02974452432245016 -23.508547983411695 -0.029850652534514667 -23.455435497593122
758 -0.02974625360220671 -23.5382942370139 -0.028770565800368787 -23.48420606339349
759 -0.02974331667646766 -23.568037553690367 -0.03036897676065564 -23.514575040154146
760 -0.029745784495025872 -23.597783338185394 -0.027946596033871174 -23.542521636188017
761 -0.029737317841500042 -23.627520656026896 -0.02949260352179408 -23.572014239709812
762 -0.029708209075033666 -23.657228865101928 -0.03430502973496914 -23.606319269444782
763 -0.029727772157639266 -23.686956637259566 -0.03075109962373972 -23.63707036906852
764 -0.029732701648026705 -23.716689338907592 -0.029050722531974316 -23.666121091600495
765 -0.02970942771062255 -23.746398766618213 -0.027941548731178045 -23.694062640331673
766 -0.029731723386794327 -23.77613049000501 -0.02999745300039649 -23.72406009333207
767 -0.029733099695295095 -23.805863589700305 -0.030484119337052105 -23.754544212669124
768 -0.029721664637327193 -23.835585254337634 -0.03042474240064621 -23.784968955069772
769 -0.02970567950978875 -23.865290933847422 -0.029410902690142394 -23.814379857759914
770 -0.029715249314904213 -23.895006183162327 -0.02851667245849967 -23.842896530218415
771 -0.029704559687525035 -23.92471074284985 -0.024707406107336283 -23.86760393632575
772 -0.029727437254041433 -23.954438180103892 -0.02894881283864379 -23.896552749164393
773 -0.029716420359909533 -23.984154600463803 -0.03113612290471792 -23.927688872069112
774 -0.029724044352769853 -24.01387864481657 -0.02860508356243372 -23.956293955631544
775 -0.029727526381611823 -24.043606171198185 -0.02918629301711917 -23.985480248648663
776 -0.029743976239115 -24.0733501474373 -0.026363643910735847 -24.011843892559398
777 -0.02973579727113247 -24.103085944708432 -0.02982297781854868 -24.041666870377945
778 -0.029750242456793786 -24.132836187165225 -0.03024053489789367 -24.071907405275837
779 -0.029739189334213732 -24.16257537649944 -0.03252052813768387 -24.104427933413522
780 -0.02973423320800066 -24.19230960970744 -0.03173269834369421 -24.136160631757217
781 -0.029713449999690056 -24.22202305970713 -0.03111174013465643 -24.167272371891872
782 -0.0297128276899457 -24.251735887397075 -0.03161199688911438 -24.198884368780988
783 -0.029716780874878168 -24.281452668271953 -0.02875683307647705 -24.227641201857466
784 -0.029706355836242437 -24.311159024108196 -0.0299931475892663 -24.257634349446732
785 -0.02972469860687852 -24.340883722715073 -0.030260687321424486 -24.287895036768155
786 -0.029710082244127987 -24.370593804959203 -0.02891095820814371 -24.3168059949763
787 -0.02971018208190799 -24.40030398704111 -0.029928710497915744 -24.346734705474216
788 -0.029710996616631746 -24.430014983657742 -0.029512610752135515 -24.37624731622635
789 -0.029714304860681294 -24.459729288518425 -0.028275873605161907 -24.40452318983151
790 -0.029717108979821206 -24.489446397498245 -0.029316478595137595 -24.43383966842665
791 -0.029719861317425968 -24.51916625881567 -0.02933579180389643 -24.463175460230545
792 -0.029715712647885084 -24.548881971463555 -0.03190181208774447 -24.49507727231829
793 -0.029704026505351068 -24.578585997968904 -0.03018676321953535 -24.525264035537827
794 -0.029694508388638498 -24.60828050635754 -0.029567488469183445 -24.55483152400701
795 -0.02977474397048354 -24.638055250328026 -0.023033097479492427 -24.5778646214865
796 -0.02971293283626437 -24.66776818316429 -0.029491347074508668 -24.60735596856101
797 -0.02971604550257325 -24.697484228666866 -0.028212923277169465 -24.63556889183818
798 -0.029715460259467363 -24.727199688926333 -0.02938003484159708 -24.664948926679777
799 -0.029722874518483877 -24.756922563444817 -0.032283542305231096 -24.697232468985007
800 -0.02970367018133402 -24.78662623362615 -0.02908259313553572 -24.72631506212054
801 -0.029697428923100233 -24.81632366254925 -0.029890136513859033 -24.7562051986344
802 -0.029699860513210295 -24.846023523062463 -0.030302294064313173 -24.786507492698714
803 -0.029680733662098648 -24.87570425672456 -0.036443588137626645 -24.82295108083634
804 -0.02966868318617344 -24.905372939910734 -0.029757205955684186 -24.852708286792023
805 -0.02967100515961647 -24.93504394507035 -0.02945414390414953 -24.882162430696173
806 -0.02966446625068784 -24.964708411321038 -0.029582669120281936 -24.911745099816454
807 -0.029665896389633416 -24.99437430771067 -0.029899416584521533 -24.941644516400974
808 -0.029652057960629464 -25.0240263656713 -0.029846971109509467 -24.971491487510484
809 -0.02966534309089184 -25.05369170876219 -0.029767015296965838 -25.00125850280745
810 -0.029653833620250224 -25.083345542382443 -0.026505610067397357 -25.027764112874845
811 -0.029683327581733466 -25.113028869964175 -0.0304367333650589 -25.058200846239902
812 -0.02966664480045438 -25.14269551476463 -0.02947685234248638 -25.08767769858239
813 -0.02967924242839217 -25.172374757193023 -0.029979799780994652 -25.117657498363386
814 -0.029657192528247833 -25.20203194972127 -0.03037019483745098 -25.148027693200838
815 -0.029658940620720387 -25.23169089034199 -0.03265959564596414 -25.1806872888468
816 -0.029650996159762143 -25.261341886501754 -0.029644478764384984 -25.210331767611187
817 -0.02964534992352128 -25.290987236425273 -0.029901405796408653 -25.240233173407596
818 -0.02963969111442566 -25.3206269275397 -0.03005170226097107 -25.270284875668565
819 -0.029634605906903744 -25.350261533446602 -0.02932312758639455 -25.29960800325496
820 -0.029631697945296763 -25.3798932313919 -0.030581995192915202 -25.330189998447874
821 -0.02961700651794672 -25.409510237909846 -0.02840462066233158 -25.358594619110207
822 -0.029641647171229125 -25.439151885081074 -0.029274519812315703 -25.38786913892252
823 -0.029663715977221727 -25.468815601058296 -0.01927643399685621 -25.40714557291938
824 -0.029658885672688484 -25.498474486730984 -0.029166664835065602 -25.436312237754446
825 -0.029661441314965488 -25.52813592804595 -0.029709589760750534 -25.466021827515195
826 -0.02965633273124695 -25.557792260777195 -0.030033526290208102 -25.496055353805403
827 -0.02965983971953392 -25.58745210049673 -0.027682457864284516 -25.523737811669687
828 -0.029676958732306958 -25.617129059229036 -0.028084277734160425 -25.551822089403846
829 -0.029659284092485905 -25.64678834332152 -0.02951273610815406 -25.581334825512
830 -0.029662851151078938 -25.6764511944726 -0.02972784489393234 -25.611062670405932
831 -0.029650950618088246 -25.70610214509069 -0.02979013742879033 -25.640852807834722
832 -0.029676732514053582 -25.735778877604744 -0.032492192834615706 -25.67334500066934
833 -0.029644146095961332 -25.765423023700706 -0.02960782330483198 -25.702952823974172
834 -0.02964232312515378 -25.795065346825858 -0.029475607443600893 -25.732428431417773
835 -0.02963610114529729 -25.824701447971155 -0.029755011200904846 -25.762183442618678
836 -0.029636753723025322 -25.85433820169418 -0.03396048471331596 -25.796143927331993
837 -0.02961144084110856 -25.88394964253529 -0.027910138852894305 -25.82405406618489
838 -0.029622744396328927 -25.913572386931616 -0.02780407005921006 -25.8518581362441
839 -0.029632329288870097 -25.943204716220485 -0.03049992984160781 -25.882358066085708
840 -0.02962370654568076 -25.972828422766167 -0.03275345638394356 -25.91511152246965
841 -0.029590020701289178 -26.002418443467455 -0.03025478180497885 -25.94536630427463
842 -0.029595499392598867 -26.032013942860054 -0.029675780422985555 -25.975042084697613
843 -0.02959604002535343 -26.061609982885408 -0.03040492217987776 -26.00544700687749
844 -0.029587960336357355 -26.091197943221765 -0.029974943678826093 -26.035421950556316
845 -0.029587784595787526 -26.12078572781755 -0.027008862234652042 -26.062430812790968
846 -0.029587583057582377 -26.150373310875136 -0.030655739177018405 -26.093086551967986
847 -0.029593390226364136 -26.1799667011015 -0.028592890687286855 -26.12167944265527
848 -0.029603530932217837 -26.209570232033716 -0.029107106383889914 -26.15078654903916
849 -0.029600197076797487 -26.239170429110512 -0.030815083347260953 -26.18160163238642
850 -0.02960109943524003 -26.268771528545752 -0.028435304015874862 -26.210036936402297
851 -0.029584513418376444 -26.29835604196413 -0.029570781253278257 -26.239607717655574
852 -0.029591167438775302 -26.327947209402904 -0.028664530813694 -26.268272248469266
853 -0.029596688225865364 -26.35754389762877 -0.027786157466471194 -26.29605840593574
854 -0.0295967448502779 -26.387140642479046 -0.02943829130381346 -26.32549669723955
855 -0.02961114188656211 -26.41675178436561 -0.03089655386283994 -26.35639325110239
856 -0.029594143107533454 -26.446345927473143 -0.029574112873524426 -26.385967363975915
857 -0.02958762366324663 -26.47593355113639 -0.028995112609118225 -26.414962476585032
858 -0.029588029999285937 -26.505521581135675 -0.02579531129449606 -26.440757787879527
859 -0.029603709280490876 -26.535125290416165 -0.029726996179670097 -26.470484784059195
860 -0.029604037012904882 -26.56472932742907 -0.029807446897029875 -26.500292230956227
861 -0.029598213173449038 -26.59432754060252 -0.028160701133310796 -26.528452932089536
862 -0.029605807457119226 -26.62393334805964 -0.02970206243917346 -26.55815499452871
863 -0.029592172149568795 -26.65352552020921 -0.030000427458435296 -26.588155421987146
864 -0.02959367958828807 -26.6831191997975 -0.029386080242693423 -26.61754150222984
865 -0.029587412998080254 -26.71270661279558 -0.029577964171767234 -26.64711946640161
866 -0.029596562776714564 -26.742303175572292 -0.029356620460748672 -26.67647608686236
867 -0.029591444693505765 -26.771894620265797 -0.02947532953694463 -26.7059514163993
868 -0.029581032507121564 -26.80147565277292 -0.029535869229584934 -26.735487285628885
869 -0.02959049427881837 -26.831066147051736 -0.029088525008410214 -26.764575810637297
870 -0.02959492113441229 -26.860661068186147 -0.029632152058184147 -26.79420796269548
871 -0.029574950877577066 -26.890236019063725 -0.026647501997649668 -26.820855464693132
872 -0.029611871298402547 -26.919847890362128 -0.029881892912089824 -26.850737357605222
873 -0.02959818663075566 -26.949446076992885 -0.03001682013273239 -26.880754177737956
874 -0.029592461977154018 -26.979038538970038 -0.029079943522810937 -26.909834121260765
875 -0.029587407037615775 -27.008625946007655 -0.03136498956009746 -26.94119911082086
876 -0.029587835632264615 -27.038213781639918 -0.030546852946281434 -26.97174596376714
877 -0.02958420803770423 -27.067797989677622 -0.02926061414182186 -27.001006577908964
878 -0.0295798035338521 -27.097377793211475 -0.028821523208171128 -27.029828101117136
879 -0.02957754284143448 -27.12695533605291 -0.029691641312092544 -27.059519742429227
880 -0.029547003097832203 -27.15650233915074 -0.02687693974003196 -27.08639668216926
881 -0.029575102776288987 -27.18607744192703 -0.029063717648386955 -27.115460399817646
882 -0.029586073476821184 -27.21566351540385 -0.03026575008407235 -27.14572614990172
883 -0.029579869098961355 -27.24524338450281 -0.03010614328086376 -27.175832293182584
884 -0.02957411212846637 -27.274817496631275 -0.02882028678432107 -27.204652579966904
885 -0.029579331260174514 -27.30439682789145 -0.02983491625636816 -27.234487496223274
886 -0.029577603656798603 -27.333974431548246 -0.029199711699038743 -27.263687207922313
887 -0.0295950997620821 -27.36356953131033 -0.021033996436744928 -27.28472120435906
888 -0.02959468886256218 -27.393164220172892 -0.030531748663634062 -27.315252953022693
889 -0.029586922284215687 -27.42275114245711 -0.029175524413585664 -27.344428477436278
890 -0.029581763222813605 -27.452332905679924 -0.02965139951556921 -27.374079876951846
891 -0.029574884474277495 -27.481907790154203 -0.0348825465887785 -27.408962423540626
892 -0.029569551814347506 -27.51147734196855 -0.0292641538195312 -27.438226577360158
893 -0.02957111969590187 -27.541048461664452 -0.02944238865748048 -27.467668966017637
894 -0.029554902482777833 -27.57060336414723 -0.028329349774867296 -27.495998315792505
895 -0.029579018894582986 -27.600182383041815 -0.03223703000694513 -27.52823534579945
896 -0.029568655416369438 -27.629751038458185 -0.02814476229250431 -27.556380108091957
897 -0.029554030485451223 -27.659305068943635 -0.030120650958269834 -27.586500759050228
898 -0.029572595749050377 -27.688877664692686 -0.02954573733732104 -27.61604649638755
899 -0.02955578500404954 -27.718433449696736 -0.030093399155884982 -27.646139895543435
900 -0.029556673020124435 -27.74799012271686 -0.02908437941223383 -27.675224274955667
901 -0.029557304922491312 -27.77754742763935 -0.0288407520391047 -27.704065026994773
902 -0.02959040189161897 -27.80713782953097 -0.027528583910316227 -27.73159361090509
903 -0.029576280247420074 -27.836714109778388 -0.029147595074027775 -27.76074120597912
904 -0.02956664375960827 -27.866280753537996 -0.0287104650400579 -27.789451671019176
905 -0.029572755843400956 -27.895853509381396 -0.028082169964909552 -27.817533840984087
906 -0.029574693739414216 -27.92542820312081 -0.030549836438149215 -27.848083677422235
907 -0.02956047086045146 -27.954988673981262 -0.030955747701227665 -27.879039425123462
908 -0.02954674353823066 -27.984535417519492 -0.02842600764706731 -27.90746543277053
909 -0.02955805594101548 -28.01409347346051 -0.029387128073722124 -27.93685256084425
910 -0.029557962901890278 -28.0436514363624 -0.028672566823661327 -27.965525127667913
911 -0.029554141871631145 -28.07320557823403 -0.02956877797842026 -27.995093905646332
912 -0.02955736955627799 -28.10276294779031 -0.030038389284163712 -28.025132294930497
913 -0.02955744620412588 -28.132320393994437 -0.029518517013639212 -28.054650811944136
914 -0.02954986821860075 -28.16187026221304 -0.030223548226058484 -28.084874360170193
915 -0.029550546128302813 -28.19142080834134 -0.028509220480918883 -28.113383580651114
916 -0.02955016614869237 -28.220970974490033 -0.027263096626847984 -28.14064667727796
917 -0.02955883853137493 -28.25052981302141 -0.029314911738038064 -28.169961589015998
918 -0.02956160306930542 -28.280091416090713 -0.03001441713422537 -28.199976006150223
919 -0.0295480377972126 -28.309639453887925 -0.030267018638551236 -28.230243024788773
920 -0.029550008196383714 -28.33918946208431 -0.029163324274122715 -28.259406349062896
921 -0.029545051325112582 -28.36873451340942 -0.028160852566361427 -28.28756720162926
922 -0.02954586548730731 -28.39828037889673 -0.03204561416059733 -28.319612815789856
923 -0.029536744859069586 -28.427817123755798 -0.029320051614195108 -28.348932867404052
924 -0.029538535792380572 -28.457355659548178 -0.030520472303032876 -28.379453339707084
925 -0.029516982566565274 -28.486872642114744 -0.029872087761759758 -28.409325427468843
926 -0.029523011390119792 -28.516395653504862 -0.030275699775666 -28.439601127244508
927 -0.029517583549022675 -28.545913237053885 -0.028806887473911046 -28.46840801471842
928 -0.029525660257786513 -28.57543889731167 -0.028353265207260846 -28.496761279925682
929 -0.0294968138448894 -28.60493571115656 -0.02048819251358509 -28.517249472439268
930 -0.029543281067162752 -28.634478992223723 -0.029154369607567787 -28.546403842046836
931 -0.029546044021844863 -28.66402503624557 -0.029325123131275176 -28.57572896517811
932 -0.02953958762809634 -28.693564623873666 -0.02977931695058942 -28.6055082821287
933 -0.029540476948022844 -28.723105100821687 -0.02958537917584181 -28.63509366130454
934 -0.02954119276255369 -28.75264629358424 -0.030143478699028493 -28.66523714000357
935 -0.029507803730666637 -28.78215409731491 -0.015849186154082418 -28.68108632615765
936 -0.02958241421729326 -28.811736511532203 -0.029678343515843152 -28.710764669673495
937 -0.029572848603129386 -28.841309360135334 -0.029321930836886168 -28.74008660051038
938 -0.029587624687701465 -28.870896984823034 -0.029470469150692225 -28.769557069661072
939 -0.029571390151977538 -28.900468374975013 -0.02940217303112149 -28.798959242692195
940 -0.029564286395907403 -28.93003266137092 -0.029904953297227622 -28.82886419598942
941 -0.029579822532832624 -28.95961248390375 -0.030617425125092267 -28.859481621114515
942 -0.029561533220112325 -28.98917401712386 -0.028546659648418425 -28.888028280762935
943 -0.029548751097172497 -29.018722768221036 -0.0347433190792799 -28.922771599842214
944 -0.029553658328950405 -29.048276426549986 -0.02878883173689246 -28.951560431579107
945 -0.029536886606365442 -29.07781331315635 -0.029899676237255333 -28.981460107816364
946 -0.029539899434894323 -29.107353212591246 -0.029039932042360307 -29.010500039858723
947 -0.029535887110978366 -29.136889099702223 -0.028398620430380106 -29.038898660289103
948 -0.02953967284411192 -29.166428772546336 -0.028861615899950267 -29.067760276189052
949 -0.029542645998299123 -29.195971418544634 -0.030980730429291725 -29.098741006618344
950 -0.02955554947257042 -29.225526968017203 -0.03274541478604078 -29.131486421404386
951 -0.02951905895024538 -29.25504602696745 -0.027997384406626226 -29.15948380581101
952 -0.029527869634330274 -29.284573896601778 -0.02987883407622576 -29.189362639887236
953 -0.029518877808004617 -29.314092774409783 -0.0320678535848856 -29.22143049347212
954 -0.02950749220326543 -29.34360026661305 -0.027792476024478673 -29.2492229694966
955 -0.029512184020131827 -29.37311245063318 -0.02943258108571172 -29.27865555058231
956 -0.029507030360400678 -29.40261948099358 -0.02154770903289318 -29.300203259615206
957 -0.029563723877072335 -29.43218320487065 -0.030167667474597693 -29.330370927089803
958 -0.02954962830990553 -29.461732833180555 -0.029530797526240347 -29.359901724616044
959 -0.029544246941804887 -29.49127708012236 -0.029634519014507532 -29.389536243630552
960 -0.029538754746317862 -29.520815834868678 -0.02985758939757943 -29.41939383302813
961 -0.02953707054257393 -29.550352905411252 -0.029667834658175705 -29.44906166768631
962 -0.0295249049551785 -29.57987781036643 -0.028573004901409148 -29.47763467258772
963 -0.02952411286532879 -29.609401923231758 -0.029640506394207476 -29.507275178981928
964 -0.02953284289687872 -29.638934766128635 -0.028455774299800396 -29.53573095328173
965 -0.029525792598724364 -29.66846055872736 -0.030526005383580922 -29.56625695866531
966 -0.029529581125825644 -29.697990139853186 -0.029596476815640926 -29.59585343548095
967 -0.029520527739077807 -29.727510667592263 -0.029451389238238333 -29.62530482471919
968 -0.02952147414907813 -29.75703214174134 -0.029841493256390093 -29.655146317975582
969 -0.029479395132511854 -29.786511536873853 -0.030399718321859837 -29.685546036297442
970 -0.029527683556079865 -29.816039220429932 -0.03013762440532446 -29.715683660702766
971 -0.02951544662937522 -29.845554667059307 -0.032148238457739356 -29.747831899160506
972 -0.029518103413283824 -29.875072770472592 -0.030036680214107037 -29.777868579374612
973 -0.029417090862989426 -29.90448986133558 -0.04393489956855774 -29.82180347894317
974 -0.02948445901274681 -29.933974320348327 -0.02998328087851405 -29.851786759821685
975 -0.029468367341905832 -29.963442687690232 -0.02884117718786001 -29.880627937009546
976 -0.029468600172549486 -29.992911287862782 -0.029205288179218768 -29.909833225188766
977 -0.029462402779608966 -30.02237369064239 -0.0298109769821167 -29.939644202170882
978 -0.02945773433893919 -30.05183142498133 -0.029678328428417444 -29.9693225305993
979 -0.029453345388174058 -30.081284770369503 -0.029497590195387603 -29.998820120794687
980 -0.02945058373734355 -30.110735354106847 -0.029668568447232247 -30.028488689241918
981 -0.029446322564035655 -30.14018167667088 -0.028557707089930773 -30.05704639633185
982 -0.029442560113966464 -30.16962423678485 -0.029348904825747014 -30.086395301157594
983 -0.029469079431146385 -30.199093316215993 -0.022949475049972533 -30.109344776207568
984 -0.02947622546926141 -30.228569541685253 -0.029468033742159606 -30.138812809949727
985 -0.02945835394784808 -30.258027895633102 -0.029696117714047433 -30.168508927663773
986 -0.029460230749100445 -30.287488126382204 -0.029139751754701137 -30.197648679418474
987 -0.029457917250692845 -30.316946043632896 -0.030179571267217396 -30.227828250685693
988 -0.029470666777342558 -30.34641671041024 -0.029726757481694222 -30.257555008167387
989 -0.02946072304621339 -30.375877433456452 -0.030993894394487142 -30.288548902561875
990 -0.02944953879341483 -30.405326972249867 -0.02929149679839611 -30.31784039936027
991 -0.029456879943609238 -30.434783852193476 -0.030021557211875917 -30.347861956572146
992 -0.02945078881457448 -30.46423464100805 -0.029467187263071536 -30.37732914383522
993 -0.029472846537828445 -30.49370748754588 -0.033272762596607205 -30.410601906431825
994 -0.029440637584775685 -30.523148125130657 -0.030416389647871255 -30.441018296079697
995 -0.02942343633621931 -30.552571561466877 -0.029478511586785317 -30.470496807666482
996 -0.029431195370852946 -30.58200275683773 -0.02951938696205616 -30.50001619462854
997 -0.029438475519418715 -30.61144123235715 -0.028676146548241375 -30.528692341176782
998 -0.029410357028245925 -30.6408515893854 -0.03846654240041971 -30.567158883577203
999 -0.029406290873885153 -30.670257880259285 -0.030101505760103463 -30.597260389337308
1000 -0.02940214229747653 -30.699660022556763 -0.029348388966172933 -30.62660877830348
1001 -0.029395137913525105 -30.72905516047029 -0.02946805227547884 -30.65607683057896
1002 -0.029377333633601666 -30.75843249410389 -0.029648496862500907 -30.68572532744146
1003 -0.029392291512340307 -30.78782478561623 -0.029410587344318628 -30.71513591478578
1004 -0.029396296199411153 -30.817221081815642 -0.029654702730476858 -30.744790617516255
1005 -0.02939278669655323 -30.846613868512197 -0.029540450498461723 -30.774331068014718
1006 -0.02939183311536908 -30.876005701627566 -0.029299582075327634 -30.803630650090046
1007 -0.02939931508153677 -30.905405016709103 -0.03131254483014345 -30.83494319492019
1008 -0.0293810972943902 -30.934786114003494 -0.02925109872594476 -30.864194293646133
1009 -0.029377409908920526 -30.964163523912415 -0.030050230119377373 -30.89424452376551
1010 -0.029373529832810163 -30.993537053745225 -0.029467554297298193 -30.92371207806281
1011 -0.02937119612470269 -31.02290824986993 -0.02884621862322092 -30.952558296686032
1012 -0.02935273740440607 -31.052260987274334 -0.031014767289161683 -30.983573063975193
1013 -0.029353437945246696 -31.08161442521958 -0.029459455888718365 -31.013032519863913
1014 -0.029376251623034477 -31.110990676842615 -0.03012287141755223 -31.043155391281466
1015 -0.029358855076134206 -31.140349531918748 -0.02712129643186927 -31.070276687713335
1016 -0.029360428638756274 -31.169709960557505 -0.028520793467760087 -31.098797481181094
1017 -0.029352501407265662 -31.199062461964772 -0.02816116437315941 -31.126958645554254
1018 -0.02938728258013725 -31.22844974454491 -0.042669587396085264 -31.169628232950338
1019 -0.029314794298261403 -31.257764538843173 -0.029169635754078625 -31.198797868704418
1020 -0.029315276350826026 -31.287079815193998 -0.02974916631355882 -31.228547035017975
1021 -0.029310167115181685 -31.31638998230918 -0.02949961069971323 -31.258046645717688
1022 -0.029309951327741147 -31.34569993363692 -0.029394949227571486 -31.28744159494526
1023 -0.029305950459092855 -31.375005884096012 -0.029114799667149784 -31.31655639461241
1024 -0.029318022169172765 -31.404323906265184 -0.02905508950352669 -31.345611484115935
1025 -0.029304847214370967 -31.433628753479553 -0.029842267371714117 -31.375453751487647
1026 -0.029311319068074226 -31.462940072547628 -0.03123336136341095 -31.40668711285106
1027 -0.029303975868970156 -31.492244048416598 -0.030239204037934543 -31.436926316888993
1028 -0.02928705494850874 -31.521531103365106 -0.02876259796321392 -31.46568891485221
1029 -0.029325298499315977 -31.550856401864422 -0.03481200709939003 -31.5005009219516
1030 -0.029285918083041908 -31.580142319947463 -0.02942538894712925 -31.529926310898727
1031 -0.02926799710839987 -31.60941031705586 -0.02913681520149112 -31.559063126100217
1032 -0.029275734070688487 -31.638686051126548 -0.028751611709594727 -31.58781473780981
1033 -0.029269479401409625 -31.66795553052796 -0.028593149688094854 -31.616407887497907
1034 -0.02927399119362235 -31.69722952172158 -0.029468495398759842 -31.645876382896667
1035 -0.029279350582510234 -31.72650887230409 -0.027775771357119082 -31.673652154253787
1036 -0.029277613013982774 -31.755786485318072 -0.023270498681813478 -31.6969226529356
1037 -0.02929121283814311 -31.785077698156215 -0.029520251229405402 -31.72644290416501
1038 -0.02928259028121829 -31.814360288437435 -0.028971515502780675 -31.75541441966779
1039 -0.029277079552412034 -31.843637367989846 -0.029337736126035453 -31.784752155793825
1040 -0.02929298160597682 -31.872930349595823 -0.029627771768718957 -31.814379927562545
1041 -0.029284325987100603 -31.902214675582922 -0.028556435741484164 -31.84293636330403
1042 -0.029288492910563946 -31.931503168493485 -0.028853447828441858 -31.871789811132473
1043 -0.029284847248345614 -31.96078801574183 -0.028563752491027116 -31.9003535636235
1044 -0.029288519360125064 -31.990076535101956 -0.02894515050575137 -31.929298714129253
1045 -0.029279251396656037 -32.019355786498615 -0.02987249717116356 -31.959171211300415
1046 -0.029283829592168333 -32.04863961609078 -0.029132487531751395 -31.988303698832166
1047 -0.02927805408835411 -32.07791767017913 -0.028888070862740277 -32.017191769694904
1048 -0.02927941018715501 -32.10719708036629 -0.029869624227285386 -32.04706139392219
1049 -0.029297468531876803 -32.13649454889817 -0.035517554730176926 -32.08257894865237
1050 -0.02925721127539873 -32.16575176017357 -0.029534873459488152 -32.11211382211186
1051 -0.0292500127106905 -32.19500177288426 -0.028856974747031926 -32.14097079685889
1052 -0.029243561532348396 -32.22424533441661 -0.029186949227005245 -32.17015774608589
1053 -0.029262504633516075 -32.25350783905012 -0.03059169864282012 -32.200749444728714
1054 -0.029230502247810364 -32.282738341297936 -0.02835477693006396 -32.22910422165878
1055 -0.029247866943478584 -32.311986208241414 -0.029222833178937434 -32.258327054837714
1056 -0.029235879983752967 -32.341222088225166 -0.02794733066111803 -32.286274385498835
1057 -0.029252104461193085 -32.37047419268636 -0.030111190024763347 -32.3163855755236
1058 -0.029259926825761794 -32.39973411951212 -0.02780776284635067 -32.34419333836995
1059 -0.029257113859057427 -32.42899123337118 -0.023400247003883122 -32.36759358537383
1060 -0.0292633892968297 -32.45825462266801 -0.027941380348056554 -32.395534965721886
1061 -0.029244392924010754 -32.48749901559202 -0.03416856098920107 -32.42970352671109
1062 -0.02924239719286561 -32.51674141278489 -0.028654585871845484 -32.458358112582935
1063 -0.0292369207367301 -32.54597833352162 -0.028524566628038883 -32.48688267921097
1064 -0.029243471566587687 -32.575221805088205 -0.02904885755851865 -32.51593153676949
1065 -0.029241541773080824 -32.60446334686129 -0.02876370633020997 -32.5446952430997
1066 -0.02924034371972084 -32.63370369058101 -0.029240220598876477 -32.57393546369858
1067 -0.029222711455076933 -32.662926402036085 -0.027234512753784655 -32.60116997645237
1068 -0.02923638289794326 -32.69216278493403 -0.029377998504787683 -32.63054797495715
1069 -0.02923846524208784 -32.721401250176115 -0.027704409044235944 -32.658252384001386
1070 -0.029276597034186124 -32.7506778472103 -0.02937716469168663 -32.687629548693074
1071 -0.029266123101115225 -32.779943970311415 -0.025466540735214947 -32.71309608942829
1072 -0.029267356172204016 -32.80921132648362 -0.02836303198710084 -32.74145912141539
1073 -0.029250580444931985 -32.83846190692855 -0.03133862111717463 -32.77279774253256
1074 -0.029271244071424007 -32.867733150999975 -0.02773471735417843 -32.80053245988674
1075 -0.02927488777786493 -32.89700803877784 -0.03353195898234844 -32.83406441886909
1076 -0.02926534153521061 -32.92627338031305 -0.028889909852296114 -32.862954328721386
1077 -0.029258423205465078 -32.95553180351851 -0.029553608130663635 -32.89250793685205
1078 -0.029249471519142388 -32.984781275037655 -0.03444042950868607 -32.92694836636073
1079 -0.029227649234235285 -33.01400892427189 -0.029718547035008668 -32.95666691339574
1080 -0.029224285297095774 -33.04323320956899 -0.029460234474390744 -32.986127147870135
1081 -0.0292362866923213 -33.07246949626131 -0.03421625345945358 -33.02034340132959
1082 -0.02921253340318799 -33.1016820296645 -0.027237869519740342 -33.04758127084933
1083 -0.02921809274703264 -33.13090012241153 -0.03138861218467355 -33.078969883034
1084 -0.029195041768252848 -33.160095164179786 -0.02945114942267537 -33.108421032456675
1085 -0.02918920312076807 -33.18928436730055 -0.030416143406182528 -33.13883717586286
1086 -0.02920427955687046 -33.21848864685742 -0.02301497831940651 -33.16185215418227
1087 -0.029211562220007183 -33.24770020907743 -0.029708801209926604 -33.1915609553922
1088 -0.02920334516093135 -33.27690355423836 -0.030799609515815972 -33.222360564908016
1089 -0.029241797514259815 -33.30614535175262 -0.03301375862210989 -33.25537432353013
1090 -0.0291908148676157 -33.33533616662024 -0.029127193707972766 -33.2845015172381
1091 -0.029197551775723696 -33.36453371839596 -0.029736618883907794 -33.31423813612201
1092 -0.029205302894115447 -33.393739021290074 -0.026550205983221532 -33.34078834210523
1093 -0.029213082790374757 -33.42295210408045 -0.029815052170306444 -33.370603394275534
1094 -0.029206200782209635 -33.452158304862664 -0.029625829309225082 -33.40022922358476
1095 -0.029206001572310923 -33.481364306434976 -0.029542188346385955 -33.42977141193114
1096 -0.029200419783592224 -33.51056472621857 -0.02841938715428114 -33.45819079908542
1097 -0.02919851578772068 -33.53976324200629 -0.028269501589238643 -33.48646030067466
1098 -0.029198041185736656 -33.568961283192024 -0.026448203902691602 -33.51290850457735
1099 -0.029204890318214893 -33.598166173510236 -0.029044211097061633 -33.541952715674405
1100 -0.029212877340614795 -33.62737905085085 -0.031381966359913346 -33.57333468203432
1101 -0.02921679588034749 -33.65659584673119 -0.032612116634845735 -33.605946798669166
1102 -0.029189951345324518 -33.685785798076516 -0.029045226890593766 -33.63499202555976
1103 -0.02918305154889822 -33.714968849625414 -0.029816394113004206 -33.66480841967277
1104 -0.02918907394632697 -33.74415792357174 -0.029312284849584102 -33.69412070452235
1105 -0.02922349227592349 -33.773381415847666 -0.02879346311092377 -33.72291416763327
1106 -0.029187633655965328 -33.80256904950363 -0.029830046743154526 -33.75274421437643
1107 -0.029178203921765088 -33.8317472534254 -0.026672420743852853 -33.77941663512028
1108 -0.02918776888400316 -33.8609350223094 -0.029461098928004505 -33.80887773404828
1109 -0.02918975232169032 -33.89012477463109 -0.028262321930378677 -33.83714005597866
1110 -0.029180407151579858 -33.91930518178267 -0.029983981512486935 -33.867124037491145
1111 -0.029203738644719125 -33.948508920427386 -0.03273117020726204 -33.89985520769841
1112 -0.02917822990566492 -33.977687150333054 -0.02968130335211754 -33.92953651105053
1113 -0.029170337412506343 -34.00685748774556 -0.02900335341691971 -33.95853986446745
1114 -0.02917222836986184 -34.03602971611542 -0.029893162846565246 -33.98843302731401
1115 -0.029166040755808354 -34.06519575687123 -0.0290013762190938 -34.0174344035331
1116 -0.02917520757764578 -34.09437096444888 -0.033500475063920024 -34.05093487859702
1117 -0.029162835236638783 -34.12353379968552 -0.03163073342293501 -34.082565612019955
1118 -0.02914625881239772 -34.152680058497914 -0.028150200936943294 -34.1107158129569
1119 -0.02913964819163084 -34.181819706689545 -0.03251615427434444 -34.143231967231245
1120 -0.029127225186675786 -34.21094693187622 -0.032717755623161794 -34.175949722854405
1121 -0.02912704898044467 -34.240073980856664 -0.028987791016697885 -34.2049375138711
1122 -0.02914080722257495 -34.26921478807924 -0.02926547294482589 -34.23420298681593
1123 -0.029142718482762574 -34.298357506562 -0.03036009529605508 -34.264563082111984
1124 -0.029154641460627316 -34.32751214802263 -0.023434948548674582 -34.28799803066066
1125 -0.02915138266980648 -34.35666353069244 -0.029033026564866303 -34.31703105722553
1126 -0.029151559341698885 -34.385815090034136 -0.029000307619571685 -34.346031364845096
1127 -0.029134191945195197 -34.41494928197933 -0.0272177086211741 -34.37324907346627
1128 -0.029157283529639245 -34.444106565508974 -0.030570071935653687 -34.403819145401926
1129 -0.02914839321747422 -34.47325495872645 -0.030264043528586627 -34.434083188930515
1130 -0.029154245089739562 -34.50240920381619 -0.0269731760956347 -34.46105636502615
1131 -0.029163116961717604 -34.53157232077791 -0.025994724221527578 -34.48705108924768
1132 -0.02916018422693014 -34.56073250500484 -0.030193849839270114 -34.51724493908695
1133 -0.02914538821205497 -34.5898778932169 -0.02803131118416786 -34.545276250271115
1134 -0.02915504453703761 -34.619032937753936 -0.029149537719786168 -34.574425787990904
1135 -0.029150750301778317 -34.64818368805572 -0.02957014786079526 -34.6039959358517
1136 -0.0291449261829257 -34.67732861423864 -0.029126894008368254 -34.63312282986007
1137 -0.029181165527552365 -34.70650977976619 -0.024448690563440324 -34.65757152042351
1138 -0.02913509085774422 -34.735644870623936 -0.030430556926876306 -34.68800207735038
1139 -0.02914723977446556 -34.7647921103984 -0.030453533213585616 -34.71845561056397
1140 -0.029153416212648154 -34.793945526611054 -0.028534796740859746 -34.74699040730483
1141 -0.029150831419974564 -34.82309635803103 -0.03090128367766738 -34.77789169098249
1142 -0.02912546005100012 -34.85222181808203 -0.029480091575533152 -34.80737178255803
1143 -0.029143241047859193 -34.88136505912989 -0.02966870740056038 -34.83704048995859
1144 -0.02914908165112138 -34.91051414078101 -0.02951930006965995 -34.86655979002825
1145 -0.029135178588330746 -34.939649319369344 -0.0291325094178319 -34.89569229944608
1146 -0.029136125836521386 -34.96878544520587 -0.028397346194833518 -34.92408964564092
1147 -0.029141148924827574 -34.997926594130696 -0.028840045910328627 -34.95292969155125
1148 -0.02911291103810072 -35.027039505168794 -0.0340840982273221 -34.98701378977857
1149 -0.02910467144101858 -35.05614417660981 -0.02995840422809124 -35.01697219400666
1150 -0.02910973094403744 -35.08525390755385 -0.027890485990792514 -35.04486267999746
1151 -0.029121815320104362 -35.11437572287395 -0.030245445761829616 -35.075108125759286
1152 -0.029103720281273126 -35.14347944315522 -0.027596113551408053 -35.1027042393107
1153 -0.02911320999264717 -35.172592653147866 -0.030548626836389304 -35.13325286614709
1154 -0.029094457719475032 -35.20168711086734 -0.03125672293826938 -35.164509589085355
1155 -0.02906887633726001 -35.2307559872046 -0.03180749136954546 -35.196317080454904
1156 -0.02908418532460928 -35.25984017252921 -0.027442656457424164 -35.22375973691233
1157 -0.029068116936832665 -35.28890828946604 -0.030279747769236566 -35.25403948468156
1158 -0.029112930595874786 -35.318021220061915 -0.032035326771438125 -35.286074811453
1159 -0.029072219599038364 -35.34709343966095 -0.029042355436831712 -35.31511716688983
1160 -0.02905486449599266 -35.37614830415694 -0.03075135201215744 -35.34586851890199
1161 -0.029065899550914764 -35.40521420370786 -0.028246249351650477 -35.37411476825364
1162 -0.02906527779996395 -35.43427948150782 -0.02976596700027585 -35.403880735253914
1163 -0.029056047648191453 -35.46333552915601 -0.029840750712901355 -35.433721485966814
1164 -0.02906817439943552 -35.492403703555446 -0.03924383614212275 -35.472965322108934
1165 -0.02902562227100134 -35.521429325826446 -0.028111686278134585 -35.50107700838707
1166 -0.029019584786146878 -35.550448910612594 -0.029197767749428748 -35.5302747761365
1167 -0.029026694409549237 -35.57947560502215 -0.030368800833821298 -35.56064357697032
1168 -0.029012549947947264 -35.6084881549701 -0.029698506463319063 -35.59034208343364
1169 -0.029018064867705105 -35.6375062198378 -0.029881466180086136 -35.620223549613726
1170 -0.029026142600923777 -35.66653236243873 -0.027079119440168144 -35.64730266905389
1171 -0.02901610191911459 -35.69554846435784 -0.029393614921718835 -35.67669628397561
1172 -0.029055297188460828 -35.724603761546305 -0.030606138333678246 -35.70730242230929
1173 -0.02902846094220877 -35.75363222248851 -0.029418651759624482 -35.73672107406892
1174 -0.029030580446124075 -35.78266280293464 -0.02985664987936616 -35.76657772394828
1175 -0.029040759056806566 -35.81170356199144 -0.030811691656708717 -35.79738941560499
1176 -0.029008850827813147 -35.84071241281926 -0.028233328182250262 -35.82562274378724
1177 -0.029008221440017225 -35.869720634259274 -0.031088476534932852 -35.856711220322175
1178 -0.028988214582204817 -35.89870884884148 -0.02904977323487401 -35.88576099355705
1179 -0.028998286183923482 -35.9277071350254 -0.030052424781024455 -35.915813418338075
1180 -0.029012648109346627 -35.956719783134744 -0.03088696049526334 -35.94670037883334
1181 -0.028993362188339235 -35.98571314532308 -0.028729879390448333 -35.97543025822379
1182 -0.029000749904662372 -36.01471389522774 -0.028926285076886417 -36.00435654330067
1183 -0.028983400110155343 -36.0436972953379 -0.02844275366514921 -36.03279929696582
1184 -0.029063290730118752 -36.07276058606802 -0.0380853459239006 -36.07088464288972
1185 -0.02897953074425459 -36.10174011681227 -0.02871957030147314 -36.0996042131912
1186 -0.028963678795844317 -36.13070379560812 -0.027438080031424762 -36.12704229322262
1187 -0.02897520726546645 -36.15967900287359 -0.02912526112049818 -36.15616755434312
1188 -0.028971794154495002 -36.18865079702808 -0.02708428418263793 -36.183251838525756
1189 -0.028985721152275802 -36.217636518180356 -0.028260654676705597 -36.21151249320246
1190 -0.028999035619199275 -36.24663555379956 -0.02922856267541647 -36.240741055877876
1191 -0.028976936265826224 -36.275612490065384 -0.029015632532536983 -36.26975668841041
1192 -0.028967610839754344 -36.30458010090514 -0.02843941645696759 -36.29819610486738
1193 -0.02895882576704025 -36.33353892667218 -0.0318074943497777 -36.33000359921716
1194 -0.028966154623776674 -36.36250508129596 -0.02904147207736969 -36.359045071294524
1195 -0.02897990494966507 -36.39148498624562 -0.02913859849795699 -36.38818366979248
1196 -0.028972086403518914 -36.42045707264914 -0.030723629985004663 -36.41890729977749
1197 -0.028950286377221347 -36.44940735902637 -0.02896224120631814 -36.4478695409838
1198 -0.028971213195472956 -36.47837857222184 -0.026357829943299292 -36.4742273709271
1199 -0.02896825857460499 -36.50734683079645 -0.030271206703037023 -36.50449857763014
1200 -0.028987271897494792 -36.53633410269394 -0.025905503891408443 -36.530404081521546
1201 -0.02897340739145875 -36.565307510085404 -0.028845081012696026 -36.55924916253424
1202 -0.028974324464797974 -36.5942818345502 -0.028709624893963337 -36.58795878742821
1203 -0.028971801791340113 -36.623253636341545 -0.028596387710422277 -36.61655517513863
1204 -0.028969332203269006 -36.65222296854481 -0.030571296252310275 -36.64712647139094
1205 -0.028963182028383015 -36.6811861505732 -0.029275777097791434 -36.676402248488735
1206 -0.028981791995465755 -36.71016794256866 -0.03029418606311083 -36.706696434551844
1207 -0.028962593898177146 -36.73913053646684 -0.029626759793609382 -36.73632319434545
1208 -0.028958042990416287 -36.768088579457256 -0.028150531463325024 -36.76447372580878
1209 -0.02896286342293024 -36.79705144288019 -0.028809299506247044 -36.79328302531503
1210 -0.028975881077349185 -36.82602732395754 -0.03068587677553296 -36.82396890209056
1211 -0.028977522253990175 -36.85500484621153 -0.028526242729276417 -36.85249514481984
1212 -0.028973817452788354 -36.883978663664315 -0.02646901588886976 -36.87896416070871
1213 -0.028967919945716857 -36.91294658361003 -0.028540479205548763 -36.90750463991426
1214 -0.028990626614540816 -36.94193721022457 -0.027628025319427253 -36.93513266523369
1215 -0.028978295158594847 -36.97091550538317 -0.03073946265503764 -36.96587212788872
1216 -0.028974061738699673 -36.99988956712187 -0.029511835891753435 -36.995383963780476
1217 -0.02898005982860923 -37.02886962695048 -0.029301792941987516 -37.02468575672246
1218 -0.0289587770588696 -37.05782840400935 -0.028341589588671924 -37.05302734631113
1219 -0.028989850729703903 -37.08681825473905 -0.02685939408838749 -37.07988674039952
1220 -0.029007836896926164 -37.115826091635974 -0.03471096400171518 -37.11459770440124
1221 -0.028964406717568635 -37.144790498353544 -0.030012243054807188 -37.14460994745605
1222 -0.028959606867283584 -37.173750105220826 -0.028694545570760965 -37.173304493026805
1223 -0.028964693192392588 -37.20271479841322 -0.030451839230954646 -37.20375633225776
1224 -0.028964848164469002 -37.23167964657769 -0.030810078885406256 -37.23456641114317
1225 -0.028947520442306994 -37.26062716702 -0.028889298625290393 -37.26345570976846
1226 -0.02893560267984867 -37.28956276969985 -0.028351941239088775 -37.291807651007545
1227 -0.028956939466297626 -37.31851970916615 -0.019340695440769197 -37.31114834644831
1228 -0.028967203944921492 -37.34748691311107 -0.02897949777543545 -37.34012784422375
1229 -0.028978928085416557 -37.376465841196485 -0.027596196066588162 -37.36772404029034
1230 -0.02899291832000017 -37.405458759516485 -0.031231252755969763 -37.39895529304631
1231 -0.028965745493769644 -37.434424505010256 -0.031714342255145314 -37.430669635301456
1232 -0.02895409520715475 -37.46337860021741 -0.02938990155234933 -37.460059536853805
1233 -0.028962772432714702 -37.492341372650124 -0.0293250011280179 -37.48938453798182
1234 -0.02894898848608136 -37.5212903611362 -0.026050529163330793 -37.51543506714515
1235 -0.028960087336599827 -37.5502504484728 -0.029501607082784174 -37.544936674227934
1236 -0.02895137257874012 -37.57920182105154 -0.02762448266148567 -37.57256115688942
1237 -0.028975451085716485 -37.608177272137254 -0.029585638828575612 -37.602146795718
1238 -0.028949006460607052 -37.63712627859786 -0.028307610563933848 -37.630454406281935
1239 -0.028955869004130365 -37.66608214760199 -0.028487269394099714 -37.65894167567603
1240 -0.02895913477987051 -37.69504128238186 -0.03009471306577325 -37.689036388741805
1241 -0.02898010388016701 -37.724021386262024 -0.025793377310037613 -37.71482976605184
1242 -0.028962378855794668 -37.75298376511782 -0.02932862248271704 -37.74415838853456
1243 -0.028954983688890934 -37.78193874880671 -0.02913284068927169 -37.77329122922383
1244 -0.028915343433618547 -37.81085409224033 -0.019248282816261054 -37.79253951204009
1245 -0.028986547980457543 -37.839840640220785 -0.02890405785292387 -37.82144356989302
1246 -0.02898631161078811 -37.86882695183157 -0.028707222361117602 -37.85015079225414
1247 -0.028972514811903237 -37.89779946664348 -0.03030297067016363 -37.880453762924304
1248 -0.028984995558857918 -37.926784462202335 -0.02880459148436785 -37.90925835440867
1249 -0.028971482440829276 -37.955755944643165 -0.022148261219263075 -37.931406615627935
1250 -0.029000031761825085 -37.98475597640499 -0.03027024129405618 -37.96167685692199
1251 -0.029003047663718463 -38.01375902406871 -0.03009190335869789 -37.991768760280685
1252 -0.02900612112134695 -38.04276514519006 -0.02505610603839159 -38.01682486631908
1253 -0.029007139895111323 -38.071772285085174 -0.029365891870111228 -38.04619075818919
1254 -0.029011136014014484 -38.10078342109919 -0.0300250050611794 -38.07621576325037
1255 -0.029000952560454606 -38.12978437365964 -0.02970567997545004 -38.10592144322582
1256 -0.02899358905851841 -38.158777962718155 -0.02988232411444187 -38.135803767340256
1257 -0.02900607343763113 -38.18778403615578 -0.028678346890956163 -38.16448211423121
1258 -0.02899382133036852 -38.21677785748615 -0.028539001941680908 -38.19302111617289
1259 -0.028995534125715493 -38.24577339161186 -0.02813378944993019 -38.221154905622825
1260 -0.028990494925528763 -38.27476388653739 -0.02927931062877178 -38.2504342162516
1261 -0.02900353418663144 -38.30376742072402 -0.028543037269264458 -38.278977253520864
1262 -0.028991285618394612 -38.33275870634242 -0.028500980883836746 -38.3074782344047
1263 -0.02900488106533885 -38.36176358740776 -0.03075865898281336 -38.33823689338751
1264 -0.028994634468108415 -38.39075822187586 -0.031204158812761305 -38.36944105220027
1265 -0.028986034635454416 -38.419744256511315 -0.030514545924961566 -38.39995559812523
1266 -0.028992481436580418 -38.4487367379479 -0.029295616317540407 -38.42925121444277
1267 -0.029003214649856092 -38.47773995259775 -0.027807357627898453 -38.45705857207067
1268 -0.028976874705404044 -38.50671682730316 -0.028906329348683358 -38.48596490141936
1269 -0.028943418245762586 -38.53566024554892 -0.023689779452979565 -38.50965468087234
1270 -0.028989193867892026 -38.56464943941681 -0.03151414254680276 -38.54116882341914
1271 -0.028999018575996162 -38.593648457992806 -0.0283985729329288 -38.56956739635207
1272 -0.028993689734488726 -38.6226421477273 -0.028521297220140695 -38.59808869357221
1273 -0.028993898443877696 -38.65163604617118 -0.027632459066808224 -38.62572115263902
1274 -0.028990618977695705 -38.68062666514887 -0.029000456258654595 -38.654721608897674
1275 -0.028994210716336965 -38.709620875865205 -0.030238454043865205 -38.68496006294154
1276 -0.02898790342733264 -38.73860877929254 -0.027907494083046915 -38.71286755702459
1277 -0.028978314623236655 -38.76758709391578 -0.027663821540772914 -38.74053137856536
1278 -0.028992359340190888 -38.79657945325597 -0.02878388110548258 -38.76931525967084
1279 -0.029002079088240863 -38.825581532344216 -0.02944868467748165 -38.79876394434832
1280 -0.028986373730003834 -38.85456790607422 -0.029202265478670598 -38.827966209827
1281 -0.02897966532036662 -38.88354757139459 -0.026263675279915334 -38.85422988510691
1282 -0.029001825861632823 -38.91254939725622 -0.02734335754066706 -38.881573242647576
1283 -0.028987077251076698 -38.941536474507295 -0.02882417282089591 -38.91039741546847
1284 -0.028981704358011486 -38.970518178865305 -0.031245815008878706 -38.941643230477354
1285 -0.028989240061491728 -38.9995074189268 -0.030898097716271878 -38.97254132819363
1286 -0.02899662097916007 -39.028504039905954 -0.029041257966309787 -39.00158258615994
1287 -0.02897343970835209 -39.057477479614306 -0.02537610977888107 -39.02695869593882
1288 -0.02899631205946207 -39.08647379167377 -0.027945835422724486 -39.05490453136155
1289 -0.02903779810294509 -39.115511589776716 -0.03227297831326723 -39.08717750967482
1290 -0.02897900715470314 -39.14449059693142 -0.028481851797550917 -39.11565936147237
1291 -0.028974625654518603 -39.17346522258594 -0.02576655922457576 -39.141425920696946
1292 -0.02899017557501793 -39.20245539816096 -0.02953794887289405 -39.17096386956984
1293 -0.029007700737565756 -39.23146309889852 -0.03103762660175562 -39.2020014961716
1294 -0.028993729036301374 -39.260456827934824 -0.026191534567624332 -39.22819303073922
1295 -0.028991836681962015 -39.289448664616785 -0.031035691779106856 -39.25922872251833
1296 -0.028973707277327777 -39.318422371894115 -0.03013338167220354 -39.28936210419053
1297 -0.028986864443868398 -39.34740923633798 -0.029497985541820527 -39.318860089732354
1298 -0.028984769061207772 -39.37639400539919 -0.027960574068129063 -39.346820663800486
1299 -0.028988502081483604 -39.405382507480674 -0.030699827428907155 -39.37752049122939
1300 -0.028974951431155204 -39.434357458911826 -0.030838700104504825 -39.40835919133389
1301 -0.02897427575662732 -39.46333173466845 -0.028403913788497447 -39.43676310512239
1302 -0.028962622862309217 -39.49229435753076 -0.03168156128376722 -39.46844466640616
1303 -0.02897108243778348 -39.521265439968545 -0.035247077234089375 -39.503691743640246
1304 -0.02891805171966553 -39.55018349168821 -0.03137306142598391 -39.53506480506623
1305 -0.028925126791000365 -39.57910861847921 -0.028659790754318237 -39.563724595820545
1306 -0.028920656722038984 -39.60802927520125 -0.029651109129190445 -39.593375704949736
1307 -0.028912930469959974 -39.636942205671204 -0.030769220367074013 -39.62414492531681
1308 -0.02889504684135318 -39.66583725251256 -0.02808039616793394 -39.65222532148475
1309 -0.02890410367399454 -39.694741356186555 -0.027666579466313124 -39.67989190095106
1310 -0.02890069130808115 -39.723642047494636 -0.02776117017492652 -39.70765307112599
1311 -0.02890981351956725 -39.752551861014204 -0.028824674524366857 -39.736477745650355
1312 -0.028878396842628717 -39.78143025785683 -0.026442369911819696 -39.762920115562174
1313 -0.028914267476648093 -39.810344525333484 -0.02841261839494109 -39.79133273395711
1314 -0.028903351444751025 -39.83924787677824 -0.028554920759052037 -39.81988765471616
1315 -0.028892123606055975 -39.868140000384294 -0.025046338234096764 -39.84493399295026
1316 -0.02891614632681012 -39.8970561467111 -0.028892598394304515 -39.87382659134457
1317 -0.028918370604515076 -39.925974517315616 -0.02801233548671007 -39.901838926831275
1318 -0.02892415104433894 -39.95489866835995 -0.0290341823361814 -39.93087310916746
1319 -0.028960006404668094 -39.98385867476462 -0.03410710692405701 -39.96498021609151
1320 -0.02890940485522151 -40.01276807961984 -0.02851190296933055 -39.99349211906084
1321 -0.02891647033393383 -40.04168454995377 -0.027209796849638222 -40.02070191591048
1322 -0.02890793513506651 -40.07059248508884 -0.028538134414702654 -40.04924005032518
1323 -0.028920606430619954 -40.099513091519455 -0.028995431680232286 -40.07823548200541
1324 -0.028906621877104043 -40.12841971339656 -0.03104385221377015 -40.10927933421918
1325 -0.02892196998000145 -40.157341683376565 -0.02869097227230668 -40.13797030649149
1326 -0.02888494301587343 -40.18622662639244 -0.03199437726289034 -40.16996468375438
1327 -0.028915990609675646 -40.215142617002115 -0.028633132111281157 -40.19859781586566
1328 -0.028915553446859123 -40.24405817044897 -0.029851282015442848 -40.228449097881104
1329 -0.028906475659459828 -40.272964646108434 -0.02555729355663061 -40.254006391437734
1330 -0.028914370015263556 -40.3018790161237 -0.02994245057925582 -40.28394884201699
1331 -0.02895263321697712 -40.33083164934067 -0.024115650169551372 -40.30806449218654
1332 -0.02891488475725055 -40.35974653409792 -0.02978264754638076 -40.33784713973292
1333 -0.028913544211536645 -40.38866007830946 -0.03131341375410557 -40.36916055348703
1334 -0.028935409709811212 -40.417595488019266 -0.019054671004414558 -40.38821522449144
1335 -0.028921885509043933 -40.44651737352831 -0.029296838492155076 -40.4175120629836
1336 -0.028933503106236456 -40.47545087663455 -0.02877764469012618 -40.44628970767372
1337 -0.02893257075920701 -40.50438344739376 -0.02901453645899892 -40.47530424413272
1338 -0.028937606420367957 -40.53332105381413 -0.02920708665624261 -40.504511330788965
1339 -0.028936363570392132 -40.56225741738452 -0.02920718677341938 -40.533718517562384
1340 -0.028940501064062117 -40.591197918448586 -0.029865384567528963 -40.56358390212991
1341 -0.028865982219576834 -40.620063900668164 -0.03501415736973286 -40.59859805949964
1342 -0.0289228031411767 -40.64898670380934 -0.029655898828059434 -40.628253958327704
1343 -0.02892602505162358 -40.67791272886097 -0.029071248043328522 -40.657325206371034
1344 -0.02892116066068411 -40.706833889521654 -0.028950539696961642 -40.686275746068
1345 -0.02892203377559781 -40.735755923297255 -0.02944383816793561 -40.715719584235934
1346 -0.028899013996124268 -40.76465493729338 -0.030794391874223948 -40.74651397611016
1347 -0.028897975012660025 -40.79355291230604 -0.028455531131476162 -40.774969507241636
1348 -0.02891754200682044 -40.822470454312864 -0.030237401369959116 -40.805206908611595
1349 -0.028893311973661184 -40.851363766286525 -0.026784684881567954 -40.831991593493164
1350 -0.028921282012015583 -40.88028504829854 -0.02878328338265419 -40.860774876875816
1351 -0.028917358629405497 -40.909202406927946 -0.027427328377962114 -40.888202205253776
1352 -0.02890846524387598 -40.93811087217182 -0.028542868979275226 -40.91674507423305
1353 -0.028913569729775192 -40.96702444190159 -0.02891633044928312 -40.94566140468233
1354 -0.028899795934557916 -40.99592423783615 -0.03087666630744934 -40.97653807098978
1355 -0.028910340648144482 -41.024834578484295 -0.028450954239815474 -41.0049890252296
1356 -0.028931248653680085 -41.05376582713797 -0.025834761559963226 -41.03082378678956
1357 -0.02892766911536455 -41.082693496253334 -0.029293801076710223 -41.06011758786627
1358 -0.02890662383288145 -41.111600120086216 -0.028771213721483946 -41.08888880158776
1359 -0.028915357682853936 -41.14051547776907 -0.02897844761610031 -41.117867249203854
1360 -0.028961953427642583 -41.16947743119671 -0.02411187468096614 -41.14197912388482
1361 -0.02893541818484664 -41.198412849381555 -0.030522935930639504 -41.172502059815464
1362 -0.028915133140981198 -41.22732798252254 -0.02899597669020295 -41.20149803650567
1363 -0.028928854130208494 -41.256256836652746 -0.029831297509372235 -41.231329334015044
1364 -0.02891776692122221 -41.28517460357397 -0.0291207242757082 -41.26045005829075
1365 -0.028927662782371043 -41.31410226635634 -0.027914675418287516 -41.28836473370904
1366 -0.028936290368437766 -41.34303855672478 -0.030712241400033237 -41.31907697510907
1367 -0.02890735222026706 -41.371945908945044 -0.028537120018154383 -41.34761409512723
1368 -0.028925199620425703 -41.40087110856547 -0.028511504270136358 -41.37612559939736
1369 -0.028914809226989746 -41.42978591779246 -0.030716490000486374 -41.40684208939785
1370 -0.02889551855623722 -41.4586814363487 -0.026283629052340985 -41.43312571845019
1371 -0.028901376482099294 -41.487582812830794 -0.032355526462197304 -41.46548124491239
1372 -0.028901076037436725 -41.51648388886823 -0.028511094581335782 -41.49399233949372
1373 -0.02889226097613573 -41.545376149844365 -0.028116581961512566 -41.522108921455235
1374 -0.0288911497220397 -41.57426729956641 -0.029356118477880954 -41.55146503993311
1375 -0.028890009876340626 -41.60315730944275 -0.02810968616977334 -41.579574726102884
1376 -0.028890472184866667 -41.63204778162762 -0.027072560880333184 -41.60664728698322
1377 -0.028881274443119765 -41.66092905607074 -0.028205054253339766 -41.63485234123656
1378 -0.028900197800248863 -41.68982925387099 -0.028799573425203562 -41.66365191466176
1379 -0.02888416051864624 -41.71871341438963 -0.02975462917238474 -41.69340654383415
1380 -0.028872655238956213 -41.74758606962859 -0.026280998717993498 -41.719687542552144
1381 -0.028877208940684795 -41.776463278569274 -0.02854411778971553 -41.74823166034186
1382 -0.02889861762523651 -41.80536189619451 -0.027659311890602112 -41.77589097223246
1383 -0.028877689968794584 -41.83423958616331 -0.03236396256834269 -41.8082549348008
1384 -0.02887276019901037 -41.863112346362314 -0.02978963628411293 -41.838044571084914
1385 -0.02888893485069275 -41.892001281213005 -0.029351468663662672 -41.86739603974858
1386 -0.02887563779950142 -41.92087691901251 -0.03152922661975026 -41.89892526636833
1387 -0.028878898452967407 -41.94975581746547 -0.02889092266559601 -41.927816189033926
1388 -0.028890341334044934 -41.97864615879952 -0.02440578695386648 -41.95222197598779
1389 -0.028899411018937827 -42.00754556981846 -0.028842262271791697 -41.981064238259584
1390 -0.028895144909620286 -42.03644071472808 -0.027665524370968343 -42.00872976263055
1391 -0.028899804782122375 -42.0653405195102 -0.027321535535156725 -42.03605129816571
1392 -0.02894096476957202 -42.094281484279776 -0.017780751269310714 -42.05383204943502
1393 -0.028918904904276132 -42.12320038918405 -0.031639769300818445 -42.08547181873584
1394 -0.028910466376692055 -42.15211085556074 -0.027754332404583693 -42.113226151140424
1395 -0.028914458118379116 -42.18102531367912 -0.028908185288310052 -42.14213433642873
1396 -0.02892210790887475 -42.209947421588 -0.029805533401668072 -42.1719398698304
1397 -0.028910577576607466 -42.23885799916461 -0.030450879689306022 -42.20239074951971
1398 -0.028907968383282422 -42.26776596754789 -0.03042182428762317 -42.23281257380733
1399 -0.028921385109424592 -42.296687352657315 -0.02645545583218336 -42.259268029639514
1400 -0.028902866411954165 -42.32559021906927 -0.029454321973025797 -42.28872235161254
1401 -0.028911508899182082 -42.354501727968454 -0.029566544573754072 -42.318288896186296
1402 -0.028947094269096852 -42.383448822237554 -0.0227669027633965 -42.34105579894969
1403 -0.02892291760072112 -42.41237173983828 -0.028488184325397015 -42.369543983275086
1404 -0.028924875147640704 -42.441296614985916 -0.029122681356966496 -42.39866666463205
1405 -0.028934361319988965 -42.470230976305906 -0.029342312552034854 -42.428008977184085
1406 -0.028923492413014174 -42.49915446871892 -0.02931818813085556 -42.45732716531494
1407 -0.028934277314692735 -42.52808874603361 -0.030681532993912696 -42.48800869830885
1408 -0.0289033186621964 -42.556992064695805 -0.0274867732077837 -42.51549547151664
1409 -0.028904841374605895 -42.58589690607041 -0.02893753433600068 -42.54443300585264
1410 -0.028915154002606868 -42.614812060073014 -0.026868224143981934 -42.57130122999662
1411 -0.028914182633161544 -42.64372624270617 -0.029379070084542037 -42.600680300081166
1412 -0.028912138473242522 -42.67263838117942 -0.028536174912005663 -42.62921647499317
1413 -0.02892150366678834 -42.701559884846205 -0.0264807621948421 -42.655697237188015
1414 -0.028915535472333432 -42.73047542031854 -0.03207674380391836 -42.687773980991935
1415 -0.028914947900921105 -42.759390368219464 -0.029261580388993024 -42.717035561380925
1416 -0.028918079379945994 -42.78830844759941 -0.02974209925159812 -42.746777660632524
1417 -0.028900391422212124 -42.817208839021625 -0.02536656865850091 -42.77214422929102
1418 -0.028932288661599158 -42.846141127683225 -0.02464664950966835 -42.79679087880069
1419 -0.02892904235050082 -42.87507017003372 -0.029045264795422555 -42.82583614359611
1420 -0.02892136396840215 -42.903991534002124 -0.02960243970155716 -42.85543858329767
1421 -0.02891724593937397 -42.9329087799415 -0.028932188730686904 -42.884370772028355
1422 -0.028898864798247815 -42.96180764473975 -0.027493989560753107 -42.91186476158911
1423 -0.028918615356087685 -42.99072626009584 -0.029146698769181967 -42.94101146035829
1424 -0.028908751904964447 -43.019635012000805 -0.027030372992157936 -42.96804183335045
1425 -0.028923985734581947 -43.048558997735384 -0.02643690872937441 -42.99447874207982
1426 -0.028932646568864583 -43.077491644304246 -0.02745384583249688 -43.02193258791232
1427 -0.028938785567879675 -43.10643042987213 -0.02881073150783777 -43.05074331942016
1428 -0.028923726826906204 -43.13535415669903 -0.030157629679888488 -43.08090094910005
1429 -0.028915822226554155 -43.16426997892558 -0.025252396799623968 -43.10615334589967
1430 -0.02894365545362234 -43.193213634379205 -0.02821364449337125 -43.13436699039304
1431 -0.02893766835331917 -43.22215130273253 -0.028442903887480497 -43.16280989428052
1432 -0.02893235720694065 -43.25108365993947 -0.026494405791163446 -43.18930430007168
1433 -0.028936894331127404 -43.28002055427059 -0.026751220133155583 -43.21605552020484
1434 -0.02895979741588235 -43.30898035168647 -0.03006158033385873 -43.2461171005387
1435 -0.0289483648724854 -43.337928716558956 -0.027552593033760786 -43.27366969357246
1436 -0.028946569934487344 -43.366875286493446 -0.029171464033424854 -43.30284115760588
1437 -0.02894660150632262 -43.395821887999766 -0.02870889864861965 -43.3315500562545
1438 -0.028943254891783 -43.42476514289155 -0.028447443153709173 -43.35999749940821
1439 -0.028950805217027663 -43.45371594810858 -0.02868318846449256 -43.3886806878727
1440 -0.0289478431455791 -43.48266379125416 -0.029409043956547976 -43.41808973182925
1441 -0.028945889417082073 -43.51160968067124 -0.03131774216890335 -43.44940747399815
1442 -0.02894405024126172 -43.54055373091251 -0.026657395996153355 -43.4760648699943
1443 -0.028938544541597368 -43.5694922754541 -0.02842750893905759 -43.504492378933364
1444 -0.02893752446398139 -43.59842979991809 -0.030180653929710387 -43.534673032863076
1445 -0.028919555712491274 -43.62734935563058 -0.02693697726354003 -43.561610010126614
1446 -0.028964997921139 -43.656314353551714 -0.03301702551543713 -43.59462703564205
1447 -0.028931745141744614 -43.68524609869346 -0.02801070883870125 -43.62263774448075
1448 -0.028927734959870575 -43.714173833653334 -0.029482940211892128 -43.65212068469264
1449 -0.02893129866570234 -43.74310513231904 -0.027602291852235793 -43.67972297654487
1450 -0.028946269676089285 -43.77205140199513 -0.03176580369472504 -43.7114887802396
1451 -0.028926342260092497 -43.80097774425522 -0.028201654832810164 -43.73969043507241
1452 -0.02893316876143217 -43.829910913016654 -0.03246478829532862 -43.77215522336774
1453 -0.02890877267345786 -43.858819685690115 -0.029145921114832163 -43.80130114448257
1454 -0.028910853527486326 -43.8877305392176 -0.029682566598057746 -43.83098371108063
1455 -0.028913926519453525 -43.91664446573705 -0.029362693056464197 -43.86034640413709
1456 -0.02890737457200885 -43.94555184030906 -0.029016835428774358 -43.88936323956587
1457 -0.028898971155285835 -43.974450811464344 -0.029180156625807287 -43.91854339619167
1458 -0.02891003405675292 -44.003360845521094 -0.03102612616494298 -43.94956952235662
1459 -0.028897955268621444 -44.03225880078971 -0.03131930120289326 -43.98088882355951
1460 -0.02890326678752899 -44.06116206757724 -0.02886454276740551 -44.00975336632692
1461 -0.028916468005627395 -44.09007853558287 -0.02349409870803356 -44.033247465034954
1462 -0.028928238805383442 -44.119006774388254 -0.031896344013512136 -44.065143809048465
1463 -0.028893221728503705 -44.147899996116756 -0.02887264247983694 -44.094016451528304
1464 -0.028892377857118845 -44.176792373973875 -0.02904578112065792 -44.12306223264896
1465 -0.0288958796299994 -44.205688253603874 -0.030682130251079798 -44.15374436290004
1466 -0.028901511430740358 -44.23458976503461 -0.028482627402991057 -44.182226990303036
1467 -0.02890261569991708 -44.26349238073453 -0.03201404791325331 -44.21424103821629
1468 -0.028876905888319017 -44.29236928662285 -0.028987255413085222 -44.24322829362937
1469 -0.028867672942578793 -44.32123695956543 -0.02733405278995633 -44.270562346419325
1470 -0.028871157858520746 -44.35010811742395 -0.027826940547674893 -44.298389286967
1471 -0.028879013657569886 -44.37898713108152 -0.028571592085063456 -44.326960879052066
1472 -0.028868368268013 -44.40785549934954 -0.028644126653671265 -44.35560500570574
1473 -0.02886640848591924 -44.436721907835455 -0.02879404090344906 -44.38439904660919
1474 -0.028871328011155127 -44.46559323584661 -0.02609981261193752 -44.41049885922113
1475 -0.02886558249592781 -44.49445881834254 -0.030199201591312886 -44.440698060812444
1476 -0.02887247959151864 -44.52333129793406 -0.030612016189843418 -44.471310077002286
1477 -0.028876355011016132 -44.55220765294507 -0.02960588214918971 -44.50091595915148
1478 -0.028864342719316483 -44.58107199566439 -0.02886054003611207 -44.52977649918759
1479 -0.028856870718300343 -44.60992886638269 -0.028598532453179358 -44.55837503164077
1480 -0.0288665440864861 -44.63879541046917 -0.02991710603237152 -44.58829213767314
1481 -0.028864826448261736 -44.667660236917435 -0.029027731716632844 -44.617319869389775
1482 -0.02887699557468295 -44.69653723249212 -0.023809070233255625 -44.64112893962303
1483 -0.02887766445055604 -44.725414896942674 -0.02735804272815585 -44.66848698235118
1484 -0.028878266643732785 -44.754293163586404 -0.027970454096794127 -44.69645743644798
1485 -0.02888324074447155 -44.783176404330874 -0.02945347037166357 -44.72591090681964
1486 -0.028874685801565648 -44.81205109013244 -0.028038355614989997 -44.75394926243463
1487 -0.028886128682643175 -44.840937218815085 -0.0270688371732831 -44.78101809960791
1488 -0.028885439783334733 -44.86982265859842 -0.028180167730897664 -44.80919826733881
1489 -0.028903944604098796 -44.89872660320252 -0.024079771526157857 -44.83327803886497
1490 -0.02888651192188263 -44.9276131151244 -0.02800986682996154 -44.86128790569493
1491 -0.02889886060729623 -44.9565119757317 -0.026359540037810804 -44.88764744573274
1492 -0.028917006496340037 -44.98542898222804 -0.03215059526264667 -44.91979804099539
1493 -0.028903489746153355 -45.0143324719742 -0.02770268078893423 -44.94750072178432
1494 -0.028913956508040427 -45.04324642848224 -0.031021256931126118 -44.97852197871545
1495 -0.02888799039646983 -45.07213441887871 -0.028561824280768634 -45.00708380299622
1496 -0.028891109861433506 -45.101025528740145 -0.025788958463817836 -45.03287276146004
1497 -0.02889898046851158 -45.12992450920866 -0.027989846654236317 -45.06086260811428
1498 -0.028883122839033604 -45.15880763204769 -0.03360692709684372 -45.09446953521112
1499 -0.028879149444401266 -45.18768678149209 -0.029741133749485015 -45.1242106689606
1500 -0.028877853695303202 -45.216564635187396 -0.028691806830465794 -45.152902475791066
1501 -0.028877305891364814 -45.24544194107876 -0.029713567439466716 -45.18261604323053
1502 -0.028873577900230884 -45.27431551897899 -0.02843863721936941 -45.2110546804499
1503 -0.02885748529806733 -45.303173004277056 -0.02310282327234745 -45.234157503722244
1504 -0.028891338501125574 -45.33206434277818 -0.029690108820796014 -45.26384761254304
1505 -0.02889182697981596 -45.360956169758 -0.028749527409672737 -45.29259713995271
1506 -0.028883336298167705 -45.38983950605616 -0.02923190947622061 -45.321829049428935
1507 -0.028881514351814984 -45.41872102040798 -0.02843723837286234 -45.350266287801794
1508 -0.02888195039704442 -45.44760297080502 -0.029498255159705878 -45.3797645429615
1509 -0.028874255437403917 -45.47647722624242 -0.02718909876421094 -45.406953641725714
1510 -0.028882890194654464 -45.505360116437075 -0.029183611646294592 -45.43613725337201
1511 -0.0288836095482111 -45.534243725985284 -0.02865509409457445 -45.464792347466584
1512 -0.02888231836259365 -45.563126044347875 -0.031834188662469384 -45.49662653612906
1513 -0.028908182121813297 -45.592034226469686 -0.0264372730627656 -45.523063809191825
1514 -0.02888512806966901 -45.62091935453935 -0.029186208359897138 -45.55225001755172
1515 -0.02887393897399306 -45.64979329351335 -0.029327833000570534 -45.58157785055229
1516 -0.028886003792285918 -45.678679297305635 -0.028248907625675203 -45.60982675817797
1517 -0.028883333876729013 -45.70756263118236 -0.0293734778650105 -45.639200236042974
1518 -0.028875102940946817 -45.73643773412331 -0.029707892145961524 -45.66890812818894
1519 -0.028885471820831298 -45.765323205944135 -0.028772670682519673 -45.69768079887146
1520 -0.028881443198770285 -45.794204649142905 -0.025171222165226936 -45.72285202103669
1521 -0.02888765009120107 -45.823092299234105 -0.029980669170618056 -45.752832690207306
1522 -0.028886670153588055 -45.851978969387694 -0.028505488857626916 -45.78133817906493
1523 -0.02888866513967514 -45.88086763452737 -0.029125498700886966 -45.81046367776582
1524 -0.028896706737577917 -45.909764341264946 -0.024945634696632624 -45.83540931246245
1525 -0.028902503568679093 -45.93866684483363 -0.025769751239567994 -45.86117906370202
1526 -0.028893893398344517 -45.967560738231974 -0.029295900743454693 -45.890474964445474
1527 -0.028910812456160784 -45.996471550688135 -0.028904008120298384 -45.919378972565774
1528 -0.028906726092100144 -46.02537827678024 -0.02826565345749259 -45.94764462602327
1529 -0.028910599183291197 -46.05428887596353 -0.02874038089066744 -45.97638500691394
1530 -0.0289031152613461 -46.08319199122487 -0.029804498981684448 -46.00618950589562
1531 -0.028890017326921223 -46.112082008551795 -0.028944817278534173 -46.035134323174155
1532 -0.028895939234644175 -46.14097794778644 -0.029038173239678146 -46.06417249641383
1533 -0.028888149093836545 -46.16986609688028 -0.028963148314505815 -46.093135644728335
1534 -0.028893618378788233 -46.198759715259065 -0.02742528831586242 -46.120560933044196
1535 -0.028901565913110973 -46.227661281172175 -0.027349512185901405 -46.147910445230096
1536 -0.02887611063197255 -46.256537391804144 -0.028726192098110913 -46.17663663732821
1537 -0.028891247417777776 -46.28542863922192 -0.03103475822135806 -46.20767139554957
1538 -0.02889748876914382 -46.314326127991066 -0.027735917828977108 -46.235407313378545
1539 -0.028881657496094705 -46.34320778548716 -0.028904632851481437 -46.26431194623002
1540 -0.028893672954291107 -46.37210145844145 -0.03315624669194221 -46.29746819292197
1541 -0.028877648618072273 -46.40097910705952 -0.028727012500166894 -46.32619520542214
1542 -0.028875808510929347 -46.42985491557045 -0.02941013714298606 -46.35560534256513
1543 -0.028872820548713207 -46.458727736119165 -0.029076014086604117 -46.38468135665173
1544 -0.028841844480484723 -46.48756958059965 -0.025273173954337834 -46.40995453060607
1545 -0.028871852811425923 -46.516441433411075 -0.029698545578867197 -46.43965307618494
1546 -0.028863636031746864 -46.54530506944282 -0.028738443180918692 -46.46839151936586
1547 -0.028874491062015294 -46.57417956050483 -0.028557053208351134 -46.49694857257421
1548 -0.028874597884714602 -46.60305415838955 -0.028257481195032595 -46.525206053769246
1549 -0.02887069582939148 -46.63192485421894 -0.027537962328642605 -46.55274401609789
1550 -0.028880661725997923 -46.660805515944936 -0.02923110080882907 -46.58197511690672
1551 -0.028845681622624398 -46.689651197567564 -0.025174412317574023 -46.607149529224294
1552 -0.028891243506222963 -46.71854244107379 -0.028648226428776978 -46.63579775565307
1553 -0.028897999599575997 -46.747440440673365 -0.02795398086309433 -46.66375173651617
1554 -0.02889957297593355 -46.776340013649296 -0.028565665241330862 -46.6923174017575
1555 -0.02890489874407649 -46.80524491239337 -0.03198303040117025 -46.72430043215867
1556 -0.028887931164354085 -46.834132843557725 -0.029499199334532024 -46.7537996314932
1557 -0.028887295816093683 -46.863020139373816 -0.02885828148573637 -46.78265791297894
1558 -0.028878567833453418 -46.89189870720727 -0.029131790064275263 -46.81178970304322
1559 -0.0288773151114583 -46.92077602231873 -0.028857708722352982 -46.84064741176557
1560 -0.028883665055036544 -46.94965968737376 -0.029162546806037425 -46.86980995857161
1561 -0.028887631837278605 -46.97854731921104 -0.03324718922376633 -46.90305714779537
1562 -0.02884202552959323 -47.00738934474063 -0.030454306304454802 -46.93351145409983
1563 -0.028851438965648412 -47.036240783706276 -0.0304346633143723 -46.9639461174142
1564 -0.02885148171335459 -47.06509226541963 -0.026797119341790677 -46.990743236755996
1565 -0.02886444013565779 -47.093956705555286 -0.030724027939140797 -47.02146726469514
1566 -0.02884402833878994 -47.122800733894074 -0.02846481092274189 -47.04993207561788
1567 -0.028852640930563212 -47.15165337482464 -0.026347427628934383 -47.076279503246816
1568 -0.028860206622630356 -47.18051358144727 -0.030678759887814523 -47.10695826313463
1569 -0.02886686036363244 -47.20938044181091 -0.028369375597685577 -47.13532763873231
1570 -0.0288637176156044 -47.238244159426515 -0.026766683999449016 -47.16209432273176
1571 -0.028875575959682466 -47.267119735386196 -0.02787115229293704 -47.1899654750247
1572 -0.02887157378718257 -47.29599130917338 -0.028631504625082016 -47.21859697964978
1573 -0.028863599803298712 -47.32485490897668 -0.029544776864349843 -47.24814175651413
1574 -0.02887384295463562 -47.35372875193132 -0.028861202113330365 -47.27700295862746
1575 -0.028837471082806588 -47.38256622301413 -0.03321641199290752 -47.31021937062037
1576 -0.02884854283183813 -47.41141476584597 -0.028242435492575168 -47.338461806112946
1577 -0.02882603481411934 -47.440240800660085 -0.03396518044173717 -47.372426986554686
1578 -0.02885770257562399 -47.469098503235706 -0.029583971388638018 -47.402010957943325
1579 -0.02882353011518717 -47.497922033350896 -0.028872797172516583 -47.43088375511584
1580 -0.028792986646294594 -47.52671501999719 -0.029894414450973274 -47.460778169566815
1581 -0.0288176148198545 -47.55553263481705 -0.026700812671333552 -47.48747898223815
1582 -0.028829417284578086 -47.584362052101625 -0.03014336749911308 -47.517622349737266
1583 -0.02881502564996481 -47.61317707775159 -0.029770334530621768 -47.54739268426789
1584 -0.02881957348436117 -47.64199665123595 -0.028739499859511852 -47.5761321841274
1585 -0.028831919841468334 -47.670828571077415 -0.03061433872207999 -47.606746522849484
1586 -0.028816905431449415 -47.69964547650886 -0.028048561699688435 -47.634795084549175
1587 -0.028813518397510052 -47.728458994906376 -0.02692814078181982 -47.661723225330995
1588 -0.028820452094078065 -47.75727944700046 -0.032177401892840865 -47.69390062722383
1589 -0.02881431831046939 -47.78609376531092 -0.028764394391328097 -47.722665021615164
1590 -0.028814472164958714 -47.81490823747588 -0.031039971578866243 -47.75370499319403
1591 -0.028778061363846065 -47.84368629883973 -0.03255280368030071 -47.78625779687433
1592 -0.028786432463675737 -47.872472731303404 -0.02955450490117073 -47.8158123017755
1593 -0.028769334312528372 -47.90124206561593 -0.029237169399857522 -47.84504947117536
1594 -0.02876445297151804 -47.93000651858745 -0.026611298974603414 -47.87166077014996
1595 -0.028783592116087674 -47.95879011070353 -0.028858098108321427 -47.90051886825828
1596 -0.028768203500658274 -47.98755831420419 -0.03070086520165205 -47.93121973345993
1597 -0.028767622634768487 -48.01632593683896 -0.028969300724565984 -47.9601890341845
1598 -0.028763815946877002 -48.045089752785834 -0.027495675534009934 -47.987684709718515
1599 -0.028769423440098762 -48.07385917622593 -0.028739031311124562 -48.01642374102964
1600 -0.02877926081418991 -48.10263843704012 -0.02912565628066659 -48.04554939731031
1601 -0.028774971887469292 -48.13141340892759 -0.027951046265661715 -48.07350044357597
1602 -0.028771751280874013 -48.160185160208464 -0.024586008209735156 -48.09808645178571
1603 -0.028770741540938616 -48.1889559017494 -0.029113629646599293 -48.12720008143231
1604 -0.028767860680818557 -48.21772376243022 -0.027902759052813052 -48.15510284048513
1605 -0.028783680871129036 -48.24650744330135 -0.02814886998385191 -48.18325171046898
1606 -0.028748387563973667 -48.27525583086532 -0.02512887017801404 -48.208380580646995
1607 -0.02878355551511049 -48.30403938638043 -0.029410970956087114 -48.23779155160308
1608 -0.028783613722771405 -48.332823000103204 -0.02914794208481908 -48.2669394936879
1609 -0.028785526286810637 -48.361608526390015 -0.028722142335027456 -48.29566163602293
1610 -0.028792708553373812 -48.39040123494339 -0.029083804693073034 -48.324745440716
1611 -0.02878844030201435 -48.419189675245406 -0.029024123679846525 -48.35376956439585
1612 -0.028779987432062625 -48.447969662677465 -0.028958397544920446 -48.382727961940766
1613 -0.02878727447241545 -48.47675693714988 -0.028129087295383215 -48.41085704923615
1614 -0.02879201453179121 -48.50554895168167 -0.028365229722112417 -48.43922227895826
1615 -0.02879058998078108 -48.53433954166245 -0.029744560085237026 -48.468966839043496
1616 -0.02876916602253914 -48.56310870768499 -0.029529444221407176 -48.498496283264906
1617 -0.028780528530478477 -48.591889236215465 -0.028540343139320613 -48.527036626404225
1618 -0.028777784388512372 -48.620667020603975 -0.02902472335845232 -48.55606134976268
1619 -0.02879186226055026 -48.64945888286452 -0.031083596870303154 -48.58714494663298
1620 -0.028766389936208725 -48.67822527280073 -0.029543491639196874 -48.61668843827218
1621 -0.028784264251589774 -48.70700953705232 -0.02667927574366331 -48.64336771401584
1622 -0.028788612224161625 -48.735798149276484 -0.025220813881605863 -48.66858852789744
1623 -0.02879593539983034 -48.76459408467631 -0.029687161184847356 -48.69827568908229
1624 -0.0287885133177042 -48.79338259799402 -0.029319966863840818 -48.727595655946125
1625 -0.02878098441287875 -48.822163582406894 -0.02726340787485242 -48.75485906382098
1626 -0.028777857031673192 -48.850941439438564 -0.03463621307164431 -48.78949527689262
1627 -0.028773056529462337 -48.879714495968024 -0.029338600300252437 -48.81883387719287
1628 -0.02876308560371399 -48.90847758157174 -0.0282723949290812 -48.847106272121955
1629 -0.028774178028106688 -48.937251759599846 -0.02993611842393875 -48.877042390545896
1630 -0.028766960930079223 -48.966018720529924 -0.028752124402672052 -48.90579451494857
1631 -0.028768960479646923 -48.99478768100957 -0.02556899143382907 -48.9313635063824
1632 -0.028811008855700492 -49.02359868986527 -0.02761683613061905 -48.958980342513016
1633 -0.028774225246161224 -49.05237291511143 -0.029027211386710404 -48.98800755389973
1634 -0.02876519551500678 -49.08113811062643 -0.02936615440994501 -49.01737370830967
1635 -0.02876692172139883 -49.10990503234783 -0.029777534119784833 -49.04715124242946
1636 -0.028738175984472036 -49.138643208332304 -0.025181210320442914 -49.0723324527499
1637 -0.028758738189935684 -49.16740194652224 -0.030533744487911463 -49.10286619723781
1638 -0.02876300560310483 -49.19616495212534 -0.029630644153803586 -49.132496841391614
1639 -0.028760253358632325 -49.22492520548398 -0.03234992362558842 -49.1648467650172
1640 -0.02876013144850731 -49.253685336932485 -0.02949371002614498 -49.19434047504335
1641 -0.028763743210583927 -49.28244908014307 -0.028034994006156923 -49.2223754690495
1642 -0.028767729084938763 -49.31121680922801 -0.02902599610388279 -49.251401465153386
1643 -0.028754974622279404 -49.33997178385029 -0.030154462065547706 -49.28155592721893
1644 -0.028740479331463575 -49.36871226318175 -0.0308345184661448 -49.312390445685075
1645 -0.02874953355640173 -49.39746179673815 -0.036794777028262615 -49.34918522271334
1646 -0.02872551092877984 -49.42618730766693 -0.028222784120589494 -49.377408006833925
1647 -0.028722426295280455 -49.45490973396221 -0.028288816940039395 -49.405696823773965
1648 -0.028717570751905442 -49.48362730471412 -0.028692934941500426 -49.43438975871547
1649 -0.02871931092813611 -49.51234661564226 -0.030005754437297583 -49.464395513152766
1650 -0.02871090788394213 -49.5410575235262 -0.028956634644418954 -49.49335214779718
1651 -0.028707664739340544 -49.56976518826554 -0.03071905570104718 -49.52407120349823
1652 -0.028712992463260888 -49.598478180728804 -0.028633375372737645 -49.552704578870966
1653 -0.028693279158324002 -49.62717145988713 -0.029266318771988153 -49.581970897642954
1654 -0.028716029413044453 -49.65588748930018 -0.037838817574083805 -49.61980971521704
1655 -0.028663138393312693 -49.68455062769349 -0.02791048204526305 -49.6477201972623
1656 -0.028671695105731487 -49.71322232279922 -0.028232650086283683 -49.67595284734858
1657 -0.02867725808173418 -49.741899580880954 -0.028928762953728437 -49.70488161030231
1658 -0.028681452572345733 -49.7705810334533 -0.027909464668482542 -49.73279107497079
1659 -0.028680609446018933 -49.79926164289932 -0.02847475465387106 -49.76126582962466
1660 -0.028676201216876508 -49.82793784411619 -0.028999986965209244 -49.79026581658987
1661 -0.02867120420560241 -49.85660904832179 -0.028340413980185986 -49.81860623057006
1662 -0.02869228636845946 -49.885301334690254 -0.032767522521317004 -49.85137375309138
1663 -0.028671491239219905 -49.91397282592948 -0.027718238718807697 -49.879091991810185
1664 -0.028676023986190558 -49.94264884991567 -0.026648194435983895 -49.90574018624617
1665 -0.028673478122800588 -49.97132232803847 -0.02737211938947439 -49.933112305635646
1666 -0.02872531171888113 -50.00004763975735 -0.035759429633617404 -49.96887173526926
1667 -0.028667662292718887 -50.02871530205007 -0.02836594982072711 -49.997237685089985
1668 -0.028655400685966014 -50.05737070273603 -0.02928889784961939 -50.0265265829396
1669 -0.028660377208143472 -50.08603107994417 -0.030216509103775026 -50.05674309204338
1670 -0.02865876303985715 -50.11468984298403 -0.02807296793907881 -50.08481605998246
1671 -0.02864840757101774 -50.14333825055505 -0.02410986665636301 -50.10892592663882
1672 -0.02866429407149553 -50.172002544626544 -0.02844775700941682 -50.137373683648235
1673 -0.028659054543823004 -50.20066159917037 -0.028817347809672357 -50.166191031457906
1674 -0.0286595119163394 -50.229321111086705 -0.022451948560774326 -50.18864298001868
1675 -0.02869168920442462 -50.25801280029113 -0.02794312471523881 -50.21658610473391
1676 -0.028692758083343504 -50.28670555837447 -0.02963341437280178 -50.24621951910672
1677 -0.028686057776212692 -50.315391616150684 -0.028947696555405855 -50.27516721566212
1678 -0.028689670283347367 -50.34408128643403 -0.029066064301878212 -50.304233279964
1679 -0.0286944018676877 -50.37277568830172 -0.02951905122026801 -50.33375233118427
1680 -0.028711430076509715 -50.401487118378235 -0.030621391348540784 -50.36437372253281
1681 -0.0286772389896214 -50.43016435736786 -0.02806183472275734 -50.39243555725557
1682 -0.028659770265221596 -50.45882412763308 -0.027646148484200238 -50.42008170573977
1683 -0.028692135773599147 -50.487516263406675 -0.022516078781336546 -50.442597784521105
1684 -0.02871349873021245 -50.51622976213689 -0.028075177874416112 -50.47067296239552
1685 -0.028720953874289988 -50.54495071601118 -0.028653339203447103 -50.49932630159896
1686 -0.028711697831749917 -50.57366241384293 -0.030390212871134283 -50.529716514470095
1687 -0.02871311791241169 -50.60237553175534 -0.02967277942225337 -50.55938929389235
1688 -0.028691570553928614 -50.631067102309274 -0.02627276238054037 -50.585662056272895
1689 -0.028692148625850677 -50.659759250935124 -0.029926501400768756 -50.61558855767366
1690 -0.02869861349463463 -50.68845786442976 -0.028288367297500373 -50.64387692497116
1691 -0.02868150733411312 -50.71713937176387 -0.03083185637369752 -50.674708781344854
1692 -0.028684118296951056 -50.74582349006082 -0.0340099086984992 -50.708718690043355
1693 -0.028673792257905006 -50.77449728231873 -0.026603708695620298 -50.73532239873897
1694 -0.028669342771172522 -50.8031666250899 -0.027042501978576182 -50.76236490071755
1695 -0.02867736667394638 -50.83184399176385 -0.02765178671106696 -50.79001668742862
1696 -0.02867316510528326 -50.86051715686913 -0.027404873073101042 -50.81742156050172
1697 -0.028688973747193813 -50.88920613061632 -0.031342887040227654 -50.848764447541946
1698 -0.028715148381888867 -50.917921278998215 -0.024901640322059392 -50.873666087864
1699 -0.02868883702903986 -50.94661011602725 -0.029658758826553822 -50.90332484669056
1700 -0.028684794437140226 -50.97529491046439 -0.029164702352136373 -50.93248954904269
1701 -0.0286752937361598 -51.00397020420055 -0.02932263696566224 -50.96181218600835
1702 -0.028690474387258292 -51.03266067858781 -0.03381539825350046 -50.995627584261854
1703 -0.028653201833367347 -51.061313880421174 -0.028765506763011216 -51.02439309102486
1704 -0.028646749351173638 -51.08996062977235 -0.02859043115749955 -51.05298352218236
1705 -0.028657309990376235 -51.11861793976273 -0.028394207544624805 -51.08137772972698
1706 -0.028655850701034068 -51.147273790463764 -0.02725208466872573 -51.108629814395705
1707 -0.028652445413172245 -51.175926235876936 -0.02880937708541751 -51.13743919148112
1708 -0.028657880425453187 -51.20458411630239 -0.025476137269288303 -51.16291532875041
1709 -0.028662872035056353 -51.23324698833745 -0.028088993951678277 -51.191004322702085
1710 -0.028663545195013285 -51.261910533532465 -0.027639886271208523 -51.218644208973295
1711 -0.02869173577055335 -51.290602269303015 -0.02778229769319296 -51.24642650666649
1712 -0.02867989018559456 -51.31928215948861 -0.029874137509614228 -51.276300644176104
1713 -0.028670564852654935 -51.34795272434126 -0.033595476672053336 -51.30989612084816
1714 -0.02866046503186226 -51.376613189373124 -0.02893766723573208 -51.33883378808389
1715 -0.02866715220734477 -51.40528034158047 -0.029129056818783285 -51.36796284490267
1716 -0.028654865734279156 -51.433935207314754 -0.028910585027188063 -51.39687342992986
1717 -0.028660303447395563 -51.46259551076215 -0.029997699335217475 -51.42687112926508
1718 -0.02865196894854307 -51.491247479710694 -0.027658161334693433 -51.45452929059977
1719 -0.028648541774600744 -51.519896021485295 -0.02946747886016965 -51.48399676945994
1720 -0.02865944420918822 -51.548555465694484 -0.02802725899964571 -51.512024028459585
1721 -0.02863152762874961 -51.57718699332323 -0.027303653582930566 -51.53932768204252
1722 -0.02869242550805211 -51.605879418831286 -0.034453113190829755 -51.57378079523335
1723 -0.028633310925215483 -51.6345127297565 -0.028636147920042276 -51.602416943153386
1724 -0.028628754243254662 -51.66314148399976 -0.030050099547952413 -51.632467042701336
1725 -0.028627992048859595 -51.69176947604862 -0.02822253927588463 -51.66068958197722
1726 -0.028682347759604453 -51.720451823808226 -0.04427710734307766 -51.7049666893203
1727 -0.028602248057723045 -51.74905407186595 -0.02777068093419075 -51.73273737025449
1728 -0.02860072897747159 -51.77765480084342 -0.028716057911515235 -51.76145342816601
1729 -0.0286042551510036 -51.806259055994424 -0.028512968588620423 -51.78996639675463
1730 -0.028604022227227688 -51.83486307822165 -0.027929496113210918 -51.81789589286784
1731 -0.02859745267778635 -51.86346053089944 -0.02795501295477152 -51.84585090582261
1732 -0.028590452019125225 -51.89205098291856 -0.028208762500435115 -51.87405966832304
1733 -0.028604474570602178 -51.92065545748916 -0.029392134677618743 -51.903451803000664
1734 -0.02859596535563469 -51.949251422844796 -0.02853935183957219 -51.93199115484023
1735 -0.028607306722551584 -51.977858729567345 -0.026660951599478722 -51.958652106439715
1736 -0.028591253980994224 -52.006449983548336 -0.02951815538108349 -51.9881702618208
1737 -0.028618851397186517 -52.03506883494552 -0.03396742958575487 -52.022137691406556
1738 -0.02858462417498231 -52.0636534591205 -0.028066891711205244 -52.05020458311776
1739 -0.028581144008785486 -52.092234603129285 -0.02883355589583516 -52.0790381390136
1740 -0.02858661049976945 -52.12082121362906 -0.024066935852169992 -52.103105074865766
1741 -0.028594887349754572 -52.14941610097881 -0.02787299044430256 -52.13097806531007
1742 -0.02858871752396226 -52.17800481850277 -0.030754363629966974 -52.161732428940034
1743 -0.028592294547706842 -52.20659711305048 -0.03078883681446314 -52.1925212657545
1744 -0.02860228084027767 -52.23519939389075 -0.027583113219588996 -52.22010437897409
1745 -0.02859298316761851 -52.26379237705837 -0.028553002420812844 -52.24865738139491
1746 -0.028589870035648345 -52.29238224709402 -0.02716996958479285 -52.2758273509797
1747 -0.028608589340001343 -52.32099083643402 -0.030473418440669774 -52.30630076942037
1748 -0.02860304098576307 -52.349593877419785 -0.03021287340670824 -52.33651364282708
1749 -0.02859559766948223 -52.378189475089265 -0.023356630839407443 -52.35987027366649
1750 -0.02860022820532322 -52.406789703294585 -0.026801240257918836 -52.386671513924405
1751 -0.028606276586651803 -52.435395979881235 -0.031050040014088155 -52.41772155393849
1752 -0.0285890725441277 -52.463985052425365 -0.028589492663741112 -52.44631104660223
1753 -0.028586660139262678 -52.492571712564626 -0.028135254327207804 -52.47444630092944
1754 -0.02858308106660843 -52.52115479363123 -0.027158293593674897 -52.501604594523116
1755 -0.028589935041964054 -52.5497447286732 -0.028555252496153115 -52.53015984701927
1756 -0.02859912384301424 -52.57834385251621 -0.02799369432032108 -52.55815354133959
1757 -0.02858006041496992 -52.60692391293118 -0.02500199042260647 -52.5831555317622
1758 -0.0286197604611516 -52.635543673392334 -0.031032761465758084 -52.61418829322796
1759 -0.02860865807160735 -52.66415233146394 -0.029185195360332726 -52.643373488588296
1760 -0.0286014118231833 -52.69275374328712 -0.028867422509938477 -52.672240911098235
1761 -0.028612204361706972 -52.72136594764883 -0.027444933727383613 -52.699685844825616
1762 -0.0286126178689301 -52.74997856551776 -0.029144302103668453 -52.72883014692928
1763 -0.02863096445798874 -52.778609529975746 -0.02592197610065341 -52.75475212302994
1764 -0.028624054789543153 -52.80723358476529 -0.02969019813463092 -52.78444232116457
1765 -0.028632862959057093 -52.83586644772435 -0.031540516018867495 -52.815982837183434
1766 -0.02861952008679509 -52.86448596781114 -0.02884542467072606 -52.84482826185416
1767 -0.028622373566031457 -52.89310834137717 -0.027928067930042745 -52.8727563297842
1768 -0.02857630616053939 -52.92168464753771 -0.028717025090008973 -52.90147335487421
1769 -0.028633242659270763 -52.95031789019698 -0.03048721719533205 -52.93196057206954
1770 -0.02861445853486657 -52.978932348731846 -0.027914740703999998 -52.95987531277354
1771 -0.028608104959130288 -53.00754045369098 -0.028471624851226805 -52.98834693762477
1772 -0.028606031369417907 -53.0361464850604 -0.026044194400310517 -53.01439113202508
1773 -0.028609389811754225 -53.064755874872155 -0.02771948939189315 -53.042110621416974
1774 -0.028618852142244577 -53.0933747270144 -0.029441330954432486 -53.07155195237141
1775 -0.02864023679867387 -53.12201496381307 -0.03638695143163204 -53.10793890380304
1776 -0.028582190908491612 -53.15059715472157 -0.02823353512212634 -53.136172438925165
1777 -0.028587613068521023 -53.17918476779009 -0.029057950340211393 -53.165230389265375
1778 -0.028584586177021264 -53.20776935396711 -0.028955998551100492 -53.19418638781647
1779 -0.028589508123695852 -53.2363588620908 -0.027887982688844203 -53.22207437050532
1780 -0.02857857048511505 -53.26493743257592 -0.026315368060022593 -53.24838973856534
1781 -0.028577497974038125 -53.29351493054996 -0.02883868310600519 -53.277228421671346
1782 -0.028581832349300385 -53.322096762899264 -0.02780960639938712 -53.30503802807073
1783 -0.028613352216780186 -53.350710115116044 -0.025973634980618953 -53.33101166305135
1784 -0.028587041422724724 -53.37929715653877 -0.02859709020704031 -53.35960875325839
1785 -0.028594237752258778 -53.40789139429103 -0.02824146905913949 -53.38785022231753
1786 -0.02860018704086542 -53.43649158133189 -0.028376865293830635 -53.41622708761136
1787 -0.02858755113556981 -53.465079132467466 -0.029316296987235545 -53.445543384598594
1788 -0.028582225367426873 -53.493661357834895 -0.02804073002189398 -53.473584114620486
1789 -0.02859754078090191 -53.522258898615796 -0.028725363221019505 -53.50230947784151
1790 -0.02860674513503909 -53.55086564375083 -0.01806332217529416 -53.5203728000168
1791 -0.028612004965543746 -53.57947764871638 -0.029430055432021617 -53.549802855448824
1792 -0.028619718831032516 -53.60809736754741 -0.028984710481017827 -53.578787565929844
1793 -0.02861402779817581 -53.636711395345586 -0.028388714790344237 -53.60717628072019
1794 -0.028607109002768992 -53.665318504348356 -0.02957100123167038 -53.63674728195186
1795 -0.02861731769517064 -53.69393582204353 -0.028554594423621894 -53.66530187637549
1796 -0.02860890030860901 -53.72254472235214 -0.030851547420024873 -53.696153423795515
1797 -0.02860589334741235 -53.75115061569955 -0.028077523782849313 -53.72423094757836
1798 -0.0286085763014853 -53.77975919200104 -0.030445722863078117 -53.75467667044144
1799 -0.028597692865878342 -53.80835688486692 -0.026991961896419524 -53.78166863233786
1800 -0.028613785281777382 -53.836970670148695 -0.026690597552806138 -53.80835922989067
1801 -0.028601685538887978 -53.86557235568758 -0.029775696434080602 -53.83813492632475
1802 -0.028606951236724854 -53.89417930692431 -0.03867461662739515 -53.876809542952145
1803 -0.02856432683765888 -53.92274363376197 -0.02827031258493662 -53.90507985553708
1804 -0.028558910731226204 -53.951302544493196 -0.028404644038528205 -53.93348449957561
1805 -0.02856028964743018 -53.979862834140626 -0.02822808250784874 -53.961712582083464
1806 -0.028563377726823092 -54.00842621186745 -0.028320916276425124 -53.99003349835989
1807 -0.02856451803818345 -54.03699072990563 -0.028412093222141267 -54.01844559158204
1808 -0.028559932578355075 -54.065550662483986 -0.028602940682321786 -54.047048532264355
1809 -0.02856377521529794 -54.09411443769928 -0.02923721894621849 -54.07628575121058
1810 -0.028565998747944833 -54.122680436447226 -0.029214639309793712 -54.10550039052037
1811 -0.02855810122564435 -54.15123853767287 -0.027033827267587185 -54.132534217787956
1812 -0.028554782178252934 -54.17979331985112 -0.0312226508744061 -54.16375686866236
1813 -0.02856043875217438 -54.208353758603295 -0.02797110890969634 -54.19172797757206
1814 -0.028555965516716242 -54.23690972412001 -0.03104599779471755 -54.22277397536678
1815 -0.02856171941384673 -54.265471443533855 -0.02678890200331807 -54.249562877370096
1816 -0.028554029110819102 -54.29402547264468 -0.02908287113532424 -54.27864574850542
1817 -0.028549224883317948 -54.322574697528 -0.02738469373434782 -54.306030442239766
1818 -0.028534736949950457 -54.35110943447795 -0.03143685050308705 -54.33746729274285
1819 -0.028537760954350233 -54.3796471954323 -0.027033388055860995 -54.36450068079871
1820 -0.028545804135501385 -54.4081929995678 -0.027942470833659173 -54.39244315163237
1821 -0.02856770856305957 -54.43676070813086 -0.024687681067734956 -54.4171308327001
1822 -0.028553774952888487 -54.46531448308375 -0.027007143013179302 -54.44413797571328
1823 -0.028572186175733805 -54.49388666925949 -0.028716163616627453 -54.47285413932991
1824 -0.028555023856461047 -54.52244169311595 -0.030627908650785685 -54.5034820479807
1825 -0.02856578240171075 -54.551007475517665 -0.031320365518331526 -54.53480241349903
1826 -0.0285525469109416 -54.57956002242861 -0.0264227700419724 -54.561225183541005
1827 -0.028554809372872116 -54.60811483180148 -0.02918705325573683 -54.590412236796745
1828 -0.028545318450778723 -54.63666015025226 -0.03016700837761164 -54.620579245174355
1829 -0.028555768728256225 -54.665215918980515 -0.02533629396930337 -54.64591553914366
1830 -0.028557456377893687 -54.69377337535841 -0.02875641016289592 -54.67467194930656
1831 -0.028556940704584123 -54.722330316062994 -0.02728421213105321 -54.70195616143761
1832 -0.02856964888051152 -54.75089996494351 -0.02469911091029644 -54.726655272347905
1833 -0.028561174403876066 -54.77946113934738 -0.0316423250362277 -54.758297597384136
1834 -0.028569382987916468 -54.8080305223353 -0.02580902837216854 -54.7841066257563
1835 -0.02857789332047105 -54.836608415655775 -0.027854442317038774 -54.81196106807334
1836 -0.02858914164826274 -54.865197557304036 -0.026662759948521852 -54.83862382802186
1837 -0.028578326106071472 -54.89377588341011 -0.0271729938685894 -54.86579682189045
1838 -0.02859390340745449 -54.92236978681756 -0.028659412078559397 -54.89445623396901
1839 -0.028583606891334056 -54.95095339370889 -0.027518604416400194 -54.92197483838541
1840 -0.028572139516472816 -54.97952553322536 -0.029461591877043246 -54.951436430262454
1841 -0.028603340219706296 -55.00812887344507 -0.024648321233689784 -54.976084751496145
1842 -0.028579479549080133 -55.03670835299415 -0.028236952237784864 -55.00432170373393
1843 -0.028582323342561722 -55.06529067633671 -0.029478855803608893 -55.03380055953754
1844 -0.028576102573424578 -55.09386677891013 -0.028163660410791637 -55.06196421994833
1845 -0.02858868008479476 -55.12245545899493 -0.028862296510487793 -55.09082651645882
1846 -0.028585638012737037 -55.15104109700766 -0.028025983739644288 -55.118852500198464
1847 -0.028556730318814515 -55.179597827326475 -0.02872393298894167 -55.1475764331874
1848 -0.028567389491945504 -55.20816521681842 -0.02716634124517441 -55.17474277443258
1849 -0.02858275594189763 -55.23674797276032 -0.0330088309943676 -55.20775160542695
1850 -0.028552441857755184 -55.265300414618075 -0.028689904883503915 -55.236441510310456
1851 -0.028564398642629385 -55.293864813260704 -0.027659950498491525 -55.264101460808945
1852 -0.02857720060274005 -55.322442013863444 -0.0289268440566957 -55.29302830486564
1853 -0.0285615642555058 -55.35100357811895 -0.02801772076636553 -55.32104602563201
1854 -0.028558598831295967 -55.379562176950245 -0.023811236675828695 -55.34485726230783
1855 -0.028584148455411195 -55.40814632540565 -0.02808470744639635 -55.37294196975423
1856 -0.02858797488734126 -55.436734300293 -0.029268656112253665 -55.40221062586648
1857 -0.028564948588609695 -55.46529924888161 -0.028051864169538022 -55.43026249003602
1858 -0.02856102669611573 -55.493860275577724 -0.030210104864090682 -55.46047259490011
1859 -0.028578862454742192 -55.52243913803247 -0.030947942566126586 -55.49142053746624
1860 -0.028576122410595418 -55.551015260443066 -0.029268602281808852 -55.52068913974805
1861 -0.028583178669214247 -55.57959843911228 -0.02836969504132867 -55.54905883478938
1862 -0.028563836216926576 -55.60816227532921 -0.027653686981648207 -55.57671252177103
1863 -0.028597531095147132 -55.63675980642435 -0.03888199925422668 -55.61559452102526
1864 -0.02856302075088024 -55.66532282717523 -0.02831073570996523 -55.64390525673522
1865 -0.02855118503794074 -55.69387401221317 -0.028375334106385708 -55.67228059084161
1866 -0.028552963119000196 -55.72242697533217 -0.02852862039580941 -55.70080921123742
1867 -0.028559212666004898 -55.75098618799817 -0.024734978191554548 -55.72554418942897
1868 -0.028581591602414847 -55.77956777960059 -0.029947451874613763 -55.755491641303585
1869 -0.02855868572369218 -55.808126465324285 -0.02858227277174592 -55.78407391407533
1870 -0.028560975193977357 -55.83668744051826 -0.029811094421893357 -55.81388500849722
1871 -0.028582048788666724 -55.865269489306925 -0.032445430383086206 -55.84633043888031
1872 -0.028526321426033972 -55.89379581073296 -0.028789197094738483 -55.87511963597505
1873 -0.028551683574914933 -55.92234749430788 -0.02878717454150319 -55.90390681051655
1874 -0.028551317192614077 -55.950898811500494 -0.028347677644342185 -55.93225448816089
1875 -0.028552284743636847 -55.979451096244134 -0.02966200141236186 -55.961916489573255
1876 -0.028540033008903266 -56.007991129253035 -0.028259883914142848 -55.9901763734874
1877 -0.028540058713406324 -56.03653118796644 -0.027109092753380536 -56.01728546624078
1878 -0.0285319896414876 -56.065063177607925 -0.02689028764143586 -56.044175753882215
1879 -0.028550851345062255 -56.093614028952985 -0.028810400515794754 -56.07298615439801
1880 -0.028545926976948976 -56.12215995592993 -0.02875233516097069 -56.10173848955898
1881 -0.028536629118025302 -56.15069658504795 -0.02992942500859499 -56.13166791456758
1882 -0.028548963833600283 -56.17924554888155 -0.026002319063991308 -56.15767023363157
1883 -0.028568031173199414 -56.207813580054754 -0.028765515144914388 -56.18643574877648
1884 -0.028548200987279414 -56.236361781042035 -0.028183553274720906 -56.214619302051204
1885 -0.028546562977135183 -56.26490834401917 -0.02771531967446208 -56.24233462172567
1886 -0.02855560127645731 -56.29346394529563 -0.02824772410094738 -56.27058234582662
1887 -0.028570922277867793 -56.32203486757349 -0.030167607683688404 -56.300749953510305
1888 -0.028542816545814274 -56.35057768411931 -0.026658925227820873 -56.327408878738126
1889 -0.02854416109621525 -56.37912184521552 -0.028832298796623947 -56.35624117753475
1890 -0.028557361010462044 -56.407679206225986 -0.02969080349430442 -56.38593198102905
1891 -0.028543941024690867 -56.43622314725068 -0.026982757821679117 -56.41291473885073
1892 -0.02853902606293559 -56.464762173313616 -0.02984430342912674 -56.44275904227986
1893 -0.028544666618108748 -56.493306839931726 -0.028972766641527415 -56.47173180892139
1894 -0.02853769073262811 -56.52184453066435 -0.02569726584479213 -56.49742907476618
1895 -0.028545039892196655 -56.55038957055655 -0.02945490777492523 -56.52688398254111
1896 -0.02855879198759794 -56.578948362544146 -0.0254249794408679 -56.55230896198198
1897 -0.028555726911872626 -56.60750408945602 -0.02981046326458454 -56.58211942524656
1898 -0.02855792371556163 -56.63606201317158 -0.028789917938411236 -56.61090934318497
1899 -0.028542326483875512 -56.664604339655455 -0.023752963449805976 -56.63466230663478
1900 -0.02857706816866994 -56.69318140782413 -0.029974645096808673 -56.66463695173159
1901 -0.028560687229037283 -56.721742095053166 -0.02646750658750534 -56.691104458319096
1902 -0.02858189893886447 -56.75032399399203 -0.026684868708252908 -56.71778932702735
1903 -0.02858150554820895 -56.778905499540244 -0.027129882480949163 -56.744919209508296
1904 -0.02859179675579071 -56.807497296296035 -0.02796717472374439 -56.77288638423204
1905 -0.028605024237185715 -56.83610232053322 -0.034802806377410886 -56.80768919060945
1906 -0.028563912399113177 -56.864666232932336 -0.02849740218371153 -56.83618659279316
1907 -0.028574176039546727 -56.893240408971884 -0.028840189147740603 -56.865026781940905
1908 -0.028567454684525727 -56.92180786365641 -0.027449688781052826 -56.89247647072196
1909 -0.028627156093716622 -56.95043501975013 -0.04436662066727877 -56.936843091389235
1910 -0.028537948708981277 -56.97897296845911 -0.02805882329121232 -56.964901914680446
1911 -0.02854299284517765 -57.007515961304286 -0.02831367002800107 -56.993215584708445
1912 -0.028548377379775048 -57.036064338684064 -0.02863834286108613 -57.02185392756953
1913 -0.0285367488861084 -57.064601087570175 -0.02868153201416135 -57.05053545958369
1914 -0.028535523544996978 -57.09313661111517 -0.0288206048309803 -57.079356064414675
1915 -0.02853317288681865 -57.12166978400199 -0.027611557580530643 -57.1069676219952
1916 -0.028532207664102315 -57.15020199166609 -0.029207822121679782 -57.13617544411688
1917 -0.02854056265205145 -57.17874255431814 -0.028376910276710986 -57.16455235439359
1918 -0.028528187517076732 -57.20727074183522 -0.027853589784353972 -57.19240594417795
1919 -0.02853168547153473 -57.23580242730675 -0.030179117154330016 -57.22258506133228
1920 -0.028527850937098264 -57.26433027824385 -0.028113741893321276 -57.2506988032256
1921 -0.028544451482594012 -57.29287472972644 -0.029912829771637915 -57.28061163299724
1922 -0.028522752597928046 -57.32139748232437 -0.028432924300432205 -57.309044557297675
1923 -0.028526454232633114 -57.349923936557005 -0.030094871204346417 -57.33913942850202
1924 -0.028546599578112362 -57.37847053613512 -0.029401312302798032 -57.36854074080482
1925 -0.028526784107089042 -57.406997320242205 -0.028604574780911208 -57.39714531558573
1926 -0.028551068808883428 -57.435548389051085 -0.027388877235352993 -57.424534192821085
1927 -0.028518060315400363 -57.464066449366484 -0.028702055756002664 -57.453236248577085
1928 -0.028511903434991836 -57.49257835280147 -0.028646531235426664 -57.48188277981251
1929 -0.028521789889782666 -57.52110014269125 -0.03236912880092859 -57.51425190861344
1930 -0.028512951079756023 -57.54961309377101 -0.029608322121202946 -57.543860230734644
1931 -0.028510616067796944 -57.578123709838806 -0.028255926817655562 -57.5721161575523
1932 -0.028510371595621108 -57.60663408143443 -0.03263465743511915 -57.60475081498742
1933 -0.028483476582914592 -57.63511755801734 -0.030761826410889627 -57.63551264139831
1934 -0.0284932772628963 -57.66361083528024 -0.028136021830141543 -57.66364866322845
1935 -0.028500951640307904 -57.69211178692055 -0.02706182012334466 -57.69071048335179
1936 -0.028504196926951407 -57.7206159838475 -0.032568039000034334 -57.723278522351826
1937 -0.028494034428149462 -57.74911001827565 -0.027556002512574194 -57.7508345248644
1938 -0.02849155617877841 -57.77760157445443 -0.027189796883612873 -57.77802432174801
1939 -0.028486122097820043 -57.80608769655225 -0.027270079124718904 -57.80529440087273
1940 -0.028490363620221615 -57.83457806017247 -0.03203821647912264 -57.837332617351855
1941 -0.028488054964691402 -57.86306611513716 -0.02859707223251462 -57.86592968958437
1942 -0.02848077081143856 -57.8915468859486 -0.028850923478603362 -57.89478061306297
1943 -0.02847290923818946 -57.92001979518679 -0.030737287644296885 -57.92551790070727
1944 -0.028468579705804586 -57.94848837489259 -0.027427284326404334 -57.95294518503368
1945 -0.02847657520323992 -57.976964950095834 -0.03184127379208803 -57.984786458825766
1946 -0.0284694230183959 -58.00543437311423 -0.02815615003928542 -58.01294260886505
1947 -0.028477853816002607 -58.03391222693023 -0.027169483341276647 -58.04011209220633
1948 -0.028475147392600774 -58.062387374322824 -0.027922016195952894 -58.06803410840228
1949 -0.028465832863003016 -58.09085320718583 -0.028634865395724775 -58.096668973798
1950 -0.02847860660403967 -58.11933181378987 -0.02921940516680479 -58.12588837896481
1951 -0.02845473578199744 -58.14778654957187 -0.02749692713841796 -58.153385306103225
1952 -0.028465696424245835 -58.17625224599612 -0.03075735317543149 -58.184142659278656
1953 -0.028468946274369956 -58.20472119227049 -0.02878297697752714 -58.21292563625618
1954 -0.028473653737455605 -58.23319484600795 -0.02936038300395012 -58.24228601926013
1955 -0.028450002055615188 -58.26164484806356 -0.03455371297895908 -58.27683973223909
1956 -0.028445769846439362 -58.29009061791 -0.027372673340141773 -58.30421240557923
1957 -0.028457840904593468 -58.3185484588146 -0.028422139957547186 -58.33263454553678
1958 -0.02845307346433401 -58.34700153227893 -0.0279484367929399 -58.36058298232972
1959 -0.028446889109909536 -58.37544842138884 -0.028262851387262346 -58.38884583371698
1960 -0.02845916859805584 -58.40390758998689 -0.027375264465808867 -58.41622109818279
1961 -0.028449477907270194 -58.432357067894166 -0.02796107539907098 -58.44418217358186
1962 -0.02845477918162942 -58.460811847075796 -0.029295517597347498 -58.473477691179205
1963 -0.02846372714266181 -58.48927557421846 -0.027215920574963092 -58.500693611754166
1964 -0.028457370679825546 -58.517732944898285 -0.02456793300807476 -58.52526154476224
1965 -0.02845974816009402 -58.54619269305838 -0.02906170329079032 -58.55432324805303
1966 -0.028463832382112742 -58.574656525440496 -0.029056466091424225 -58.583379714144456
1967 -0.0285159220919013 -58.603172447532394 -0.021763601619750262 -58.60514331576421
1968 -0.028487303014844655 -58.631659750547236 -0.029123257007449867 -58.63426657277166
1969 -0.028488738089799882 -58.660148488637034 -0.027206046786159278 -58.66147261955782
1970 -0.028478037659078838 -58.68862652629611 -0.027531136479228734 -58.689003756037046
1971 -0.028481652587652208 -58.71710817888376 -0.028556624241173268 -58.71756038027822
1972 -0.028503488190472125 -58.745611667074236 -0.029674923699349164 -58.74723530397757
1973 -0.02846793979406357 -58.7740796068683 -0.025834121089428664 -58.773069425067
1974 -0.028473759721964597 -58.80255336659026 -0.02961663994938135 -58.80268606501638
1975 -0.02847753241658211 -58.83103089900684 -0.026341632567346097 -58.829027697583726
1976 -0.028489432390779258 -58.85952033139762 -0.028788372036069633 -58.857816069619794
1977 -0.028493328578770162 -58.88801365997639 -0.027694217674434186 -58.88551028729423
1978 -0.02848962265998125 -58.91650328263637 -0.029820457007735966 -58.91533074430197
1979 -0.028479732666164638 -58.94498301530253 -0.028852249681949615 -58.944182993983915
1980 -0.028470466285943984 -58.97345348158848 -0.027316695731133222 -58.971499689715046
1981 -0.02847449351102114 -59.0019279750995 -0.029315534327179194 -59.00081522404223
1982 -0.028477016184479 -59.03040499128398 -0.028143106307834388 -59.028958330350065
1983 -0.028475900273770095 -59.05888089155775 -0.029396657180041075 -59.05835498753011
1984 -0.02847273200750351 -59.08735362356525 -0.027961093839257954 -59.08631608136937
1985 -0.028475052304565908 -59.115828675869814 -0.026980897318571805 -59.11329697868794
1986 -0.028510335925966503 -59.14433901179578 -0.026690458320081233 -59.139987437008024
1987 -0.02847065282985568 -59.17280966462563 -0.0290948118083179 -59.169082248816345
1988 -0.028468459937721492 -59.20127812456335 -0.028735107369720937 -59.197817356186064
1989 -0.0284632352180779 -59.22974135978143 -0.03040206292644143 -59.228219419112506
1990 -0.028491922467947007 -59.25823328224938 -0.024427966680377722 -59.25264738579288
1991 -0.0284693518653512 -59.28670263411473 -0.025988561660051347 -59.27863594745293
1992 -0.028478586673736574 -59.31518122078847 -0.027411282248795032 -59.306047229701726
1993 -0.028516613785177468 -59.343697834573646 -0.03427156191319227 -59.34031879161492
1994 -0.028476306423544883 -59.37217414099719 -0.02966428278014064 -59.36998307439506
1995 -0.02847697800025344 -59.400651118997445 -0.02964133648201823 -59.399624410877074
1996 -0.02846983578056097 -59.42912095477801 -0.028661631513386965 -59.42828604239046
1997 -0.028458040114492177 -59.4575789948925 -0.02647036500275135 -59.45475640739321
1998 -0.028463222179561855 -59.48604221707206 -0.029223354160785676 -59.483979761554
1999 -0.02847154615446925 -59.51451376322653 -0.02834585467353463 -59.51232561622753
2000 -0.028471544850617647 -59.54298530807715 -0.028639485687017442 -59.540965101914544
