# Supplementary material for: Learning nonequilibrium statistical mechanics and dynamical phase transitions
Source: Nat Commun. 2024 Feb 6;15:1117. doi: 10.1038/s41467-024-45172-8 (PMC10847122; doi:10.1038/s41467-024-45172-8)
Supplement: Supplementary file 4 — Supplementary Data 1 [file 41467_2024_45172_MOESM4_ESM.zip › DPT-main/PlotTemplate/plot_KL_divergence/out/finite_time/SE/L4_D2W32K5_E100BS1k/logs-1.00/log.txt]

1 -0.03141275830566883 -0.03141275830566883 -0.031413651257753375 -0.031413651257753375
2 -0.03135309834033251 -0.06276585664600134 -0.03135316167026758 -0.06276681292802096
3 -0.03130350969731808 -0.09406936634331942 -0.031304181180894376 -0.09407099410891534
4 -0.03125105714425445 -0.12532042348757386 -0.031249426677823065 -0.1253204207867384
5 -0.031200494896620513 -0.15652091838419438 -0.03120225453749299 -0.1565226753242314
6 -0.03115510744974017 -0.18767602583393456 -0.031155427265912295 -0.1876781025901437
7 -0.031101758871227504 -0.21877778470516207 -0.031100431364029645 -0.21877853395417335
8 -0.031059182528406382 -0.24983696723356846 -0.031058583315461873 -0.24983711726963523
9 -0.031015652790665628 -0.2808526200242341 -0.031016189884394408 -0.2808533071540296
10 -0.030973837710916996 -0.3118264577351511 -0.030980927962809802 -0.31183423511683944
11 -0.03093295367434621 -0.34275941140949734 -0.030929232761263848 -0.3427634678781033
12 -0.03089362531900406 -0.3736530367285014 -0.030890745855867863 -0.3736542137339712
13 -0.030854681693017482 -0.4045077184215189 -0.030856926832348107 -0.40451114056631926
14 -0.030816651042550804 -0.4353243694640697 -0.030815418064594268 -0.4353265586309135
15 -0.030778284836560487 -0.4661026543006302 -0.030775983445346357 -0.4661025420762599
16 -0.03075005179271102 -0.4968527060933412 -0.030749574210494755 -0.49685211628675463
17 -0.030710585229098798 -0.52756329132244 -0.030720741115510465 -0.5275728574022651
18 -0.03067647563293576 -0.5582397669553757 -0.030663658026605846 -0.558236515428871
19 -0.030645452532917263 -0.588885219488293 -0.03064202954992652 -0.5888785449787975
20 -0.030611664336174727 -0.6194968838244677 -0.030614569224417208 -0.6194931142032147
21 -0.030582456849515438 -0.6500793406739831 -0.03057361962273717 -0.6500667338259519
22 -0.030556245148181914 -0.680635585822165 -0.0305537186563015 -0.6806204524822534
23 -0.030524981766939165 -0.7111605675891042 -0.030528037063777446 -0.7111484895460309
24 -0.03050132766366005 -0.7416618952527643 -0.030502726137638093 -0.741651215683669
25 -0.030470200628042222 -0.7721320958808064 -0.030471695866435767 -0.7721229115501047
26 -0.03044589115306735 -0.8025779870338738 -0.030450439266860484 -0.8025733508169652
27 -0.030418935883790254 -0.8329969229176641 -0.030446936283260582 -0.8330202871002258
28 -0.03039410226047039 -0.8633910251781345 -0.030340690352022647 -0.8633609774522485
29 -0.03036934034898877 -0.8937603655271232 -0.030370486527681352 -0.8937314639799299
30 -0.030341031216084956 -0.9241013967432082 -0.030339118652045728 -0.9240705826319756
31 -0.03032060116529465 -0.9544219979085029 -0.030335541069507598 -0.9544061237014833
32 -0.03029206832870841 -0.9847140662372114 -0.030306634958833456 -0.9847127586603167
33 -0.030265434458851815 -1.0149795006960631 -0.030334725510329008 -1.0150474841706458
34 -0.03024276290088892 -1.0452222635969521 -0.03026969442144036 -1.0453171785920863
35 -0.030222200602293015 -1.075444464199245 -0.030268109682947398 -1.0755852882750336
36 -0.03019685121253133 -1.1056413154117763 -0.03018039409071207 -1.1057656823657458
37 -0.030174506548792123 -1.1358158219605685 -0.030146257393062113 -1.135911939758808
38 -0.03015404660254717 -1.1659698685631157 -0.03017413103953004 -1.166086070798338
39 -0.030132681597024202 -1.1961025501601399 -0.03008962022140622 -1.1961756910197443
40 -0.030109946615993977 -1.2262124967761339 -0.030132417939603327 -1.2263081089593477
41 -0.030095628462731838 -1.2563081252388657 -0.030086023081094027 -1.2563941320404417
42 -0.03007580116391182 -1.2863839264027774 -0.03003640305250883 -1.2864305350929506
43 -0.03006371958181262 -1.31644764598459 -0.0300837654620409 -1.3165143005549915
44 -0.030039504077285527 -1.3464871500618756 -0.030000697541981935 -1.3465149980969735
45 -0.03001677105203271 -1.3765039211139083 -0.030036783684045075 -1.3765517817810187
46 -0.029997816774994135 -1.4065017378889024 -0.030065941624343395 -1.406617723405362
47 -0.02997998083010316 -1.4364817187190055 -0.029990759771317245 -1.4366084831766792
48 -0.02997131608426571 -1.4664530348032712 -0.029993265867233276 -1.4666017490439125
49 -0.029943855199962854 -1.496396890003234 -0.029982337169349192 -1.4965840862132618
50 -0.029924781154841186 -1.5263216711580752 -0.029940300062298773 -1.5265243862755606
51 -0.02990922285243869 -1.5562308940105138 -0.029892436135560273 -1.556416822411121
52 -0.02988774571567774 -1.5861186397261915 -0.029875040519982576 -1.5862918629311036
53 -0.029875904507935046 -1.6159945442341266 -0.029862964432686566 -1.6161548273637902
54 -0.029858933109790087 -1.6458534773439166 -0.029853466991335155 -1.6460082943551253
55 -0.02984680710360408 -1.6757002844475206 -0.029876711685210465 -1.6758850060403359
56 -0.029820364713668824 -1.7055206491611894 -0.02976495884358883 -1.7056499648839247
57 -0.029810899682343007 -1.7353315488435324 -0.029759282153099774 -1.7354092470370246
58 -0.02980460850521922 -1.7651361573487516 -0.029806646052747965 -1.7652158930897726
59 -0.029788371082395314 -1.794924528431147 -0.02980490867048502 -1.7950208017602576
60 -0.02976751597598195 -1.824692044407129 -0.029807601403445006 -1.8248284031637025
61 -0.02975176153704524 -1.8544438059441744 -0.029705576505511998 -1.8545339796692146
62 -0.029736357741057873 -1.8841801636852322 -0.029758184868842363 -1.884292164538057
63 -0.02972492864355445 -1.9139050923287866 -0.029712628107517958 -1.914004792645575
64 -0.029707886371761562 -1.943612978700548 -0.02966198343783617 -1.9436667760834112
65 -0.029697311110794544 -1.9733102898113426 -0.02964161392301321 -1.9733083900064243
66 -0.029687045142054558 -2.002997334953397 -0.029722796753048897 -2.0030311867594732
67 -0.029671981651335954 -2.032669316604733 -0.029648559726774694 -2.032679746486248
68 -0.02965822461992502 -2.062327541224658 -0.029618340078741312 -2.062298086564989
69 -0.02964508393779397 -2.0919726251624517 -0.029619293473660945 -2.09191738003865
70 -0.029634776432067154 -2.121607401594519 -0.02963897828012705 -2.121556358318777
71 -0.02961606327444315 -2.1512234648689623 -0.029619145207107067 -2.151175503525884
72 -0.029603039380162954 -2.1808265042491253 -0.029662554804235696 -2.1808380583301195
73 -0.029595667589455844 -2.210422171838581 -0.029346545226871967 -2.2101846035569914
74 -0.0295847337692976 -2.2400069056078786 -0.02951470948755741 -2.239699313044549
75 -0.029574499744921923 -2.2695814053528007 -0.02956941071897745 -2.2692687237635263
76 -0.029566400032490493 -2.2991478053852914 -0.029595915414392947 -2.298864639177919
77 -0.029544992558658122 -2.3286927979439493 -0.029524083342403175 -2.328388722520322
78 -0.02953610261902213 -2.3582289005629713 -0.029506407398730516 -2.3578951299190525
79 -0.02952680513262749 -2.3877557056955987 -0.02955964719876647 -2.387454777117819
80 -0.02951341960579157 -2.4172691253013903 -0.02956195417791605 -2.417016731295735
81 -0.0294991766102612 -2.4467683019116513 -0.02950337780639529 -2.44652010910213
82 -0.029489364381879567 -2.476257666293531 -0.02945325570181012 -2.47597336480394
83 -0.02947765551507473 -2.5057353218086056 -0.029553896654397248 -2.5055272614583375
84 -0.029463455267250537 -2.535198777075856 -0.02945928107947111 -2.5349865425378084
85 -0.029456715658307077 -2.564655492734163 -0.029454952199012042 -2.5644414947368204
86 -0.029443326778709887 -2.594098819512873 -0.029505127295851707 -2.593946622032672
87 -0.02942951153963804 -2.623528331052511 -0.029282007552683353 -2.623228629585355
88 -0.029434900544583798 -2.652963231597095 -0.029844545759260654 -2.6530731753446157
89 -0.029402216151356696 -2.6823654477484515 -0.02936239307746291 -2.6824355684220786
90 -0.02939075343310833 -2.7117562011815597 -0.029394758865237236 -2.711830327287316
91 -0.029380501713603735 -2.7411367028951634 -0.029398407135158778 -2.741228734422475
92 -0.029366223327815532 -2.770502926222979 -0.02930044336244464 -2.7705291777849195
93 -0.029361288994550705 -2.7998642152175295 -0.02933768630027771 -2.7998668640851974
94 -0.029359508864581586 -2.829223724082111 -0.029484991822391747 -2.829351855907589
95 -0.029333619773387908 -2.858557343855499 -0.029352978244423865 -2.858704834152013
96 -0.029331121779978275 -2.887888465635477 -0.029318038374185562 -2.8880228725261987
97 -0.029308019392192363 -2.9171964850276693 -0.02922092815861106 -2.9172438006848096
98 -0.029314822889864443 -2.946511307917534 -0.029253633972257376 -2.946497434657067
99 -0.02930091191083193 -2.9758122198283656 -0.029248589277267457 -2.9757460239343345
100 -0.02929413765668869 -3.0051063574850545 -0.029380499571561813 -3.005126523505896
101 -0.02929114121943712 -3.0343974987044917 -0.02919380655512214 -3.034320330061018
102 -0.029274439346045254 -3.063671938050537 -0.029251884669065475 -3.0635722147300837
103 -0.02927112700417638 -3.0929430650547136 -0.029318304546177388 -3.0928905192762612
104 -0.029265415482223035 -3.1222084805369366 -0.02913906443864107 -3.122029583714902
105 -0.029254060238599777 -3.1514625407755363 -0.02924613868817687 -3.151275722403079
106 -0.029239970073103905 -3.1807025108486404 -0.029300134629011154 -3.1805758570320903
107 -0.029235095530748368 -3.209937606379389 -0.029326863959431647 -3.209902720991522
108 -0.029221440851688384 -3.239159047231077 -0.029205005243420602 -3.2391077262349426
109 -0.029210662096738817 -3.268369709327816 -0.02898439010605216 -3.268092116340995
110 -0.0292070547118783 -3.297576764039694 -0.029316112864762545 -3.2974082292057574
111 -0.029189999401569366 -3.326766763441263 -0.029088443983346222 -3.3264966731891037
112 -0.029196161404252054 -3.355962924845515 -0.02935637505725026 -3.3558530482463538
113 -0.0291717866435647 -3.38513471148908 -0.028939981292933226 -3.384793029539287
114 -0.029176060855388642 -3.414310772344469 -0.029253467917442322 -3.4140464974567295
115 -0.0291693321429193 -3.443480104487388 -0.02931675724685192 -3.4433632547035815
116 -0.029156409297138454 -3.4726365137845265 -0.029153040051460265 -3.472516294755042
117 -0.0291469088755548 -3.5017834226600812 -0.02917071571573615 -3.501687010470778
118 -0.029137181770056485 -3.5309206044301376 -0.029271322023123502 -3.5309583324939013
119 -0.02912755711004138 -3.560048161540179 -0.029054324235767127 -3.5600126567296684
120 -0.029117823764681815 -3.5891659853048608 -0.029081819858402014 -3.5890944765880706
121 -0.029107817076146604 -3.6182738023810073 -0.029210598673671484 -3.618305075261742
122 -0.029104139376431703 -3.647377941757439 -0.02908296501263976 -3.647388040274382
123 -0.02909498307853937 -3.676472924835978 -0.029102682881057263 -3.6764907231554393
124 -0.02908958736807108 -3.705562512204049 -0.029066284839063882 -3.705557007994503
125 -0.029077622294425964 -3.7346401344984748 -0.029102562926709652 -3.7346595709212127
126 -0.029069962725043298 -3.7637100972235182 -0.029151651542633772 -3.7638112224638465
127 -0.029063468053936958 -3.792773565277455 -0.029343531746417285 -3.793154754210264
128 -0.029052412230521442 -3.8218259775079764 -0.029141061287373305 -3.8222958154976374
129 -0.029041620809584855 -3.8508675983175613 -0.02905732411891222 -3.8513531396165495
130 -0.02903841119259596 -3.879906009510157 -0.02905825460329652 -3.880411394219846
131 -0.029024734161794186 -3.9089307436719514 -0.028918062709271906 -3.909329456929118
132 -0.029020794853568076 -3.9379515385255193 -0.029167274292558432 -3.9384967312216768
133 -0.029006677493453027 -3.9669582160189725 -0.028904239740222694 -3.9674009709618994
134 -0.029007492028176783 -3.9959657080471493 -0.02905838852748275 -3.996459359489382
135 -0.028999050706624986 -4.024964758753774 -0.028984935209155082 -4.025444294698537
136 -0.028989019989967345 -4.053953778743741 -0.02902665762230754 -4.054470952320845
137 -0.028973827417939902 -4.0829276061616815 -0.028991100657731295 -4.083462052978576
138 -0.028974855598062278 -4.111902461759744 -0.02911418154835701 -4.112576234526933
139 -0.02896618526428938 -4.140868647024034 -0.028981190454214812 -4.141557424981148
140 -0.02895895130932331 -4.169827598333357 -0.028967180754989386 -4.170524605736137
141 -0.028954544849693776 -4.198782143183051 -0.028987282514572145 -4.19951188825071
142 -0.028942221961915492 -4.227724365144966 -0.028946687187999486 -4.228458575438709
143 -0.02893748888745904 -4.2566618540324255 -0.02907288195565343 -4.257531457394363
144 -0.02893295418471098 -4.2855948082171365 -0.028957593720406294 -4.286489051114769
145 -0.028920435905456544 -4.314515244122593 -0.02919335588812828 -4.315682407002897
146 -0.028913060296326877 -4.343428304418921 -0.028789098281413315 -4.34447150528431
147 -0.028908027708530425 -4.372336332127451 -0.028688187431544065 -4.373159692715854
148 -0.028908695094287395 -4.401245027221738 -0.02902539083734155 -4.402185083553196
149 -0.028899201564490794 -4.4301442287862285 -0.028915918432176113 -4.431101001985372
150 -0.028895426820963622 -4.459039655607192 -0.02861987827345729 -4.459720880258829
151 -0.028887376468628646 -4.487927032075821 -0.029114109091460706 -4.48883498935029
152 -0.028881260845810174 -4.516808292921631 -0.029077981878072024 -4.5179129712283626
153 -0.02887228289619088 -4.545680575817822 -0.028880793787539005 -4.546793765015901
154 -0.02886062329635024 -4.574541199114172 -0.02888929806649685 -4.575683063082399
155 -0.028855794202536346 -4.603396993316709 -0.028864310029894112 -4.604547373112292
156 -0.028846434876322748 -4.632243428193032 -0.028946700599044563 -4.633494073711337
157 -0.028835412207990886 -4.661078840401023 -0.028433074429631233 -4.661927148140968
158 -0.028844674210995437 -4.689923514612019 -0.028926880192011596 -4.69085402833298
159 -0.028843945916742088 -4.7187674605287615 -0.02874784767627716 -4.719601876009257
160 -0.028832429274916648 -4.747599889803678 -0.02889666026458144 -4.748498536273838
161 -0.028823247179389 -4.776423136983067 -0.028701845556497574 -4.777200381830336
162 -0.028822926990687846 -4.805246063973755 -0.028857566602528095 -4.806057948432864
163 -0.028813570737838745 -4.834059634711593 -0.028822242002934217 -4.834880190435798
164 -0.028810184355825184 -4.862869819067418 -0.02869355594739318 -4.863573746383191
165 -0.02879997082054615 -4.891669789887964 -0.028776683006435634 -4.892350429389627
166 -0.028799264691770077 -4.920469054579734 -0.028840574715286494 -4.921191004104914
167 -0.02879262315109372 -4.949261677730828 -0.028404409158974887 -4.949595413263889
168 -0.02880092468112707 -4.9780626024119545 -0.028544769436120988 -4.9781401827000105
169 -0.028780003916472195 -5.006842606328426 -0.029098693933337926 -5.007238876633348
170 -0.02877685260027647 -5.035619458928703 -0.02882677149027586 -5.036065648123624
171 -0.02877032943069935 -5.064389788359402 -0.02873998861759901 -5.064805636741223
172 -0.028767899423837662 -5.09315768778324 -0.028746248781681062 -5.0935518855229045
173 -0.028762771096080542 -5.121920458879321 -0.028693670686334372 -5.122245556209239
174 -0.0287556697614491 -5.15067612864077 -0.028815832175314426 -5.151061388384553
175 -0.028746753092855216 -5.179422881733625 -0.02885134844109416 -5.1799127368256475
176 -0.028745192009955643 -5.208168073743581 -0.02869957163929939 -5.2086123084649465
177 -0.028748531267046927 -5.236916605010627 -0.02910802513360977 -5.237720333598556
178 -0.028727554157376288 -5.265644159168003 -0.028695257753133772 -5.26641559135169
179 -0.02872755005955696 -5.29437170922756 -0.02875294620171189 -5.295168537553401
180 -0.028721751645207405 -5.323093460872768 -0.0287269520573318 -5.323895489610733
181 -0.02871586922556162 -5.351809330098329 -0.028395246900618076 -5.352290736511351
182 -0.028712237346917392 -5.380521567445247 -0.02877051057294011 -5.381061247084291
183 -0.02868713764473796 -5.409208705089985 -0.030517847370356323 -5.411579094454647
184 -0.02867933064699173 -5.437888035736977 -0.02871027234941721 -5.440289366804064
185 -0.028679869882762433 -5.46656790561974 -0.028727921657264233 -5.469017288461329
186 -0.028669118229299784 -5.49523702384904 -0.02866558814421296 -5.497682876605541
187 -0.028662918880581856 -5.523899942729622 -0.02863169778138399 -5.526314574386925
188 -0.02866185922175646 -5.552561801951378 -0.028679771535098552 -5.554994345922023
189 -0.0286576465703547 -5.581219448521733 -0.028619585558772087 -5.583613931480795
190 -0.028652675822377204 -5.609872124344109 -0.02863373067229986 -5.612247662153095
191 -0.02864652145653963 -5.638518645800649 -0.02863474879413843 -5.640882410947233
192 -0.02864343822002411 -5.667162084020673 -0.028599721007049085 -5.6694821319542825
193 -0.028642307221889495 -5.695804391242563 -0.028506122808903456 -5.697988254763186
194 -0.028669608943164348 -5.724474000185727 -0.026393894385546447 -5.724382149148733
195 -0.028670244943350555 -5.753144245129078 -0.028920923359692097 -5.753303072508425
196 -0.02865585247054696 -5.781800097599625 -0.028597255144268273 -5.781900327652693
197 -0.028653196711093187 -5.810453294310718 -0.028618041705340148 -5.810518369358033
198 -0.028652545250952243 -5.83910583956167 -0.02867910945788026 -5.8391974788159136
199 -0.02864168304949999 -5.86774752261117 -0.028617870714515447 -5.867815349530429
200 -0.0286383343860507 -5.89638585699722 -0.028517592418938875 -5.8963329419493675
201 -0.028637195378541945 -5.925023052375762 -0.028519671782851218 -5.924852613732218
202 -0.028633512463420628 -5.953656564839182 -0.0286543145775795 -5.953506928309798
203 -0.028627010621130468 -5.982283575460313 -0.028620370756834747 -5.982127299066633
204 -0.02862700205296278 -6.010910577513275 -0.028224258590489625 -6.010351557657122
205 -0.028623961750417946 -6.039534539263693 -0.02854483425617218 -6.038896391913294
206 -0.028614914044737816 -6.068149453308431 -0.028853701055049898 -6.067750092968344
207 -0.02861365908756852 -6.096763112395999 -0.02892287066206336 -6.096672963630407
208 -0.028597504924982788 -6.1253606173209825 -0.028490249160677196 -6.125163212791085
209 -0.028598219528794287 -6.153958836849776 -0.028731889836490155 -6.153895102627575
210 -0.028585691191256046 -6.182544528041032 -0.028648860193789004 -6.182543962821364
211 -0.028585057891905307 -6.211129585932937 -0.029086587019264698 -6.211630549840629
212 -0.02857725480571389 -6.239706840738651 -0.028525971993803977 -6.240156521834432
213 -0.028568271175026895 -6.268275111913678 -0.028495561610907317 -6.26865208344534
214 -0.028641656786203385 -6.296916768699882 -0.025559301022440195 -6.29421138446778
215 -0.028613653499633074 -6.325530422199515 -0.02855411162599921 -6.322765496093779
216 -0.028607410937547685 -6.354137833137063 -0.028667739033699034 -6.351433235127478
217 -0.028601944167166948 -6.38273977730423 -0.028547896165400745 -6.379981131292879
218 -0.02859169850125909 -6.411331475805489 -0.028502470441162588 -6.408483601734042
219 -0.028589328564703465 -6.4399208043701925 -0.028623954206705094 -6.437107555940747
220 -0.028580029029399157 -6.468500833399592 -0.028534627333283425 -6.4656421832740305
221 -0.02857942171394825 -6.49708025511354 -0.02874139919877052 -6.494383582472801
222 -0.02857196079567075 -6.5256522159092105 -0.028986777924001218 -6.523370360396802
223 -0.028559570014476777 -6.5542117859236875 -0.028663523588329555 -6.552033883985132
224 -0.02855294765904546 -6.582764733582733 -0.028633196465671064 -6.580667080450803
225 -0.02854965943843126 -6.611314393021164 -0.028563206922262906 -6.609230287373066
226 -0.02855528946965933 -6.639869682490824 -0.027528907265514137 -6.63675919463858
227 -0.028556565660983323 -6.668426248151807 -0.028744093701243402 -6.665503288339824
228 -0.028548057470470668 -6.696974305622278 -0.028420908283442257 -6.693924196623266
229 -0.02853831695392728 -6.725512622576205 -0.028678942192345857 -6.722603138815612
230 -0.02852756706997752 -6.754040189646182 -0.026919762138277292 -6.749522900953889
231 -0.028541786968708037 -6.78258197661489 -0.028510922379791737 -6.778033823333681
232 -0.028546514455229044 -6.811128491070119 -0.028083769511431454 -6.806117592845112
233 -0.028534044045954943 -6.839662535116074 -0.027796700317412614 -6.8339142931625245
234 -0.028550054132938384 -6.868212589249012 -0.028714671544730664 -6.862628964707255
235 -0.02853628732264042 -6.896748876571652 -0.028872870095074176 -6.891501834802329
236 -0.02853277577087283 -6.925281652342525 -0.02841354850679636 -6.919915383309125
237 -0.028519387915730478 -6.953801040258256 -0.028116213250905277 -6.948031596560031
238 -0.028514204174280168 -6.982315244432536 -0.026326986122876407 -6.974358582682908
239 -0.02855484951287508 -7.010870093945411 -0.02840269999578595 -7.002761282678693
240 -0.02854709355160594 -7.039417187497017 -0.028440264239907264 -7.0312015469186
241 -0.02854469185695052 -7.067961879353968 -0.02863926477730274 -7.059840811695903
242 -0.02853748733177781 -7.096499366685745 -0.028480927646160125 -7.088321739342063
243 -0.028533629886806012 -7.125032996572552 -0.028480071295052766 -7.116801810637115
244 -0.028534292802214624 -7.153567289374767 -0.02783880280330777 -7.144640613440423
245 -0.028520700801163913 -7.182087990175931 -0.029231343511492015 -7.173871956951915
246 -0.028515861928462984 -7.210603852104394 -0.02840039851143956 -7.2022723554633545
247 -0.028515410143882036 -7.239119262248276 -0.028429115377366542 -7.230701470840721
248 -0.028518783766776322 -7.267638046015052 -0.02833129046484828 -7.259032761305569
249 -0.028505920711904765 -7.296143966726957 -0.028506150748580695 -7.28753891205415
250 -0.02850108463317156 -7.324645051360129 -0.02840145705267787 -7.315940369106828
251 -0.02849667677655816 -7.353141728136687 -0.02856831420212984 -7.344508683308958
252 -0.028489087615162133 -7.381630815751849 -0.0284083791077137 -7.372917062416672
253 -0.028486336395144463 -7.410117152146993 -0.028479891642928124 -7.4013969540596
254 -0.02849069479852915 -7.438607846945523 -0.02969829346984625 -7.431095247529447
255 -0.028468537610024214 -7.467076384555547 -0.02862541927024722 -7.459720666799694
256 -0.028461266681551932 -7.495537651237099 -0.02831610422581434 -7.488036771025508
257 -0.028461736626923084 -7.523999387864022 -0.028612425085157156 -7.516649196110665
258 -0.02844946747645736 -7.552448855340479 -0.02838810980319977 -7.545037305913865
259 -0.028451657481491567 -7.580900512821971 -0.028057596180588007 -7.573094902094453
260 -0.028452068846672774 -7.609352581668644 -0.02864098232239485 -7.601735884416848
261 -0.02844448955729604 -7.637797071225941 -0.02904693689197302 -7.630782821308821
262 -0.028441426623612643 -7.6662384978495535 -0.02784121735021472 -7.658624038659036
263 -0.028436938766390085 -7.6946754366159436 -0.028202909510582685 -7.686826948169618
264 -0.028450978454202414 -7.723126415070146 -0.029930699709802867 -7.7167576478794215
265 -0.02841055141761899 -7.751536966487765 -0.02846907591447234 -7.745226723793894
266 -0.028408414404839277 -7.779945380892604 -0.028441485948860645 -7.7736682097427545
267 -0.028403005842119456 -7.808348386734724 -0.028338672127574682 -7.802006881870329
268 -0.02839856846258044 -7.836746955197304 -0.028390274196863175 -7.8303971560671926
269 -0.028393983095884322 -7.865140938293188 -0.028210049867630003 -7.858607205934822
270 -0.028395162709057332 -7.893536101002246 -0.028321388456970454 -7.886928594391793
271 -0.028388452529907227 -7.921924553532153 -0.028718633763492107 -7.915647228155285
272 -0.028386943507939577 -7.950311497040093 -0.028259937930852175 -7.943907166086137
273 -0.028385339304804802 -7.978696836344898 -0.028352409601211548 -7.972259575687349
274 -0.028395557869225742 -8.007092394214123 -0.02916805977001786 -8.001427635457366
275 -0.02837196895852685 -8.03546436317265 -0.028233006689697505 -8.029660642147064
276 -0.028370100166648628 -8.0638344633393 -0.028320675250142813 -8.057981317397207
277 -0.028373105078935625 -8.092207568418235 -0.029180954676121473 -8.087162272073328
278 -0.028357980493456125 -8.120565548911692 -0.028374512400478124 -8.115536784473807
279 -0.028348916675895452 -8.148914465587588 -0.02814079597592354 -8.143677580449731
280 -0.028350978065282105 -8.17726544365287 -0.02769804233685136 -8.171375622786583
281 -0.0283588788472116 -8.20562432250008 -0.02836387436836958 -8.199739497154953
282 -0.028355826064944266 -8.233980148565024 -0.027688486315310002 -8.227427983470262
283 -0.028349257819354535 -8.262329406384378 -0.02811215240508318 -8.255540135875345
284 -0.028341646678745745 -8.290671053063123 -0.027736919280141593 -8.283277055155486
285 -0.028353628888726234 -8.31902468195185 -0.02835955945774913 -8.311636614613235
286 -0.02834211653098464 -8.347366798482835 -0.02842333437874913 -8.340059948991984
287 -0.02834321614354849 -8.375710014626383 -0.02838630322366953 -8.368446252215653
288 -0.028338719438761473 -8.404048734065144 -0.02845364632084966 -8.396899898536503
289 -0.028340666275471448 -8.432389400340616 -0.0280870140530169 -8.424986912589521
290 -0.028335688170045614 -8.460725088510662 -0.02833444168791175 -8.453321354277433
291 -0.028332863096147777 -8.48905795160681 -0.02812906224280596 -8.48145041652024
292 -0.028326180763542652 -8.517384132370353 -0.028751156013458967 -8.510201572533699
293 -0.02832609275355935 -8.545710225123912 -0.028809796646237375 -8.539011369179937
294 -0.0283116290345788 -8.574021854158492 -0.028181885462254287 -8.567193254642191
295 -0.028318687435239555 -8.602340541593732 -0.028315344825387 -8.595508599467578
296 -0.028312412556260824 -8.630652954149992 -0.027978191897273064 -8.62348679136485
297 -0.028305857349187134 -8.65895881149918 -0.028268078900873662 -8.651754870265725
298 -0.028306884132325648 -8.687265695631504 -0.02835981026291847 -8.680114680528643
299 -0.028320409171283246 -8.715586104802787 -0.028220550436526538 -8.708335230965169
300 -0.028311538603156806 -8.743897643405944 -0.028419114463031293 -8.7367543454282
301 -0.028304042387753726 -8.772201685793698 -0.02803355110809207 -8.76478789653629
302 -0.02830486437305808 -8.800506550166757 -0.028573272097855807 -8.793361168634146
303 -0.02829935597255826 -8.828805906139316 -0.028587976284325124 -8.82194914491847
304 -0.028295447397977114 -8.857101353537292 -0.028161284048110247 -8.85011042896658
305 -0.028297520894557237 -8.88539887443185 -0.028179115429520608 -8.8782895443961
306 -0.02829330461099744 -8.913692179042847 -0.028276636730879545 -8.90656618112698
307 -0.028288621921092272 -8.94198080096394 -0.030201472528278827 -8.93676765365526
308 -0.028260436188429595 -8.970241237152369 -0.02809870205819607 -8.964866355713456
309 -0.028258820809423924 -8.998500057961792 -0.02822734247893095 -8.993093698192387
310 -0.02825655173510313 -9.026756609696895 -0.02833580197766423 -9.021429500170052
311 -0.0282566930167377 -9.055013302713633 -0.028222815971821545 -9.049652316141874
312 -0.02825370114296675 -9.0832670038566 -0.02797086667269468 -9.077623182814568
313 -0.028255522064864636 -9.111522525921464 -0.02809130270034075 -9.105714485514909
314 -0.02824786463752389 -9.139770390558988 -0.02907024333253503 -9.134784728847444
315 -0.028242916241288184 -9.168013306800276 -0.027985923644155263 -9.1627706524916
316 -0.028246954176574947 -9.196260260976851 -0.028413498867303134 -9.191184151358904
317 -0.028241852205246686 -9.224502113182098 -0.02838036445900798 -9.219564515817911
318 -0.028245946299284695 -9.252748059481382 -0.028125747572630644 -9.247690263390542
319 -0.02825591778382659 -9.28100397726521 -0.02721188375726342 -9.274902147147806
320 -0.02822112012654543 -9.309225097391755 -0.028108590468764304 -9.303010737616571
321 -0.028229214902967214 -9.337454312294723 -0.02776678130030632 -9.330777518916877
322 -0.02823249539360404 -9.365686807688327 -0.02819570992141962 -9.358973228838297
323 -0.028237723838537933 -9.393924531526865 -0.028872440103441477 -9.387845668941738
324 -0.0282272688113153 -9.422151800338181 -0.028052489273250103 -9.415898158214988
325 -0.02822518516331911 -9.4503769855015 -0.02830683598294854 -9.444204994197937
326 -0.0282155092805624 -9.478592494782061 -0.027759037259966136 -9.471964031457903
327 -0.02822267320007086 -9.506815167982133 -0.02833806173875928 -9.500302093196662
328 -0.02820768915116787 -9.535022857133301 -0.02771962182596326 -9.528021715022625
329 -0.02822424890473485 -9.563247106038036 -0.028212599735707045 -9.556234314758331
330 -0.028219457808882 -9.591466563846918 -0.028196319844573735 -9.584430634602905
331 -0.028229327779263257 -9.619695891626181 -0.029598952643573283 -9.614029587246478
332 -0.028200734965503217 -9.647896626591685 -0.028251790814101695 -9.642281378060579
333 -0.02819683374837041 -9.676093460340056 -0.028047975711524488 -9.670329353772104
334 -0.02819843478500843 -9.704291895125063 -0.028263978939503432 -9.698593332711607
335 -0.028194001130759715 -9.732485896255824 -0.027966665290296077 -9.726559998001903
336 -0.028189979773014785 -9.760675876028838 -0.02829566290602088 -9.754855660907925
337 -0.028189965710043906 -9.788865841738883 -0.028091236762702466 -9.782946897670627
338 -0.0281886450946331 -9.817054486833516 -0.028215148579329254 -9.811162046249956
339 -0.028197244647890328 -9.845251731481406 -0.028867044672369956 -9.840029090922327
340 -0.02817939780652523 -9.873431129287932 -0.02806423678994179 -9.868093327712268
341 -0.028190141823142768 -9.901621271111074 -0.029411935806274415 -9.897505263518543
342 -0.028186498675495386 -9.929807769786569 -0.028802719060331584 -9.926307982578875
343 -0.028163744322955608 -9.957971514109525 -0.028152471873909235 -9.954460454452784
344 -0.02816808819770813 -9.986139602307233 -0.027999149542301892 -9.982459603995085
345 -0.02816183790564537 -10.01430144021288 -0.028264552634209395 -10.010724156629294
346 -0.028153978008776902 -10.042455418221657 -0.02782152695581317 -10.038545683585108
347 -0.02815635735169053 -10.070611775573347 -0.028196156211197376 -10.066741839796306
348 -0.028133589215576647 -10.098745364788924 -0.02908482924103737 -10.095826669037343
349 -0.02814702978357673 -10.1268923945725 -0.028048336505889893 -10.123875005543233
350 -0.028141708485782145 -10.155034103058282 -0.02813435411080718 -10.152009359654041
351 -0.028144177887588738 -10.18317828094587 -0.027401722967624664 -10.179411082621666
352 -0.028140570037066936 -10.211318850982938 -0.028023526817560197 -10.207434609439225
353 -0.028117608465254306 -10.239436459448193 -0.02469858545809984 -10.232133194897326
354 -0.028167871199548243 -10.26760433064774 -0.02816127585247159 -10.260294470749798
355 -0.028166620060801506 -10.295770950708542 -0.027993223816156387 -10.288287694565955
356 -0.028162978123873472 -10.323933928832416 -0.027743455953896046 -10.316031150519851
357 -0.028160493448376657 -10.352094422280793 -0.02816551523283124 -10.344196665752683
358 -0.02816121084615588 -10.380255633126948 -0.028253421653062105 -10.372450087405745
359 -0.02816038513556123 -10.408416018262509 -0.02812056737020612 -10.40057065477595
360 -0.02815848160535097 -10.43657449986786 -0.02811597129330039 -10.42868662606925
361 -0.028153177443891765 -10.464727677311751 -0.02817083029076457 -10.456857456360016
362 -0.02814774550497532 -10.492875422816727 -0.027966492250561713 -10.484823948610577
363 -0.028150225710123777 -10.521025648526852 -0.027886265888810158 -10.512710214499387
364 -0.0281501954421401 -10.549175843968992 -0.028175238519906998 -10.540885453019294
365 -0.02814958244562149 -10.577325426414614 -0.027804522402584554 -10.56868997542188
366 -0.028147057071328162 -10.605472483485942 -0.028119176626205444 -10.596809152048085
367 -0.02814432717859745 -10.63361681066454 -0.02812662599608302 -10.624935778044168
368 -0.028144600242376326 -10.661761410906916 -0.027946466021239756 -10.652882244065408
369 -0.02813464654609561 -10.689896057453012 -0.02786448020488024 -10.680746724270287
370 -0.028133121225982903 -10.718029178678995 -0.02699161134660244 -10.70773833561689
371 -0.028153719194233418 -10.746182897873227 -0.0275950719602406 -10.73533340757713
372 -0.02815313171595335 -10.77433602958918 -0.028815456852316856 -10.764148864429448
373 -0.028139527700841428 -10.802475557290022 -0.02811890197917819 -10.792267766408626
374 -0.02814373355358839 -10.83061929084361 -0.02817867463454604 -10.820446441043172
375 -0.028129567764699458 -10.858748858608308 -0.0283797693438828 -10.848826210387054
376 -0.028127405047416686 -10.886876263655726 -0.028439486306160687 -10.877265696693215
377 -0.028125761821866036 -10.915002025477591 -0.028280076570808887 -10.905545773264024
378 -0.028124673757702112 -10.943126699235293 -0.028223580587655304 -10.933769353851678
379 -0.028121958300471307 -10.971248657535764 -0.028338428400456906 -10.962107782252135
380 -0.028118819557130338 -10.999367477092894 -0.0281916712410748 -10.99029945349321
381 -0.028108298406004907 -11.0274757754989 -0.028181256167590617 -11.0184807096608
382 -0.028105887677520515 -11.05558166317642 -0.027612419612705708 -11.046093129273505
383 -0.02811545943841338 -11.083697122614835 -0.02636229628697038 -11.072455425560475
384 -0.028122806921601295 -11.111819929536436 -0.028292439971119167 -11.100747865531595
385 -0.0281134394928813 -11.139933369029317 -0.028709779493510723 -11.129457645025106
386 -0.028109033685177566 -11.168042402714494 -0.028101345244795083 -11.157558990269901
387 -0.028097047191113233 -11.196139449905608 -0.02771468125283718 -11.185273671522738
388 -0.028116341680288315 -11.224255791585897 -0.02847431655973196 -11.21374798808247
389 -0.02813399853184819 -11.252389790117745 -0.029129388649016617 -11.242877376731487
390 -0.02809986602514982 -11.280489656142894 -0.02796569326892495 -11.270843070000412
391 -0.028102284763008356 -11.308591940905902 -0.028170932177454235 -11.299014002177866
392 -0.028099882509559394 -11.336691823415462 -0.028019390348345042 -11.32703339252621
393 -0.028085821215063332 -11.364777644630525 -0.02727806456387043 -11.35431145709008
394 -0.028098069969564675 -11.39287571460009 -0.027603141404688357 -11.381914598494768
395 -0.02810715474188328 -11.420982869341973 -0.028614853508770466 -11.410529452003539
396 -0.028099987655878067 -11.449082856997851 -0.028221676498651503 -11.43875112850219
397 -0.028097321558743716 -11.477180178556594 -0.02803639005869627 -11.466787518560887
398 -0.02810016116127372 -11.505280339717867 -0.02903656093403697 -11.495824079494923
399 -0.02807971481233835 -11.533360054530206 -0.028473918233066796 -11.52429799772799
400 -0.02807885827496648 -11.561438912805173 -0.027850604988634585 -11.552148602716624
401 -0.028081603348255157 -11.589520516153428 -0.028688909485936165 -11.58083751220256
402 -0.02807866409420967 -11.617599180247637 -0.028048788756132127 -11.608886300958693
403 -0.02807078342884779 -11.645669963676486 -0.027754919789731502 -11.636641220748425
404 -0.02806756068021059 -11.673737524356696 -0.028036068100482224 -11.664677288848907
405 -0.02807267550379038 -11.701810199860486 -0.027746278792619705 -11.692423567641526
406 -0.028079697769135235 -11.72988989762962 -0.027140257228165866 -11.719563824869692
407 -0.028070479352027177 -11.757960376981648 -0.02844312572851777 -11.74800695059821
408 -0.028069208655506373 -11.786029585637154 -0.027626931481063367 -11.775633882079273
409 -0.02807013913989067 -11.814099724777044 -0.028100844472646713 -11.80373472655192
410 -0.02806445360183716 -11.842164178378882 -0.0280761475674808 -11.8318108741194
411 -0.028060367703437804 -11.87022454608232 -0.02789889881387353 -11.859709772933273
412 -0.02806367613375187 -11.89828822221607 -0.027999287471175194 -11.887709060404449
413 -0.02806242285296321 -11.926350645069034 -0.028109231777489186 -11.915818292181937
414 -0.028063628543168306 -11.954414273612203 -0.02853685086593032 -11.944355143047867
415 -0.028056557942181825 -11.982470831554386 -0.028204275574535132 -11.972559418622401
416 -0.028048401325941087 -12.010519232880327 -0.027993167657405137 -12.000552586279806
417 -0.02804964305832982 -12.038568875938656 -0.028246062342077494 -12.028798648621883
418 -0.028049753047525883 -12.066618628986182 -0.02765377936884761 -12.056452427990731
419 -0.028036284353584053 -12.094654913339767 -0.02820555241778493 -12.084657980408515
420 -0.028053316567093135 -12.12270822990686 -0.027268141601234676 -12.11192612200975
421 -0.02805201942101121 -12.15076024932787 -0.028081623557955026 -12.140007745567706
422 -0.028051854204386474 -12.178812103532257 -0.027990155015140773 -12.167997900582847
423 -0.028039367590099572 -12.206851471122357 -0.027982523199170828 -12.195980423782018
424 -0.02801726581528783 -12.234868736937646 -0.024954780470579863 -12.220935204252598
425 -0.028058530203998087 -12.262927267141643 -0.02825297638773918 -12.249188180640337
426 -0.028056586533784865 -12.290983853675428 -0.027873341273516417 -12.277061521913852
427 -0.02805830454453826 -12.319042158219967 -0.028042580373585223 -12.305104102287437
428 -0.028054711036384107 -12.347096869256351 -0.02759078787639737 -12.332694890163834
429 -0.028055069036781788 -12.375151938293133 -0.0277337814681232 -12.360428671631958
430 -0.028057193756103514 -12.403209132049236 -0.028076146915555 -12.388504818547514
431 -0.028035799600183965 -12.43124493164942 -0.028438493609428406 -12.416943312156942
432 -0.02804402355104685 -12.459288955200467 -0.02839454459026456 -12.445337856747207
433 -0.028039507754147052 -12.487328462954615 -0.027901435550302268 -12.473239292297508
434 -0.02804208714514971 -12.515370550099764 -0.02787656681612134 -12.50111585911363
435 -0.028042195551097392 -12.543412745650862 -0.02792092738673091 -12.529036786500361
436 -0.028041085880249738 -12.571453831531112 -0.028185896575450897 -12.557222683075812
437 -0.028035593312233688 -12.599489424843346 -0.02806331226602197 -12.585285995341835
438 -0.028034983947873116 -12.627524408791219 -0.02806083345785737 -12.613346828799692
439 -0.02802040195092559 -12.655544810742144 -0.028460944816470147 -12.641807773616161
440 -0.0280231655575335 -12.683567976299678 -0.027213644050061703 -12.669021417666222
441 -0.02807670012116432 -12.711644676420843 -0.024221089947968722 -12.69324250761419
442 -0.02805445631965995 -12.739699132740503 -0.027691300585865976 -12.720933808200057
443 -0.02805832028388977 -12.767757453024393 -0.028000414930284025 -12.748934223130341
444 -0.028053073771297933 -12.795810526795691 -0.028052995167672633 -12.776987218298014
445 -0.028051800187677146 -12.823862326983368 -0.02797188898548484 -12.8049591072835
446 -0.028056549560278653 -12.851918876543648 -0.028364036604762076 -12.833323143888261
447 -0.02804762087762356 -12.879966497421272 -0.027825553063303234 -12.861148696951565
448 -0.028062039241194724 -12.908028536662467 -0.026897062361240388 -12.888045759312805
449 -0.0280468026176095 -12.936075339280077 -0.02831139983609319 -12.916357159148898
450 -0.028040395770221948 -12.9641157350503 -0.02800738364458084 -12.94436454279348
451 -0.028048158064484595 -12.992163893114784 -0.027934533916413783 -12.972299076709893
452 -0.028060717415064572 -13.020224610529848 -0.0274141788482666 -12.99971325555816
453 -0.028047995921224356 -13.048272606451071 -0.02780020060017705 -13.027513456158337
454 -0.02805516067892313 -13.076327767129994 -0.027512200642377138 -13.055025656800714
455 -0.02805662024766207 -13.104384387377657 -0.027516419347375632 -13.082542076148089
456 -0.02804229026660323 -13.13242667764426 -0.0292673384770751 -13.111809414625164
457 -0.02805622648447752 -13.160482904128736 -0.028286711499094962 -13.14009612612426
458 -0.028054186142981052 -13.188537090271717 -0.02806778931990266 -13.168163915444161
459 -0.02804787801578641 -13.216584968287505 -0.027981216553598642 -13.19614513199776
460 -0.028045442886650562 -13.244630411174155 -0.028074225783348082 -13.224219357781108
461 -0.02804590789601207 -13.272676319070166 -0.02817526934668422 -13.252394627127792
462 -0.028036042768508195 -13.300712361838675 -0.02809693096205592 -13.280491558089848
463 -0.028032645862549544 -13.328745007701224 -0.027986099757254124 -13.308477657847101
464 -0.028022522665560247 -13.356767530366785 -0.028516677394509315 -13.336994335241611
465 -0.028026898205280305 -13.384794428572064 -0.027954353764653207 -13.364948689006264
466 -0.028027118183672428 -13.412821546755737 -0.028338721953332424 -13.393287410959596
467 -0.02801669044420123 -13.440838237199937 -0.027427970711141825 -13.420715381670737
468 -0.028016196377575398 -13.468854433577512 -0.028175880573689936 -13.448891262244427
469 -0.028014910873025656 -13.496869344450538 -0.027793817967176438 -13.476685080211602
470 -0.028010917268693446 -13.52488026171923 -0.02827886790037155 -13.504963948111975
471 -0.02800635378807783 -13.552886615507308 -0.02587501434609294 -13.530838962458068
472 -0.028030228801071644 -13.58091684430838 -0.02810352500528097 -13.55894248746335
473 -0.028025902155786753 -13.608942746464166 -0.027851704973727465 -13.586794192437077
474 -0.02801985843107104 -13.636962604895237 -0.02808192986994982 -13.614876122307027
475 -0.028024930879473685 -13.66498753577471 -0.028211983013898136 -13.643088105320926
476 -0.028017260413616896 -13.693004796188326 -0.02789066368713975 -13.670978769008066
477 -0.028035593405365943 -13.721040389593693 -0.030135490465909243 -13.701114259473975
478 -0.02800443982705474 -13.749044829420747 -0.027904101926833392 -13.729018361400808
479 -0.028001141827553512 -13.7770459712483 -0.027878090925514697 -13.756896452326323
480 -0.027999573200941087 -13.805045544449241 -0.027773065585643054 -13.784669517911967
481 -0.028001971449702977 -13.833047515898944 -0.02787142265588045 -13.812540940567848
482 -0.02798712905496359 -13.861034644953907 -0.02628097599372268 -13.838821916561571
483 -0.02800355516374111 -13.889038200117648 -0.02771708192303777 -13.866538998484609
484 -0.028003894444555043 -13.917042094562204 -0.02815956622362137 -13.89469856470823
485 -0.0279953652061522 -13.945037459768356 -0.02791239060461521 -13.922610955312846
486 -0.02800222858786583 -13.973039688356222 -0.027613245137035846 -13.950224200449883
487 -0.028004444576799868 -14.001044132933021 -0.02772141871973872 -13.977945619169622
488 -0.02799330009147525 -14.029037433024497 -0.028647664375603198 -14.006593283545225
489 -0.027980420086532832 -14.057017853111029 -0.02780257873237133 -14.034395862277597
490 -0.02799062505364418 -14.085008478164672 -0.027820751536637545 -14.062216613814234
491 -0.027990678418427707 -14.1129991565831 -0.028238209895789623 -14.090454823710024
492 -0.02798552894964814 -14.140984685532748 -0.02738885609433055 -14.117843679804354
493 -0.027996319625526667 -14.168981005158274 -0.028173548728227617 -14.146017228532582
494 -0.027974029816687108 -14.19695503497496 -0.02836978863924742 -14.17438701717183
495 -0.02798715466633439 -14.224942189641295 -0.02881260756403208 -14.203199624735861
496 -0.027987743448466062 -14.252929933089762 -0.02891404526308179 -14.232113669998943
497 -0.027960870414972305 -14.280890803504734 -0.028899956960231066 -14.261013626959175
498 -0.02796306675300002 -14.308853870257733 -0.028893308993428946 -14.289906935952603
499 -0.02794894091784954 -14.336802811175582 -0.028071916848421096 -14.317978852801025
500 -0.02795144859701395 -14.364754259772596 -0.02776150545105338 -14.345740358252078
501 -0.02795080142095685 -14.392705061193553 -0.028149119578301907 -14.37388947783038
502 -0.027947670966386794 -14.42065273215994 -0.027911212295293808 -14.401800690125674
503 -0.02795088803395629 -14.448603620193897 -0.028192426543682814 -14.429993116669356
504 -0.027950331196188928 -14.476553951390086 -0.027726336568593978 -14.457719453237951
505 -0.02795535819604993 -14.504509309586135 -0.029178932029753923 -14.486898385267706
506 -0.027936103101819754 -14.532445412687954 -0.027636997681111098 -14.514535382948816
507 -0.027943545393645762 -14.5603889580816 -0.027845947444438933 -14.542381330393255
508 -0.02793695209547877 -14.588325910177078 -0.027939997799694537 -14.57032132819295
509 -0.027934347465634345 -14.616260257642713 -0.027520568389445544 -14.597841896582395
510 -0.02791706183925271 -14.644177319481965 -0.02254529846832156 -14.620387195050716
511 -0.027960346546024084 -14.67213766602799 -0.02810564236715436 -14.648492837417871
512 -0.02795831598341465 -14.700095982011405 -0.027697783522307874 -14.67619062094018
513 -0.027952542807906867 -14.728048524819311 -0.027880356833338737 -14.704070977773519
514 -0.02795510198920965 -14.756003626808521 -0.027038621436804532 -14.731109599210324
515 -0.027955964859575032 -14.783959591668097 -0.028321589436382057 -14.759431188646706
516 -0.02794911488890648 -14.811908706557004 -0.02789610028266907 -14.787327288929376
517 -0.027937137894332408 -14.839845844451336 -0.029390985053032635 -14.816718273982408
518 -0.02794173201546073 -14.867787576466796 -0.02775422791019082 -14.844472501892598
519 -0.02793783862143755 -14.895725415088233 -0.02782837739214301 -14.872300879284742
520 -0.02794176582247019 -14.923667180910703 -0.02794204102829099 -14.900242920313033
521 -0.027935806009918452 -14.951602986920621 -0.027952752262353896 -14.928195672575388
522 -0.0279346295632422 -14.979537616483864 -0.027845251187682152 -14.95604092376307
523 -0.02793071735650301 -15.007468333840366 -0.027586392872035504 -14.983627316635104
524 -0.027913994807749986 -15.035382328648117 -0.024665066972374916 -15.008292383607479
525 -0.027948165219277142 -15.063330493867394 -0.02779100527986884 -15.036083388887349
526 -0.02794707678258419 -15.091277570649979 -0.028107649087905882 -15.064191037975254
527 -0.027949593588709833 -15.119227164238689 -0.027890305686742067 -15.092081343661997
528 -0.02794329198077321 -15.147170456219461 -0.02811630265787244 -15.12019764631987
529 -0.027934515941888095 -15.17510497216135 -0.027973096538335084 -15.148170742858206
530 -0.027942113112658262 -15.203047085274008 -0.02545987777411938 -15.173630620632325
531 -0.027949666418135167 -15.230996751692143 -0.028144542872905732 -15.20177516350523
532 -0.027947370987385513 -15.258944122679528 -0.029088920168578624 -15.23086408367381
533 -0.027946911193430422 -15.286891033872958 -0.02792710196226835 -15.258791185636078
534 -0.027940968237817287 -15.314832002110776 -0.027956122905015944 -15.286747308541093
535 -0.027941841818392276 -15.34277384392917 -0.027701834123581646 -15.314449142664674
536 -0.027937731146812438 -15.370711575075982 -0.028124088887125254 -15.3425732315518
537 -0.027928500436246395 -15.398640075512228 -0.028045965544879436 -15.37061919709668
538 -0.02795165479183197 -15.42659173030406 -0.029697709158062933 -15.400316906254742
539 -0.027911009546369315 -15.454502739850428 -0.027956501860171557 -15.428273408114913
540 -0.027914715837687253 -15.482417455688115 -0.027400789968669414 -15.455674198083583
541 -0.027915917802602053 -15.510333373490717 -0.0278220659121871 -15.48349626399577
542 -0.0279164744541049 -15.538249847944822 -0.02741309758275747 -15.510909361578527
543 -0.02791676567867398 -15.566166613623496 -0.028053609002381564 -15.538962970580908
544 -0.02790641700848937 -15.594073030631986 -0.027720429841428994 -15.566683400422336
545 -0.027914890833199025 -15.621987921465184 -0.02736805099993944 -15.594051451422276
546 -0.02789888847619295 -15.649886809941377 -0.026893660333007573 -15.620945111755283
547 -0.02792122112587094 -15.677808031067247 -0.027670083940029143 -15.648615195695312
548 -0.027921199332922697 -15.70572923040017 -0.028030665684491397 -15.676645861379804
549 -0.027920557465404273 -15.733649787865573 -0.027945895865559577 -15.704591757245364
550 -0.027919146697968245 -15.761568934563542 -0.027896060328930616 -15.732487817574295
551 -0.0279145953245461 -15.789483529888088 -0.027660692017525433 -15.76014850959182
552 -0.027919388841837645 -15.817402918729925 -0.02846160586923361 -15.788610115461054
553 -0.027916592173278333 -15.845319510903204 -0.028646630700677633 -15.817256746161732
554 -0.02789676859974861 -15.873216279502953 -0.02678129803389311 -15.844038044195624
555 -0.027914708387106656 -15.90113098789006 -0.027932328917086125 -15.87197037311271
556 -0.027905971091240645 -15.9290369589813 -0.0281450224108994 -15.90011539552361
557 -0.02791923824697733 -15.956956197228276 -0.027056051045656206 -15.927171446569266
558 -0.027904121857136487 -15.984860319085413 -0.02803376456722617 -15.955205211136493
559 -0.027896593697369097 -16.012756912782784 -0.02762892162427306 -15.982834132760766
560 -0.027901408169418572 -16.040658320952204 -0.027991971001029015 -16.010826103761794
561 -0.02790877567604184 -16.068567096628247 -0.02791083576157689 -16.03873693952337
562 -0.02790063777938485 -16.096467734407632 -0.02759861322119832 -16.06633555274457
563 -0.027907407190650702 -16.124375141598282 -0.027805034536868334 -16.094140587281437
564 -0.027910979837179183 -16.152286121435463 -0.028328893706202507 -16.12246948098764
565 -0.027909631375223398 -16.180195752810686 -0.029274102114140988 -16.15174358310178
566 -0.027889875788241626 -16.208085628598926 -0.028129355795681477 -16.17987293889746
567 -0.027889639232307674 -16.235975267831233 -0.028243316523730754 -16.208116255421192
568 -0.027887904085218906 -16.26386317191645 -0.028036967385560274 -16.236153222806752
569 -0.02789346594363451 -16.291756637860086 -0.027797728218138217 -16.263950951024892
570 -0.02787986770272255 -16.31963650556281 -0.027770781144499778 -16.291721732169393
571 -0.0278838443569839 -16.347520349919794 -0.028034689649939538 -16.31975642181933
572 -0.02788731288164854 -16.375407662801443 -0.027832155022770165 -16.347588576842103
573 -0.027874746080487966 -16.403282408881932 -0.028887100238353013 -16.376475677080457
574 -0.027876497339457275 -16.431158906221388 -0.028483557514846325 -16.404959234595303
575 -0.02786055998876691 -16.459019466210155 -0.027197063621133565 -16.432156298216437
576 -0.0278699885122478 -16.4868894547224 -0.027933681290596722 -16.460089979507035
577 -0.027864756528288126 -16.51475421125069 -0.027848847676068544 -16.487938827183104
578 -0.027859295159578322 -16.54261350641027 -0.026895240973681213 -16.514834068156784
579 -0.027867721486836673 -16.570481227897105 -0.02763253515586257 -16.542466603312647
580 -0.02786852642893791 -16.598349754326044 -0.027858851291239262 -16.570325454603886
581 -0.027869085036218166 -16.626218839362263 -0.0279359039850533 -16.59826135858894
582 -0.027870771940797567 -16.65408961130306 -0.028145842626690863 -16.62640720121563
583 -0.027900084387511015 -16.68198969569057 -0.030402279645204543 -16.656809480860836
584 -0.027849861606955528 -16.709839557297528 -0.028033632878214122 -16.68484311373905
585 -0.027850657422095536 -16.737690214719624 -0.027780365012586117 -16.712623478751635
586 -0.027845942974090578 -16.765536157693713 -0.02782963076606393 -16.7404531095177
587 -0.02785394825041294 -16.793390105944127 -0.027696254290640356 -16.768149363808337
588 -0.027849813178181648 -16.82123991912231 -0.028116624802350998 -16.79626598861069
589 -0.027882776968181134 -16.84912269609049 -0.03051678668707609 -16.826782775297765
590 -0.027831784356385468 -16.876954480446877 -0.027949678897857665 -16.854732454195624
591 -0.02783536510542035 -16.904789845552298 -0.027881083823740483 -16.882613538019363
592 -0.027828069962561132 -16.932617915514857 -0.027915424108505248 -16.91052896212787
593 -0.027824820764362813 -16.96044273627922 -0.027738787420094013 -16.938267749547965
594 -0.02782414825633168 -16.988266884535552 -0.02772892629727721 -16.965996675845243
595 -0.02782743126153946 -17.01609431579709 -0.02758461805060506 -16.993581293895847
596 -0.027831007447093725 -17.043925323244185 -0.027469463553279637 -17.021050757449128
597 -0.027829796262085437 -17.07175511950627 -0.02843850925564766 -17.049489266704775
598 -0.02783011496067047 -17.099585234466943 -0.027802390139549972 -17.077291656844324
599 -0.027816678490489723 -17.12740191295743 -0.027558120619505643 -17.10484977746383
600 -0.027826805133372545 -17.155228718090804 -0.027584087755531072 -17.13243386521936
601 -0.02782250214368105 -17.183051220234486 -0.027630451787263154 -17.160064317006626
602 -0.02782381037250161 -17.21087503060699 -0.028552170656621457 -17.188616487663246
603 -0.027814796846359967 -17.23868982745335 -0.02797770397737622 -17.216594191640624
604 -0.027822609525173903 -17.266512436978523 -0.02712577534839511 -17.24371996698902
605 -0.02781448597088456 -17.29432692294941 -0.028146396204829217 -17.271866363193848
606 -0.02780941380187869 -17.32213633675129 -0.02820891737937927 -17.30007528057323
607 -0.027813613042235376 -17.349949949793523 -0.02771700927987695 -17.327792289853104
608 -0.0278084852732718 -17.377758435066795 -0.027429519686847925 -17.35522180953995
609 -0.02782620768994093 -17.405584642756736 -0.028714129142463206 -17.383935938682416
610 -0.027810400538146495 -17.433395043294883 -0.028131463471800087 -17.412067402154218
611 -0.027815660648047923 -17.461210703942932 -0.027302289567887782 -17.439369691722106
612 -0.02780392626300454 -17.489014630205936 -0.027655529137700797 -17.467025220859806
613 -0.02779669500887394 -17.51681132521481 -0.030189536418765782 -17.497214757278574
614 -0.027798771392554045 -17.544610096607364 -0.02831806819885969 -17.525532825477434
615 -0.027793236076831818 -17.572403332684196 -0.02858233004808426 -17.55411515552552
616 -0.027785894088447095 -17.600189226772642 -0.027633191365748645 -17.581748346891267
617 -0.027789306920021774 -17.627978533692662 -0.02899719765409827 -17.610745544545367
618 -0.027770863380283117 -17.655749397072945 -0.02698942683637142 -17.63773497138174
619 -0.02777727572247386 -17.68352667279542 -0.028191584814339875 -17.66592655619608
620 -0.027783958427608012 -17.71131063122303 -0.028532690461724998 -17.694459246657804
621 -0.027772445417940616 -17.73908307664097 -0.027633845806121826 -17.722093092463926
622 -0.027775517478585244 -17.766858594119554 -0.027428137697279455 -17.749521230161204
623 -0.027776749711483716 -17.79463534383104 -0.02951446957886219 -17.779035699740067
624 -0.027749837096780538 -17.82238518092782 -0.02742745392024517 -17.806463153660314
625 -0.027760025300085544 -17.850145206227907 -0.028368024062365292 -17.83483117772268
626 -0.027766038849949836 -17.877911245077858 -0.026804577559232712 -17.861635755281913
627 -0.027775777410715817 -17.905687022488575 -0.030376345477998258 -17.89201210075991
628 -0.027762893121689558 -17.933449915610264 -0.028556964825838804 -17.92056906558575
629 -0.02775039728730917 -17.961200312897574 -0.027829559054225683 -17.948398624639974
630 -0.027740778494626285 -17.9889410913922 -0.027478207647800446 -17.975876832287774
631 -0.02774902796372771 -18.01669011935593 -0.028329028654843567 -18.00420586094262
632 -0.02773381369188428 -18.044423933047813 -0.027765319868922233 -18.031971180811542
633 -0.027744953148067 -18.07216888619588 -0.028071983158588408 -18.060043163970132
634 -0.027741848584264518 -18.099910734780142 -0.028584514372050764 -18.08862767834218
635 -0.027724129054695366 -18.12763486383484 -0.03004743214696646 -18.118675110489146
636 -0.027722722478210927 -18.15535758631305 -0.02754733320325613 -18.146222443692402
637 -0.027716309204697608 -18.183073895517747 -0.027651901263743638 -18.173874344956147
638 -0.02770904088392854 -18.210782936401674 -0.026485669985413553 -18.20036001494156
639 -0.027721364889293908 -18.23850430129097 -0.027442936412990095 -18.227802951354548
640 -0.02772108381614089 -18.26622538510711 -0.02713332148268819 -18.254936272837234
641 -0.027726215589791537 -18.2939516006969 -0.02593032093718648 -18.28086659377442
642 -0.02774296635761857 -18.321694567054518 -0.027699609659612177 -18.308566203434033
643 -0.027744969911873342 -18.34943953696639 -0.02765986416488886 -18.336226067598922
644 -0.027742102555930615 -18.37718163952232 -0.027643481269478798 -18.3638695488684
645 -0.02774030202999711 -18.404921941552317 -0.027541849948465823 -18.391411398816867
646 -0.027753565087914468 -18.43267550664023 -0.028477536980062723 -18.41988893579693
647 -0.027743241004645824 -18.460418747644876 -0.0291096736676991 -18.448998609464628
648 -0.027743699681013822 -18.48816244732589 -0.029487561993300916 -18.478486171457927
649 -0.027721324283629657 -18.51588377160952 -0.027485745772719384 -18.505971917230646
650 -0.027724688220769168 -18.54360845983029 -0.027984608337283133 -18.53395652556793
651 -0.02771558230742812 -18.571324042137718 -0.027399197686463594 -18.561355723254394
652 -0.027720363065600395 -18.59904440520332 -0.028009317442774774 -18.589365040697167
653 -0.02770719276741147 -18.62675159797073 -0.028935073222965003 -18.61830011392013
654 -0.027693425305187702 -18.65444502327592 -0.027683666441589594 -18.64598378036172
655 -0.02769828513264656 -18.682143308408566 -0.027757367491722106 -18.673741147853445
656 -0.02770125223323703 -18.709844560641802 -0.027571201138198376 -18.701312348991642
657 -0.02769897421821952 -18.73754353486002 -0.027406467590481043 -18.728718816582123
658 -0.027706801146268844 -18.76525033600629 -0.026856333203613757 -18.755575149785738
659 -0.027705804072320463 -18.79295614007861 -0.02766485121101141 -18.78324000099675
660 -0.02770547792315483 -18.820661618001765 -0.027932404167950155 -18.811172405164697
661 -0.027696726843714714 -18.84835834484548 -0.02835661517456174 -18.83952902033926
662 -0.027687301766127347 -18.876045646611608 -0.027866249438375235 -18.867395269777635
663 -0.02769914660602808 -18.903744793217637 -0.027621005102992056 -18.89501627488063
664 -0.027709437161684038 -18.93145423037932 -0.029027434065937996 -18.924043708946567
665 -0.027685685735195874 -18.959139916114516 -0.02819347269833088 -18.952237181644897
666 -0.027687835972756147 -18.986827752087272 -0.02765953652560711 -18.979896718170504
667 -0.027687861677259208 -19.01451561376453 -0.03052526032552123 -19.010421978496026
668 -0.027678957488387824 -19.042194571252917 -0.027318903338164092 -19.03774088183419
669 -0.027676225733011962 -19.069870796985928 -0.027373722940683364 -19.065114604774873
670 -0.027680108789354563 -19.097550905775282 -0.028038842882961035 -19.093153447657834
671 -0.027679421845823525 -19.125230327621107 -0.028092163056135176 -19.12124561071397
672 -0.027674758061766624 -19.152905085682875 -0.03203949443995953 -19.15328510515393
673 -0.027655137050896884 -19.18056022273377 -0.028253958094865084 -19.181539063248795
674 -0.027651877515017985 -19.20821210024879 -0.02758106021210551 -19.209120123460902
675 -0.027649533189833164 -19.235861633438624 -0.027692137099802495 -19.236812260560704
676 -0.02765097711235285 -19.263512610550976 -0.02751079937443137 -19.264323059935137
677 -0.027647958416491748 -19.291160568967467 -0.027693780604749918 -19.292016840539887
678 -0.027660214621573687 -19.31882078358904 -0.02653097240254283 -19.31854781294243
679 -0.027658191695809364 -19.34647897528485 -0.027469812892377377 -19.346017625834808
680 -0.02764897821471095 -19.37412795349956 -0.02778717875480652 -19.373804804589614
681 -0.02765031149610877 -19.40177826499567 -0.027844388131052257 -19.401649192720665
682 -0.027653847355395555 -19.429432112351066 -0.03014979660511017 -19.431798989325774
683 -0.02763843359425664 -19.45707054594532 -0.02770592411980033 -19.459504913445574
684 -0.027642379142344 -19.484712925087663 -0.02770691653713584 -19.48721182998271
685 -0.02764429748058319 -19.512357222568248 -0.027440237905830146 -19.514652067888537
686 -0.02763824360445142 -19.539995466172698 -0.027486834023147822 -19.542138901911684
687 -0.02763661229982972 -19.567632078472528 -0.0271247960627079 -19.569263697974392
688 -0.027644755970686673 -19.595276834443215 -0.026522282976657152 -19.59578598095105
689 -0.027641672641038895 -19.622918507084254 -0.027428031899034977 -19.623214012850084
690 -0.02765408530831337 -19.650572592392567 -0.027619312424212693 -19.6508333252743
691 -0.027652818989008666 -19.678225411381575 -0.027513542491942645 -19.67834686776624
692 -0.027656295243650673 -19.705881706625227 -0.02627624087035656 -19.704623108636596
693 -0.027652864810079336 -19.733534571435307 -0.027016598172485827 -19.731639706809084
694 -0.02765842471271753 -19.761192996148026 -0.027034105081111193 -19.758673811890194
695 -0.027671477012336253 -19.788864473160363 -0.02831251360476017 -19.786986325494954
696 -0.027661870419979095 -19.816526343580342 -0.027938674297183753 -19.814924999792137
697 -0.027661813609302043 -19.844188157189645 -0.026974954921752215 -19.841899954713888
698 -0.027665089443325998 -19.87185324663297 -0.027742202393710613 -19.8696421571076
699 -0.027665863279253244 -19.899519109912223 -0.02761885290965438 -19.897261010017253
700 -0.027671089954674245 -19.927190199866896 -0.02609998108819127 -19.923360991105444
701 -0.027669697906821965 -19.95485989777372 -0.028109110891819 -19.951470101997263
702 -0.02766201049089432 -19.982521908264612 -0.027581910043954848 -19.97905201204122
703 -0.027672881074249745 -20.01019478933886 -0.02730003381147981 -20.006352045852697
704 -0.02766631878912449 -20.037861108127984 -0.02787368483841419 -20.034225730691112
705 -0.027664100099354983 -20.06552520822734 -0.02831069389358163 -20.062536424584692
706 -0.02766905166208744 -20.093194259889426 -0.027376991137862204 -20.089913415722556
707 -0.027655361220240593 -20.120849621109667 -0.030787874944508076 -20.120701290667064
708 -0.027653328701853754 -20.14850294981152 -0.0274263646453619 -20.148127655312425
709 -0.027658725250512363 -20.17616167506203 -0.027621776703745125 -20.175749432016172
710 -0.027657308988273142 -20.203818984050304 -0.02762758024036884 -20.203377012256542
711 -0.027653507143259048 -20.231472491193564 -0.028793331980705262 -20.232170344237247
712 -0.027644446305930614 -20.259116937499495 -0.028013108018785714 -20.260183452256033
713 -0.027653092052787542 -20.286770029552283 -0.028626746218651532 -20.288810198474685
714 -0.02766290819272399 -20.314432937745007 -0.026186578534543516 -20.314996777009227
715 -0.027650797553360463 -20.342083735298367 -0.02750561023131013 -20.342502387240536
716 -0.027647408470511437 -20.369731143768878 -0.02745970357209444 -20.36996209081263
717 -0.02763725221157074 -20.397368395980447 -0.028524324670433997 -20.398486415483067
718 -0.027634324319660664 -20.425002720300107 -0.028057430125772952 -20.42654384560884
719 -0.027637326903641225 -20.452640047203747 -0.02763208793476224 -20.454175933543603
720 -0.02764123547822237 -20.48028128268197 -0.027415302023291586 -20.481591235566896
721 -0.027638338133692743 -20.50791962081566 -0.027855301182717083 -20.509446536749614
722 -0.02761559933423996 -20.5355352201499 -0.02522014584392309 -20.53466668259354
723 -0.02764326585456729 -20.563178486004468 -0.027357275784015655 -20.562023958377555
724 -0.02764227706938982 -20.590820763073857 -0.02781333364546299 -20.589837292023017
725 -0.027648990880697964 -20.618469753954557 -0.026499584410339595 -20.616336876433355
726 -0.02765299370512366 -20.646122747659682 -0.028055820055305956 -20.644392696488662
727 -0.027632763050496577 -20.67375551071018 -0.022696982696652414 -20.667089679185313
728 -0.027670534513890743 -20.70142604522407 -0.027637231443077327 -20.69472691062839
729 -0.02766041988506913 -20.72908646510914 -0.028255938924849032 -20.72298284955324
730 -0.02765430873259902 -20.75674077384174 -0.02806329242885113 -20.75104614198209
731 -0.02765730954706669 -20.78439808338881 -0.027424468845129012 -20.77847061082722
732 -0.027666467987000943 -20.81206455137581 -0.02847084579989314 -20.806941456627115
733 -0.02765577994287014 -20.839720331318677 -0.02801204277202487 -20.83495349939914
734 -0.02764760162681341 -20.86736793294549 -0.027245466224849225 -20.86219896562399
735 -0.027656606398522854 -20.895024539344014 -0.029824892245233058 -20.892023857869223
736 -0.027641177456825972 -20.92266571680084 -0.027487359754741193 -20.919511217623963
737 -0.02764873141422868 -20.950314448215067 -0.02763021346181631 -20.94714143108578
738 -0.02764702159911394 -20.977961469814183 -0.02798399990424514 -20.975125430990023
739 -0.027668874617666005 -21.00563034443185 -0.022241993248462676 -20.997367424238487
740 -0.02765711322426796 -21.03328745765612 -0.02740367455407977 -21.024771098792566
741 -0.02766026193276048 -21.060947719588878 -0.027504114247858525 -21.052275213040424
742 -0.027659972943365575 -21.088607692532243 -0.028318393416702746 -21.08059360645713
743 -0.0276561358012259 -21.11626382833347 -0.02754190443083644 -21.108135510887966
744 -0.02767075663432479 -21.143934584967795 -0.02823586342856288 -21.13637137431653
745 -0.027656203135848045 -21.171590788103643 -0.027371602971106766 -21.163742977287637
746 -0.02765057748183608 -21.19924136558548 -0.028118708450347186 -21.191861685737983
747 -0.027683097030967475 -21.226924462616445 -0.025874770898371934 -21.217736456636356
748 -0.02766259089112282 -21.254587053507567 -0.027744263969361783 -21.245480720605716
749 -0.02765790158882737 -21.282244955096395 -0.02769257603213191 -21.273173296637847
750 -0.0276623060926795 -21.309907261189075 -0.028422260843217372 -21.301595557481065
751 -0.027649438101798297 -21.33755669929087 -0.027665084693580866 -21.329260642174646
752 -0.027652859315276147 -21.365209558606146 -0.02707580355927348 -21.35633644573392
753 -0.027654113341122867 -21.392863671947268 -0.027805502619594337 -21.384141948353513
754 -0.027654613740742205 -21.42051828568801 -0.028685669787228106 -21.412827618140742
755 -0.027646441012620926 -21.448164726700632 -0.02791286092251539 -21.44074047906326
756 -0.02765342900529504 -21.475818155705927 -0.027708791475743056 -21.468449270539
757 -0.027636404614895582 -21.503454560320822 -0.030774293467402458 -21.499223564006403
758 -0.02763750674203038 -21.531092067062854 -0.028036555834114553 -21.527260119840516
759 -0.027630357816815377 -21.55872242487967 -0.027918030600994827 -21.55517815044151
760 -0.02762173702940345 -21.58634416190907 -0.02670009322464466 -21.581878243666154
761 -0.027621984668076038 -21.613966146577148 -0.02506442442536354 -21.606942668091516
762 -0.0276405043900013 -21.641606650967148 -0.027338282950222493 -21.634280951041738
763 -0.027641019504517316 -21.669247670471666 -0.027550661843270062 -21.66183161288501
764 -0.02763788225129247 -21.696885552722957 -0.028116766735911368 -21.689948379620922
765 -0.027629877254366875 -21.724515429977323 -0.027616735361516476 -21.71756511498244
766 -0.02763718171045184 -21.752152611687777 -0.027623890060931446 -21.74518900504337
767 -0.027628242503851652 -21.77978085419163 -0.027464804518967868 -21.772653809562335
768 -0.027636997308582066 -21.80741785150021 -0.02816769862547517 -21.80082150818781
769 -0.027632914949208498 -21.83505076644942 -0.027837123535573483 -21.828658631723382
770 -0.02762893382459879 -21.86267970027402 -0.02569830548018217 -21.854356937203566
771 -0.027637956943362952 -21.89031765721738 -0.026392587553709747 -21.880749524757274
772 -0.027659797761589288 -21.91797745497897 -0.027041290793567895 -21.907790815550843
773 -0.027661904226988554 -21.94563935920596 -0.02654049461707473 -21.934331310167916
774 -0.027673390135169028 -21.97331274934113 -0.026751639787107706 -21.961082949955024
775 -0.02765660211443901 -22.00096935145557 -0.02741461033001542 -21.98849756028504
776 -0.02766140243038535 -22.028630753885956 -0.027929101418703795 -22.016426661703743
777 -0.02766235638409853 -22.056293110270055 -0.028302519768476486 -22.04472918147222
778 -0.027652019914239646 -22.083945130184294 -0.028411203436553477 -22.073140384908776
779 -0.027635829336941243 -22.111580959521234 -0.030988045316189528 -22.104128430224964
780 -0.027634500991553068 -22.139215460512787 -0.027689026854932308 -22.131817457079897
781 -0.027634376659989357 -22.166849837172776 -0.027316214796155692 -22.159133671876052
782 -0.027639372926205396 -22.194489210098983 -0.027738045435398817 -22.18687171731145
783 -0.027646773401647805 -22.222135983500632 -0.027271069306880235 -22.214142786618332
784 -0.027624754700809717 -22.24976073820144 -0.028192094434052704 -22.242334881052386
785 -0.027643572725355624 -22.277404310926798 -0.028061048686504365 -22.27039592973889
786 -0.027636479679495098 -22.30504079060629 -0.028984583169221877 -22.29938051290811
787 -0.027625804394483568 -22.332666595000774 -0.02764691347256303 -22.327027426380674
788 -0.027620454132556916 -22.36028704913333 -0.027597399335354565 -22.35462482571603
789 -0.027625009417533875 -22.387912058550864 -0.027831378672271968 -22.3824562043883
790 -0.027622491214424373 -22.415534549765287 -0.02645993772894144 -22.408916142117242
791 -0.027636029943823814 -22.44317057970911 -0.027341254986822605 -22.436257397104065
792 -0.027633550856262446 -22.470804130565373 -0.028838828299194576 -22.465096225403258
793 -0.02761815330013633 -22.49842228386551 -0.028818850219249726 -22.493915075622507
794 -0.027623037155717612 -22.526045321021225 -0.027488210704177618 -22.521403286326684
795 -0.027628239430487155 -22.553673560451713 -0.027185561042279004 -22.548588847368965
796 -0.027575972210615873 -22.58124953266233 -0.027094663120806217 -22.57568351048977
797 -0.02763121770694852 -22.608880750369277 -0.025916592963039876 -22.60160010345281
798 -0.027624810859560967 -22.636505561228837 -0.026577952411025764 -22.628178055863835
799 -0.027625903021544218 -22.66413146425038 -0.02726149782538414 -22.65543955368922
800 -0.027625328581780195 -22.691756792832162 -0.027483201306313276 -22.682922754995534
801 -0.027625812217593193 -22.719382605049756 -0.028344161715358494 -22.711266916710894
802 -0.02762282844632864 -22.747005433496085 -0.02751845959573984 -22.738785376306634
803 -0.027706215623766184 -22.77471164911985 -0.019579868856817485 -22.75836524516345
804 -0.02765280259773135 -22.802364451717583 -0.027303747739642857 -22.785668992903094
805 -0.02765121841803193 -22.830015670135616 -0.027698878105729817 -22.813367871008825
806 -0.02765398696064949 -22.857669657096267 -0.0275597526691854 -22.84092762367801
807 -0.02764509217813611 -22.885314749274404 -0.027568312734365462 -22.868495936412376
808 -0.02764616971835494 -22.91296091899276 -0.027628349140286446 -22.896124285552663
809 -0.027646852377802133 -22.940607771370562 -0.028100718185305594 -22.92422500373797
810 -0.027646543644368648 -22.96825431501493 -0.02960200058296323 -22.95382700432093
811 -0.027636773884296417 -22.995891088899228 -0.02732906015589833 -22.98115606447683
812 -0.027630098350346088 -23.023521187249575 -0.027637478802353142 -23.008793543279186
813 -0.027636184450238944 -23.051157371699812 -0.02765977578237653 -23.03645331906156
814 -0.02763131931424141 -23.078788691014054 -0.02791703389957547 -23.064370352961138
815 -0.027639294415712355 -23.106427985429768 -0.026815159153193234 -23.091185512114333
816 -0.02763073155656457 -23.13405871698633 -0.02778358440846205 -23.118969096522793
817 -0.027641110960394143 -23.161699827946727 -0.028185489028692244 -23.147154585551487
818 -0.02762230150401592 -23.189322129450744 -0.03142845826223493 -23.17858304381372
819 -0.02760399682447314 -23.21692612627522 -0.02751477053388953 -23.20609781434761
820 -0.02760590221732855 -23.244532028492547 -0.02749929912388325 -23.233597113471493
821 -0.027607391960918902 -23.272139420453467 -0.027611609641462566 -23.261208723112954
822 -0.02760151168331504 -23.299740932136782 -0.027478246204555034 -23.28868696931751
823 -0.027604465279728173 -23.32734539741651 -0.027790739852935075 -23.316477709170446
824 -0.027596711833029985 -23.354942109249542 -0.027536744344979526 -23.344014453515424
825 -0.027607276942580937 -23.382549386192125 -0.02871423717588186 -23.372728690691307
826 -0.027594602666795254 -23.41014398885892 -0.027291076444089412 -23.400019767135397
827 -0.02759798998013139 -23.43774197883905 -0.027773487381637096 -23.427793254517034
828 -0.027594334352761506 -23.465336313191813 -0.02738941293209791 -23.455182667449133
829 -0.02759709395468235 -23.492933407146495 -0.029154080245643855 -23.484336747694776
830 -0.02759311841800809 -23.520526525564502 -0.027582297939807175 -23.511919045634585
831 -0.027597010135650635 -23.548123535700153 -0.02775376969948411 -23.539672815334068
832 -0.027598367910832165 -23.575721903610987 -0.02995432708412409 -23.56962714241819
833 -0.027580109797418116 -23.603302013408406 -0.02698995331302285 -23.596617095731215
834 -0.027581424824893473 -23.6308834382333 -0.0276194354519248 -23.62423653118314
835 -0.027559171617031097 -23.658442609850333 -0.029494882561266422 -23.653731413744406
836 -0.027565804962068795 -23.686008414812402 -0.027680691983550786 -23.681412105727958
837 -0.027569994702935217 -23.71357840951534 -0.027288813050836323 -23.708700918778796
838 -0.0275734756141901 -23.74115188512953 -0.027495070919394494 -23.73619598969819
839 -0.0275731367059052 -23.768725021835433 -0.027588498406112195 -23.7637844881043
840 -0.027564138546586035 -23.79628916038202 -0.029809525609016417 -23.793594013713317
841 -0.027558088302612305 -23.823847248684633 -0.027768663968890904 -23.82136267768221
842 -0.027561719994992018 -23.851408968679625 -0.028028439730405807 -23.849391117412615
843 -0.027559527102857827 -23.878968495782484 -0.0291674111969769 -23.87855852860959
844 -0.027547073643654586 -23.906515569426137 -0.027248045057058336 -23.90580657366665
845 -0.027540726214647294 -23.934056295640783 -0.027074160799384118 -23.932880734466032
846 -0.027557061333209277 -23.96161335697399 -0.028503169771283865 -23.961383904237316
847 -0.027550401724874975 -23.989163758698865 -0.02858700267970562 -23.989970906917023
848 -0.027542146388441324 -24.016705905087306 -0.02849729359149933 -24.018468200508522
849 -0.02753666928038001 -24.044242574367686 -0.027499809209257365 -24.04596800971778
850 -0.02753981379792094 -24.07178238816561 -0.02724819481372833 -24.07321620453151
851 -0.027538286149501802 -24.09932067431511 -0.02757354835048318 -24.10078975288199
852 -0.027537103183567523 -24.126857777498678 -0.028104349691420793 -24.128894102573412
853 -0.027535804267972707 -24.15439358176665 -0.02856656275689602 -24.15746066533031
854 -0.027523196861147882 -24.181916778627798 -0.028573725279420613 -24.18603439060973
855 -0.02752944389358163 -24.20944622252138 -0.02375367283821106 -24.20978806344794
856 -0.0275322743691504 -24.23697849689053 -0.027425862196832896 -24.237213925644774
857 -0.027543064299970867 -24.2645215611905 -0.02751569738611579 -24.264729623030888
858 -0.027535717375576495 -24.292057278566077 -0.027520048338919877 -24.29224967136981
859 -0.02753642834722996 -24.319593706913306 -0.02759576039388776 -24.319845431763696
860 -0.027541566267609598 -24.347135273180914 -0.026842744182795288 -24.34668817594649
861 -0.02754699978977442 -24.374682272970688 -0.027959352917969228 -24.374647528864458
862 -0.027545782458037137 -24.402228055428726 -0.027261221036314964 -24.401908749900773
863 -0.027537600323557853 -24.429765655752284 -0.02772718286141753 -24.429635932762192
864 -0.02754609165713191 -24.457311747409417 -0.027560725063085555 -24.45719665782528
865 -0.0275449825450778 -24.484856729954494 -0.027746235951781273 -24.48494289377706
866 -0.02752951392903924 -24.512386243883533 -0.028141233883798123 -24.513084127660857
867 -0.02754681296646595 -24.53993305685 -0.029013751540333033 -24.54209787920119
868 -0.02753205271437764 -24.567465109564377 -0.027177757862955332 -24.569275637064145
869 -0.027529205102473496 -24.594994314666852 -0.027525854110717774 -24.596801491174862
870 -0.027547447010874748 -24.622541761677727 -0.027499096002429724 -24.62430058717729
871 -0.027537539694458248 -24.650079301372184 -0.02794215464964509 -24.652242741826935
872 -0.02752730855718255 -24.677606609929366 -0.027566455863416196 -24.67980919769035
873 -0.027529397420585154 -24.705136007349953 -0.026464482117444278 -24.706273679807794
874 -0.027526361215859652 -24.732662368565812 -0.02458128836005926 -24.730854968167854
875 -0.027545205783098936 -24.76020757434891 -0.02733425758779049 -24.758189225755643
876 -0.027546782046556473 -24.787754356395467 -0.027466022036969663 -24.78565524779261
877 -0.027542580291628836 -24.815296936687098 -0.027473046723753215 -24.813128294516364
878 -0.02753776665776968 -24.842834703344867 -0.027447716705501078 -24.840576011221867
879 -0.027545151021331548 -24.8703798543662 -0.027379871625453234 -24.86795588284732
880 -0.0275486852042377 -24.897928539570437 -0.027834139298647642 -24.895790022145967
881 -0.027540674060583116 -24.92546921363102 -0.027801293414086103 -24.923591315560053
882 -0.02753463564440608 -24.953003849275426 -0.027621052600443362 -24.951212368160498
883 -0.027544167824089527 -24.980548017099515 -0.02808255925774574 -24.979294927418245
884 -0.02753242673352361 -25.008080443833038 -0.02786534233018756 -25.007160269748432
885 -0.02753952443599701 -25.035619968269035 -0.027988186106085777 -25.035148455854518
886 -0.027513933926820756 -25.063133902195855 -0.02678255010396242 -25.06193100595848
887 -0.027527260314673185 -25.09066116251053 -0.027747252117842437 -25.089678258076322
888 -0.027535618282854557 -25.118196780793383 -0.02729216618463397 -25.116970424260955
889 -0.02753724977374077 -25.145734030567123 -0.027415002696216106 -25.14438542695717
890 -0.027525729965418577 -25.17325976053254 -0.03160940380766988 -25.175994830764843
891 -0.027526305802166463 -25.200786066334707 -0.027731640730053186 -25.203726471494896
892 -0.027524796966463327 -25.22831086330117 -0.027222937904298306 -25.230949409399194
893 -0.027519641816616057 -25.25583050511779 -0.028122717514634132 -25.25907212691383
894 -0.027519769500941038 -25.28335027461873 -0.027750100940465927 -25.286822227854294
895 -0.027500879764556885 -25.310851154383286 -0.03147832974791527 -25.31830055760221
896 -0.027502071764320134 -25.338353226147607 -0.026167617458850146 -25.34446817506106
897 -0.02751293107867241 -25.36586615722628 -0.027819336205720902 -25.37228751126678
898 -0.02751018824055791 -25.393376345466837 -0.02764899665489793 -25.399936507921677
899 -0.02750849360600114 -25.420884839072837 -0.027694510575383902 -25.42763101849706
900 -0.027502348460257054 -25.448387187533093 -0.026062599569559097 -25.45369361806662
901 -0.027512507885694502 -25.47589969541879 -0.02795303091406822 -25.48164664898069
902 -0.027515252027660607 -25.50341494744645 -0.02723754309117794 -25.508884192071868
903 -0.027512616105377675 -25.530927563551828 -0.024093928188085555 -25.532978120259955
904 -0.02752175983041525 -25.55844932338224 -0.02755285557359457 -25.56053097583355
905 -0.027526772860437632 -25.58597609624268 -0.027768292184919118 -25.58829926801847
906 -0.027519681211560964 -25.61349577745424 -0.027648441307246686 -25.615947709325717
907 -0.027520780544728042 -25.641016557998967 -0.027858635131269693 -25.643806344456987
908 -0.027496865950524807 -25.66851342394949 -0.024863742850720884 -25.668670087307706
909 -0.02753261923789978 -25.69604604318739 -0.027536710631102322 -25.69620679793881
910 -0.027528773713856935 -25.723574816901248 -0.02784713972359896 -25.724053937662408
911 -0.027533280663192272 -25.75110809756444 -0.02817793283611536 -25.752231870498523
912 -0.027528334781527518 -25.77863643234597 -0.027111371979117393 -25.77934324247764
913 -0.027525702118873598 -25.80616213446484 -0.027323627658188344 -25.806666870135828
914 -0.027541369386017322 -25.83370350385086 -0.028496045246720315 -25.835162915382547
915 -0.02752460278570652 -25.861228106636567 -0.02716943696141243 -25.86233235234396
916 -0.027515441086143254 -25.88874354772271 -0.029739872459322213 -25.892072224803282
917 -0.027518042642623187 -25.916261590365334 -0.027490040007978677 -25.919562264811262
918 -0.027516435645520688 -25.943778026010854 -0.027539509162306786 -25.947101773973568
919 -0.027520911768078804 -25.971298937778933 -0.027770862355828284 -25.974872636329398
920 -0.02751548169180751 -25.99881441947074 -0.02738925339654088 -26.00226188972594
921 -0.027523007430136203 -26.026337426900877 -0.02802652372047305 -26.030288413446414
922 -0.02750844890251756 -26.053845875803393 -0.028794017620384693 -26.0590824310668
923 -0.02751736734062433 -26.08136324314402 -0.027233436610549687 -26.08631586767735
924 -0.027511477563530208 -26.108874720707547 -0.026985619496554137 -26.113301487173903
925 -0.027510356344282626 -26.13638507705183 -0.028698175866156816 -26.14199966304006
926 -0.027484993543475868 -26.163870070595305 -0.036070605553686616 -26.178070268593746
927 -0.027476869616657497 -26.19134694021196 -0.0275981062091887 -26.205668374802936
928 -0.027479698695242406 -26.218826638907203 -0.02757271220907569 -26.23324108701201
929 -0.027482161484658717 -26.246308800391862 -0.027421416621655224 -26.260662503633668
930 -0.027473829314112665 -26.273782629705973 -0.027245977893471718 -26.28790848152714
931 -0.027475736755877733 -26.301258366461852 -0.027674149069935084 -26.315582630597074
932 -0.027477696258574724 -26.328736062720427 -0.026935359090566637 -26.34251798968764
933 -0.02747749723494053 -26.356213559955368 -0.027432255912572145 -26.36995024560021
934 -0.027479655295610427 -26.38369321525098 -0.02749488949775696 -26.397445135097968
935 -0.027484059706330298 -26.41117727495731 -0.029905639495700596 -26.42735077459367
936 -0.027471897192299366 -26.43864917214961 -0.027677436359226704 -26.455028210952896
937 -0.027473609428852797 -26.466122781578463 -0.027572013065218927 -26.482600224018114
938 -0.027470583189278842 -26.49359336476774 -0.02788158329203725 -26.51048180731015
939 -0.027470387145876886 -26.521063751913616 -0.027264000102877616 -26.537745807413028
940 -0.027472287975251676 -26.548536039888866 -0.027493241429328918 -26.565239048842358
941 -0.027474403288215397 -26.576010443177083 -0.02767912605777383 -26.59291817490013
942 -0.027477098628878593 -26.60348754180596 -0.027777635771781207 -26.62069581067191
943 -0.027460643742233514 -26.630948185548196 -0.025135547388345003 -26.645831358060256
944 -0.027477780636399985 -26.658425966184595 -0.028041843604296447 -26.673873201664552
945 -0.02746611926704645 -26.68589208545164 -0.027689530234783887 -26.701562731899337
946 -0.02747548669576645 -26.71336757214741 -0.027398740779608487 -26.728961472678947
947 -0.027474346198141576 -26.74084191834555 -0.028356698248535393 -26.757318170927483
948 -0.027475461177527905 -26.768317379523076 -0.02804331174120307 -26.785361482668687
949 -0.02747013242915273 -26.795787511952227 -0.027331612817943097 -26.81269309548663
950 -0.027470868173986675 -26.823258380126212 -0.027771132066845894 -26.840464227553475
951 -0.02749296398833394 -26.850751344114546 -0.025673071574419736 -26.866137299127896
952 -0.02748178504407406 -26.87823312915862 -0.028655382804572582 -26.89479268193247
953 -0.02748205726966262 -26.90571518642828 -0.025556994322687387 -26.920349676255157
954 -0.027476690988987685 -26.93319187741727 -0.02710756305605173 -26.94745723931121
955 -0.02748003238812089 -26.960671909805388 -0.027468463685363532 -26.974925702996572
956 -0.027464643493294714 -26.988136553298684 -0.02531496388837695 -27.00024066688495
957 -0.027468520682305098 -27.01560507398099 -0.029398160241544246 -27.029638827126494
958 -0.02749668452888727 -27.043101758509877 -0.027520093135535717 -27.05715892026203
959 -0.027484826371073724 -27.07058658488095 -0.027484958712011575 -27.084643878974042
960 -0.027484892029315235 -27.098071476910263 -0.02766028856858611 -27.11230416754263
961 -0.0274904977530241 -27.125561974663288 -0.027552598062902688 -27.139856765605533
962 -0.02748793689534068 -27.15304991155863 -0.02735601980239153 -27.167212785407923
963 -0.02748150797560811 -27.180531419534237 -0.027129074931144713 -27.19434186033907
964 -0.027413283381611107 -27.20794470291585 -0.022472917381674052 -27.216814777720742
965 -0.027493773214519023 -27.23543847613037 -0.025978441536426543 -27.24279321925717
966 -0.02750613642856479 -27.262944612558933 -0.027720796689391137 -27.27051401594656
967 -0.027504258416593076 -27.290448870975524 -0.026706412620842456 -27.297220428567403
968 -0.027507255133241416 -27.317956126108765 -0.028394483868032692 -27.325614912435437
969 -0.027506092470139264 -27.345462218578906 -0.027835111785680055 -27.353450024221118
970 -0.027511976938694716 -27.3729741955176 -0.027454429026693105 -27.380904453247812
971 -0.027495306823402642 -27.400469502341004 -0.026020315662026405 -27.40692476890984
972 -0.027509887143969534 -27.427979389484975 -0.02676040483638644 -27.433685173746227
973 -0.027511323522776365 -27.45549071300775 -0.02857600562274456 -27.462261179368973
974 -0.027490561734884976 -27.482981274742638 -0.02755815675482154 -27.489819336123794
975 -0.027493159379810096 -27.510474434122447 -0.02698563355952501 -27.51680496968332
976 -0.027492704708129166 -27.537967138830577 -0.026274944841861724 -27.543079914525183
977 -0.02749203350394964 -27.565459172334528 -0.027958822529762985 -27.571038737054945
978 -0.02749130818992853 -27.592950480524458 -0.02737301168963313 -27.598411748744578
979 -0.027482337038964032 -27.620432817563422 -0.027435784321278335 -27.625847533065855
980 -0.02748431544750929 -27.64791713301093 -0.026911516766995193 -27.65275904983285
981 -0.027482325863093137 -27.675399458874026 -0.026642171200364828 -27.679401221033213
982 -0.02751125330105424 -27.70291071217508 -0.0276364185847342 -27.707037639617948
983 -0.02749645123258233 -27.730407163407662 -0.02834839727729559 -27.735386036895243
984 -0.027474740613251926 -27.757881904020913 -0.030179664120078088 -27.76556570101532
985 -0.02748724017292261 -27.785369144193837 -0.027025472745299338 -27.79259117376062
986 -0.027486009523272514 -27.81285515371711 -0.02723792800679803 -27.819829101767418
987 -0.027486374508589505 -27.8403415282257 -0.027411055378615858 -27.847240157146032
988 -0.027486557606607676 -27.867828085832308 -0.02755996398627758 -27.87480012113231
989 -0.027485101763159037 -27.895313187595466 -0.027230309322476387 -27.902030430454786
990 -0.02748413337394595 -27.922797320969412 -0.02713080169633031 -27.929161232151117
991 -0.027489947993308304 -27.95028726896272 -0.028552637621760368 -27.957713869772878
992 -0.027483796048909426 -27.97777106501163 -0.028062644880264997 -27.985776514653143
993 -0.027476704213768244 -28.0052477692254 -0.02749814372509718 -28.01327465837824
994 -0.027473343722522258 -28.03272111294792 -0.026861077453941107 -28.04013573583218
995 -0.027491617295891047 -28.060212730243812 -0.02742074690759182 -28.06755648273977
996 -0.02747721364721656 -28.08768994389103 -0.027603999897837638 -28.09516048263761
997 -0.027478901017457247 -28.115168844908485 -0.02704325970262289 -28.122203742340233
998 -0.027476533874869348 -28.142645378783353 -0.02763672610744834 -28.14984046844768
999 -0.027477433439344168 -28.170122812222697 -0.02787674879655242 -28.177717217244233
1000 -0.02747339941561222 -28.19759621163831 -0.02706124382093549 -28.204778461065168
1001 -0.027480548527091742 -28.2250767601654 -0.02810779819265008 -28.232886259257818
1002 -0.02747188238427043 -28.25254864254967 -0.02798747019842267 -28.26087372945624
1003 -0.027468595281243326 -28.28001723783091 -0.027534696739166975 -28.288408426195407
1004 -0.027469954639673232 -28.307487192470585 -0.024530257284641265 -28.31293868348005
1005 -0.027470056805759667 -28.334957249276346 -0.02853851467370987 -28.341477198153758
1006 -0.027484688069671394 -28.362441937346016 -0.027360273618251087 -28.368837471772007
1007 -0.027484375052154064 -28.38992631239817 -0.028037130925804378 -28.39687460269781
1008 -0.027483416255563498 -28.417409728653734 -0.027489424776285888 -28.424364027474095
1009 -0.02747682575136423 -28.444886554405098 -0.027275624126195906 -28.451639651600292
1010 -0.027481310348957778 -28.472367864754055 -0.02714595729485154 -28.478785608895144
1011 -0.027481746301054953 -28.49984961105511 -0.027259171195328235 -28.506044780090473
1012 -0.02747917203232646 -28.527328783087437 -0.027738408651202917 -28.533783188741676
1013 -0.027473815623670815 -28.55480259871111 -0.02771134618669748 -28.561494534928375
1014 -0.02747797975316644 -28.582280578464275 -0.027157038636505603 -28.58865157356488
1015 -0.027487763203680515 -28.609768341667955 -0.027359781414270402 -28.61601135497915
1016 -0.027468173950910568 -28.637236515618866 -0.028333580680191518 -28.64434493565934
1017 -0.02745173741132021 -28.664688253030185 -0.032487076334655286 -28.676832011993994
1018 -0.027457164973020552 -28.692145418003207 -0.02793628629297018 -28.704768298286965
1019 -0.02744549047201872 -28.719590908475226 -0.027157836221158506 -28.73192613450812
1020 -0.02745187170803547 -28.74704278018326 -0.027376225497573615 -28.759302360005695
1021 -0.027450430300086738 -28.774493210483346 -0.026810182724148035 -28.786112542729843
1022 -0.027449843287467957 -28.801943053770813 -0.03135483395308256 -28.817467376682924
1023 -0.02743215635418892 -28.829375210125 -0.027145781461149453 -28.844613158144075
1024 -0.027442192658782005 -28.856817402783783 -0.027700674999505282 -28.87231383314358
1025 -0.027440106961876154 -28.88425750974566 -0.026977950241416693 -28.899291783384996
1026 -0.027439708448946477 -28.911697218194604 -0.027345137670636177 -28.926636921055632
1027 -0.027444064430892468 -28.939141282625496 -0.02748292963951826 -28.95411985069515
1028 -0.02744618495926261 -28.96658746758476 -0.027673833817243577 -28.981793684512393
1029 -0.027443203143775463 -28.994030670728534 -0.028231232427060604 -29.010024916939454
1030 -0.027441675681620835 -29.021472346410157 -0.027254313789308073 -29.03727923072876
1031 -0.027435122802853585 -29.04890746921301 -0.027775855362415315 -29.065055086091174
1032 -0.02743146326392889 -29.07633893247694 -0.024758582841604947 -29.08981366893278
1033 -0.02744807368144393 -29.103787006158385 -0.027534902933984994 -29.117348571866767
1034 -0.027450678404420614 -29.131237684562805 -0.027053411304950713 -29.14440198317172
1035 -0.027448310144245626 -29.15868599470705 -0.027794786356389524 -29.172196769528107
1036 -0.027450897824019195 -29.186136892531067 -0.02731877574697137 -29.199515545275077
1037 -0.02744077257812023 -29.213577665109188 -0.02767450949177146 -29.227190054766847
1038 -0.027445025835186244 -29.241022690944373 -0.028207626100629567 -29.25539768086748
1039 -0.027459713444113732 -29.268482404388486 -0.026100606936961413 -29.28149828780444
1040 -0.02744122566655278 -29.29592363005504 -0.028442140109837054 -29.309940427914277
1041 -0.027442437317222356 -29.323366067372262 -0.02760173995047808 -29.337542167864754
1042 -0.027442089561372996 -29.350808156933635 -0.027984549570828677 -29.365526717435582
1043 -0.027426342852413653 -29.37823449978605 -0.027276039496064185 -29.392802756931648
1044 -0.02743296716362238 -29.405667466949673 -0.027719293627887963 -29.420522050559537
1045 -0.027430398482829334 -29.4330978654325 -0.02768969861790538 -29.448211749177442
1046 -0.027422040794044734 -29.460519906226544 -0.03128015091642737 -29.47949190009387
1047 -0.027417880296707154 -29.48793778652325 -0.027473079133778812 -29.506964979227646
1048 -0.027419989928603172 -29.515357776451854 -0.027078256569802762 -29.534043235797448
1049 -0.027421716880053282 -29.542779493331906 -0.027810927107930185 -29.561854162905377
1050 -0.027419129665941 -29.570198622997847 -0.027543405443429946 -29.589397568348808
1051 -0.027404616493731736 -29.59760323949158 -0.031289880909025666 -29.620687449257833
1052 -0.027412763703614472 -29.625016003195196 -0.02864815862849355 -29.649335607886325
1053 -0.02740335902199149 -29.652419362217188 -0.027447573095560073 -29.676783180981886
1054 -0.02740446925163269 -29.67982383146882 -0.027454640623182057 -29.70423782160507
1055 -0.027401030715554952 -29.707224862184376 -0.027491367794573306 -29.731729189399644
1056 -0.027405165880918504 -29.734630028065293 -0.02720288038253784 -29.758932069782183
1057 -0.027405243832617998 -29.76203527189791 -0.0265095803886652 -29.78544165017085
1058 -0.027406398858875036 -29.789441670756787 -0.028123173490166666 -29.813564823661014
1059 -0.02740584183484316 -29.81684751259163 -0.02670964738354087 -29.840274471044555
1060 -0.02740929424762726 -29.844256806839255 -0.027224233094602823 -29.86749870413916
1061 -0.0274104043841362 -29.87166721122339 -0.027605560887604953 -29.895104265026763
1062 -0.027409785706549884 -29.89907699692994 -0.02750080619007349 -29.922605071216836
1063 -0.027409155666828156 -29.926486152596766 -0.02739817975088954 -29.950003250967725
1064 -0.027395407576113938 -29.95388156017288 -0.0292930006980896 -29.979296251665815
1065 -0.02739812806248665 -29.981279688235368 -0.02745261024683714 -30.00674886191265
1066 -0.027399634756147862 -30.008679322991515 -0.027418630477041007 -30.03416749238969
1067 -0.02740398608148098 -30.036083309072996 -0.027110567875206472 -30.061278060264897
1068 -0.0274044094607234 -30.063487718533718 -0.027482938673347234 -30.088760998938245
1069 -0.027405807003378867 -30.090893525537098 -0.02816358245909214 -30.11692458139734
1070 -0.02739180950447917 -30.118285335041577 -0.0267853912897408 -30.14370997268708
1071 -0.027393388189375402 -30.14567872323095 -0.025728204846382143 -30.16943817753346
1072 -0.027405355032533406 -30.173084078263486 -0.027699518017470837 -30.197137695550932
1073 -0.027401337027549745 -30.200485415291034 -0.027572610694915057 -30.224710306245846
1074 -0.02739814268425107 -30.227883557975286 -0.026383630093187095 -30.251093936339032
1075 -0.027408055122941734 -30.255291613098226 -0.027337170112878083 -30.27843110645191
1076 -0.027403632737696172 -30.28269524583592 -0.027261917013674974 -30.305693023465587
1077 -0.027406293805688618 -30.31010153964161 -0.02709475876763463 -30.332787782233222
1078 -0.027402681950479745 -30.33750422159209 -0.027069003507494926 -30.359856785740718
1079 -0.027408905792981386 -30.364913127385073 -0.027293245308101177 -30.38715003104882
1080 -0.0273881608620286 -30.3923012882471 -0.0230667719617486 -30.410216803010567
1081 -0.02741835080087185 -30.419719639047972 -0.0276971192099154 -30.43791392222048
1082 -0.027424418088048696 -30.447144057136022 -0.027307808957993986 -30.465221731178474
1083 -0.02742284731939435 -30.474566904455415 -0.027294554468244313 -30.49251628564672
1084 -0.027423955406993626 -30.50199085986241 -0.02728783870115876 -30.51980412434788
1085 -0.027411826048046352 -30.529402685910455 -0.028305068239569665 -30.548109192587447
1086 -0.02741578370332718 -30.55681846961378 -0.027419234719127418 -30.575528427306573
1087 -0.027416338864713907 -30.584234808478495 -0.027517162542790175 -30.603045589849362
1088 -0.02741887578740716 -30.611653684265903 -0.0268981808796525 -30.629943770729014
1089 -0.02742031719535589 -30.63907400146126 -0.02673146529123187 -30.656675236020245
1090 -0.02742752870544791 -30.66650153016671 -0.02833695486187935 -30.685012190882123
1091 -0.027415147237479686 -30.69391667740419 -0.026468581426888703 -30.711480772309013
1092 -0.027431232668459416 -30.721347910072648 -0.02631002990528941 -30.737790802214302
1093 -0.02742356564849615 -30.748771475721146 -0.027907336689531805 -30.765698138903833
1094 -0.027423491794615985 -30.77619496751576 -0.02781430324539542 -30.79351244214923
1095 -0.02741760276257992 -30.80361257027834 -0.027039035223424435 -30.820551477372653
1096 -0.027450402546674014 -30.831062972825013 -0.030173678137362003 -30.850725155510016
1097 -0.027410979848355055 -30.858473952673368 -0.02736660586670041 -30.878091761376716
1098 -0.027408794686198234 -30.885882747359567 -0.02739868899807334 -30.90549045037479
1099 -0.027409684471786024 -30.91329243183135 -0.027786016929894686 -30.933276467304683
1100 -0.027417004201561214 -30.94070943603291 -0.026999246329069138 -30.960275713633752
1101 -0.027410913445055484 -30.968120349477967 -0.027386531326919795 -30.98766224496067
1102 -0.02741678161546588 -30.995537131093432 -0.0311039543710649 -31.018766199331736
1103 -0.027398624550551177 -31.02293575564398 -0.027073208522051573 -31.045839407853787
1104 -0.027398789953440427 -31.050334545597423 -0.026819268893450498 -31.07265867674724
1105 -0.027400105260312557 -31.077734650857735 -0.027517303917557003 -31.100175980664794
1106 -0.027408942952752112 -31.10514359381049 -0.027927662059664727 -31.128103642724458
1107 -0.027404098212718962 -31.13254769202321 -0.02770601911470294 -31.15580966183916
1108 -0.027425074111670257 -31.159972766134878 -0.025455932971090077 -31.181265594810252
1109 -0.027408308163285256 -31.187381074298163 -0.027322860155254602 -31.208588454965508
1110 -0.027398197539150716 -31.214779271837312 -0.027628409769386054 -31.236216864734892
1111 -0.027404491044580936 -31.242183762881893 -0.027360607404261827 -31.263577472139154
1112 -0.027404852490872145 -31.269588615372765 -0.02771152341738343 -31.29128899555654
1113 -0.02740513291209936 -31.296993748284866 -0.02804870717227459 -31.319337702728813
1114 -0.02741756774485111 -31.324411316029718 -0.026895890664309263 -31.346233593393123
1115 -0.027405911963433026 -31.351817227993152 -0.028138356935232877 -31.374371950328356
1116 -0.027403855789452793 -31.379221083782603 -0.027351444028317927 -31.401723394356676
1117 -0.027408909890800713 -31.406629993673405 -0.023969090729951858 -31.42569248508663
1118 -0.02741703502833843 -31.434047028701745 -0.02732604192569852 -31.453018527012325
1119 -0.02742520859465003 -31.461472237296395 -0.027023677621036767 -31.480042204633364
1120 -0.027415113616734745 -31.488887350913128 -0.03005280243232846 -31.510095007065694
1121 -0.02742269029840827 -31.516310041211536 -0.02733624316751957 -31.53743125023321
1122 -0.027412234339863062 -31.5437222755514 -0.027156623266637325 -31.56458787349985
1123 -0.02742282720282674 -31.571145102754226 -0.027202179562300442 -31.59179005306215
1124 -0.02742087747901678 -31.598565980233243 -0.027684073057025672 -31.619474126119176
1125 -0.027412762586027383 -31.62597874281927 -0.02774381944909692 -31.647217945568272
1126 -0.027402914129197598 -31.65338165694847 -0.026556814648211004 -31.67377476021648
1127 -0.027419182937592268 -31.68080083988606 -0.028112468495965003 -31.701887228712447
1128 -0.0274187040515244 -31.708219543937584 -0.02649188246577978 -31.728379111178228
1129 -0.02741142064332962 -31.735630964580913 -0.027743772696703674 -31.75612288387493
1130 -0.027413002401590347 -31.763043966982504 -0.027185675129294394 -31.783308559004226
1131 -0.02740384843200445 -31.79044781541451 -0.027282776962965726 -31.810591335967192
1132 -0.027411243692040444 -31.81785905910655 -0.027739495877176522 -31.83833083184437
1133 -0.027412069588899614 -31.845271128695448 -0.027890198584645986 -31.866221030429017
1134 -0.0274040968157351 -31.872675225511184 -0.02690286235883832 -31.893123892787855
1135 -0.027381665911525487 -31.90005689142271 -0.029689798038452862 -31.92281369082631
1136 -0.027402722090482712 -31.927459613513193 -0.02698781844228506 -31.949801509268596
1137 -0.027407113276422024 -31.954866726789614 -0.02777450894936919 -31.977576018217967
1138 -0.027398929465562105 -31.982265656255176 -0.028345710039138793 -32.00592172825711
1139 -0.027409151196479797 -32.00967480745166 -0.026112173683941364 -32.03203390194105
1140 -0.027420758735388517 -32.03709556618705 -0.02624975945800543 -32.05828366139905
1141 -0.02741712871938944 -32.06451269490644 -0.028225179482251405 -32.0865088408813
1142 -0.02740783467888832 -32.09192052958533 -0.027582272235304118 -32.11409111311661
1143 -0.02739627193659544 -32.119316801521926 -0.02509863777086139 -32.13918975088747
1144 -0.02740632314234972 -32.14672312466428 -0.02697834251448512 -32.16616809340195
1145 -0.027419873513281345 -32.17414299817756 -0.026429787557572127 -32.192597880959525
1146 -0.027409779001027347 -32.201552777178584 -0.03172162203118205 -32.22431950299071
1147 -0.027405712660402058 -32.22895848983899 -0.025331348180770874 -32.24965085117148
1148 -0.027401524782180785 -32.256360014621166 -0.02813579672947526 -32.27778664790095
1149 -0.027413375861942767 -32.283773390483105 -0.024721094965934755 -32.30250774286689
1150 -0.027424250170588492 -32.311197640653695 -0.023217973485589027 -32.32572571635247
1151 -0.027418985031545162 -32.33861662568524 -0.02717349249869585 -32.35289920885117
1152 -0.0274224117398262 -32.36603903742507 -0.027436922863125802 -32.380336131714294
1153 -0.02741616815328598 -32.393455205578356 -0.02629705397412181 -32.40663318568841
1154 -0.02742477785795927 -32.420879983436315 -0.030398408696055413 -32.43703159438447
1155 -0.027415650989860298 -32.448295634426174 -0.028026206605136394 -32.465057800989605
1156 -0.02742195753380656 -32.47571759195998 -0.027348621282726526 -32.49240642227233
1157 -0.027435315772891045 -32.50315290773287 -0.0278800736181438 -32.520286495890474
1158 -0.027415341045707465 -32.53056824877858 -0.02745729461312294 -32.547743790503596
1159 -0.02741412241011858 -32.5579823711887 -0.026852437760680914 -32.57459622826428
1160 -0.02741293702274561 -32.585395308211446 -0.02724365396425128 -32.601839882228525
1161 -0.027420579362660645 -32.61281588757411 -0.028062506578862667 -32.62990238880739
1162 -0.027407498471438883 -32.64022338604555 -0.02805907614529133 -32.65796146495268
1163 -0.02740843202918768 -32.66763181807474 -0.027482274826616047 -32.685443739779295
1164 -0.02741299057379365 -32.69504480864853 -0.02752135256305337 -32.71296509234235
1165 -0.027403249498456718 -32.72244805814699 -0.03247765265405178 -32.7454427449964
1166 -0.027413760032504796 -32.74986181817949 -0.027562991622835396 -32.77300573661924
1167 -0.02740475544705987 -32.77726657362655 -0.02747031915932894 -32.80047605577857
1168 -0.027406745497137307 -32.80467331912369 -0.02730091940611601 -32.82777697518468
1169 -0.027392496913671495 -32.83206581603736 -0.024794635083526372 -32.85257161026821
1170 -0.027381748147308826 -32.85944756418466 -0.03007718063890934 -32.88264879090712
1171 -0.027397513575851917 -32.88684507776051 -0.027595871593803167 -32.91024466250092
1172 -0.0273879611864686 -32.91423303894698 -0.02775279963389039 -32.93799746213481
1173 -0.02739334823563695 -32.941626387182616 -0.027697202377021314 -32.96569466451183
1174 -0.027388238068670034 -32.96901462525128 -0.02626938046887517 -32.991964044980705
1175 -0.027392853051424026 -32.99640747830271 -0.026142926886677742 -33.01810697186738
1176 -0.027389461174607277 -33.023796939477315 -0.026619742438197137 -33.04472671430558
1177 -0.027392165269702673 -33.05118910474702 -0.028376863710582255 -33.073103578016166
1178 -0.02739007119089365 -33.07857917593791 -0.027555399853736163 -33.100658977869905
1179 -0.027392148971557617 -33.10597132490947 -0.027352555096149443 -33.128011532966056
1180 -0.02737918505445123 -33.13335050996392 -0.028029697109013797 -33.15604123007507
1181 -0.027386288065463303 -33.16073679802938 -0.02867425074800849 -33.18471548082308
1182 -0.027393381856381894 -33.18813017988577 -0.026447368413209917 -33.21116284923629
1183 -0.027384654525667428 -33.21551483441144 -0.02690498111769557 -33.238067830353984
1184 -0.027369501627981664 -33.24288433603942 -0.03007358657196164 -33.26814141692594
1185 -0.027383364271372557 -33.27026770031079 -0.026924816705286504 -33.29506623363123
1186 -0.02739398367702961 -33.29766168398782 -0.026735022943466902 -33.3218012565747
1187 -0.027388617768883704 -33.325050301756704 -0.02731375377625227 -33.34911501035096
1188 -0.02738549169152975 -33.35243579344824 -0.02485154839232564 -33.373966558743284
1189 -0.02739879349246621 -33.3798345869407 -0.027266122121363878 -33.401232680864645
1190 -0.02740913489833474 -33.40724372183904 -0.02692584032192826 -33.428158521186575
1191 -0.02740539740771055 -33.43464911924675 -0.028511839639395475 -33.45667036082597
1192 -0.027397766057401896 -33.462046885304154 -0.028310695383697747 -33.48498105620966
1193 -0.027401830814778805 -33.489448716118936 -0.027222075778990985 -33.512203131988656
1194 -0.02741478607058525 -33.51686350218952 -0.02743476564064622 -33.539637897629305
1195 -0.02740352591499686 -33.54426702810452 -0.027252135053277015 -33.56689003268258
1196 -0.027404819335788488 -33.57167184744031 -0.026907209493219852 -33.593797242175796
1197 -0.027394013293087483 -33.5990658607334 -0.02747901566326618 -33.621276257839064
1198 -0.027455078531056644 -33.62652093926445 -0.020150165446102618 -33.64142642328517
1199 -0.02742204023525119 -33.6539429794997 -0.027116275019943716 -33.66854269830511
1200 -0.027431552391499282 -33.6813745318912 -0.027329306583851576 -33.69587200488896
1201 -0.02742811581119895 -33.7088026477024 -0.02724533686414361 -33.7231173417531
1202 -0.027420365437865257 -33.73622301314026 -0.02719514174386859 -33.75031248349697
1203 -0.02742069736123085 -33.76364371050149 -0.027378637064248323 -33.777691120561215
1204 -0.027422175742685795 -33.791065886244176 -0.02722184294834733 -33.804912963509565
1205 -0.02742189709097147 -33.81848778333515 -0.02702617421746254 -33.831939137727026
1206 -0.027418476715683936 -33.84590626005083 -0.026887851022183894 -33.85882698874921
1207 -0.027432482596486805 -33.87333874264732 -0.029004749469459058 -33.887831738218665
1208 -0.027422002982348204 -33.90076074562967 -0.02650689547881484 -33.91433863369748
1209 -0.02742634331807494 -33.928187088947745 -0.02711959071457386 -33.94145822441206
1210 -0.027416773326694965 -33.95560386227444 -0.024210289400070906 -33.96566851381213
1211 -0.02743456494063139 -33.98303842721507 -0.02684800708666444 -33.992516520898796
1212 -0.027430497016757725 -34.01046892423183 -0.0278678092174232 -34.02038433011622
1213 -0.027425781823694706 -34.037894706055525 -0.027523448411375284 -34.047907778527595
1214 -0.02742265146225691 -34.065317357517785 -0.027793392166495325 -34.07570117069409
1215 -0.027420039102435113 -34.09273739662022 -0.03003896102309227 -34.105740131717184
1216 -0.027413214556872845 -34.120150611177095 -0.02577247079461813 -34.131512602511805
1217 -0.02742131855338812 -34.14757192973048 -0.027855324931442736 -34.15936792744325
1218 -0.027418689522892236 -34.17499061925337 -0.027375806029886006 -34.186743733473136
1219 -0.027415727730840445 -34.20240634698421 -0.027046181727200747 -34.21378991520034
1220 -0.027415841817855835 -34.22982218880207 -0.027436184883117675 -34.24122610008345
1221 -0.027421272173523904 -34.257243460975594 -0.029103634227067233 -34.27032973431052
1222 -0.027413203753530978 -34.28465666472913 -0.028068046271800994 -34.29839778058232
1223 -0.027400755882263185 -34.31205742061139 -0.027498531714081766 -34.3258963122964
1224 -0.027402693405747414 -34.339460114017136 -0.027852710522711276 -34.35374902281911
1225 -0.027398115675896405 -34.36685822969303 -0.027135089226067065 -34.38088411204517
1226 -0.027407687343657016 -34.394265917036684 -0.027756216283887625 -34.408640328329064
1227 -0.027397304866462947 -34.421663221903145 -0.029754667636007072 -34.43839499596507
1228 -0.02739345757290721 -34.44905667947605 -0.027074508741497992 -34.46546950470657
1229 -0.027395707648247482 -34.4764523871243 -0.027937694545835258 -34.4934071992524
1230 -0.02738446881994605 -34.50383685594424 -0.025656134076416492 -34.519063333328816
1231 -0.027388774324208498 -34.53122563026845 -0.027340966183692215 -34.54640429951251
1232 -0.027391129080206154 -34.55861675934866 -0.02780794436112046 -34.57421224387363
1233 -0.02739157183095813 -34.58600833117962 -0.027582792285829782 -34.60179503615946
1234 -0.027379963640123607 -34.61338829481974 -0.024138336814939976 -34.6259333729744
1235 -0.027402072492986918 -34.64079036731273 -0.027220414113253356 -34.65315378708765
1236 -0.02740828227251768 -34.66819864958525 -0.027059049624949694 -34.680212836712606
1237 -0.027404584735631943 -34.695603234320885 -0.027892997674643993 -34.70810583438725
1238 -0.027404109202325343 -34.72300734352321 -0.025440022815018892 -34.733545857202266
1239 -0.027409532573074102 -34.75041687609628 -0.0267889853566885 -34.760334842558954
1240 -0.027408112213015555 -34.7778249883093 -0.026936326082795857 -34.78727116864175
1241 -0.02738504009321332 -34.80521002840251 -0.02839998295530677 -34.81567115159706
1242 -0.02740146853029728 -34.83261149693281 -0.02735023871064186 -34.8430213903077
1243 -0.027392787393182516 -34.860004284325996 -0.022994901705533265 -34.86601629201323
1244 -0.027420407999306916 -34.887424692325304 -0.028155142348259686 -34.89417143436149
1245 -0.02741040140390396 -34.91483509372921 -0.02681507049128413 -34.92098650485277
1246 -0.02740802736952901 -34.94224312109874 -0.027530806232243778 -34.94851731108501
1247 -0.027428218442946673 -34.96967133954169 -0.024761493597179652 -34.973278804682195
1248 -0.02741164676845074 -34.99708298631014 -0.02497579324990511 -34.9982545979321
1249 -0.02742175478488207 -35.02450474109502 -0.026930786203593016 -35.025185384135696
1250 -0.027430516108870505 -35.051935257203894 -0.02750199129804969 -35.05268737543375
1251 -0.02742317570373416 -35.079358432907625 -0.02629712214693427 -35.078984497580684
1252 -0.02742399601265788 -35.10678242892028 -0.027557804062962533 -35.10654230164365
1253 -0.02743364991620183 -35.13421607883649 -0.02714892094954848 -35.1336912225932
1254 -0.027432543598115443 -35.161648622434605 -0.027606634702533484 -35.161297857295736
1255 -0.02743304204195738 -35.18908166447656 -0.028462985157966615 -35.1897608424537
1256 -0.027434017322957516 -35.21651568179952 -0.027551623806357384 -35.21731246626006
1257 -0.027429198287427424 -35.24394488008695 -0.02587191350758076 -35.24318437976764
1258 -0.027440954744815827 -35.27138583483177 -0.027060670033097266 -35.270245049800735
1259 -0.027433714643120766 -35.29881954947489 -0.02812218489125371 -35.29836723469199
1260 -0.027433932852 -35.32625348232689 -0.02773172054439783 -35.32609895523638
1261 -0.02743388507515192 -35.353687367402046 -0.02742870282381773 -35.3535276580602
1262 -0.027440662682056426 -35.3811280300841 -0.02698661871254444 -35.38051427677274
1263 -0.02744516357779503 -35.408573193661894 -0.026477412041276693 -35.40699168881402
1264 -0.02742785159498453 -35.43600104525688 -0.02469231765717268 -35.43168400647119
1265 -0.027446296624839307 -35.46344734188172 -0.025908331107348203 -35.45759233757853
1266 -0.02745102923363447 -35.49089837111535 -0.027481586765497924 -35.48507392434403
1267 -0.027449439652264117 -35.518347810767615 -0.02721840888261795 -35.51229233322665
1268 -0.02745254710316658 -35.54580035787078 -0.02649230444803834 -35.53878463767469
1269 -0.02745317658409476 -35.57325353445488 -0.027139939926564695 -35.56592457760125
1270 -0.02745202835649252 -35.60070556281137 -0.02732229307293892 -35.59324687067419
1271 -0.02746186135336757 -35.62816742416474 -0.02639392074197531 -35.61964079141617
1272 -0.02745506651699543 -35.65562249068173 -0.02731111627072096 -35.64695190768689
1273 -0.027450171764940023 -35.68307266244667 -0.02738953670486808 -35.67434144439176
1274 -0.027460229769349098 -35.710532892216015 -0.027554313838481902 -35.701895758230236
1275 -0.027480387408286334 -35.738013279624305 -0.031384149380028245 -35.73327990761027
1276 -0.027417335473001004 -35.76543061509731 -0.029313691332936286 -35.762593598943205
1277 -0.027434100955724718 -35.79286471605303 -0.02747351713478565 -35.79006711607799
1278 -0.02743296567350626 -35.82029768172654 -0.027330521028488874 -35.81739763710648
1279 -0.027428149431943893 -35.84772583115848 -0.02748830458149314 -35.84488594168798
1280 -0.02742910208180547 -35.87515493324028 -0.02723306892439723 -35.87211901061237
1281 -0.027427387423813343 -35.902582320664095 -0.02742347735911608 -35.89954248797149
1282 -0.027428497560322285 -35.93001081822442 -0.030484686512500046 -35.93002717448399
1283 -0.02741268165409565 -35.957423499878516 -0.02741968063637614 -35.95744685512037
1284 -0.027406125981360673 -35.984829625859874 -0.02756377514451742 -35.98501063026488
1285 -0.027410642150789498 -36.012240268010665 -0.02749307397753 -36.01250370424241
1286 -0.02740743989124894 -36.03964770790191 -0.02692044973373413 -36.03942415397615
1287 -0.027411534264683724 -36.0670592421666 -0.027642529923468828 -36.06706668389962
1288 -0.02741265343502164 -36.09447189560162 -0.027307106740772726 -36.09437379064039
1289 -0.02738508125767112 -36.12185697685929 -0.024557942431420086 -36.11893173307181
1290 -0.027416995260864496 -36.149273972120156 -0.028564863372594118 -36.147496596444405
1291 -0.027480326406657696 -36.17675429852682 -0.016031446913257242 -36.163528043357665
1292 -0.02746023880317807 -36.204214537329996 -0.027510065585374832 -36.19103810894304
1293 -0.027459407225251198 -36.23167394455525 -0.027531372848898172 -36.21856948179194
1294 -0.0274548034183681 -36.25912874797361 -0.02766242194920778 -36.24623190374115
1295 -0.027454886119812727 -36.286583634093425 -0.027443898748606442 -36.273675802489755
1296 -0.027449083048850298 -36.314032717142275 -0.027485186886042356 -36.301160989375795
1297 -0.027455031313002108 -36.34148774845528 -0.027529565151780844 -36.328690554527576
1298 -0.02745257019996643 -36.36894031865525 -0.02768411487340927 -36.356374669400985
1299 -0.027453283406794073 -36.39639360206204 -0.02758863167837262 -36.383963301079355
1300 -0.02744090687483549 -36.42383450893688 -0.02687297882512212 -36.41083627990448
1301 -0.027446505147963762 -36.45128101408484 -0.028668664675205947 -36.43950494457969
1302 -0.02744498122483492 -36.478725995309674 -0.026953830011188985 -36.466458774590876
1303 -0.027450856938958167 -36.50617685224863 -0.028196447156369688 -36.494655221747244
1304 -0.027440295368433 -36.533617147617065 -0.027193256840109824 -36.52184847858735
1305 -0.02744292691349983 -36.561060074530566 -0.027687430288642643 -36.549535908875995
1306 -0.027421494014561176 -36.58848156854513 -0.02912674183025956 -36.578662650706256
1307 -0.02743366891518235 -36.61591523746031 -0.02910077003762126 -36.60776342074388
1308 -0.027420106902718545 -36.643335344363024 -0.02691775429993868 -36.634681175043816
1309 -0.02742276294156909 -36.67075810730459 -0.027863449603319167 -36.66254462464713
1310 -0.027421803586184977 -36.69817991089078 -0.02837432874366641 -36.6909189533908
1311 -0.02740399446338415 -36.72558390535416 -0.02794692516326904 -36.71886587855407
1312 -0.027395970188081264 -36.752979875542245 -0.02731814682483673 -36.74618402537891
1313 -0.027421369776129724 -36.78040124531837 -0.027391751110553742 -36.773575776489466
1314 -0.027418634854257107 -36.80781988017263 -0.027292402274906636 -36.800868178764375
1315 -0.027396863233298062 -36.83521674340593 -0.022901126369833946 -36.823769305134206
1316 -0.02742500463500619 -36.862641748040936 -0.027526070922613145 -36.85129537605682
1317 -0.02742618229240179 -36.89006793033334 -0.028307280875742434 -36.87960265693256
1318 -0.027409782726317646 -36.917477713059654 -0.028132299799472092 -36.907734956732035
1319 -0.027429235354065894 -36.94490694841372 -0.03205690672621131 -36.93979186345825
1320 -0.02739792037755251 -36.97230486879127 -0.027007501386106015 -36.966799364844356
1321 -0.027405399084091186 -36.99971026787536 -0.02744502853602171 -36.99424439338038
1322 -0.02740457160398364 -37.02711483947934 -0.02756483145058155 -37.02180922483096
1323 -0.027409419789910315 -37.05452425926925 -0.02721432698890567 -37.049023551819865
1324 -0.027404867857694627 -37.08192912712695 -0.026920484378933907 -37.0759440361988
1325 -0.027408497966825963 -37.10933762509377 -0.028862052783370017 -37.104806088982166
1326 -0.027410517632961272 -37.13674814272673 -0.02782500274479389 -37.13263109172696
1327 -0.027407455909997224 -37.164155598636725 -0.025905001815408467 -37.15853609354237
1328 -0.027417778503149748 -37.191573377139875 -0.026765474956482647 -37.18530156849885
1329 -0.02740111853927374 -37.21897449567915 -0.0281612453982234 -37.213462813897074
1330 -0.027408587280660868 -37.24638308295981 -0.027346875239163636 -37.240809689136235
1331 -0.027415842469781636 -37.27379892542959 -0.027249823603779078 -37.26805951274002
1332 -0.027406988199800253 -37.30120591362939 -0.02698529763147235 -37.295044810371486
1333 -0.02741021169349551 -37.32861612532288 -0.03370162174105644 -37.328746432112546
1334 -0.027399096079170703 -37.35601522140205 -0.027363763190805912 -37.35611019530335
1335 -0.02740267654880881 -37.383417897950864 -0.027504416275769474 -37.38361461157912
1336 -0.027402938529849052 -37.41082083648071 -0.027242899779230355 -37.41085751135835
1337 -0.027401425037533046 -37.43822226151824 -0.027038316894322633 -37.43789582825267
1338 -0.027397326659411192 -37.46561958817765 -0.027220415137708186 -37.465116243390376
1339 -0.027401469368487596 -37.49302105754614 -0.02733191093429923 -37.49244815432468
1340 -0.02739724749699235 -37.52041830504313 -0.027877421770244836 -37.52032557609492
1341 -0.027398290857672692 -37.547816595900805 -0.02774241743609309 -37.54806799353101
1342 -0.027395600639283656 -37.575212196540086 -0.027383529022336005 -37.57545152255335
1343 -0.027382110338658096 -37.60259430687874 -0.025795214250683783 -37.601246736804036
1344 -0.027400862146168947 -37.62999516902491 -0.027909730561077595 -37.629156467365114
1345 -0.027394513972103594 -37.657389682997014 -0.028165114764124154 -37.657321582129235
1346 -0.02738550240173936 -37.684775185398756 -0.02864739829674363 -37.685968980425976
1347 -0.02740305820479989 -37.71217824360355 -0.03332243710756302 -37.71929141753354
1348 -0.027374278847128154 -37.73955252245068 -0.027121299412101507 -37.74641271694564
1349 -0.027377079986035825 -37.76692960243672 -0.027007048670202493 -37.77341976561584
1350 -0.027379950042814016 -37.79430955247953 -0.027628244925290348 -37.80104801054113
1351 -0.027399474009871482 -37.8217090264894 -0.02812116630375385 -37.829169176844886
1352 -0.02737182257696986 -37.84908084906637 -0.0271355495788157 -37.8563047264237
1353 -0.027377091348171234 -37.87645794041454 -0.027685809321701525 -37.883990535745404
1354 -0.02742908662185073 -37.90388702703639 -0.022545632813125847 -37.90653616855853
1355 -0.0273879474028945 -37.93127497443928 -0.02730225380510092 -37.933838422363635
1356 -0.027388359885662794 -37.958663334324946 -0.027011701185256243 -37.960850123548894
1357 -0.02738530756905675 -37.986048641894 -0.02719587255269289 -37.98804599610159
1358 -0.027385986968874933 -38.013434628862875 -0.026963616162538527 -38.01500961226413
1359 -0.027390808705240487 -38.04082543756812 -0.028598801977932454 -38.043608414242065
1360 -0.02737906835973263 -38.06820450592785 -0.02820200864225626 -38.07181042288432
1361 -0.027376484498381613 -38.095580990426235 -0.029357578512281178 -38.1011680013966
1362 -0.027375997696071862 -38.122956988122304 -0.027343893703073264 -38.12851189509968
1363 -0.027383529208600522 -38.1503405173309 -0.02778335949406028 -38.156295254593736
1364 -0.02738395342603326 -38.177724470756935 -0.0249786370433867 -38.181273891637126
1365 -0.027382733300328255 -38.20510720405726 -0.02497518351301551 -38.20624907515014
1366 -0.02738827858120203 -38.23249548263846 -0.02657458297908306 -38.23282365812922
1367 -0.027393644396215677 -38.259889127034675 -0.02762770652770996 -38.26045136465693
1368 -0.02739084716886282 -38.287279974203535 -0.027187703363597392 -38.287639068020525
1369 -0.027397456858307124 -38.314677431061845 -0.02765549812465906 -38.315294566145184
1370 -0.02739604003727436 -38.34207347109912 -0.028366367891430856 -38.34366093403661
1371 -0.027388441469520332 -38.36946191256864 -0.029327622894197703 -38.372988556930814
1372 -0.0273835988715291 -38.39684551144017 -0.02711743228137493 -38.400105989212186
1373 -0.027392035163939 -38.42423754660411 -0.02840418918058276 -38.42851017839277
1374 -0.027395453210920094 -38.45163299981503 -0.028929660562425852 -38.457439838955196
1375 -0.027422331832349302 -38.47905533164738 -0.029125759564340114 -38.48656559851953
1376 -0.02738663461059332 -38.506441966257974 -0.027771155908703805 -38.514336754428236
1377 -0.027381718438118697 -38.533823684696095 -0.027237979229539633 -38.541574733657775
1378 -0.02738213511183858 -38.56120581980793 -0.027118428703397514 -38.56869316236117
1379 -0.027383715193718672 -38.58858953500165 -0.026732825487852097 -38.595425987849026
1380 -0.027376622799783944 -38.61596615780144 -0.028155685309320687 -38.62358167315835
1381 -0.027376764547079803 -38.643342922348516 -0.027878954634070398 -38.65146062779242
1382 -0.0273872846737504 -38.67073020702227 -0.03072173073887825 -38.68218235853129
1383 -0.027366981841623783 -38.69809718886389 -0.027312779612839223 -38.709495138144135
1384 -0.027360830549150707 -38.72545801941304 -0.027340960502624512 -38.73683609864676
1385 -0.02736658286303282 -38.75282460227607 -0.027888542879372834 -38.764724641526136
1386 -0.027360301371663807 -38.780184903647736 -0.028088757116347552 -38.79281339864249
1387 -0.027361686900258066 -38.80754659054799 -0.02684109304100275 -38.81965449168349
1388 -0.027360558230429887 -38.83490714877842 -0.02666727136820555 -38.84632176305169
1389 -0.02736324155703187 -38.86227039033545 -0.027604151517152786 -38.873925914568844
1390 -0.02737911492586136 -38.88964950526132 -0.024149374663829805 -38.89807528923267
1391 -0.027384749706834556 -38.91703425496815 -0.029435794241726397 -38.9275110834744
1392 -0.027361518889665603 -38.94439577385781 -0.027439465466886758 -38.954950548941284
1393 -0.027361046895384787 -38.9717568207532 -0.02785597266629338 -38.98280652160758
1394 -0.027360894344747068 -38.999117715097945 -0.028994000144302846 -39.01180052175188
1395 -0.027348911948502065 -39.026466627046446 -0.027099310513585807 -39.038899832265464
1396 -0.027349317725747824 -39.0538159447722 -0.02719581117853522 -39.066095643444
1397 -0.027348320838063954 -39.08116426561026 -0.027725619822740556 -39.09382126326674
1398 -0.027354223281145097 -39.108518488891406 -0.031843806710094215 -39.12566506997683
1399 -0.027331441454589368 -39.135849930346 -0.02823876515030861 -39.15390383512714
1400 -0.027334068715572358 -39.16318399906157 -0.027534861490130423 -39.18143869661727
1401 -0.027337390277534724 -39.19052138933911 -0.028082606848329306 -39.2095213034656
1402 -0.0273347619920969 -39.217856151331205 -0.027664607111364602 -39.23718591057696
1403 -0.027324830181896687 -39.2451809815131 -0.02615743214264512 -39.26334334271961
1404 -0.027336207590997218 -39.2725171891041 -0.029634862672537565 -39.292978205392146
1405 -0.027340398542582987 -39.299857587646684 -0.027147099375724792 -39.32012530476787
1406 -0.027331978268921375 -39.3271895659156 -0.026785896997898816 -39.34691120176577
1407 -0.02734061246737838 -39.35453017838298 -0.020048377849161626 -39.366959579614935
1408 -0.027372879534959794 -39.38190305791794 -0.027848205901682375 -39.39480778551662
1409 -0.027379444055259227 -39.409282501973195 -0.027757981047034263 -39.42256576656365
1410 -0.02736230567097664 -39.43664480764417 -0.02746643787249923 -39.45003220443615
1411 -0.027363637555390598 -39.46400844519956 -0.026702786237001418 -39.47673499067315
1412 -0.027360423747450114 -39.49136886894701 -0.02449943171814084 -39.50123442239129
1413 -0.02737759444862604 -39.51874646339564 -0.027561374194920062 -39.52879579658621
1414 -0.0273737252689898 -39.546120188664624 -0.026875511277467012 -39.555671307863676
1415 -0.02738204263150692 -39.57350223129613 -0.0258886206895113 -39.58155992855319
1416 -0.027379659377038477 -39.60088189067317 -0.027335198130458593 -39.60889512668365
1417 -0.027379676047712565 -39.62826156672089 -0.027248053066432475 -39.63614317975008
1418 -0.027381133660674094 -39.65564270038156 -0.027193563431501387 -39.66333674318158
1419 -0.02736502829939127 -39.683007728680955 -0.02605618890374899 -39.68939293208533
1420 -0.02737851543352008 -39.710386244114474 -0.024505761452019215 -39.71389869353735
1421 -0.027389470115303995 -39.73777571422978 -0.027375449333339928 -39.741274142870694
1422 -0.027393526583909988 -39.765169240813684 -0.028587219770997763 -39.76986136264169
1423 -0.027382123842835428 -39.79255136465652 -0.027029093354940414 -39.79689045599663
1424 -0.027386849373579027 -39.819938214030095 -0.02735565211623907 -39.824246108112874
1425 -0.02738942513242364 -39.84732763916252 -0.026275115180760623 -39.85052122329363
1426 -0.027401130739599468 -39.87472876990212 -0.025897098984569312 -39.876418322278205
1427 -0.02739601265639067 -39.90212478255851 -0.027618572954088448 -39.904036895232295
1428 -0.027392269391566516 -39.92951705195008 -0.02833750396966934 -39.93237439920196
1429 -0.02739272704347968 -39.956909778993555 -0.0271989400498569 -39.95957333925182
1430 -0.02737654121592641 -39.984286320209485 -0.02877596653997898 -39.9883493057918
1431 -0.027387051191180945 -40.01167337140067 -0.027169854287058114 -40.01551916007886
1432 -0.027385983616113663 -40.03905935501678 -0.027347295824438334 -40.0428664559033
1433 -0.02739041717723012 -40.06644977219401 -0.027739208098500966 -40.0706056640018
1434 -0.027379812952131034 -40.093829585146146 -0.02733459146693349 -40.097940255468735
1435 -0.027382411807775498 -40.121211996953924 -0.027322175726294518 -40.12526243119503
1436 -0.027389410976320507 -40.148601407930244 -0.029858372639864683 -40.1551208038349
1437 -0.027366242092102765 -40.17596765002234 -0.02704271236434579 -40.182163516199246
1438 -0.027373595722019674 -40.20334124574436 -0.02737887715920806 -40.209542393358454
1439 -0.02737018009647727 -40.23071142584084 -0.02750463867560029 -40.237047032034056
1440 -0.02737656468525529 -40.25808799052609 -0.02648292640224099 -40.263529958436294
1441 -0.027379492297768593 -40.28546748282386 -0.026970778405666352 -40.29050073684196
1442 -0.027375605143606662 -40.312843087967465 -0.0273978928104043 -40.31789862965237
1443 -0.02736615454778075 -40.34020924251524 -0.026669343188405036 -40.34456797284077
1444 -0.02738421242684126 -40.36759345494208 -0.023332247603684665 -40.367900220444454
1445 -0.027385065518319606 -40.3949785204604 -0.027305040787905455 -40.39520526123236
1446 -0.02739274883642793 -40.422371269296825 -0.027357096876949073 -40.42256235810931
1447 -0.027391846012324094 -40.449763115309146 -0.02689466066658497 -40.449457018775895
1448 -0.027378559578210115 -40.477141674887356 -0.02740357294678688 -40.476860591722684
1449 -0.02739805160090327 -40.50453972648826 -0.029328143782913686 -40.506188735505596
1450 -0.027377806976437567 -40.5319175334647 -0.0266325525008142 -40.53282128800641
1451 -0.027362270932644605 -40.55927980439734 -0.025923853740096092 -40.558745141746506
1452 -0.027385882288217544 -40.586665686685556 -0.02693087011575699 -40.58567601186226
1453 -0.02738456502556801 -40.61405025171113 -0.02726256288588047 -40.61293857474814
1454 -0.027382833138108253 -40.64143308484923 -0.02781799519434571 -40.64075656994249
1455 -0.027379003912210466 -40.66881208876144 -0.027420527767390013 -40.66817709770988
1456 -0.027381220925599338 -40.69619330968704 -0.02773675983771682 -40.695913857547595
1457 -0.02738011572510004 -40.72357342541214 -0.02806558897718787 -40.72397944652478
1458 -0.027364693116396666 -40.75093811852854 -0.030615930259227753 -40.75459537678401
1459 -0.02735874131321907 -40.77829685984176 -0.027406916208565234 -40.78200229299257
1460 -0.027359903883188964 -40.80565676372495 -0.02739262618124485 -40.80939491917382
1461 -0.027366326283663513 -40.83302309000861 -0.026777093391865493 -40.83617201256568
1462 -0.027361391484737395 -40.86038448149335 -0.02845807038247585 -40.86463008294816
1463 -0.02736284537240863 -40.88774732686576 -0.0272337039001286 -40.89186378684829
1464 -0.02735520638525486 -40.91510253325101 -0.027783478423953057 -40.919647265272246
1465 -0.027350003365427256 -40.942452536616436 -0.027589264791458845 -40.947236530063705
1466 -0.02734448676928878 -40.96979702338572 -0.027264371886849402 -40.974500901950556
1467 -0.027360685542225836 -40.99715770892795 -0.03662888538092375 -41.01112978733148
1468 -0.02731469729915261 -41.024472406227105 -0.02673930749297142 -41.03786909482445
1469 -0.027317504119127988 -41.05178991034623 -0.027628405019640923 -41.06549749984409
1470 -0.027314864937216042 -41.07910477528345 -0.027036312967538834 -41.09253381281163
1471 -0.02731589348986745 -41.10642066877332 -0.027359338384121655 -41.119893151195754
1472 -0.027316226437687875 -41.13373689521101 -0.026906612422317268 -41.14679976361807
1473 -0.027324188873171805 -41.16106108408418 -0.027182451356202363 -41.173982214974274
1474 -0.02732398035004735 -41.18838506443423 -0.028614845033735035 -41.20259706000801
1475 -0.027320452127605678 -41.21570551656183 -0.02648460315540433 -41.22908166316341
1476 -0.027339471597224475 -41.243044988159056 -0.02719101682305336 -41.256272679986466
1477 -0.0273201041854918 -41.27036509234455 -0.02696212036535144 -41.28323480035182
1478 -0.027324993815273046 -41.29769008615982 -0.027097370382398366 -41.31033217073422
1479 -0.027325404249131678 -41.32501549040895 -0.027231162320822476 -41.337563333055044
1480 -0.027325947862118484 -41.35234143827107 -0.024200906045734882 -41.36176423910078
1481 -0.027339549735188484 -41.37968098800626 -0.027731847669929265 -41.389496086770706
1482 -0.02733036931604147 -41.4070113573223 -0.027109293825924398 -41.41660538059663
1483 -0.02733310144394636 -41.43434445876624 -0.02777529777958989 -41.44438067837622
1484 -0.027336795907467605 -41.46168125467371 -0.027108289673924445 -41.471488968050146
1485 -0.02733240220695734 -41.489013656880665 -0.027053743973374365 -41.49854271202352
1486 -0.02731669256463647 -41.516330349445305 -0.027486117836087943 -41.52602882985961
1487 -0.027331000007689 -41.543661349453 -0.02708642352372408 -41.55311525338334
1488 -0.027321750484406947 -41.5709830999374 -0.026949152164161206 -41.5800644055475
1489 -0.027345904894173146 -41.59832900483158 -0.03002594280987978 -41.61009034835738
1490 -0.02732491586357355 -41.62565392069515 -0.026871520280838012 -41.63696186863822
1491 -0.027330975234508514 -41.652984895929656 -0.027066607680171727 -41.664028476318386
1492 -0.027328120730817317 -41.68031301666047 -0.026452507078647613 -41.69048098339703
1493 -0.027334220055490733 -41.707647236715964 -0.0278290256857872 -41.71831000908282
1494 -0.027390332706272603 -41.73503756942224 -0.03250284194946289 -41.750812851032286
1495 -0.027316519524902105 -41.76235408894714 -0.027081584371626378 -41.777894435403915
1496 -0.02731794659048319 -41.78967203553763 -0.027367420587688686 -41.8052618559916
1497 -0.027309167291969062 -41.816981202829595 -0.027843161951750517 -41.83310501794335
1498 -0.027313061710447072 -41.84429426454004 -0.02744874218478799 -41.86055376012814
1499 -0.027309248596429823 -41.87160351313647 -0.027537300903350114 -41.88809106103149
1500 -0.027327681053429843 -41.8989311941899 -0.026804851554334163 -41.91489591258582
1501 -0.027310778945684434 -41.92624197313558 -0.028385465126484634 -41.9432813777123
1502 -0.027315992489457132 -41.95355796562504 -0.02722056908532977 -41.97050194679763
1503 -0.027309374883770943 -41.98086734050881 -0.02805622750893235 -41.99855817430657
1504 -0.02730625346302986 -42.00817359397184 -0.02716968609020114 -42.02572786039677
1505 -0.027306715678423642 -42.03548030965026 -0.026986215729266405 -42.05271407612604
1506 -0.02730812123045325 -42.062788430880715 -0.026948242727667094 -42.07966231885371
1507 -0.027321556769311427 -42.090109987650024 -0.026342907920479774 -42.10600522677419
1508 -0.027320349775254726 -42.117430337425276 -0.02704850388690829 -42.133053730661096
1509 -0.027316829841583967 -42.14474716726686 -0.026825872715562582 -42.15987960337666
1510 -0.027319968957453967 -42.172067136224314 -0.02741672219708562 -42.18729632557375
1511 -0.0273246455937624 -42.19939178181808 -0.02699156794697046 -42.21428789352072
1512 -0.027310100756585597 -42.226701882574666 -0.027359331026673317 -42.24164722454739
1513 -0.027316562552005052 -42.25401844512667 -0.0267133311368525 -42.26836055568425
1514 -0.027330657467246056 -42.281349102593914 -0.027615748345851898 -42.2959763040301
1515 -0.027319780457764863 -42.30866888305168 -0.026371461618691684 -42.32234776564879
1516 -0.02732577808201313 -42.3359946611337 -0.027211074065417052 -42.34955883971421
1517 -0.027339794766157867 -42.36333445589985 -0.022811346035450698 -42.372370185749666
1518 -0.027333640772849322 -42.390668096672705 -0.02743286229670048 -42.399803048046365
1519 -0.027334049437195064 -42.4180021461099 -0.027270815428346397 -42.42707386347471
1520 -0.02732927054166794 -42.44533141665157 -0.0273789313621819 -42.45445279483689
1521 -0.027331991028040646 -42.47266340767961 -0.027186442632228136 -42.48163923746912
1522 -0.027330997958779336 -42.49999440563839 -0.02716194959357381 -42.508801187062694
1523 -0.02725053196772933 -42.52724493760612 -0.031040566600859167 -42.53984175366355
1524 -0.027338052354753017 -42.55458298996087 -0.027325222827494146 -42.567166976491045
1525 -0.027340284921228884 -42.5819232748821 -0.027388821821659803 -42.594555798312705
1526 -0.027332920301705598 -42.609256195183804 -0.02700020084157586 -42.62155599915428
1527 -0.027333181537687778 -42.63658937672149 -0.027358099166303874 -42.64891409832059
1528 -0.027333378978073596 -42.66392275569956 -0.027325913682579993 -42.67624001200317
1529 -0.027339437510818243 -42.69126219321038 -0.027103859186172485 -42.70334387118934
1530 -0.027334062755107878 -42.71859625596549 -0.02734080096706748 -42.73068467215641
1531 -0.0273325152695179 -42.74592877123501 -0.027021804917603733 -42.75770647707401
1532 -0.02733450075611472 -42.77326327199112 -0.027285391092300416 -42.78499186816631
1533 -0.027341860346496105 -42.800605132337616 -0.029219686333090068 -42.8142115544994
1534 -0.02733173007145524 -42.82793686240907 -0.02654737401753664 -42.84075892851694
1535 -0.027336351480334996 -42.855273213889404 -0.027317200880497695 -42.86807612939744
1536 -0.027329419646412133 -42.88260263353582 -0.027327997796237468 -42.89540412719367
1537 -0.02733371313661337 -42.90993634667243 -0.027310846000909807 -42.92271497319458
1538 -0.027346748765558003 -42.93728309543799 -0.028731958009302616 -42.95144693120388
1539 -0.027321903500705957 -42.9646049989387 -0.027731557935476304 -42.97917848913936
1540 -0.027317297644913197 -42.99192229658361 -0.027414866909384727 -43.00659335604874
1541 -0.027324320375919343 -43.01924661695953 -0.02726843785494566 -43.03386179390368
1542 -0.02734750909730792 -43.04659412605684 -0.026675304491072895 -43.060537098394754
1543 -0.0273200124502182 -43.07391413850706 -0.027206474263221026 -43.08774357265798
1544 -0.027321222331374885 -43.10123536083843 -0.02792050512507558 -43.11566407778305
1545 -0.02731575844809413 -43.12855111928653 -0.027054988779127598 -43.14271906656218
1546 -0.02731529753655195 -43.15586641682308 -0.027606375329196454 -43.17032544189138
1547 -0.02733023399487138 -43.183196650817955 -0.025908424612134696 -43.19623386650351
1548 -0.027318682800978423 -43.210515333618936 -0.028013657405972482 -43.22424752390948
1549 -0.027318356093019247 -43.237833689711955 -0.027637787535786627 -43.25188531144527
1550 -0.02731789890676737 -43.26515158861872 -0.02440980477258563 -43.27629511621786
1551 -0.02733096182346344 -43.29248255044219 -0.023996477667242288 -43.3002915938851
1552 -0.027346037980169057 -43.319828588422354 -0.02717060148715973 -43.327462195372256
1553 -0.027344417572021485 -43.34717300599438 -0.027482474222779274 -43.354944669595035
1554 -0.027341142762452364 -43.37451414875683 -0.02708408357575536 -43.38202875317079
1555 -0.027334133628755808 -43.401848282385586 -0.026804936211556198 -43.40883368938235
1556 -0.027370936702936888 -43.42921921908852 -0.029625324439257382 -43.43845901382161
1557 -0.027324811462312935 -43.45654403055084 -0.02688102638348937 -43.4653400402051
1558 -0.027327774185687305 -43.48387180473652 -0.027312326524406672 -43.49265236672951
1559 -0.02732260189950466 -43.51119440663603 -0.02750173956155777 -43.520154106291066
1560 -0.027334495075047018 -43.538528901711075 -0.02647995175793767 -43.546634058049
1561 -0.027325028087943792 -43.56585392979902 -0.026570845767855643 -43.57320490381686
1562 -0.02732896404340863 -43.593182893842425 -0.02735727243125439 -43.60056217624811
1563 -0.02732465574517846 -43.6205075495876 -0.026397063955664636 -43.626959240203774
1564 -0.027364463079720736 -43.64787201266732 -0.022718059830367565 -43.64967730003414
1565 -0.027346299309283496 -43.67521831197661 -0.027245446015149354 -43.67692274604929
1566 -0.02735016876831651 -43.70256848074492 -0.026561503671109675 -43.703484249720404
1567 -0.027350518945604564 -43.729918999690526 -0.028132034558802844 -43.731616284279205
1568 -0.027347303833812474 -43.75726630352434 -0.027167959325015544 -43.75878424360422
1569 -0.02734850365668535 -43.78461480718102 -0.02150750597938895 -43.780291749583604
1570 -0.02737090950831771 -43.81198571668934 -0.02706016357988119 -43.80735191316349
1571 -0.027367811650037766 -43.83935352833938 -0.026885071024298667 -43.83423698418778
1572 -0.027375481370836497 -43.86672900971022 -0.0271934418939054 -43.86143042608169
1573 -0.027383332327008247 -43.894112342037225 -0.029110404569655655 -43.89054083065135
1574 -0.02737342184409499 -43.92148576388132 -0.027161491755396127 -43.91770232240674
1575 -0.027371597941964865 -43.948857361823286 -0.026387515757232905 -43.944089838163976
1576 -0.027392444014549256 -43.97624980583784 -0.029876866936683656 -43.97396670510066
1577 -0.02737588658928871 -44.00362569242713 -0.026900781225413083 -44.00086748632607
1578 -0.027363172452896833 -44.03098886488002 -0.027968395594507457 -44.02883588192058
1579 -0.027359107229858636 -44.05834797210988 -0.02775874696671963 -44.0565946288873
1580 -0.02736288495361805 -44.085710857063496 -0.02648904491215944 -44.08308367379946
1581 -0.027354653086513282 -44.11306551015001 -0.027496959455311297 -44.11058063325477
1582 -0.027363800164312124 -44.14042931031432 -0.026582913659512996 -44.13716354691428
1583 -0.027357460744678975 -44.167786771059 -0.02658785171806812 -44.16375139863235
1584 -0.02735913675278425 -44.195145907811785 -0.02579076010733843 -44.18954215873969
1585 -0.02737819915637374 -44.22252410696816 -0.028391269221901893 -44.21793342796159
1586 -0.027363402862101795 -44.24988750983026 -0.027571330312639475 -44.24550475827423
1587 -0.027365007158368825 -44.277252516988625 -0.02633461868390441 -44.271839376958134
1588 -0.027360981702804564 -44.30461349869143 -0.026827049255371094 -44.29866642621351
1589 -0.02736897422000766 -44.33198247291144 -0.02774977795779705 -44.3264162041713
1590 -0.027372014336287977 -44.35935448724773 -0.027650576457381247 -44.354066780628685
1591 -0.02736929701641202 -44.38672378426414 -0.026876810379326342 -44.38094359100801
1592 -0.027362809423357247 -44.4140865936875 -0.027616715990006924 -44.40856030699802
1593 -0.027365596499294043 -44.441452190186794 -0.02967983642593026 -44.43824014342395
1594 -0.027373344544321297 -44.46882553473112 -0.027202498354017734 -44.46544264177796
1595 -0.02736614681780338 -44.49619168154892 -0.026988627202808858 -44.49243126898077
1596 -0.027366174198687077 -44.52355785574761 -0.027597041428089143 -44.52002831040886
1597 -0.027362312097102402 -44.550920167844716 -0.0279865269549191 -44.54801483736378
1598 -0.027356253936886787 -44.5782764217816 -0.027577425073832273 -44.57559226243761
1599 -0.027361269388347865 -44.60563769116995 -0.02739348029717803 -44.60298574273479
1600 -0.02735012983903289 -44.63298782100899 -0.027946690656244756 -44.63093243339103
1601 -0.027348731365054845 -44.66033655237404 -0.028869610279798508 -44.65980204367083
1602 -0.027346894051879643 -44.68768344642592 -0.027428207080811264 -44.68723025075164
1603 -0.02734894594177604 -44.715032392367696 -0.027074975427240133 -44.71430522617888
1604 -0.027351106889545916 -44.742383499257244 -0.027436401043087245 -44.74174162722197
1605 -0.027347353287041187 -44.769730852544285 -0.028801879100501537 -44.77054350632247
1606 -0.027329645585268736 -44.797060498129554 -0.025694319140166046 -44.79623782546263
1607 -0.027352485433220865 -44.82441298356277 -0.028035412169992925 -44.824273237632625
1608 -0.027365512680262327 -44.851778496243035 -0.0292911097407341 -44.85356434737336
1609 -0.02735002152621746 -44.87912851776925 -0.027316355984658 -44.88088070335802
1610 -0.02734587974846363 -44.90647439751772 -0.028114361129701136 -44.90899506448772
1611 -0.027329368982464075 -44.93380376650018 -0.029646018333733083 -44.938641082821455
1612 -0.027335411589592695 -44.96113917808977 -0.02754728589206934 -44.966188368713524
1613 -0.0273390905931592 -44.98847826868293 -0.02736388836055994 -44.993552257074086
1614 -0.02733965525403619 -45.01581792393697 -0.02825468285009265 -45.021806939924176
1615 -0.027340293489396574 -45.04315821742637 -0.027710768580436706 -45.04951770850461
1616 -0.027316865883767603 -45.070475083310136 -0.028985241334885357 -45.078502949839496
1617 -0.0273417160846293 -45.097816799394764 -0.027206321340054275 -45.10570927117955
1618 -0.027333563100546597 -45.12515036249531 -0.02726675933226943 -45.13297603051182
1619 -0.027330350968986748 -45.1524807134643 -0.027130373846739532 -45.16010640435856
1620 -0.027332740556448697 -45.179813454020746 -0.027075324114412068 -45.18718172847297
1621 -0.027326949499547483 -45.20714040352029 -0.02745970757678151 -45.21464143604975
1622 -0.02732970891520381 -45.234470112435496 -0.027511211391538382 -45.242152647441294
1623 -0.027327138651162385 -45.261797251086655 -0.026568176224827766 -45.26872082366612
1624 -0.027325173653662205 -45.28912242474032 -0.02377217123284936 -45.29249299489897
1625 -0.027348974626511334 -45.31647139936683 -0.029272124543786048 -45.32176511944276
1626 -0.027335275523364545 -45.343806674890196 -0.028036565613001586 -45.34980168505576
1627 -0.02733755614608526 -45.37114423103628 -0.026977877784520387 -45.37677956284028
1628 -0.02733351495116949 -45.39847774598745 -0.027043618261814117 -45.40382318110209
1629 -0.027330909483134748 -45.42580865547058 -0.02655598260462284 -45.43037916370671
1630 -0.027334784250706436 -45.45314343972129 -0.027228561230003834 -45.457607724936715
1631 -0.027340680453926326 -45.48048412017521 -0.02703078370541334 -45.48463850864213
1632 -0.02734167454764247 -45.507825794722855 -0.0270812570117414 -45.51171976565387
1633 -0.027346415165811776 -45.535172209888664 -0.028960982989519834 -45.54068074864339
1634 -0.02732620919123292 -45.562498419079894 -0.02622925927862525 -45.56691000792201
1635 -0.027329463977366686 -45.58982788305726 -0.027056229393929244 -45.59396623731594
1636 -0.027325025759637356 -45.6171529088169 -0.026230652816593647 -45.62019689013253
1637 -0.027307576127350332 -45.64446048494425 -0.03362356275320053 -45.65382045288573
1638 -0.027320590522140264 -45.671781075466384 -0.027473512291908263 -45.68129396517764
1639 -0.02731089973822236 -45.69909197520461 -0.027243129350244998 -45.708537094527884
1640 -0.027314118202775718 -45.726406093407384 -0.027222247701138257 -45.735759342229024
1641 -0.027307557221502066 -45.75371365062889 -0.0271887413226068 -45.76294808355163
1642 -0.02731631090864539 -45.781029961537534 -0.02736157476902008 -45.790309658320645
1643 -0.027314063068479298 -45.808344024606015 -0.027109463047236205 -45.817419121367884
1644 -0.02731501227244735 -45.83565903687846 -0.027106643095612525 -45.8445257644635
1645 -0.02733228961005807 -45.86299132648852 -0.018360802624374627 -45.86288656708787
1646 -0.027330276928842066 -45.89032160341736 -0.026794845797121526 -45.88968141288499
1647 -0.02732758354395628 -45.91764918696132 -0.02703545559197664 -45.91671686847697
1648 -0.027332995925098656 -45.94498218288642 -0.0274307269603014 -45.94414759543727
1649 -0.02733734278008342 -45.97231952566651 -0.027275835070759057 -45.97142343050803
1650 -0.027332800440490246 -45.999652326107 -0.027389549650251865 -45.998812980158284
1651 -0.027336243726313113 -46.02698856983331 -0.027053330559283495 -46.02586631071757
1652 -0.027328132931143046 -46.05431670276445 -0.029040415212512015 -46.05490672593008
1653 -0.02733312388882041 -46.081649826653276 -0.026828765776008366 -46.08173549170609
1654 -0.027324644289910792 -46.10897447094319 -0.026348985824733974 -46.108084477530824
1655 -0.02733447952196002 -46.13630895046515 -0.027749981544911862 -46.13583445907574
1656 -0.027339969668537377 -46.16364892013369 -0.027351583540439605 -46.163186042616175
1657 -0.027340532932430505 -46.190989453066116 -0.027233311254531146 -46.19041935387071
1658 -0.02734456639736891 -46.218334019463484 -0.026946252398192882 -46.2173656062689
1659 -0.027333211340010165 -46.24566723080349 -0.027060094848275186 -46.24442570111717
1660 -0.027330235112458467 -46.27299746591595 -0.02713231397792697 -46.2715580150951
1661 -0.027350358571857213 -46.30034782448781 -0.029414538666605948 -46.30097255376171
1662 -0.027324010338634252 -46.32767183482644 -0.027147104032337666 -46.32811965779405
1663 -0.02733164858072996 -46.35500348340717 -0.027023310773074627 -46.35514296856712
1664 -0.027321618422865866 -46.382325101830034 -0.02604471882805228 -46.381187687395176
1665 -0.02732754861935973 -46.409652650449395 -0.02278199279680848 -46.403969680191985
1666 -0.02735021002590656 -46.4370028604753 -0.02737693563103676 -46.431346615823024
1667 -0.027344469912350178 -46.46434733038765 -0.027392603922635317 -46.45873921974566
1668 -0.0273462638258934 -46.491693594213544 -0.027114720735698938 -46.485853940481356
1669 -0.027352501265704633 -46.51904609547925 -0.027774460986256598 -46.513628401467614
1670 -0.02734929835423827 -46.546395393833485 -0.02748281806707382 -46.541111219534685
1671 -0.027336649782955646 -46.57373204361644 -0.027006721869111062 -46.5681179414038
1672 -0.02734630797058344 -46.60107835158702 -0.027859354764223097 -46.59597729616802
1673 -0.027361345756798983 -46.62843969734382 -0.02992178974673152 -46.62589908591475
1674 -0.027348653879016638 -46.65578835122284 -0.02793514933437109 -46.65383423524912
1675 -0.027338976692408323 -46.683127327915244 -0.02717278515920043 -46.68100702040832
1676 -0.02733917171135545 -46.7104664996266 -0.027416210807859897 -46.70842323121618
1677 -0.02734204838052392 -46.73780854800712 -0.02709262790158391 -46.73551585911776
1678 -0.027337855566293 -46.76514640357342 -0.027250924985855816 -46.76276678410362
1679 -0.027335981093347072 -46.79248238466676 -0.027253899816423656 -46.79002068392004
1680 -0.02734441077336669 -46.81982679544013 -0.02736523114144802 -46.817385915061486
1681 -0.02733070692047477 -46.8471575023606 -0.027176359109580515 -46.84456227417107
1682 -0.02733899876475334 -46.87449650112536 -0.027623501233756544 -46.87218577540482
1683 -0.027357027865946293 -46.9018535289913 -0.02766560511663556 -46.89985138052146
1684 -0.02733362540602684 -46.92918715439733 -0.027896489296108485 -46.92774786981757
1685 -0.027355254627764225 -46.9565424090251 -0.026582461874932052 -46.9543303316925
1686 -0.02734757410362363 -46.98388998312872 -0.027266247011721135 -46.98159657870423
1687 -0.027335853036493062 -47.01122583616521 -0.02751483116298914 -47.00911140986722
1688 -0.027335283067077398 -47.038561119232284 -0.02731106886640191 -47.03642247873362
1689 -0.027350211516022682 -47.06591133074831 -0.026884808763861658 -47.06330728749748
1690 -0.027333423402160405 -47.09324475415047 -0.02681365320459008 -47.09012094070207
1691 -0.02734282035380602 -47.12058757450428 -0.026995702739804985 -47.117116643441875
1692 -0.027359553333371877 -47.14794712783765 -0.02606361676007509 -47.14318026020195
1693 -0.027350517082959415 -47.175297644920605 -0.026862696185708045 -47.17004295638766
1694 -0.02735286783427 -47.20265051275487 -0.026575915701687335 -47.196618872089346
1695 -0.02735770056024194 -47.23000821331512 -0.02868709955364466 -47.22530597164299
1696 -0.027351841796189547 -47.257360055111306 -0.02758210189640522 -47.252888073539395
1697 -0.027346894051879643 -47.28470694916319 -0.027248028106987475 -47.280136101646384
1698 -0.027330164704471825 -47.31203711386766 -0.03031575186178088 -47.31045185350816
1699 -0.027331589441746473 -47.339368703309404 -0.027277178410440684 -47.337729031918606
1700 -0.027331952564418317 -47.36670065587382 -0.02749959770590067 -47.365228629624504
1701 -0.027335669472813608 -47.39403632534663 -0.02722829459235072 -47.39245692421685
1702 -0.02733525922521949 -47.42137158457185 -0.027235870063304902 -47.41969279428016
1703 -0.027334398217499258 -47.44870598278935 -0.027191664464771746 -47.44688445874493
1704 -0.027336181700229646 -47.47604216448958 -0.027746004238724708 -47.474630462983654
1705 -0.027332632895559074 -47.503374797385135 -0.026776390336453914 -47.501406853320105
1706 -0.027338030468672513 -47.530712827853804 -0.02695562718436122 -47.52836248050447
1707 -0.027332350518554448 -47.55804517837236 -0.02698702607303858 -47.55534950657751
1708 -0.027338691428303717 -47.585383869800665 -0.0280231979675591 -47.58337270454506
1709 -0.027337148413062097 -47.612721018213726 -0.027300551626831294 -47.61067325617189
1710 -0.027334947790950536 -47.640055966004674 -0.025810804404318332 -47.63648406057621
1711 -0.027338265161961316 -47.66739423116663 -0.027712642680853605 -47.66419670325706
1712 -0.02734953947365284 -47.69474377064029 -0.02539991633966565 -47.68959661959673
1713 -0.027344096545130016 -47.722087867185415 -0.03538926690816879 -47.724985886504896
1714 -0.0273195993155241 -47.74940746650094 -0.027320162765681742 -47.75230604927058
1715 -0.02731402814388275 -47.776721494644825 -0.026994694862514733 -47.779300744133096
1716 -0.027320488076657056 -47.80404198272148 -0.027295998949557542 -47.80659674308265
1717 -0.027313199173659087 -47.83135518189514 -0.02770115127786994 -47.83429789436052
1718 -0.027310267835855485 -47.858665449731 -0.02783393543213606 -47.86213182979265
1719 -0.02731012599542737 -47.88597557572643 -0.027940147276967763 -47.89007197706962
1720 -0.027304914221167563 -47.913280489947596 -0.0279729638248682 -47.91804494089448
1721 -0.027334431186318398 -47.940614921133914 -0.029511738289147615 -47.94755667918363
1722 -0.027300078328698872 -47.967914999462614 -0.027205248549580573 -47.974761927733205
1723 -0.027296711690723896 -47.99521171115334 -0.027338444814085962 -48.00210037254729
1724 -0.02730470970273018 -48.02251642085607 -0.027296983916312457 -48.029397356463605
1725 -0.027298931404948233 -48.04981535226102 -0.027001479174941778 -48.05639883563855
1726 -0.027292342204600573 -48.077107694465624 -0.02734832148998976 -48.083747157128535
1727 -0.027285592630505562 -48.10439328709613 -0.030467801541090012 -48.11421495866963
1728 -0.027294361870735882 -48.13168764896687 -0.02686346974223852 -48.141078428411866
1729 -0.027295007929205896 -48.15898265689607 -0.026690544094890356 -48.16776897250676
1730 -0.027294259890913962 -48.18627691678699 -0.026820181868970394 -48.19458915437573
1731 -0.02730478784069419 -48.21358170462768 -0.02631386211141944 -48.22090301648715
1732 -0.027288200799375772 -48.240869905427054 -0.026922957319766284 -48.24782597380692
1733 -0.02729942100122571 -48.26816932642828 -0.027444665133953095 -48.275270638940874
1734 -0.027299086283892392 -48.29546841271217 -0.027365893125534058 -48.30263653206641
1735 -0.027294373791664838 -48.32276278650383 -0.026903264224529266 -48.32953979629094
1736 -0.027362410631030797 -48.35012519713486 -0.032746784016489984 -48.362286580307426
1737 -0.02727863285690546 -48.37740382999176 -0.027340585086494684 -48.38962716539392
1738 -0.027275655511766674 -48.40467948550353 -0.027009367663413286 -48.41663653305733
1739 -0.02727709347382188 -48.43195657897735 -0.027163898572325706 -48.443800431629654
1740 -0.027280447911471127 -48.45923702688882 -0.027190562151372433 -48.47099099378103
1741 -0.027274134289473295 -48.48651116117829 -0.027043382171541452 -48.49803437595257
1742 -0.02728114612400532 -48.513792307302296 -0.023094898276031017 -48.5211292742286
1743 -0.027291180845350028 -48.54108348814765 -0.027687053196132183 -48.54881632742473
1744 -0.027292076125741006 -48.56837556427339 -0.027453486062586307 -48.576269813487315
1745 -0.027294273395091294 -48.59566983766848 -0.02709387270733714 -48.603363686194655
1746 -0.0272978276014328 -48.62296766526991 -0.027044013235718013 -48.63040769943037
1747 -0.02729765009135008 -48.65026531536126 -0.02744318637996912 -48.65785088581034
1748 -0.027298230584710835 -48.67756354594597 -0.027133927773684265 -48.68498481358402
1749 -0.027300928719341755 -48.704864474665314 -0.026451555918902157 -48.71143636950293
1750 -0.027299616672098636 -48.73216409133741 -0.026306063681840897 -48.73774243318477
1751 -0.02729109488427639 -48.759455186221686 -0.027754460088908674 -48.76549689327368
1752 -0.02730395654216409 -48.78675914276385 -0.028368357941508292 -48.79386525121519
1753 -0.02729655196890235 -48.81405569473275 -0.027728735841810702 -48.821593987057
1754 -0.02729495456442237 -48.841350649297176 -0.028530747257173063 -48.85012473431417
1755 -0.0272800893522799 -48.86863073864946 -0.02677226159721613 -48.87689699591139
1756 -0.027300334256142377 -48.8959310729056 -0.027588020637631418 -48.90448501654902
1757 -0.02729099914431572 -48.92322207204991 -0.026733153220266103 -48.93121816976928
1758 -0.027289863489568234 -48.95051193553948 -0.02706226082518697 -48.95828043059447
1759 -0.02731964085251093 -48.97783157639199 -0.025174743589013816 -48.98345517418348
1760 -0.027302789129316808 -49.00513436552131 -0.02916275318711996 -49.012617927370606
1761 -0.027304409816861153 -49.03243877533817 -0.026943902764469386 -49.03956183013508
1762 -0.027299304213374852 -49.05973807955154 -0.0275709368288517 -49.06713276696393
1763 -0.02730131959542632 -49.08703939914697 -0.027307081315666438 -49.0944398482796
1764 -0.027291250880807638 -49.114330650027775 -0.028117867931723595 -49.122557716211325
1765 -0.02728954264894128 -49.14162019267672 -0.027143690269440413 -49.149701406480766
1766 -0.027292705699801446 -49.16891289837652 -0.02679536249488592 -49.17649676897565
1767 -0.027286767028272152 -49.19619966540479 -0.027037624269723892 -49.20353439324538
1768 -0.02729815924540162 -49.223497824650195 -0.02730870358645916 -49.23084309683183
1769 -0.027300104033201933 -49.2507979286834 -0.02839836534112692 -49.25924146217296
1770 -0.027293233014643193 -49.27809116169804 -0.027402064017951488 -49.28664352619091
1771 -0.027293873205780982 -49.30538503490382 -0.023849413357675077 -49.31049293954858
1772 -0.027297836262732744 -49.332682871166554 -0.02773482594639063 -49.33822776549497
1773 -0.02731382055208087 -49.359996691718635 -0.025310761574655772 -49.36353852706963
1774 -0.02731018140912056 -49.387306873127756 -0.02743873605504632 -49.390977263124675
1775 -0.027318809181451797 -49.41462568230921 -0.027990352548658847 -49.41896761567333
1776 -0.027296368777751923 -49.44192205108696 -0.027254582196474076 -49.44622219786981
1777 -0.0273209017701447 -49.46924295285711 -0.029766685515642165 -49.47598888338545
1778 -0.027301916759461163 -49.49654486961657 -0.026706065516918898 -49.502694948902366
1779 -0.027299758326262236 -49.523844627942836 -0.02771627325564623 -49.530411222158016
1780 -0.02729924889281392 -49.55114387683565 -0.028239105176180602 -49.5586503273342
1781 -0.027286786027252673 -49.57843066286291 -0.02652198849245906 -49.58517231582666
1782 -0.02729419618844986 -49.60572485905136 -0.02697906820103526 -49.6121513840277
1783 -0.027300682477653028 -49.63302554152901 -0.027550436463207005 -49.639701820490906
1784 -0.027297243382781743 -49.66032278491179 -0.027719996497035028 -49.66742181698794
1785 -0.02729611676186323 -49.68761890167365 -0.02683579418808222 -49.69425761117602
1786 -0.027287576533854007 -49.7149064782075 -0.024712587986141444 -49.718970199162165
1787 -0.027308656089007854 -49.74221513429651 -0.02700603036209941 -49.74597622952427
1788 -0.027303676400333644 -49.769518810696844 -0.027350834012031554 -49.7733270635363
1789 -0.027304411120712756 -49.796823221817554 -0.028386813681572677 -49.80171387721787
1790 -0.027308600023388863 -49.82413182184094 -0.02849939586594701 -49.83021327308382
1791 -0.027298690751194954 -49.85143051259214 -0.02674330985173583 -49.85695658293556
1792 -0.02730752807110548 -49.878738040663244 -0.027308502234518528 -49.88426508517008
1793 -0.027305629570037127 -49.90604367023328 -0.027229342516511677 -49.91149442768659
1794 -0.02730407426133752 -49.93334774449462 -0.027202200796455144 -49.938696628483044
1795 -0.027297185640782116 -49.9606449301354 -0.02935486100614071 -49.968051489489184
1796 -0.027284081280231475 -49.98792901141563 -0.02713115783408284 -49.99518264732327
1797 -0.0272880120202899 -50.01521702343592 -0.02717963922768831 -50.02236228655096
1798 -0.027289008628576993 -50.0425060320645 -0.02727419473230839 -50.049636481283265
1799 -0.027283832523971797 -50.06978986458847 -0.027180806547403336 -50.07681728783067
1800 -0.02728657778352499 -50.097076442372 -0.0271419707685709 -50.10395925859924
1801 -0.027304109279066326 -50.124380551651065 -0.027897936198860405 -50.1318571947981
1802 -0.027295233588665722 -50.15167578523973 -0.025443525053560734 -50.15730071985166
1803 -0.027298745512962342 -50.1789745307527 -0.02724028956145048 -50.18454100941311
1804 -0.027290428522974253 -50.20626495927567 -0.026472017727792264 -50.2110130271409
1805 -0.027296752855181693 -50.23356171213085 -0.026381752267479897 -50.23739477940838
1806 -0.0272959410212934 -50.260857653152144 -0.026688131503760815 -50.264082910912144
1807 -0.027298468071967362 -50.28815612122411 -0.027002566494047642 -50.29108547740619
1808 -0.02731830971315503 -50.315474430937265 -0.024569355230778456 -50.31565483263697
1809 -0.027299008425325157 -50.34277343936259 -0.02809476023539901 -50.34374959287237
1810 -0.027301051001995803 -50.37007449036459 -0.02730461796745658 -50.37105421083983
1811 -0.027297278121113776 -50.3973717684857 -0.027531741093844174 -50.398585951933676
1812 -0.02729376582428813 -50.42466553430999 -0.028018479514867068 -50.426604431448546
1813 -0.02729391837492585 -50.45195945268491 -0.027924183197319506 -50.45452861464587
1814 -0.027278441935777664 -50.47923789462069 -0.025695000309497118 -50.480223614955364
1815 -0.02730073733255267 -50.50653863195324 -0.027051525190472603 -50.507275140145836
1816 -0.027283363882452248 -50.533821995835694 -0.027004181127995252 -50.53427932127383
1817 -0.02729811491444707 -50.56112011075014 -0.027712832763791086 -50.56199215403762
1818 -0.027299572061747313 -50.58841968281189 -0.027172161545604468 -50.589164315583226
1819 -0.02730365302413702 -50.61572333583602 -0.028048960585147144 -50.61721327616837
1820 -0.027300369180738925 -50.64302370501676 -0.02635464444756508 -50.643567920615936
1821 -0.02729463269934058 -50.6703183377161 -0.027322941832244395 -50.67089086244818
1822 -0.027300634793937205 -50.697618972510035 -0.026837906520813703 -50.69772876896899
1823 -0.027296791691333054 -50.72491576420137 -0.02808397077023983 -50.72581273973923
1824 -0.027296420373022556 -50.75221218457439 -0.02767998706549406 -50.75349272680473
1825 -0.027302623633295296 -50.779514808207686 -0.02813971694558859 -50.78163244375032
1826 -0.02730943001806736 -50.80682423822575 -0.028810409270226954 -50.81044285302055
1827 -0.027256677392870188 -50.83408091561862 -0.03053456675261259 -50.84097741977316
1828 -0.027286959532648324 -50.86136787515127 -0.028277053404599427 -50.86925447317776
1829 -0.027287439443171024 -50.88865531459444 -0.027454135380685328 -50.89670860855845
1830 -0.027274836506694555 -50.91593015110113 -0.028241050057113172 -50.92494965861556
1831 -0.02728038216009736 -50.94321053326123 -0.029146107286214827 -50.954095765901776
1832 -0.027283013612031937 -50.970493546873264 -0.026227109786123037 -50.9803228756879
1833 -0.02726854421198368 -50.99776209108525 -0.02766920328140259 -51.0079920789693
1834 -0.027288841642439367 -51.02505093272769 -0.026571266073733567 -51.03456334504303
1835 -0.027290275692939757 -51.05234120842063 -0.027300502825528383 -51.06186384786856
1836 -0.027289967890828846 -51.07963117631146 -0.027489567268639804 -51.0893534151372
1837 -0.02730019800364971 -51.10693137431511 -0.026971897389739753 -51.11632531252694
1838 -0.027287237625569106 -51.13421861194068 -0.02826451351866126 -51.1445898260456
1839 -0.02728122528642416 -51.161499837227105 -0.028392133209854363 -51.17298195925546
1840 -0.027289230842143297 -51.18878906806925 -0.02635076381266117 -51.19933272306812
1841 -0.02724821362644434 -51.21603728169569 -0.03133933395147324 -51.23067205701959
1842 -0.0272609056904912 -51.24329818738618 -0.026738747023046017 -51.257410804042635
1843 -0.02727351002395153 -51.27057169741013 -0.027007391676306725 -51.28441819571894
1844 -0.027269477583467962 -51.2978411749936 -0.02737842733040452 -51.31179662304935
1845 -0.0272719987668097 -51.32511317376041 -0.028183450270444155 -51.33998007331979
1846 -0.02726255841553211 -51.352375732175936 -0.028546164650470017 -51.368526237970265
1847 -0.027275853883475067 -51.37965158605941 -0.025514965411275625 -51.39404120338154
1848 -0.027265378460288047 -51.406916964519695 -0.027092183753848077 -51.42113338713539
1849 -0.027271581441164018 -51.43418854596086 -0.02714733313769102 -51.44828072027308
1850 -0.027264234982430934 -51.46145278094329 -0.027513124234974384 -51.475793844508054
1851 -0.02727009868249297 -51.48872287962578 -0.02747115809470415 -51.50326500260276
1852 -0.027261745370924472 -51.515984624996705 -0.025221181474626063 -51.52848618407739
1853 -0.02726226020604372 -51.54324688520275 -0.02589189801365137 -51.55437808209104
1854 -0.02728072293102741 -51.57052760813377 -0.024113407358527184 -51.57849148944957
1855 -0.027283788565546273 -51.59781139669932 -0.0277781137265265 -51.606269603176095
1856 -0.027291914355009793 -51.62510331105433 -0.027218212466686965 -51.63348781564278
1857 -0.027284806594252586 -51.652388117648584 -0.02660150742158294 -51.66008932306436
1858 -0.027285207994282246 -51.67967332564287 -0.027209399733692408 -51.687298722798054
1859 -0.02728358143940568 -51.70695690708227 -0.029413831513375045 -51.71671255431143
1860 -0.027290071547031402 -51.7342469786293 -0.02554385391995311 -51.742256408231384
1861 -0.027274775318801403 -51.7615217539481 -0.027001774124801158 -51.76925818235618
1862 -0.027281827852129938 -51.78880358180023 -0.028150059655308722 -51.79740824201149
1863 -0.02728007799014449 -51.81608365979037 -0.025420949701219796 -51.822829191712714
1864 -0.027285175304859875 -51.843368835095234 -0.02570604858919978 -51.84853524030191
1865 -0.02729441598057747 -51.87066325107581 -0.027588238846510647 -51.876123479148426
1866 -0.027295687329024078 -51.897958938404834 -0.02657327624037862 -51.9026967553888
1867 -0.027302854973822833 -51.92526179337866 -0.027650939580053092 -51.93034769496886
1868 -0.02729626977816224 -51.95255806315682 -0.027261876687407493 -51.95760957165626
1869 -0.027290896419435738 -51.97984895957626 -0.028283220995217562 -51.985892792651484
1870 -0.027287740260362625 -52.00713669983662 -0.02757079266011715 -52.0134635853116
1871 -0.027289110142737626 -52.03442580997936 -0.0274017789401114 -52.04086536425171
1872 -0.027298830915242434 -52.0617246408946 -0.027523715514689684 -52.0683890797664
1873 -0.02729019708931446 -52.08901483798392 -0.026521310303360225 -52.09491039006976
1874 -0.027282305993139744 -52.11629714397706 -0.028654806409031154 -52.123565196478786
1875 -0.027294945623725652 -52.14359208960078 -0.02726196702569723 -52.15082716350448
1876 -0.027292840462177993 -52.17088493006296 -0.026770508009940387 -52.17759767151442
1877 -0.027293245680630206 -52.19817817574359 -0.0275854604318738 -52.20518313194629
1878 -0.02731359964236617 -52.22549177538596 -0.02575512379407883 -52.23093825574037
1879 -0.02730181086808443 -52.25279358625404 -0.02712060734629631 -52.25805886308667
1880 -0.027302421256899835 -52.28009600751094 -0.027248644270002842 -52.28530750735667
1881 -0.02730337642133236 -52.30739938393227 -0.026298646442592145 -52.31160615379926
1882 -0.027304841857403516 -52.33470422578967 -0.028342793695628643 -52.33994894749489
1883 -0.02730484399944544 -52.36200906978912 -0.028739354386925698 -52.36868830188182
1884 -0.027289608772844077 -52.389298678561964 -0.026350969541817905 -52.395039271423634
1885 -0.027291710395365952 -52.41659038895733 -0.027649817895144223 -52.42268908931878
1886 -0.027297047059983016 -52.44388743601731 -0.025159309338778257 -52.447848398657555
1887 -0.027294351905584335 -52.471181787922895 -0.02707336898893118 -52.474921767646485
1888 -0.027308725100010634 -52.49849051302291 -0.026502316910773517 -52.50142408455726
1889 -0.0273022398352623 -52.52579275285817 -0.027468379866331816 -52.52889246442359
1890 -0.027300132997334005 -52.553092885855506 -0.0290158630348742 -52.55790832745846
1891 -0.027299215272068977 -52.58039210112757 -0.027289021853357555 -52.58519734931182
1892 -0.0273020276799798 -52.60769412880755 -0.02727432455867529 -52.612471673870495
1893 -0.02729822639375925 -52.63499235520131 -0.028007756173610687 -52.6404794300441
1894 -0.02729886192828417 -52.6622912171296 -0.0262753888964653 -52.66675481894057
1895 -0.02730241334065795 -52.689593630470256 -0.027224019914865494 -52.693978838855436
1896 -0.02730002785101533 -52.71689365832127 -0.027455843146890403 -52.721434682002325
1897 -0.027317295037209987 -52.744210953358476 -0.024340685177594423 -52.74577536717992
1898 -0.027299488708376885 -52.771510442066855 -0.027628298941999675 -52.773403666121915
1899 -0.027299754694104193 -52.79881019676096 -0.02701023891568184 -52.800413905037594
1900 -0.027302960492670537 -52.82611315725363 -0.026626180857419968 -52.827040085895014
1901 -0.027309257443994282 -52.853422414697626 -0.027796802576631308 -52.854836888471645
1902 -0.02730969190597534 -52.8807321066036 -0.029263305198401212 -52.884100193670044
1903 -0.027293874975293876 -52.908025981578895 -0.027472308743745087 -52.91157250241379
1904 -0.027294031623750926 -52.93532001320265 -0.027953055687248707 -52.93952555810104
1905 -0.02727776700630784 -52.96259778020896 -0.02157914387062192 -52.961104701971664
1906 -0.027306215930730106 -52.98990399613969 -0.027487665042281152 -52.98859236701394
1907 -0.027303595375269652 -53.01720759151496 -0.0270577953197062 -53.01565016233365
1908 -0.027298948634415864 -53.04450654014938 -0.027253989689052106 -53.0429041520227
1909 -0.02730612102895975 -53.071812661178335 -0.027110578678548335 -53.070014730701246
1910 -0.027311885729432106 -53.09912454690777 -0.027131437230855225 -53.0971461679321
1911 -0.02730486821383238 -53.1264294151216 -0.026977964211255312 -53.12412413214336
1912 -0.02730430429801345 -53.15373371941961 -0.0271847415715456 -53.1513088737149
1913 -0.02730764588341117 -53.181041365303024 -0.027273638639599085 -53.1785825123545
1914 -0.0273098511621356 -53.20835121646516 -0.026864980813115835 -53.20544749316762
1915 -0.02731110854074359 -53.235662325005904 -0.02778679896146059 -53.233234292129076
1916 -0.027305902633816003 -53.26296822763972 -0.027381213195621968 -53.2606155053247
1917 -0.027303768880665304 -53.29027199652038 -0.027229795791208745 -53.28784530111591
1918 -0.027307660691440104 -53.31757965721182 -0.02712448686361313 -53.31496978797952
1919 -0.027305164374411106 -53.344884821586234 -0.026961264107376336 -53.3419310520869
1920 -0.027311740070581438 -53.372196561656814 -0.02839508801698685 -53.370326140103884
1921 -0.027296744473278522 -53.39949330613009 -0.027463917061686514 -53.39779005716557
1922 -0.02730990443378687 -53.426803210563875 -0.02920917170122266 -53.4269992288668
1923 -0.027305155340582133 -53.45410836590446 -0.026180318277329206 -53.453179547144124
1924 -0.02730030482634902 -53.48140867073081 -0.028160803485661745 -53.481340350629786
1925 -0.027302172780036927 -53.50871084351085 -0.026588900852948426 -53.507929251482736
1926 -0.0272945299744606 -53.53600537348531 -0.02876452002674341 -53.536693771509476
1927 -0.02730664797127247 -53.56331202145658 -0.026848706323653458 -53.56354247783313
1928 -0.02733466764912009 -53.590646689105704 -0.01778336176648736 -53.58132583959962
1929 -0.027326109632849694 -53.617972798738556 -0.027375602815300226 -53.60870144241492
1930 -0.027324611600488425 -53.64529741033905 -0.027460663020610808 -53.63616210543553
1931 -0.027324224170297385 -53.67262163450935 -0.02717029573395848 -53.66333240116949
1932 -0.027323432452976703 -53.69994506696232 -0.02726275399327278 -53.69059515516276
1933 -0.027319193910807373 -53.72726426087313 -0.027655991911888122 -53.718251147074646
1934 -0.027322059124708177 -53.754586319997834 -0.02791049750521779 -53.746161644579864
1935 -0.0273209217004478 -53.781907241698285 -0.0263637388125062 -53.77252538339237
1936 -0.02732261549681425 -53.8092298571951 -0.027829060144722462 -53.800354443537096
1937 -0.027319814916700123 -53.8365496721118 -0.02736862199380994 -53.827723065530904
1938 -0.027322627417743207 -53.86387229952955 -0.028509326186031102 -53.85623239171694
1939 -0.027311454713344573 -53.89118375424289 -0.02006408842280507 -53.87629648013974
1940 -0.027332412730902433 -53.91851616697379 -0.02693564761430025 -53.903232127754045
1941 -0.02732937568798661 -53.94584554266177 -0.027438514214009047 -53.93067064196806
1942 -0.02733505070209503 -53.973180593363864 -0.027204302698373796 -53.95787494466643
1943 -0.027333133295178412 -54.000513726659044 -0.027504826709628106 -53.98537977137606
1944 -0.027335566096007825 -54.02784929275505 -0.02720351368188858 -54.01258328505795
1945 -0.027335741184651853 -54.0551850339397 -0.02708981754258275 -54.03967310260053
1946 -0.027334402222186326 -54.08251943616189 -0.025762397795915604 -54.06543550039645
1947 -0.027332152891904115 -54.10985158905379 -0.02582552991807461 -54.09126103031452
1948 -0.027336941659450532 -54.13718853071324 -0.027254798077046873 -54.118515828391565
1949 -0.02733462182804942 -54.164523152541285 -0.027194324973970653 -54.145710153365535
1950 -0.027389880642294882 -54.19191303318358 -0.03182687144726515 -54.1775370248128
1951 -0.027332366444170475 -54.21924539962775 -0.026936071179807185 -54.204473095992604
1952 -0.02733135046437383 -54.246576750092125 -0.027691412717103958 -54.23216450870971
1953 -0.02732580304145813 -54.27390255313358 -0.027415266539901496 -54.25957977524961
1954 -0.0273283745162189 -54.3012309276498 -0.027390593942254782 -54.28697036919187
1955 -0.02732509085908532 -54.328556018508884 -0.027318127546459438 -54.31428849673833
1956 -0.027327018231153487 -54.35588303674004 -0.026772137079387904 -54.34106063381772
1957 -0.027330551110208035 -54.38321358785025 -0.027284874208271505 -54.36834550802599
1958 -0.027327321097254755 -54.4105409089475 -0.027875542175024748 -54.396221050201014
1959 -0.027325617894530297 -54.437866526842036 -0.028615463990718126 -54.42483651419173
1960 -0.027322350721806287 -54.46518887756384 -0.02752876663580537 -54.452365280827536
1961 -0.027325171139091255 -54.49251404870293 -0.027345061674714087 -54.47971034250225
1962 -0.027324565686285496 -54.519838614389215 -0.027197372540831564 -54.506907715043084
1963 -0.027317584864795207 -54.54715619925401 -0.02705341447144747 -54.53396112951453
1964 -0.027318629436194897 -54.57447482869021 -0.02824820363894105 -54.56220933315347
1965 -0.027321997191756965 -54.60179682588196 -0.02661150451749563 -54.588820837670966
1966 -0.02733628824353218 -54.629133114125494 -0.02605891665443778 -54.6148797543254
1967 -0.02732301764190197 -54.6564561317674 -0.02758388491347432 -54.642463639238876
1968 -0.027329895086586474 -54.68378602685399 -0.028444412257522346 -54.6709080514964
1969 -0.02732571354135871 -54.711111740395346 -0.026701266318559645 -54.69760931781496
1970 -0.027316487580537795 -54.73842822797588 -0.027730185072869062 -54.72533950288783
1971 -0.027318785339593886 -54.765747013315476 -0.027591540943831205 -54.75293104383166
1972 -0.027316282875835894 -54.79306329619131 -0.028583524376153947 -54.78151456820781
1973 -0.027318633534014224 -54.82038192972533 -0.0276207372546196 -54.80913530546243
1974 -0.02731881570070982 -54.84770074542604 -0.027320748008787633 -54.836456053471224
1975 -0.02731750123202801 -54.875018246658065 -0.026366456970572473 -54.862822510441795
1976 -0.027325484436005354 -54.90234373109407 -0.02568387323990464 -54.8885063836817
1977 -0.027323597669601442 -54.92966732876367 -0.026850007567554714 -54.915356391249254
1978 -0.027335333172231913 -54.9570026619359 -0.03366500530391932 -54.94902139655317
1979 -0.027305524796247482 -54.98430818673215 -0.026394195947796108 -54.975415592500966
1980 -0.027309164777398108 -55.01161735150955 -0.027226466871798038 -55.00264205937276
1981 -0.027315412554889916 -55.03893276406444 -0.02790113566443324 -55.0305431950372
1982 -0.027306956704705954 -55.06623972076915 -0.027284329943358897 -55.05782752498055
1983 -0.027311491128057242 -55.09355121189721 -0.02563474150374532 -55.0834622664843
1984 -0.027319057006388904 -55.120870268903595 -0.027527377102524044 -55.11098964358682
1985 -0.027299847081303598 -55.1481701159849 -0.02951462985947728 -55.1405042734463
1986 -0.027314986940473317 -55.17548510292537 -0.027383900433778762 -55.16788817388007
1987 -0.027306572534143925 -55.202791675459515 -0.027864173334091902 -55.19575234721417
1988 -0.027307284716516732 -55.23009896017603 -0.02924411203712225 -55.22499645925129
1989 -0.027305064629763363 -55.257404024805794 -0.026953602302819492 -55.251950061554105
1990 -0.027286401484161615 -55.284690426289956 -0.028751925006508826 -55.280701986560615
1991 -0.027253931760787962 -55.311944358050745 -0.0232721914537251 -55.30397417801434
1992 -0.027311945520341396 -55.339256303571084 -0.02726197289302945 -55.33123615090737
1993 -0.02730916617438197 -55.36656546974547 -0.02737422501668334 -55.35861037592406
1994 -0.027308668382465838 -55.393874138127934 -0.027299329079687594 -55.38590970500375
1995 -0.027313730120658873 -55.421187868248595 -0.02822366813197732 -55.414133373135726
1996 -0.027309713140130042 -55.44849758138872 -0.027414710726588964 -55.441548083862315
1997 -0.027318095415830614 -55.47581567680455 -0.029955018311738968 -55.471503102174054
1998 -0.027291551511734725 -55.50310722831629 -0.027235040627419948 -55.49873814280147
1999 -0.027295971382409336 -55.530403199698696 -0.02744640950113535 -55.52618455230261
2000 -0.02729868609458208 -55.55770188579328 -0.027224394492805004 -55.553408946795415
