# Supplementary material for: Learning nonequilibrium statistical mechanics and dynamical phase transitions
Source: Nat Commun. 2024 Feb 6;15:1117. doi: 10.1038/s41467-024-45172-8 (PMC10847122; doi:10.1038/s41467-024-45172-8)
Supplement: Supplementary file 4 — Supplementary Data 1 [file 41467_2024_45172_MOESM4_ESM.zip › DPT-main/PlotTemplate/plot_KL_divergence/out/finite_time/SE/L4_D2W32K5_E100BS1k/logs-1.05/log.txt]

1 -0.028101060539484024 -0.028101060539484024 -0.028101474791765214 -0.028101474791765214
2 -0.028056222666054963 -0.05615728320553899 -0.028056850284338 -0.056158325076103216
3 -0.02801416851580143 -0.08417145172134041 -0.02801404884085059 -0.08417237391695381
4 -0.027971421368420124 -0.11214287308976054 -0.027969688456505538 -0.11214206237345935
5 -0.0279324509203434 -0.14007532401010395 -0.027934320829808713 -0.14007638320326807
6 -0.02789607224985957 -0.16797139625996352 -0.027895759884268047 -0.1679721430875361
7 -0.027853784058243035 -0.19582518031820656 -0.027853185962885618 -0.19582532905042171
8 -0.027817963529378174 -0.22364314384758474 -0.027820505294948818 -0.22364583434537053
9 -0.027786749601364135 -0.2514298934489489 -0.027783920522779226 -0.2514297548681498
10 -0.027750775497406722 -0.2791806689463556 -0.027757190726697446 -0.27918694559484725
11 -0.02771928869187832 -0.30689995763823397 -0.027717255614697935 -0.3069042012095452
12 -0.02768904259428382 -0.3345890002325178 -0.02768749725073576 -0.334591698460281
13 -0.02765754982829094 -0.36224655006080875 -0.027659895736724137 -0.3622515941970051
14 -0.027626835275441408 -0.38987338533625016 -0.027624063473194838 -0.38987565767019994
15 -0.027597694750875236 -0.4174710800871254 -0.027593481820076704 -0.41746913949027664
16 -0.027574178390204908 -0.44504525847733034 -0.027568843122571705 -0.4450379826128483
17 -0.027544374763965606 -0.47258963324129594 -0.027556411921977997 -0.4725943945348263
18 -0.02751312367618084 -0.5001027569174767 -0.027513312827795743 -0.5001077073626221
19 -0.027490648441016674 -0.5275934053584934 -0.027488778904080392 -0.5275964862667025
20 -0.02746213208884001 -0.5550555374473334 -0.027460331469774245 -0.5550568177364767
21 -0.027439261227846144 -0.5824947986751795 -0.02743131872266531 -0.5824881364591421
22 -0.02741976696997881 -0.6099145656451583 -0.02743007941171527 -0.6099182158708574
23 -0.027395439241081475 -0.6373100048862398 -0.0273844170384109 -0.6373026329092683
24 -0.027376964781433345 -0.6646869696676732 -0.02737441947683692 -0.6646770523861052
25 -0.027352030202746392 -0.6920389998704195 -0.027355456352233888 -0.6920325087383391
26 -0.02733835196122527 -0.7193773518316448 -0.027303777635097504 -0.7193362863734366
27 -0.027311788778752087 -0.7466891406103968 -0.02734119724482298 -0.7466774836182596
28 -0.027292375639081 -0.7739815162494779 -0.027291888371109962 -0.7739693719893695
29 -0.0272709627635777 -0.8012524790130555 -0.027249021269381047 -0.8012183932587505
30 -0.027247835602611303 -0.8285003146156669 -0.02726209321990609 -0.8284804864786567
31 -0.027233190089464187 -0.8557335047051311 -0.027246989589184523 -0.8557274760678412
32 -0.027211436070501804 -0.8829449407756329 -0.027218508906662463 -0.8829459849745036
33 -0.027190125640481712 -0.9101350664161146 -0.027204237319529055 -0.9101502222940326
34 -0.02717151427641511 -0.9373065806925297 -0.027158357109874486 -0.9373085794039071
35 -0.02716202074661851 -0.9644686014391483 -0.027225122135132552 -0.9645337015390396
36 -0.0271405728533864 -0.9916091742925347 -0.02711746087297797 -0.9916511624120176
37 -0.02712189368903637 -1.018731067981571 -0.027114285435527564 -1.0187654478475452
38 -0.027104671113193035 -1.0458357390947641 -0.027104681916534902 -1.04587012976408
39 -0.027089139353483914 -1.0729248784482481 -0.027049106918275355 -1.0729192366823554
40 -0.027070787083357573 -1.0999956655316057 -0.027036882098764183 -1.0999561187811195
41 -0.02705968013033271 -1.1270553456619383 -0.027109720371663572 -1.127065839152783
42 -0.02704626340419054 -1.154101609066129 -0.027010038122534753 -1.1540758772753177
43 -0.027031888999044896 -1.1811334980651738 -0.027014952804893255 -1.181090830080211
44 -0.02702077105641365 -1.2081542691215874 -0.02698135282844305 -1.208072182908654
45 -0.027000074181705712 -1.2351543433032932 -0.026985731162130832 -1.235057914070785
46 -0.02698944117873907 -1.2621437844820322 -0.027026235312223434 -1.2620841493830084
47 -0.026974060200154783 -1.289117844682187 -0.026975645776838066 -1.2890597951598464
48 -0.026959594804793596 -1.3160774394869805 -0.02694047335535288 -1.3160002685151992
49 -0.026947439555078744 -1.3430248790420594 -0.026914521213620902 -1.34291478972882
50 -0.026932070031762123 -1.3699569490738215 -0.026923403795808553 -1.3698381935246287
51 -0.0269198015332222 -1.3968767506070436 -0.02699305582791567 -1.3968312493525443
52 -0.026902264449745417 -1.423779015056789 -0.02685258723795414 -1.4236838365904985
53 -0.026895776949822904 -1.4506747920066119 -0.026921564154326914 -1.4506054007448255
54 -0.026878928765654564 -1.4775537207722664 -0.0269143627025187 -1.4775197634473443
55 -0.02687081564217806 -1.5044245364144444 -0.026850657537579536 -1.5043704209849238
56 -0.02685086065903306 -1.5312753970734774 -0.026780464965850116 -1.5311508859507739
57 -0.026844153087586163 -1.5581195501610636 -0.026818543579429387 -1.5579694295302033
58 -0.02683521443977952 -1.584954764600843 -0.026823911909013988 -1.5847933414392172
59 -0.026824347861111163 -1.6117791124619543 -0.02678891234099865 -1.6115822537802158
60 -0.026809077709913254 -1.6385881901718675 -0.026770171523094178 -1.63835242530331
61 -0.026799893006682396 -1.66538808317855 -0.026816931553184986 -1.665169356856495
62 -0.026788371615111828 -1.6921764547936617 -0.02677368875592947 -1.6919430456124245
63 -0.026781035400927067 -1.7189574901945888 -0.026780447084456684 -1.718723492696881
64 -0.026764511968940495 -1.7457220021635294 -0.026792251970618963 -1.7455157446675
65 -0.026755244005471468 -1.7724772461690008 -0.026737426966428758 -1.7722531716339287
66 -0.026747107040137053 -1.7992243532091379 -0.026847213227301835 -1.7991003848612306
67 -0.02672867076471448 -1.8259530239738524 -0.026691969204694032 -1.8257923540659247
68 -0.02672318313270807 -1.8526762071065606 -0.026695795357227325 -1.852488149423152
69 -0.026710227690637113 -1.8793864347971976 -0.02669901940971613 -1.879187168832868
70 -0.026702985074371098 -1.9060894198715688 -0.026693905238062143 -1.9058810740709302
71 -0.02668886361643672 -1.9327782834880054 -0.026713678520172833 -1.9325947525911031
72 -0.026677775476127864 -1.9594560589641332 -0.026770186517387627 -1.9593649391084909
73 -0.026672883611172437 -1.9861289425753057 -0.026695840526372194 -1.986060779634863
74 -0.026653514336794616 -2.0127824569121002 -0.02663154685869813 -2.012692326493561
75 -0.0266530136577785 -2.0394354705698787 -0.026583522092550993 -2.039275848586112
76 -0.02664196342229843 -2.0660774339921772 -0.02662805812433362 -2.0659039067104454
77 -0.026631580386310815 -2.092709014378488 -0.026627133414149285 -2.092531040124595
78 -0.026623180881142617 -2.1193321952596307 -0.026603587530553342 -2.119134627655148
79 -0.026621215138584377 -2.145953410398215 -0.026798758562654255 -2.1459333862178025
80 -0.026601766142994164 -2.172555176541209 -0.026581013482064007 -2.1725143996998666
81 -0.026593753043562172 -2.1991489295847715 -0.026596652157604695 -2.1991110518574715
82 -0.026586022041738034 -2.2257349516265097 -0.02657367382198572 -2.225684725679457
83 -0.026575177256017924 -2.252310128882528 -0.026608450338244438 -2.2522931760177016
84 -0.026567985955625772 -2.2788781148381534 -0.0265399725176394 -2.278833148535341
85 -0.026559826359152792 -2.3054379411973063 -0.026587653998285533 -2.3054208025336265
86 -0.02654852857813239 -2.3319864697754387 -0.02656125193461776 -2.331982054468244
87 -0.026538212969899177 -2.3585246827453377 -0.026590742543339728 -2.358572797011584
88 -0.0265304621309042 -2.385055144876242 -0.026481261011213064 -2.385054058022797
89 -0.026524326112121344 -2.4115794709883636 -0.026588624715805052 -2.411642682738602
90 -0.026515283435583115 -2.438094754423947 -0.026458384189754724 -2.4381010669283567
91 -0.026506320107728243 -2.464601074531675 -0.026434731483459473 -2.4645357984118164
92 -0.02650207541882992 -2.491103149950505 -0.026474442239850758 -2.491010240651667
93 -0.026499238424003126 -2.5176023883745082 -0.026512014865875243 -2.5175222555175423
94 -0.02648936752229929 -2.5440917558968077 -0.026478762831538917 -2.544001018349081
95 -0.026484260987490415 -2.570576016884298 -0.026455833576619625 -2.5704568519257007
96 -0.026474388875067235 -2.597050405759365 -0.026477675046771766 -2.5969345269724724
97 -0.026463554799556734 -2.6235139605589217 -0.02644094806164503 -2.6233754750341176
98 -0.026458740793168546 -2.64997270135209 -0.026497855968773364 -2.649873331002891
99 -0.026449598837643862 -2.676422300189734 -0.026440203934907914 -2.676313534937799
100 -0.026442128606140612 -2.7028644287958747 -0.026422857865691186 -2.70273639280349
101 -0.026437511760741474 -2.729301940556616 -0.02635141313076019 -2.7290878059342503
102 -0.026428468711674213 -2.75573040926829 -0.02647381816059351 -2.755561624094844
103 -0.026432838663458823 -2.782163247931749 -0.026628898363560437 -2.7821905224584045
104 -0.0264120003208518 -2.808575248252601 -0.026443278323858975 -2.8086338007822635
105 -0.026403968688100576 -2.8349792169407015 -0.026399763021618127 -2.8350335638038815
106 -0.026399694476276638 -2.861378911416978 -0.026916118059307336 -2.8619496818631887
107 -0.026378110609948636 -2.8877570220269266 -0.026491022575646637 -2.8884407044388354
108 -0.026371158380061387 -2.914128180406988 -0.026350097823888065 -2.9147908022627234
109 -0.02636058684438467 -2.9404887672513724 -0.026286909263581036 -2.9410777115263045
110 -0.026360565703362225 -2.9668493329547347 -0.026537317503243684 -2.967615029029548
111 -0.026341026090085505 -2.9931903590448203 -0.026242783665657042 -2.993857812695205
112 -0.026350271981209518 -3.0195406310260298 -0.026449451223015785 -3.020307263918221
113 -0.02634531883522868 -3.0458859498612583 -0.027136418782174588 -3.0474436827003957
114 -0.02631376776844263 -3.072199717629701 -0.026289731822907926 -3.0737334145233035
115 -0.02631109142675996 -3.098510809056461 -0.0263220083899796 -3.1000554229132833
116 -0.026308630127459764 -3.124819439183921 -0.026291724666953085 -3.1263471475802365
117 -0.02630371293053031 -3.151123152114451 -0.026298659294843672 -3.1526458068750802
118 -0.026297916565090416 -3.1774210686795414 -0.02632604381069541 -3.178971850685776
119 -0.026286327466368675 -3.20370739614591 -0.026208784710615874 -3.205180635396392
120 -0.026284212619066237 -3.2299916087649763 -0.026315175089985134 -3.231495810486377
121 -0.026271733921021223 -3.2562633426859975 -0.026381778717041015 -3.2578775892034177
122 -0.02627359824255109 -3.2825369409285488 -0.026304530445486307 -3.284182119648904
123 -0.026268043741583823 -3.3088049846701324 -0.02624010182917118 -3.3104222214780754
124 -0.026263377349823713 -3.335068362019956 -0.02630226444453001 -3.3367244859226055
125 -0.026256245095282793 -3.3613246071152387 -0.026268963515758515 -3.362993449438364
126 -0.026252301782369612 -3.3875769088976084 -0.026251470297575 -3.389244919735939
127 -0.026248517725616694 -3.4138254266232253 -0.026282812282443047 -3.4155277320183823
128 -0.026244844309985638 -3.440070270933211 -0.026391872391104697 -3.441919604409487
129 -0.02623200146481395 -3.466302272398025 -0.026201246399432422 -3.468120850808919
130 -0.026230852212756874 -3.4925331246107816 -0.026196591090410948 -3.49431744189933
131 -0.026223092805594206 -3.518756217416376 -0.02628955030813813 -3.520606992207468
132 -0.02621742933988571 -3.5449736467562616 -0.026233893260359763 -3.546840885467828
133 -0.0262113600037992 -3.571185006760061 -0.026071376260370017 -3.572912261728198
134 -0.026218640338629483 -3.59740364709869 -0.02607583748176694 -3.598988099209965
135 -0.026209561433643103 -3.6236132085323334 -0.02628309214487672 -3.625271191354842
136 -0.026202297396957876 -3.649815505929291 -0.02621567565947771 -3.6514868670143197
137 -0.02619534349068999 -3.6760108494199812 -0.026173427980393172 -3.677660294994713
138 -0.026191627979278563 -3.70220247739926 -0.026255464553833006 -3.703915759548546
139 -0.026187082659453152 -3.728389560058713 -0.02619078792631626 -3.7301065474748625
140 -0.026181419007480146 -3.754570979066193 -0.026207425445318223 -3.756313972920181
141 -0.02617524117231369 -3.7807462202385067 -0.02594495378434658 -3.7822589267045275
142 -0.026182134915143252 -3.80692835515365 -0.026218829024583102 -3.8084777557291107
143 -0.026174579188227652 -3.833102934341878 -0.02625426547601819 -3.834732021205129
144 -0.026167271565645932 -3.859270205907524 -0.026127935294061898 -3.860859956499191
145 -0.026156798005104065 -3.885427003912628 -0.02615951430052519 -3.887019470799716
146 -0.026157947815954687 -3.9115849517285826 -0.02600413588806987 -3.913023606687786
147 -0.026152426842600107 -3.9377373785711827 -0.026022584270685913 -3.939046190958472
148 -0.02614557174965739 -3.96388295032084 -0.02620611395686865 -3.9652523049153405
149 -0.02614431641995907 -3.990027266740799 -0.026354584470391275 -3.9916068893857317
150 -0.026137484703212976 -4.016164751444013 -0.026118346583098175 -4.01772523596883
151 -0.02612886130809784 -4.04229361275211 -0.026093738805502652 -4.043818974774332
152 -0.026134761143475772 -4.068428373895586 -0.02680790452286601 -4.0706268792971985
153 -0.026110889203846455 -4.094539263099433 -0.026119628082960845 -4.09674650738016
154 -0.026106512174010277 -4.120645775273443 -0.02607522401958704 -4.122821731399747
155 -0.026110557559877633 -4.146756332833321 -0.025978841725736855 -4.148800573125484
156 -0.026109437644481658 -4.172865770477802 -0.026008041203022005 -4.174808614328506
157 -0.026098732929676773 -4.198964503407479 -0.02597419749945402 -4.20078281182796
158 -0.026098637282848357 -4.225063140690327 -0.026039194036275148 -4.226822005864235
159 -0.026101929415017367 -4.251165070105345 -0.025854802597314118 -4.2526768084615485
160 -0.026086689718067647 -4.277251759823413 -0.026163787953555583 -4.278840596415104
161 -0.026088316924870014 -4.303340076748283 -0.026056838780641557 -4.304897435195746
162 -0.02608305150642991 -4.329423128254713 -0.02618308085948229 -4.331080516055228
163 -0.02607473758980632 -4.355497865844519 -0.026015473436564206 -4.357095989491792
164 -0.026093293353915213 -4.381591159198434 -0.02557158414274454 -4.382667573634536
165 -0.02607338083907962 -4.407664540037514 -0.02612528093159199 -4.408792854566128
166 -0.026067598070949317 -4.433732138108463 -0.025818959716707467 -4.434611814282835
167 -0.026072398666292428 -4.459804536774755 -0.025722531136125326 -4.460334345418961
168 -0.02607337972149253 -4.485877916496248 -0.026026343274861575 -4.486360688693822
169 -0.026081295125186442 -4.511959211621434 -0.026994256861507894 -4.513354945555331
170 -0.026053005643188954 -4.538012217264623 -0.026021579932421445 -4.539376525487752
171 -0.026053052581846713 -4.56406526984647 -0.026098295487463473 -4.565474820975215
172 -0.026047921366989614 -4.59011319121346 -0.02606000378727913 -4.591534824762494
173 -0.02604732820764184 -4.6161605194211015 -0.02603483134880662 -4.617569656111301
174 -0.026041071210056544 -4.642201590631158 -0.026106157433241607 -4.643675813544543
175 -0.02602832214906812 -4.668229912780227 -0.02611656365916133 -4.669792377203704
176 -0.026037156488746403 -4.694267069268973 -0.02661338308826089 -4.696405760291965
177 -0.02601995412260294 -4.720287023391576 -0.026048093847930432 -4.7224538541398955
178 -0.026018176414072513 -4.746305199805648 -0.026350947096943855 -4.748804801236839
179 -0.026006892323493958 -4.772312092129142 -0.02604874614626169 -4.774853547383101
180 -0.02601085528731346 -4.798322947416455 -0.026025225687772036 -4.800878773070873
181 -0.025999016873538495 -4.824321964289994 -0.02607123218476772 -4.82695000525564
182 -0.026000261306762695 -4.850322225596757 -0.026250623911619187 -4.85320062916726
183 -0.025986958760768175 -4.876309184357525 -0.026119952369481326 -4.879320581536741
184 -0.02598097696900368 -4.902290161326529 -0.026019367948174478 -4.905339949484916
185 -0.02599108461290598 -4.928281245939435 -0.0258082396350801 -4.931148189119996
186 -0.02598063973709941 -4.954261885676535 -0.026023092307150365 -4.957171281427147
187 -0.025981396716088057 -4.980243282392623 -0.02619257252663374 -4.983363853953781
188 -0.025975189078599213 -5.006218471471222 -0.02578287897631526 -5.0091467329300965
189 -0.02597320768982172 -5.032191679161043 -0.02579612908884883 -5.034942862018945
190 -0.02597045134752989 -5.058162130508573 -0.025498779490590096 -5.060441641509535
191 -0.025970663223415614 -5.084132793731989 -0.025906860549002885 -5.086348502058538
192 -0.025970245245844126 -5.110103038977833 -0.025982052739709615 -5.112330554798247
193 -0.025965369213372468 -5.136068408191205 -0.025929027143865822 -5.138259581942113
194 -0.02596623692661524 -5.162034645117821 -0.02599375946447253 -5.164253341406585
195 -0.025958487018942832 -5.187993132136763 -0.025914460606873035 -5.190167802013458
196 -0.025964347273111345 -5.213957479409875 -0.025865669921040536 -5.216033471934499
197 -0.025952256470918655 -5.239909735880794 -0.025996209215372802 -5.242029681149872
198 -0.025960880704224108 -5.265870616585017 -0.025489509198814632 -5.267519190348687
199 -0.025952854938805104 -5.291823471523823 -0.02591673480346799 -5.293435925152155
200 -0.025944559834897518 -5.31776803135872 -0.025990326050668956 -5.319426251202825
201 -0.02594427764415741 -5.3437123090028775 -0.025928584579378366 -5.345354835782203
202 -0.02594282468780875 -5.369655133690686 -0.025982623267918826 -5.371337459050122
203 -0.02593700625002384 -5.395592139940709 -0.02594747133553028 -5.397284930385652
204 -0.025933739636093377 -5.421525879576802 -0.02601364990696311 -5.423298580292615
205 -0.02593611991032958 -5.447461999487132 -0.025991355627775194 -5.44928993592039
206 -0.025926365703344344 -5.473388365190476 -0.025693599693477155 -5.474983535613868
207 -0.025926323886960746 -5.499314689077437 -0.025762903224676847 -5.5007464388385445
208 -0.025924587063491343 -5.525239276140928 -0.026817815750837325 -5.5275642545893815
209 -0.025913892313838005 -5.551153168454766 -0.025860031601041555 -5.553424286190423
210 -0.025914133153855802 -5.577067301608622 -0.025884986761957406 -5.57930927295238
211 -0.025909961108118294 -5.60297726271674 -0.026352939568459986 -5.60566221252084
212 -0.025901808869093657 -5.628879071585834 -0.025922880694270133 -5.63158509321511
213 -0.025898488610982894 -5.654777560196816 -0.025878652930259705 -5.657463746145369
214 -0.025907839182764292 -5.6806853993795805 -0.024663912132382393 -5.682127658277752
215 -0.025906027108430863 -5.7065914264880115 -0.026198697183281182 -5.708326355461033
216 -0.02590371472761035 -5.7324951412156215 -0.02605117140337825 -5.734377526864411
217 -0.025904942024499177 -5.7584000832401205 -0.025838252156972885 -5.760215779021384
218 -0.0258961851708591 -5.78429626841098 -0.025995830353349448 -5.7862116093747336
219 -0.02589458767324686 -5.810190856084227 -0.025809515081346036 -5.81202112445608
220 -0.025913205742836 -5.836104061827063 -0.026335003226995467 -5.838356127683075
221 -0.025889508612453937 -5.861993570439517 -0.026000158116221427 -5.864356285799296
222 -0.025879798084497453 -5.887873368524015 -0.024799069855362177 -5.889155355654658
223 -0.025895442441105844 -5.913768810965121 -0.025925398245453833 -5.915080753900112
224 -0.025887764245271682 -5.9396565752103925 -0.02598618222400546 -5.941066936124117
225 -0.025883758906275034 -5.9655403341166675 -0.0259522695094347 -5.967019205633552
226 -0.0258843001909554 -5.991424634307623 -0.025969561841338872 -5.99298876747489
227 -0.025885611958801746 -6.017310246266424 -0.02609909400343895 -6.019087861478329
228 -0.02587484959512949 -6.043185095861554 -0.025850266870111226 -6.0449381283484405
229 -0.02587107978761196 -6.069056175649165 -0.025699411146342756 -6.070637539494784
230 -0.025864667538553477 -6.094920843187719 -0.025271997973322868 -6.095909537468106
231 -0.025857254676520825 -6.12077809786424 -0.0253525379113853 -6.121262075379492
232 -0.025880052614957093 -6.146658150479197 -0.02587422924116254 -6.147136304620655
233 -0.02589536113664508 -6.172553511615842 -0.0270029341802001 -6.174139238800855
234 -0.025862147845327855 -6.19841565946117 -0.025916239246726036 -6.200055478047581
235 -0.02585992682725191 -6.224275586288422 -0.025836587697267533 -6.225892065744849
236 -0.025851271208375694 -6.250126857496798 -0.02609871868044138 -6.25199078442529
237 -0.025849089305847884 -6.275975946802646 -0.025801587291061877 -6.277792371716352
238 -0.025848836451768876 -6.301824783254415 -0.025864619947969913 -6.3036569916643215
239 -0.025845528487116097 -6.327670311741531 -0.02591917496174574 -6.329576166626067
240 -0.025834677554666997 -6.353504989296198 -0.024523355066776276 -6.354099521692843
241 -0.025852125231176616 -6.379357114527375 -0.025746163632720708 -6.379845685325564
242 -0.025853985082358123 -6.405211099609733 -0.02579844743013382 -6.405644132755698
243 -0.025848480593413114 -6.431059580203146 -0.02587213646620512 -6.431516269221903
244 -0.02585703497752547 -6.456916615180671 -0.02451628986746073 -6.456032559089364
245 -0.02585183558985591 -6.482768450770528 -0.02577202245593071 -6.481804581545294
246 -0.02585219219326973 -6.508620642963797 -0.02574499128386378 -6.5075495728291575
247 -0.025849280692636967 -6.5344699236564345 -0.02578613767400384 -6.533335710503161
248 -0.02584465015679598 -6.560314573813231 -0.025788624212145804 -6.559124334715307
249 -0.025847779028117655 -6.586162352841348 -0.02574785491451621 -6.584872189629823
250 -0.025841903034597637 -6.612004255875946 -0.025726399570703506 -6.610598589200526
251 -0.02583318203687668 -6.637837437912823 -0.026123356260359287 -6.636721945460885
252 -0.025838153343647717 -6.66367559125647 -0.02584387073293328 -6.662565816193818
253 -0.025838615000247957 -6.689514206256718 -0.02552975555881858 -6.688095571752637
254 -0.025832416024059057 -6.715346622280777 -0.02632315279915929 -6.714418724551797
255 -0.025828985311090947 -6.7411756075918685 -0.02581766517832875 -6.740236389730125
256 -0.02582565825432539 -6.7670012658461935 -0.025889469403773548 -6.766125859133899
257 -0.025819499883800744 -6.792820765729994 -0.025683249346911907 -6.791809108480811
258 -0.025826884992420675 -6.818647650722415 -0.025629663094878196 -6.817438771575689
259 -0.025821661669760944 -6.844469312392176 -0.026405638176947833 -6.843844409752637
260 -0.02581685595214367 -6.87028616834432 -0.025505698565393687 -6.869350108318031
261 -0.025819613598287106 -6.896105781942607 -0.02580894622951746 -6.895159054547548
262 -0.025826987996697425 -6.921932769939304 -0.026135423965752125 -6.921294478513301
263 -0.02580851102247834 -6.9477412809617825 -0.02584677776321769 -6.9471412562765185
264 -0.02581523321568966 -6.9735565141774725 -0.02605494000017643 -6.973196196276695
265 -0.025798544101417065 -6.99935505827889 -0.025695901457220317 -6.998892097733916
266 -0.025798526499420403 -7.02515358477831 -0.02578131724148989 -7.024673414975406
267 -0.025803639832884074 -7.050957224611194 -0.02522727083414793 -7.049900685809554
268 -0.025802859757095575 -7.076760084368289 -0.025721619371324778 -7.075622305180879
269 -0.02579927956685424 -7.102559363935144 -0.025727653130888938 -7.101349958311768
270 -0.025809332728385925 -7.12836869666353 -0.02592448554933071 -7.127274443861098
271 -0.02579190135002136 -7.154160598013551 -0.02574372459203005 -7.153018168453128
272 -0.02579259518533945 -7.17995319319889 -0.025715763680636883 -7.178733932133765
273 -0.025784494541585445 -7.205737687740475 -0.025823321379721164 -7.204557253513486
274 -0.025795424077659845 -7.231533111818135 -0.026099267508834602 -7.230656521022321
275 -0.02578561073169112 -7.257318722549826 -0.02632978679612279 -7.256986307818444
276 -0.02577796606346965 -7.283096688613296 -0.025776350405067205 -7.282762658223511
277 -0.025775090139359236 -7.308871778752655 -0.025948689505457877 -7.308711347728969
278 -0.025767520349472762 -7.334639299102128 -0.025871924497187136 -7.334583272226156
279 -0.02577058793976903 -7.3604098870418975 -0.02580567905679345 -7.360388951282949
280 -0.025742150004953147 -7.386152037046851 -0.02724646907299757 -7.387635420355946
281 -0.025746385846287013 -7.411898422893138 -0.025886721163988113 -7.413522141519934
282 -0.025744192861020566 -7.437642615754159 -0.02572052590548992 -7.4392426674254235
283 -0.02573903715237975 -7.463381652906539 -0.025611470453441143 -7.464854137878865
284 -0.025744794216006995 -7.489126447122546 -0.025719910766929387 -7.490574048645794
285 -0.025757580902427434 -7.514884028024973 -0.024817640893161297 -7.515391689538955
286 -0.025752220395952465 -7.540636248420926 -0.025979736167937518 -7.541371425706893
287 -0.02574672130867839 -7.566382969729604 -0.02583102760836482 -7.567202453315257
288 -0.025745632871985436 -7.59212860260159 -0.025806080549955368 -7.593008533865213
289 -0.02574167037382722 -7.617870272975417 -0.025413142051547766 -7.6184216759167604
290 -0.02574464473873377 -7.643614917714151 -0.025933608505874874 -7.644355284422636
291 -0.025749141443520786 -7.669364059157672 -0.025202435534447433 -7.6695577199570835
292 -0.02575168265029788 -7.69511574180797 -0.02572614382952452 -7.695283863786608
293 -0.025744867604225875 -7.720860609412196 -0.025839079357683658 -7.721122943144292
294 -0.02574572544544935 -7.7466063348576455 -0.025883520115166904 -7.747006463259459
295 -0.02576211541891098 -7.772368450276557 -0.026440427266061307 -7.773446890525521
296 -0.02574003003537655 -7.798108480311933 -0.026104715839028358 -7.799551606364549
297 -0.025729266181588172 -7.823837746493521 -0.025513766892254354 -7.825065373256804
298 -0.02574431160464883 -7.849582058098171 -0.0255556832998991 -7.850621056556703
299 -0.025730331428349018 -7.87531238952652 -0.025879880972206594 -7.87650093752891
300 -0.025724221393465994 -7.901036610919985 -0.025737726408988238 -7.902238663937898
301 -0.025728421844542028 -7.926765032764528 -0.026133483834564687 -7.928372147772463
302 -0.025711084995418788 -7.952476117759947 -0.0254226628690958 -7.953794810641559
303 -0.025715635530650614 -7.978191753290597 -0.02555247051641345 -7.979347281157972
304 -0.02571798674762249 -8.00390974003822 -0.024993440974503754 -8.004340722132476
305 -0.025715342722833157 -8.029625082761052 -0.025860772281885148 -8.03020149441436
306 -0.025728631857782604 -8.055353714618835 -0.026408047135919332 -8.05660954155028
307 -0.025716209225356577 -8.081069923844192 -0.025595037918537854 -8.082204579468819
308 -0.025707561802119017 -8.10677748564631 -0.02560913357883692 -8.107813713047655
309 -0.025711665861308575 -8.132489151507619 -0.025610403250902893 -8.133424116298558
310 -0.02570250229910016 -8.15819165380672 -0.025971597619354726 -8.159395713917913
311 -0.02570028379559517 -8.183891937602315 -0.025626370031386615 -8.185022083949299
312 -0.02570211756974459 -8.20959405517206 -0.02490240829065442 -8.209924492239953
313 -0.025706534925848245 -8.235300590097909 -0.02587715145200491 -8.235801643691957
314 -0.025700851529836654 -8.261001441627746 -0.025560334138572217 -8.261361977830529
315 -0.025725671742111444 -8.286727113369858 -0.026520379725843667 -8.287882357556372
316 -0.025691075809299947 -8.312418189179159 -0.02575184954330325 -8.313634207099675
317 -0.02568852575495839 -8.338106714934117 -0.025625037774443627 -8.339259244874118
318 -0.025687341950833796 -8.36379405688495 -0.025655070785433054 -8.36491431565955
319 -0.025675016175955533 -8.389469073060907 -0.02646369142457843 -8.391378007084128
320 -0.025677674170583486 -8.415146747231491 -0.025623592734336852 -8.417001599818466
321 -0.02567548519000411 -8.440822232421494 -0.02561729745939374 -8.44261889727786
322 -0.025673774909228085 -8.466496007330722 -0.025712902005761862 -8.468331799283622
323 -0.02566913403570652 -8.492165141366428 -0.02557599013671279 -8.493907789420334
324 -0.025669152848422527 -8.51783429421485 -0.025710194185376168 -8.519617983605709
325 -0.025668236333876847 -8.543502530548727 -0.02557138316333294 -8.545189366769042
326 -0.025683191884309054 -8.569185722433035 -0.026699238270521165 -8.571888605039563
327 -0.025662408769130708 -8.594848131202166 -0.025687618367373943 -8.597576223406938
328 -0.025657260231673716 -8.62050539143384 -0.025714920926839115 -8.623291144333777
329 -0.02565327687188983 -8.646158668305729 -0.02568764965981245 -8.648978793993589
330 -0.025650825817137957 -8.671809494122867 -0.02566145546734333 -8.674640249460932
331 -0.025647674221545458 -8.697457168344412 -0.0253903585486114 -8.700030608009543
332 -0.02566213607788086 -8.723119304422292 -0.02526427833363414 -8.725294886343177
333 -0.025654423981904984 -8.748773728404197 -0.0259022219106555 -8.751197108253832
334 -0.025649612955749034 -8.774423341359947 -0.025662724580615758 -8.776859832834448
335 -0.02564717233181 -8.800070513691757 -0.02577578043565154 -8.8026356132701
336 -0.02564678406342864 -8.825717297755187 -0.026005111075937747 -8.828640724346037
337 -0.02564174458384514 -8.851359042339032 -0.025713168550282717 -8.85435389289632
338 -0.025639683846384285 -8.876998726185416 -0.025648111756891013 -8.88000200465321
339 -0.02563898554071784 -8.902637711726134 -0.0259338203817606 -8.905935825034971
340 -0.025633114855736494 -8.92827082658187 -0.025576032139360903 -8.931511857174332
341 -0.02563804341480136 -8.953908869996672 -0.02566582802683115 -8.957177685201163
342 -0.025637292955070733 -8.979546162951744 -0.025635738857090473 -8.982813424058254
343 -0.02564736343920231 -9.005193526390945 -0.026007613725960256 -9.008821037784214
344 -0.02563663087785244 -9.030830157268797 -0.0259872667491436 -9.034808304533358
345 -0.025629807729274035 -9.056459964998071 -0.025486472994089127 -9.060294777527448
346 -0.02563146045431495 -9.082091425452386 -0.025363480020314456 -9.085658257547761
347 -0.025624652206897736 -9.107716077659283 -0.025631316658109426 -9.111289574205871
348 -0.025506500713527204 -9.133222578372811 -0.030914544593542814 -9.142204118799414
349 -0.025577920582145454 -9.158800498954957 -0.025345447845757006 -9.167549566645171
350 -0.025584092643111945 -9.184384591598068 -0.025613891147077083 -9.193163457792249
351 -0.025584616977721453 -9.209969208575789 -0.02559662573039532 -9.218760083522644
352 -0.025584017857909203 -9.235553226433698 -0.025536850187927486 -9.244296933710572
353 -0.02558153597638011 -9.261134762410078 -0.025584578327834607 -9.269881512038406
354 -0.02558173518627882 -9.286716497596357 -0.025538658350706102 -9.295420170389113
355 -0.02558029256761074 -9.312296790163968 -0.025626066047698258 -9.32104623643681
356 -0.02558043599128723 -9.337877226155255 -0.02561334064230323 -9.346659577079114
357 -0.025579777918756007 -9.36345700407401 -0.025662250816822052 -9.372321827895936
358 -0.025579182896763086 -9.389036186970774 -0.02568084029480815 -9.398002668190744
359 -0.02557416232302785 -9.414610349293802 -0.025681108329445125 -9.423683776520189
360 -0.02557393740862608 -9.44018428670243 -0.02601442961022258 -9.449698206130412
361 -0.025567817129194738 -9.465752103831624 -0.025718806125223637 -9.475417012255635
362 -0.025568785704672338 -9.491320889536297 -0.02571083325892687 -9.501127845514562
363 -0.025566381681710482 -9.516887271218007 -0.025498043932020664 -9.526625889446583
364 -0.025563400890678167 -9.542450672108686 -0.025162516627460718 -9.551788406074044
365 -0.02556985467672348 -9.568020526785409 -0.025351402163505555 -9.577139808237549
366 -0.025570585485547782 -9.593591112270957 -0.025507934112101793 -9.602647742349651
367 -0.025565082021057606 -9.619156194292014 -0.025312090199440716 -9.627959832549092
368 -0.02557038264349103 -9.644726576935504 -0.025469659175723792 -9.653429491724815
369 -0.025569614861160515 -9.670296191796664 -0.0253600406460464 -9.67878953237086
370 -0.025573768094182013 -9.695869959890846 -0.025684902723878623 -9.704474435094738
371 -0.025588742457330227 -9.721458702348176 -0.025047771260142328 -9.729522206354881
372 -0.02558109359815717 -9.747039795946334 -0.02544715302065015 -9.754969359375531
373 -0.025579540617763998 -9.772619336564098 -0.025520780030637978 -9.780490139406169
374 -0.02556450041010976 -9.798183836974207 -0.025077667273581027 -9.80556780667975
375 -0.02557999501004815 -9.823763831984255 -0.02571133356541395 -9.831279140245165
376 -0.025586485955864192 -9.84935031794012 -0.02683506915345788 -9.858114209398623
377 -0.02557440772652626 -9.874924725666647 -0.025671804789453745 -9.883786014188077
378 -0.025575369223952295 -9.9005000948906 -0.025568440556526184 -9.909354454744603
379 -0.025574436876922846 -9.926074531767522 -0.02561931312084198 -9.934973767865445
380 -0.025573671236634253 -9.951648203004156 -0.025519268307834863 -9.96049303617328
381 -0.025567752495408057 -9.977215955499565 -0.025487001240253448 -9.985980037413535
382 -0.025572731904685498 -10.00278868740425 -0.025519443955272437 -10.011499481368807
383 -0.025582117307931185 -10.02837080471218 -0.024817636515945197 -10.036317117884751
384 -0.025570152699947356 -10.053940957412127 -0.025747891701757907 -10.06206500958651
385 -0.025568852573633193 -10.07950980998576 -0.02568587437272072 -10.087750883959231
386 -0.025563983246684074 -10.105073793232444 -0.025514724012464286 -10.113265607971694
387 -0.025563256815075874 -10.13063705004752 -0.025538133829832076 -10.138803741801526
388 -0.02556923432275653 -10.156206284370276 -0.026399576850235463 -10.165203318651761
389 -0.02554788738489151 -10.181754171755168 -0.025408860016614198 -10.190612178668376
390 -0.02555488934740424 -10.207309061102572 -0.025608527287840844 -10.216220705956216
391 -0.025550479348748923 -10.23285954045132 -0.025558646582067013 -10.241779352538282
392 -0.025554270669817924 -10.25841381112114 -0.025571763515472412 -10.267351116053755
393 -0.02555693918839097 -10.28397075030953 -0.02555594677105546 -10.29290706282481
394 -0.025544703472405672 -10.309515453781936 -0.026556882075965405 -10.319463944900775
395 -0.025551441125571728 -10.335066894907508 -0.025827317126095296 -10.34529126202687
396 -0.025549006834626197 -10.360615901742134 -0.024926767591387032 -10.370218029618258
397 -0.025543784815818073 -10.386159686557953 -0.025588168948888778 -10.395806198567147
398 -0.025541622564196585 -10.411701309122149 -0.025289683509618043 -10.421095882076765
399 -0.025545860920101405 -10.43724717004225 -0.025471440516412258 -10.446567322593177
400 -0.02557456595823169 -10.462821736000482 -0.02735041119158268 -10.47391773378476
401 -0.025529850274324417 -10.488351586274806 -0.025598956737667322 -10.499516690522427
402 -0.02552874442189932 -10.513880330696706 -0.02558618364855647 -10.525102874170983
403 -0.025531580112874507 -10.53941191080958 -0.025585259217768906 -10.550688133388752
404 -0.025529741216450928 -10.56494165202603 -0.02547643333673477 -10.576164566725486
405 -0.025528584141284227 -10.590470236167315 -0.025551513582468034 -10.601716080307954
406 -0.025529663264751434 -10.615999899432067 -0.025452525541186332 -10.62716860584914
407 -0.02552804723381996 -10.641527946665887 -0.025470977742224933 -10.652639583591366
408 -0.025524689443409444 -10.667052636109297 -0.025435693841427565 -10.678075277432793
409 -0.025537892524152995 -10.692590528633449 -0.02650101762264967 -10.704576295055443
410 -0.02551730377599597 -10.718107832409444 -0.0254236307926476 -10.729999925848091
411 -0.02551939431577921 -10.743627226725224 -0.02530532153323293 -10.755305247381324
412 -0.025518707092851402 -10.769145933818075 -0.025394316762685776 -10.78069956414401
413 -0.025516747124493123 -10.794662680942569 -0.025482981558889152 -10.8061825457029
414 -0.025516077876091003 -10.82017875881866 -0.025594584178179502 -10.831777129881079
415 -0.025513182766735552 -10.845691941585395 -0.025373627711087466 -10.857150757592166
416 -0.025518460478633643 -10.871210402064028 -0.025548518542200326 -10.882699276134366
417 -0.025520277302712203 -10.89673067936674 -0.025479634292423725 -10.90817891042679
418 -0.025513746868819 -10.92224442623556 -0.02540560169145465 -10.933584512118244
419 -0.025518931169062852 -10.947763357404623 -0.02522870069369674 -10.958813212811942
420 -0.02552122324705124 -10.973284580651674 -0.0252300220541656 -10.984043234866107
421 -0.025526953022927047 -10.998811533674601 -0.02519454937428236 -11.009237784240389
422 -0.025523864198476076 -11.024335397873077 -0.025513535458594562 -11.034751319698984
423 -0.02552563427016139 -11.04986103214324 -0.025261260475963353 -11.060012580174947
424 -0.025532297603785992 -11.075393329747024 -0.025932948756963014 -11.08594552893191
425 -0.025515650305896996 -11.100908980052921 -0.0258859989233315 -11.111831527855243
426 -0.025525352265685797 -11.126434332318606 -0.025645694136619566 -11.137477221991862
427 -0.025519867334514855 -11.15195419965312 -0.02572677070274949 -11.163203992694612
428 -0.02552098026499152 -11.177475179918112 -0.025661489553749563 -11.188865482248362
429 -0.02552691549062729 -11.203002095408738 -0.026500047370791435 -11.215365529619154
430 -0.025503359269350767 -11.22850545467809 -0.025689941272139548 -11.241055470891293
431 -0.02550227427855134 -11.25400772895664 -0.02541689770296216 -11.266472368594256
432 -0.02550256308168173 -11.279510292038323 -0.025612267199903727 -11.29208463579416
433 -0.025496931560337544 -11.30500722359866 -0.02540929839015007 -11.31749393418431
434 -0.02549488190561533 -11.330502105504275 -0.02605004096403718 -11.343543975148346
435 -0.02550056725740433 -11.35600267276168 -0.025720847491174936 -11.369264822639522
436 -0.02548873461782932 -11.381491407379508 -0.025854864064604043 -11.395119686704126
437 -0.02549051772803068 -11.406981925107539 -0.02544414298608899 -11.420563829690215
438 -0.02549440264701843 -11.432476327754557 -0.025218923483043908 -11.445782753173258
439 -0.025484671257436274 -11.457960999011993 -0.025116374157369135 -11.470899127330627
440 -0.025493349973112346 -11.483454348985106 -0.025844409130513668 -11.49674353646114
441 -0.025504219625145198 -11.50895856861025 -0.023430731147527695 -11.520174267608668
442 -0.025504188798367976 -11.534462757408619 -0.025320992153137923 -11.545495259761806
443 -0.025508930161595344 -11.559971687570215 -0.025508122332394124 -11.571003382094199
444 -0.02550595300272107 -11.585477640572936 -0.025544100254774094 -11.596547482348972
445 -0.025506169907748698 -11.610983810480684 -0.025454997178167106 -11.62200247952714
446 -0.02550934609025717 -11.63649315657094 -0.025806661881506442 -11.647809141408647
447 -0.025502409506589174 -11.66199556607753 -0.02546928180381656 -11.673278423212464
448 -0.025512928329408168 -11.68750849440694 -0.024739043042063712 -11.698017466254528
449 -0.0255098064430058 -11.713018300849946 -0.02563809808343649 -11.723655564337966
450 -0.025501443818211556 -11.738519744668157 -0.02545450795441866 -11.749110072292384
451 -0.025505127292126416 -11.764024871960283 -0.025410915538668633 -11.774520987831051
452 -0.02551656775176525 -11.789541439712048 -0.024230986181646586 -11.798751974012697
453 -0.025517385452985764 -11.815058825165034 -0.025472980551421644 -11.82422495456412
454 -0.025517386104911565 -11.840576211269946 -0.025505235139280557 -11.8497301897034
455 -0.025517583172768355 -11.866093794442714 -0.025534295570105316 -11.875264485273506
456 -0.02551399013027549 -11.891607784572988 -0.025504432432353497 -11.900768917705859
457 -0.02551408689469099 -11.91712187146768 -0.025570709072053433 -11.926339626777912
458 -0.025510065909475087 -11.942631937377156 -0.025439070630818607 -11.95177869740873
459 -0.02551065692678094 -11.968142594303936 -0.02552483230829239 -11.977303529717023
460 -0.02550794295966625 -11.993650537263603 -0.025465197023004295 -12.002768726740028
461 -0.025512805208563805 -12.019163342472167 -0.025615485198795796 -12.028384211938823
462 -0.02550582168623805 -12.044669164158405 -0.025202820543199778 -12.053587032482023
463 -0.02551236320286989 -12.070181527361274 -0.025479713175445794 -12.07906674565747
464 -0.025513330474495888 -12.09569485783577 -0.02548276223242283 -12.104549507889892
465 -0.02549980189651251 -12.121194659732282 -0.02593416953459382 -12.130483677424486
466 -0.025505640637129547 -12.146700300369412 -0.024761164747178554 -12.155244842171665
467 -0.025508706364780663 -12.172209006734192 -0.02607718566432595 -12.181322027835991
468 -0.025502340123057365 -12.19771134685725 -0.025582319870591164 -12.206904347706582
469 -0.025501818861812353 -12.223213165719063 -0.025440795812755823 -12.232345143519337
470 -0.02550502810627222 -12.248718193825335 -0.025554775539785624 -12.257899919059122
471 -0.02549888351932168 -12.274217077344657 -0.025494795758277178 -12.2833947148174
472 -0.025499465689063073 -12.29971654303372 -0.02549960883334279 -12.308894323650742
473 -0.025502582360059024 -12.325219125393778 -0.025104006193578242 -12.33399832984432
474 -0.025497153215110303 -12.350716278608887 -0.025594148971140384 -12.359592478815461
475 -0.0254983083344996 -12.376214586943387 -0.025534954108297824 -12.38512743292376
476 -0.02550230696797371 -12.401716893911361 -0.025466203689575195 -12.410593636613335
477 -0.02549581378698349 -12.427212707698345 -0.025250512827187776 -12.435844149440523
478 -0.02552404785528779 -12.452736755553634 -0.026665840577334166 -12.462509990017857
479 -0.025492964312434196 -12.478229719866068 -0.02531722988933325 -12.48782721990719
480 -0.025494781602174044 -12.503724501468241 -0.025520583521574734 -12.513347803428765
481 -0.02549351779744029 -12.52921801926568 -0.025531699880957603 -12.538879503309722
482 -0.025494155194610357 -12.554712174460292 -0.025566733628511428 -12.564446236938235
483 -0.025489327590912582 -12.580201502051205 -0.024902211502194405 -12.589348448440429
484 -0.025498962216079234 -12.605700464267285 -0.025010484270751476 -12.61435893271118
485 -0.02549677388742566 -12.63119723815471 -0.02602785350754857 -12.640386786218729
486 -0.025489267706871033 -12.65668650586158 -0.025648935232311487 -12.66603572145104
487 -0.02549543771892786 -12.682181943580508 -0.02560159917920828 -12.691637320630248
488 -0.02549215415492654 -12.707674097735435 -0.025832302682101727 -12.717469623312349
489 -0.025480637885630132 -12.733154735621065 -0.025458625331521035 -12.742928248643869
490 -0.025489765871316194 -12.758644501492382 -0.025412982888519765 -12.76834123153239
491 -0.025487407855689526 -12.784131909348071 -0.0255518214777112 -12.7938930530101
492 -0.02548306193202734 -12.809614971280098 -0.025566876120865344 -12.819459929130966
493 -0.025498706102371215 -12.83511367738247 -0.0247209376655519 -12.844180866796519
494 -0.02548581250011921 -12.860599489882588 -0.025534079223871232 -12.86971494602039
495 -0.025487340427935122 -12.886086830310523 -0.025281403213739395 -12.894996349234129
496 -0.02548673590645194 -12.911573566216974 -0.025508814491331577 -12.92050516372546
497 -0.025492604728788136 -12.937066170945762 -0.026125466171652078 -12.946630629897113
498 -0.025480828061699868 -12.962546999007461 -0.025457861181348563 -12.97208849107846
499 -0.02547780768945813 -12.98802480669692 -0.025742057152092455 -12.997830548230553
500 -0.02548114927485585 -13.013505955971777 -0.025105936266481877 -13.022936484497034
501 -0.02548309387639165 -13.038989049848169 -0.025424054823815823 -13.04836053932085
502 -0.02547544175758958 -13.064464491605758 -0.025528522953391076 -13.07388906227424
503 -0.025476202182471753 -13.089940693788229 -0.025510817114263774 -13.099399879388503
504 -0.02547136917710304 -13.115412062965332 -0.025657536834478377 -13.125057416222981
505 -0.025475516449660063 -13.140887579414992 -0.02546688886359334 -13.150524305086575
506 -0.02547597112134099 -13.166363550536333 -0.025307065155357123 -13.175831370241932
507 -0.02547458400949836 -13.191838134545831 -0.025203774962574244 -13.201035145204505
508 -0.0254710266366601 -13.217309161182492 -0.02538692681118846 -13.226422072015694
509 -0.025474288128316404 -13.242783449310808 -0.025657442584633827 -13.252079514600329
510 -0.02546112136915326 -13.268244570679961 -0.024029637686908245 -13.276109152287237
511 -0.025484836008399726 -13.29372940668836 -0.025498739536851646 -13.301607891824089
512 -0.025483618676662444 -13.319213025365023 -0.02526343185454607 -13.326871323678635
513 -0.025483272690325975 -13.34469629805535 -0.026041667256504298 -13.352912990935138
514 -0.025481125805526972 -13.370177423860877 -0.02553987791761756 -13.378452868852756
515 -0.025483610294759273 -13.395661034155637 -0.025444693118333816 -13.40389756197109
516 -0.02548813447356224 -13.4211491686292 -0.02598204482346773 -13.42987960679456
517 -0.025479244254529475 -13.44662841288373 -0.025295391120016573 -13.455174997914575
518 -0.0254747249186039 -13.472103137802334 -0.025495253223925828 -13.480670251138502
519 -0.025500751566141844 -13.497603889368476 -0.024588150065392257 -13.505258401203895
520 -0.025491365510970355 -13.523095254879445 -0.025710884109139444 -13.530969285313034
521 -0.025483393203467132 -13.548578648082913 -0.025240486208349466 -13.556209771521385
522 -0.025483205448836088 -13.574061853531749 -0.025792805943638086 -13.582002577465023
523 -0.025483175832778215 -13.599545029364528 -0.025647074170410632 -13.607649651635434
524 -0.02548099886626005 -13.625026028230788 -0.02540365410968661 -13.63305330574512
525 -0.025461026933044195 -13.650487055163833 -0.02585554579272866 -13.658908851537849
526 -0.025474259443581105 -13.675961314607413 -0.02549629481509328 -13.684405146352942
527 -0.02547250483185053 -13.701433819439263 -0.02534823687747121 -13.709753383230414
528 -0.025471879355609416 -13.726905698794873 -0.02553898124024272 -13.735292364470656
529 -0.025467160250991584 -13.752372859045865 -0.02579244477674365 -13.7610848092474
530 -0.025467920769006013 -13.777840779814872 -0.025204714853316545 -13.786289524100717
531 -0.02547151828184724 -13.803312298096719 -0.02485772855579853 -13.811147252656514
532 -0.0254664009436965 -13.828778699040415 -0.025571027491241693 -13.836718280147757
533 -0.025469550024718048 -13.854248249065133 -0.025314342975616456 -13.862032623123373
534 -0.025467285607010125 -13.879715534672144 -0.0254555968567729 -13.887488219980145
535 -0.025468639750033616 -13.905184174422178 -0.025327641144394876 -13.91281586112454
536 -0.025464382767677308 -13.930648557189855 -0.025246338918805122 -13.938062200043346
537 -0.0255448448471725 -13.956193402037027 -0.024035794660449028 -13.962097994703795
538 -0.025488896016031503 -13.981682298053059 -0.02546194652095437 -13.987559941224749
539 -0.02548661604523659 -14.007168914098296 -0.0254729475826025 -14.013032888807352
540 -0.025484031718224286 -14.03265294581652 -0.025505108200013636 -14.038537997007365
541 -0.025485216081142424 -14.058138161897663 -0.025353130139410495 -14.063891127146777
542 -0.02549255909398198 -14.083630720991644 -0.02521021105349064 -14.089101338200267
543 -0.025485522486269473 -14.109116243477914 -0.025680038146674633 -14.114781376346942
544 -0.02548046475276351 -14.134596708230678 -0.02556714164093137 -14.140348517987873
545 -0.025473030656576155 -14.160069738887254 -0.02507825316861272 -14.165426771156485
546 -0.02547310646623373 -14.185542845353487 -0.02502876641228795 -14.190455537568772
547 -0.025490290485322475 -14.21103313583881 -0.0248967994004488 -14.21535233696922
548 -0.025479318201541902 -14.236512454040351 -0.02591384146362543 -14.241266178432845
549 -0.025484388042241336 -14.261996842082592 -0.025491926912218334 -14.266758105345064
550 -0.025482624303549528 -14.287479466386142 -0.02555157132446766 -14.29230967666953
551 -0.025478328112512827 -14.312957794498654 -0.025587125588208436 -14.317896802257739
552 -0.02548202024772763 -14.338439814746382 -0.025836948305368423 -14.343733750563107
553 -0.02547292960807681 -14.363912744354458 -0.024195145722478627 -14.367928896285585
554 -0.025482103694230318 -14.389394848048688 -0.02541082603856921 -14.393339722324155
555 -0.025485362205654383 -14.414880210254342 -0.025546200294047593 -14.418885922618204
556 -0.02548962589353323 -14.440369836147875 -0.0244237607344985 -14.443309683352702
557 -0.02548758713528514 -14.46585742328316 -0.02555160252377391 -14.468861285876475
558 -0.025487973541021346 -14.491345396824181 -0.02555653415620327 -14.494417820032679
559 -0.02548621678724885 -14.51683161361143 -0.02554687224328518 -14.519964692275964
560 -0.02549579497426748 -14.542327408585697 -0.025747414492070676 -14.545712106768034
561 -0.02546913707628846 -14.567796545661986 -0.02567351395264268 -14.571385620720678
562 -0.02547932108864188 -14.593275866750629 -0.025727115012705325 -14.597112735733383
563 -0.025486987084150314 -14.61876285383478 -0.02565955398604274 -14.622772289719425
564 -0.02547005331143737 -14.644232907146217 -0.02556549562141299 -14.648337785340837
565 -0.025472923181951046 -14.669705830328168 -0.02556748203933239 -14.673905267380169
566 -0.025465506594628096 -14.695171336922796 -0.026509770937263966 -14.700415038317432
567 -0.02546425685286522 -14.720635593775661 -0.025294830650091173 -14.725709868967524
568 -0.025467059481889008 -14.74610265325755 -0.02544065862894058 -14.751150527596465
569 -0.025465676654130222 -14.77156832991168 -0.025348363909870386 -14.776498891506336
570 -0.025449787359684707 -14.797018117271366 -0.02621513744816184 -14.802714028954497
571 -0.025456237234175207 -14.822474354505541 -0.025035311095416547 -14.827749340049914
572 -0.025446724984794854 -14.847921079490336 -0.024677249137312174 -14.852426589187226
573 -0.025458955112844704 -14.87338003460318 -0.025621832255274056 -14.8780484214425
574 -0.025456845946609973 -14.89883688054979 -0.025291851349174978 -14.903340272791676
575 -0.02545771114528179 -14.924294591695073 -0.025573690049350263 -14.928913962841026
576 -0.0254563900642097 -14.949750981759284 -0.025481463130563497 -14.95439542597159
577 -0.02545717405155301 -14.975208155810837 -0.02538491589948535 -14.979780341871075
578 -0.02545642023906112 -15.000664576049898 -0.02541267955675721 -15.005193021427832
579 -0.025458734761923552 -15.02612331081182 -0.025352695491164923 -15.030545716918997
580 -0.025458002742379904 -15.0515813135542 -0.025422814395278694 -15.055968531314276
581 -0.02546943360939622 -15.077050747163597 -0.024328442197293042 -15.080296973511569
582 -0.02546480493620038 -15.102515552099797 -0.02553654322400689 -15.105833516735576
583 -0.025466742180287837 -15.127982294280086 -0.025590727850794793 -15.13142424458637
584 -0.025457890704274178 -15.15344018498436 -0.025818646978586914 -15.157242891564957
585 -0.025461236387491225 -15.178901421371851 -0.02558079771697521 -15.182823689281932
586 -0.025459182262420655 -15.20436060363427 -0.025351001229137183 -15.208174690511068
587 -0.025461470521986485 -15.229822074156257 -0.0254774977453053 -15.233652188256373
588 -0.025454635452479123 -15.255276709608736 -0.02485890071839094 -15.258511088974764
589 -0.025464300625026227 -15.280741010233763 -0.025336079951375722 -15.28384716892614
590 -0.025466891191899776 -15.306207901425664 -0.02558914152905345 -15.309436310455194
591 -0.025467884074896575 -15.33167578550056 -0.025546793453395368 -15.33498310390859
592 -0.025475296191871166 -15.35715108169243 -0.025312983617186546 -15.360296087525777
593 -0.0254650698043406 -15.382616151496771 -0.025489706825464965 -15.385785794351241
594 -0.025459648855030537 -15.408075800351801 -0.02540120277553797 -15.411186997126778
595 -0.02546120071783662 -15.433537001069638 -0.02542809583246708 -15.436615092959245
596 -0.02546028168871999 -15.458997282758357 -0.025530784949660303 -15.462145877908906
597 -0.025457029324024917 -15.484454312082383 -0.02472636168822646 -15.486872239597133
598 -0.02545780362561345 -15.509912115707996 -0.02568005183711648 -15.51255229143425
599 -0.02545981789007783 -15.535371933598073 -0.025409964378923178 -15.537962255813174
600 -0.025458951480686665 -15.56083088507876 -0.025521553307771682 -15.563483809120946
601 -0.025460887234658003 -15.586291772313418 -0.02527564112097025 -15.588759450241916
602 -0.025462503731250762 -15.61175427604467 -0.025501268077641727 -15.614260718319558
603 -0.02546387193724513 -15.637218147981914 -0.02558282408863306 -15.639843542408192
604 -0.02545859618112445 -15.662676744163038 -0.025430990476161243 -15.665274532884354
605 -0.025464126002043487 -15.688140870165082 -0.025257758796215057 -15.690532291680569
606 -0.02547064460813999 -15.713611514773222 -0.025262998417019844 -15.715795290097589
607 -0.025462933536618947 -15.739074448309841 -0.0248090285807848 -15.740604318678374
608 -0.025473075918853283 -15.764547524228695 -0.025755330082029106 -15.766359648760403
609 -0.025462136883288623 -15.790009661111982 -0.02536906851455569 -15.791728717274959
610 -0.025461307726800442 -15.815470968838783 -0.02540873484686017 -15.817137452121818
611 -0.02546686287969351 -15.840937831718476 -0.024759399332106115 -15.841896851453924
612 -0.02546090157702565 -15.866398733295501 -0.025395942479372026 -15.867292793933297
613 -0.025467089656740428 -15.89186582295224 -0.02540472410619259 -15.892697518039489
614 -0.025463389977812768 -15.917329212930053 -0.025806234031915665 -15.918503752071404
615 -0.025460834614932537 -15.942790047544985 -0.025523905642330647 -15.944027657713734
616 -0.02548373779281974 -15.968273785337805 -0.026300637423992156 -15.970328295137726
617 -0.02545696748420596 -15.993730752822012 -0.025588997080922125 -15.995917292218648
618 -0.025454837828874588 -16.019185590650885 -0.0253692539408803 -16.02128654615953
619 -0.025461235642433168 -16.044646826293317 -0.024618045799434184 -16.045904591958966
620 -0.02546125082299113 -16.07010807711631 -0.025490659475326537 -16.071395251434293
621 -0.02545466125011444 -16.095562738366425 -0.02542673023417592 -16.09682198166847
622 -0.02545648757368326 -16.12101922594011 -0.02547680614516139 -16.12229878781363
623 -0.025453730300068856 -16.146472956240178 -0.025455958861857652 -16.14775474667549
624 -0.02545133726671338 -16.17192429350689 -0.0253987941890955 -16.173153540864583
625 -0.02545118536800146 -16.197375478874893 -0.025689532142132522 -16.198843073006714
626 -0.025452717766165735 -16.222828196641057 -0.02538550915196538 -16.22422858215868
627 -0.025447098072618246 -16.248275294713675 -0.025877357833087443 -16.25010593999177
628 -0.02545912507921457 -16.27373441979289 -0.026214914862066507 -16.276320854853836
629 -0.02544334130361676 -16.29917776109651 -0.02537041613832116 -16.30169127099216
630 -0.025443039555102586 -16.324620800651612 -0.025637504644691944 -16.32732877563685
631 -0.025439000874757766 -16.35005980152637 -0.025866246689110993 -16.353195022325963
632 -0.025434392504394054 -16.375494194030765 -0.025236131995916365 -16.37843115432188
633 -0.025432027969509365 -16.400926222000273 -0.025542881246656178 -16.403974035568538
634 -0.025433642510324716 -16.426359864510598 -0.02529914155602455 -16.429273177124564
635 -0.02543526776134968 -16.451795132271947 -0.025416563823819162 -16.454689740948382
636 -0.025431033037602902 -16.47722616530955 -0.025501811970025302 -16.480191552918406
637 -0.025430891197174788 -16.502657056506724 -0.02589119803160429 -16.50608275095001
638 -0.025425335206091405 -16.528082391712815 -0.02571010319516063 -16.53179285414517
639 -0.025421671196818353 -16.55350406290963 -0.025291540287435056 -16.557084394432604
640 -0.025424187257885932 -16.578928250167518 -0.025300516467541456 -16.582384910900146
641 -0.0254323972389102 -16.604360647406427 -0.02516409019008279 -16.607549001090227
642 -0.02542272601276636 -16.629783373419194 -0.025530261266976596 -16.633079262357203
643 -0.02542559327557683 -16.655208966694772 -0.025697565264999868 -16.6587768276222
644 -0.025436329562216996 -16.68064529625699 -0.024234073236584663 -16.683010900858786
645 -0.02543726162984967 -16.70608255788684 -0.02580686016008258 -16.708817761018867
646 -0.0254260228946805 -16.731508580781522 -0.02495776452124119 -16.733775525540107
647 -0.025433660577982665 -16.756942241359503 -0.025541110523045064 -16.75931663606315
648 -0.025428715255111457 -16.782370956614614 -0.02540778610855341 -16.784724422171703
649 -0.025415975227952005 -16.807786931842564 -0.02679578373208642 -16.81152020590379
650 -0.025418512988835573 -16.8332054448314 -0.025739988218992947 -16.837260194122784
651 -0.02542054569348693 -16.858625990524885 -0.025402436777949334 -16.862662630900733
652 -0.025417965650558472 -16.884043956175443 -0.025371456425637005 -16.88803408732637
653 -0.0254204704426229 -16.909464426618065 -0.02543533146381378 -16.913469418790186
654 -0.02542270515114069 -16.934887131769205 -0.02544176299124956 -16.938911181781435
655 -0.02541653737425804 -16.960303669143464 -0.025397133361548186 -16.964308315142983
656 -0.025421561766415836 -16.98572523090988 -0.025394455157220365 -16.9897027703002
657 -0.025420896615833043 -17.011146127525713 -0.025375325698405504 -17.015078095998607
658 -0.02541695525869727 -17.03656308278441 -0.025441570300608875 -17.040519666299215
659 -0.025423453096300362 -17.061986535880713 -0.025719161983579396 -17.066238828282795
660 -0.02541106753051281 -17.087397603411226 -0.025114582385867834 -17.091353410668663
661 -0.025417582131922245 -17.11281518554315 -0.02575430665165186 -17.117107717320316
662 -0.025415279250591994 -17.13823046479374 -0.025583287607878445 -17.142691004928196
663 -0.02541703376919031 -17.16364749856293 -0.02532559772953391 -17.16801660265773
664 -0.0254149004817009 -17.18906239904463 -0.025500515848398207 -17.19351711850613
665 -0.025413565058261155 -17.214475964102892 -0.024660018272697926 -17.218177136778827
666 -0.025414665695279837 -17.23989062979817 -0.025340952537953855 -17.24351808931678
667 -0.025420437566936016 -17.265311067365108 -0.02535992059856653 -17.268878009915348
668 -0.025418718904256822 -17.290729786269363 -0.02543935040012002 -17.294317360315468
669 -0.02542118923738599 -17.316150975506748 -0.025386508740484714 -17.319703869055953
670 -0.02542185438796878 -17.341572829894716 -0.025361324194818735 -17.345065193250772
671 -0.02542331935837865 -17.366996149253094 -0.025262212753295897 -17.37032740600407
672 -0.02541854428127408 -17.392414693534366 -0.02521968064829707 -17.395547086652368
673 -0.02543526077643037 -17.417849954310796 -0.02650297963991761 -17.422050066292286
674 -0.0254170885309577 -17.443267042841754 -0.02547901403158903 -17.447529080323875
675 -0.02541790744289756 -17.46868495028465 -0.025618746876716614 -17.47314782720059
676 -0.025411752890795468 -17.494096703175448 -0.025271840672940016 -17.49841966787353
677 -0.02541425283998251 -17.51951095601543 -0.025466479174792767 -17.523886147048323
678 -0.025469276774674653 -17.544980232790106 -0.022337494138628244 -17.546223641186952
679 -0.025423582084476946 -17.570403814874584 -0.025422410760074853 -17.571646051947027
680 -0.025425449013710022 -17.595829263888294 -0.025392897054553033 -17.59703894900158
681 -0.0254225080832839 -17.62125177197158 -0.025343621149659157 -17.622382570151238
682 -0.025430324859917162 -17.646682096831498 -0.02556085241958499 -17.647943422570822
683 -0.02542380364611745 -17.672105900477614 -0.02508901748806238 -17.673032440058886
684 -0.025425136927515267 -17.69753103740513 -0.025435629952698945 -17.698468070011586
685 -0.025427352357655763 -17.722958389762788 -0.026029653009027244 -17.72449772302061
686 -0.02542484626173973 -17.748383236024527 -0.025534417014569044 -17.75003214003518
687 -0.02542790863662958 -17.773811144661156 -0.02615178134292364 -17.776183921378106
688 -0.025423405785113574 -17.79923455044627 -0.025135227385908364 -17.801319148764016
689 -0.02541359132155776 -17.824648141767828 -0.025934443809092045 -17.827253592573108
690 -0.025411227997392417 -17.85005936976522 -0.02566356770694256 -17.85291716028005
691 -0.02542078336700797 -17.875480153132226 -0.025221009273082018 -17.878138169553132
692 -0.02542996611446142 -17.90091011924669 -0.023383220471441746 -17.901521390024573
693 -0.0254350452683866 -17.926345164515077 -0.02527328794822097 -17.926794677972794
694 -0.02543638665229082 -17.951781551167368 -0.02545131864026189 -17.952245996613055
695 -0.02543457252904773 -17.977216123696415 -0.026054739393293856 -17.97830073600635
696 -0.025429275725036858 -18.002645399421453 -0.025467853154987098 -18.003768589161336
697 -0.025428353622555733 -18.02807375304401 -0.025644363556057214 -18.029412952717394
698 -0.025428616721183062 -18.05350236976519 -0.02534683281555772 -18.05475978553295
699 -0.02544520143419504 -18.078947571199386 -0.026515083387494087 -18.081274868920445
700 -0.025416117906570435 -18.104363689105956 -0.025461011193692686 -18.106735880114137
701 -0.02541785202920437 -18.12978154113516 -0.02543188678100705 -18.132167766895144
702 -0.025415014754980803 -18.15519655589014 -0.025440253783017397 -18.15760802067816
703 -0.025410714372992516 -18.18060727026313 -0.02547850916162133 -18.183086529839784
704 -0.025410635769367217 -18.2060179060325 -0.025476728472858666 -18.208563258312644
705 -0.025413157232105733 -18.231431063264605 -0.02526659481227398 -18.233829853124917
706 -0.025412401277571918 -18.256843464542175 -0.025262154545634984 -18.259092007670553
707 -0.025414709094911815 -18.282258173637086 -0.025286925304681063 -18.284378932975233
708 -0.02541109509766102 -18.307669268734745 -0.024986371118575334 -18.30936530409381
709 -0.025421796832233667 -18.33309106556698 -0.02572453524917364 -18.335089839342984
710 -0.02541284104809165 -18.35850390661507 -0.025187455117702484 -18.360277294460687
711 -0.025426272116601468 -18.38393017873167 -0.024749918933957817 -18.385027213394643
712 -0.025421617086976767 -18.409351795818647 -0.025005790498107673 -18.41003300389275
713 -0.02542418008670211 -18.43477597590535 -0.02495465399697423 -18.434987657889724
714 -0.0254243403673172 -18.460200316272665 -0.025422941893339157 -18.460410599783064
715 -0.025419806595891714 -18.485620122868557 -0.025386438798159362 -18.48579703858122
716 -0.025424514152109622 -18.511044637020667 -0.02532398942857981 -18.5111210280098
717 -0.025420117750763895 -18.53646475477143 -0.025494208838790656 -18.53661523684859
718 -0.025420062802731992 -18.56188481757416 -0.02546480419114232 -18.56208004103973
719 -0.025420434214174746 -18.587305251788337 -0.025413442961871625 -18.5874934840016
720 -0.02541768429800868 -18.612722936086346 -0.02576636914163828 -18.61325985314324
721 -0.02542002033442259 -18.63814295642077 -0.02507610647007823 -18.63833595961332
722 -0.025419197883456944 -18.663562154304227 -0.025431813206523657 -18.663767772819842
723 -0.025424847938120367 -18.688987002242346 -0.025378815177828074 -18.68914658799767
724 -0.025419379677623512 -18.714406381919968 -0.02538929432630539 -18.714535882323975
725 -0.025415284652262927 -18.73982166657223 -0.025558512657880783 -18.740094394981856
726 -0.02542203478515148 -18.76524370135738 -0.025178247969597577 -18.765272642951455
727 -0.025399256497621536 -18.790642957855002 -0.0228532106615603 -18.788125853613014
728 -0.025435868371278047 -18.81607882622628 -0.02554561346769333 -18.813671467080706
729 -0.025426280777901412 -18.84150510700418 -0.025427128560841082 -18.83909859564155
730 -0.025427669752389193 -18.86693277675657 -0.025359100382775068 -18.864457696024324
731 -0.025421231146901847 -18.89235400790347 -0.02495491486042738 -18.88941261088475
732 -0.02543239751830697 -18.91778640542178 -0.02562501560896635 -18.915037626493717
733 -0.02542698457837105 -18.94321339000015 -0.025432479195296766 -18.940470105689013
734 -0.025428376346826553 -18.968641766346977 -0.025459862500429153 -18.965929968189442
735 -0.025425887387245893 -18.994067653734223 -0.025427840556949376 -18.991357808746393
736 -0.02542749708518386 -19.019495150819406 -0.025526787247508766 -19.0168845959939
737 -0.02542505133897066 -19.044920202158377 -0.0254467248916626 -19.042331320885562
738 -0.025424771197140216 -19.070344973355517 -0.025373042561113834 -19.067704363446676
739 -0.02544254967942834 -19.095787523034947 -0.027503165416419506 -19.095207528863096
740 -0.025404778961092233 -19.12119230199604 -0.025261547509580852 -19.120469076372675
741 -0.025405773147940635 -19.14659807514398 -0.02539429543539882 -19.145863371808073
742 -0.025410089921206237 -19.172008165065186 -0.025448886770755054 -19.171312258578826
743 -0.025407653395086528 -19.19741581846027 -0.026518864370882512 -19.197831122949708
744 -0.025399819295853377 -19.222815637756124 -0.02520270776003599 -19.223033830709745
745 -0.025405867118388416 -19.24822150487451 -0.025472876522690056 -19.248506707232437
746 -0.025405436009168624 -19.27362694088368 -0.025318191945552827 -19.27382489917799
747 -0.025404471345245837 -19.299031412228928 -0.025434393156319856 -19.29925929233431
748 -0.025405562948435545 -19.324436975177363 -0.025447639636695385 -19.324706931971004
749 -0.025399752799421547 -19.349836727976786 -0.025409364327788352 -19.350116296298793
750 -0.02539711119607091 -19.375233839172857 -0.024575552623718976 -19.374691848922513
751 -0.0254118537530303 -19.400645692925888 -0.02576996451243758 -19.40046181343495
752 -0.0254177737981081 -19.426063466723996 -0.02510168431326747 -19.425563497748218
753 -0.02541271587833762 -19.451476182602335 -0.025614310801029206 -19.451177808549247
754 -0.02540912590920925 -19.476885308511545 -0.025463396031409503 -19.476641204580655
755 -0.025412427727133036 -19.502297736238678 -0.02570214495062828 -19.502343349531284
756 -0.02540892418473959 -19.527706660423416 -0.025192165840417148 -19.5275355153717
757 -0.02540618535131216 -19.553112845774727 -0.025387674942612647 -19.552923190314313
758 -0.025406077969819307 -19.578518923744546 -0.025258275400847196 -19.57818146571516
759 -0.02540838047862053 -19.603927304223166 -0.02580467760562897 -19.60398614332079
760 -0.025395510625094174 -19.629322814848262 -0.025557955354452135 -19.62954409867524
761 -0.025401460565626623 -19.654724275413887 -0.025430615060031414 -19.65497471373527
762 -0.02540393900126219 -19.68012821441515 -0.025353974383324384 -19.680328688118596
763 -0.02540110135450959 -19.70552931576966 -0.024708257336169482 -19.705036945454765
764 -0.025411743577569722 -19.73094105934723 -0.025149652920663356 -19.73018659837543
765 -0.02540878327563405 -19.756349842622864 -0.025437692180275917 -19.755624290555705
766 -0.025396156311035156 -19.7817459989339 -0.02362702153623104 -19.779251312091937
767 -0.02541183354333043 -19.80715783247723 -0.025083929114043713 -19.80433524120598
768 -0.025408801343291997 -19.832566633820523 -0.025191132072359325 -19.829526373278338
769 -0.02541299369186163 -19.857979627512385 -0.02537075160071254 -19.85489712487905
770 -0.025415650475770234 -19.883395277988157 -0.025714253913611172 -19.88061137879266
771 -0.02540527991950512 -19.90880055790766 -0.025371339451521636 -19.905982718244182
772 -0.025402373354882 -19.934202931262544 -0.025371950585395098 -19.931354668829577
773 -0.025403360743075608 -19.95960629200562 -0.025477821100503208 -19.95683248993008
774 -0.025404173601418733 -19.98501046560704 -0.02537623029202223 -19.9822087202221
775 -0.025406437832862137 -20.010416903439904 -0.025424214825034142 -20.007632935047134
776 -0.02540724668651819 -20.035824150126423 -0.025461318902671337 -20.033094253949805
777 -0.025405684672296047 -20.06122983479872 -0.02543938746675849 -20.058533641416563
778 -0.025406505540013315 -20.086636340338732 -0.025400680862367152 -20.08393432227893
779 -0.025402678921818734 -20.11203901926055 -0.02534767482429743 -20.109281997103228
780 -0.025394814647734167 -20.137433833908283 -0.02417273111641407 -20.133454728219643
781 -0.025410095881670713 -20.162843929789954 -0.025523721892386674 -20.15897845011203
782 -0.025404616072773934 -20.188248545862727 -0.025180108845233917 -20.184158558957265
783 -0.025399478152394295 -20.21364802401512 -0.025588299427181483 -20.209746858384445
784 -0.025418281182646753 -20.239066305197767 -0.025603764317929746 -20.235350622702374
785 -0.025406224932521582 -20.264472530130288 -0.026250227633863688 -20.261600850336237
786 -0.025404315255582333 -20.28987684538587 -0.025327240116894245 -20.28692809045313
787 -0.02540113925933838 -20.315277984645206 -0.02565342979505658 -20.312581520248187
788 -0.025403303746134042 -20.34068128839134 -0.025474126543849708 -20.338055646792036
789 -0.025398859940469264 -20.36608014833181 -0.025778677128255368 -20.36383432392029
790 -0.025395359378308058 -20.39147550771012 -0.02518297927454114 -20.38901730319483
791 -0.025402907375246288 -20.416878415085364 -0.025313940457999708 -20.41433124365283
792 -0.025393960997462273 -20.442272376082826 -0.025390949007123707 -20.439722192659953
793 -0.025405293423682453 -20.467677669506507 -0.026029910426586866 -20.46575210308654
794 -0.025391403306275605 -20.493069072812784 -0.02551741087809205 -20.49126951396463
795 -0.025392546970397233 -20.51846161978318 -0.025341453030705452 -20.516610966995337
796 -0.025388273503631355 -20.54384989328681 -0.024772266671061517 -20.541383233666398
797 -0.025394793972373007 -20.569244687259186 -0.025655535236001014 -20.5670387689024
798 -0.025383494421839715 -20.594628181681024 -0.026013049855828287 -20.593051818758227
799 -0.025388701166957617 -20.62001688284798 -0.02542859222739935 -20.618480410985626
800 -0.02539038974791765 -20.6454072725959 -0.025177459605038165 -20.643657870590665
801 -0.025388974137604235 -20.670796246733506 -0.02529332460835576 -20.66895119519902
802 -0.025380307156592608 -20.696176553890098 -0.02491693738847971 -20.6938681325875
803 -0.02539545753970742 -20.721572011429807 -0.0278669155202806 -20.72173504810778
804 -0.025372076500207185 -20.746944087930014 -0.025460460036993027 -20.747195508144774
805 -0.025377709046006204 -20.77232179697602 -0.025382445007562638 -20.772577953152336
806 -0.025374564994126558 -20.797696361970146 -0.02527384888380766 -20.797851802036142
807 -0.025372113194316627 -20.82306847516446 -0.025317979417741297 -20.823169781453885
808 -0.02538334848359227 -20.848451823648055 -0.024950682651251554 -20.848120464105136
809 -0.025377001985907553 -20.873828825633964 -0.025995797663927078 -20.874116261769064
810 -0.025371106620877982 -20.89919993225484 -0.025340670347213747 -20.899456932116276
811 -0.02537616975605488 -20.924576102010896 -0.02500809608027339 -20.92446502819655
812 -0.0253837869502604 -20.949959888961157 -0.02398049021139741 -20.948445518407947
813 -0.02538641281425953 -20.975346301775417 -0.025110401399433612 -20.97355591980738
814 -0.025383049715310337 -21.000729351490726 -0.025371458381414413 -20.998927378188796
815 -0.025385619048029183 -21.026114970538757 -0.025464514270424843 -21.02439189245922
816 -0.02538281148299575 -21.05149778202175 -0.025367074459791184 -21.04975896691901
817 -0.02538360357284546 -21.076881385594596 -0.02512981230393052 -21.074888779222942
818 -0.02538390886038542 -21.10226529445498 -0.02542333947494626 -21.10031211869789
819 -0.025386740732938052 -21.127652035187918 -0.02546862242743373 -21.125780741125322
820 -0.02538845594972372 -21.15304049113764 -0.025092668365687132 -21.15087340949101
821 -0.025390439201146364 -21.178430930338788 -0.025060278084129094 -21.17593368757514
822 -0.025388591177761554 -21.20381952151655 -0.025559621583670377 -21.20149330915881
823 -0.025392950512468815 -21.22921247202902 -0.024051470588892697 -21.225544779747704
824 -0.02539964932948351 -21.2546121213585 -0.02535793390125036 -21.250902713648955
825 -0.025393690913915634 -21.280005812272417 -0.025325578078627585 -21.276228291727584
826 -0.025398206524550916 -21.305404018796967 -0.0253213869407773 -21.301549678668362
827 -0.025400352757424118 -21.33080437155439 -0.025699494779109953 -21.327249173447473
828 -0.02539453711360693 -21.356198908667995 -0.025591531954705714 -21.35284070540218
829 -0.025389905832707883 -21.381588814500702 -0.02541807135567069 -21.37825877675785
830 -0.02540493933483958 -21.406993753835543 -0.02502415645867586 -21.403282933216527
831 -0.02538879504427314 -21.432382548879815 -0.025440801214426757 -21.428723734430953
832 -0.025390885677188633 -21.457773434557005 -0.02532298620790243 -21.454046720638857
833 -0.025394915603101254 -21.483168350160106 -0.02541803289204836 -21.479464753530905
834 -0.025393486488610506 -21.508561836648717 -0.02441403241828084 -21.503878785949187
835 -0.025389571487903596 -21.53395140813662 -0.02545521343126893 -21.529333999380455
836 -0.02539692195132375 -21.559348330087943 -0.0255460605956614 -21.554880059976117
837 -0.025407616049051285 -21.584755946136994 -0.02563050538301468 -21.58051056535913
838 -0.025401402916759252 -21.610157349053754 -0.025571127235889436 -21.60608169259502
839 -0.02539378432556987 -21.635551133379323 -0.025403516925871374 -21.63148520952089
840 -0.02539546936750412 -21.660946602746826 -0.025371992494910955 -21.6568572020158
841 -0.02539220992475748 -21.686338812671583 -0.025344284530729056 -21.68220148654653
842 -0.025393233634531498 -21.711732046306114 -0.025390782207250596 -21.70759226875378
843 -0.025368597637861968 -21.737100643943975 -0.026195852644741537 -21.73378812139852
844 -0.02538774674758315 -21.76248839069156 -0.025408382155001165 -21.759196503553518
845 -0.02538821818307042 -21.78787660887463 -0.02527134194970131 -21.78446784550322
846 -0.025386624224483966 -21.813263233099114 -0.02543829698115587 -21.809906142484376
847 -0.025411384273320438 -21.838674617372433 -0.026212528347969055 -21.836118670832345
848 -0.025380229018628596 -21.864054846391063 -0.025237690750509502 -21.861356361582853
849 -0.025382187217473984 -21.889437033608537 -0.025125104188919067 -21.886481465771773
850 -0.02537980694323778 -21.914816840551776 -0.02550487071275711 -21.91198633648453
851 -0.025379329919815063 -21.94019617047159 -0.025390705186873676 -21.937377041671404
852 -0.025396971590816976 -21.965593142062406 -0.02465581176802516 -21.96203285343943
853 -0.025390641018748283 -21.990983783081155 -0.02526666335761547 -21.987299516797044
854 -0.025388685520738363 -22.016372468601894 -0.02549938773736358 -22.012798904534407
855 -0.025382622703909875 -22.041755091305802 -0.02458808720111847 -22.037386991735524
856 -0.025396787375211716 -22.067151878681013 -0.025162200257182122 -22.062549191992705
857 -0.02539411447942257 -22.092545993160435 -0.025425356812775135 -22.08797454880548
858 -0.025391072407364844 -22.1179370655678 -0.025006344728171825 -22.112980893533653
859 -0.025371098518371583 -22.14330816408617 -0.027556001767516138 -22.140536895301167
860 -0.02537894817069173 -22.168687112256862 -0.025361250806599855 -22.165898146107768
861 -0.025378381554037332 -22.1940654938109 -0.025398372299969198 -22.191296518407736
862 -0.025379739049822093 -22.21944523286072 -0.025384453404694796 -22.21668097181243
863 -0.02537644552066922 -22.244821678381392 -0.025489857792854308 -22.242170829605286
864 -0.025378565210849045 -22.270200243592242 -0.025430895294994114 -22.26760172490028
865 -0.02538079647347331 -22.295581040065716 -0.025795845966786145 -22.293397570867068
866 -0.025401333533227443 -22.320982373598945 -0.02456245953217149 -22.317960030399238
867 -0.025389240868389607 -22.346371614467333 -0.02521974118426442 -22.343179771583504
868 -0.02538280701264739 -22.37175442147998 -0.025074669159948826 -22.368254440743453
869 -0.025388539861887695 -22.397142961341867 -0.024936245661228894 -22.393190686404683
870 -0.02538775885477662 -22.422530720196644 -0.025570461340248585 -22.41876114774493
871 -0.025384157057851554 -22.447914877254494 -0.025468763057142497 -22.444229910802072
872 -0.025382001791149376 -22.473296879045645 -0.025400701444596052 -22.469630612246668
873 -0.025404991954565047 -22.49870187100021 -0.027366305887699127 -22.496996918134368
874 -0.02536945613101125 -22.52407132713122 -0.02559217857196927 -22.522589096706337
875 -0.02537223193794489 -22.549443559069164 -0.025320442486554386 -22.54790953919289
876 -0.025372727680951356 -22.574816286750117 -0.025255121849477292 -22.573164661042366
877 -0.025377500988543033 -22.60019378773866 -0.027395890839397908 -22.600560551881763
878 -0.025361097045242788 -22.625554884783902 -0.025208881217986347 -22.625769433099748
879 -0.02536551570519805 -22.6509204004891 -0.0254311035387218 -22.65120053663847
880 -0.02536685476079583 -22.676287255249896 -0.025495987478643657 -22.676696524117112
881 -0.025366871058940886 -22.70165412630884 -0.025587216950953007 -22.702283741068065
882 -0.02536790994927287 -22.727022036258113 -0.02507771011441946 -22.727361451182485
883 -0.025371154956519603 -22.752393191214633 -0.02713416228070855 -22.754495613463195
884 -0.025351653527468442 -22.777744844742102 -0.025299327913671732 -22.779794941376867
885 -0.02535435659810901 -22.80309920134021 -0.02535797655582428 -22.80515291793269
886 -0.025352059956640006 -22.82845126129685 -0.025318416766822338 -22.830471334699514
887 -0.025349615048617123 -22.853800876345467 -0.025261510722339155 -22.85573284542185
888 -0.02534725619480014 -22.879148132540266 -0.025196520239114763 -22.880929365660965
889 -0.025353098381310703 -22.904501230921575 -0.02551837367936969 -22.906447739340333
890 -0.025348293129354715 -22.92984952405093 -0.0252924676053226 -22.931740206945655
891 -0.025347440782934428 -22.955196964833863 -0.025513904076069592 -22.957254111021726
892 -0.025350367836654186 -22.98054733267052 -0.0254350159317255 -22.982689126953453
893 -0.025350852776318787 -23.00589818544684 -0.025257852859795094 -23.007946979813248
894 -0.025352007057517768 -23.031250192504356 -0.025402129255235197 -23.03334910906848
895 -0.025369328167289495 -23.056619520671646 -0.023341357056051493 -23.056690466124532
896 -0.025363596342504024 -23.08198311701415 -0.024099607951939106 -23.08079007407647
897 -0.025364553648978473 -23.107347670663128 -0.02541735926643014 -23.106207433342902
898 -0.025361832696944475 -23.132709503360072 -0.025556168146431447 -23.131763601489332
899 -0.02536451769992709 -23.15807402106 -0.025400662887841464 -23.157164264377172
900 -0.02536358078941703 -23.183437601849416 -0.024963701516389845 -23.182127965893564
901 -0.02536660376936197 -23.20880420561878 -0.025481170509010553 -23.207609136402574
902 -0.02536354446783662 -23.234167750086616 -0.025290719419717788 -23.232899855822293
903 -0.025362664833664894 -23.25953041492028 -0.025015451852232216 -23.257915307674526
904 -0.025364751275628806 -23.28489516619591 -0.025449430756270885 -23.283364738430798
905 -0.02536086682230234 -23.310256033018213 -0.02404421642422676 -23.307408954855024
906 -0.025372390914708377 -23.33562842393292 -0.025469470676034688 -23.33287842553106
907 -0.025366975087672473 -23.36099539902059 -0.025303892977535724 -23.358182318508597
908 -0.02537049725651741 -23.38636589627711 -0.025348434410989284 -23.383530752919587
909 -0.025373425614088774 -23.411739321891197 -0.02482653670012951 -23.408357289619715
910 -0.025368237029761077 -23.437107558920957 -0.02525951685383916 -23.433616806473555
911 -0.02537997243925929 -23.462487531360217 -0.025666402373462915 -23.45928320884702
912 -0.025355581659823656 -23.48784311302004 -0.02455194592475891 -23.48383515477178
913 -0.025367580354213715 -23.513210693374255 -0.025113823357969522 -23.508948978129748
914 -0.02536341203376651 -23.53857410540802 -0.02523392327129841 -23.534182901401046
915 -0.02536872960627079 -23.56394283501429 -0.025350027065724135 -23.55953292846677
916 -0.02537296013906598 -23.589315795153357 -0.02521829856559634 -23.584751227032367
917 -0.025373105332255362 -23.614688900485614 -0.025388259906321764 -23.61013948693869
918 -0.02537362286821008 -23.640062523353823 -0.025306097511202098 -23.63544558444989
919 -0.02536050844937563 -23.665423031803197 -0.025808265805244444 -23.661253850255136
920 -0.02537286253646016 -23.690795894339658 -0.025536343827843665 -23.68679019408298
921 -0.02537472378462553 -23.716170618124284 -0.025775191746652125 -23.712565385829635
922 -0.025368060544133188 -23.741538678668416 -0.025240664929151536 -23.737806050758785
923 -0.02536712745204568 -23.766905806120462 -0.025233463291078805 -23.763039514049865
924 -0.025355808902531862 -23.792261615022994 -0.024905772227793933 -23.787945286277658
925 -0.025369043927639723 -23.817630658950634 -0.02532448321580887 -23.813269769493466
926 -0.025394246727228165 -23.84302490567786 -0.025467393919825554 -23.838737163413292
927 -0.02538911597803235 -23.868414021655894 -0.02505855532363057 -23.863795718736924
928 -0.025379127357155085 -23.89379314901305 -0.0253386446274817 -23.889134363364406
929 -0.025378634966909886 -23.91917178397996 -0.025489324051886798 -23.91462368741629
930 -0.025375552475452423 -23.94454733645541 -0.025342818349599838 -23.93996650576589
931 -0.025393650773912667 -23.969940987229325 -0.02651004558429122 -23.966476551350183
932 -0.02537186862900853 -23.995312855858334 -0.02523257527500391 -23.99170912662519
933 -0.025368154793977738 -24.02068101065231 -0.025515902694314717 -24.017225029319505
934 -0.02537233941257 -24.04605335006488 -0.025930928997695446 -24.0431559583172
935 -0.025362672191113232 -24.071416022255995 -0.025465119630098343 -24.0686210779473
936 -0.025377558171749116 -24.096793580427743 -0.02591777117922902 -24.09453884912653
937 -0.02535995338112116 -24.122153533808863 -0.025334188342094423 -24.119873037468622
938 -0.0253576185554266 -24.147511152364288 -0.025649670884013175 -24.145522708352637
939 -0.025362351257354022 -24.17287350362164 -0.024854104779660702 -24.170376813132297
940 -0.02537414710968733 -24.19824765073133 -0.024257488641887905 -24.194634301774183
941 -0.025371081195771694 -24.2236187319271 -0.025021185260266067 -24.219655487034448
942 -0.02536963429301977 -24.24898836622012 -0.025440771784633397 -24.245096258819082
943 -0.02536823321133852 -24.27435659943146 -0.025513039901852608 -24.270609298720935
944 -0.02536445651203394 -24.299721055943493 -0.02528401166200638 -24.29589331038294
945 -0.02536185709759593 -24.32508291304109 -0.02555716522037983 -24.32145047560332
946 -0.025360307469964028 -24.350443220511053 -0.026030767522752286 -24.347481243126072
947 -0.02537565175443888 -24.37581887226549 -0.024845241289585828 -24.37232648441566
948 -0.02535904450342059 -24.401177916768912 -0.0253197493031621 -24.39764623371882
949 -0.02536204634234309 -24.426539963111257 -0.025292016752064227 -24.422938250470885
950 -0.0253639766946435 -24.4519039398059 -0.025344873033463954 -24.44828312350435
951 -0.025362774077802897 -24.4772667138837 -0.02547633619979024 -24.47375945970414
952 -0.0253652754239738 -24.502631989307673 -0.02581784697249532 -24.499577306676635
953 -0.025360170938074588 -24.52799216024575 -0.025188108254224063 -24.524765414930858
954 -0.025362453982234003 -24.55335461422798 -0.025543496757745743 -24.550308911688603
955 -0.02535213213413954 -24.57870674636212 -0.025452461466193198 -24.575761373154798
956 -0.02534038731828332 -24.604047133680403 -0.0212256777100265 -24.596987050864826
957 -0.02537572178989649 -24.6294228554703 -0.025484515074640512 -24.622471565939467
958 -0.02537485808134079 -24.65479771355164 -0.025403637159615754 -24.647875203099083
959 -0.02537587843835354 -24.680173591989995 -0.02532204519957304 -24.673197248298656
960 -0.025378760974854232 -24.705552352964848 -0.02541509997099638 -24.698612348269652
961 -0.025376682355999946 -24.730929035320848 -0.025398017931729557 -24.72401036620138
962 -0.025377608183771373 -24.75630664350462 -0.0254144161939621 -24.74942478239534
963 -0.025371120497584342 -24.781677764002204 -0.025309246499091387 -24.774734028894432
964 -0.025372856203466652 -24.807050620205672 -0.02521091066300869 -24.79994493955744
965 -0.02538199471309781 -24.83243261491877 -0.02631633710116148 -24.826261276658602
966 -0.025377588998526334 -24.857810203917296 -0.025192681979388 -24.85145395863799
967 -0.02536760000512004 -24.883177803922415 -0.02531841564923525 -24.876772374287224
968 -0.02536921026185155 -24.908547014184265 -0.025375815760344266 -24.90214819004757
969 -0.02536771632730961 -24.933914730511574 -0.02558399448171258 -24.927732184529283
970 -0.025370576698333026 -24.959285307209907 -0.02557626236230135 -24.953308446891583
971 -0.02535937260836363 -24.98464467981827 -0.025110772252082823 -24.978419219143667
972 -0.025354765355587006 -25.009999445173857 -0.024730061832815408 -25.003149280976483
973 -0.02537254085764289 -25.0353719860315 -0.025290992856025696 -25.02844027383251
974 -0.02537631746381521 -25.060748303495316 -0.025221091229468584 -25.053661365061977
975 -0.025371580105274915 -25.086119883600592 -0.02565455073490739 -25.079315915796883
976 -0.025363132078200578 -25.111483015678793 -0.02517355103045702 -25.10448946682734
977 -0.025381729751825333 -25.136864745430618 -0.025182640459388495 -25.129672107286726
978 -0.025374983064830305 -25.162239728495447 -0.025363470800220965 -25.15503557808695
979 -0.025376493483781813 -25.18761622197923 -0.025411368533968925 -25.18044694662092
980 -0.02537422962486744 -25.212990451604096 -0.025310959294438364 -25.205757905915355
981 -0.025376230664551257 -25.238366682268648 -0.025555236823856832 -25.23131314273921
982 -0.025374300312250853 -25.2637409825809 -0.025241216737776996 -25.256554359476986
983 -0.025370147079229355 -25.289111129660128 -0.02501853136345744 -25.281572890840444
984 -0.025371624622493982 -25.314482754282622 -0.025248467922210693 -25.306821358762654
985 -0.025374000985175373 -25.339856755267796 -0.025487548019737006 -25.33230890678239
986 -0.025377054046839476 -25.365233809314635 -0.02551972111687064 -25.357828627899263
987 -0.025371954217553137 -25.39060576353219 -0.025284733902662993 -25.383113361801925
988 -0.025369303394109012 -25.415975066926297 -0.025278419256210327 -25.408391781058135
989 -0.02537729497998953 -25.441352361906286 -0.025480547081679107 -25.433872328139813
990 -0.025378378015011548 -25.4667307399213 -0.026037186197936536 -25.45990951433775
991 -0.025370694138109683 -25.49210143405941 -0.025651472434401513 -25.48556098677215
992 -0.025374647788703443 -25.517476081848113 -0.023464187793433667 -25.509025174565583
993 -0.02537683621048927 -25.542852918058603 -0.025267814937978982 -25.534292989503562
994 -0.02537499852478504 -25.56822791658339 -0.025398427061736582 -25.5596914165653
995 -0.025375663489103317 -25.593603580072493 -0.025376382749527693 -25.585067799314828
996 -0.025375705678015947 -25.61897928575051 -0.025424792245030404 -25.610492591559858
997 -0.02537793489173055 -25.644357220642238 -0.025217233411967754 -25.635709824971826
998 -0.02537256283685565 -25.669729783479095 -0.026056898664683102 -25.66176672363651
999 -0.025379704125225545 -25.69510948760432 -0.024629256781190635 -25.6863959804177
1000 -0.025371021870523692 -25.720480509474843 -0.025389067083597183 -25.711785047501298
1001 -0.025369515176862478 -25.745850024651705 -0.025342128332704307 -25.737127175834
1002 -0.025368012301623822 -25.77121803695333 -0.02552788592875004 -25.76265506176275
1003 -0.025370734557509423 -25.796588771510837 -0.02531591774895787 -25.78797097951171
1004 -0.025368883088231087 -25.821957654599068 -0.025153049267828465 -25.813124028779537
1005 -0.025366678927093746 -25.84732433352616 -0.025498039089143276 -25.83862206786868
1006 -0.025370251666754485 -25.872694585192914 -0.025494569912552834 -25.864116637781233
1007 -0.0253706069663167 -25.89806519215923 -0.025085991155356167 -25.88920262893659
1008 -0.02537293266505003 -25.92343812482428 -0.02551025589928031 -25.914712884835872
1009 -0.025385045912116766 -25.948823170736397 -0.025394026096910237 -25.940106910932784
1010 -0.025376632902771236 -25.974199803639166 -0.025422355253249408 -25.96552926618603
1011 -0.025371916685253383 -25.99957172032442 -0.02547982344403863 -25.99100908963007
1012 -0.025370177067816257 -26.024941897392235 -0.025361434649676086 -26.016370524279743
1013 -0.02537286402657628 -26.05031476141881 -0.025365296471863984 -26.041735820751608
1014 -0.025369546096771955 -26.075684307515584 -0.02543435776606202 -26.06717017851767
1015 -0.025369372684508562 -26.101053680200092 -0.025356437265872955 -26.092526615783544
1016 -0.02537361001595855 -26.12642729021605 -0.02492332272231579 -26.11744993850586
1017 -0.0253766686655581 -26.151803958881608 -0.025893189106136562 -26.143343127611995
1018 -0.025371653959155083 -26.177175612840763 -0.02524614678695798 -26.168589274398954
1019 -0.025366976764053105 -26.202542589604818 -0.025861497037112713 -26.194450771436067
1020 -0.02537130331620574 -26.227913892921023 -0.023930080700665712 -26.218380852136733
1021 -0.025374469440430404 -26.253288362361452 -0.025508684292435645 -26.24388953642917
1022 -0.025372587889432908 -26.278660950250885 -0.025384085718542337 -26.26927362214771
1023 -0.025370416603982447 -26.30403136685487 -0.02470415933057666 -26.293977781478286
1024 -0.02537873638793826 -26.329410103242807 -0.025167664233595132 -26.319145445711882
1025 -0.025382756348699333 -26.354792859591505 -0.02684142468497157 -26.345986870396853
1026 -0.02536488315090537 -26.380157742742412 -0.02517588287591934 -26.371162753272774
1027 -0.025368648953735827 -26.40552639169615 -0.025401072204113008 -26.396563825476886
1028 -0.025362824089825153 -26.430889215785974 -0.02527895215898752 -26.421842777635874
1029 -0.02536872122436762 -26.456257937010342 -0.02561652325093746 -26.447459300886813
1030 -0.0253620439209044 -26.481619980931246 -0.025292134657502175 -26.472751435544314
1031 -0.02535478165373206 -26.506974762584978 -0.02550667244940996 -26.498258107993724
1032 -0.025361278932541607 -26.53233604151752 -0.025327652040869 -26.523585760034592
1033 -0.025368514470756054 -26.557704555988277 -0.02363221412524581 -26.54721797415984
1034 -0.025369313824921847 -26.583073869813198 -0.02526357090100646 -26.572481545060846
1035 -0.025368759874254465 -26.608442629687453 -0.025385975558310746 -26.597867520619157
1036 -0.025368033535778524 -26.63381066322323 -0.025310810282826425 -26.623178330901982
1037 -0.025371026434004306 -26.659181689657235 -0.024736675061285497 -26.647915005963267
1038 -0.025368776824325322 -26.68455046648156 -0.024780203029513358 -26.67269520899278
1039 -0.025373325776308776 -26.709923792257868 -0.027094019949436186 -26.69978922894222
1040 -0.02536648800596595 -26.735290280263833 -0.025330331083387135 -26.725119560025608
1041 -0.025369846355170013 -26.760660126619 -0.025368357822299004 -26.750487917847906
1042 -0.02536879824474454 -26.786028924863746 -0.02507115788757801 -26.775559075735483
1043 -0.025361746177077295 -26.811390671040822 -0.025401491764932872 -26.800960567500415
1044 -0.025381876435130835 -26.836772547475952 -0.024151017609983682 -26.8251115851104
1045 -0.02537421016022563 -26.86214675763618 -0.025398392416536807 -26.850509977526936
1046 -0.025382953230291605 -26.88752971086647 -0.02467878656461835 -26.875188764091554
1047 -0.02537839598953724 -26.91290810685601 -0.02568826163187623 -26.90087702572343
1048 -0.025376618560403585 -26.938284725416413 -0.025326902978122234 -26.926203928701554
1049 -0.02537208525463939 -26.96365681067105 -0.025373425520956516 -26.95157735422251
1050 -0.025378658343106507 -26.98903546901416 -0.024970708321779965 -26.976548062544293
1051 -0.025378681626170872 -27.01441415064033 -0.024897696264088155 -27.00144575880838
1052 -0.025386127457022668 -27.039800278097353 -0.02534337406978011 -27.02678913287816
1053 -0.025377896241843702 -27.065178174339195 -0.025266491901129486 -27.05205562477929
1054 -0.025376985035836696 -27.090555159375032 -0.02517972644418478 -27.077235351223475
1055 -0.025366241112351418 -27.115921400487384 -0.026146216690540312 -27.103381567914017
1056 -0.02537138545885682 -27.14129278594624 -0.025296729430556296 -27.128678297344575
1057 -0.025372880697250366 -27.166665666643492 -0.025300497375428676 -27.153978794720004
1058 -0.025373314786702395 -27.192038981430194 -0.025948178302496672 -27.1799269730225
1059 -0.02535919938236475 -27.21739818081256 -0.02558608176186681 -27.205513054784365
1060 -0.025355692021548748 -27.242753872834108 -0.023570936918258668 -27.229083991702623
1061 -0.02538396157324314 -27.26813783440735 -0.025358465779572726 -27.254442457482195
1062 -0.025377707835286856 -27.293515542242638 -0.025195120088756084 -27.279637577570952
1063 -0.02537509724497795 -27.318890639487616 -0.025579551327973606 -27.305217128898924
1064 -0.025381098873913287 -27.34427173836153 -0.025064489245414732 -27.33028161814434
1065 -0.025379900448024274 -27.369651638809554 -0.025442993827164175 -27.355724611971503
1066 -0.02538107903674245 -27.395032717846295 -0.025808101519942284 -27.381532713491445
1067 -0.02537480564787984 -27.420407523494173 -0.02568800449371338 -27.407220717985158
1068 -0.02537793293595314 -27.445785456430126 -0.024936825037002563 -27.43215754302216
1069 -0.025377323292195796 -27.471162779722324 -0.025301450211554766 -27.457458993233715
1070 -0.02537453891709447 -27.49653731863942 -0.025319400522857905 -27.482778393756572
1071 -0.02537203785032034 -27.52190935648974 -0.02632963564246893 -27.50910802939904
1072 -0.025378085672855377 -27.547287442162595 -0.024944822397083045 -27.534052851796122
1073 -0.02537353355437517 -27.57266097571697 -0.02507370738312602 -27.559126559179248
1074 -0.0253736755810678 -27.59803465129804 -0.025330176576972008 -27.58445673575622
1075 -0.025376925989985467 -27.623411577288024 -0.0251346786506474 -27.609591414406868
1076 -0.025379188172519208 -27.648790765460543 -0.02539668446406722 -27.634988098870934
1077 -0.02537658205255866 -27.6741673475131 -0.025519778858870266 -27.660507877729806
1078 -0.025370864011347295 -27.699538211524448 -0.02509455941617489 -27.68560243714598
1079 -0.025369940791279078 -27.724908152315727 -0.025250847823917864 -27.7108532849699
1080 -0.025368095282465218 -27.750276247598194 -0.02554832985624671 -27.736401614826146
1081 -0.02537301406264305 -27.77564926166084 -0.024701766576617955 -27.761103381402766
1082 -0.025380776450037956 -27.801030038110877 -0.024231529142707587 -27.785334910545473
1083 -0.02537790862843394 -27.826407946739312 -0.02551348488777876 -27.81084839543325
1084 -0.025378088280558587 -27.85178603501987 -0.025339637696743012 -27.836188033129993
1085 -0.025377005990594625 -27.877163041010466 -0.02530082520097494 -27.86148885833097
1086 -0.025377068016678096 -27.902540109027143 -0.025371660385280846 -27.88686051871625
1087 -0.025387497339397668 -27.92792760636654 -0.02546182321384549 -27.912322341930096
1088 -0.025369102973490952 -27.953296709340034 -0.025506910774856804 -27.937829252704955
1089 -0.02537165693938732 -27.97866836627942 -0.0253029546700418 -27.963132207374997
1090 -0.025371547415852548 -28.004039913695273 -0.025235781725496054 -27.988367989100492
1091 -0.02537066014483571 -28.02941057384011 -0.025491953175514937 -28.013859942276007
1092 -0.025381164252758028 -28.054791738092867 -0.024891380965709687 -28.038751323241716
1093 -0.02537448760122061 -28.080166225694086 -0.02535804733633995 -28.064109370578056
1094 -0.025381714385002852 -28.105547940079088 -0.024480468314141034 -28.088589838892197
1095 -0.025377216469496488 -28.130925156548585 -0.02524817306548357 -28.113838011957682
1096 -0.025374558847397567 -28.15629971539598 -0.024708633963018655 -28.1385466459207
1097 -0.02538838507607579 -28.18168810047206 -0.025139419361948967 -28.16368606528265
1098 -0.02538340361788869 -28.207071504089946 -0.025294024776667357 -28.188980090059317
1099 -0.025384614989161492 -28.232456119079107 -0.025248534604907037 -28.214228624664223
1100 -0.025382427126169206 -28.257838546205274 -0.025353998597711324 -28.239582623261935
1101 -0.025393752939999105 -28.283232299145272 -0.026174921356141568 -28.265757544618076
1102 -0.025387212820351123 -28.308619511965624 -0.02557567963376641 -28.291333224251844
1103 -0.025380839128047228 -28.33400035109367 -0.025533994380384683 -28.31686721863223
1104 -0.025376224890351295 -28.359376575984022 -0.025394779909402133 -28.34226199854163
1105 -0.02538083102554083 -28.384757407009563 -0.024824797362089156 -28.36708679590372
1106 -0.02538072569295764 -28.41013813270252 -0.023265494871884583 -28.390352290775606
1107 -0.025383930001407862 -28.435522062703928 -0.02601682795211673 -28.416369118727722
1108 -0.02538727493956685 -28.460909337643496 -0.02525750854983926 -28.44162662727756
1109 -0.02538491049781442 -28.48629424814131 -0.024833990540355445 -28.466460617817916
1110 -0.02538428604602814 -28.511678534187336 -0.02545459000393748 -28.491915207821854
1111 -0.025386634003371 -28.537065168190708 -0.024935780558735132 -28.51685098838059
1112 -0.025383324082940816 -28.56244849227365 -0.024946529418230057 -28.54179751779882
1113 -0.025388331431895495 -28.587836823705544 -0.02518052877858281 -28.566978046577404
1114 -0.025398166477680208 -28.613234990183223 -0.025320583023130894 -28.592298629600535
1115 -0.025392086803913118 -28.638627076987135 -0.02557644061744213 -28.617875070217977
1116 -0.025389442034065724 -28.6640165190212 -0.025307558197528123 -28.643182628415506
1117 -0.025380752980709076 -28.68939727200191 -0.025863551441580056 -28.669046179857087
1118 -0.025385258719325066 -28.714782530721234 -0.025174908339977264 -28.694221088197065
1119 -0.025386348366737366 -28.74016887908797 -0.026079656928777693 -28.720300745125844
1120 -0.025383738335222006 -28.765552617423193 -0.025206638593226673 -28.74550738371907
1121 -0.025382934138178825 -28.790935551561372 -0.02536114314571023 -28.770868526864778
1122 -0.025395662803202868 -28.816331214364574 -0.026294884085655213 -28.797163410950432
1123 -0.025381227117031814 -28.841712441481604 -0.025527911633253096 -28.822691322583687
1124 -0.025378619506955146 -28.86709106098856 -0.025925328861922024 -28.84861665144561
1125 -0.025372419971972704 -28.892463480960533 -0.02597989225760102 -28.874596543703213
1126 -0.02537230160087347 -28.917835782561408 -0.025497513264417647 -28.90009405696763
1127 -0.02537029664963484 -28.94320607921104 -0.025380262453109027 -28.92547431942074
1128 -0.025378243066370487 -28.96858432227741 -0.026074761524796486 -28.951549080945536
1129 -0.0253647580742836 -28.993949080351694 -0.02485957704484463 -28.97640865799038
1130 -0.025372953061014412 -29.01932203341271 -0.025208363495767116 -29.001617021486148
1131 -0.025374349672347307 -29.044696383085057 -0.02521160840988159 -29.02682862989603
1132 -0.02537194574251771 -29.070068328827574 -0.025284209940582513 -29.052112839836614
1133 -0.025376949924975634 -29.09544527875255 -0.026016154512763023 -29.078128994349377
1134 -0.025369191728532314 -29.120814470481083 -0.02461836636066437 -29.10274736071004
1135 -0.02537790108472109 -29.146192371565803 -0.025089169573038816 -29.12783653028308
1136 -0.025380153395235538 -29.17157252496104 -0.025426939688622953 -29.1532634699717
1137 -0.02537670386955142 -29.19694922883059 -0.02529481900855899 -29.17855828898026
1138 -0.025376971811056137 -29.222326200641646 -0.025344434753060342 -29.203902723733318
1139 -0.025378037989139558 -29.247704238630785 -0.025326546654105185 -29.229229270387425
1140 -0.025371296051889657 -29.273075534682675 -0.026139408722519873 -29.255368679109946
1141 -0.0253688077442348 -29.29844434242691 -0.024709747359156608 -29.280078426469103
1142 -0.025368627160787582 -29.3238129695877 -0.025173903815448283 -29.305252330284553
1143 -0.025376544147729874 -29.34918951373543 -0.025659590587019922 -29.33091192087157
1144 -0.025370961427688597 -29.37456047516312 -0.0253405318595469 -29.35625245273112
1145 -0.025371415354311467 -29.39993189051743 -0.025299120973795653 -29.381551573704915
1146 -0.025372125301510097 -29.425304015818938 -0.025248472578823566 -29.40680004628374
1147 -0.025371619034558535 -29.450675634853496 -0.025371749605983495 -29.432171795889722
1148 -0.025383040122687817 -29.476058674976183 -0.02418261216953397 -29.456354408059255
1149 -0.025376609712839126 -29.501435284689023 -0.02545078508555889 -29.481805193144815
1150 -0.025373008381575347 -29.526808293070598 -0.025739438086748122 -29.507544631231564
1151 -0.025370709225535394 -29.552179002296132 -0.02503743153065443 -29.53258206276222
1152 -0.025378089863806963 -29.57755709215994 -0.02516130208969116 -29.557743364851913
1153 -0.02537507563829422 -29.602932167798233 -0.02547724973410368 -29.583220614586015
1154 -0.02538032438606024 -29.628312492184293 -0.02503242641687393 -29.60825304100289
1155 -0.025378134660422803 -29.653690626844714 -0.025278924219310283 -29.6335319652222
1156 -0.025375386327505113 -29.679066013172218 -0.02523570926859975 -29.6587676744908
1157 -0.025372549146413802 -29.704438562318632 -0.025144126266241074 -29.68391180075704
1158 -0.025387085787951947 -29.729825648106583 -0.027533808257430792 -29.711445609014472
1159 -0.02537431800737977 -29.755199966113963 -0.025203929282724857 -29.736649538297197
1160 -0.02537340624257922 -29.780573372356542 -0.02533471379429102 -29.761984252091487
1161 -0.025372844096273182 -29.805946216452817 -0.02526881955564022 -29.78725307164713
1162 -0.025369701627641916 -29.83131591808046 -0.025505139119923116 -29.81275821076705
1163 -0.025372093264013528 -29.856688011344474 -0.02553837690502405 -29.838296587672076
1164 -0.02536747734993696 -29.882055488694412 -0.0257717652246356 -29.864068352896712
1165 -0.02534860437735915 -29.907404093071772 -0.028043670952320097 -29.892112023849034
1166 -0.025346326548606156 -29.93275041962038 -0.02534709945321083 -29.917459123302244
1167 -0.02534887073561549 -29.958099290355996 -0.0255350437015295 -29.942994167003775
1168 -0.025349912513047457 -29.983449202869043 -0.02533958563581109 -29.968333752639587
1169 -0.02534651830792427 -30.008795721176966 -0.02537488965317607 -29.993708642292763
1170 -0.025345850456506013 -30.034141571633473 -0.025490614492446183 -30.01919925678521
1171 -0.025345784053206442 -30.05948735568668 -0.025390678178519012 -30.044589934963728
1172 -0.02534265862777829 -30.08483001431446 -0.02518352558836341 -30.069773460552092
1173 -0.025350621715188027 -30.110180636029646 -0.02572972485795617 -30.09550318541005
1174 -0.02531939996406436 -30.13550003599371 -0.025636389199644328 -30.121139574609693
1175 -0.025341500341892243 -30.160841536335603 -0.025330665428191422 -30.146470240037885
1176 -0.025341518316417934 -30.18618305465202 -0.025311912782490252 -30.171782152820377
1177 -0.025341672264039515 -30.21152472691606 -0.02541343988850713 -30.197195592708884
1178 -0.025340104941278696 -30.23686483185734 -0.025400691479444504 -30.222596284188327
1179 -0.02534048156812787 -30.26220531342547 -0.024466029834002256 -30.24706231402233
1180 -0.02534099221229553 -30.287546305637765 -0.025439619086682796 -30.272501933109012
1181 -0.02534274645149708 -30.31288905208926 -0.02540145516395569 -30.297903388272967
1182 -0.02534188199788332 -30.338230934087143 -0.02530046347528696 -30.323203851748254
1183 -0.025343306921422483 -30.363574241008564 -0.02538688499480486 -30.34859073674306
1184 -0.025343143753707408 -30.388917384762273 -0.025384114123880863 -30.37397485086694
1185 -0.02535232836380601 -30.414269713126078 -0.02464018575847149 -30.39861503662541
1186 -0.025350699108093976 -30.439620412234174 -0.025296424236148595 -30.42391146086156
1187 -0.025346130318939685 -30.464966542553114 -0.025410296209156514 -30.449321757070717
1188 -0.025351292733103038 -30.490317835286216 -0.025786021165549754 -30.475107778236268
1189 -0.02534869434311986 -30.515666529629335 -0.025237905327230692 -30.5003456835635
1190 -0.025348662678152323 -30.541015192307487 -0.02525473926216364 -30.52560042282566
1191 -0.02535407552495599 -30.566369267832442 -0.028193155582994223 -30.553793578408655
1192 -0.02533219112083316 -30.591701458953274 -0.025334938522428276 -30.579128516931082
1193 -0.025336717255413532 -30.617038176208688 -0.025406042579561472 -30.604534559510643
1194 -0.025337945390492677 -30.64237612159918 -0.025646401662379505 -30.63018096117302
1195 -0.025344458129256963 -30.66772057972844 -0.026994422916322945 -30.657175384089346
1196 -0.025325229018926622 -30.693045808747364 -0.02530580023303628 -30.68248118432238
1197 -0.025327382050454615 -30.71837319079782 -0.02537496006116271 -30.707856144383545
1198 -0.025326404068619014 -30.743699594866438 -0.026024111825972796 -30.733880256209517
1199 -0.025320985447615386 -30.769020580314052 -0.025342061836272477 -30.75922231804579
1200 -0.02532519483938813 -30.79434577515344 -0.025243304576724766 -30.784465622622516
1201 -0.02532559810206294 -30.819671373255506 -0.026014376897364855 -30.81047999951988
1202 -0.025325141102075576 -30.844996514357582 -0.02532834531739354 -30.835808344837275
1203 -0.025321113783866166 -30.87031762814145 -0.025279944483190774 -30.861088289320467
1204 -0.02532560471445322 -30.895643232855903 -0.02518413932994008 -30.886272428650408
1205 -0.025318440236151218 -30.920961673092055 -0.02535195341333747 -30.911624382063746
1206 -0.025346053577959538 -30.946307726670014 -0.0249804874882102 -30.936604869551957
1207 -0.025319069903343917 -30.971626796573357 -0.025352029874920846 -30.961956899426877
1208 -0.0253143890760839 -30.99694118564944 -0.02533316323533654 -30.987290062662215
1209 -0.025314796715974808 -31.022255982365415 -0.025293379649519922 -31.012583442311733
1210 -0.025317398458719255 -31.047573380824133 -0.025253109540790318 -31.037836551852525
1211 -0.02531907232478261 -31.072892453148917 -0.02563293036073446 -31.06346948221326
1212 -0.025319016817957164 -31.098211469966873 -0.025573289953172207 -31.089042772166433
1213 -0.025316322315484287 -31.123527792282356 -0.025242972280830146 -31.114285744447262
1214 -0.025325313583016394 -31.148853105865374 -0.026426131092011928 -31.140711875539274
1215 -0.0253116138279438 -31.17416471969332 -0.025470964144915342 -31.16618283968419
1216 -0.025310155656188726 -31.19947487534951 -0.02533038230612874 -31.19151322199032
1217 -0.025306965038180352 -31.22478184038769 -0.025061818677932023 -31.216575040668253
1218 -0.02531025856733322 -31.250092098955022 -0.02521256161853671 -31.24178760228679
1219 -0.02530853608623147 -31.275400635041255 -0.025329221691936254 -31.26711682397873
1220 -0.025314557272940873 -31.300715192314197 -0.02463420610874891 -31.29175103008748
1221 -0.025312484335154296 -31.32602767664935 -0.025214191153645517 -31.316965221241123
1222 -0.025312327314168215 -31.351340003963518 -0.025331959128379822 -31.342297180369503
1223 -0.025315424799919127 -31.37665542876344 -0.025459363032132386 -31.367756543401637
1224 -0.02532064700499177 -31.40197607576843 -0.025551900546997786 -31.393308443948634
1225 -0.02531627584248781 -31.42729235161092 -0.024911632295697927 -31.41822007624433
1226 -0.025314349960535765 -31.452606701571455 -0.025264161918312312 -31.443484238162643
1227 -0.025318227242678404 -31.477924928814133 -0.02553096432238817 -31.469015202485032
1228 -0.025318653788417578 -31.50324358260255 -0.025308800954371692 -31.494324003439402
1229 -0.025316405482590197 -31.528559988085142 -0.02553613493219018 -31.51986013837159
1230 -0.025330693926662207 -31.553890682011804 -0.022568915411829947 -31.542429053783422
1231 -0.025332739111036062 -31.57922342112284 -0.025338968727737665 -31.56776802251116
1232 -0.02533576814457774 -31.60455918926742 -0.025242207664996387 -31.593010230176155
1233 -0.02533232541754842 -31.629891514684967 -0.025400055572390556 -31.618410285748546
1234 -0.025333995837718247 -31.655225510522687 -0.025148561503738166 -31.643558847252283
1235 -0.02533331224694848 -31.680558822769637 -0.025013590510934592 -31.668572437763217
1236 -0.025328058376908304 -31.705886881146544 -0.025437949039041997 -31.69401038680226
1237 -0.025341641157865524 -31.73122852230441 -0.024505103565752508 -31.71851549036801
1238 -0.02533893343061209 -31.75656745573502 -0.025651568174362184 -31.74416705854237
1239 -0.025334899500012397 -31.781902355235033 -0.025416221283376218 -31.769583279825746
1240 -0.02532751513645053 -31.807229870371483 -0.025559853948652744 -31.7951431337744
1241 -0.025358025822788476 -31.832587896194273 -0.023614032100886105 -31.818757165875287
1242 -0.02534061474725604 -31.85792851094153 -0.025147473998367788 -31.843904639873653
1243 -0.025375952292233706 -31.883304463233763 -0.028527822624891997 -31.872432462498544
1244 -0.025330974254757166 -31.90863543748852 -0.02523034531623125 -31.897662807814775
1245 -0.02533044284209609 -31.933965880330618 -0.025292565394192935 -31.922955373208968
1246 -0.025333176273852585 -31.959299056604472 -0.025315697025507688 -31.948271070234476
1247 -0.025327469687908888 -31.98462652629238 -0.025318223517388105 -31.973589293751864
1248 -0.025330342911183835 -32.00995686920356 -0.02563873492181301 -31.999228028673677
1249 -0.025323085859417914 -32.03527995506298 -0.025533658638596534 -32.02476168731227
1250 -0.025330983381718398 -32.060610938444704 -0.026286811195313932 -32.05104849850758
1251 -0.025321261677891015 -32.08593220012259 -0.025574370007961988 -32.07662286851554
1252 -0.02532466296106577 -32.11125686308366 -0.027749664336442947 -32.10437253285198
1253 -0.025305026676505804 -32.136561889760166 -0.025496345292776824 -32.12986887814476
1254 -0.02530493214726448 -32.16186682190743 -0.025260659772902726 -32.15512953791767
1255 -0.02530694752931595 -32.18717376943675 -0.025346314813941718 -32.18047585273161
1256 -0.02530817165970802 -32.212481941096456 -0.025294801592826842 -32.20577065432444
1257 -0.025308188889175652 -32.23779012998563 -0.025115266814827918 -32.23088592113927
1258 -0.02530503859743476 -32.26309516858307 -0.024981422070413827 -32.25586734320968
1259 -0.02530677765607834 -32.28840194623915 -0.02527065873146057 -32.28113800194114
1260 -0.025308282766491174 -32.313710229005636 -0.02546453392133117 -32.30660253586247
1261 -0.025306106824427844 -32.33901633583007 -0.02503711963072419 -32.33163965549319
1262 -0.025304814148694278 -32.364321149978764 -0.02574242427945137 -32.35738207977264
1263 -0.0252972143702209 -32.38961836434898 -0.025249832030385732 -32.382631911803024
1264 -0.025304966140538454 -32.41492333048952 -0.025232618767768146 -32.40786453057079
1265 -0.02529059685766697 -32.44021392734719 -0.027070886082947256 -32.43493541665374
1266 -0.02529968935996294 -32.46551361670715 -0.02520374385640025 -32.46013916051014
1267 -0.02529971217736602 -32.490813328884514 -0.025224440079182387 -32.485363600589324
1268 -0.025299224071204662 -32.51611255295572 -0.025237072352319957 -32.51060067294164
1269 -0.025302512943744658 -32.541415065899464 -0.025140975322574376 -32.535741648264214
1270 -0.025302356202155353 -32.56671742210162 -0.025161120016127823 -32.56090276828034
1271 -0.025301713868975638 -32.592019135970595 -0.025345276482403277 -32.58624804476275
1272 -0.02530615096911788 -32.61732528693971 -0.025146962143480778 -32.61139500690623
1273 -0.02527301274240017 -32.64259829968211 -0.020796686597168445 -32.632191693503394
1274 -0.025328578799962996 -32.66792687848208 -0.02536705043166876 -32.65755874393506
1275 -0.025329802185297012 -32.693256680667375 -0.02540001440793276 -32.682958758343
1276 -0.02532628932967782 -32.71858296999705 -0.02528689494356513 -32.70824565328656
1277 -0.025326176825910807 -32.743909146822965 -0.02519992757588625 -32.733445580862444
1278 -0.025330156646668912 -32.76923930346963 -0.02540436005219817 -32.758849940914644
1279 -0.025328019820153713 -32.79456732328978 -0.02544579766690731 -32.78429573858155
1280 -0.02532685063779354 -32.81989417392758 -0.025235974881798028 -32.80953171346334
1281 -0.025325824320316315 -32.8452199982479 -0.025520285218954088 -32.835051998682296
1282 -0.02532301228493452 -32.870543010532835 -0.02546614231541753 -32.86051814099771
1283 -0.02532317265868187 -32.895866183191515 -0.02518890015780926 -32.88570704115552
1284 -0.025320710521191357 -32.92118689371271 -0.02592310681939125 -32.91163014797491
1285 -0.025332193914800884 -32.94651908762751 -0.025454337988048793 -32.93708448596296
1286 -0.025336313247680663 -32.971855400875185 -0.025573231186717747 -32.96265771714968
1287 -0.025327004492282867 -32.99718240536747 -0.02512160036712885 -32.98777931751681
1288 -0.025324325542896986 -33.022506730910365 -0.025464381370693446 -33.01324369888751
1289 -0.025314561650156976 -33.04782129256052 -0.02484130160883069 -33.03808500049634
1290 -0.025336734484881163 -33.0731580270454 -0.02466802280396223 -33.0627530233003
1291 -0.025334824714809655 -33.09849285176021 -0.025499329157173633 -33.088252352457474
1292 -0.02531057791784406 -33.123803429678055 -0.025650854036211968 -33.11390320649369
1293 -0.02532965922728181 -33.14913308890534 -0.025332570634782316 -33.13923577712847
1294 -0.025325229857116938 -33.174458318762454 -0.02529965406283736 -33.164535431191304
1295 -0.02533021392300725 -33.19978853268546 -0.025383888743817806 -33.18991931993512
1296 -0.025323294568806887 -33.22511182725427 -0.024953333009034396 -33.21487265294416
1297 -0.025332633499056102 -33.25044446075332 -0.02531801490113139 -33.24019066784529
1298 -0.025331617053598165 -33.27577607780692 -0.02515553990378976 -33.26534620774908
1299 -0.025333007145673037 -33.30110908495259 -0.02518393937498331 -33.290530147124066
1300 -0.025326770450919866 -33.32643585540351 -0.024268305394798517 -33.314798452518865
1301 -0.02533129192888737 -33.351767147332396 -0.025412075407803058 -33.340210527926665
1302 -0.02532721869647503 -33.37709436602887 -0.024769171327352523 -33.364979699254015
1303 -0.02533477060496807 -33.40242913663384 -0.0256204629316926 -33.390600162185706
1304 -0.025340276397764684 -33.427769413031605 -0.02417794056236744 -33.41477810274807
1305 -0.02534345192834735 -33.453112864959955 -0.025310417544096707 -33.44008852029217
1306 -0.025336867198348045 -33.4784497321583 -0.02530340598896146 -33.465391926281136
1307 -0.025337795726954937 -33.50378752788526 -0.025131468661129475 -33.490523394942265
1308 -0.025328001100569965 -33.52911552898583 -0.02653454225510359 -33.51705793719737
1309 -0.02533351583406329 -33.55444904481989 -0.02522168718278408 -33.54227962438016
1310 -0.02533166380599141 -33.57978070862588 -0.025461787730455397 -33.567741412110614
1311 -0.02533347299322486 -33.60511418161911 -0.02508679237216711 -33.59282820448278
1312 -0.025331497378647327 -33.63044567899775 -0.025341153889894486 -33.618169358372676
1313 -0.025335746724158524 -33.65578142572191 -0.02561247320845723 -33.64378183158113
1314 -0.02533239535987377 -33.68111382108179 -0.02513700183480978 -33.66891883341594
1315 -0.025321813113987447 -33.70643563419578 -0.02394280331209302 -33.69286163672803
1316 -0.025340843573212625 -33.73177647776899 -0.025391574017703533 -33.718253210745736
1317 -0.025336527451872825 -33.75711300522086 -0.025497991498559712 -33.7437512022443
1318 -0.02534294966608286 -33.78245595488694 -0.025154281686991454 -33.76890548393129
1319 -0.02533704712986946 -33.80779300201681 -0.025558243598788978 -33.79446372753008
1320 -0.025345184467732908 -33.83313818648454 -0.025796023849397897 -33.820259751379474
1321 -0.025329842697829008 -33.85846802918237 -0.02493762578815222 -33.84519737716763
1322 -0.02533282935619354 -33.883800858538564 -0.025404623802751304 -33.87060200097038
1323 -0.025337403919547797 -33.909138262458114 -0.02530157519504428 -33.89590357616542
1324 -0.025323765445500614 -33.93446202790361 -0.024159647803753615 -33.92006322396918
1325 -0.0253334891051054 -33.95979551700872 -0.02559900963678956 -33.94566223360597
1326 -0.02533737812191248 -33.98513289513063 -0.0250720938667655 -33.97073432747274
1327 -0.025340011436492206 -34.010472906567124 -0.025372622814029456 -33.99610695028677
1328 -0.025340855307877063 -34.035813761875 -0.025382928363978863 -34.021489878650755
1329 -0.02534061623737216 -34.06115437811237 -0.025063634384423494 -34.04655351303518
1330 -0.025334611348807812 -34.08648898946118 -0.025234591495245696 -34.07178810453043
1331 -0.02533895578235388 -34.11182794524353 -0.025861525628715753 -34.09764963015914
1332 -0.02534169629216194 -34.13716964153569 -0.02544318502768874 -34.12309281518683
1333 -0.025339154060930014 -34.16250879559662 -0.025175103172659873 -34.14826791835949
1334 -0.02531896736472845 -34.18782776296135 -0.02560219094157219 -34.173870109301056
1335 -0.025339366123080253 -34.213167129084425 -0.025333879608660938 -34.199203988909716
1336 -0.025340155325829984 -34.238507284410254 -0.02538226740434766 -34.22458625631406
1337 -0.025338713079690933 -34.263845997489945 -0.02538452437147498 -34.24997078068554
1338 -0.025339552387595176 -34.28918554987754 -0.025348943006247283 -34.27531972369179
1339 -0.025335980113595724 -34.31452152999113 -0.02570398021489382 -34.30102370390668
1340 -0.025363448634743692 -34.339884978625875 -0.020671148877590896 -34.32169485278427
1341 -0.02535572787746787 -34.36524070650334 -0.0253597155213356 -34.3470545683056
1342 -0.025356751307845114 -34.39059745781119 -0.025292417593300344 -34.3723469858989
1343 -0.025357269588857888 -34.41595472740005 -0.02535394364967942 -34.39770092954858
1344 -0.02535553053021431 -34.44131025793026 -0.025399616733193398 -34.42310054628177
1345 -0.025356070976704358 -34.46666632890697 -0.0253980778157711 -34.448498624097546
1346 -0.025354272220283747 -34.49202060112725 -0.025334936659783126 -34.47383356075733
1347 -0.02535231998190284 -34.51737292110916 -0.0252798093482852 -34.49911337010561
1348 -0.025349753722548485 -34.54272267483171 -0.025220060162246226 -34.52433343026786
1349 -0.02534843049943447 -34.56807110533114 -0.026255311351269482 -34.55058874161913
1350 -0.02534508490934968 -34.59341619024049 -0.025100930035114287 -34.575689671654246
1351 -0.025346756167709827 -34.6187629464082 -0.02512795776128769 -34.60081762941553
1352 -0.025345539301633836 -34.64410848570983 -0.025596321281045675 -34.62641395069657
1353 -0.02534652343019843 -34.66945500914003 -0.025338871870189905 -34.65175282256676
1354 -0.02536186957731843 -34.69481687871735 -0.02416655430570245 -34.675919376872464
1355 -0.025348646380007268 -34.72016552509736 -0.025212871190160514 -34.70113224806263
1356 -0.025345379207283258 -34.74551090430464 -0.024914057273417712 -34.72604630533605
1357 -0.025357017666101454 -34.77086792197074 -0.025508171413093805 -34.75155447674914
1358 -0.02534769559279084 -34.79621561756353 -0.025077576842159034 -34.7766320535913
1359 -0.025352692976593972 -34.82156831054013 -0.025292244832962753 -34.80192429842426
1360 -0.025354414805769922 -34.8469227253459 -0.025227995589375496 -34.827152294013636
1361 -0.025351328682154416 -34.872274054028054 -0.025271947868168353 -34.852424241881806
1362 -0.025350127834826708 -34.89762418186288 -0.02524654343724251 -34.87767078531905
1363 -0.025352041609585284 -34.92297622347247 -0.024833338987082242 -34.90250412430613
1364 -0.02535578403621912 -34.94833200750869 -0.025436434708535672 -34.927940559014665
1365 -0.02536309342831373 -34.973695100937 -0.025880878418684007 -34.95382143743335
1366 -0.025355506502091885 -34.999050607439095 -0.025776199623942377 -34.97959763705729
1367 -0.02533638533204794 -35.02438699277114 -0.026081717852503062 -35.005679354909795
1368 -0.025347160082310437 -35.04973415285345 -0.025288023240864276 -35.030967378150656
1369 -0.025347195379436017 -35.07508134823289 -0.02525393096730113 -35.05622130911796
1370 -0.025344489514827727 -35.10042583774772 -0.025352585781365632 -35.08157389489932
1371 -0.025347558222711085 -35.125773395970434 -0.025459933187812568 -35.10703382808713
1372 -0.025343658309429883 -35.151117054279865 -0.02535294061526656 -35.132386768702396
1373 -0.025346007943153382 -35.17646306222302 -0.022839740756899117 -35.1552265094593
1374 -0.025355893187224865 -35.201818955410246 -0.02554001333191991 -35.18076652279122
1375 -0.02534492574632168 -35.22716388115657 -0.024425221048295497 -35.205191743839514
1376 -0.025357444398105146 -35.252521325554675 -0.025370772741734982 -35.23056251658125
1377 -0.0253669579513371 -35.27788828350601 -0.026885847467929123 -35.25744836404918
1378 -0.02534381803125143 -35.30323210153726 -0.025361363869160415 -35.28280972791834
1379 -0.02534282812848687 -35.32857492966575 -0.025748780742287636 -35.30855850866063
1380 -0.02534158518537879 -35.35391651485113 -0.025319095980376006 -35.33387760464101
1381 -0.025342606659978627 -35.379259121511105 -0.025301456358283757 -35.359179060999296
1382 -0.025366818718612193 -35.404625940229714 -0.02486170381307602 -35.38404076481237
1383 -0.025346836261451244 -35.42997277649116 -0.025385166704654693 -35.40942593151702
1384 -0.02534589432179928 -35.455318670812964 -0.025220913253724574 -35.43464684477075
1385 -0.025344284903258085 -35.48066295571622 -0.025362492166459562 -35.460009336937205
1386 -0.025344186183065175 -35.50600714189928 -0.025124872382730246 -35.48513420931994
1387 -0.02534535126760602 -35.531352493166885 -0.025514166057109832 -35.510648375377045
1388 -0.025342175271362066 -35.55669466843825 -0.02513221316039562 -35.53578058853744
1389 -0.02534319506958127 -35.58203786350783 -0.025453510973602534 -35.56123409951105
1390 -0.025342678651213646 -35.60738054215904 -0.025235771760344507 -35.58646987127139
1391 -0.02534888545051217 -35.632729427609554 -0.025617003813385962 -35.61208687508478
1392 -0.02534029046073556 -35.65806971807029 -0.025445305183529852 -35.63753218026831
1393 -0.02533999113366008 -35.68340970920395 -0.025370836444199085 -35.662903016712505
1394 -0.02535820910707116 -35.70876791831102 -0.023899564798921347 -35.68680258151143
1395 -0.02536311075091362 -35.734131029061935 -0.024981687869876625 -35.711784269381305
1396 -0.02536217626184225 -35.75949320532378 -0.025622602365911008 -35.73740687174722
1397 -0.025354948174208403 -35.78484815349799 -0.025358188524842264 -35.76276506027206
1398 -0.025354078598320486 -35.81020223209631 -0.025299286004155874 -35.788064346276215
1399 -0.025358117092400788 -35.83556034918871 -0.025989462248981 -35.814053808525195
1400 -0.025352220609784128 -35.860912569798494 -0.025611230451613665 -35.83966503897681
1401 -0.025352883897721768 -35.88626545369622 -0.02529596760869026 -35.8649610065855
1402 -0.025353188533335923 -35.911618642229556 -0.024480704590678214 -35.88944171117618
1403 -0.025352119747549296 -35.93697076197711 -0.02530271206051111 -35.91474442323669
1404 -0.025350693520158528 -35.96232145549727 -0.025354857742786407 -35.940099280979474
1405 -0.025347721111029387 -35.9876691766083 -0.025364708993583916 -35.96546398997306
1406 -0.025350332632660864 -36.01301950924096 -0.025309785176068543 -35.99077377514913
1407 -0.02534762043505907 -36.03836712967602 -0.025444438587874173 -36.016218213737005
1408 -0.02535172402858734 -36.06371885370461 -0.025007151998579502 -36.041225365735585
1409 -0.025347783416509628 -36.089066637121114 -0.025487081427127124 -36.066712447162715
1410 -0.025351283513009547 -36.114417920634125 -0.02519092308357358 -36.091903370246285
1411 -0.02535003898665309 -36.13976795962078 -0.025453245639801024 -36.11735661588609
1412 -0.025353353843092917 -36.16512131346387 -0.026142594497650863 -36.14349921038374
1413 -0.02534177517518401 -36.190463088639056 -0.025222654175013303 -36.16872186455875
1414 -0.025345844868570565 -36.215808933507624 -0.02554369056597352 -36.19426555512472
1415 -0.025341717153787614 -36.24115065066141 -0.025186996813863514 -36.21945255193859
1416 -0.02533867722377181 -36.26648932788518 -0.02512334454804659 -36.24457589648664
1417 -0.025342316925525667 -36.291831644810706 -0.024566258210688828 -36.26914215469733
1418 -0.0253544588573277 -36.317186103668035 -0.02492863601073623 -36.29407079070806
1419 -0.025330513808876277 -36.34251661747691 -0.022965364251285793 -36.31703615495935
1420 -0.02536207055673003 -36.36787868803364 -0.025314636621624233 -36.34235079158097
1421 -0.02536183698102832 -36.39324052501467 -0.025366907939314842 -36.367717699520284
1422 -0.025365856755524874 -36.418606381770196 -0.025373535882681608 -36.39309123540296
1423 -0.02536175390705466 -36.44396813567725 -0.025344462879002095 -36.41843569828197
1424 -0.025361704174429178 -36.46932983985168 -0.025371282547712325 -36.44380698082968
1425 -0.0253612020984292 -36.49469104195011 -0.02539141187444329 -36.46919839270412
1426 -0.025364061910659076 -36.52005510386077 -0.025145805533975364 -36.494344198238096
1427 -0.02535833725705743 -36.54541344111783 -0.02525467099621892 -36.519598869234315
1428 -0.025365762691944838 -36.57077920380978 -0.025925667397677897 -36.545524536631994
1429 -0.025355204381048678 -36.59613440819083 -0.02535587763413787 -36.570880414266135
1430 -0.02535495227202773 -36.62148936046285 -0.025404499378055334 -36.59628491364419
1431 -0.025359112303704023 -36.64684847276656 -0.025751078967005014 -36.622035992611195
1432 -0.02535838885232806 -36.67220686161888 -0.025534613523632288 -36.64757060613483
1433 -0.025360457692295314 -36.697567319311176 -0.025800476688891648 -36.67337108282372
1434 -0.02534993179142475 -36.7229172511026 -0.02551363445818424 -36.698884717281906
1435 -0.02535085203126073 -36.74826810313386 -0.025774562172591685 -36.7246592794545
1436 -0.025349510181695224 -36.77361761331556 -0.025050921086221933 -36.74971020054072
1437 -0.025351564586162566 -36.79896917790172 -0.0251175950281322 -36.774827795568854
1438 -0.0253642818890512 -36.82433345979077 -0.025922839157283308 -36.800750634726136
1439 -0.025347186252474785 -36.84968064604325 -0.025313528999686242 -36.826064163725825
1440 -0.02534699849784374 -36.87502764454109 -0.0253958398476243 -36.85146000357345
1441 -0.02535153878852725 -36.90037918332962 -0.025403724145144226 -36.87686372771859
1442 -0.025352222472429277 -36.92573140580205 -0.025013177655637264 -36.90187690537423
1443 -0.025343030132353304 -36.9510744359344 -0.02525846678763628 -36.927135372161864
1444 -0.02534812008962035 -36.97642255602402 -0.02562218988314271 -36.95275756204501
1445 -0.025349433720111846 -37.00177198974413 -0.02508724359795451 -36.97784480564296
1446 -0.02534508891403675 -37.027117078658165 -0.025181607250124215 -37.003026412893085
1447 -0.025339610408991575 -37.05245668906716 -0.025594969838857652 -37.02862138273194
1448 -0.02533985413610935 -37.07779654320326 -0.025372101459652185 -37.053993484191594
1449 -0.025339595414698123 -37.10313613861796 -0.02531846733763814 -37.079311951529235
1450 -0.025330946780741215 -37.128467085398704 -0.02479813639074564 -37.10411008791998
1451 -0.02534720078110695 -37.15381428617981 -0.025391496438533067 -37.12950158435851
1452 -0.025341168232262134 -37.17915545441207 -0.024920879397541285 -37.15442246375605
1453 -0.025349147990345954 -37.204504602402416 -0.025261919107288124 -37.179684382863336
1454 -0.025338329933583738 -37.229842932336 -0.0255846606567502 -37.20526904352008
1455 -0.025335712637752295 -37.25517864497375 -0.0231874275021255 -37.228456471022206
1456 -0.025352487247437237 -37.28053113222119 -0.02561475886031985 -37.25407122988253
1457 -0.02535511115565896 -37.305886243376854 -0.025316096656024457 -37.279387326538554
1458 -0.025354652758687736 -37.33124089613554 -0.025384388770908116 -37.304771715309464
1459 -0.02535880943760276 -37.356599705573146 -0.025041142571717502 -37.32981285788118
1460 -0.025354219228029252 -37.381953924801174 -0.025199029222130777 -37.35501188710331
1461 -0.0253570475615561 -37.40731097236273 -0.025468308851122855 -37.38048019595443
1462 -0.02536061918362975 -37.43267159154636 -0.02539269020780921 -37.40587288616224
1463 -0.025365871097892522 -37.45803746264425 -0.026960253063589335 -37.432833139225835
1464 -0.025345581118017435 -37.48338304376227 -0.025425401236861944 -37.458258540462694
1465 -0.025346856750547885 -37.50872990051281 -0.025368654169142246 -37.483627194631836
1466 -0.025349839963018893 -37.53407974047583 -0.02509105922654271 -37.508718253858376
1467 -0.025345102697610856 -37.559424843173446 -0.025398315954953433 -37.53411656981333
1468 -0.025355288945138454 -37.58478013211858 -0.026594867277890444 -37.56071143709122
1469 -0.025340763665735722 -37.61012089578432 -0.025385384820401667 -37.586096821911624
1470 -0.02534695789217949 -37.6354678536765 -0.025567547883838415 -37.61166436979546
1471 -0.025340154115110636 -37.660808007791616 -0.025298471841961146 -37.63696284163743
1472 -0.02534308787435293 -37.68615109566597 -0.025546010211110116 -37.662508851848536
1473 -0.025339887011796236 -37.711490982677766 -0.02618127642199397 -37.68869012827053
1474 -0.025334185734391213 -37.73682516841216 -0.02528460565954447 -37.71397473393007
1475 -0.025346174649894238 -37.76217134306206 -0.02514187004417181 -37.739116603974246
1476 -0.025336393527686595 -37.787507736589745 -0.02503292663022876 -37.76414953060448
1477 -0.025340449810028077 -37.812848186399776 -0.025650917459279297 -37.78980044806376
1478 -0.025345064885914325 -37.83819325128569 -0.02521870881319046 -37.81501915687695
1479 -0.025332977063953876 -37.86352622834964 -0.02554318280890584 -37.84056233968585
1480 -0.025342250894755124 -37.888868479244394 -0.02501945151016116 -37.865581791196014
1481 -0.025344596337527038 -37.91421307558192 -0.02554941037669778 -37.89113120157271
1482 -0.025337502267211674 -37.93955057784913 -0.025705904792994262 -37.916837106365705
1483 -0.025343883223831652 -37.964894461072966 -0.0244153106585145 -37.94125241702422
1484 -0.025337562896311283 -37.99023202396928 -0.025327458046376705 -37.96657987507059
1485 -0.025338719598948956 -38.015570743568226 -0.025372901186347007 -37.99195277625694
1486 -0.0253384530544281 -38.04090919662266 -0.025206318125128746 -38.017159094382066
1487 -0.025338185392320155 -38.06624738201498 -0.025405099615454674 -38.04256419399752
1488 -0.025335215777158738 -38.09158259779214 -0.025816628243774176 -38.068380822241295
1489 -0.025331171043217183 -38.11691376883536 -0.024686911050230263 -38.09306773329153
1490 -0.025338069722056388 -38.142251838557414 -0.025358719937503337 -38.11842645322903
1491 -0.025337485782802104 -38.16758932434021 -0.02524580154567957 -38.14367225477471
1492 -0.02533997492864728 -38.19292929926886 -0.025729774218052625 -38.16940202899276
1493 -0.025336881168186665 -38.21826618043705 -0.02582429749891162 -38.19522632649167
1494 -0.025335456524044276 -38.243601636961095 -0.025431370921432973 -38.2206576974131
1495 -0.025334698054939507 -38.268936335016036 -0.025386100728064777 -38.246043798141166
1496 -0.025333221629261972 -38.2942695566453 -0.0252720657736063 -38.27131586391477
1497 -0.025335218850523235 -38.31960477549582 -0.025133596267551184 -38.29644946018232
1498 -0.02535888385027647 -38.34496365934609 -0.022507169656455515 -38.31895662983878
1499 -0.02534300284460187 -38.37030666219069 -0.025468665268272163 -38.34442529510705
1500 -0.025344973523169757 -38.39565163571386 -0.02536127995699644 -38.36978657506405
1501 -0.025345530826598406 -38.42099716654046 -0.024980877805501223 -38.39476745286955
1502 -0.025345328170806168 -38.44634249471127 -0.025760413333773612 -38.42052786620332
1503 -0.025343773141503333 -38.47168626785277 -0.025246257800608872 -38.44577412400393
1504 -0.025349471345543863 -38.49703573919831 -0.025329814944416284 -38.471103938948346
1505 -0.025349129177629947 -38.52238486837594 -0.02549519408494234 -38.496599133033286
1506 -0.02534311022609472 -38.54772797860203 -0.025496051553636788 -38.522095184586924
1507 -0.025341767631471158 -38.57306974623351 -0.02532602259889245 -38.54742120718581
1508 -0.025345098320394756 -38.5984148445539 -0.025477355904877187 -38.57289856309069
1509 -0.025346442870795727 -38.6237612874247 -0.025527908746153117 -38.598426471836845
1510 -0.025342016108334066 -38.64910330353303 -0.0246622228063643 -38.62308869464321
1511 -0.025343731325119735 -38.674447034858154 -0.025504564121365546 -38.64859325876457
1512 -0.025342329777777194 -38.69978936463593 -0.02534856805577874 -38.67394182682035
1513 -0.025343209877610205 -38.725132574513545 -0.02544447211548686 -38.699386298935835
1514 -0.02534046582877636 -38.75047304034232 -0.02539066383615136 -38.72477696277198
1515 -0.025334702525287866 -38.775807742867606 -0.025928935781121255 -38.75070589855311
1516 -0.025343042984604835 -38.80115078585221 -0.025608991645276545 -38.776314890198385
1517 -0.025328547786921264 -38.82647933363913 -0.02424205858260393 -38.80055694878099
1518 -0.025341511610895394 -38.851820845250025 -0.02548572067171335 -38.8260426694527
1519 -0.025336932204663754 -38.87715777745469 -0.025253381673246623 -38.85129605112594
1520 -0.025338107254356146 -38.90249588470905 -0.025720089208334684 -38.87701614033428
1521 -0.02533728154376149 -38.92783316625281 -0.025287848059087993 -38.90230398839336
1522 -0.02533836252987385 -38.95317152878268 -0.02571405740454793 -38.92801804579791
1523 -0.0253346455283463 -38.97850617431103 -0.02504062680527568 -38.95305867260319
1524 -0.025337155535817148 -39.003843329846845 -0.025462007988244294 -38.97852068059144
1525 -0.02533542299643159 -39.02917875284328 -0.025379667337983847 -39.003900347929424
1526 -0.025345749128609894 -39.05452450197189 -0.025740270037204027 -39.02964061796663
1527 -0.02533974451944232 -39.07986424649133 -0.025172924995422362 -39.05481354296205
1528 -0.025340982340276243 -39.10520522883161 -0.025561433006078004 -39.08037497596813
1529 -0.025338063202798366 -39.1305432920344 -0.02618861189112067 -39.10656358785925
1530 -0.02533709155395627 -39.15588038358836 -0.025836290046572685 -39.13239987790582
1531 -0.02533333534374833 -39.181213718932106 -0.0250813034363091 -39.15748118134213
1532 -0.025353098660707472 -39.206566817592815 -0.024269877187907695 -39.18175105853003
1533 -0.02534640980884433 -39.23191322740166 -0.025786740332841875 -39.20753779886287
1534 -0.025343435630202294 -39.25725666303187 -0.02552345870062709 -39.2330612575635
1535 -0.02533858036622405 -39.28259524339809 -0.02543839355930686 -39.258499651122804
1536 -0.025340162962675095 -39.30793540636077 -0.026562191266566514 -39.28506184238937
1537 -0.025329494010657073 -39.333264900371425 -0.0252347013913095 -39.31029654378068
1538 -0.02532821409404278 -39.35859311446547 -0.025637841410934926 -39.335934385191614
1539 -0.025327057391405106 -39.38392017185688 -0.025351949129253627 -39.361286334320866
1540 -0.02532782554626465 -39.40924799740314 -0.025175824854522945 -39.38646215917539
1541 -0.02533058514818549 -39.434578582551325 -0.025520008523017168 -39.411982167698405
1542 -0.025322712119668724 -39.45990129467099 -0.025401493720710277 -39.43738366141911
1543 -0.025324802193790675 -39.485226096864785 -0.024912847951054574 -39.46229650937017
1544 -0.02533146981149912 -39.51055756667628 -0.026196826249361038 -39.48849333561953
1545 -0.025321987643837928 -39.53587955432012 -0.024855662416666747 -39.5133489980362
1546 -0.025322622433304787 -39.561202176753426 -0.025031889509409665 -39.53838088754561
1547 -0.025329562183469535 -39.5865317389369 -0.02490800153464079 -39.56328888908025
1548 -0.025322080217301847 -39.6118538191542 -0.024974423926323652 -39.58826331300657
1549 -0.025332735665142537 -39.637186554819344 -0.025731572601944207 -39.61399488560851
1550 -0.025326710287481548 -39.662513265106824 -0.024894408788532017 -39.638889294397046
1551 -0.02532165450975299 -39.68783491961658 -0.024477584194391964 -39.66336687859144
1552 -0.02533039916306734 -39.713165318779645 -0.025780642591416835 -39.68914752118285
1553 -0.02532906848937273 -39.738494387269014 -0.0252037332393229 -39.714351254422176
1554 -0.025329685490578412 -39.76382407275959 -0.02526451963931322 -39.73961577406149
1555 -0.025326981116086243 -39.78915105387568 -0.024928740970790387 -39.764544515032284
1556 -0.025319602433592082 -39.81447065630927 -0.025024246890097857 -39.78956876192238
1557 -0.02533419132232666 -39.8398048476316 -0.025596560072153808 -39.815165321994535
1558 -0.025329533591866495 -39.86513438122346 -0.026819734275341033 -39.84198505626988
1559 -0.02532796412706375 -39.89046234535053 -0.025290981959551574 -39.86727603822943
1560 -0.025323930382728576 -39.915786275733254 -0.025231494568288326 -39.892507532797715
1561 -0.02532445015385747 -39.941110725887114 -0.025482236873358488 -39.917989769671074
1562 -0.025328113976866008 -39.96643883986398 -0.02501596827059984 -39.943005737941675
1563 -0.025328545644879342 -39.991767385508865 -0.02656842051073909 -39.96957415845242
1564 -0.02532039415091276 -40.017087779659775 -0.02518925443291664 -39.994763412885334
1565 -0.025318491738289595 -40.042406271398065 -0.02516794791445136 -40.01993136079979
1566 -0.02531967181712389 -40.06772594321519 -0.025334002822637557 -40.04526536362243
1567 -0.025323581788688897 -40.09304952500388 -0.025477423146367074 -40.0707427867688
1568 -0.025334947649389504 -40.11838447265327 -0.028654307965189217 -40.09939709473399
1569 -0.025303947646170853 -40.14368842029944 -0.02534328754991293 -40.1247403822839
1570 -0.025306760985404252 -40.16899518128484 -0.025367752090096472 -40.150108134374
1571 -0.02530521582812071 -40.19430039711296 -0.025380077306181192 -40.17548821168018
1572 -0.025299079623073338 -40.219599476736036 -0.025353341549634933 -40.200841553229814
1573 -0.02530303839594126 -40.244902515131976 -0.025252837222069502 -40.226094390451884
1574 -0.025303905270993708 -40.27020642040297 -0.025376297533512115 -40.251470687985396
1575 -0.02530094301328063 -40.29550736341625 -0.02574045564979315 -40.27721114363519
1576 -0.025301248021423816 -40.32080861143767 -0.024861010164022444 -40.302072153799216
1577 -0.025312141887843607 -40.346120753325515 -0.02480382127687335 -40.32687597507609
1578 -0.02531017819419503 -40.37143093151971 -0.025235476437956095 -40.35211145151405
1579 -0.02530739726498723 -40.3967383287847 -0.02538365814834833 -40.3774951096624
1580 -0.025307885278016327 -40.42204621406272 -0.026057333312928678 -40.403552442975325
1581 -0.025305123534053564 -40.44735133759677 -0.025272811483591794 -40.428825254458914
1582 -0.025313365459442138 -40.47266470305621 -0.024679977633059024 -40.45350523209197
1583 -0.0253025745972991 -40.49796727765351 -0.02566057490184903 -40.47916580699382
1584 -0.02530428385362029 -40.52327156150713 -0.02509606387466192 -40.50426187086848
1585 -0.02530530225485563 -40.54857686376199 -0.025253610499203206 -40.52951548136769
1586 -0.02530862521380186 -40.57388548897579 -0.02544838059693575 -40.55496386196462
1587 -0.02530767731368542 -40.599193166289474 -0.02529403530061245 -40.580257897265234
1588 -0.025308466237038373 -40.62450163252651 -0.02524125762283802 -40.60549915488807
1589 -0.025304925441741944 -40.649806557968255 -0.02538782060146332 -40.63088697548954
1590 -0.025291751511394976 -40.67509830947965 -0.0246497075073421 -40.65553668299688
1591 -0.025307727232575416 -40.700406036712224 -0.025443196203559636 -40.68097987920044
1592 -0.02530370242893696 -40.72570973914116 -0.024959107767790555 -40.705938986968235
1593 -0.025306444615125656 -40.751016183756285 -0.025410891510546207 -40.73134987847878
1594 -0.025304704159498214 -40.77632088791578 -0.025186713226139544 -40.75653659170492
1595 -0.025358301028609274 -40.80167918894439 -0.022326137125492095 -40.77886272883041
1596 -0.025326284859329463 -40.82700547380372 -0.02553064776584506 -40.80439337659626
1597 -0.025320590380579232 -40.852326064184304 -0.025328962970525025 -40.829722339566786
1598 -0.025318307802081108 -40.877644371986385 -0.02535615861415863 -40.855078498180944
1599 -0.0253172867000103 -40.902961658686394 -0.025127600785344838 -40.88020609896629
1600 -0.02532727038487792 -40.92828892907127 -0.026006816793233155 -40.906212915759525
1601 -0.025318781565874814 -40.953607710637144 -0.025631754845380782 -40.9318446706049
1602 -0.025316431187093258 -40.97892414182424 -0.02516488926485181 -40.95700955986975
1603 -0.02531544091179967 -41.004239582736034 -0.02519714767113328 -40.98220670754089
1604 -0.02531848568469286 -41.02955806842073 -0.025880016665905715 -41.0080867242068
1605 -0.025309954956173896 -41.0548680233769 -0.025177080370485782 -41.03326380457728
1606 -0.025316116493195297 -41.08018413987009 -0.02537760799750686 -41.05864141257479
1607 -0.025316239707171916 -41.105500379577265 -0.02482687132433057 -41.083468283899116
1608 -0.025318734627217055 -41.130819114204485 -0.026264804881066084 -41.10973308878018
1609 -0.025305602792650463 -41.156124716997134 -0.025293853599578142 -41.13502694237976
1610 -0.025306020956486465 -41.18143073795362 -0.025491836573928596 -41.16051877895369
1611 -0.02530653802677989 -41.2067372759804 -0.02530498495325446 -41.18582376390694
1612 -0.025315134320408106 -41.23205241030081 -0.024964567832648756 -41.210788331739586
1613 -0.02530925562605262 -41.257361665926865 -0.024962445721030235 -41.235750777460616
1614 -0.025309454929083586 -41.28267112085595 -0.02541128611192107 -41.261162063572534
1615 -0.025309669971466064 -41.307980790827415 -0.02569178445264697 -41.28685384802518
1616 -0.02530277231708169 -41.3332835631445 -0.025584699399769307 -41.312438547424954
1617 -0.025311164278537034 -41.35859472742303 -0.024940403271466495 -41.33737895069642
1618 -0.025309034902602435 -41.38390376232564 -0.025359956733882427 -41.3627389074303
1619 -0.02530886773020029 -41.40921263005584 -0.02510089324787259 -41.38783980067817
1620 -0.025308734457939863 -41.43452136451378 -0.02539489883929491 -41.41323469951747
1621 -0.02531345086172223 -41.4598348153755 -0.025205133017152548 -41.43843983253462
1622 -0.025301469024270773 -41.48513628439977 -0.026156953535974026 -41.464596786070594
1623 -0.025315116718411447 -41.51045140111818 -0.027798049617558718 -41.49239483568815
1624 -0.025298218708485365 -41.53574961982667 -0.025413134414702655 -41.51780797010286
1625 -0.025291845481842757 -41.56104146530851 -0.025311066675931214 -41.54311903677879
1626 -0.025294439308345316 -41.58633590461686 -0.025476041808724405 -41.568595078587514
1627 -0.02528947461396456 -41.61162537923082 -0.025710561592131854 -41.59430564017965
1628 -0.025289952382445337 -41.63691533161327 -0.025423050951212646 -41.61972869113086
1629 -0.02528976183384657 -41.66220509344711 -0.025274057313799857 -41.64500274844466
1630 -0.025280372239649296 -41.68748546568676 -0.02385567668825388 -41.66885842513292
1631 -0.025302086118608715 -41.71278755180537 -0.02534832712262869 -41.694206752255546
1632 -0.02530180960893631 -41.7380893614143 -0.025320450961589813 -41.71952720321713
1633 -0.02529867962002754 -41.76338804103433 -0.025339226052165032 -41.7448664292693
1634 -0.025298582389950752 -41.78868662342428 -0.025436421018093826 -41.77030285028739
1635 -0.02530027125030756 -41.81398689467459 -0.025509122759103775 -41.7958119730465
1636 -0.025302988663315772 -41.839289883337905 -0.02545933723449707 -41.82127131028099
1637 -0.025300389807671308 -41.86459027314557 -0.02496867710724473 -41.84623998738824
1638 -0.025291344337165355 -41.889881617482736 -0.02616195408627391 -41.872401941474514
1639 -0.0252990048378706 -41.915180622320605 -0.025384651217609643 -41.89778659269212
1640 -0.025297410134226084 -41.940478032454834 -0.025309610180556774 -41.92309620287268
1641 -0.02529729511588812 -41.965775327570725 -0.025178362149745226 -41.94827456502242
1642 -0.025285093393176795 -41.991060420963905 -0.022922507394105195 -41.97119707241653
1643 -0.025314178224653004 -42.01637459918856 -0.02552825277671218 -41.99672532519324
1644 -0.025313338823616506 -42.041687938012174 -0.02524062367156148 -42.0219659488648
1645 -0.025313491001725197 -42.0670014290139 -0.025260398723185064 -42.04722634758799
1646 -0.025312983989715578 -42.09231441300361 -0.025243361294269562 -42.07246970888226
1647 -0.025310528092086317 -42.1176249410957 -0.02526319455355406 -42.09773290343581
1648 -0.025310693308711052 -42.14293563440441 -0.02532944390550256 -42.12306234734132
1649 -0.025312717352062464 -42.168248351756475 -0.025381623674184083 -42.1484439710155
1650 -0.025309147033840417 -42.19355749879031 -0.025223604589700698 -42.1736675756052
1651 -0.025314297806471587 -42.21887179659679 -0.025321244448423385 -42.19898882005362
1652 -0.025318227149546145 -42.244190023746334 -0.024680931027978657 -42.2236697510816
1653 -0.025322114676237108 -42.26951213842257 -0.02643856601789594 -42.250108317099496
1654 -0.025309065636247397 -42.29482120405882 -0.02520887050777674 -42.27531718760727
1655 -0.025309930089861155 -42.32013113414868 -0.025126579217612743 -42.300443766824884
1656 -0.02530101900920272 -42.34543215315789 -0.025993484910577534 -42.32643725173546
1657 -0.025303858611732722 -42.37073601176962 -0.025227020867168902 -42.35166427260263
1658 -0.025302641186863185 -42.396038652956484 -0.025709052011370657 -42.377373324614005
1659 -0.025304156355559826 -42.421342809312044 -0.025373405031859874 -42.40274672964586
1660 -0.02530480017885566 -42.4466476094909 -0.02535921474918723 -42.42810594439505
1661 -0.025304102804511786 -42.471951712295414 -0.025337469205260275 -42.45344341360031
1662 -0.02530135605484247 -42.497253068350254 -0.025315143913030625 -42.478758557513345
1663 -0.025302148517221214 -42.522555216867474 -0.02474998701363802 -42.50350854452698
1664 -0.025305767823010684 -42.54786098469049 -0.02548184245824814 -42.52899038698523
1665 -0.02531333304941654 -42.573174317739905 -0.0255120849236846 -42.55450247190891
1666 -0.02530895983800292 -42.598483277577905 -0.02536511532962322 -42.57986758723853
1667 -0.02531025419011712 -42.62379353176802 -0.025354512967169285 -42.6052221002057
1668 -0.02530903508886695 -42.64910256685689 -0.025197109021246434 -42.63041920922695
1669 -0.02531604524701834 -42.674418612103906 -0.026265751849859954 -42.65668496107681
1670 -0.02530187238007784 -42.69972048448398 -0.02526389816775918 -42.68194885924457
1671 -0.0253054253757 -42.72502590985968 -0.025420444458723067 -42.707369303703295
1672 -0.0253026801161468 -42.75032858997583 -0.02524750167503953 -42.732616805378335
1673 -0.025305134057998658 -42.77563372403383 -0.025519565120339392 -42.758136370498676
1674 -0.02530399840325117 -42.800937722437084 -0.02542212577536702 -42.78355849627404
1675 -0.025308632384985687 -42.82624635482207 -0.02434164024889469 -42.80790013652293
1676 -0.025306115206331015 -42.8515524700284 -0.02535646893084049 -42.83325660545377
1677 -0.025316973961889744 -42.876869443990294 -0.02668025065213442 -42.859936856105904
1678 -0.025294532626867296 -42.90216397661716 -0.02537911981344223 -42.88531597591935
1679 -0.025294117629528046 -42.92745809424669 -0.02537617115303874 -42.91069214707239
1680 -0.02529236925765872 -42.952750463504344 -0.02527132062241435 -42.935963467694805
1681 -0.025293916836380957 -42.97804438034073 -0.025166699569672345 -42.96113016726448
1682 -0.02528853341937065 -43.0033329137601 -0.026404969953000547 -42.98753513721748
1683 -0.025286783743649722 -43.02861969750375 -0.02513092793524265 -43.01266606515272
1684 -0.025293832086026667 -43.05391352958978 -0.025162951834499837 -43.037829016987224
1685 -0.025290921051055192 -43.07920445064083 -0.02441572630777955 -43.062244743295004
1686 -0.02529109241440892 -43.104495543055236 -0.025332726817578078 -43.087577470112585
1687 -0.02529020644724369 -43.12978574950248 -0.025288104452192782 -43.11286557456478
1688 -0.02528922474011779 -43.1550749742426 -0.02517869072034955 -43.13804426528513
1689 -0.025303302612155677 -43.18037827685476 -0.02522256737574935 -43.16326683266088
1690 -0.025291886925697327 -43.20567016378046 -0.025415583979338408 -43.18868241664022
1691 -0.025292723812162875 -43.230962887592625 -0.025302651152014733 -43.21398506779224
1692 -0.025290598813444375 -43.25625348640607 -0.025041421130299567 -43.23902648892253
1693 -0.02529307482764125 -43.28154656123371 -0.02528942171484232 -43.26431591063738
1694 -0.025294877588748932 -43.30684143882246 -0.025413278583437206 -43.289729189220814
1695 -0.025277245696634053 -43.332118684519095 -0.023935072775930166 -43.31366426199674
1696 -0.02529034186154604 -43.357409026380644 -0.024856836721301078 -43.33852109871804
1697 -0.025301066413521766 -43.38271009279416 -0.02517176400870085 -43.363692862726744
1698 -0.025298288092017174 -43.40800838088618 -0.02514350712299347 -43.388836369849734
1699 -0.02530073057860136 -43.43330911146478 -0.02514698337763548 -43.41398335322737
1700 -0.02530139796435833 -43.458610509429136 -0.02531963037326932 -43.43930298360064
1701 -0.025290226005017756 -43.483900735434155 -0.02414696216583252 -43.46344994576647
1702 -0.025302103161811827 -43.50920283859597 -0.02560851741582155 -43.48905846318229
1703 -0.02530672512948513 -43.53450956372545 -0.025280017964541913 -43.51433848114683
1704 -0.025305299274623393 -43.55981486300007 -0.0253991206176579 -43.539737601764486
1705 -0.02530459864065051 -43.58511946164072 -0.025334256794303657 -43.56507185855879
1706 -0.025305800139904022 -43.61042526178063 -0.025138642452657223 -43.59021050101145
1707 -0.025305910408496855 -43.635731172189125 -0.02550964280962944 -43.61572014382108
1708 -0.025299481209367515 -43.66103065339849 -0.023725111596286298 -43.639445255417364
1709 -0.02531282603740692 -43.6863434794359 -0.025089148711413146 -43.66453440412878
1710 -0.025313186459243298 -43.71165666589514 -0.025335840415209532 -43.68987024454399
1711 -0.02531030951067805 -43.73696697540582 -0.025272778514772654 -43.715143023058765
1712 -0.02531398497521877 -43.76228096038104 -0.025152524560689928 -43.74029554761945
1713 -0.025310563296079634 -43.78759152367712 -0.025784794706851244 -43.766080342326305
1714 -0.02531034527346492 -43.81290186895059 -0.025555966515094043 -43.7916363088414
1715 -0.025310912262648345 -43.83821278121324 -0.02526683509349823 -43.816903143934894
1716 -0.02530851261690259 -43.86352129383014 -0.025230067316442728 -43.84213321125134
1717 -0.025308922957628967 -43.88883021678777 -0.025459626875817775 -43.86759283812715
1718 -0.02530997907742858 -43.914140195865194 -0.025184886623173953 -43.892777724750324
1719 -0.025305900443345308 -43.93944609630854 -0.02476208982989192 -43.917539814580216
1720 -0.025314821861684322 -43.96476091817022 -0.02561059854924679 -43.943150413129466
1721 -0.0253131914883852 -43.99007410965861 -0.025460477732121945 -43.96861089086159
1722 -0.025312312319874762 -44.015386421978484 -0.025194397754967214 -43.99380528861656
1723 -0.02531188214197755 -44.04069830412046 -0.0252742487937212 -44.01907953741028
1724 -0.025305994786322117 -44.06600429890678 -0.0261417081579566 -44.045221245568236
1725 -0.025303901452571154 -44.09130820035936 -0.025390699226409196 -44.07061194479464
1726 -0.025298107508569957 -44.116606307867926 -0.027102996315807103 -44.097714941110446
1727 -0.02529936470091343 -44.14190567256884 -0.02539561977609992 -44.123110560886545
1728 -0.025298179406672717 -44.167203851975515 -0.025223751459270714 -44.14833431234582
1729 -0.02529923841357231 -44.19250309038909 -0.025283588841557503 -44.17361790118738
1730 -0.025309996493160725 -44.21781308688225 -0.025886289682239293 -44.19950419086962
1731 -0.02529663611203432 -44.243109722994284 -0.025054882373660804 -44.22455907324328
1732 -0.025306323543190956 -44.268416046537475 -0.02626451924443245 -44.25082359248771
1733 -0.02528386963531375 -44.29369991617279 -0.02526421770453453 -44.276087810192244
1734 -0.025291366409510373 -44.3189912825823 -0.025287229940295218 -44.30137504013254
1735 -0.025290816836059094 -44.344282099418365 -0.02525620674714446 -44.326631246879685
1736 -0.02529231831431389 -44.36957441773268 -0.02519397595897317 -44.351825222838656
1737 -0.025291694235056637 -44.39486611196774 -0.02549074813723564 -44.37731597097589
1738 -0.025296170264482498 -44.42016228223222 -0.025461035128682852 -44.40277700610458
1739 -0.025291488971561193 -44.44545377120378 -0.023983332235366105 -44.426760338339946
1740 -0.02530042203143239 -44.470754193235216 -0.025961881317198277 -44.45272221965715
1741 -0.025293456204235554 -44.496047649439454 -0.025527224130928516 -44.47824944378807
1742 -0.025294294487684964 -44.52134194392714 -0.025164762884378432 -44.50341420667245
1743 -0.025293742958456277 -44.546635686885594 -0.024164258781820536 -44.527578465454276
1744 -0.025300635118037464 -44.57193632200363 -0.024908358976244927 -44.552486824430524
1745 -0.025300637539476156 -44.5972369595431 -0.02540670009329915 -44.57789352452382
1746 -0.025297280587255954 -44.622534240130356 -0.02561541711911559 -44.603508941642936
1747 -0.025304221827536822 -44.647838461957896 -0.025626197922974825 -44.62913513956591
1748 -0.0252938624471426 -44.67313232440504 -0.025274608749896288 -44.65440974831581
1749 -0.02529766019433737 -44.69842998459938 -0.025298969261348246 -44.67970871757716
1750 -0.025297248270362616 -44.72372723286974 -0.02527399230748415 -44.70498270988464
1751 -0.025295225903391838 -44.74902245877313 -0.02533689411357045 -44.73031960399821
1752 -0.02529519787058234 -44.77431765664372 -0.025240222085267307 -44.75555982608348
1753 -0.02529886243864894 -44.79961651908236 -0.02508718566969037 -44.78064701175317
1754 -0.02529776403680444 -44.82491428311917 -0.02544508147984743 -44.80609209323301
1755 -0.025286086834967136 -44.85020036995414 -0.024356220848858356 -44.83044831408187
1756 -0.025305830780416726 -44.875506200734556 -0.025254750344902276 -44.85570306442677
1757 -0.02530458280816674 -44.900810783542724 -0.02518061026930809 -44.88088367469608
1758 -0.02530392361804843 -44.92611470716077 -0.025560308899730443 -44.90644398359581
1759 -0.025302484072744845 -44.95141719123352 -0.025326118245720862 -44.93177010184153
1760 -0.025306086614727975 -44.976723277848244 -0.025266182608902454 -44.95703628445043
1761 -0.025297778472304345 -45.00202105632055 -0.025819628778845072 -44.98285591322928
1762 -0.025304553657770158 -45.02732560997832 -0.025365978851914404 -45.008221892081195
1763 -0.025300762429833413 -45.052626372408156 -0.02555013159289956 -45.033772023674096
1764 -0.02529895305633545 -45.07792532546449 -0.02522257696837187 -45.05899460064247
1765 -0.02529955692589283 -45.103224882390386 -0.024931214563548566 -45.08392581520602
1766 -0.025312508828938006 -45.128537391219325 -0.02501784898340702 -45.10894366418943
1767 -0.025306995399296282 -45.15384438661862 -0.02537952708080411 -45.134323191270234
1768 -0.02530795056372881 -45.17915233718235 -0.025303664896637202 -45.159626856166874
1769 -0.02530442113056779 -45.20445675831292 -0.02510102353990078 -45.18472787970678
1770 -0.025311733968555926 -45.22976849228148 -0.025358450040221213 -45.210086329747
1771 -0.025309834629297256 -45.25507832691078 -0.0253586464561522 -45.235444976203155
1772 -0.025306438095867634 -45.280384765006644 -0.025190285872668028 -45.26063526207582
1773 -0.025309804640710355 -45.30569456964736 -0.025296746473759412 -45.28593200854958
1774 -0.02530953660607338 -45.33100410625343 -0.025273355841636657 -45.31120536439121
1775 -0.025312562938779593 -45.35631666919221 -0.0249149888753891 -45.3361203532666
1776 -0.025300311762839554 -45.38161698095505 -0.02478699218481779 -45.360907345451416
1777 -0.025304895546287298 -45.406921876501336 -0.025483637303113937 -45.38639098275453
1778 -0.025307992380112408 -45.43222986888145 -0.025462093763053417 -45.41185307651758
1779 -0.025309606175869703 -45.45753947505732 -0.025761804450303315 -45.437614880967885
1780 -0.025308365002274513 -45.48284784005959 -0.025964654795825482 -45.463579535763714
1781 -0.025305646937340498 -45.50815348699693 -0.025288875680416822 -45.48886841144413
1782 -0.02529935510829091 -45.53345284210522 -0.025525463186204432 -45.514393874630336
1783 -0.025308271031826736 -45.558761113137045 -0.02598710348829627 -45.540380978118634
1784 -0.025303639750927687 -45.584064752887976 -0.026285317540168763 -45.566666295658806
1785 -0.025289562344551087 -45.60935431523253 -0.02536285389214754 -45.59202914955095
1786 -0.025292377453297377 -45.63464669268583 -0.025240738037973644 -45.617269887588925
1787 -0.025299082417041062 -45.65994577510287 -0.02554017845541239 -45.64281006604434
1788 -0.025301200244575738 -45.68524697534745 -0.02474674815312028 -45.66755681419746
1789 -0.025284536369144916 -45.71053151171659 -0.025099053233861923 -45.69265586743132
1790 -0.025291320774704217 -45.735822832491294 -0.025220570992678402 -45.717876438424
1791 -0.02528905002400279 -45.761111882515294 -0.025301046948879958 -45.74317748537288
1792 -0.025293316505849362 -45.78640519902115 -0.02527077039703727 -45.76844825576992
1793 -0.025290262326598166 -45.811695461347746 -0.025203827116638423 -45.79365208288656
1794 -0.025292910169810057 -45.836988371517556 -0.02550519024953246 -45.81915727313609
1795 -0.025294212531298398 -45.862282584048856 -0.02528121490031481 -45.84443848803641
1796 -0.02529434971511364 -45.88757693376397 -0.025249274261295796 -45.86968776229771
1797 -0.025294268410652875 -45.91287120217462 -0.025263726711273193 -45.89495148900898
1798 -0.025300308875739575 -45.93817151105036 -0.02650621421635151 -45.921457703225336
1799 -0.025287098810076715 -45.96345860986044 -0.025703109428286554 -45.94716081265362
1800 -0.025285116955637933 -45.988743726816075 -0.025241867639124393 -45.972402680292745
1801 -0.025280436407774685 -46.01402416322385 -0.02509012259542942 -45.997492802888175
1802 -0.025286611635237932 -46.03931077485909 -0.02512703910470009 -46.02261984199288
1803 -0.025282548367977144 -46.064593323227065 -0.024901530239731073 -46.04752137223261
1804 -0.025293177831918 -46.089886501058984 -0.025142626371234655 -46.07266399860384
1805 -0.02529493561014533 -46.11518143666913 -0.025359540618956088 -46.0980235392228
1806 -0.02524374909698963 -46.14042518576612 -0.028881482407450677 -46.12690502163025
1807 -0.025264635868370532 -46.16568982163449 -0.025124211516231298 -46.15202923314648
1808 -0.025265544559806584 -46.190955366194295 -0.025283843837678434 -46.177313076984156
1809 -0.025268310401588678 -46.21622367659588 -0.025270296540111304 -46.20258337352427
1810 -0.02526930421590805 -46.24149298081179 -0.025233463011682035 -46.22781683653595
1811 -0.02526849750429392 -46.266761478316084 -0.025309280026704073 -46.253126116562655
1812 -0.02526703793555498 -46.29202851625164 -0.025147810764610767 -46.27827392732726
1813 -0.02526991106569767 -46.31729842731734 -0.026273662131279706 -46.304547589458544
1814 -0.02526300707831979 -46.34256143439566 -0.02524034483358264 -46.32978793429213
1815 -0.025266986340284348 -46.36782842073595 -0.025187468528747557 -46.35497540282088
1816 -0.02526691313832998 -46.39309533387428 -0.02506711594760418 -46.380042518768484
1817 -0.025266093388199806 -46.418361427262475 -0.0253837819211185 -46.405426300689605
1818 -0.025267188530415298 -46.44362861579289 -0.025049641635268925 -46.430475942324875
1819 -0.025285433698445558 -46.46891404949133 -0.025917559303343295 -46.45639350162822
1820 -0.02526012770831585 -46.494174177199646 -0.025218535214662552 -46.48161203684288
1821 -0.025261147040873767 -46.51943532424052 -0.02541763549670577 -46.50702967233959
1822 -0.025259293150156736 -46.544694617390675 -0.02491565477102995 -46.53194532711062
1823 -0.02526780990883708 -46.569962427299515 -0.025008025020360945 -46.55695335213098
1824 -0.0252688504755497 -46.59523127777506 -0.025034088362008333 -46.58198744049299
1825 -0.0252667423337698 -46.62049802010883 -0.025448571238666774 -46.60743601173166
1826 -0.025264197401702403 -46.64576221751054 -0.02534506907686591 -46.63278108080852
1827 -0.025245429109781982 -46.67100764662032 -0.027924002427607775 -46.66070508323613
1828 -0.02524895528331399 -46.696256601903634 -0.025058853905647993 -46.68576393714178
1829 -0.02525459062308073 -46.72151119252671 -0.025133646000176667 -46.71089758314196
1830 -0.025253762025386095 -46.7467649545521 -0.02526273000985384 -46.736160313151814
1831 -0.025253004860132933 -46.77201795941223 -0.025163549557328226 -46.76132386270914
1832 -0.025262202601879835 -46.79728016201411 -0.024947963748127223 -46.786271826457266
1833 -0.025262631941586733 -46.8225427939557 -0.026663325633853673 -46.81293515209112
1834 -0.025251587945967914 -46.847794381901664 -0.02504213694483042 -46.837977289035955
1835 -0.025253822188824417 -46.87304820409049 -0.02524530850350857 -46.86322259753946
1836 -0.025251554697751998 -46.89829975878824 -0.025123720243573188 -46.88834631778303
1837 -0.025256043393164875 -46.923555802181404 -0.025294106267392636 -46.91364042405043
1838 -0.02525532739236951 -46.94881112957378 -0.0252305394038558 -46.938870963454285
1839 -0.025254636630415918 -46.97406576620419 -0.02559340400621295 -46.9644643674605
1840 -0.025256732758134604 -46.99932249896233 -0.025232307333499192 -46.989696674794
1841 -0.025257100723683833 -47.024579599686014 -0.025347238406538963 -47.015043913200536
1842 -0.025269719213247298 -47.04984931889926 -0.026280386932194234 -47.04132430013273
1843 -0.02525766408070922 -47.075106982979975 -0.025262750592082737 -47.06658705072481
1844 -0.025262621324509384 -47.10036960430448 -0.025486115273088215 -47.0920731659979
1845 -0.025265402905642987 -47.12563500721013 -0.025774763152003288 -47.1178479291499
1846 -0.02525881938636303 -47.150893826596494 -0.026376953441649677 -47.14422488259155
1847 -0.02525005703791976 -47.17614388363442 -0.02501282673329115 -47.16923770932484
1848 -0.025254527013748883 -47.20139841064817 -0.025035378336906434 -47.19427308766175
1849 -0.02525230487808585 -47.226650715526254 -0.02493342012166977 -47.21920650778342
1850 -0.025254213809967042 -47.25190492933622 -0.025010256003588437 -47.24421676378701
1851 -0.025268684979528187 -47.27717361431575 -0.02552088927477598 -47.26973765306178
1852 -0.02525997143238783 -47.30243358574814 -0.025207512173801662 -47.29494516523558
1853 -0.02526255641132593 -47.32769614215947 -0.025262231659144162 -47.32020739689472
1854 -0.025257852952927352 -47.352953995112394 -0.02522944062948227 -47.345436837524204
1855 -0.025256657972931862 -47.378210653085326 -0.025195353850722312 -47.37063219137492
1856 -0.025264408998191358 -47.403475062083515 -0.024896963965147734 -47.39552915534007
1857 -0.02526582358404994 -47.428740885667565 -0.025344913918524982 -47.420874069258595
1858 -0.025263943523168565 -47.45400482919074 -0.025263851415365933 -47.44613792067396
1859 -0.025263633765280246 -47.479268462956014 -0.025220445729792117 -47.471358366403756
1860 -0.025266019441187382 -47.504534482397204 -0.025371542666107416 -47.49672990906986
1861 -0.02526061637327075 -47.52979509877048 -0.025568802002817394 -47.52229871107268
1862 -0.025262343231588602 -47.55505744200207 -0.02528471788391471 -47.54758342895659
1863 -0.02527749156579375 -47.58033493356786 -0.024430145043879747 -47.57201357400047
1864 -0.025262386351823807 -47.60559731991969 -0.02501738825812936 -47.5970309622586
1865 -0.025262431520968676 -47.63085975144066 -0.025224728882312773 -47.622255691140914
1866 -0.025262270867824555 -47.65612202230849 -0.02533799074590206 -47.64759368188682
1867 -0.02526654675602913 -47.68138856906452 -0.025310044549405573 -47.672903726436225
1868 -0.025265324488282205 -47.7066538935528 -0.025367275439202787 -47.698271001875426
1869 -0.025260571762919425 -47.73191446531572 -0.02535433555021882 -47.723625337425645
1870 -0.025301643647253513 -47.75721610896297 -0.02584677143022418 -47.74947210885587
1871 -0.025256034545600416 -47.78247214350857 -0.025239747669547796 -47.774711856525414
1872 -0.02525391159579158 -47.80772605510436 -0.025160492025315763 -47.79987234855073
1873 -0.02525929408147931 -47.83298534918584 -0.025287733320146798 -47.82516008187088
1874 -0.02525630732998252 -47.85824165651582 -0.025160449650138618 -47.850320531521014
1875 -0.025264144130051135 -47.88350580064587 -0.025339296087622643 -47.87565982760864
1876 -0.02526124343276024 -47.90876704407863 -0.02594968257471919 -47.901609510183356
1877 -0.025259967241436244 -47.93402701132007 -0.025053816568106412 -47.92666332675146
1878 -0.02526094326749444 -47.959287954587566 -0.02531682690605521 -47.951980153657516
1879 -0.025262275617569684 -47.98455023020514 -0.025193408504128455 -47.977173562161646
1880 -0.025263146590441467 -48.00981337679558 -0.025172792747616766 -48.002346354909264
1881 -0.025256354361772537 -48.03506973115735 -0.025232376903295516 -48.02757873181256
1882 -0.025259226746857166 -48.060328957904204 -0.025345261953771115 -48.052923993766335
1883 -0.02526743058115244 -48.08559638848536 -0.02534503871574998 -48.07826903248208
1884 -0.025262363348156215 -48.11085875183351 -0.025113178044557573 -48.10338221052664
1885 -0.025274156499654053 -48.13613290833317 -0.024413577280938625 -48.12779578780758
1886 -0.02526775635778904 -48.16140066469096 -0.025551337841898204 -48.153347125649475
1887 -0.02526480285450816 -48.18666546754547 -0.025372527074068785 -48.178719652723544
1888 -0.025269133504480124 -48.21193460104995 -0.024686852656304836 -48.203406505379846
1889 -0.025268051028251647 -48.237202652078196 -0.02514094691723585 -48.22854745229708
1890 -0.025263458024710417 -48.262466110102906 -0.024754070769995452 -48.25330152306707
1891 -0.02526782127097249 -48.28773393137388 -0.0253702606074512 -48.278671783674525
1892 -0.025261321663856508 -48.312995253037734 -0.02656490160152316 -48.30523668527605
1893 -0.025259311497211456 -48.33825456453494 -0.02533479845151305 -48.33057148372756
1894 -0.025264318753033876 -48.36351888328797 -0.025195837765932084 -48.355767321493495
1895 -0.025261231791228057 -48.3887801150792 -0.025329439807683228 -48.38109676130118
1896 -0.025262779742479324 -48.41404289482168 -0.025240137707442045 -48.40633689900862
1897 -0.025260065123438834 -48.43930295994512 -0.025539419800043105 -48.43187631880866
1898 -0.025271179713308813 -48.464574139658424 -0.02480237130075693 -48.45667869010942
1899 -0.025265007093548775 -48.489839146751976 -0.025219582300633193 -48.48189827241006
1900 -0.025264002941548826 -48.51510314969352 -0.025042608939111234 -48.506940881349166
1901 -0.02527391826733947 -48.54037706796086 -0.025062483455985784 -48.53200336480515
1902 -0.025265531055629252 -48.56564259901649 -0.02517926963046193 -48.55718263443561
1903 -0.02527018366381526 -48.590912782680306 -0.025413969345390797 -48.582596603781006
1904 -0.025269644521176814 -48.61618242720148 -0.026347051560878753 -48.60894365534188
1905 -0.025265390425920485 -48.6414478176274 -0.025012951996177434 -48.63395660733806
1906 -0.025262989476323126 -48.666710807103726 -0.025113116949796677 -48.65906972428785
1907 -0.025262182392179967 -48.69197298949591 -0.024597251135855914 -48.68366697542371
1908 -0.02527769226580858 -48.71725068176172 -0.02516593746840954 -48.70883291289212
1909 -0.02527424031868577 -48.742524922080406 -0.025172689557075502 -48.734005602449194
1910 -0.02527435412630439 -48.76779927620671 -0.02518159607425332 -48.75918719852345
1911 -0.025271907169371843 -48.79307118337608 -0.025347245577722787 -48.78453444410117
1912 -0.02527194293215871 -48.818343126308235 -0.025323452427983284 -48.80985789652915
1913 -0.025269173737615346 -48.84361230004585 -0.024455812852829696 -48.83431370938198
1914 -0.025280534382909538 -48.868892834428756 -0.0253958054818213 -48.8597095148638
1915 -0.025275680143386124 -48.894168514572144 -0.025140291545540094 -48.88484980640934
1916 -0.0252732465043664 -48.91944176107651 -0.02568945297971368 -48.910539259389054
1917 -0.025275927875190972 -48.944717688951705 -0.025650568772107363 -48.93618982816116
1918 -0.02527332855388522 -48.96999101750559 -0.025238116085529328 -48.961427944246694
1919 -0.02527231341227889 -48.99526333091787 -0.0253236367367208 -48.986751580983416
1920 -0.025273302104324102 -49.020536633022196 -0.025270412769168617 -49.01202199375258
1921 -0.02527294559404254 -49.045809578616236 -0.025363326352089644 -49.037385320104676
1922 -0.02527248943224549 -49.07108206804848 -0.025577631220221518 -49.0629629513249
1923 -0.025268892105668784 -49.096350960154155 -0.02531968932598829 -49.08828264065089
1924 -0.02526990892365575 -49.12162086907781 -0.025134161114692688 -49.11341680176558
1925 -0.025272223819047212 -49.14689309289685 -0.02511151460930705 -49.13852831637489
1926 -0.025273176468908788 -49.17216626936576 -0.025967756658792494 -49.16449607303368
1927 -0.02527471650391817 -49.197440985869676 -0.025037367083132266 -49.18953344011681
1928 -0.02527659237384796 -49.222717578243525 -0.02303690919652581 -49.21257034931334
1929 -0.025286091677844524 -49.24800366992137 -0.025507552456110714 -49.23807790176945
1930 -0.025281717628240587 -49.273285387549606 -0.025293199997395276 -49.26337110176684
1931 -0.02528435681015253 -49.29856974435976 -0.025442110281437634 -49.28881321204828
1932 -0.025284683145582677 -49.323854427505346 -0.02524371352046728 -49.31405692556875
1933 -0.025283308885991573 -49.349137736391334 -0.02558252718299627 -49.33963945275175
1934 -0.025273925717920066 -49.37441166210925 -0.02669398970901966 -49.366333442460764
1935 -0.02527385763823986 -49.39968551974749 -0.025223076436668636 -49.39155651889743
1936 -0.025271549168974162 -49.42495706891647 -0.02527796309441328 -49.41683448199184
1937 -0.025270929746329784 -49.4502279986628 -0.025519653502851725 -49.442354135494696
1938 -0.02526781614869833 -49.475495814811495 -0.025600758101791143 -49.467954893596485
1939 -0.025265061017125844 -49.50076087582862 -0.025053586810827255 -49.49300848040731
1940 -0.02527571879327297 -49.52603659462189 -0.02536782491952181 -49.51837630532683
1941 -0.025272727105766536 -49.55130932172766 -0.02540684062987566 -49.54378314595671
1942 -0.025272587221115826 -49.576581908948775 -0.025339359417557716 -49.56912250537427
1943 -0.025277846306562424 -49.60185975525534 -0.025250426027923822 -49.59437293140219
1944 -0.02527551967650652 -49.627135274931845 -0.025310747511684894 -49.61968367891387
1945 -0.025274229981005192 -49.65240950491285 -0.025350740272551776 -49.64503441918642
1946 -0.025274116080254316 -49.67768362099311 -0.027369281370192768 -49.672403700556615
1947 -0.025270137842744587 -49.702953758835854 -0.025418682489544153 -49.69782238304616
1948 -0.02526735095307231 -49.728221109788926 -0.02543637603521347 -49.723258759081375
1949 -0.0252682413905859 -49.75348935117951 -0.025277948752045632 -49.74853670783342
1950 -0.02526406953111291 -49.77875342071062 -0.025022749044001102 -49.77355945687742
1951 -0.025258992239832877 -49.804012412950456 -0.02597147086635232 -49.799530927743774
1952 -0.025253917928785084 -49.82926633087924 -0.025301722716540097 -49.824832650460316
1953 -0.025258308928459882 -49.8545246398077 -0.025292809959501027 -49.85012546041982
1954 -0.02525803856551647 -49.87978267837322 -0.025289693009108306 -49.875415153428925
1955 -0.025257325917482375 -49.9050400042907 -0.02518175048753619 -49.90059690391646
1956 -0.025250017736107112 -49.9302900220268 -0.025507480651140214 -49.9261043845676
1957 -0.02525058016180992 -49.95554060218861 -0.024440304934978486 -49.95054468950258
1958 -0.025259250216186045 -49.9807998524048 -0.02567825894802809 -49.976222948450605
1959 -0.025260223913937806 -50.00606007631874 -0.02524384493008256 -50.001466793380686
1960 -0.02526088571175933 -50.0313209620305 -0.025262657180428506 -50.02672945056111
1961 -0.025260874722152948 -50.05658183675265 -0.025205819681286813 -50.0519352702424
1962 -0.025264145433902742 -50.08184598218655 -0.025227644108235837 -50.07716291435064
1963 -0.025257104821503163 -50.107103087008056 -0.02534365365281701 -50.102506568003456
1964 -0.02524629980325699 -50.13234938681131 -0.026334336027503014 -50.12884090403096
1965 -0.025262191798537968 -50.15761157860985 -0.02549150148406625 -50.15433240551503
1966 -0.025256843119859696 -50.182868421729715 -0.024764185771346092 -50.179096591286374
1967 -0.025263897143304348 -50.20813231887302 -0.024953408911824227 -50.2040500001982
1968 -0.02526440043002367 -50.233396719303045 -0.02543604848906398 -50.229486048687264
1969 -0.025260060001164673 -50.25865677930421 -0.025133559294044972 -50.25461960798131
1970 -0.02525842785835266 -50.283915207162565 -0.02520126514136791 -50.27982087312268
1971 -0.025256758090108633 -50.30917196525267 -0.025351705402135848 -50.30517257852482
1972 -0.025259365607053042 -50.33443133085973 -0.024080241098999977 -50.32925281962382
1973 -0.025265806727111338 -50.35969713758684 -0.02586257830262184 -50.35511539792644
1974 -0.02527227597311139 -50.38496941355995 -0.025219201110303402 -50.38033459903674
1975 -0.02526745144277811 -50.41023686500273 -0.025294599309563636 -50.405629198346304
1976 -0.025264829490333797 -50.43550169449306 -0.0252724576741457 -50.43090165602045
1977 -0.02526910286396742 -50.46077079735703 -0.026235129311680795 -50.45713678533213
1978 -0.02526128999888897 -50.486032087355916 -0.025092957355082036 -50.48222974268722
1979 -0.0252516258507967 -50.511283713206716 -0.024564816243946554 -50.50679455893116
1980 -0.025258910935372116 -50.536542624142086 -0.024770217295736075 -50.5315647762269
1981 -0.02526371758431196 -50.561806341726395 -0.026204286981374024 -50.557769063208276
1982 -0.02526151845231652 -50.58706786017871 -0.025247474759817125 -50.58301653796809
1983 -0.02526352256536484 -50.61233138274408 -0.025341901183128356 -50.60835843915122
1984 -0.02526230402290821 -50.63759368676699 -0.02515402501448989 -50.633512464165705
1985 -0.025266227312386036 -50.66285991407938 -0.0251148521900177 -50.65862731635572
1986 -0.02526933457702398 -50.6881292486564 -0.024883546121418475 -50.683510862477135
1987 -0.025266112852841617 -50.71339536150924 -0.025869560707360507 -50.7093804231845
1988 -0.02526355953887105 -50.73865892104811 -0.025272599421441555 -50.73465302260594
1989 -0.025264526903629302 -50.76392344795174 -0.025360268633812667 -50.76001329123975
1990 -0.02526780776679516 -50.789191255718535 -0.024899180326610804 -50.784912471566365
1991 -0.025261621829122304 -50.81445287754766 -0.025137845519930126 -50.810050317086294
1992 -0.025262868124991657 -50.83971574567265 -0.025126384850591422 -50.83517670193689
1993 -0.025255374237895013 -50.86497111991054 -0.022102781850844622 -50.857279483787735
1994 -0.025284430757164956 -50.89025555066771 -0.024964998569339515 -50.88224448235707
1995 -0.025281550735235213 -50.91553710140295 -0.02532054325565696 -50.90756502561273
1996 -0.02528143972158432 -50.94081854112453 -0.02528339345008135 -50.932848419062815
1997 -0.02527949009090662 -50.96609803121544 -0.025287103652954102 -50.95813552271577
1998 -0.025282189156860112 -50.9913802203723 -0.025290164258331062 -50.9834256869741
1999 -0.02528340294957161 -51.01666362332187 -0.025231269747018815 -51.00865695672112
2000 -0.025281555391848086 -51.04194517871372 -0.025324739795178176 -51.0339816965163
