# Supplementary material for: Learning nonequilibrium statistical mechanics and dynamical phase transitions
Source: Nat Commun. 2024 Feb 6;15:1117. doi: 10.1038/s41467-024-45172-8 (PMC10847122; doi:10.1038/s41467-024-45172-8)
Supplement: Supplementary file 4 — Supplementary Data 1 [file 41467_2024_45172_MOESM4_ESM.zip › DPT-main/PlotTemplate/plot_KL_divergence/out/finite_time/SE/L4_D2W32K5_E100BS1k/logs-1.10/log.txt]

1 -0.025130040757358075 -0.025130040757358075 -0.02513100756332278 -0.02513100756332278
2 -0.025090420432388783 -0.05022046118974686 -0.02509044883772731 -0.050221456401050094
3 -0.025058576185256243 -0.0752790373750031 -0.025057583674788476 -0.07527904007583858
4 -0.025025986973196267 -0.10030502434819938 -0.025024520605802535 -0.10030356068164112
5 -0.02499394305050373 -0.1252989673987031 -0.024993631336838008 -0.12529719201847914
6 -0.024966028146445753 -0.15026499554514886 -0.024966547265648842 -0.15026373928412798
7 -0.024931331072002648 -0.1751963266171515 -0.024928947631269693 -0.17519268691539766
8 -0.02490342454984784 -0.20009975116699935 -0.02490640077739954 -0.2000990876927972
9 -0.02487716721370816 -0.22497691838070752 -0.024876331444829702 -0.2249754191376269
10 -0.02484976816922426 -0.2498266865499318 -0.02485135802999139 -0.24982677716761828
11 -0.024825574085116386 -0.27465226063504816 -0.024825354851782323 -0.2746521320194006
12 -0.024800726678222418 -0.2994529873132706 -0.024799454398453234 -0.2994515864178538
13 -0.02477449094876647 -0.32422747826203707 -0.02477226424962282 -0.3242238506674766
14 -0.024753965716809035 -0.3489814439788461 -0.02475729389116168 -0.34898114455863827
15 -0.024728005193173884 -0.37370944917202 -0.02472906420007348 -0.37371020875871175
16 -0.024707139655947685 -0.39841658882796765 -0.02471356550231576 -0.3984237742610275
17 -0.024685059394687413 -0.42310164822265506 -0.024697268009185792 -0.4231210422702133
18 -0.024658962339162826 -0.4477606105618179 -0.02465740330517292 -0.4477784455753862
19 -0.024640747997909784 -0.47240135855972765 -0.024641676619648934 -0.47242012219503515
20 -0.02461934583261609 -0.49702070439234375 -0.02462352570146322 -0.49704364789649835
21 -0.02459994349628687 -0.5216206478886306 -0.02460089363157749 -0.5216445415280758
22 -0.02458608653396368 -0.5462067344225943 -0.024590917583554982 -0.5462354591116308
23 -0.024565208610147236 -0.5707719430327415 -0.02456230130046606 -0.570797760412097
24 -0.024553098436444997 -0.5953250414691865 -0.024542524106800558 -0.5953402845188975
25 -0.02453000405803323 -0.6198550455272197 -0.024543470051139594 -0.6198837545700371
26 -0.02451885975897312 -0.6443739052861929 -0.024498043674975635 -0.6443817982450127
27 -0.02449928242713213 -0.668873187713325 -0.024503537733107806 -0.6688853359781205
28 -0.024485462997108697 -0.6933586507104338 -0.024469108693301676 -0.6933544446714222
29 -0.02446827907115221 -0.717826929781586 -0.024478566087782382 -0.7178330107592046
30 -0.024453066289424896 -0.7422799960710109 -0.024462866596877575 -0.7422958773560822
31 -0.02443792698904872 -0.7667179230600596 -0.024451747722923755 -0.766747625079006
32 -0.02441904805600643 -0.7911369711160661 -0.02443934939801693 -0.7911869744770229
33 -0.024404078628867863 -0.8155410497449339 -0.02442594924941659 -0.8156129237264395
34 -0.024390382785350086 -0.839931432530284 -0.024391110707074403 -0.8400040344335139
35 -0.024378136545419694 -0.8643095690757037 -0.024389802291989327 -0.8643938367255032
36 -0.024364276230335234 -0.8886738453060389 -0.02432876406237483 -0.888722600787878
37 -0.02435059081763029 -0.9130244361236691 -0.024354965705424548 -0.9130775664933025
38 -0.02433590479195118 -0.9373603409156203 -0.024347712472081184 -0.9374252789653837
39 -0.024323673639446496 -0.9616840145550668 -0.02433516560122371 -0.9617604445666075
40 -0.024306074902415275 -0.9859900894574821 -0.024286816269159316 -0.9860472608357668
41 -0.02430838905274868 -1.0102984785102307 -0.024263867549598216 -1.010311128385365
42 -0.024293552711606027 -1.0345920312218366 -0.02429989306256175 -1.0346110214479267
43 -0.024293654784560203 -1.0588856860063969 -0.024386870861053466 -1.0589978923089802
44 -0.024264340568333865 -1.0831500265747307 -0.02426235778257251 -1.0832602500915527
45 -0.02425334183499217 -1.1074033684097229 -0.024247213266789913 -1.1075074633583426
46 -0.024242038652300835 -1.1316454070620237 -0.024301933590322733 -1.1318093969486653
47 -0.02423147326335311 -1.1558768803253767 -0.024214091897010803 -1.1560234888456762
48 -0.0242216968908906 -1.1800985772162673 -0.02424074672162533 -1.1802642355673014
49 -0.02420829441398382 -1.2043068716302512 -0.024204405490309 -1.2044686410576104
50 -0.024190904386341573 -1.2284977760165927 -0.0242329771630466 -1.228701618220657
51 -0.024185217544436456 -1.252682993561029 -0.02420218735933304 -1.25290380557999
52 -0.024171632062643767 -1.2768546256236728 -0.024163754377514123 -1.277067559957504
53 -0.024168422725051642 -1.3010230483487244 -0.024217919260263444 -1.3012854792177675
54 -0.024152411520481108 -1.3251754598692056 -0.02415954163298011 -1.3254450208507476
55 -0.02414468675851822 -1.3493201466277238 -0.02413535863161087 -1.3495803794823584
56 -0.024130617175251244 -1.3734507638029751 -0.02408346077427268 -1.373663840256631
57 -0.024135615304112436 -1.3975863791070875 -0.024332638178020716 -1.3979964784346517
58 -0.024114981200546025 -1.4217013603076336 -0.024115247279405595 -1.4221117257140572
59 -0.024104882217943668 -1.4458062425255773 -0.02409354904666543 -1.4462052747607226
60 -0.02409406630322337 -1.4699003088288007 -0.024069695081561805 -1.4702749698422843
61 -0.02408812055364251 -1.4939884293824433 -0.024061822146177293 -1.4943367919884616
62 -0.024077458214014767 -1.518065887596458 -0.024066456500440835 -1.5184032484889025
63 -0.02407291503623128 -1.5421388026326894 -0.024095574207603932 -1.5424988226965064
64 -0.024062744062393903 -1.5662015466950834 -0.024082193337380885 -1.5665810160338873
65 -0.024044897872954607 -1.590246444568038 -0.02394339330494404 -1.5905244093388313
66 -0.024062223080545665 -1.6143086676485836 -0.02422853745520115 -1.6147529467940325
67 -0.024039140436798334 -1.638347808085382 -0.024016019888222218 -1.6387689666822547
68 -0.02402937412261963 -1.6623771822080016 -0.02402562042698264 -1.6627945871092373
69 -0.024017644859850407 -1.686394827067852 -0.02403468620032072 -1.686829273309558
70 -0.02401225473731756 -1.7104070818051695 -0.024031574930995704 -1.7108608482405536
71 -0.024003525264561176 -1.7344106070697307 -0.024018210265785454 -1.7348790585063392
72 -0.023995579686015844 -1.7584061867557466 -0.023992599826306103 -1.7588716583326454
73 -0.023987344466149807 -1.7823935312218964 -0.023999710194766523 -1.7828713685274118
74 -0.023979570530354977 -1.8063731017522513 -0.023855730798095463 -1.8067270993255073
75 -0.02398022236302495 -1.8303533241152763 -0.02393632447347045 -1.8306634237989778
76 -0.02397495387122035 -1.8543282779864967 -0.02395652187988162 -1.8546199456788595
77 -0.023962233681231737 -1.8782905116677284 -0.023926662001758813 -1.8785466076806183
78 -0.023953265324234963 -1.9022437769919633 -0.024123870208859442 -1.9026704778894779
79 -0.023952711652964354 -1.9261964886449277 -0.02398479897528887 -1.9266552768647667
80 -0.023939920775592326 -1.95013640942052 -0.023970437329262496 -1.950625714194029
81 -0.023932659067213535 -1.9740690684877336 -0.02389234919101 -1.974518063385039
82 -0.023925724159926175 -1.9979947926476598 -0.023901703394949438 -1.9984197667799883
83 -0.023922592774033545 -2.0219173854216934 -0.023973500449210407 -2.022393267229199
84 -0.023911763355135916 -2.0458291487768294 -0.0239263815805316 -2.0463196488097304
85 -0.02390422858297825 -2.0697333773598077 -0.023957945965230466 -2.0702775947749608
86 -0.02389885066077113 -2.093632228020579 -0.023815060406923293 -2.094092655181884
87 -0.023920011613517998 -2.117552239634097 -0.02338671647012234 -2.1174793716520064
88 -0.023909299261868 -2.141461538895965 -0.024017587397247554 -2.141496959049254
89 -0.023893695510923862 -2.1653552344068885 -0.023888627998530865 -2.1653855870477847
90 -0.023891509976238012 -2.1892467443831265 -0.023887317907065154 -2.18927290495485
91 -0.023880083113908768 -2.2131268274970353 -0.023883233591914178 -2.2131561385467644
92 -0.023877282906323672 -2.237004110403359 -0.023896370083093643 -2.237052508629858
93 -0.023869945667684078 -2.260874056071043 -0.023866978660225868 -2.2609194872900837
94 -0.023867216985672714 -2.284741273056716 -0.02392317894846201 -2.284842666238546
95 -0.023854637425392865 -2.3085959104821088 -0.023856362234801053 -2.308699028473347
96 -0.023855057451874016 -2.332450967933983 -0.02381499968469143 -2.3325140281580383
97 -0.023841275554150342 -2.356292243488133 -0.023804389871656895 -2.356318418029695
98 -0.02383987894281745 -2.3801321224309504 -0.023767659906297922 -2.380086077935993
99 -0.023846272844821215 -2.4039783952757716 -0.02326898677274585 -2.403355064708739
100 -0.023842444736510517 -2.427820840012282 -0.02376857791095972 -2.4271236426196987
101 -0.02384090730920434 -2.4516617473214866 -0.023813994880765677 -2.4509376375004646
102 -0.023835275880992414 -2.475497023202479 -0.02388350395485759 -2.474821141455322
103 -0.023830429930239917 -2.499327453132719 -0.023875649366527796 -2.49869679082185
104 -0.023826221097260715 -2.5231536742299796 -0.023793965857475997 -2.522490756679326
105 -0.023818879667669535 -2.5469725538976493 -0.023948345612734557 -2.546439102292061
106 -0.0238112922757864 -2.570783846173436 -0.023865825217217206 -2.570304927509278
107 -0.023800923209637403 -2.594584769383073 -0.023783597350120544 -2.5940885248593983
108 -0.023796722665429114 -2.6183814920485022 -0.023780348245054483 -2.617868873104453
109 -0.02379195736721158 -2.6421734494157136 -0.023788867238909005 -2.6416577403433616
110 -0.023787373211234808 -2.6659608226269484 -0.02363516138866544 -2.6652929017320273
111 -0.023784307204186915 -2.6897451298311355 -0.023769227787852287 -2.6890621295198796
112 -0.02377792587503791 -2.7135230557061734 -0.02371890489012003 -2.7127810344099994
113 -0.023773825168609618 -2.737296880874783 -0.023658881429582834 -2.7364399158395822
114 -0.02377831069752574 -2.7610751915723086 -0.0235613863915205 -2.7600013022311027
115 -0.0237601718865335 -2.7848353634588423 -0.023611872270703316 -2.7836131745018062
116 -0.023768447525799274 -2.8086038109846414 -0.023772008530795575 -2.807385183032602
117 -0.02376450039446354 -2.832368311379105 -0.023838096670806407 -2.8312232797034085
118 -0.023754735570400955 -2.856123046949506 -0.02379192253574729 -2.855015202239156
119 -0.023747161217033862 -2.8798702081665395 -0.023734315857291223 -2.878749518096447
120 -0.023748363368213177 -2.9036185715347527 -0.023688451293855904 -2.902437969390303
121 -0.023760964162647724 -2.9273795356974004 -0.023501778580248357 -2.9259397479705513
122 -0.02374181356281042 -2.9511213492602106 -0.023865177668631075 -2.9498049256391825
123 -0.02373496871441603 -2.9748563179746266 -0.02374234879389405 -2.9735472744330766
124 -0.02373065212741494 -2.9985869701020413 -0.02373907305300236 -2.997286347486079
125 -0.023725992441177367 -3.022312962543219 -0.023716399818658827 -3.021002747304738
126 -0.023722445033490656 -3.0460354075767095 -0.02371355565264821 -3.044716302957386
127 -0.023714492563158274 -3.069749900139868 -0.023699615709483625 -3.0684159186668696
128 -0.023715811502188443 -3.093465711642056 -0.023885389696806668 -3.0923013083636763
129 -0.02370234774425626 -3.1171680593863123 -0.02370914788916707 -3.1160104562528432
130 -0.02370092710480094 -3.140868986491113 -0.0237938036210835 -3.1398042598739266
131 -0.023689614329487085 -3.1645586008206 -0.023663363978266717 -3.1634676238521933
132 -0.02368901213631034 -3.18824761295691 -0.023647150211036205 -3.1871147740632293
133 -0.023683976009488107 -3.211931588966398 -0.02427027327939868 -3.211385047342628
134 -0.02367538185790181 -3.2356069708243 -0.023664211761206387 -3.2350492591038345
135 -0.02366773122921586 -3.2592747020535158 -0.023680995032191277 -3.258730254136026
136 -0.023661730345338583 -3.2829364323988544 -0.023699078429490327 -3.282429332565516
137 -0.023657202161848544 -3.306593634560703 -0.023633905593305825 -3.306063238158822
138 -0.023656512144953012 -3.330250146705656 -0.023637666832655668 -3.3297009049914776
139 -0.02365036392584443 -3.3539005106315005 -0.023659690096974374 -3.353360595088452
140 -0.023648857697844507 -3.377549368329345 -0.023695612605661154 -3.3770562076941135
141 -0.023644464928656815 -3.401193833258002 -0.023626199178397655 -3.400682406872511
142 -0.023640124779194593 -3.4248339580371963 -0.02347757397219539 -3.4241599808447063
143 -0.023637825250625612 -3.448471783287822 -0.023895584046840668 -3.448055564891547
144 -0.0236349199898541 -3.472106703277676 -0.02366697257384658 -3.4717225374653937
145 -0.02362542077898979 -3.4957321240566657 -0.023621427174657584 -3.4953439646400515
146 -0.023624515812844037 -3.5193566398695095 -0.02363179586827755 -3.518975760508329
147 -0.02362165441736579 -3.5429782942868755 -0.023626623768359424 -3.5426023842766883
148 -0.02362087583169341 -3.566599170118569 -0.023687294963747264 -3.5662896792404357
149 -0.023615257069468498 -3.5902144271880374 -0.023570583760738374 -3.589860263001174
150 -0.023611404094845058 -3.6138258312828824 -0.023609644453972577 -3.6134699074551464
151 -0.023607524670660497 -3.637433355953543 -0.023593652434647082 -3.6370635598897936
152 -0.023605533037334682 -3.6610388889908774 -0.02390482146292925 -3.6609683813527227
153 -0.023593551386147736 -3.684632440377025 -0.023625240288674833 -3.6845936216413975
154 -0.02359030330553651 -3.708222743682562 -0.023593695461750032 -3.7081873171031474
155 -0.023585274815559387 -3.7318080184981213 -0.02365358667448163 -3.7318409037776292
156 -0.023586238268762827 -3.755394256766884 -0.02372054783627391 -3.7555614516139033
157 -0.023577254638075827 -3.77897151140496 -0.023574026115238667 -3.779135477729142
158 -0.023584622610360383 -3.80255613401532 -0.023578051198273896 -3.802713528927416
159 -0.023584268335253 -3.8261404023505734 -0.023397014010697603 -3.8261105429381135
160 -0.023574079386889935 -3.8497144817374633 -0.023648702166974546 -3.849759245105088
161 -0.02357147727161646 -3.87328595900908 -0.023650174774229527 -3.8734094198793176
162 -0.02356622163206339 -3.8968521806411434 -0.02362587358802557 -3.897035293467343
163 -0.023554911464452745 -3.920407092105596 -0.023489540349692105 -3.9205248338170353
164 -0.02356513515114784 -3.9439722272567437 -0.023442101664841175 -3.9439669354818765
165 -0.023565423116087912 -3.9675376503728317 -0.023773038294166327 -3.967739973776043
166 -0.023551534675061703 -3.9910891850478936 -0.023541904985904694 -3.9912818787619475
167 -0.023548433277755975 -4.01463761832565 -0.0235297879204154 -4.014811666682363
168 -0.023548967111855744 -4.038186585437505 -0.023507651500403882 -4.038319318182767
169 -0.023543939087539913 -4.0617305245250455 -0.02353600738570094 -4.061855325568468
170 -0.02354160025715828 -4.085272124782204 -0.023351936507970093 -4.0852072620764375
171 -0.02352637527510524 -4.1087985000573095 -0.024336923286318778 -4.109544185362756
172 -0.02352767614647746 -4.132326176203787 -0.023506673239171504 -4.133050858601927
173 -0.0235233835875988 -4.155849559791386 -0.02353747356683016 -4.156588332168758
174 -0.023522572126239538 -4.179372131917625 -0.023646467830985785 -4.180234799999743
175 -0.02351953573524952 -4.2028916676528745 -0.023477619048208 -4.203712419047951
176 -0.023513625655323268 -4.226405293308198 -0.02321512848138809 -4.226927547529339
177 -0.02352354396134615 -4.249928837269544 -0.023694064747542144 -4.250621612276881
178 -0.023513505700975657 -4.27344234297052 -0.023504828102886677 -4.274126440379768
179 -0.023506886046379804 -4.296949229016899 -0.023621604964137077 -4.297748045343905
180 -0.02350294394418597 -4.320452172961085 -0.023520056623965502 -4.3212681019678705
181 -0.02350367410108447 -4.343955847062169 -0.02351943515241146 -4.344787537120282
182 -0.023503050766885282 -4.367458897829055 -0.02351934611797333 -4.3683068832382554
183 -0.023506398871541025 -4.390965296700596 -0.023225593846291304 -4.391532477084547
184 -0.023503955267369748 -4.414469251967966 -0.023901343531906604 -4.415433820616453
185 -0.023490627575665713 -4.437959879543632 -0.02347957082092762 -4.438913391437381
186 -0.02348791668191552 -4.461447796225547 -0.02351522762328386 -4.462428619060664
187 -0.023482484556734563 -4.484930280782282 -0.023474898654967546 -4.485903517715632
188 -0.023483398091048 -4.50841367887333 -0.023441456258296967 -4.509344973973929
189 -0.023483734764158725 -4.5318974136374885 -0.023463060986250638 -4.532808034960179
190 -0.023480549175292253 -4.555377962812781 -0.02339429026469588 -4.5562023252248744
191 -0.023476767633110285 -4.578854730445891 -0.02330028051510453 -4.579502605739979
192 -0.023482053074985743 -4.602336783520877 -0.023474053759127856 -4.602976659499107
193 -0.023464469332247974 -4.625801252853125 -0.023755350895226002 -4.626732010394333
194 -0.023471845872700216 -4.649273098725826 -0.023493070900440217 -4.650225081294773
195 -0.023464851081371307 -4.672737949807197 -0.0233863296918571 -4.673611410986631
196 -0.023468374833464624 -4.696206324640662 -0.023506521992385388 -4.697117932979016
197 -0.02346803853288293 -4.719674363173545 -0.023474893253296613 -4.720592826232313
198 -0.023458946216851472 -4.743133309390396 -0.023480591364204884 -4.744073417596518
199 -0.023460255470126867 -4.766593564860523 -0.023462928738445042 -4.767536346334962
200 -0.0234582019969821 -4.7900517668575056 -0.023577872291207315 -4.79111421862617
201 -0.023456495627760886 -4.813508262485266 -0.023415115661919117 -4.814529334288089
202 -0.023456767108291386 -4.836965029593557 -0.02345851007848978 -4.8379878443665785
203 -0.02345286412164569 -4.860417893715203 -0.02335849590599537 -4.861346340272574
204 -0.023464391008019447 -4.883882284723223 -0.021512569207698107 -4.882858909480272
205 -0.02348015075549483 -4.907362435478717 -0.023437810130417347 -4.9062967196106895
206 -0.023477097600698472 -4.930839533079416 -0.023482932709157467 -4.929779652319847
207 -0.02347491728141904 -4.954314450360835 -0.02344000283628702 -4.953219655156134
208 -0.023470772709697486 -4.977785223070533 -0.023465882427990435 -4.976685537584124
209 -0.023470391985028982 -5.001255615055562 -0.02348095327615738 -5.000166490860281
210 -0.023467754106968643 -5.024723369162531 -0.023446497321128846 -5.02361298818141
211 -0.023464759159833194 -5.048188128322364 -0.02350156856700778 -5.047114556748419
212 -0.02346195066347718 -5.071650078985841 -0.023514693696051837 -5.070629250444471
213 -0.023460805881768465 -5.095110884867609 -0.0234148602001369 -5.0940441106446075
214 -0.023459130711853505 -5.118570015579463 -0.023385097738355398 -5.117429208382963
215 -0.023450491856783627 -5.142020507436246 -0.023529167473316192 -5.140958375856279
216 -0.02345214383676648 -5.165472651273013 -0.02334924032911658 -5.164307616185395
217 -0.02345156781375408 -5.188924219086767 -0.0234609535895288 -5.187768569774924
218 -0.023439858574420214 -5.212364077661187 -0.022989019472151994 -5.210757589247076
219 -0.023455533385276794 -5.235819611046463 -0.023515251651406287 -5.234272840898482
220 -0.023444771487265825 -5.259264382533729 -0.02334066852927208 -5.257613509427754
221 -0.02345150671899319 -5.282715889252723 -0.023455579485744237 -5.281069088913498
222 -0.023447899986058472 -5.306163789238781 -0.023414487298578025 -5.304483576212077
223 -0.023442088440060616 -5.3296058776788415 -0.023692894354462625 -5.3281764705665395
224 -0.023440471850335598 -5.353046349529177 -0.023269557673484088 -5.351446028240024
225 -0.023440110310912133 -5.376486459840089 -0.023507424257695676 -5.37495345249772
226 -0.02343277828767896 -5.399919238127769 -0.02374253235757351 -5.398695984855293
227 -0.023431179393082858 -5.423350417520852 -0.023499857820570468 -5.422195842675864
228 -0.023424866143614054 -5.446775283664466 -0.023244128935039042 -5.445439971610902
229 -0.023429129086434842 -5.470204412750901 -0.023516606260091066 -5.468956577870993
230 -0.02343268534168601 -5.493637098092587 -0.023734014853835105 -5.492690592724828
231 -0.02342157270759344 -5.51705867080018 -0.023440788593143226 -5.5161313813179715
232 -0.023414537031203508 -5.540473207831384 -0.023510687798261643 -5.539642069116233
233 -0.023413290549069644 -5.5638864983804535 -0.023333880491554736 -5.562975949607788
234 -0.023411991726607084 -5.58729849010706 -0.023323674499988557 -5.5862996241077765
235 -0.023410383984446524 -5.6107088740915065 -0.02363569624722004 -5.609935320354997
236 -0.023410735931247473 -5.634119610022754 -0.023299237713217735 -5.633234558068215
237 -0.023420871794223787 -5.657540481816978 -0.023819367028772832 -5.657053925096988
238 -0.023402581922709942 -5.680943063739688 -0.02345016961917281 -5.68050409471616
239 -0.023393194004893304 -5.704336257744582 -0.023525731544941662 -5.7040298262611016
240 -0.023396243900060655 -5.727732501644643 -0.02354987561702728 -5.7275797018781285
241 -0.023390423413366078 -5.7511229250580085 -0.02323186881840229 -5.750811570696531
242 -0.023392351251095532 -5.774515276309104 -0.02346857273951173 -5.774280143436043
243 -0.023388448264449836 -5.797903724573554 -0.023352372460067272 -5.79763251589611
244 -0.02339861076325178 -5.821302335336806 -0.02416134187951684 -5.821793857775627
245 -0.023383204080164432 -5.84468553941697 -0.02325897617265582 -5.845052833948283
246 -0.02337532276287675 -5.8680608621798465 -0.02332087093964219 -5.868373704887925
247 -0.02337664309889078 -5.891437505278737 -0.02334085460752249 -5.891714559495448
248 -0.023371836077421902 -5.914809341356158 -0.023414231184870005 -5.915128790680318
249 -0.023374969325959682 -5.938184310682118 -0.02326331688091159 -5.93839210756123
250 -0.023376244213432075 -5.96156055489555 -0.02323374357074499 -5.961625851131974
251 -0.02337323985993862 -5.984933794755489 -0.023391747567802667 -5.985017598699777
252 -0.023377942107617854 -6.0083117368631065 -0.02335259197279811 -6.008370190672575
253 -0.023375497851520776 -6.031687234714627 -0.02357822163030505 -6.03194841230288
254 -0.023369794711470604 -6.055057029426098 -0.023380018956959247 -6.055328431259839
255 -0.02337143328040838 -6.078428462706506 -0.02329392023384571 -6.078622351493684
256 -0.023367584589868783 -6.101796047296374 -0.023506012093275786 -6.10212836358696
257 -0.02339465031400323 -6.125190697610377 -0.023908990435302258 -6.126037354022262
258 -0.023355439864099027 -6.148546137474477 -0.023385646659880875 -6.149423000682143
259 -0.023355234507471324 -6.171901371981948 -0.02344046961516142 -6.172863470297305
260 -0.023349717259407043 -6.1952510892413555 -0.022907378617674112 -6.195770848914979
261 -0.0233567432500422 -6.218607832491398 -0.023237637896090745 -6.219008486811069
262 -0.023357257898896932 -6.241965090390295 -0.023293485026806594 -6.242301971837876
263 -0.023356030881404876 -6.2653211212716995 -0.02337838485836983 -6.2656803566962465
264 -0.02335851788520813 -6.288679639156908 -0.02311670929193497 -6.288797065988182
265 -0.023356194980442523 -6.31203583413735 -0.0232941429130733 -6.312091208901255
266 -0.02335232188925147 -6.335388156026601 -0.023323671892285347 -6.33541488079354
267 -0.02334993425756693 -6.358738090284168 -0.023539112880825996 -6.358953993674366
268 -0.023344966769218444 -6.382083057053387 -0.023439394682645796 -6.382393388357012
269 -0.023347994685173033 -6.405431051738559 -0.023591765388846397 -6.405985153745858
270 -0.02335570929571986 -6.428786761034279 -0.02362410193309188 -6.42960925567895
271 -0.02333963057026267 -6.4521263916045415 -0.023215852212160826 -6.452825107891111
272 -0.02333575626835227 -6.475462147872894 -0.023324512876570225 -6.476149620767681
273 -0.02332423683255911 -6.498786384705453 -0.0224801417440176 -6.498629762511698
274 -0.023355964198708536 -6.522142348904162 -0.023394082207232714 -6.522023844718931
275 -0.023345336504280566 -6.5454876854084425 -0.023359270952641963 -6.545383115671573
276 -0.023346371576189996 -6.568834056984633 -0.023363510333001613 -6.568746626004574
277 -0.023347698245197536 -6.592181755229831 -0.02360519766807556 -6.59235182367265
278 -0.023343475721776485 -6.615525230951607 -0.02322999555617571 -6.615581819228826
279 -0.02333770105615258 -6.6388629320077595 -0.023367918375879527 -6.6389497376047055
280 -0.023340703919529915 -6.662203635927289 -0.023354058060795067 -6.6623037956655
281 -0.023335337266325952 -6.685538973193616 -0.023210091795772315 -6.685513887461273
282 -0.023337138630449773 -6.708876111824066 -0.023349533788859844 -6.708863421250133
283 -0.023334535676985978 -6.732210647501051 -0.02331795757636428 -6.732181378826497
284 -0.023338323459029198 -6.7555489709600804 -0.023461007699370384 -6.755642386525867
285 -0.023329607490450145 -6.778878578450531 -0.0232571586035192 -6.778899545129386
286 -0.02333301827311516 -6.802211596723646 -0.0232001768425107 -6.802099721971897
287 -0.023328627459704876 -6.825540224183351 -0.023332262877374887 -6.8254319848492715
288 -0.02333166729658842 -6.84887189147994 -0.023259435966610908 -6.848691420815882
289 -0.02331422604620457 -6.8721861175261445 -0.023535005562007428 -6.87222642637789
290 -0.023336456157267094 -6.895522573683412 -0.022908962890505792 -6.895135389268396
291 -0.023331658355891703 -6.918854232039303 -0.023508389573544265 -6.918643778841941
292 -0.023329202737659215 -6.942183434776962 -0.02327452227473259 -6.941918301116673
293 -0.02334762644022703 -6.965531061217189 -0.02129573207348585 -6.963214033190159
294 -0.02335452791303396 -6.988885589130223 -0.02333948463201523 -6.986553517822174
295 -0.023350119963288306 -7.012235709093511 -0.02335768276825547 -7.009911200590429
296 -0.023349078092724084 -7.0355847871862345 -0.023389179911464452 -7.033300380501894
297 -0.023354806285351516 -7.058939593471586 -0.023106139339506625 -7.0564065198414
298 -0.023344064503908156 -7.082283657975494 -0.023217076901346445 -7.0796235967427465
299 -0.023355635907500984 -7.105639293882995 -0.023835255950689315 -7.103458852693436
300 -0.023336628451943398 -7.128975922334939 -0.023547047376632692 -7.127005900070069
301 -0.023337349575012923 -7.152313271909952 -0.02333957366645336 -7.150345473736522
302 -0.023340467270463704 -7.175653739180415 -0.023745838645845653 -7.174091312382368
303 -0.023327848687767983 -7.198981587868183 -0.02341430578380823 -7.197505618166176
304 -0.023326017800718545 -7.2223076056689015 -0.023448212165385486 -7.2209538303315615
305 -0.02332986332476139 -7.245637468993663 -0.023463053070008753 -7.24441688340157
306 -0.02331905523315072 -7.268956524226813 -0.02346312552690506 -7.267880008928475
307 -0.023318632412701844 -7.292275156639515 -0.023287354316562415 -7.291167363245037
308 -0.023313574492931366 -7.315588731132446 -0.02330257184803486 -7.314469935093072
309 -0.023315669409930705 -7.3389044005423765 -0.0233163109049201 -7.337786245997992
310 -0.023324551247060298 -7.362228951789437 -0.023263022117316724 -7.361049268115309
311 -0.023316499404609205 -7.385545451194046 -0.0233013479039073 -7.3843506160192165
312 -0.023312401492148638 -7.408857852686195 -0.023278807196766137 -7.407629423215982
313 -0.023311361204832792 -7.432169213891028 -0.023349819425493478 -7.430979242641476
314 -0.023305547423660755 -7.455474761314688 -0.022948687616735696 -7.453927930258211
315 -0.023325506132096052 -7.478800267446784 -0.023974537663161755 -7.477902467921373
316 -0.023304291348904372 -7.502104558795689 -0.023290493059903383 -7.501192960981276
317 -0.023306352179497482 -7.525410910975187 -0.02313050851225853 -7.524323469493535
318 -0.023307293001562358 -7.548718203976749 -0.02343508619815111 -7.5477585556916855
319 -0.023297506291419266 -7.572015710268168 -0.023235568031668662 -7.570994123723354
320 -0.02329403571784496 -7.595309745986013 -0.022894403990358116 -7.5938885277137125
321 -0.023296264465898275 -7.618606010451911 -0.02324033686891198 -7.617128864582624
322 -0.02329923314973712 -7.641905243601649 -0.02328521814197302 -7.640414082724598
323 -0.023296144139021636 -7.66520138774067 -0.02346642566844821 -7.663880508393046
324 -0.02329665785655379 -7.688498045597224 -0.023219246324151753 -7.687099754717197
325 -0.023297234438359737 -7.711795280035584 -0.023340979591012 -7.710440734308209
326 -0.02328201085329056 -7.735077290888874 -0.023042200971394776 -7.7334829352796035
327 -0.023300948180258275 -7.758378239069133 -0.023631695844233035 -7.757114631123836
328 -0.023290280252695084 -7.781668519321828 -0.022136966418474912 -7.779251597542311
329 -0.02330080550163984 -7.8049693248234675 -0.02331345621496439 -7.8025650537572755
330 -0.023302476201206446 -7.828271801024674 -0.02329091979190707 -7.825855973549182
331 -0.023296954482793807 -7.851568755507468 -0.02303813397884369 -7.848894107528026
332 -0.023304140847176313 -7.874872896354644 -0.023261704389005898 -7.872155811917032
333 -0.023298080172389747 -7.898170976527034 -0.02286602556705475 -7.895021837484086
334 -0.023302532732486725 -7.9214735092595205 -0.023289570678025485 -7.918311408162112
335 -0.02330126231536269 -7.944774771574883 -0.023281825333833696 -7.941593233495946
336 -0.023298626020550727 -7.968073397595433 -0.023682353273034095 -7.96527558676898
337 -0.02328917421400547 -7.9913625718094385 -0.023209639824926853 -7.988485226593907
338 -0.023296123929321767 -8.01465869573876 -0.02326854346320033 -8.011753770057107
339 -0.023292653635144232 -8.037951349373904 -0.023341953195631503 -8.035095723252738
340 -0.023294232320040464 -8.061245581693944 -0.02347459867596626 -8.058570321928704
341 -0.02328998763114214 -8.084535569325086 -0.023367486614733934 -8.081937808543438
342 -0.023296463768929243 -8.107832033094015 -0.023645118903368713 -8.105582927446807
343 -0.023285290971398354 -8.131117324065412 -0.023292389791458847 -8.128875317238267
344 -0.023284770734608173 -8.154402094800021 -0.02330364203080535 -8.152178959269072
345 -0.023281546588987113 -8.177683641389008 -0.023252869583666326 -8.175431828852739
346 -0.023282563127577306 -8.200966204516584 -0.023325576819479464 -8.198757405672218
347 -0.023280270118266343 -8.224246474634851 -0.02324038865044713 -8.221997794322665
348 -0.023195588309317828 -8.247442062944168 -0.02492733094841242 -8.246925125271076
349 -0.023261859733611345 -8.27070392267778 -0.02328277612105012 -8.270207901392126
350 -0.023259728960692883 -8.293963651638473 -0.02325545307248831 -8.293463354464615
351 -0.023259205650538205 -8.31722285728901 -0.02322466466575861 -8.316688019130373
352 -0.023258196469396353 -8.340481053758406 -0.023149317409843207 -8.339837336540215
353 -0.02326035760343075 -8.363741411361836 -0.02324730036780238 -8.363084636908019
354 -0.023257493786513806 -8.38699890514835 -0.02319336086511612 -8.386277997773135
355 -0.02325805639848113 -8.41025696154683 -0.023424336779862644 -8.409702334552998
356 -0.023251929320394993 -8.433508890867225 -0.022880450543016195 -8.432582785096015
357 -0.023261955101042987 -8.456770845968268 -0.02322565736249089 -8.455808442458506
358 -0.02326479200273752 -8.480035637971007 -0.023104168847203253 -8.47891261130571
359 -0.02326030731201172 -8.503295945283018 -0.02361563378944993 -8.50252824509516
360 -0.023257046844810246 -8.526552992127828 -0.02326963357627392 -8.525797878671433
361 -0.023260285425931216 -8.549813277553758 -0.02321737799793482 -8.549015256669367
362 -0.023256981745362282 -8.57307025929912 -0.023091168235987426 -8.572106424905355
363 -0.023278384748846293 -8.596348644047966 -0.02247512647882104 -8.594581551384175
364 -0.02326871482655406 -8.61961735887452 -0.023293256387114526 -8.61787480777129
365 -0.023264844063669445 -8.642882202938189 -0.02330711539834738 -8.641181923169638
366 -0.023260634578764438 -8.666142837516954 -0.0233809101395309 -8.66456283330917
367 -0.023260736651718617 -8.689403574168672 -0.023238066770136356 -8.687800900079306
368 -0.023260814417153598 -8.712664388585825 -0.023298580292612316 -8.711099480371919
369 -0.023256244231015445 -8.73592063281684 -0.023735444713383912 -8.734834925085304
370 -0.02325014127418399 -8.759170774091025 -0.023324725590646266 -8.75815965067595
371 -0.02324522249400616 -8.782415996585032 -0.023247242160141467 -8.781406892836092
372 -0.02324308129027486 -8.805659077875307 -0.02322946172207594 -8.804636354558168
373 -0.023254306241869926 -8.828913384117177 -0.023214848432689904 -8.827851202990859
374 -0.02324742553755641 -8.852160809654734 -0.023254472482949495 -8.851105675473809
375 -0.023249339032918214 -8.875410148687653 -0.023140432219952344 -8.87424610769376
376 -0.02324928641319275 -8.898659435100846 -0.02352302223443985 -8.8977691299282
377 -0.0232411565259099 -8.921900591626756 -0.02292118305340409 -8.920690312981604
378 -0.023241187166422605 -8.945141778793179 -0.023048758693039417 -8.943739071674644
379 -0.02324633365496993 -8.96838811244815 -0.02329142056405544 -8.967030492238699
380 -0.023248488176614047 -8.991636600624764 -0.023209562245756387 -8.990240054484456
381 -0.023245379608124495 -9.014881980232888 -0.0232547577470541 -9.01349481223151
382 -0.023245251737535 -9.038127231970423 -0.023211018927395344 -9.036705831158905
383 -0.02324849385768175 -9.061375725828105 -0.024067298136651517 -9.060773129295557
384 -0.023239724896848203 -9.084615450724954 -0.023277118150144816 -9.0840502474457
385 -0.02323795035481453 -9.107853401079769 -0.023242203891277312 -9.107292451336978
386 -0.02323427312076092 -9.13108767420053 -0.023131138924509288 -9.130423590261486
387 -0.023221310414373874 -9.154308984614904 -0.023209204711019994 -9.153632794972506
388 -0.023238322883844375 -9.177547307498749 -0.023563922382891178 -9.177196717355397
389 -0.023232388775795698 -9.200779696274545 -0.02327620005235076 -9.200472917407748
390 -0.02322892118245363 -9.224008617456999 -0.023650146368891 -9.224123063776638
391 -0.02322868900373578 -9.247237306460734 -0.02338762329891324 -9.24751068707555
392 -0.023222199361771344 -9.270459505822506 -0.023135219514369965 -9.27064590658992
393 -0.023224491346627473 -9.293683997169135 -0.02319812383502722 -9.293844030424946
394 -0.023246122151613237 -9.316930119320748 -0.021904855873435734 -9.315748886298381
395 -0.0232422748580575 -9.340172394178806 -0.023289147298783064 -9.339038033597165
396 -0.023237518128007652 -9.363409912306814 -0.023239552136510612 -9.362277585733676
397 -0.02323675537481904 -9.386646667681633 -0.023247978929430247 -9.385525564663105
398 -0.023237134516239166 -9.409883802197873 -0.023275043070316314 -9.408800607733422
399 -0.023236050643026827 -9.4331198528409 -0.0231199792586267 -9.43192058699205
400 -0.023228922113776206 -9.456348774954677 -0.02286600088700652 -9.454786587879056
401 -0.02323595779016614 -9.479584732744843 -0.023209565505385398 -9.477996153384442
402 -0.0232365395873785 -9.502821272332222 -0.023416572716087103 -9.50141272610053
403 -0.023232095316052435 -9.526053367648274 -0.024086218886077405 -9.525498944986607
404 -0.023229642864316703 -9.54928301051259 -0.023212465271353722 -9.54871141025796
405 -0.023228591587394477 -9.572511602099985 -0.023241694550961256 -9.571953104808921
406 -0.023228063806891443 -9.595739665906876 -0.023261056747287512 -9.595214161556209
407 -0.023226814065128564 -9.618966479972006 -0.023150972090661526 -9.61836513364687
408 -0.02322728931903839 -9.642193769291044 -0.02317632269114256 -9.641541456338013
409 -0.023226421698927878 -9.665420190989972 -0.02323227934539318 -9.664773735683406
410 -0.023225606698542834 -9.688645797688514 -0.023246914986521004 -9.688020650669927
411 -0.023225309420377017 -9.711871107108891 -0.023260886874049903 -9.711281537543977
412 -0.023220212198793888 -9.735091319307685 -0.02324580419808626 -9.734527341742064
413 -0.023221824131906033 -9.75831314343959 -0.023166092205792667 -9.757693433947857
414 -0.023221334256231786 -9.781534477695821 -0.023289020452648402 -9.780982454400505
415 -0.023219990078359842 -9.804754467774181 -0.022890163864940406 -9.803872618265444
416 -0.023218062426894902 -9.827972530201077 -0.022981129586696625 -9.826853747852141
417 -0.023233926482498647 -9.851206456683576 -0.022847902216017246 -9.849701650068159
418 -0.02322420822456479 -9.874430664908141 -0.02340197078883648 -9.873103620856995
419 -0.02322523407638073 -9.897655898984523 -0.023208082001656295 -9.89631170285865
420 -0.023224476259201765 -9.920880375243724 -0.023179014399647712 -9.919490717258299
421 -0.023225954081863166 -9.944106329325587 -0.022691039275377987 -9.942181756533676
422 -0.023223528917878867 -9.967329858243465 -0.023148509208112955 -9.96533026574179
423 -0.02322939718142152 -9.990559255424886 -0.023265844397246837 -9.988596110139037
424 -0.023226441722363232 -10.013785697147249 -0.023254916444420813 -10.011851026583457
425 -0.023239706736057998 -10.037025403883307 -0.022837185114622117 -10.034688211698079
426 -0.023236008081585168 -10.060261411964893 -0.023541012406349184 -10.058229224104428
427 -0.023232179414480924 -10.083493591379375 -0.023300619330257177 -10.081529843434685
428 -0.02322539472952485 -10.1067189861089 -0.023090878687798976 -10.104620722122485
429 -0.02322747902944684 -10.129946465138348 -0.02340144608169794 -10.128022168204183
430 -0.023218519054353237 -10.153164984192701 -0.023090859316289424 -10.151113027520472
431 -0.023217609617859125 -10.17638259381056 -0.023318067751824857 -10.174431095272297
432 -0.02322183856740594 -10.199604432377965 -0.02318771192803979 -10.197618807200337
433 -0.023222359456121923 -10.222826791834088 -0.023225050047039987 -10.220843857247377
434 -0.023219121713191272 -10.24604591354728 -0.02321100477129221 -10.24405486201867
435 -0.023220183700323103 -10.269266097247602 -0.023200969304889442 -10.26725583132356
436 -0.023217617254704236 -10.292483714502307 -0.023263231571763753 -10.290519062895324
437 -0.023221712931990622 -10.315705427434297 -0.023200409300625325 -10.313719472195949
438 -0.023223257251083852 -10.338928684685381 -0.02320134053006768 -10.336920812726017
439 -0.02321645328775048 -10.362145137973132 -0.023048822209239005 -10.359969634935256
440 -0.023215129878371953 -10.385360267851503 -0.023401007801294327 -10.38337064273655
441 -0.023217149637639524 -10.408577417489143 -0.02327865781262517 -10.406649300549175
442 -0.023214055225253105 -10.431791472714396 -0.0232249959371984 -10.429874296486373
443 -0.023215943295508624 -10.455007416009904 -0.023225677758455278 -10.453099974244829
444 -0.023211638908833265 -10.478219054918737 -0.023310323990881444 -10.47641029823571
445 -0.023212531022727488 -10.501431585941464 -0.0232201537117362 -10.499630451947446
446 -0.02320815036073327 -10.524639736302198 -0.023178881872445344 -10.522809333819891
447 -0.02320953505113721 -10.547849271353336 -0.023410420585423707 -10.546219754405316
448 -0.023206747882068158 -10.571056019235403 -0.02311478490009904 -10.569334539305414
449 -0.023205125331878663 -10.594261144567282 -0.023142469208687545 -10.592477008514102
450 -0.023302179761230946 -10.617563324328513 -0.020132052712142467 -10.612609061226244
451 -0.023237012233585118 -10.640800336562098 -0.023192307725548745 -10.635801368951793
452 -0.02323568221181631 -10.664036018773913 -0.023203266598284245 -10.659004635550076
453 -0.023234700318425894 -10.68727071909234 -0.023183212615549564 -10.682187848165626
454 -0.02323274277150631 -10.710503461863846 -0.023135839868336915 -10.705323688033962
455 -0.023236225824803114 -10.733739687688649 -0.023206141870468856 -10.728529829904431
456 -0.02323357742279768 -10.756973265111446 -0.02325934562832117 -10.751789175532753
457 -0.023232387099415063 -10.780205652210862 -0.02321768468245864 -10.775006860215212
458 -0.023231101967394353 -10.803436754178255 -0.023125255201011895 -10.798132115416225
459 -0.023228119872510434 -10.826664874050765 -0.02339470013976097 -10.821526815555986
460 -0.02323161642998457 -10.84989649048075 -0.023297434952110053 -10.844824250508095
461 -0.023252674285322426 -10.873149164766073 -0.023824626579880714 -10.868648877087976
462 -0.02322655525058508 -10.896375720016657 -0.023217809945344926 -10.891866687033321
463 -0.023225282691419123 -10.919601002708076 -0.023249635007232428 -10.915116322040554
464 -0.023225722182542086 -10.942826724890617 -0.02316426336765289 -10.938280585408206
465 -0.02322392575442791 -10.966050650645045 -0.023579538241028784 -10.961860123649235
466 -0.023225279245525598 -10.989275929890571 -0.023425580840557812 -10.985285704489792
467 -0.02321506943553686 -11.012490999326108 -0.023179409187287094 -11.00846511367708
468 -0.02321302816271782 -11.035704027488826 -0.02317833248525858 -11.031643446162338
469 -0.023213092982769013 -11.058917120471595 -0.02326347315683961 -11.054906919319178
470 -0.02321573728695512 -11.08213285775855 -0.023190705757588147 -11.078097625076767
471 -0.023215064499527215 -11.105347922258078 -0.022948672529309988 -11.101046297606077
472 -0.023218343313783408 -11.12856626557186 -0.023202391155064107 -11.12424868876114
473 -0.02321790885180235 -11.151784174423662 -0.023235157877206803 -11.147483846638346
474 -0.023219208512455226 -11.175003382936117 -0.023072041291743516 -11.17055588793009
475 -0.023210352938622236 -11.19821373587474 -0.023298466205596925 -11.193854354135688
476 -0.02321936096996069 -11.2214330968447 -0.02337446855381131 -11.2172288226895
477 -0.023208697512745857 -11.244641794357447 -0.023132417909801008 -11.2403612405993
478 -0.02320771338418126 -11.267849507741628 -0.0230882634408772 -11.263449504040178
479 -0.02321244291961193 -11.29106195066124 -0.023291518818587063 -11.286741022858765
480 -0.0232121828943491 -11.314274133555589 -0.023190109990537167 -11.309931132849302
481 -0.023204915318638088 -11.337479048874227 -0.023320591636002065 -11.333251724485304
482 -0.02321023615077138 -11.360689285024998 -0.023246285133063795 -11.356498009618369
483 -0.023209760058671237 -11.38389904508367 -0.023304028902202845 -11.379802038520571
484 -0.023214580304920674 -11.40711362538859 -0.023184941802173852 -11.402986980322746
485 -0.0232053991407156 -11.430319024529306 -0.02316947402432561 -11.42615645434707
486 -0.02320961244404316 -11.453528636973349 -0.02352248691022396 -11.449678941257295
487 -0.023210071306675673 -11.476738708280024 -0.0234581533819437 -11.473137094639238
488 -0.023197980504482983 -11.499936688784507 -0.023120589554309845 -11.496257684193548
489 -0.023202384635806084 -11.523139073420312 -0.02318794671446085 -11.51944563090801
490 -0.023194936290383338 -11.546334009710696 -0.023626147769391537 -11.543071778677401
491 -0.02318771546706557 -11.569521725177761 -0.0231862367130816 -11.566258015390483
492 -0.023196609131991862 -11.592718334309753 -0.02319727884605527 -11.589455294236538
493 -0.02319562193006277 -11.615913956239815 -0.023062094952911137 -11.612517389189449
494 -0.023208871856331824 -11.639122828096147 -0.023002077639102936 -11.635519466828551
495 -0.023198074847459792 -11.662320902943607 -0.023167054727673532 -11.658686521556225
496 -0.023205527663230897 -11.685526430606838 -0.023292365856468676 -11.681978887412694
497 -0.02320044143125415 -11.708726872038092 -0.023338540643453597 -11.705317428056148
498 -0.023188923299312592 -11.731915795337404 -0.023308695945888757 -11.728626124002037
499 -0.02318950165063143 -11.755105296988035 -0.0231685359030962 -11.751794659905133
500 -0.023194439895451068 -11.778299736883486 -0.023068207036703824 -11.774862866941838
501 -0.023193127289414407 -11.8014928641729 -0.023175809253007173 -11.798038676194846
502 -0.023194115702062847 -11.824686979874963 -0.023181799240410327 -11.821220475435256
503 -0.02319453814998269 -11.847881518024947 -0.023200284130871295 -11.844420759566127
504 -0.0232323607429862 -11.871113878767932 -0.022557169385254382 -11.866977928951382
505 -0.023199150152504445 -11.894313028920436 -0.023064598720520735 -11.890042527671902
506 -0.023201283626258375 -11.917514312546695 -0.02328007258474827 -11.91332260025665
507 -0.02319956971332431 -11.940713882260019 -0.02327664215117693 -11.936599242407828
508 -0.023192690312862398 -11.963906572572881 -0.023307235911488533 -11.959906478319317
509 -0.02319137556478381 -11.987097948137665 -0.023190066777169706 -11.983096545096487
510 -0.023181431367993353 -12.010279379505658 -0.022138561122119427 -12.005235106218606
511 -0.023199557326734066 -12.033478936832392 -0.0233070376329124 -12.028542143851519
512 -0.02319826725870371 -12.056677204091095 -0.02295517725870013 -12.051497321110219
513 -0.023198540695011614 -12.079875744786106 -0.023248585779219864 -12.074745906889438
514 -0.023197716381400824 -12.103073461167506 -0.023121687956154345 -12.097867594845592
515 -0.023194236867129802 -12.126267698034637 -0.02328169224783778 -12.12114928709343
516 -0.023195486329495908 -12.149463184364132 -0.022951903101056815 -12.144101190194487
517 -0.023196967598050833 -12.172660151962182 -0.023260225355625153 -12.167361415550111
518 -0.02319875666871667 -12.195858908630898 -0.023217145167291165 -12.190578560717402
519 -0.02320439526811242 -12.219063303899011 -0.022747301310300828 -12.213325862027702
520 -0.023190395999699832 -12.242253699898711 -0.023315373063087463 -12.23664123509079
521 -0.02319332994520664 -12.265447029843918 -0.023212231695652008 -12.259853466786442
522 -0.023196222260594368 -12.288643252104512 -0.023269535321742297 -12.283123002108184
523 -0.023194165620952844 -12.311837417725465 -0.023449383024126292 -12.30657238513231
524 -0.023206248879432678 -12.335043666604898 -0.02383637297898531 -12.330408758111295
525 -0.02317911321297288 -12.35822277981787 -0.023202398791909218 -12.353611156903204
526 -0.02317819567397237 -12.381400975491843 -0.023162307683378458 -12.376773464586583
527 -0.023180072475224734 -12.404581047967067 -0.023199143167585135 -12.399972607754167
528 -0.02318261647596955 -12.427763664443036 -0.023218372464179994 -12.423190980218347
529 -0.02317721713334322 -12.45094088157638 -0.023243371956050397 -12.446434352174398
530 -0.023182805720716716 -12.474123687297096 -0.02334490204229951 -12.469779254216698
531 -0.023180094081908464 -12.497303781379005 -0.023191207181662322 -12.492970461398361
532 -0.023176911752671003 -12.520480693131676 -0.023186554666608572 -12.51615701606497
533 -0.023177938535809517 -12.543658631667485 -0.023284599278122188 -12.539441615343092
534 -0.023174051754176618 -12.566832683421662 -0.023294772673398256 -12.562736388016491
535 -0.023185965977609156 -12.590018649399271 -0.023532361164689063 -12.58626874918118
536 -0.023170299641788007 -12.613188949041058 -0.02259919550269842 -12.608867944683878
537 -0.02317535234615207 -12.63636430138721 -0.023125764448195696 -12.631993709132074
538 -0.023172792233526706 -12.659537093620738 -0.023436807747930288 -12.655430516880005
539 -0.02317455383017659 -12.682711647450915 -0.023255314119160174 -12.678685830999164
540 -0.02317680064588785 -12.705888448096804 -0.022684739995747806 -12.701370570994913
541 -0.023179120384156704 -12.72906756848096 -0.023321652226150034 -12.724692223221062
542 -0.02317671002820134 -12.752244278509162 -0.023111716378480196 -12.747803939599542
543 -0.023178265243768693 -12.77542254375293 -0.02324454942718148 -12.771048489026724
544 -0.023177238833159208 -12.79859978258609 -0.02324421191588044 -12.794292700942604
545 -0.023182263877242804 -12.821782046463332 -0.022988906875252724 -12.817281607817856
546 -0.023175707180052997 -12.844957753643385 -0.023073986172676086 -12.840355593990532
547 -0.02317765625193715 -12.868135409895322 -0.02316063204780221 -12.863516226038334
548 -0.023180869407951832 -12.891316279303274 -0.023193312250077723 -12.886709538288411
549 -0.023162461817264557 -12.914478741120538 -0.022285340540111064 -12.908994878828523
550 -0.02318291664123535 -12.937661657761774 -0.02346468074247241 -12.932459559570995
551 -0.02318586902692914 -12.960847526788703 -0.023128317296504976 -12.9555878768675
552 -0.023184833489358424 -12.98403236027806 -0.02326823053881526 -12.978856107406315
553 -0.0231845211237669 -13.007216881401828 -0.02333195712417364 -13.00218806453049
554 -0.0231834270991385 -13.030400308500965 -0.023311966378241778 -13.02550003090873
555 -0.02317378893494606 -13.053574097435911 -0.022509327437728644 -13.048009358346459
556 -0.023185931146144867 -13.076760028582056 -0.023209284525364637 -13.071218642871823
557 -0.02318468326702714 -13.099944711849083 -0.02308434257283807 -13.094302985444662
558 -0.023188831005245446 -13.12313354285433 -0.023258975148200987 -13.117561960592862
559 -0.023188089672476053 -13.146321632526806 -0.023605210427194833 -13.141167171020058
560 -0.02317365389317274 -13.169495286419979 -0.023285488970577715 -13.164452659990635
561 -0.02317916750907898 -13.192674453929058 -0.023791439831256866 -13.188244099821892
562 -0.02316938601434231 -13.2158438399434 -0.023155173193663357 -13.211399273015555
563 -0.023172325640916824 -13.239016165584317 -0.023144769202917814 -13.234544042218474
564 -0.02316995821893215 -13.26218612380325 -0.023165091685950757 -13.257709133904424
565 -0.023168929293751715 -13.285355053097001 -0.023185797315090895 -13.280894931219514
566 -0.0231665326282382 -13.30852158572524 -0.023596412595361473 -13.304491343814876
567 -0.023163575399667024 -13.331685161124907 -0.02301865965127945 -13.327510003466156
568 -0.023169202264398336 -13.354854363389306 -0.023030520789325236 -13.35054052425548
569 -0.02317306464537978 -13.378027428034686 -0.02338274857029319 -13.373923272825774
570 -0.02316741505637765 -13.401194843091064 -0.023142676148563624 -13.397065948974337
571 -0.02316527031362057 -13.424360113404685 -0.02316046729683876 -13.420226416271175
572 -0.023203792702406644 -13.447563906107092 -0.024383693095296623 -13.444610109366472
573 -0.023154483735561372 -13.470718389842654 -0.02268759170547128 -13.467297701071944
574 -0.023169273976236582 -13.49388766381889 -0.02322351299226284 -13.490521214064207
575 -0.023166630882769823 -13.51705429470166 -0.02329217325896025 -13.513813387323168
576 -0.023161246068775655 -13.540215540770436 -0.023141298070549966 -13.536954685393718
577 -0.02316638231277466 -13.563381923083211 -0.023162260092794894 -13.560116945486513
578 -0.02316042613238096 -13.586542349215593 -0.023166701756417753 -13.583283647242931
579 -0.023165689688175915 -13.609708038903769 -0.023392019886523487 -13.606675667129455
580 -0.023157731350511312 -13.63286577025428 -0.02314049154520035 -13.629816158674656
581 -0.023160393070429563 -13.65602616332471 -0.023196596559137105 -13.653012755233792
582 -0.023157664574682713 -13.679183827899394 -0.023122011683881283 -13.676134766917674
583 -0.023157913237810135 -13.702341741137204 -0.02318366216495633 -13.69931842908263
584 -0.023161254916340114 -13.725502996053544 -0.02307810476049781 -13.722396533843128
585 -0.023160059284418822 -13.748663055337962 -0.0233844175003469 -13.745780951343475
586 -0.023153945803642273 -13.771817001141605 -0.022794599924236537 -13.76857555126771
587 -0.023156840540468692 -13.794973841682074 -0.024473017640411855 -13.793048568908123
588 -0.02315109558403492 -13.81812493726611 -0.023231614753603934 -13.816280183661727
589 -0.023145165480673312 -13.841270102746783 -0.02305159969255328 -13.83933178335428
590 -0.023148545157164337 -13.864418647903948 -0.02341632414609194 -13.862748107500373
591 -0.023148964438587428 -13.887567612342535 -0.0227201328612864 -13.885468240361659
592 -0.02315254248678684 -13.910720154829322 -0.02335673961788416 -13.908824979979544
593 -0.023151359520852566 -13.933871514350175 -0.023376204911619423 -13.932201184891163
594 -0.023143793735653163 -13.957015308085827 -0.02310589887201786 -13.95530708376318
595 -0.023160248063504696 -13.980175556149332 -0.022605881001800297 -13.97791296476498
596 -0.023151272162795066 -14.003326828312128 -0.02307831458747387 -14.000991279352455
597 -0.023150273598730564 -14.026477101910858 -0.023074564803391696 -14.024065844155846
598 -0.023149267863482238 -14.04962636977434 -0.023153228126466273 -14.047219072282312
599 -0.023152499087154867 -14.072778868861496 -0.023091454058885574 -14.070310526341197
600 -0.02316057188436389 -14.09593944074586 -0.02279585963115096 -14.093106385972348
601 -0.023154884204268457 -14.11909432495013 -0.0232056200504303 -14.116312006022778
602 -0.023154805414378643 -14.142249130364508 -0.023057094868272544 -14.13936910089105
603 -0.023156707733869554 -14.165405838098378 -0.023023832868784667 -14.162392933759834
604 -0.02315859403461218 -14.18856443213299 -0.0230296122841537 -14.185422546043988
605 -0.023169901594519614 -14.21173433372751 -0.022774229757487774 -14.208196775801476
606 -0.02315540984272957 -14.234889743570239 -0.023290727660059928 -14.231487503461535
607 -0.023156965523958205 -14.258046709094197 -0.023227660544216634 -14.254715164005752
608 -0.023159296344965698 -14.281206005439163 -0.023021108843386172 -14.277736272849138
609 -0.02315460182726383 -14.304360607266426 -0.023046790901571513 -14.300783063750709
610 -0.023157897964119913 -14.327518505230547 -0.023169850651174783 -14.323952914401884
611 -0.023159378115087746 -14.350677883345634 -0.0231330543756485 -14.347085968777533
612 -0.02315671360120177 -14.373834596946836 -0.0231093174777925 -14.370195286255326
613 -0.02315465547144413 -14.39698925241828 -0.02301488984376192 -14.393210176099087
614 -0.023157226014882328 -14.420146478433162 -0.022660696972161533 -14.415870873071249
615 -0.023163764085620642 -14.443310242518782 -0.023134638834744693 -14.439005511905993
616 -0.023158874735236167 -14.466469117254018 -0.023104222677648067 -14.462109734583642
617 -0.023156252596527337 -14.489625369850545 -0.023203278332948683 -14.48531301291659
618 -0.023159293737262488 -14.512784663587807 -0.023315984290093184 -14.508628997206683
619 -0.023159688152372838 -14.535944351740179 -0.023228906374424697 -14.531857903581107
620 -0.023151364736258985 -14.559095716476438 -0.022882606089115142 -14.554740509670223
621 -0.023155159223824738 -14.582250875700263 -0.023088731896132232 -14.577829241566356
622 -0.023154516518115998 -14.605405392218378 -0.02317777741700411 -14.60100701898336
623 -0.02315658554434776 -14.628561977762725 -0.023219324089586733 -14.624226343072946
624 -0.023162861075252294 -14.651724838837978 -0.02303929477930069 -14.647265637852247
625 -0.023154767230153084 -14.674879606068131 -0.023272148240357636 -14.670537786092604
626 -0.023156400583684445 -14.698036006651815 -0.023100839275866748 -14.69363862536847
627 -0.023152470868080855 -14.721188477519895 -0.023184186313301325 -14.716822811681771
628 -0.023151612747460602 -14.744340090267356 -0.023258706741034984 -14.740081518422807
629 -0.023158236965537073 -14.767498327232893 -0.023445726092904805 -14.763527244515712
630 -0.023153234366327526 -14.790651561599221 -0.02326661590486765 -14.78679386042058
631 -0.023150817677378654 -14.8138023792766 -0.023056328017264604 -14.809850188437846
632 -0.023146148305386305 -14.836948527581987 -0.023172943200916053 -14.833023131638761
633 -0.02315418841317296 -14.86010271599516 -0.022780356276780368 -14.85580348791554
634 -0.023152993991971016 -14.88325570998713 -0.022900912351906298 -14.878704400267447
635 -0.02314970372244716 -14.906405413709578 -0.02309960126876831 -14.901804001536215
636 -0.02315491484478116 -14.92956032855436 -0.02313501834869385 -14.924939019884908
637 -0.023149227164685725 -14.952709555719045 -0.022950253449380398 -14.947889273334289
638 -0.023150904476642607 -14.975860460195687 -0.02265388248488307 -14.970543155819172
639 -0.023156601842492817 -14.99901706203818 -0.023079994414001704 -14.993623150233173
640 -0.023159467987716197 -15.022176530025895 -0.023335212375968695 -15.016958362609142
641 -0.02315734261646867 -15.045333872642363 -0.023332940228283406 -15.040291302837424
642 -0.023153599072247743 -15.068487471714612 -0.023188317101448773 -15.063479619938873
643 -0.023156781774014236 -15.091644253488626 -0.02322596786543727 -15.08670558780431
644 -0.023160271253436802 -15.114804524742063 -0.02254721326753497 -15.109252801071845
645 -0.023156108800321817 -15.137960633542384 -0.02308810278773308 -15.132340903859578
646 -0.02315409891307354 -15.161114732455458 -0.02310887845233083 -15.155449782311909
647 -0.02315722666680813 -15.184271959122265 -0.023213849775493144 -15.178663632087401
648 -0.023156035132706164 -15.20742799425497 -0.02310324478894472 -15.201766876876347
649 -0.023156630527228116 -15.2305846247822 -0.02247670982033014 -15.224243586696677
650 -0.023164954502135515 -15.253749579284335 -0.023071168176829814 -15.247314754873507
651 -0.02316071931272745 -15.276910298597063 -0.0227363851852715 -15.27005114005878
652 -0.02316406024619937 -15.300074358843261 -0.022588008549064398 -15.292639148607844
653 -0.02316640056669712 -15.323240759409959 -0.023185045644640922 -15.315824194252485
654 -0.023165283910930156 -15.34640604332089 -0.02326031867414713 -15.339084512926632
655 -0.02316418755799532 -15.369570230878885 -0.02320090150460601 -15.362285414431238
656 -0.02316215494647622 -15.392732385825362 -0.02308291643857956 -15.385368330869817
657 -0.023163440451025964 -15.415895826276387 -0.023124132584780455 -15.408492463454596
658 -0.023169200867414474 -15.439065027143801 -0.02251454582437873 -15.431007009278975
659 -0.023168151918798684 -15.4622331790626 -0.023062912188470362 -15.454069921467445
660 -0.023166253045201302 -15.485399432107801 -0.02328061740845442 -15.4773505388759
661 -0.023170428909361364 -15.508569861017163 -0.023139625322073698 -15.500490164197974
662 -0.023168864380568265 -15.531738725397732 -0.02304863343015313 -15.523538797628127
663 -0.02317580096423626 -15.554914526361967 -0.02373753599822521 -15.547276333626353
664 -0.02316204961389303 -15.57807657597586 -0.023107503168284894 -15.570383836794639
665 -0.023163250554352997 -15.601239826530213 -0.02319487426429987 -15.593578711058939
666 -0.023161379992961882 -15.624401206523174 -0.023145877197384833 -15.616724588256323
667 -0.023158225137740372 -15.647559431660914 -0.023086514323949814 -15.639811102580273
668 -0.023152241203933954 -15.670711672864849 -0.023270055092871188 -15.663081157673144
669 -0.023163559101521968 -15.693875231966372 -0.02279532952234149 -15.685876487195486
670 -0.02316323285922408 -15.717038464825595 -0.02313818922266364 -15.70901467641815
671 -0.02316472912207246 -15.740203193947668 -0.023152549285441637 -15.732167225703591
672 -0.0231642953120172 -15.763367489259686 -0.023164264298975466 -15.755331490002566
673 -0.023162318207323552 -15.786529807467009 -0.023237941227853297 -15.77856943123042
674 -0.023161394707858562 -15.809691202174868 -0.02312272535637021 -15.801692156586789
675 -0.023163403011858465 -15.832854605186727 -0.023203231487423183 -15.824895388074212
676 -0.023153406474739312 -15.856008011661466 -0.02348165987059474 -15.848377047944807
677 -0.023157597985118628 -15.879165609646584 -0.02317511150613427 -15.87155215945094
678 -0.023156800121068955 -15.902322409767653 -0.023219389840960503 -15.894771549291901
679 -0.02315730294212699 -15.92547971270978 -0.02314274637028575 -15.917914295662188
680 -0.023156240489333867 -15.948635953199114 -0.02316694725304842 -15.941081242915237
681 -0.023158352263271807 -15.971794305462385 -0.023247449286282064 -15.96432869220152
682 -0.023152668587863447 -15.994946974050249 -0.023245904967188834 -15.987574597168708
683 -0.023157266341149806 -16.0181042403914 -0.023155929055064917 -16.010730526223774
684 -0.02314560757949948 -16.0412498479709 -0.02313208607956767 -16.03386261230334
685 -0.023148188833147287 -16.064398036804047 -0.024776640720665453 -16.05863925302401
686 -0.02314197812229395 -16.08754001492634 -0.023136393446475268 -16.081775646470483
687 -0.023143130261451005 -16.110683145187792 -0.023145258892327547 -16.10492090536281
688 -0.023143081832677125 -16.13382622702047 -0.02357839895412326 -16.128499304316932
689 -0.023135792464017868 -16.15696201948449 -0.023024688009172678 -16.151523992326105
690 -0.023138840030878783 -16.180100859515367 -0.023134164325892926 -16.174658156651997
691 -0.023139374144375325 -16.20324023365974 -0.023171281814575194 -16.197829438466574
692 -0.023228693194687365 -16.22646892685443 -0.02237265231087804 -16.220202090777452
693 -0.02313243495300412 -16.249601361807436 -0.0231178630143404 -16.243319953791794
694 -0.023129908461123706 -16.272731270268558 -0.02310556061565876 -16.26642551440745
695 -0.023134889919310807 -16.29586616018787 -0.023131332453340293 -16.28955684686079
696 -0.023131644260138272 -16.31899780444801 -0.023153273575007915 -16.3127101204358
697 -0.023131877277046443 -16.342129681725055 -0.023048579506576062 -16.335758699942375
698 -0.023133857641369104 -16.365263539366424 -0.023156999517232178 -16.358915699459608
699 -0.023136514332145454 -16.388400053698568 -0.023259855713695286 -16.382175555173305
700 -0.023139263782650233 -16.411539317481218 -0.023165102954953908 -16.40534065812826
701 -0.023139020614326 -16.434678338095544 -0.023075107671320438 -16.42841576579958
702 -0.023144015483558177 -16.457822353579104 -0.022847674414515497 -16.451263440214095
703 -0.023140491638332605 -16.480962845217437 -0.023542483616620303 -16.474805923830715
704 -0.023131692316383123 -16.50409453753382 -0.02291604122146964 -16.497721965052186
705 -0.0231420767493546 -16.527236614283176 -0.0230178608559072 -16.520739825908095
706 -0.023142689466476442 -16.55037930374965 -0.02310248427093029 -16.543842310179024
707 -0.02314140647649765 -16.57352071022615 -0.02318092817440629 -16.56702323835343
708 -0.023144165333360434 -16.596664875559508 -0.023323746211826802 -16.590346984565254
709 -0.02313987733796239 -16.61980475289747 -0.02312878556549549 -16.61347577013075
710 -0.023141262866556645 -16.642946015764025 -0.023114423826336862 -16.636590193957087
711 -0.023139339033514263 -16.666085354797538 -0.023042278736829756 -16.659632472693918
712 -0.023135858681052925 -16.68922121347859 -0.023389421682804824 -16.683021894376722
713 -0.023141111060976983 -16.712362324539566 -0.022845595236867668 -16.70586748961359
714 -0.023141139559447764 -16.735503464099015 -0.02311975471675396 -16.72898724433034
715 -0.023143293149769307 -16.758646757248783 -0.02321784682571888 -16.75220509115606
716 -0.023132448364049197 -16.781779205612832 -0.02231893129646778 -16.77452402245253
717 -0.023148875683546066 -16.804928081296378 -0.023008445277810097 -16.79753246773034
718 -0.02314897868782282 -16.8280770599842 -0.02314823055639863 -16.820680698286736
719 -0.023147496115416288 -16.851224556099616 -0.023084605298936366 -16.843765303585673
720 -0.023146659974008797 -16.874371216073627 -0.02327792262658477 -16.867043226212257
721 -0.02314527751877904 -16.897516493592406 -0.022854789439588786 -16.889898015651845
722 -0.023151834961026907 -16.920668328553433 -0.023129140585660936 -16.913027156237504
723 -0.02312878957018256 -16.943797118123616 -0.02319441083818674 -16.93622156707569
724 -0.023151163663715123 -16.96694828178733 -0.02321680197492242 -16.959438369050613
725 -0.023154853004962207 -16.990103134792292 -0.023174171056598424 -16.982612540107212
726 -0.023148043639957906 -17.01325117843225 -0.023214800003916024 -17.00582734011113
727 -0.023153723962605 -17.036404902394853 -0.023008994292467833 -17.028836334403596
728 -0.02315065972507 -17.05955556211992 -0.023103397246450184 -17.051939731650048
729 -0.02314915517345071 -17.08270471729337 -0.023175014182925224 -17.075114745832973
730 -0.023146624397486448 -17.105851341690858 -0.023165805637836455 -17.09828055147081
731 -0.023147118370980026 -17.128998460061837 -0.023273058328777553 -17.121553609799587
732 -0.02314741853624582 -17.152145878598084 -0.0230257130227983 -17.144579322822384
733 -0.023165865801274776 -17.17531174439936 -0.022733093798160554 -17.167312416620543
734 -0.023139663506299257 -17.198451407905658 -0.023070836439728737 -17.190383253060272
735 -0.023142457474023104 -17.22159386537968 -0.02316657956689596 -17.21354983262717
736 -0.023143160436302424 -17.244737025815983 -0.023237693682312967 -17.23678752630948
737 -0.023139664251357318 -17.26787669006734 -0.023158922139555217 -17.259946448449035
738 -0.023138897214084863 -17.291015587281425 -0.023038090020418168 -17.282984538469453
739 -0.023137805331498385 -17.314153392612923 -0.023858428094536067 -17.306842966563988
740 -0.023136738408356904 -17.33729013102128 -0.023018788918852805 -17.329861755482842
741 -0.023137702140957117 -17.360427833162237 -0.023102284967899324 -17.35296404045074
742 -0.023137702699750663 -17.383565535861987 -0.023230246175080536 -17.37619428662582
743 -0.023134508263319732 -17.406700044125305 -0.022946000285446643 -17.39914028691127
744 -0.023127904906868935 -17.429827949032173 -0.023364119697362185 -17.42250440660863
745 -0.02313457038253546 -17.452962519414708 -0.0232954366132617 -17.44579984322189
746 -0.023132990580052137 -17.47609550999476 -0.023106596991419794 -17.46890644021331
747 -0.023129763826727868 -17.499225273821487 -0.02329826606437564 -17.492204706277686
748 -0.023142448160797358 -17.522367721982285 -0.022711250465363264 -17.51491595674305
749 -0.023133976384997368 -17.545501698367282 -0.02324283728376031 -17.53815879402681
750 -0.023128149285912513 -17.568629847653195 -0.023226410057395695 -17.561385204084207
751 -0.023134046234190464 -17.591763893887386 -0.023145943693816663 -17.584531147778023
752 -0.02313928510993719 -17.614903178997324 -0.023135888297110795 -17.607667036075135
753 -0.02312807207927108 -17.638031251076594 -0.023028112668544053 -17.63069514874368
754 -0.023137671407312155 -17.661168922483906 -0.023138927575200797 -17.65383407631888
755 -0.02313216058537364 -17.68430108306928 -0.02328680260106921 -17.67712087891995
756 -0.02313487818464637 -17.707435961253925 -0.02290409468114376 -17.700024973601096
757 -0.023133363481611012 -17.730569324735537 -0.02312680808827281 -17.723151781689367
758 -0.023134575225412846 -17.75370389996095 -0.023033647704869507 -17.746185429394238
759 -0.023139403853565454 -17.776843303814516 -0.022748604696244002 -17.76893403409048
760 -0.02314226906746626 -17.799985572881983 -0.023183682840317486 -17.7921177169308
761 -0.023140373453497887 -17.82312594633548 -0.023184319492429495 -17.81530203642323
762 -0.023138763196766377 -17.846264709532246 -0.023178793117403985 -17.838480829540632
763 -0.023138695396482944 -17.86940340492873 -0.02313956990838051 -17.861620399449013
764 -0.023121234867721795 -17.892524639796452 -0.02368408739566803 -17.88530448684468
765 -0.023126175999641417 -17.915650815796095 -0.023294776026159526 -17.90859926287084
766 -0.023131932038813828 -17.93878274783491 -0.02320954790338874 -17.93180881077423
767 -0.02313263649120927 -17.96191538432612 -0.02314099110662937 -17.954949801880858
768 -0.023136493656784295 -17.985051877982905 -0.02372290538623929 -17.978672707267098
769 -0.023123587667942046 -18.008175465650847 -0.02312786551192403 -18.001800572779022
770 -0.023124797269701958 -18.03130026292055 -0.02308068573474884 -18.02488125851377
771 -0.02312498362734914 -18.054425246547897 -0.023085656855255366 -18.047966915369024
772 -0.02309919912368059 -18.07752444567158 -0.023369980324059726 -18.071336895693083
773 -0.02311059068888426 -18.100635036360462 -0.023601621482521297 -18.094938517175603
774 -0.023117484897375105 -18.12375252125784 -0.023105130158364774 -18.118043647333966
775 -0.02312104245647788 -18.146873563714315 -0.02331352736800909 -18.141357174701977
776 -0.023125557322055103 -18.16999912103637 -0.022562797740101816 -18.163919972442077
777 -0.023121085576713087 -18.19312020661308 -0.02301907427608967 -18.186939046718166
778 -0.023125926870852707 -18.216246133483935 -0.02319551445543766 -18.210134561173604
779 -0.023130389954894783 -18.23937652343883 -0.023714427277445792 -18.23384898845105
780 -0.023119132779538632 -18.262495656218366 -0.02321079419925809 -18.25705978265031
781 -0.02312214383855462 -18.285617800056922 -0.023064444586634637 -18.280124227236943
782 -0.02311814846470952 -18.308735948521633 -0.02308264933526516 -18.303206876572208
783 -0.02312012780457735 -18.33185607632621 -0.023094713781028987 -18.326301590353236
784 -0.023148060776293278 -18.355004137102505 -0.023639312013983727 -18.34994090236722
785 -0.023121485859155654 -18.37812562296166 -0.023119928780943155 -18.373060831148162
786 -0.023116350267082454 -18.401241973228743 -0.02305802684277296 -18.396118857990935
787 -0.02311507659032941 -18.424357049819072 -0.023019961174577476 -18.41913881916551
788 -0.023117846343666315 -18.44747489616274 -0.023119981214404107 -18.442258800379914
789 -0.023120586480945348 -18.470595482643684 -0.023166906833648682 -18.465425707213562
790 -0.02312041660770774 -18.49371589925139 -0.023254725709557535 -18.48868043292312
791 -0.023124615475535393 -18.516840514726926 -0.022823454067111015 -18.51150388699023
792 -0.023124481644481422 -18.539964996371406 -0.02280967207625508 -18.534313559066486
793 -0.02311790082603693 -18.563082897197443 -0.02323654117062688 -18.557550100237112
794 -0.023122339323163033 -18.586205236520605 -0.023150186706334352 -18.580700286943447
795 -0.02314065592363477 -18.60934589244424 -0.022660837695002555 -18.60336112463845
796 -0.023121303971856834 -18.632467196416094 -0.023138952534645797 -18.626500077173095
797 -0.023137067444622517 -18.655604263860717 -0.021739649586379528 -18.648239726759474
798 -0.023133487533777954 -18.678737751394493 -0.02313169064000249 -18.671371417399477
799 -0.023132348712533713 -18.701870100107026 -0.023133487906306982 -18.694504905305784
800 -0.023134155105799435 -18.725004255212827 -0.02296185018494725 -18.717466755490733
801 -0.023133573960512875 -18.74813782917334 -0.022961539682000875 -18.740428295172734
802 -0.02313723312690854 -18.77127506230025 -0.023109481576830147 -18.763537776749565
803 -0.02313630301505327 -18.794411365315305 -0.022744125127792357 -18.78628190187736
804 -0.023146276362240314 -18.817557641677546 -0.022486111056059598 -18.80876801293342
805 -0.023145442176610232 -18.840703083854155 -0.023117897659540178 -18.83188591059296
806 -0.023144377395510674 -18.863847461249666 -0.023809737246483564 -18.855695647839443
807 -0.023130959272384642 -18.886978420522052 -0.023037502262741327 -18.878733150102185
808 -0.023138653300702573 -18.910117073822754 -0.023168991785496473 -18.901902141887682
809 -0.023138947412371637 -18.933256021235124 -0.02327724564820528 -18.925179387535888
810 -0.023135395254939795 -18.956391416490064 -0.023139400128275155 -18.948318787664164
811 -0.023133459314703942 -18.979524875804767 -0.022885079588741065 -18.971203867252903
812 -0.023139352444559336 -19.002664228249326 -0.022987528797239067 -18.99419139605014
813 -0.023139915149658918 -19.025804143398986 -0.023115332052111626 -19.017306728102252
814 -0.02314127832651138 -19.0489454217255 -0.02333220196887851 -19.04063893007113
815 -0.023140610102564095 -19.072086031828064 -0.023041323106735945 -19.063680253177864
816 -0.023139074631035327 -19.0952251064591 -0.023196453507989646 -19.086876706685853
817 -0.023128658626228572 -19.118353765085327 -0.022591541428118943 -19.109468248113973
818 -0.023143105488270522 -19.141496870573597 -0.022899816278368235 -19.13236806439234
819 -0.02314120251685381 -19.16463807309045 -0.023063168209046126 -19.155431232601387
820 -0.02314587654545903 -19.18778394963591 -0.02321044811978936 -19.178641680721178
821 -0.023144261352717875 -19.21092821098863 -0.023304104059934615 -19.201945784781113
822 -0.023145921900868414 -19.2340741328895 -0.02348991446197033 -19.225435699243082
823 -0.02314125271514058 -19.257215385604642 -0.0229478289373219 -19.248383528180405
824 -0.023145555704832076 -19.280360941309475 -0.023174009378999473 -19.271557537559403
825 -0.023140120878815652 -19.30350106218829 -0.02323722802102566 -19.294794765580427
826 -0.023139333818107843 -19.326640396006397 -0.02325041964650154 -19.31804518522693
827 -0.023137534130364658 -19.34977793013676 -0.022662172745913266 -19.340707357972843
828 -0.02314183171838522 -19.372919761855144 -0.023103794269263744 -19.363811152242107
829 -0.023141176253557206 -19.3960609381087 -0.02322442186996341 -19.38703557411207
830 -0.02314178766682744 -19.419202725775527 -0.023082891292870045 -19.41011846540494
831 -0.02314692232757807 -19.442349648103104 -0.02294451678171754 -19.433062982186655
832 -0.023137673921883106 -19.465487322024988 -0.022849096171557903 -19.455912078358214
833 -0.023141196556389333 -19.488628518581375 -0.0230989801697433 -19.479011058527956
834 -0.02314180079847574 -19.511770319379853 -0.02312590153887868 -19.502136960066835
835 -0.02314296141266823 -19.53491328079252 -0.02317588049918413 -19.52531284056602
836 -0.023142965976148844 -19.55805624676867 -0.02304894682019949 -19.54836178738622
837 -0.023146117758005857 -19.581202364526675 -0.02320864424109459 -19.571570431627315
838 -0.023144080583006144 -19.60434644510968 -0.023139830864965915 -19.59471026249228
839 -0.02314116097986698 -19.62748760608955 -0.023151177540421487 -19.6178614400327
840 -0.023137348145246504 -19.650624954234797 -0.023317876178771256 -19.641179316211474
841 -0.023141214065253733 -19.67376616830005 -0.023077661637216806 -19.66425697784869
842 -0.02314192345365882 -19.69690809175371 -0.02292959438636899 -19.68718657223506
843 -0.023137540742754936 -19.720045632496465 -0.023164014890789987 -19.71035058712585
844 -0.02313647586852312 -19.743182108364987 -0.023294817935675383 -19.733645405061523
845 -0.02313938718289137 -19.766321495547878 -0.023113246355205775 -19.756758651416728
846 -0.023138254508376123 -19.789459750056253 -0.023227091040462257 -19.77998574245719
847 -0.02313731489703059 -19.812597064953284 -0.02316094357520342 -19.80314668603239
848 -0.023135904036462308 -19.835732968989745 -0.023201118037104607 -19.826347804069496
849 -0.023134214337915182 -19.85886718332766 -0.02340583186596632 -19.84975363593546
850 -0.023133594170212747 -19.882000777497872 -0.02317036045715213 -19.87292399639261
851 -0.0231313600204885 -19.90513213751836 -0.02322326321154833 -19.89614725960416
852 -0.023130322992801666 -19.928262460511164 -0.02328060269355774 -19.919427862297717
853 -0.02313638050109148 -19.951398841012256 -0.02293642805889249 -19.942364290356608
854 -0.023130007740110158 -19.974528848752367 -0.02340537393465638 -19.965769664291265
855 -0.02312759943306446 -19.99765644818543 -0.023391169495880604 -19.989160833787146
856 -0.023124084156006575 -20.020780532341437 -0.023202152270823718 -20.01236298605797
857 -0.02312613483518362 -20.04390666717662 -0.023170092049986123 -20.035533078107957
858 -0.02315142760053277 -20.067058094777153 -0.025105068739503623 -20.06063814684746
859 -0.023108406737446786 -20.0901665015146 -0.023160539101809263 -20.08379868594927
860 -0.023113038577139377 -20.11327954009174 -0.023111272044479846 -20.10690995799375
861 -0.023111087176948784 -20.13639062726869 -0.023093584179878234 -20.13000354217363
862 -0.02310900129377842 -20.159499628562468 -0.023061863984912633 -20.153065406158543
863 -0.023112860135734083 -20.1826124886982 -0.023089817259460688 -20.176155223418004
864 -0.02311099674552679 -20.205723485443727 -0.023084611259400846 -20.199239834677403
865 -0.02311134533956647 -20.228834830783292 -0.023134907055646182 -20.22237474173305
866 -0.023109494149684905 -20.25194432493298 -0.023205372784286738 -20.245580114517335
867 -0.02311361962929368 -20.27505794456227 -0.0230774138122797 -20.268657528329616
868 -0.023114908766001464 -20.29817285332827 -0.022888799756765367 -20.29154632808638
869 -0.023111823573708536 -20.32128467690198 -0.023040222842246293 -20.314586550928627
870 -0.023109103552997112 -20.344393780454975 -0.02307327501475811 -20.337659825943387
871 -0.023103838972747325 -20.367497619427724 -0.022923914808779956 -20.360583740752165
872 -0.0231128491461277 -20.39061046857385 -0.023044600058346985 -20.383628340810514
873 -0.023109114822000267 -20.41371958339585 -0.023024059552699327 -20.406652400363214
874 -0.023113235738128422 -20.43683281913398 -0.023083221819251775 -20.429735622182466
875 -0.023112000431865454 -20.459944819565845 -0.023086904548108578 -20.452822526730575
876 -0.023116823565214873 -20.48306164313106 -0.023006460815668105 -20.475828987546244
877 -0.02311451071873307 -20.506176153849793 -0.02343576103448868 -20.499264748580732
878 -0.02312500262632966 -20.529301156476123 -0.023816909082233904 -20.523081657662967
879 -0.02310667363926768 -20.552407830115392 -0.023277456965297462 -20.546359114628263
880 -0.023107094597071408 -20.575514924712465 -0.023128487262874843 -20.569487601891137
881 -0.023108290601521732 -20.598623215313985 -0.023108367808163166 -20.5925959696993
882 -0.023107146192342044 -20.621730361506327 -0.023106630891561508 -20.61570260059086
883 -0.023111065756529568 -20.644841427262858 -0.022297964058816434 -20.638000564649676
884 -0.023115605767816304 -20.667957033030675 -0.023140658531337975 -20.661141223181016
885 -0.023114972840994598 -20.691072005871668 -0.023069119453430174 -20.684210342634447
886 -0.023113463446497916 -20.714185469318167 -0.023104266542941333 -20.707314609177388
887 -0.023115367256104948 -20.73730083657427 -0.023137070704251528 -20.73045167988164
888 -0.02311364160850644 -20.760414478182778 -0.023082293476909398 -20.75353397335855
889 -0.023112726211547852 -20.783527204394325 -0.023116263374686242 -20.776650236733236
890 -0.023113161791116 -20.80664036618544 -0.023073854763060807 -20.799724091496298
891 -0.023113462328910827 -20.829753828514352 -0.023160908184945584 -20.822884999681243
892 -0.023114622663706542 -20.852868451178058 -0.02453357456251979 -20.84741857424376
893 -0.02309878934174776 -20.875967240519806 -0.023125436250120403 -20.87054401049388
894 -0.023099959082901477 -20.899067199602708 -0.023090400639921425 -20.893634411133803
895 -0.023101438768208027 -20.922168638370916 -0.02311835056170821 -20.916752761695513
896 -0.02309917351230979 -20.945267811883227 -0.022988019976764917 -20.939740781672278
897 -0.023099451698362826 -20.96836726358159 -0.023135615698993205 -20.96287639737127
898 -0.023102783411741257 -20.99147004699333 -0.02308319676667452 -20.985959594137945
899 -0.023103593755513428 -21.014573640748846 -0.023131814692169426 -21.009091408830116
900 -0.02310500144958496 -21.037678642198433 -0.02311241775751114 -21.032203826587626
901 -0.023111406061798335 -21.06079004826023 -0.022878602612763643 -21.05508242920039
902 -0.02310569640249014 -21.08389574466272 -0.02314851023256779 -21.078230939432956
903 -0.023102682456374167 -21.106998427119095 -0.02293390305712819 -21.101164842490086
904 -0.02310362718999386 -21.130102054309088 -0.02328653382137418 -21.12445137631146
905 -0.02310590473935008 -21.153207959048437 -0.02294873334467411 -21.147400109656132
906 -0.023107912205159665 -21.176315871253596 -0.022990205977112054 -21.170390315633245
907 -0.02309799110516906 -21.199413862358764 -0.022606409899890424 -21.192996725533135
908 -0.023109055869281293 -21.222522918228044 -0.02312442334368825 -21.216121148876823
909 -0.023105638287961482 -21.245628556516007 -0.02320446213707328 -21.239325611013896
910 -0.023121917340904474 -21.26875047385691 -0.023171984404325486 -21.26249759541822
911 -0.023110148217529058 -21.29186062207444 -0.02341013913974166 -21.285907734557963
912 -0.02310679731890559 -21.314967419393348 -0.02304452396929264 -21.308952258527256
913 -0.0231102610938251 -21.338077680487174 -0.023083584476262332 -21.332035843003517
914 -0.023116042092442512 -21.361193722579618 -0.02330064158886671 -21.355336484592385
915 -0.023109621088951825 -21.38430334366857 -0.02304271198809147 -21.378379196580475
916 -0.023107288777828215 -21.4074106324464 -0.02272869935259223 -21.401107895933066
917 -0.02311348505318165 -21.43052411749958 -0.023200064431875944 -21.424307960364942
918 -0.023110887687653302 -21.453635005187234 -0.023059828113764523 -21.447367788478708
919 -0.023112947586923838 -21.476747952774158 -0.022999719250947237 -21.470367507729655
920 -0.02310945587232709 -21.499857408646484 -0.02296562399715185 -21.493333131726807
921 -0.023104010708630086 -21.522961419355113 -0.02223031474277377 -21.51556344646958
922 -0.02311723604798317 -21.546078655403097 -0.023187818005681038 -21.538751264475263
923 -0.02311900006607175 -21.569197655469168 -0.023139298427850008 -21.561890562903113
924 -0.023119109962135554 -21.592316765431303 -0.023117405455559493 -21.58500796835867
925 -0.02311893505975604 -21.61543570049106 -0.023240493983030318 -21.608248462341702
926 -0.02311329487711191 -21.638548995368172 -0.023148943576961754 -21.631397405918666
927 -0.023113241232931615 -21.661662236601103 -0.0233101524412632 -21.654707558359927
928 -0.023112961463630198 -21.684775198064735 -0.022975990176200868 -21.677683548536127
929 -0.02312835995107889 -21.707903558015815 -0.023278628010302782 -21.70096217654643
930 -0.023112159967422486 -21.731015717983237 -0.023129719868302347 -21.72409189641473
931 -0.023110093735158443 -21.754125811718396 -0.023020085599273443 -21.747111982014005
932 -0.023113129008561373 -21.777238940726956 -0.023106747772544622 -21.77021872978655
933 -0.023113136738538743 -21.800352077465494 -0.02305127177387476 -21.793270001560423
934 -0.023113808408379555 -21.823465885873873 -0.02333247968927026 -21.816602481249692
935 -0.023114794958382846 -21.846580680832254 -0.02323793340474367 -21.839840414654436
936 -0.023116778396070004 -21.869697459228323 -0.023114806320518256 -21.862955220974953
937 -0.023116229008883236 -21.892813688237208 -0.02315117036923766 -21.886106391344192
938 -0.023115849774330854 -21.91592953801154 -0.023110940400511027 -21.909217331744703
939 -0.02311598937958479 -21.939045527391123 -0.02317713126540184 -21.932394463010105
940 -0.023114028573036193 -21.96215955596416 -0.02307497160509229 -21.955469434615196
941 -0.023119103629142046 -21.985278659593302 -0.023296840116381647 -21.978766274731576
942 -0.02311733700335026 -22.00839599659665 -0.022661100979894398 -22.001427375711472
943 -0.02311417618766427 -22.031510172784316 -0.0238162680529058 -22.025243643764377
944 -0.02310395846143365 -22.05461413124575 -0.023170295264571907 -22.048413939028947
945 -0.02310721781104803 -22.077721349056798 -0.023160409927368165 -22.071574348956315
946 -0.02310996102169156 -22.10083131007849 -0.023039926867932083 -22.094614275824245
947 -0.023122504260390996 -22.123953814338883 -0.0243868974968791 -22.119001173321124
948 -0.023097349982708692 -22.147051164321592 -0.02312337690964341 -22.14212455023077
949 -0.02309843758121133 -22.170149601902803 -0.023090966604650022 -22.165215516835417
950 -0.023097465466707944 -22.193247067369512 -0.02311029890552163 -22.18832581574094
951 -0.023100525978952645 -22.216347593348466 -0.023006622213870287 -22.21133243795481
952 -0.023099397029727697 -22.239446990378195 -0.023159108962863682 -22.234491546917674
953 -0.023100939672440292 -22.262547930050633 -0.023327031638473272 -22.257818578556147
954 -0.02309395493939519 -22.285641884990028 -0.023086118791252375 -22.2809046973474
955 -0.023096236865967512 -22.308738121855995 -0.023138729576021432 -22.30404342692342
956 -0.02309797555208206 -22.33183609740808 -0.0233873943798244 -22.327430821303246
957 -0.023093824461102485 -22.354929921869182 -0.023009915836155415 -22.3504407371394
958 -0.023099914751946928 -22.378029836621128 -0.023124288115650416 -22.37356502525505
959 -0.02309897933155298 -22.40112881595268 -0.02313630310818553 -22.396701328363235
960 -0.02309891115874052 -22.424227727111422 -0.0230636365711689 -22.419764964934405
961 -0.023096423503011464 -22.447324150614435 -0.023141583520919086 -22.442906548455323
962 -0.023096996545791625 -22.470421147160227 -0.02311026956886053 -22.466016818024183
963 -0.02310060551390052 -22.493521752674127 -0.023202899564057588 -22.48921971758824
964 -0.02308965688571334 -22.51661140955984 -0.022994972486048936 -22.51221469007429
965 -0.023098868783563375 -22.539710278343403 -0.02311910754069686 -22.53533379761499
966 -0.02309752544388175 -22.562807803787283 -0.023117207922041416 -22.55845100553703
967 -0.023095660377293825 -22.585903464164577 -0.023327788803726435 -22.581778794340757
968 -0.02309889215976 -22.609002356324336 -0.023609906248748303 -22.605388700589504
969 -0.02308902023360133 -22.632091376557938 -0.023156550619751214 -22.628545251209257
970 -0.023090384993702175 -22.65518176155164 -0.023214207123965026 -22.65175945833322
971 -0.023086813651025294 -22.678268575202665 -0.02294030096381903 -22.674699759297038
972 -0.023087630048394203 -22.70135620525106 -0.022974435333162548 -22.6976741946302
973 -0.02307084994390607 -22.724427055194965 -0.024249285366386174 -22.721923479996587
974 -0.023082950711250307 -22.747510005906214 -0.022966785077005624 -22.744890265073593
975 -0.023083555698394775 -22.77059356160461 -0.023131755460053683 -22.768022020533646
976 -0.023083883617073298 -22.793677445221682 -0.022682890109717847 -22.790704910643363
977 -0.023088439367711544 -22.816765884589394 -0.023054004833102226 -22.813758915476466
978 -0.02309255739673972 -22.839858441986134 -0.023128065280616283 -22.836886980757082
979 -0.023091346956789494 -22.862949788942924 -0.023148850351572037 -22.860035831108654
980 -0.02309169340878725 -22.88604148235171 -0.023015043046325446 -22.88305087415498
981 -0.023091690707951786 -22.90913317305966 -0.023177991341799497 -22.90622886549678
982 -0.023083086125552654 -22.932216259185214 -0.023183410800993443 -22.92941227629777
983 -0.023091044276952744 -22.955307303462167 -0.02317215148359537 -22.952584427781368
984 -0.023089454602450134 -22.978396758064616 -0.023030008375644683 -22.975614436157013
985 -0.02309283185750246 -23.00148958992212 -0.023054497968405484 -22.99866893412542
986 -0.023081967141479254 -23.0245715570636 -0.022870568465441464 -23.021539502590862
987 -0.023089338466525076 -23.047660895530125 -0.022925313282757997 -23.04446481587362
988 -0.02310396023094654 -23.070764855761073 -0.02333442009985447 -23.067799235973474
989 -0.023088610079139472 -23.093853465840212 -0.02215868905186653 -23.08995792502534
990 -0.023095788899809122 -23.11694925474002 -0.023064526822417976 -23.11302245184776
991 -0.023096993565559387 -23.14004624830558 -0.023115045856684446 -23.136137497704443
992 -0.023102033231407405 -23.163148281536987 -0.022647846676409244 -23.158785344380853
993 -0.023096182383596897 -23.186244463920584 -0.023127496242523193 -23.181912840623376
994 -0.023096207808703185 -23.209340671729286 -0.023117547389119864 -23.205030388012496
995 -0.02309623556211591 -23.2324369072914 -0.023086874280124903 -23.22811726229262
996 -0.0230978493578732 -23.255534756649276 -0.023132182750850917 -23.25124944504347
997 -0.02310005119070411 -23.27863480783998 -0.023046245612204076 -23.274295690655673
998 -0.023098504543304442 -23.301733312383284 -0.022990598529577255 -23.29728628918525
999 -0.02310080621391535 -23.3248341185972 -0.023219893127679823 -23.320506182312933
1000 -0.02309320541098714 -23.347927324008186 -0.02330223545432091 -23.343808417767253
1001 -0.023094537574797867 -23.371021861582985 -0.023045427352190017 -23.366853845119444
1002 -0.02309654913842678 -23.39411841072141 -0.02289415169507265 -23.389747996814517
1003 -0.02309539970010519 -23.417213810421515 -0.0231514036655426 -23.41289940048006
1004 -0.02309972122311592 -23.44031353164463 -0.023007672280073166 -23.435907072760134
1005 -0.02310260683298111 -23.463416138477612 -0.023030699882656335 -23.45893777264279
1006 -0.023097642045468093 -23.48651378052308 -0.023074286710470914 -23.482012059353263
1007 -0.023104485031217335 -23.5096182655543 -0.02388927722349763 -23.50590133657676
1008 -0.023090756312012673 -23.53270902186631 -0.02323365565389395 -23.529134992230652
1009 -0.02309767361730337 -23.555806695483614 -0.023297418281435965 -23.55243241051209
1010 -0.023088438622653484 -23.57889513410627 -0.022852945886552335 -23.57528535639864
1011 -0.023093273956328632 -23.601988408062596 -0.02298245895653963 -23.598267815355182
1012 -0.023088337481021882 -23.625076745543616 -0.02321215020492673 -23.62147996556011
1013 -0.02311894353479147 -23.648195689078406 -0.023944620788097382 -23.645424586348206
1014 -0.02308761654421687 -23.671283305622623 -0.023124356009066104 -23.668548942357273
1015 -0.023087849002331497 -23.694371154624953 -0.023092003632336856 -23.691640945989608
1016 -0.023086664080619813 -23.717457818705572 -0.023048177268356083 -23.714689123257966
1017 -0.02308859573677182 -23.740546414442345 -0.023109409492462873 -23.73779853275043
1018 -0.02308933883905411 -23.7636357532814 -0.023175560124218463 -23.760974092874648
1019 -0.02308668363839388 -23.786722436919792 -0.023162005841732024 -23.78413609871638
1020 -0.023075730353593827 -23.809798167273385 -0.023692531697452068 -23.807828630413834
1021 -0.02308352356776595 -23.832881690841152 -0.023096785228699446 -23.830925415642533
1022 -0.023084651213139296 -23.85596634205429 -0.0234011173248291 -23.854326532967363
1023 -0.023066718969494103 -23.879033061023787 -0.02222408223897219 -23.876550615206334
1024 -0.023088933154940604 -23.902121994178728 -0.022979693673551082 -23.899530308879886
1025 -0.023088521976023912 -23.925210516154753 -0.023022860940545797 -23.922553169820432
1026 -0.023087253142148257 -23.9482977692969 -0.022973393741995096 -23.945526563562428
1027 -0.023096201382577418 -23.97139397067948 -0.022551782056689264 -23.968078345619116
1028 -0.023094616923481227 -23.99448858760296 -0.022984080575406553 -23.99106242619452
1029 -0.02309588110074401 -24.017584468703703 -0.02300432985648513 -24.014066756051005
1030 -0.023094617016613483 -24.040679085720317 -0.02309228964149952 -24.037159045692505
1031 -0.023094336595386268 -24.063773422315702 -0.02320349793881178 -24.060362543631317
1032 -0.023098360002040862 -24.086871782317743 -0.02318499153479934 -24.083547535166115
1033 -0.023098419047892095 -24.109970201365634 -0.023141170851886272 -24.106688706018
1034 -0.023087205458432437 -24.133057406824065 -0.023096517380326986 -24.12978522339833
1035 -0.023091805260628463 -24.156149212084692 -0.023031607270240784 -24.15281683066857
1036 -0.02309130346402526 -24.179240515548717 -0.023085362277925014 -24.175902192946495
1037 -0.02309346441179514 -24.20233397996051 -0.023351167608052493 -24.199253360554547
1038 -0.023089811857789754 -24.2254237918183 -0.022595763579010962 -24.22184912413356
1039 -0.02309582494199276 -24.248519616760294 -0.02312208116054535 -24.244971205294103
1040 -0.023097092285752296 -24.271616709046047 -0.023140396829694508 -24.2681116021238
1041 -0.02309241397306323 -24.29470912301911 -0.023356336914002896 -24.2914679390378
1042 -0.023098821844905616 -24.317807944864015 -0.023124888073652983 -24.314592827111454
1043 -0.023093417380005123 -24.34090136224402 -0.023246818222105503 -24.33783964533356
1044 -0.02309066755697131 -24.36399202980099 -0.023139026667922735 -24.360978672001483
1045 -0.023093455377966164 -24.387085485178957 -0.023143359273672105 -24.384122031275155
1046 -0.02309667142108083 -24.410182156600037 -0.022864284738898278 -24.406986316014052
1047 -0.02308889850974083 -24.433271055109778 -0.022402677126228808 -24.429388993140282
1048 -0.023092320188879967 -24.456363375298658 -0.023337315209209918 -24.452726308349494
1049 -0.02309826398268342 -24.47946163928134 -0.022956877760589123 -24.475683186110082
1050 -0.023100001830607654 -24.502561641111946 -0.02291564866900444 -24.498598834779088
1051 -0.023098688945174216 -24.52566033005712 -0.023107824567705392 -24.521706659346794
1052 -0.02309919772669673 -24.54875952778382 -0.023119891714304685 -24.5448265510611
1053 -0.023100526072084904 -24.571860053855904 -0.023148101288825274 -24.567974652349925
1054 -0.0231011183001101 -24.594961172156015 -0.023188117798417805 -24.591162770148344
1055 -0.023096038307994605 -24.61805721046401 -0.022856196202337743 -24.61401896635068
1056 -0.023101542703807355 -24.641158753167815 -0.022872473765164613 -24.636891440115846
1057 -0.0231017823331058 -24.664260535500922 -0.02311619697138667 -24.660007637087233
1058 -0.023103628400713207 -24.687364163901634 -0.023246751073747872 -24.683254388160982
1059 -0.023100453615188598 -24.710464617516823 -0.023094142321497202 -24.70634853048248
1060 -0.02309969747439027 -24.733564314991213 -0.023125953134149314 -24.729474483616627
1061 -0.023100322391837836 -24.75666463738305 -0.023158053029328586 -24.752632536645955
1062 -0.023098857793956994 -24.779763495177008 -0.02251379657536745 -24.775146333221322
1063 -0.023099885787814856 -24.802863380964823 -0.023191847372800112 -24.798338180594122
1064 -0.02310410887002945 -24.825967489834852 -0.023095561284571887 -24.821433741878693
1065 -0.023103395756334067 -24.849070885591185 -0.023057586327195168 -24.844491328205887
1066 -0.023105417285114525 -24.8721763028763 -0.022868541534990072 -24.867359869740877
1067 -0.023108312860131264 -24.895284615736433 -0.02341590104624629 -24.890775770787123
1068 -0.023108708299696447 -24.918393324036128 -0.02353418795391917 -24.914309958741043
1069 -0.023097987845540048 -24.941491311881666 -0.02309584813192487 -24.937405806872967
1070 -0.02309806114062667 -24.964589373022292 -0.023072541039437056 -24.960478347912403
1071 -0.023100661300122737 -24.987690034322416 -0.02298098336905241 -24.983459331281455
1072 -0.023111268319189547 -25.010801302641607 -0.022366518154740334 -25.005825849436196
1073 -0.023111414816230535 -25.033912717457838 -0.022888186667114497 -25.02871403610331
1074 -0.0231074970215559 -25.057020214479394 -0.023093438427895307 -25.051807474531206
1075 -0.023102953936904667 -25.0801231684163 -0.023054016474634408 -25.07486149100584
1076 -0.023101066797971727 -25.10322423521427 -0.023104776721447708 -25.097966267727287
1077 -0.023114473652094604 -25.126338708866363 -0.02310369499027729 -25.121069962717563
1078 -0.023106417525559662 -25.149445126391925 -0.02308676950633526 -25.144156732223898
1079 -0.023101689387112857 -25.172546815779036 -0.0231358727440238 -25.167292604967923
1080 -0.023106469959020614 -25.195653285738057 -0.02290828973054886 -25.19020089469847
1081 -0.02310607526451349 -25.218759361002572 -0.023019062541425227 -25.213219957239897
1082 -0.023105534072965384 -25.241864895075537 -0.023174379486590624 -25.236394336726487
1083 -0.0231064117513597 -25.264971306826897 -0.023096006270498036 -25.259490342996987
1084 -0.023105311393737792 -25.288076618220636 -0.023123334161937237 -25.282613677158924
1085 -0.02310450905933976 -25.311181127279976 -0.023152538295835256 -25.30576621545476
1086 -0.023103036638349294 -25.334284163918326 -0.023183215782046317 -25.328949431236808
1087 -0.023101979214698077 -25.357386143133024 -0.023107631132006645 -25.352057062368814
1088 -0.023102968744933606 -25.380489111877957 -0.023086009547114372 -25.37514307191593
1089 -0.023102065175771715 -25.403591177053727 -0.023051097895950078 -25.39819416981188
1090 -0.02310482067987323 -25.4266959977336 -0.023101574275642633 -25.421295744087523
1091 -0.023082898650318383 -25.44977889638392 -0.024148003477603198 -25.445443747565125
1092 -0.023096399381756783 -25.472875295765675 -0.023088658601045607 -25.468532406166172
1093 -0.023105271626263857 -25.49598056739194 -0.02307269461452961 -25.491605100780703
1094 -0.02310225097462535 -25.519082818366563 -0.02296385131776333 -25.514568952098465
1095 -0.02310122037306428 -25.542184038739627 -0.023525323066860438 -25.538094275165324
1096 -0.02310200408101082 -25.565286042820638 -0.02306520761922002 -25.561159482784543
1097 -0.023102869838476182 -25.588388912659113 -0.02324175080284476 -25.58440123358739
1098 -0.02308710739016533 -25.611476020049277 -0.0233018453232944 -25.607703078910685
1099 -0.023095447290688752 -25.634571467339967 -0.022965084481984376 -25.63066816339267
1100 -0.023098563589155675 -25.657670030929122 -0.02262824634090066 -25.65329640973357
1101 -0.023099675960838794 -25.68076970688996 -0.02315780082717538 -25.676454210560745
1102 -0.023095194716006517 -25.703864901605968 -0.022896659933030604 -25.699350870493777
1103 -0.023101965337991713 -25.72696686694396 -0.023357331566512585 -25.72270820206029
1104 -0.02310007466003299 -25.750066941603993 -0.022847772855311633 -25.7455559749156
1105 -0.02309851925820112 -25.773165460862195 -0.023218577541410924 -25.76877455245701
1106 -0.023098441772162914 -25.796263902634358 -0.023110594879835845 -25.791885147336846
1107 -0.02309813154861331 -25.819362034182973 -0.023161895200610162 -25.815047042537454
1108 -0.023104214947670697 -25.842466249130645 -0.023151373211294412 -25.83819841574875
1109 -0.02308791521936655 -25.865554164350012 -0.022620557248592375 -25.860818972997343
1110 -0.023099127039313317 -25.888653291389325 -0.023178341891616584 -25.88399731488896
1111 -0.023097122833132745 -25.911750414222457 -0.023041097074747087 -25.907038411963704
1112 -0.023096493631601333 -25.93484690785406 -0.022658157162368298 -25.929696569126072
1113 -0.023098014015704393 -25.957944921869764 -0.023001215513795616 -25.952697784639867
1114 -0.02310151616111398 -25.981046438030877 -0.023159611877053975 -25.975857396516922
1115 -0.02310571391135454 -26.004152151942233 -0.023158987052738667 -25.99901638356966
1116 -0.02309463024139404 -26.027246782183628 -0.0227136786095798 -26.02173006217924
1117 -0.023133484181016684 -26.050380266364645 -0.021062849927693604 -26.042792912106936
1118 -0.02312941700220108 -26.073509683366847 -0.02318571088835597 -26.065978622995292
1119 -0.023125407099723817 -26.09663509046657 -0.02307273605838418 -26.089051359053677
1120 -0.023122288938611745 -26.119757379405183 -0.023143059853464366 -26.11219441890714
1121 -0.023121486231684685 -26.142878865636867 -0.02318020835518837 -26.13537462726233
1122 -0.023122109286487103 -26.166000974923353 -0.023068451043218374 -26.15844307830555
1123 -0.02312404979020357 -26.189125024713558 -0.023149712663143873 -26.181592790968693
1124 -0.02312224106863141 -26.21224726578219 -0.023071962967514993 -26.204664753936207
1125 -0.023117327596992254 -26.23536459337918 -0.02315597767010331 -26.22782073160631
1126 -0.02312540654093027 -26.258489999920112 -0.023393389768898487 -26.25121412137521
1127 -0.023115215916186573 -26.281605215836297 -0.02310335524380207 -26.27431747661901
1128 -0.02311740955337882 -26.304722625389676 -0.023039276897907256 -26.29735675351692
1129 -0.023119410499930382 -26.327842035889606 -0.02319102445617318 -26.320547777973093
1130 -0.02311137579381466 -26.35095341168342 -0.02300687339156866 -26.343554651364663
1131 -0.02311405036598444 -26.374067462049403 -0.02302909502759576 -26.36658374639226
1132 -0.023115084413439034 -26.397182546462844 -0.023152850940823554 -26.389736597333084
1133 -0.023100121319293974 -26.42028266778214 -0.023864800296723842 -26.413601397629808
1134 -0.02311190739274025 -26.443394575174878 -0.023095457628369332 -26.436696855258177
1135 -0.023112778458744286 -26.466507353633624 -0.0231244838796556 -26.459821339137832
1136 -0.02311715269461274 -26.489624506328237 -0.023336914274841546 -26.483158253412675
1137 -0.023114676866680384 -26.512739183194917 -0.022748078778386117 -26.50590633219106
1138 -0.023111475445330144 -26.535850658640246 -0.02310128677636385 -26.529007618967423
1139 -0.023121965397149325 -26.558972624037395 -0.022240865230560302 -26.551248484197984
1140 -0.023123060539364814 -26.58209568457676 -0.02314572222530842 -26.574394206423293
1141 -0.023121417686343192 -26.605217102263104 -0.023156985826790332 -26.597551192250084
1142 -0.023117419704794882 -26.6283345219679 -0.02309761680662632 -26.62064880905671
1143 -0.023057278338819744 -26.65139180030672 -0.020849816780537368 -26.641498625837247
1144 -0.023134269658476113 -26.674526069965196 -0.02314148088917136 -26.66464010672642
1145 -0.02313359919935465 -26.69765966916455 -0.023140044044703247 -26.687780150771122
1146 -0.02313023041933775 -26.720789899583888 -0.023133174050599337 -26.71091332482172
1147 -0.02313198512420058 -26.74392188470809 -0.023120585083961486 -26.734033909905683
1148 -0.023131125327199697 -26.76705301003529 -0.02312571881338954 -26.757159628719073
1149 -0.023134343791753054 -26.790187353827044 -0.02310565561056137 -26.780265284329634
1150 -0.02313082218170166 -26.813318176008746 -0.023156454786658287 -26.803421739116292
1151 -0.023131178691983223 -26.83644935470073 -0.023132881987839936 -26.826554621104133
1152 -0.02312984559684992 -26.859579200297578 -0.02312301592901349 -26.849677637033146
1153 -0.02312718452885747 -26.882706384826434 -0.022698751743882896 -26.872376388777028
1154 -0.023132953979074954 -26.90583933880551 -0.02307939250022173 -26.89545578127725
1155 -0.023133287206292152 -26.928972626011802 -0.023220987990498543 -26.918676769267748
1156 -0.023130863998085262 -26.952103490009886 -0.022995514329522848 -26.94167228359727
1157 -0.02313328105956316 -26.97523677106945 -0.023211120162159204 -26.96488340375943
1158 -0.023131239973008633 -26.99836801104246 -0.023107082583010197 -26.98799048634244
1159 -0.02313028946518898 -27.02149830050765 -0.023294401168823243 -27.011284887511263
1160 -0.023128272034227848 -27.044626572541876 -0.023237245436757804 -27.03452213294802
1161 -0.02312855636700988 -27.067755128908885 -0.023152601439505816 -27.057674734387525
1162 -0.02312723472714424 -27.09088236363603 -0.023129498492926358 -27.080804232880453
1163 -0.023122953437268733 -27.1140053170733 -0.023006496112793685 -27.103810728993246
1164 -0.023136735893785954 -27.137142052967086 -0.023870576452463866 -27.12768130544571
1165 -0.023123425245285035 -27.16026547821237 -0.023165194131433964 -27.150846499577142
1166 -0.02311867196112871 -27.1833841501735 -0.02319312272593379 -27.174039622303077
1167 -0.023123429901897908 -27.206507580075396 -0.02294989228248596 -27.196989514585564
1168 -0.02313144290819764 -27.229639022983594 -0.023436335567384958 -27.22042585015295
1169 -0.023123685829341413 -27.252762708812934 -0.02317935274913907 -27.24360520290209
1170 -0.023116481490433216 -27.275879190303367 -0.023246635403484105 -27.266851838305573
1171 -0.0231191867031157 -27.298998377006484 -0.02314759846776724 -27.28999943677334
1172 -0.02311308719217777 -27.322111464198663 -0.022805541288107634 -27.312804978061447
1173 -0.02312054755166173 -27.345232011750326 -0.02308410555124283 -27.335889083612688
1174 -0.023124837782233953 -27.36835684953256 -0.02324810791760683 -27.359137191530294
1175 -0.023122848849743603 -27.391479698382305 -0.023689041566103696 -27.3828262330964
1176 -0.023120682314038278 -27.414600380696342 -0.023017765022814274 -27.405843998119213
1177 -0.023117102310061456 -27.437717483006402 -0.022951759211719037 -27.42879575733093
1178 -0.023121430724859237 -27.460838913731262 -0.023062340822070836 -27.451858098153004
1179 -0.02312027644366026 -27.48395919017492 -0.02318809535354376 -27.475046193506547
1180 -0.023118548560887575 -27.50707773873581 -0.023192380741238593 -27.498238574247786
1181 -0.02311321459710598 -27.530190953332916 -0.02348964409902692 -27.521728218346812
1182 -0.023115411680191756 -27.553306365013107 -0.023421003110706808 -27.545149221457518
1183 -0.02310884203761816 -27.576415207050726 -0.0231433660723269 -27.568292587529843
1184 -0.02310966942459345 -27.599524876475318 -0.02344789355993271 -27.591740481089776
1185 -0.023111258447170258 -27.622636134922487 -0.023071809951215983 -27.61481229104099
1186 -0.023112176265567542 -27.645748311188054 -0.02306785313412547 -27.637880144175117
1187 -0.02310709049925208 -27.668855401687306 -0.023243227507919073 -27.661123371683036
1188 -0.023100819159299135 -27.691956220846606 -0.02353049498051405 -27.68465386666355
1189 -0.023102542106062173 -27.71505876295267 -0.02315913662314415 -27.70781300328669
1190 -0.0231007375754416 -27.73815950052811 -0.023321450501680375 -27.73113445378837
1191 -0.023101009894162416 -27.76126051042227 -0.02247802997007966 -27.753612483758452
1192 -0.02310047596693039 -27.784360986389203 -0.023014246392995118 -27.77662673015145
1193 -0.023107694834470748 -27.807468681223675 -0.023058228474110366 -27.79968495862556
1194 -0.023104914743453265 -27.830573595967127 -0.02306065959855914 -27.82274561822412
1195 -0.02311003590002656 -27.853683631867153 -0.023009383864700795 -27.84575500208882
1196 -0.02311000470072031 -27.87679363656787 -0.023087718058377504 -27.868842720147196
1197 -0.023109368793666363 -27.899903005361537 -0.02310767685994506 -27.89195039700714
1198 -0.02310866741463542 -27.923011672776173 -0.02316669002175331 -27.915117087028893
1199 -0.023106947541236877 -27.94611862031741 -0.023099861666560174 -27.93821694869545
1200 -0.023106190748512744 -27.969224811065924 -0.023125409428030253 -27.96134235812348
1201 -0.023106689006090163 -27.992331500072016 -0.023205122165381908 -27.984547480288864
1202 -0.02310873316600919 -28.015440233238024 -0.023171317856758834 -28.00771879814562
1203 -0.023104037903249264 -28.038544271141273 -0.023140921164304017 -28.030859719309927
1204 -0.023104331456124783 -28.061648602597398 -0.023097983933985232 -28.053957703243913
1205 -0.023104452807456256 -28.084753055404853 -0.023122455365955828 -28.07708015860987
1206 -0.023103625513613224 -28.107856680918466 -0.0230299917049706 -28.10011015031484
1207 -0.023104814160615206 -28.13096149507908 -0.023111450020223856 -28.123221600335064
1208 -0.02308582151308656 -28.154047316592166 -0.025714101269841194 -28.148935701604906
1209 -0.023090127669274808 -28.17713744426144 -0.023054511565715075 -28.17199021317062
1210 -0.02308729011565447 -28.200224734377095 -0.023047957662492992 -28.19503817083311
1211 -0.023086159117519857 -28.223310893494613 -0.023091838881373405 -28.218130009714486
1212 -0.023085968848317862 -28.24639686234293 -0.023115752544254065 -28.24124576225874
1213 -0.02308716969564557 -28.269484032038577 -0.02312979307025671 -28.264375555328996
1214 -0.023084145039319992 -28.292568177077897 -0.0228137344121933 -28.28718928974119
1215 -0.023091535177081825 -28.315659712254977 -0.02304381113499403 -28.310233100876182
1216 -0.023093517404049635 -28.338753229659027 -0.02302653295919299 -28.333259633835375
1217 -0.023093698639422656 -28.361846928298448 -0.023205656558275223 -28.35646529039365
1218 -0.023088676016777755 -28.384935604315224 -0.02295445613563061 -28.37941974652928
1219 -0.023091453686356546 -28.40802705800158 -0.023216279223561287 -28.40263602575284
1220 -0.023097715806216 -28.431124773807795 -0.02331811273470521 -28.425954138487548
1221 -0.02309255413711071 -28.454217327944907 -0.0232010873965919 -28.44915522588414
1222 -0.023084079660475255 -28.47730140760538 -0.02302134605124593 -28.472176571935385
1223 -0.023091799579560757 -28.500393207184942 -0.023052312433719635 -28.495228884369105
1224 -0.02308961870148778 -28.52348282588643 -0.023257201723754405 -28.51848608609286
1225 -0.02309202989563346 -28.54657485578206 -0.02318677641451359 -28.541672862507372
1226 -0.023089463543146848 -28.56966431932521 -0.023119418509304525 -28.564792281016675
1227 -0.02308434871956706 -28.592748668044777 -0.02307908535003662 -28.587871366366713
1228 -0.023088219203054906 -28.61583688724783 -0.02314637815579772 -28.61101774452251
1229 -0.02308892020955682 -28.638925807457387 -0.02300254525616765 -28.63402028977868
1230 -0.023087304644286634 -28.662013112101672 -0.023002418130636214 -28.657022707909316
1231 -0.02310227947309613 -28.68511539157477 -0.0224646239541471 -28.679487331863463
1232 -0.023096583131700755 -28.70821197470647 -0.023226145282387735 -28.70271347714585
1233 -0.023100669123232366 -28.7313126438297 -0.02310614800080657 -28.725819625146656
1234 -0.02309428872540593 -28.754406932555106 -0.022846122924238443 -28.748665748070895
1235 -0.023095692787319422 -28.777502625342425 -0.02276955367997289 -28.771435301750866
1236 -0.023099678009748457 -28.800602303352175 -0.02203239956870675 -28.793467701319575
1237 -0.023101114574819802 -28.823703417926996 -0.023284864239394666 -28.816752565558968
1238 -0.02310243472456932 -28.846805852651567 -0.023129433672875167 -28.839881999231842
1239 -0.02310130335390568 -28.86990715600547 -0.023049908690154552 -28.862931907921997
1240 -0.023101620282977818 -28.89300877628845 -0.023109566885977983 -28.886041474807975
1241 -0.023096990212798117 -28.91610576650125 -0.023247460182756186 -28.90928893499073
1242 -0.0231014353223145 -28.939207201823564 -0.02312145261093974 -28.93241038760167
1243 -0.023095498885959388 -28.96230270070952 -0.023096582759171723 -28.955506970360844
1244 -0.02310111913830042 -28.98540381984782 -0.023196752183139324 -28.978703722543983
1245 -0.023103084228932858 -29.008506904076754 -0.023427729774266482 -29.00213145231825
1246 -0.023099077492952348 -29.031605981569705 -0.023149030189961194 -29.02528048250821
1247 -0.02310058558359742 -29.054706567153303 -0.02311798306182027 -29.04839846557003
1248 -0.023094280529767273 -29.077800847683072 -0.023188402783125638 -29.071586868353158
1249 -0.023089797329157592 -29.100890645012228 -0.022735420800745487 -29.094322289153904
1250 -0.023101221956312656 -29.12399186696854 -0.023030412569642066 -29.117352701723547
1251 -0.023101227823644876 -29.147093094792186 -0.023077563662081958 -29.14043026538563
1252 -0.023100823257118465 -29.170193918049304 -0.0231841079890728 -29.163614373374703
1253 -0.02310481248423457 -29.193298730533538 -0.02314877575263381 -29.186763149127337
1254 -0.023104948084801437 -29.216403678618338 -0.0229281485080719 -29.20969129763541
1255 -0.023106179386377334 -29.239509858004716 -0.023209652211517096 -29.232900949846925
1256 -0.023107257205992937 -29.26261711521071 -0.023121698759496212 -29.25602264860642
1257 -0.023102681245654823 -29.285719796456362 -0.02325159516185522 -29.279274243768278
1258 -0.023102672584354878 -29.308822469040717 -0.02309372741729021 -29.302367971185568
1259 -0.023103133589029313 -29.331925602629745 -0.02304729139432311 -29.32541526257989
1260 -0.02310298979282379 -29.35502859242257 -0.02304461132735014 -29.34845987390724
1261 -0.02310381904244423 -29.378132411465014 -0.023053043708205222 -29.371512917615448
1262 -0.023101560957729816 -29.401233972422745 -0.02270397013053298 -29.39421688774598
1263 -0.02310650870203972 -29.424340481124784 -0.0230728879570961 -29.417289775703075
1264 -0.023105467204004526 -29.447445948328788 -0.022963672783225773 -29.440253448486303
1265 -0.023109569400548934 -29.470555517729338 -0.023124327324330805 -29.463377775810635
1266 -0.023108059354126454 -29.493663577083463 -0.022942322678864 -29.4863200984895
1267 -0.023109480552375317 -29.516773057635838 -0.02313494123518467 -29.509455039724685
1268 -0.023110816720873117 -29.53988387435671 -0.022864905558526515 -29.532319945283213
1269 -0.02311266101896763 -29.562996535375678 -0.023136565182358026 -29.55545651046557
1270 -0.023111757915467025 -29.586108293291144 -0.023084651585668324 -29.57854116205124
1271 -0.023102492559701204 -29.609210785850845 -0.023446348775178195 -29.60198751082642
1272 -0.023116552084684373 -29.63232733793553 -0.022969378903508187 -29.624956889729926
1273 -0.02311061369255185 -29.65543795162808 -0.022976657189428807 -29.647933546919354
1274 -0.023118418548256157 -29.678556370176338 -0.023136660270392895 -29.671070207189747
1275 -0.023119037225842475 -29.70167540740218 -0.023070844169706107 -29.694141051359452
1276 -0.023117853421717884 -29.724793260823898 -0.02313214084133506 -29.717273192200786
1277 -0.023117558285593986 -29.747910819109492 -0.02308254223316908 -29.740355734433955
1278 -0.02311539389193058 -29.771026213001424 -0.02308760304003954 -29.763443337473994
1279 -0.023115532007068396 -29.794141745008492 -0.02305992869660258 -29.786503266170598
1280 -0.02311436543241143 -29.817256110440905 -0.023105307202786207 -29.809608573373385
1281 -0.023120176512748003 -29.840376286953653 -0.023207835759967564 -29.832816409133354
1282 -0.02311412487179041 -29.863490411825442 -0.022757750190794467 -29.85557415932415
1283 -0.023117531649768354 -29.88660794347521 -0.0229945058003068 -29.878568665124455
1284 -0.02311515621840954 -29.90972309969362 -0.023134108819067477 -29.901702773943523
1285 -0.023114060703665017 -29.932837160397284 -0.02355057643726468 -29.92525335038079
1286 -0.02310428535565734 -29.95594144575294 -0.02292066803202033 -29.94817401841281
1287 -0.023113602306693792 -29.979055048059635 -0.02308975998312235 -29.971263778395933
1288 -0.023111755773425103 -30.00216680383306 -0.023140331730246544 -29.99440411012618
1289 -0.02310681324452162 -30.02527361707758 -0.023057155683636664 -30.017461265809818
1290 -0.023109673429280518 -30.048383290506862 -0.023046409524977208 -30.040507675334794
1291 -0.023121591564267872 -30.07150488207113 -0.022573215886950493 -30.063080891221745
1292 -0.023112395778298378 -30.09461727784943 -0.023306517768651246 -30.086387408990397
1293 -0.023114438448101283 -30.11773171629753 -0.023089920170605183 -30.109477329161003
1294 -0.023113847803324462 -30.140845564100854 -0.023088396433740853 -30.132565725594745
1295 -0.02312460308894515 -30.1639701671898 -0.0235054949298501 -30.156071220524595
1296 -0.02311299545690417 -30.187083162646704 -0.023011665698140858 -30.179082886222737
1297 -0.02311652135103941 -30.210199683997743 -0.023087098635733126 -30.20216998485847
1298 -0.02311345050111413 -30.233313134498857 -0.023397045861929654 -30.225567030720402
1299 -0.023111034464091063 -30.256424168962948 -0.02317112563177943 -30.248738156352182
1300 -0.023110843356698753 -30.279535012319645 -0.023020415008068083 -30.27175857136025
1301 -0.02310630353167653 -30.30264131585132 -0.023126416001468898 -30.29488498736172
1302 -0.023106659576296807 -30.325747975427618 -0.02323128404095769 -30.318116271402676
1303 -0.023109590541571377 -30.34885756596919 -0.02317010248079896 -30.341286373883474
1304 -0.023108423966914416 -30.371965989936104 -0.023056133184581995 -30.364342507068056
1305 -0.023117931839078665 -30.395083921775182 -0.022717325948178768 -30.387059833016234
1306 -0.023113359697163105 -30.418197281472345 -0.02292931042611599 -30.40998914344235
1307 -0.023112301155924796 -30.44130958262827 -0.02322737257927656 -30.433216516021627
1308 -0.023095554485917092 -30.464405137114188 -0.023726941738277673 -30.456943457759905
1309 -0.023097502812743188 -30.48750263992693 -0.023233964666724206 -30.480177422426628
1310 -0.023100910428911447 -30.510603550355842 -0.022962600365281104 -30.50314002279191
1311 -0.02310547009110451 -30.533709020446945 -0.02315446138381958 -30.52629448417573
1312 -0.023102057911455632 -30.5568110783584 -0.023263451177626848 -30.549557935353356
1313 -0.023097484931349756 -30.57990856328975 -0.022985607385635376 -30.57254354273899
1314 -0.023102322593331337 -30.60301088588308 -0.02303340919315815 -30.59557695193215
1315 -0.02310822932049632 -30.626119115203576 -0.023153388779610394 -30.61873034071176
1316 -0.023101282585412265 -30.649220397788987 -0.023080797865986824 -30.641811138577747
1317 -0.023105004150420428 -30.672325401939407 -0.023317167069762945 -30.66512830564751
1318 -0.02309627113863826 -30.695421673078044 -0.02305419659242034 -30.68818250223993
1319 -0.023096492793411017 -30.718518165871455 -0.02280874652788043 -30.710991248767808
1320 -0.023096565157175064 -30.74161473102863 -0.022786477766931056 -30.73377772653474
1321 -0.023103914689272642 -30.764718645717902 -0.02309370581060648 -30.756871432345346
1322 -0.02311055697500706 -30.787829202692908 -0.022324024885892867 -30.77919545723124
1323 -0.02310309503227472 -30.810932297725184 -0.023068240378051996 -30.80226369760929
1324 -0.023105714190751313 -30.834038011915936 -0.021521144919097422 -30.82378484252839
1325 -0.023122121300548314 -30.857160133216485 -0.02306355405598879 -30.846848396584377
1326 -0.02311908481642604 -30.88027921803291 -0.02311806855723262 -30.86996646514161
1327 -0.023119763284921647 -30.90339898131783 -0.02310465769842267 -30.89307112284003
1328 -0.023119575809687376 -30.92651855712752 -0.023172735422849654 -30.91624385826288
1329 -0.023119140695780516 -30.9496376978233 -0.023154557310044767 -30.939398415572924
1330 -0.023120142333209515 -30.972757840156508 -0.023162608779966832 -30.96256102435289
1331 -0.023120373860001563 -30.99587821401651 -0.023216569051146507 -30.985777593404038
1332 -0.023116784263402225 -31.01899499827991 -0.023089552577584983 -31.008867145981622
1333 -0.023117208667099477 -31.04211220694701 -0.023352110385894777 -31.032219256367515
1334 -0.023114212416112424 -31.06522641936312 -0.02320396210998297 -31.055423218477497
1335 -0.023115387465804816 -31.088341806828925 -0.02308753365650773 -31.078510752134004
1336 -0.023116006050258875 -31.111457812879184 -0.023138939496129753 -31.101649691630133
1337 -0.023110822588205338 -31.13456863546739 -0.023160205595195292 -31.12480989722533
1338 -0.023113320954144 -31.157681956421534 -0.023211290780454873 -31.148021188005785
1339 -0.02311398768797517 -31.18079594410951 -0.02291674092411995 -31.170937928929906
1340 -0.02311411378905177 -31.20391005789856 -0.02259794007986784 -31.193535869009775
1341 -0.023111246526241302 -31.227021304424802 -0.02325934674590826 -31.216795215755685
1342 -0.0231105275452137 -31.250131831970016 -0.023082301113754512 -31.239877516869438
1343 -0.023102490697056055 -31.273234322667072 -0.02248104801401496 -31.262358564883453
1344 -0.023120790533721448 -31.296355113200793 -0.023139618802815676 -31.28549818368627
1345 -0.02311511989682913 -31.319470233097622 -0.0232237352989614 -31.30872191898523
1346 -0.023108683340251446 -31.342578916437873 -0.023727400042116643 -31.332449319027347
1347 -0.023109356034547092 -31.36568827247242 -0.02307036370038986 -31.35551968272774
1348 -0.023111975658684968 -31.388800248131105 -0.02320426218211651 -31.378723944909854
1349 -0.0231109581887722 -31.41191120631988 -0.02307274341583252 -31.401796688325685
1350 -0.02311070542782545 -31.435021911747704 -0.023160806391388178 -31.424957494717074
1351 -0.023108871094882487 -31.458130782842588 -0.022984375711530447 -31.447941870428604
1352 -0.023111815564334393 -31.481242598406922 -0.0231536278501153 -31.471095498278718
1353 -0.023109568655490874 -31.504352167062414 -0.023111555445939302 -31.494207053724658
1354 -0.023115748539566994 -31.52746791560198 -0.02294263569638133 -31.51714968942104
1355 -0.023115997761487962 -31.550583913363468 -0.023047777451574804 -31.540197466872613
1356 -0.023112554755061864 -31.57369646811853 -0.023224646970629693 -31.56342211384324
1357 -0.023111976403743028 -31.596808444522274 -0.023158053401857615 -31.5865801672451
1358 -0.023110585659742354 -31.619919030182018 -0.023042578622698782 -31.6096227458678
1359 -0.023107692133635283 -31.643026722315653 -0.022467743419110776 -31.63209048928691
1360 -0.02311626235023141 -31.666142984665886 -0.023086335975676775 -31.655176825262586
1361 -0.023114335164427756 -31.689257319830315 -0.02309281416237354 -31.67826963942496
1362 -0.023119964729994537 -31.712377284560308 -0.022879143431782722 -31.701148782856745
1363 -0.023116870876401664 -31.735494155436708 -0.023216798435896635 -31.72436558129264
1364 -0.023117446713149546 -31.75861160214986 -0.023050056770443916 -31.747415638063085
1365 -0.02312369868159294 -31.781735300831453 -0.02356223212555051 -31.770977870188634
1366 -0.02311299629509449 -31.804848297126547 -0.023012847173959017 -31.793990717362593
1367 -0.023113194014877082 -31.827961491141423 -0.023131493758410216 -31.817122211121003
1368 -0.02311149975284934 -31.851072990894274 -0.02318085664883256 -31.840303067769835
1369 -0.02311197863891721 -31.87418496953319 -0.023071523383259775 -31.863374591153093
1370 -0.023111190740019084 -31.897296160273207 -0.023015820514410736 -31.886390411667502
1371 -0.023122282046824694 -31.92041844232003 -0.02245416324585676 -31.90884457491336
1372 -0.02311736876145005 -31.94353581108148 -0.023101762030273677 -31.931946336943632
1373 -0.02311503766104579 -31.96665084874253 -0.02307776464149356 -31.955024101585124
1374 -0.023115260060876608 -31.989766108803405 -0.023096679244190454 -31.978120780829315
1375 -0.023115367628633976 -32.01288147643204 -0.02312185997143388 -32.00124264080075
1376 -0.023108913749456405 -32.035990390181496 -0.022385092917829752 -32.02362773371858
1377 -0.023121123388409614 -32.0591115135699 -0.02310154531151056 -32.04672927903009
1378 -0.023121319990605117 -32.08223283356051 -0.023133006878197193 -32.069862285908286
1379 -0.023122096434235573 -32.105354929994746 -0.023126087710261346 -32.092988373618546
1380 -0.02312136273831129 -32.128476292733055 -0.02307294765487313 -32.11606132127342
1381 -0.023105623107403515 -32.15158191584046 -0.021580528188496827 -32.137641849461914
1382 -0.02313265260308981 -32.17471456844355 -0.023103760182857515 -32.16074560964477
1383 -0.023130628280341625 -32.19784519672389 -0.0232071447186172 -32.18395275436339
1384 -0.023131544608622788 -32.220976741332514 -0.02315865959972143 -32.20711141396311
1385 -0.02313171811401844 -32.24410845944653 -0.02319653835147619 -32.23030795231459
1386 -0.023130620457232 -32.26723907990376 -0.022985010873526335 -32.253292963188116
1387 -0.023126542288810014 -32.29036562219257 -0.023191712610423566 -32.27648467579854
1388 -0.023128719441592692 -32.31349434163416 -0.023091055732220412 -32.299575731530766
1389 -0.023130925185978413 -32.33662526682014 -0.023190341517329217 -32.32276607304809
1390 -0.023130025900900363 -32.35975529272104 -0.023112815339118242 -32.34587888838721
1391 -0.02311571491882205 -32.382871007639864 -0.022774303890764715 -32.368653192277975
1392 -0.02310903826728463 -32.40598004590715 -0.023945085424929857 -32.3925982777029
1393 -0.023117150645703077 -32.42909719655285 -0.02329341834411025 -32.41589169604701
1394 -0.023120279889553785 -32.45221747644241 -0.023102834355086088 -32.4389945304021
1395 -0.02311947364360094 -32.47533695008601 -0.023153775557875633 -32.46214830595997
1396 -0.02311787735670805 -32.49845482744272 -0.023131222650408744 -32.48527952861038
1397 -0.023117208387702703 -32.521572035830424 -0.023182996734976768 -32.50846252534535
1398 -0.023116914741694927 -32.544688950572116 -0.023088308796286584 -32.53155083414164
1399 -0.02312240647152066 -32.56781135704364 -0.02321090940386057 -32.5547617435455
1400 -0.02310600457713008 -32.59091736162077 -0.023005350772291423 -32.57776709431779
1401 -0.023124218452721834 -32.61404158007349 -0.023200556822121143 -32.60096765113991
1402 -0.023123783338814975 -32.63716536341231 -0.02311299107968807 -32.624080642219596
1403 -0.023124160058796406 -32.66028952347111 -0.023017055168747903 -32.64709769738835
1404 -0.02312550786882639 -32.68341503133993 -0.023192270752042533 -32.67028996814039
1405 -0.023126743268221617 -32.706541774608155 -0.023048273753374815 -32.69333824189376
1406 -0.023120990581810476 -32.729662765189964 -0.02266243929043412 -32.7160006811842
1407 -0.023129510600119828 -32.752792275790085 -0.022984575107693674 -32.73898525629189
1408 -0.023128662072122098 -32.77592093786221 -0.02313604848459363 -32.762121304776485
1409 -0.02312811566516757 -32.799049053527376 -0.02315157512202859 -32.785272879898514
1410 -0.023129570204764603 -32.82217862373214 -0.022928647790104152 -32.80820152768862
1411 -0.023130397591739894 -32.845309021323885 -0.023215062450617552 -32.831416590139234
1412 -0.023123386967927217 -32.86843240829181 -0.022910107858479023 -32.85432669799771
1413 -0.02313207434490323 -32.89156448263671 -0.0229902358725667 -32.87731693387028
1414 -0.0231293311342597 -32.91469381377097 -0.023179265763610603 -32.90049619963389
1415 -0.023129220493137835 -32.937823034264106 -0.023019892070442437 -32.923516091704336
1416 -0.023132008500397205 -32.9609550427645 -0.02325261076912284 -32.946768702473456
1417 -0.02312813187018037 -32.984083174634684 -0.02354745762422681 -32.97031616009768
1418 -0.0231289429590106 -33.007212117593696 -0.022975049912929535 -32.99329121001061
1419 -0.02312744464725256 -33.03033956224095 -0.023150515090674163 -33.01644172510129
1420 -0.023125593923032282 -33.05346515616398 -0.023010319750756025 -33.03945204485204
1421 -0.023127503134310244 -33.07659265929829 -0.02310954313725233 -33.06256158798929
1422 -0.02312630619853735 -33.09971896549683 -0.023055009078234434 -33.08561659706753
1423 -0.023122236132621765 -33.12284120162945 -0.023254634626209737 -33.10887123169374
1424 -0.023125783167779447 -33.14596698479723 -0.023116515763103963 -33.13198774745685
1425 -0.02312559261918068 -33.16909257741641 -0.023104986175894737 -33.15509273363274
1426 -0.02312556328251958 -33.19221814069893 -0.023305602930486204 -33.17839833656323
1427 -0.02312282919883728 -33.21534096989777 -0.02302336385473609 -33.20142170041796
1428 -0.023123346827924253 -33.23846431672569 -0.023012888617813587 -33.22443458903577
1429 -0.023123146779835225 -33.26158746350553 -0.023377652652561663 -33.24781224168834
1430 -0.023121455777436496 -33.28470891928296 -0.02303612483665347 -33.27084836652499
1431 -0.023122007399797438 -33.30783092668276 -0.0232862439006567 -33.294134610425644
1432 -0.02312229396775365 -33.330953220650514 -0.023091180343180896 -33.31722579076882
1433 -0.023129223939031364 -33.354082444589544 -0.023750329576432704 -33.34097612034525
1434 -0.023122295457869767 -33.37720474004741 -0.023384731635451315 -33.364360851980706
1435 -0.02311552604660392 -33.40032026609401 -0.0231087364256382 -33.38746958840635
1436 -0.023114971257746218 -33.42343523735176 -0.023072569258511068 -33.41054215766486
1437 -0.023141405452042817 -33.446576642803805 -0.024054411239922045 -33.43459656890478
1438 -0.023106085788458585 -33.46968272859226 -0.02272708173841238 -33.45732365064319
1439 -0.023112786747515202 -33.49279551533978 -0.02298041684553027 -33.48030406748872
1440 -0.023114935029298067 -33.51591045036908 -0.02312077218666673 -33.50342483967538
1441 -0.023115804698318244 -33.5390262550674 -0.023192056454718113 -33.5266168961301
1442 -0.02311302088201046 -33.562139275949406 -0.023097258526831865 -33.54971415465693
1443 -0.023116022907197477 -33.5852552988566 -0.023536465037614106 -33.57325061969455
1444 -0.023102220613509417 -33.60835751947011 -0.022408899571746587 -33.59565951926629
1445 -0.023111480008810758 -33.63146899947892 -0.023152819089591502 -33.61881233835588
1446 -0.02311429353430867 -33.654583293013225 -0.023338070977479218 -33.64215040933336
1447 -0.023113030288368464 -33.677696323301596 -0.023015106935054062 -33.66516551626842
1448 -0.023100789450109006 -33.70079711275171 -0.02278278162702918 -33.687948297895446
1449 -0.023117810674011707 -33.72391492342572 -0.023132488317787647 -33.71108078621323
1450 -0.02312280936166644 -33.74703773278738 -0.023397253733128308 -33.73447803994636
1451 -0.023117815889418126 -33.770155548676804 -0.0232603769749403 -33.7577384169213
1452 -0.023112660739570856 -33.793268209416375 -0.023152649961411954 -33.78089106688271
1453 -0.023113557230681182 -33.816381766647055 -0.02306632502004504 -33.803957391902756
1454 -0.023111501522362233 -33.83949326816942 -0.0231062576174736 -33.82706364952023
1455 -0.023109371960163116 -33.86260264012958 -0.023032171558588742 -33.85009582107882
1456 -0.023117419984191655 -33.88572006011377 -0.02318963734433055 -33.87328545842315
1457 -0.023112824372947215 -33.90883288448671 -0.023168147914111613 -33.89645360633726
1458 -0.023111176677048206 -33.93194406116376 -0.023054898343980314 -33.91950850468124
1459 -0.023111866414546968 -33.95505592757831 -0.02307657543569803 -33.942585080116935
1460 -0.023110501188784837 -33.97816642876709 -0.023078972194343805 -33.965664052311276
1461 -0.023124140128493308 -34.001290568895584 -0.02280326122418046 -33.98846731353546
1462 -0.023114551231265067 -34.02440512012685 -0.023166137654334305 -34.011633451189795
1463 -0.02311272732913494 -34.047517847455985 -0.023133591283112764 -34.03476704247291
1464 -0.023114933911710978 -34.0706327813677 -0.023358959797769786 -34.058126002270676
1465 -0.023105004150420428 -34.09373778551812 -0.023258214350789785 -34.081384216621466
1466 -0.02310863770544529 -34.11684642322357 -0.023062661103904248 -34.10444687772537
1467 -0.02310608923435211 -34.139952512457924 -0.023225996270775796 -34.12767287399615
1468 -0.023113764729350804 -34.163066277187276 -0.022963975556194782 -34.15063684955234
1469 -0.02310832729563117 -34.18617460448291 -0.023185526952147484 -34.17382237650449
1470 -0.02311004837974906 -34.20928465286266 -0.023189038131386043 -34.197011414635874
1471 -0.023093513678759336 -34.232378166541416 -0.02204879615455866 -34.21906021079043
1472 -0.02311078105121851 -34.25548894759263 -0.023201681952923537 -34.24226189274336
1473 -0.02310993131250143 -34.278598878905136 -0.023078860901296138 -34.26534075364465
1474 -0.023112759366631506 -34.30171163827177 -0.022984690591692926 -34.28832544423634
1475 -0.02311277138069272 -34.324824409652464 -0.02311081187799573 -34.31143625611434
1476 -0.02310850964859128 -34.34793291930106 -0.023711626511067153 -34.33514788262541
1477 -0.02310777734965086 -34.37104069665071 -0.02318626204505563 -34.358334144670465
1478 -0.023106772731989623 -34.3941474693827 -0.023096638917922973 -34.381430783588385
1479 -0.023104500863701104 -34.417251970246404 -0.02308187447488308 -34.40451265806327
1480 -0.023103800229728223 -34.44035577047613 -0.023111637122929095 -34.4276242951862
1481 -0.023112902790307997 -34.46346867326644 -0.023296724166721107 -34.45092101935292
1482 -0.023103071935474874 -34.486571745201914 -0.023160608019679785 -34.4740816273726
1483 -0.023105351999402047 -34.50967709720132 -0.023055235762149094 -34.49713686313475
1484 -0.023105281218886376 -34.53278237842021 -0.023139602970331907 -34.52027646610508
1485 -0.02310499856248498 -34.555887376982696 -0.023282021936029195 -34.54355848804111
1486 -0.02310610357671976 -34.57899348055942 -0.023431040346622467 -34.56698952838773
1487 -0.02310051303356886 -34.60209399359299 -0.023049790505319835 -34.59003931889305
1488 -0.023098650481551887 -34.62519264407454 -0.023462332226336 -34.613501651119385
1489 -0.02309991028159857 -34.64829255435614 -0.022965473867952824 -34.63646712498734
1490 -0.02310212543234229 -34.671394679788484 -0.02332995682954788 -34.65979708181689
1491 -0.023104655928909777 -34.694499335717396 -0.023353556729853155 -34.68315063854674
1492 -0.023096849769353868 -34.71759618548675 -0.02220915984362364 -34.70535979839037
1493 -0.023107085935771467 -34.74070327142252 -0.02312161698937416 -34.72848141537974
1494 -0.023106421902775766 -34.76380969332529 -0.023078265134245157 -34.751559680513985
1495 -0.023107038624584676 -34.78691673194988 -0.02315606391057372 -34.77471574442456
1496 -0.02310654381290078 -34.81002327576278 -0.023107979632914066 -34.79782372405747
1497 -0.023103821091353893 -34.833127096854135 -0.023148292396217584 -34.82097201645369
1498 -0.02310508107766509 -34.8562321779318 -0.023109878227114678 -34.844081894680805
1499 -0.023104892950505017 -34.87933707088231 -0.023120100237429143 -34.86720199491823
1500 -0.0231201596558094 -34.90245723053812 -0.024031422473490237 -34.891233417391724
1501 -0.023097105231136082 -34.925554335769256 -0.023040628526359797 -34.914274045918084
1502 -0.02309956569224596 -34.948653901461505 -0.023100994620472194 -34.937375040538555
1503 -0.023096781689673662 -34.97175068315118 -0.02305198460817337 -34.96042702514673
1504 -0.023096520360559224 -34.99484720351174 -0.023118874710053205 -34.98354589985678
1505 -0.023097025323659183 -35.0179442288354 -0.02317342711612582 -35.006719326972906
1506 -0.023091776948422193 -35.041036005783816 -0.023092170618474482 -35.02981149759138
1507 -0.023096422385424375 -35.06413242816924 -0.02324858047068119 -35.05306007806206
1508 -0.023086599353700877 -35.08721902752294 -0.022844911273568868 -35.075904989335626
1509 -0.023094241600483657 -35.110313269123424 -0.022858271654695273 -35.098763260990324
1510 -0.023095734417438507 -35.13340900354086 -0.023140485864132643 -35.12190374685446
1511 -0.023091970849782227 -35.156500974390646 -0.0232033533975482 -35.145107100252005
1512 -0.023099506832659246 -35.179600481223304 -0.023042877577245234 -35.16814997782925
1513 -0.02309408625587821 -35.202694567479185 -0.02340984782204032 -35.19155982565129
1514 -0.0230948343873024 -35.225789401866486 -0.023048884235322475 -35.21460870988661
1515 -0.023096095118671656 -35.24888549698516 -0.023073998931795358 -35.237682708818404
1516 -0.023093621712177992 -35.27197911869734 -0.023103352170437574 -35.26078606098884
1517 -0.02309667021036148 -35.2950757889077 -0.023177914693951605 -35.283963975682795
1518 -0.023090607579797508 -35.3181663964875 -0.023195058479905127 -35.3071590341627
1519 -0.0230919910594821 -35.34125838754698 -0.02315408969298005 -35.33031312385568
1520 -0.023091445583850144 -35.36434983313083 -0.02306811446323991 -35.353381238318924
1521 -0.023089566640555857 -35.38743939977139 -0.02297945711761713 -35.37636069543654
1522 -0.023095305450260638 -35.41053470522165 -0.02288219528272748 -35.399242890719265
1523 -0.023103330563753844 -35.43363803578541 -0.023435521498322488 -35.422678412217586
1524 -0.023092929366976024 -35.45673096515238 -0.023421097360551358 -35.44609950957814
1525 -0.023088630568236113 -35.47981959572062 -0.02301342338323593 -35.46911293296137
1526 -0.02309377063065767 -35.50291336635128 -0.023019273206591605 -35.492132206167966
1527 -0.023089999333024025 -35.5260033656843 -0.023113003466278315 -35.515245209634244
1528 -0.02309574233368039 -35.549099108017984 -0.02380609018728137 -35.53905129982152
1529 -0.02308338535949588 -35.57218249337748 -0.023208120930939914 -35.56225942075246
1530 -0.023087058681994677 -35.59526955205948 -0.02309867413714528 -35.58535809488961
1531 -0.02308373274281621 -35.618353284802296 -0.02309048445895314 -35.60844857934856
1532 -0.023078666534274817 -35.64143195133657 -0.023495080601423978 -35.63194365994998
1533 -0.023078571632504465 -35.664510522969074 -0.02300345664843917 -35.65494711659842
1534 -0.02308387067168951 -35.687594393640765 -0.02316955178976059 -35.678116668388185
1535 -0.023085690662264825 -35.71068008430303 -0.02328683128580451 -35.70140349967399
1536 -0.02307905927300453 -35.73375914357603 -0.023050577286630868 -35.72445407696062
1537 -0.023080099187791348 -35.756839242763824 -0.02322936784476042 -35.74768344480538
1538 -0.023079911060631276 -35.77991915382446 -0.022715187259018423 -35.7703986320644
1539 -0.023082828521728514 -35.80300198234619 -0.023144148755818605 -35.79354278082022
1540 -0.023087654914706945 -35.82608963726089 -0.022873553913086653 -35.816416334733304
1541 -0.023087640944868325 -35.84917727820576 -0.023150402400642634 -35.83956673713395
1542 -0.023087230138480665 -35.87226450834424 -0.02317597921937704 -35.862742716353324
1543 -0.02308745579794049 -35.89535196414218 -0.022845665458589792 -35.885588381811914
1544 -0.023089877516031265 -35.91844184165821 -0.02336557973176241 -35.90895396154367
1545 -0.023085209261626004 -35.94152705091983 -0.02304904330521822 -35.932003004848895
1546 -0.02308489102870226 -35.96461194194853 -0.023074873257428408 -35.95507787810632
1547 -0.02309284172952175 -35.987704783678055 -0.02265423508360982 -35.97773211318993
1548 -0.023093759920448063 -36.010798543598504 -0.023108208645135166 -36.000840321835064
1549 -0.023095508199185134 -36.03389405179769 -0.023044969886541367 -36.023885291721605
1550 -0.023094162810593843 -36.05698821460828 -0.02302755955606699 -36.046912851277675
1551 -0.023108208365738393 -36.08009642297402 -0.0240767328068614 -36.070989584084536
1552 -0.023083698004484177 -36.10318012097851 -0.023163078539073467 -36.09415266262361
1553 -0.02308581965044141 -36.12626594062895 -0.02309972420334816 -36.117252386826955
1554 -0.023083201330155134 -36.1493491419591 -0.023089996259659528 -36.14034238308661
1555 -0.023083124961704015 -36.1724322669208 -0.023028939869254826 -36.16337132295587
1556 -0.023084886372089386 -36.19551715329289 -0.02312076548114419 -36.186492088437014
1557 -0.023083498887717723 -36.218600652180605 -0.023064518347382545 -36.209556606784396
1558 -0.023085180576890706 -36.2416858327575 -0.023080473020672797 -36.232637079805066
1559 -0.023086026683449744 -36.26477185944095 -0.02310116169974208 -36.25573824150481
1560 -0.023084715101867916 -36.287856574542815 -0.023095925338566303 -36.278834166843374
1561 -0.023085945285856724 -36.31094251982867 -0.02335288291797042 -36.30218704976134
1562 -0.023084412980824708 -36.33402693280949 -0.023136567790061235 -36.325323617551405
1563 -0.023081125877797603 -36.35710805868729 -0.02337974887341261 -36.348703366424814
1564 -0.023079379554837944 -36.380187438242125 -0.022845899034291507 -36.37154926545911
1565 -0.023079230263829232 -36.40326666850596 -0.02291422700509429 -36.394463492464205
1566 -0.023086464777588845 -36.42635313328355 -0.023357849474996327 -36.4178213419392
1567 -0.02308070370927453 -36.449433836992824 -0.023121219407767058 -36.44094256134697
1568 -0.023077106941491364 -36.47251094393432 -0.023510756343603133 -36.46445331769058
1569 -0.02308041797950864 -36.495591361913824 -0.02321840776130557 -36.48767172545188
1570 -0.02307962905615568 -36.51867099096998 -0.023053450416773556 -36.51072517586866
1571 -0.023083631601184606 -36.54175462257116 -0.023188795987516643 -36.53391397185617
1572 -0.02307943198829889 -36.56483405455946 -0.02298055961728096 -36.55689453147345
1573 -0.023081673216074704 -36.58791572777554 -0.02317355163395405 -36.580068083107406
1574 -0.023094683606177568 -36.61101041138171 -0.0227906939573586 -36.60285877706477
1575 -0.023077995516359806 -36.63408840689807 -0.02305502137169242 -36.62591379843646
1576 -0.02307713171467185 -36.657165538612745 -0.023206914123147727 -36.64912071255961
1577 -0.023077945318073036 -36.680243483930816 -0.023008822929114103 -36.67212953548872
1578 -0.02308165729045868 -36.70332514122128 -0.0238448528572917 -36.695974388346016
1579 -0.02307638106867671 -36.726401522289954 -0.02302828971296549 -36.719002678058985
1580 -0.023096267599612474 -36.74949778988957 -0.021190199721604585 -36.740192877780586
1581 -0.023088081181049346 -36.77258587107062 -0.023183344025164844 -36.76337622180575
1582 -0.02308653052896261 -36.79567240159958 -0.0231133789755404 -36.78648960078129
1583 -0.02308965101838112 -36.81876205261796 -0.023107054829597472 -36.80959665561088
1584 -0.02309154700487852 -36.841853599622844 -0.023100210726261138 -36.832696866337145
1585 -0.023088860046118497 -36.86494245966896 -0.023078616708517075 -36.85577548304566
1586 -0.02308841347694397 -36.8880308731459 -0.023025178443640472 -36.8788006614893
1587 -0.02308959998190403 -36.9111204731278 -0.023080077953636646 -36.90188073944294
1588 -0.02309083016589284 -36.934211303293694 -0.023035119380801918 -36.92491585882374
1589 -0.023087684251368045 -36.95729898754506 -0.02302461564540863 -36.94794047446915
1590 -0.02308811815455556 -36.98038710569961 -0.023222716618329288 -36.97116319108748
1591 -0.023080477304756642 -37.00346758300437 -0.023135142493993045 -36.99429833358147
1592 -0.0230867562815547 -37.02655433928593 -0.023013588134199382 -37.01731192171567
1593 -0.02309413282200694 -37.04964847210794 -0.022878056019544603 -37.04018997773521
1594 -0.023088991455733777 -37.072737463563676 -0.023102250788360833 -37.06329222852357
1595 -0.02309067193418741 -37.09582813549786 -0.023125164303928615 -37.0864173928275
1596 -0.023091523628681897 -37.11891965912654 -0.023064524121582507 -37.10948191694908
1597 -0.023091876320540904 -37.14201153544708 -0.023049636092036963 -37.13253155304112
1598 -0.023104837629944086 -37.165116373077026 -0.023717034514993428 -37.156248587556114
1599 -0.023086453787982464 -37.18820282686501 -0.0230845732614398 -37.179333160817556
1600 -0.023088317830115557 -37.211291144695124 -0.02314219083636999 -37.20247535165392
1601 -0.023088697623461486 -37.23437984231859 -0.02307761088013649 -37.22555296253406
1602 -0.023089030757546425 -37.257468873076135 -0.02306028865277767 -37.24861325118684
1603 -0.0230880044400692 -37.280556877516204 -0.023136417381465435 -37.271749668568305
1604 -0.023087924905121328 -37.303644802421324 -0.023104266822338106 -37.29485393539064
1605 -0.02309055645018816 -37.32673535887151 -0.022950889077037573 -37.31780482446768
1606 -0.023087053932249545 -37.34982241280376 -0.023502277862280607 -37.34130710232996
1607 -0.02308603236451745 -37.37290844516828 -0.023007517028599978 -37.36431461935856
1608 -0.02309030471369624 -37.395998749881976 -0.023923028167337178 -37.3882376475259
1609 -0.023080542776733638 -37.41907929265871 -0.022983425203710793 -37.41122107272961
1610 -0.023083761055022477 -37.44216305371373 -0.023071302007883786 -37.434292374737495
1611 -0.023080178536474705 -37.4652432322502 -0.02294816533103585 -37.45724054006853
1612 -0.023082957696169616 -37.48832618994637 -0.02324355337768793 -37.48048409344622
1613 -0.023087120708078147 -37.51141331065445 -0.022936481144279243 -37.5034205745905
1614 -0.023075653426349162 -37.53448896408079 -0.02242447268217802 -37.525845047272675
1615 -0.0230907479301095 -37.557579712010906 -0.022953971568495036 -37.54879901884117
1616 -0.02308938903734088 -37.580669101048244 -0.023114372696727514 -37.5719133915379
1617 -0.023090697824954987 -37.6037597988732 -0.02314365403726697 -37.59505704557517
1618 -0.023094396572560072 -37.62685419544576 -0.022874138969928026 -37.61793118454509
1619 -0.023091328237205742 -37.649945523682966 -0.022872529923915863 -37.64080371446901
1620 -0.02310124123468995 -37.67304676491766 -0.022678510565310717 -37.66348222503432
1621 -0.02309389328584075 -37.6961406582035 -0.02343872645869851 -37.68692095149302
1622 -0.02308988254517317 -37.71923054074867 -0.02321783946827054 -37.710138790961295
1623 -0.023090351838618517 -37.74232089258729 -0.02410837821662426 -37.73424716917792
1624 -0.023084126692265273 -37.765405019279555 -0.023185580130666496 -37.757432749308585
1625 -0.023083920031785964 -37.78848893931134 -0.023079268168658018 -37.78051201747724
1626 -0.023082884307950736 -37.811571823619296 -0.023146766051650048 -37.803658783528896
1627 -0.02308367071673274 -37.834655494336026 -0.023130745999515055 -37.82678952952841
1628 -0.023082231730222703 -37.85773772606625 -0.02305157287046313 -37.84984110239888
1629 -0.02308280821889639 -37.88082053428514 -0.022991268988698722 -37.872832371387574
1630 -0.023080431390553713 -37.903900965675696 -0.02276100916787982 -37.895593380555454
1631 -0.023087105713784695 -37.92698807138948 -0.023127523809671403 -37.918720904365124
1632 -0.023086228501051666 -37.95007429989053 -0.02310763271525502 -37.941828537080376
1633 -0.023105657659471035 -37.97317995755 -0.02199789360165596 -37.96382643068203
1634 -0.023092150501906872 -37.99627210805191 -0.023041793890297414 -37.98686822457233
1635 -0.023092043492943047 -38.019364151544856 -0.023058394249528647 -38.009926618821865
1636 -0.023093493934720755 -38.04245764547958 -0.023164304438978434 -38.03309092326084
1637 -0.023094272520393134 -38.065551917999976 -0.023213380202651023 -38.05630430346349
1638 -0.0231027701869607 -38.088654688186935 -0.022613698337227105 -38.078918001800716
1639 -0.023097383696585892 -38.11175207188352 -0.023124295845627786 -38.10204229764634
1640 -0.02309511015191674 -38.134847182035436 -0.023061402793973684 -38.12510370044031
1641 -0.023096391651779413 -38.15794357368721 -0.02308508874848485 -38.1481887891888
1642 -0.023096129577606917 -38.18103970326482 -0.02312340624630451 -38.17131219543511
1643 -0.02309752255678177 -38.204137225821604 -0.023051484487950802 -38.19436367992306
1644 -0.023094808775931598 -38.227232034597534 -0.023026018403470516 -38.21738969832653
1645 -0.023104273714125156 -38.25033630831166 -0.02482313644140959 -38.24221283476794
1646 -0.02308266293257475 -38.27341897124423 -0.023071329668164255 -38.2652841644361
1647 -0.02308198707178235 -38.29650095831602 -0.02314667562022805 -38.28843084005633
1648 -0.023081534169614316 -38.31958249248563 -0.023095049243420363 -38.31152588929975
1649 -0.023079918511211873 -38.342662410996844 -0.02302901856601238 -38.334554907865765
1650 -0.023084119148552417 -38.365746530145394 -0.023104894533753396 -38.35765980239952
1651 -0.023081589210778474 -38.38882811935617 -0.023074583150446415 -38.380734385549964
1652 -0.023085392359644175 -38.41191351171582 -0.022881451528519392 -38.40361583707848
1653 -0.023085075616836547 -38.43499858733265 -0.023316517658531665 -38.42693235473701
1654 -0.023083270993083715 -38.458081858325734 -0.023176655732095243 -38.450109010469106
1655 -0.023112962115556003 -38.48119482044129 -0.021930335834622384 -38.47203934630373
1656 -0.023088482208549976 -38.50428330264984 -0.02313076248392463 -38.495170108787654
1657 -0.02308768155053258 -38.527370984200374 -0.023111880104988814 -38.518281988892646
1658 -0.023089480865746737 -38.550460465066124 -0.02311458745971322 -38.54139657635236
1659 -0.023089864756911993 -38.573550329823036 -0.02316019795835018 -38.56455677431071
1660 -0.023087842389941216 -38.59663817221298 -0.023219019547104834 -38.587775793857816
1661 -0.023087755776941776 -38.61972592798992 -0.023052106704562904 -38.61082790056238
1662 -0.02308956291526556 -38.642815490905186 -0.023630251176655293 -38.63445815173903
1663 -0.023083760030567647 -38.66589925093575 -0.023018541652709244 -38.65747669339174
1664 -0.023085348773747683 -38.6889845997095 -0.022916910238564014 -38.68039360363031
1665 -0.0230847192928195 -38.71206931900232 -0.022511662822216748 -38.702905266452525
1666 -0.023091105464845895 -38.73516042446716 -0.023059409856796265 -38.725964676309324
1667 -0.02309154188260436 -38.75825196634977 -0.023077165987342597 -38.74904184229667
1668 -0.023091147374361753 -38.78134311372413 -0.02285215388983488 -38.771893996186506
1669 -0.023083898052573205 -38.8044270117767 -0.022796971164643763 -38.79469096735115
1670 -0.023095333203673362 -38.82752234498037 -0.023085054103285076 -38.817776021454435
1671 -0.023092443216592075 -38.850614788196964 -0.023127921763807534 -38.840903943218244
1672 -0.02309261942282319 -38.87370740761979 -0.02304744776338339 -38.863951390981626
1673 -0.023094587493687868 -38.89680199511348 -0.0231358896009624 -38.88708728058259
1674 -0.02308103609830141 -38.91988303121178 -0.02232342744246125 -38.90941070802505
1675 -0.023102120123803617 -38.942985151335584 -0.02301632519811392 -38.93242703322316
1676 -0.023102156072854995 -38.966087307408436 -0.02308741845190525 -38.95551445167507
1677 -0.02310342378914356 -38.98919073119758 -0.022979964222759008 -38.97849441589783
1678 -0.023103687912225723 -39.01229441910981 -0.023076521605253218 -39.00157093750308
1679 -0.023100414127111436 -39.03539483323692 -0.02306858152151108 -39.024639519024596
1680 -0.023100344836711882 -39.058495178073635 -0.02284369058907032 -39.04748320961367
1681 -0.02309639295563102 -39.081591571029264 -0.02291656397283077 -39.070399773586495
1682 -0.023105815425515173 -39.10469738645478 -0.022966295201331376 -39.09336606878782
1683 -0.023104034177958966 -39.12780142063274 -0.02294536931440234 -39.11631143810222
1684 -0.023107961844652893 -39.150909382477394 -0.02313570762053132 -39.139447145722755
1685 -0.023104173503816126 -39.17401355598121 -0.02317616194486618 -39.16262330766762
1686 -0.023095602914690972 -39.197109158895906 -0.023248677235096694 -39.18587198490272
1687 -0.02310043014585972 -39.220209589041765 -0.02306435350328684 -39.208936338406005
1688 -0.02310381457209587 -39.24331340361386 -0.023121790401637553 -39.232058128807644
1689 -0.0231003288179636 -39.26641373243182 -0.023220440186560155 -39.25527856899421
1690 -0.023105667252093554 -39.28951939968392 -0.023101884871721268 -39.27838045386593
1691 -0.02310222778469324 -39.31262162746861 -0.023149716295301916 -39.30153017016123
1692 -0.02309800609946251 -39.33571963356807 -0.023087899200618267 -39.32461806936185
1693 -0.023104781843721868 -39.35882441541179 -0.023110305052250625 -39.347728374414096
1694 -0.023099778406322 -39.38192419381811 -0.023052095901221037 -39.37078047031532
1695 -0.023102547414600848 -39.40502674123271 -0.023116854671388864 -39.3938973249867
1696 -0.023102863505482674 -39.428129604738196 -0.023149575293064117 -39.417046900279765
1697 -0.023095115181058647 -39.45122471991925 -0.02301783673465252 -39.44006473701442
1698 -0.02310622315853834 -39.47433094307779 -0.022871240694075822 -39.46293597770849
1699 -0.023106296453624962 -39.497437239531415 -0.022908766753971577 -39.48584474446246
1700 -0.02310618255287409 -39.52054342208429 -0.023066107463091613 -39.508910851925556
1701 -0.023110319580882787 -39.54365374166517 -0.023660344816744328 -39.5325711967423
1702 -0.023103370610624552 -39.566757112275795 -0.023153448570519687 -39.55572464531282
1703 -0.02310159271582961 -39.58985870499163 -0.023120816238224505 -39.57884546155105
1704 -0.023099645506590605 -39.61295835049822 -0.023062735982239246 -39.601908197533284
1705 -0.023100094683468343 -39.63605844518169 -0.02317418847233057 -39.625082386005616
1706 -0.023101455066353083 -39.65915990024804 -0.02296593002974987 -39.648048316035364
1707 -0.023096150998026133 -39.68225605124607 -0.022593351267278194 -39.67064166730264
1708 -0.02310326723381877 -39.70535931847989 -0.022988395858556034 -39.693630063161194
1709 -0.023102093301713467 -39.72846141178161 -0.02285631177946925 -39.716486374940665
1710 -0.023109635524451732 -39.75157104730606 -0.02326410114765167 -39.73975047608832
1711 -0.023105965182185172 -39.77467701248824 -0.02316230656579137 -39.76291278265411
1712 -0.02310776598751545 -39.79778477847576 -0.023281249217689037 -39.7861940318718
1713 -0.023103789426386356 -39.820888567902145 -0.023126716911792754 -39.80932074878359
1714 -0.023102708719670774 -39.843991276621814 -0.02305011861026287 -39.832370867393855
1715 -0.023108181450515984 -39.86709945807233 -0.022886435221880674 -39.85525730261573
1716 -0.023101693484932184 -39.890201151557264 -0.023013600241392852 -39.878270902857125
1717 -0.02311264965683222 -39.913313801214095 -0.022454125434160234 -39.90072502829128
1718 -0.023112190887331963 -39.93642599210143 -0.02306767450645566 -39.92379270279774
1719 -0.023110769968479872 -39.95953676206991 -0.023045742884278297 -39.94683844568202
1720 -0.02311325501650572 -39.982650017086414 -0.02287632217630744 -39.96971476785833
1721 -0.023115450888872145 -40.00576546797529 -0.023348794505000114 -39.993063562363325
1722 -0.023111689370125532 -40.02887715734541 -0.023023687303066254 -40.01608724966639
1723 -0.023112159688025713 -40.05198931703344 -0.02318009715527296 -40.03926734682167
1724 -0.02312153847888112 -40.07511085551232 -0.023984920512884856 -40.063252267334555
1725 -0.023102684784680604 -40.098213540297 -0.023069279547780753 -40.08632154688234
1726 -0.023104545753449203 -40.12131808605045 -0.023067220766097307 -40.10938876764843
1727 -0.02310592131689191 -40.14442400736734 -0.023083425126969814 -40.1324721927754
1728 -0.023105254862457514 -40.1675292622298 -0.02304948940873146 -40.15552168218414
1729 -0.023105426877737045 -40.19063468910753 -0.023151617404073475 -40.17867329958821
1730 -0.023102484922856093 -40.21373717403039 -0.022869325429201125 -40.20154262501741
1731 -0.02310552205890417 -40.2368426960893 -0.02313858726993203 -40.224681212287344
1732 -0.023119858372956513 -40.259962554462255 -0.023232071846723556 -40.247913284134064
1733 -0.02310296129435301 -40.28306551575661 -0.0231188734062016 -40.27103215754027
1734 -0.023104898817837238 -40.306170414574446 -0.023074163123965263 -40.294106320664234
1735 -0.023104409966617823 -40.329274824541066 -0.02338804882019758 -40.31749436948443
1736 -0.023109042458236216 -40.352383866999304 -0.023662043549120427 -40.34115641303355
1737 -0.023098016250878574 -40.37548188325018 -0.02307823868468404 -40.364234651718235
1738 -0.023096567764878274 -40.39857845101506 -0.02329681571573019 -40.387531467433966
1739 -0.023093970865011214 -40.421672421880075 -0.02288920823484659 -40.41042067566881
1740 -0.023104153014719485 -40.444776574894796 -0.02307306509464979 -40.43349374076346
1741 -0.023101043608039617 -40.46787761850283 -0.023155409190803767 -40.456649149954266
1742 -0.023077398631721736 -40.49095501713455 -0.023228887375444172 -40.47987803732971
1743 -0.023092346824705602 -40.51404736395926 -0.023037183564156294 -40.50291522089387
1744 -0.02309619337320328 -40.53714355733246 -0.02311164140701294 -40.52602686230088
1745 -0.02309494065120816 -40.56023849798367 -0.023054244741797448 -40.54908110704268
1746 -0.023096905928105115 -40.583335403911775 -0.023025026265531778 -40.57210613330821
1747 -0.023099367320537568 -40.606434771232315 -0.023273586481809615 -40.59537971979002
1748 -0.0230910025537014 -40.629525773786014 -0.023073649592697622 -40.61845336938271
1749 -0.023095282446593045 -40.652621056232604 -0.023174222093075514 -40.64162759147579
1750 -0.023100305814296007 -40.6757213620469 -0.022994575928896664 -40.66462216740469
1751 -0.023095119465142488 -40.69881648151204 -0.023382407426834107 -40.688004574831524
1752 -0.023090965300798415 -40.721907446812835 -0.023266649805009365 -40.71127122463653
1753 -0.023091309051960707 -40.7449987558648 -0.02315105339512229 -40.73442227803166
1754 -0.02309292517602444 -40.76809168104082 -0.023052950296550988 -40.75747522832821
1755 -0.023087188135832548 -40.791178869176655 -0.022949367947876453 -40.780424596276085
1756 -0.023094211984425784 -40.81427308116108 -0.023506909422576428 -40.803931505698664
1757 -0.023088721465319394 -40.837361802626404 -0.02316334992647171 -40.827094855625134
1758 -0.02309831939637661 -40.86046012202278 -0.02263478860259056 -40.84972964422772
1759 -0.02309659346938133 -40.88355671549216 -0.022646387573331594 -40.87237603180105
1760 -0.023097571916878223 -40.90665428740904 -0.02302073296159506 -40.89539676476265
1761 -0.023088647145777942 -40.92974293455482 -0.023916142620146276 -40.919312907382796
1762 -0.023083881847560404 -40.95282681640238 -0.02300836443901062 -40.942321271821804
1763 -0.023089111782610416 -40.97591592818499 -0.023154410254210233 -40.96547568207601
1764 -0.023089606128633023 -40.999005534313625 -0.02312953369691968 -40.98860521577293
1765 -0.023089989088475704 -41.0220955234021 -0.023087759967893362 -41.01169297574082
1766 -0.02308848947286606 -41.04518401287497 -0.02309834659099579 -41.03479132233182
1767 -0.023089945688843726 -41.068273958563815 -0.023051071912050247 -41.05784239424387
1768 -0.023090432677417994 -41.091364391241235 -0.02307885903865099 -41.08092125328252
1769 -0.023094539251178502 -41.11445893049241 -0.022775801736861466 -41.10369705501938
1770 -0.02309434087947011 -41.13755327137188 -0.02318249400705099 -41.126879549026434
1771 -0.02309223236516118 -41.16064550373704 -0.023149180691689253 -41.15002872971812
1772 -0.023094712756574154 -41.18374021649361 -0.022994688618928193 -41.17302341833705
1773 -0.023090322408825158 -41.20683053890244 -0.022998451441526412 -41.196021869778576
1774 -0.02309601390734315 -41.22992655280978 -0.02282642461359501 -41.218848294392174
1775 -0.023093739245086908 -41.25302029205486 -0.02311487551778555 -41.24196316990996
1776 -0.02309962371364236 -41.276119915768504 -0.023180447798222304 -41.26514361770818
1777 -0.023114540427923203 -41.29923445619643 -0.024185700062662362 -41.28932931777084
1778 -0.023099187947809696 -41.32233364414424 -0.022636457346379757 -41.31196577511722
1779 -0.02309388667345047 -41.34542753081769 -0.02301709186285734 -41.33498286698008
1780 -0.023095087707042695 -41.36852261852473 -0.023169161938130855 -41.358152028918205
1781 -0.023092302866280078 -41.39161492139101 -0.023012435343116523 -41.381164464261325
1782 -0.023096163664013146 -41.414711085055025 -0.02295823972672224 -41.404122703988044
1783 -0.023101939354091883 -41.43781302440912 -0.02355924379080534 -41.42768194777885
1784 -0.0230938158929348 -41.46090684030205 -0.02311263894662261 -41.45079458672547
1785 -0.023091008141636848 -41.483997848443686 -0.02308372026309371 -41.47387830698857
1786 -0.02309208856895566 -41.507089937012644 -0.023119523841887712 -41.49699783083045
1787 -0.023093082848936318 -41.53018301986158 -0.023049392085522414 -41.52004722291598
1788 -0.02309851199388504 -41.55328153185547 -0.022831558901816606 -41.54287878181779
1789 -0.023093204572796823 -41.576374736428264 -0.023062973190099 -41.56594175500789
1790 -0.02309555569663644 -41.5994702921249 -0.02310126507654786 -41.58904302008444
1791 -0.023096359334886074 -41.622566651459785 -0.023120638262480498 -41.61216365834692
1792 -0.02309499429538846 -41.645661645755176 -0.023105542827397584 -41.63526920117432
1793 -0.023092332389205696 -41.66875397814438 -0.02322686053812504 -41.65849606171244
1794 -0.023094598017632962 -41.691848576162016 -0.023174259811639786 -41.68167032152408
1795 -0.023089595045894383 -41.71493817120791 -0.023469580244272946 -41.705139901768355
1796 -0.02309052608907223 -41.73802869729698 -0.023031762707978486 -41.728171664476335
1797 -0.023089371528476475 -41.76111806882546 -0.02304703202098608 -41.75121869649732
1798 -0.02308979583904147 -41.7842078646645 -0.02298447396606207 -41.77420317046338
1799 -0.023088218830525874 -41.807296083495025 -0.023143073078244925 -41.797346243541625
1800 -0.023085374571383 -41.830381458066405 -0.02289507370442152 -41.820241317246044
1801 -0.023088555689901112 -41.85347001375631 -0.023119038622826337 -41.84336035586887
1802 -0.0230863768607378 -41.87655639061705 -0.023155387211591005 -41.866515743080456
1803 -0.02309236228466034 -41.899648752901705 -0.0231265677139163 -41.88964231079437
1804 -0.023089406732469796 -41.92273815963417 -0.023183956183493136 -41.912826266977866
1805 -0.02309249956160784 -41.94583065919578 -0.02282716166228056 -41.935653428640144
1806 -0.023075184505432843 -41.96890584370121 -0.024601200968027113 -41.96025462960817
1807 -0.023084845673292876 -41.991990689374504 -0.02295250054448843 -41.983207130152664
1808 -0.02308286176994443 -42.01507355114445 -0.023075641132891178 -42.006282771285555
1809 -0.023085289169102907 -42.03815884031355 -0.023090093582868575 -42.02937286486842
1810 -0.023082765843719245 -42.06124160615727 -0.023049513343721628 -42.05242237821214
1811 -0.023083713836967945 -42.084325319994235 -0.023128578998148443 -42.07555095721029
1812 -0.02308450359851122 -42.10740982359275 -0.023062527552247046 -42.09861348476254
1813 -0.02308521158993244 -42.130495035182676 -0.02305682599544525 -42.121670310757985
1814 -0.02309154961258173 -42.153586584795256 -0.023103456012904644 -42.14477376677089
1815 -0.023086069896817208 -42.17667265469208 -0.023035597801208497 -42.1678093645721
1816 -0.023085963167250156 -42.199758617859324 -0.023108632862567903 -42.19091799743467
1817 -0.02308594575151801 -42.22284456361084 -0.022793032228946686 -42.213711029663614
1818 -0.02308553531765938 -42.245930098928504 -0.023068226780742405 -42.23677925644436
1819 -0.02308507449924946 -42.26901517342775 -0.023000976629555227 -42.25978023307391
1820 -0.02309124721214175 -42.2921064206399 -0.023253855109214783 -42.28303408818313
1821 -0.02308985246345401 -42.31519627310335 -0.023409951105713846 -42.30644403928884
1822 -0.023079121205955743 -42.338275394309306 -0.022994856350123882 -42.329438895638965
1823 -0.023085243254899978 -42.361360637564204 -0.02308118576183915 -42.352520081400804
1824 -0.023094357270747424 -42.384454994834954 -0.023293414246290924 -42.375813495647094
1825 -0.023081923928111793 -42.407536918763064 -0.023194612562656404 -42.39900810820975
1826 -0.023082103673368694 -42.43061902243643 -0.023059597052633763 -42.422067705262386
1827 -0.023083199467509984 -42.45370222190394 -0.023103909846395255 -42.445171615108784
1828 -0.02309835683554411 -42.476800578739486 -0.024026143085211515 -42.46919775819399
1829 -0.02307803723961115 -42.4998786159791 -0.023126461077481508 -42.492324219271474
1830 -0.02307624723762274 -42.522954863216725 -0.023117742408066987 -42.51544196167954
1831 -0.023079489544034004 -42.546034352760756 -0.023076284490525723 -42.53851824617007
1832 -0.023078878037631513 -42.569113230798386 -0.023108159843832254 -42.5616264060139
1833 -0.023080746363848447 -42.59219397716223 -0.023134378157556056 -42.58476078417146
1834 -0.02307705385610461 -42.61527103101834 -0.023416817747056486 -42.60817760191851
1835 -0.02307684263214469 -42.63834787365048 -0.022817213833332062 -42.63099481575185
1836 -0.023076815530657768 -42.66142468918114 -0.023197596706449986 -42.6541924124583
1837 -0.023075655661523344 -42.68450034484266 -0.023141204193234444 -42.67733361665154
1838 -0.02307852478697896 -42.70757886962964 -0.023361471109092237 -42.70069508776063
1839 -0.02307614991441369 -42.73065501954406 -0.022924986202269793 -42.7236200739629
1840 -0.023083158768713474 -42.75373817831277 -0.022925352770835163 -42.74654542673373
1841 -0.02308521857485175 -42.77682339688762 -0.02274239147081971 -42.76928781820455
1842 -0.023084097635000946 -42.79990749452262 -0.023146561440080406 -42.79243437964463
1843 -0.023086222261190413 -42.82299371678381 -0.023000271432101725 -42.815434651076735
1844 -0.023084102477878333 -42.846077819261694 -0.02305455720052123 -42.83848920827726
1845 -0.02308573154732585 -42.86916355080902 -0.023177566844969986 -42.86166677512223
1846 -0.02307389583438635 -42.892237446643406 -0.02348465658724308 -42.885151431709474
1847 -0.02307920195162296 -42.91531664859503 -0.02307628821581602 -42.90822771992529
1848 -0.023076193127781152 -42.93839284172281 -0.023034197557717562 -42.93126191748301
1849 -0.023087123222649098 -42.96147996494546 -0.021545576862990856 -42.952807494346004
1850 -0.023088122066110373 -42.984568087011574 -0.023053331300616264 -42.97586082564662
1851 -0.02308894516900182 -43.007657032180575 -0.023123216070234775 -42.99898404171685
1852 -0.023090430162847043 -43.03074746234342 -0.023096821364015342 -43.022080863080866
1853 -0.02309422893449664 -43.05384169127792 -0.023440471570938825 -43.0455213346518
1854 -0.023090815637260675 -43.07693250691518 -0.02340008979663253 -43.06892142444843
1855 -0.023084352165460585 -43.10001685908064 -0.02303729485720396 -43.09195871930564
1856 -0.023084688279777766 -43.12310154736042 -0.023061854485422372 -43.11502057379106
1857 -0.023087538219988345 -43.14618908558041 -0.02308293143287301 -43.13810350522393
1858 -0.02308617699891329 -43.169275262579326 -0.02303830152377486 -43.16114180674771
1859 -0.023086195159703494 -43.19236145773903 -0.02243436500430107 -43.18357617175201
1860 -0.023099541012197734 -43.21546099875123 -0.02378318887203932 -43.20735936062405
1861 -0.02308721709996462 -43.238548215851196 -0.023085941560566425 -43.23044530218461
1862 -0.023085183650255203 -43.26163339950145 -0.023129692021757364 -43.25357499420637
1863 -0.023087442945688964 -43.284720842447136 -0.0230683209374547 -43.27664331514382
1864 -0.023086972814053298 -43.30780781526119 -0.023044776171445847 -43.29968809131527
1865 -0.02308325534686446 -43.330891070608054 -0.023223482258617877 -43.32291157357388
1866 -0.023087775986641645 -43.35397884659469 -0.0231003294698894 -43.346011903043774
1867 -0.023083702940493823 -43.37706254953519 -0.023187321983277796 -43.36919922502705
1868 -0.02308653211221099 -43.4001490816474 -0.023098670411854982 -43.39229789543891
1869 -0.02308396315202117 -43.42323304479942 -0.023039194662123917 -43.41533709010103
1870 -0.023085672035813333 -43.44631871683523 -0.022733880393207073 -43.43807097049424
1871 -0.023090486973524095 -43.46940920380875 -0.023281511664390565 -43.46135248215863
1872 -0.02309346729889512 -43.492502671107644 -0.0235932445153594 -43.48494572667399
1873 -0.023081751819700003 -43.51558442292735 -0.023018050845712422 -43.507963777519706
1874 -0.02308234302327037 -43.538666765950616 -0.02322145225480199 -43.53118522977451
1875 -0.023087003827095033 -43.56175376977771 -0.022772594913840295 -43.55395782468835
1876 -0.02308682668954134 -43.58484059646725 -0.022617108095437287 -43.576574932783785
1877 -0.023094067815691233 -43.60793466428294 -0.023130904138088226 -43.59970583692187
1878 -0.023093929793685675 -43.63102859407663 -0.02310772892087698 -43.62281356584275
1879 -0.023094039969146253 -43.65412263404578 -0.023851140402257442 -43.646664706245005
1880 -0.023085141833871604 -43.67720777587965 -0.023074366990476845 -43.66973907323548
1881 -0.02308778101578355 -43.70029555689543 -0.023135662265121936 -43.6928747355006
1882 -0.023084649257361887 -43.7233802061528 -0.023128734901547432 -43.71600347040215
1883 -0.023088216967880725 -43.746468423120675 -0.0232016465626657 -43.73920511696482
1884 -0.02308246186003089 -43.7695508849807 -0.022887506429105996 -43.762092623393926
1885 -0.02308925036340952 -43.792640135344115 -0.02299010120332241 -43.785082724597245
1886 -0.023103815875947474 -43.815743951220064 -0.023653225414454936 -43.8087359500117
1887 -0.023083152808248998 -43.83882710402831 -0.023195450752973558 -43.831931400764674
1888 -0.023083807062357665 -43.86191091109067 -0.02303414661437273 -43.854965547379045
1889 -0.023081716243177654 -43.884992627333844 -0.023186916299164296 -43.87815246367821
1890 -0.023081087879836558 -43.90807371521368 -0.023094615805894135 -43.90124707948411
1891 -0.02308222809806466 -43.931155943311744 -0.023121725860983135 -43.92436880534509
1892 -0.023085292894393206 -43.95424123620614 -0.022930120583623648 -43.94729892592871
1893 -0.0230849776417017 -43.97732621384784 -0.023118473961949347 -43.970417399890664
1894 -0.023086703196167947 -44.00041291704401 -0.022900952119380237 -43.99331835201004
1895 -0.023080425802618265 -44.02349334284663 -0.023113415390253068 -44.0164317674003
1896 -0.0230828195810318 -44.04657616242766 -0.023090003803372384 -44.039521771203674
1897 -0.023081968445330857 -44.069658130872995 -0.02305573308840394 -44.06257750429208
1898 -0.02308320961892605 -44.09274134049192 -0.02291768481954932 -44.085495189111626
1899 -0.023086849600076675 -44.115828190091996 -0.02284542853012681 -44.10834061764175
1900 -0.02308495668694377 -44.13891314677894 -0.023139737267047166 -44.131480354908796
1901 -0.023085680976510047 -44.16199882775545 -0.02307865647599101 -44.154559011384784
1902 -0.02309136288240552 -44.18509019063785 -0.023242949042469263 -44.17780196042725
1903 -0.023082750104367732 -44.208172940742216 -0.02307821037247777 -44.20088017079973
1904 -0.023092271666973828 -44.23126521240919 -0.022913869097828866 -44.223794039897555
1905 -0.023085945378988983 -44.25435115778818 -0.023422170896083117 -44.24721621079364
1906 -0.023082013800740243 -44.27743317158892 -0.023042513336986304 -44.27025872413063
1907 -0.023084770888090134 -44.30051794247701 -0.023060987424105405 -44.29331971155473
1908 -0.023083528410643338 -44.32360147088765 -0.022870067227631807 -44.31618977878236
1909 -0.023082572128623725 -44.346684043016275 -0.02312247669324279 -44.339312255475605
1910 -0.02308206744492054 -44.36976611046119 -0.023175846319645643 -44.36248810179525
1911 -0.023100078105926514 -44.39286618856712 -0.02396912733092904 -44.38645722912618
1912 -0.02307739295065403 -44.41594358151777 -0.023048310074955225 -44.409505539201135
1913 -0.02307725790888071 -44.439020839426654 -0.023081885743886234 -44.43258742494502
1914 -0.023076646029949188 -44.4620974854566 -0.02317702481523156 -44.45576444976025
1915 -0.02307188306003809 -44.485169368516644 -0.023388660978525877 -44.47915311073878
1916 -0.023077717516571283 -44.508247086033215 -0.02309907553717494 -44.50225218627595
1917 -0.023076178226619958 -44.53132326425983 -0.02275096345692873 -44.52500314973288
1918 -0.02307849870994687 -44.55440176296978 -0.02321293782442808 -44.54821608755731
1919 -0.023074841499328612 -44.57747660446911 -0.022887362260371448 -44.57110344981768
1920 -0.023078287951648235 -44.60055489242076 -0.023117393255233765 -44.59422084307291
1921 -0.023081187903881074 -44.623636080324644 -0.02326631508767605 -44.617487158160586
1922 -0.02307691127061844 -44.646712991595265 -0.02299081664532423 -44.64047797480591
1923 -0.023078599758446217 -44.669791591353714 -0.02304392131045461 -44.663521896116364
1924 -0.023081846442073582 -44.69287343779579 -0.023297814838588237 -44.68681971095495
1925 -0.02307291319593787 -44.71594635099173 -0.023153647687286137 -44.70997335864224
1926 -0.023077904619276522 -44.73902425561101 -0.022936446964740752 -44.73290980560698
1927 -0.02307914299890399 -44.76210339860991 -0.023044807277619837 -44.7559546128846
1928 -0.02307811500504613 -44.78518151361496 -0.023117544408887625 -44.77907215729349
1929 -0.0230723911896348 -44.808253904804594 -0.022913603018969296 -44.80198576031246
1930 -0.02308371476829052 -44.831337619572885 -0.023140944447368382 -44.82512670475983
1931 -0.023081792518496513 -44.85441941209138 -0.023083668574690817 -44.848210373334524
1932 -0.023082448914647103 -44.87750186100603 -0.023404040653258563 -44.871614413987785
1933 -0.023079368565231562 -44.900581229571266 -0.02334212129935622 -44.89495653528714
1934 -0.023078217543661593 -44.92365944711493 -0.0226720467209816 -44.91762858200813
1935 -0.023079172149300574 -44.94673861926423 -0.023163298703730108 -44.940791880711856
1936 -0.02308019660413265 -44.969818815868365 -0.02311725579202175 -44.96390913650388
1937 -0.023079356551170348 -44.99289817241954 -0.023686448764055967 -44.98759558526793
1938 -0.023078467790037395 -45.01597664020957 -0.023115416616201402 -45.01071100188413
1939 -0.023069228604435922 -45.03904586881401 -0.023866283986717463 -45.03457728587085
1940 -0.02307653445750475 -45.06212240327151 -0.023099729046225547 -45.057677014917076
1941 -0.023075724579393865 -45.0851981278509 -0.023093448113650085 -45.080770463030724
1942 -0.023076880350708963 -45.10827500820161 -0.022926507983356714 -45.10369697101408
1943 -0.02308942247182131 -45.13136443067343 -0.022778954822570086 -45.12647592583665
1944 -0.02307969657704234 -45.15444412725047 -0.022946438286453485 -45.149422364123105
1945 -0.02308075027540326 -45.177524877525876 -0.023090621270239354 -45.17251298539335
1946 -0.023079328704625368 -45.2006042062305 -0.023236455954611303 -45.19574944134796
1947 -0.023077481519430877 -45.22368168774993 -0.0230839341878891 -45.218833375535844
1948 -0.02308084284886718 -45.2467625305988 -0.023184759728610515 -45.24201813526445
1949 -0.02307949410751462 -45.269842024706314 -0.023049653694033622 -45.26506778895848
1950 -0.023079119343310594 -45.29292114404962 -0.02310228208079934 -45.28817007103928
1951 -0.023078944720327853 -45.31600008876995 -0.022985616512596608 -45.31115568755188
1952 -0.023082688357681035 -45.33908277712763 -0.02305243946611881 -45.334208127018
1953 -0.023082335572689773 -45.36216511270032 -0.02300542751327157 -45.35721355453127
1954 -0.02308184364810586 -45.385246956348425 -0.02323844814673066 -45.380452002678
1955 -0.023077412508428097 -45.40832436885685 -0.023459598049521448 -45.40391160072752
1956 -0.023079065978527068 -45.43140343483538 -0.02300024274736643 -45.42691184347488
1957 -0.023080387618392706 -45.454483822453774 -0.023034865409135817 -45.44994670888402
1958 -0.02308098431676626 -45.47756480677054 -0.023169080261141062 -45.47311578914516
1959 -0.023080612905323504 -45.50064541967586 -0.02311556674540043 -45.496231355890565
1960 -0.023080749623477458 -45.52372616929934 -0.023077793512493373 -45.51930914940306
1961 -0.02307247957214713 -45.54679864887149 -0.02304296437650919 -45.542352113779565
1962 -0.02307963678613305 -45.56987828565762 -0.02325020032003522 -45.5656023140996
1963 -0.023081359174102544 -45.59295964483172 -0.02302354983985424 -45.588625863939455
1964 -0.023077164310961962 -45.616036809142685 -0.023215906508266927 -45.611841770447725
1965 -0.023074695095419883 -45.6391115042381 -0.0231244046241045 -45.63496617507183
1966 -0.023078112211078406 -45.66218961644918 -0.023146160319447516 -45.65811233539128
1967 -0.023074945062398912 -45.68526456151158 -0.023056803084909917 -45.68116913847619
1968 -0.02307763574644923 -45.70834219725803 -0.0231410407461226 -45.70431017922232
1969 -0.02307940609753132 -45.73142160335556 -0.022766551561653615 -45.72707673078397
1970 -0.023081853333860636 -45.75450345668942 -0.02304260367527604 -45.75011933445925
1971 -0.023077794909477235 -45.777581251598896 -0.023117935843765737 -45.773237270303014
1972 -0.023076132498681547 -45.800657384097576 -0.0231853443197906 -45.796422614622806
1973 -0.023079270403832196 -45.82373665450141 -0.02305261753499508 -45.8194752321578
1974 -0.02309488607570529 -45.846831540577114 -0.022055858466774225 -45.84153109062457
1975 -0.02308486420661211 -45.86991640478372 -0.02304303189739585 -45.864574122521965
1976 -0.023085123766213654 -45.89300152854994 -0.02309270678088069 -45.887666829302844
1977 -0.023087734542787074 -45.91608926309272 -0.023322137910872696 -45.91098896721372
1978 -0.023083248920738698 -45.939172512013464 -0.02306989664211869 -45.93405886385584
1979 -0.023078952450305223 -45.96225146446377 -0.022710234858095646 -45.956769098713934
1980 -0.023087603505700827 -45.98533906796947 -0.023153896257281304 -45.97992299497122
1981 -0.023084630724042654 -46.00842369869351 -0.023068919964134692 -46.00299191493535
1982 -0.023086308035999537 -46.03151000672951 -0.023062348552048206 -46.026054263487396
1983 -0.02308466536924243 -46.05459467209875 -0.02302649784833193 -46.04908076133573
1984 -0.023084736522287132 -46.07767940862104 -0.023081697430461644 -46.07216245876619
1985 -0.023088677506893873 -46.10076808612793 -0.02311501046642661 -46.09527746923262
1986 -0.02308710440993309 -46.12385519053786 -0.023097515664994718 -46.11837498489761
1987 -0.023081978876143695 -46.146937169414 -0.023376803658902646 -46.14175178855652
1988 -0.023084867745637894 -46.17002203715964 -0.02276577763259411 -46.16451756618911
1989 -0.023085125256329775 -46.19310716241597 -0.023119466193020344 -46.187637032382135
1990 -0.023088855016976596 -46.21619601743295 -0.02305993316695094 -46.21069696554908
1991 -0.02309506433084607 -46.239291081763795 -0.023009832110255958 -46.23370679765934
1992 -0.02308768089860678 -46.2623787626624 -0.02349377516657114 -46.25720057282591
1993 -0.02308235066011548 -46.28546111332252 -0.02308314209803939 -46.28028371492395
1994 -0.023081757221370937 -46.30854287054389 -0.023016951512545347 -46.30330066643649
1995 -0.023092542495578527 -46.331635413039464 -0.02216097079217434 -46.32546163722866
1996 -0.02309334734454751 -46.35472876038401 -0.023043027520179747 -46.348504664748845
1997 -0.023089326079934837 -46.37781808646395 -0.022967606969177722 -46.37147227171802
1998 -0.02309156274423003 -46.400909649208174 -0.02311446350067854 -46.394586735218695
1999 -0.023089630901813506 -46.42399928010999 -0.023108779825270175 -46.41769551504397
2000 -0.023087710421532393 -46.447086990531524 -0.02334262477234006 -46.44103813981631
