# Supplementary material for: Learning nonequilibrium statistical mechanics and dynamical phase transitions
Source: Nat Commun. 2024 Feb 6;15:1117. doi: 10.1038/s41467-024-45172-8 (PMC10847122; doi:10.1038/s41467-024-45172-8)
Supplement: Supplementary file 4 — Supplementary Data 1 [file 41467_2024_45172_MOESM4_ESM.zip › DPT-main/PlotTemplate/plot_KL_divergence/out/finite_time/SE/L4_D2W32K5_E100BS1k/logs-1.15/log.txt]

1 -0.022461348306387664 -0.022461348306387664 -0.02246226817369461 -0.02246226817369461
2 -0.022430713474750518 -0.04489206178113818 -0.022430220060050486 -0.0448924882337451
3 -0.0224063316360116 -0.06729839341714977 -0.022405459731817245 -0.06729794796556235
4 -0.02237948952242732 -0.0896778829395771 -0.022378991823643446 -0.0896769397892058
5 -0.02235529525205493 -0.11203317819163203 -0.022354926634579896 -0.1120318664237857
6 -0.02233343692496419 -0.13436661511659623 -0.02233511246740818 -0.13436697889119387
7 -0.02230412820354104 -0.15667074332013728 -0.022302025370299815 -0.1566690042614937
8 -0.02228188272565603 -0.17895262604579332 -0.02228322420269251 -0.1789522284641862
9 -0.02226325049996376 -0.20121587654575707 -0.022262024879455566 -0.20121425334364176
10 -0.02223838558420539 -0.22345426212996244 -0.022241361998021604 -0.22345561534166336
11 -0.022220113314688206 -0.24567437544465065 -0.022219832893460988 -0.24567544823512436
12 -0.022200635448098183 -0.26787501089274884 -0.022198164742439984 -0.26787361297756435
13 -0.022180818300694228 -0.2900558291934431 -0.022177454456686972 -0.2900510674342513
14 -0.022163635212928058 -0.31221946440637116 -0.022163351345807315 -0.3122144187800586
15 -0.022143969032913446 -0.3343634334392846 -0.022143432497978212 -0.33435785127803686
16 -0.022127553820610046 -0.35649098725989464 -0.022131389286369086 -0.35648924056440595
17 -0.022108345478773116 -0.37859933273866775 -0.022109738923609255 -0.3785989794880152
18 -0.0220896958373487 -0.40068902857601646 -0.022089419513940813 -0.400688399001956
19 -0.02207626374438405 -0.4227652923204005 -0.02207399168983102 -0.42276239069178706
20 -0.022057000547647476 -0.444822292868048 -0.022057621646672486 -0.4448200123384595
21 -0.022041392605751754 -0.46686368547379975 -0.022042044159024953 -0.46686205649748447
22 -0.022032347228378057 -0.4888960327021778 -0.022031853161752223 -0.4888939096592367
23 -0.02201421931385994 -0.5109102520160378 -0.02201244132593274 -0.5109063509851695
24 -0.022004767786711454 -0.5329150198027492 -0.022004651930183174 -0.5329110029153526
25 -0.021986291091889144 -0.5549013108946383 -0.022010284848511218 -0.5549212877638638
26 -0.021980650071054698 -0.576881960965693 -0.021956695523113013 -0.5768779832869768
27 -0.021961961500346662 -0.5988439224660397 -0.021965313889086246 -0.5988432971760631
28 -0.021953116077929734 -0.6207970385439694 -0.02192016365006566 -0.6207634608261288
29 -0.02193922558799386 -0.6427362641319633 -0.02193736853078008 -0.6427008293569089
30 -0.02192723909392953 -0.6646635032258928 -0.02191951619461179 -0.6646203455515206
31 -0.021917092986404894 -0.6865805962122977 -0.021921856608241797 -0.6865422021597624
32 -0.021905096247792244 -0.70848569246009 -0.02194492593407631 -0.7084871280938386
33 -0.021889259479939936 -0.7303749519400299 -0.021897617541253567 -0.7303847456350921
34 -0.02187707703560591 -0.7522520289756358 -0.021869044564664365 -0.7522537901997565
35 -0.021870002057403325 -0.7741220310330391 -0.02187528060749173 -0.7741290708072482
36 -0.021861881110817195 -0.7959839121438563 -0.021845086477696896 -0.7959741572849451
37 -0.021847469732165337 -0.8178313818760217 -0.021855429466813802 -0.817829586751759
38 -0.021836137864738703 -0.8396675197407604 -0.02182742627337575 -0.8396570130251347
39 -0.021827715169638395 -0.8614952349103988 -0.0218325724825263 -0.8614895855076611
40 -0.021814323496073484 -0.8833095584064723 -0.021799614280462266 -0.8832891997881234
41 -0.02181672239676118 -0.9051262808032334 -0.021776012796908616 -0.905065212585032
42 -0.02179900398477912 -0.9269252847880125 -0.021875564474612474 -0.9269407770596445
43 -0.021825882513076066 -0.9487511673010885 -0.022080048732459546 -0.949020825792104
44 -0.021770490799099207 -0.9705216581001878 -0.021747729182243346 -0.9707685549743473
45 -0.02176335109397769 -0.9922850091941654 -0.0217476824298501 -0.9925162374041975
46 -0.021754552144557238 -1.0140395613387225 -0.02178790597245097 -1.0143041433766484
47 -0.0217445882037282 -1.0357841495424507 -0.02175869271159172 -1.0360628360882402
48 -0.021734890155494214 -1.0575190396979448 -0.021727976948022844 -1.057790813036263
49 -0.02172615434974432 -1.079245194047689 -0.0217485380358994 -1.0795393510721625
50 -0.021716295368969442 -1.1009614894166584 -0.021734867617487906 -1.1012742186896505
51 -0.021708965487778186 -1.1226704549044366 -0.02169464761391282 -1.1229688663035633
52 -0.021702168229967355 -1.144372623134404 -0.02165656127035618 -1.1446254275739194
53 -0.021696206741034986 -1.166068829875439 -0.02166905840858817 -1.1662944859825075
54 -0.021687842160463332 -1.1877566720359023 -0.021665631607174874 -1.1879601175896823
55 -0.02168705454096198 -1.2094437265768643 -0.021677765902131794 -1.2096378834918142
56 -0.021674983855336904 -1.2311187104322012 -0.021649023052304983 -1.2312869065441192
57 -0.021666657738387586 -1.2527853681705887 -0.021264218632131814 -1.2525511251762511
58 -0.021676032990217208 -1.274461401160806 -0.02167505640536547 -1.2742261815816165
59 -0.021670044120401143 -1.2961314452812072 -0.021702467650175094 -1.2959286492317916
60 -0.021661002282053234 -1.3177924475632603 -0.021658075600862504 -1.317586724832654
61 -0.02165244072675705 -1.3394448882900174 -0.02163860881701112 -1.3392253336496651
62 -0.021646618004888298 -1.3610915062949056 -0.02165938764810562 -1.3608847212977708
63 -0.02164099123328924 -1.382732497528195 -0.021673350501805543 -1.3825580717995765
64 -0.021629830449819566 -1.4043623279780144 -0.021635137870907782 -1.4041932096704843
65 -0.02162682209163904 -1.4259891500696535 -0.021606492158025504 -1.4257997018285098
66 -0.021623357012867928 -1.4476125070825214 -0.021685556787997485 -1.4474852586165072
67 -0.021606906969100236 -1.4692194140516217 -0.021596443187445403 -1.4690817018039526
68 -0.021605527587234975 -1.4908249416388566 -0.021591931115835905 -1.4906736329197885
69 -0.021598397847265006 -1.5124233394861215 -0.021594465151429175 -1.5122680980712178
70 -0.02159563936293125 -1.5340189788490528 -0.02159100128337741 -1.533859099354595
71 -0.02158603584393859 -1.5556050146929914 -0.021593186352401973 -1.555452285706997
72 -0.021574375592172144 -1.5771793902851636 -0.021686082240194082 -1.577138367947191
73 -0.021572751644998788 -1.5987521419301625 -0.021585474349558355 -1.5987238422967494
74 -0.021563962567597628 -1.62031610449776 -0.021510067395865917 -1.6202339096926153
75 -0.021559712011367083 -1.6418758165091272 -0.021691431012004613 -1.64192534070462
76 -0.02154937069863081 -1.663425187207758 -0.021523941960185766 -1.6634492826648057
77 -0.021546935103833674 -1.6849721223115917 -0.02154518188908696 -1.6849944645538928
78 -0.021541755087673663 -1.7065138773992654 -0.02153210071846843 -1.7065265652723611
79 -0.021540492214262484 -1.728054369613528 -0.021546528767794372 -1.7280730940401554
80 -0.02153049362823367 -1.7495848632417617 -0.0215396954677999 -1.7496127895079554
81 -0.021525634918361902 -1.7711104981601236 -0.021507355198264123 -1.7711201447062195
82 -0.021521296910941602 -1.792631795071065 -0.021509225945919752 -1.7926293706521392
83 -0.02151654977351427 -1.8141483448445794 -0.021566396579146385 -1.8141957672312856
84 -0.021509879361838104 -1.8356582242064174 -0.0215491384267807 -1.8357449056580664
85 -0.02150506330654025 -1.8571632875129578 -0.021541941445320845 -1.8572868471033872
86 -0.02150235213339329 -1.878665639646351 -0.021527112182229757 -1.878813959285617
87 -0.021492785774171352 -1.9001584254205224 -0.02149780932813883 -1.9003117686137558
88 -0.021490401960909365 -1.9216488273814318 -0.021518229227513074 -1.921829997841269
89 -0.02148354798555374 -1.9431323753669856 -0.02149622142314911 -1.943326219264418
90 -0.02147855032235384 -1.9646109256893394 -0.021458404883742333 -1.9647846241481604
91 -0.0214738292619586 -1.9860847549512979 -0.021510984934866428 -1.9862956090830268
92 -0.021470404881983995 -2.0075551598332817 -0.02142564868554473 -2.0077212577685715
93 -0.021475498285144567 -2.029030658118426 -0.021349345333874226 -2.0290706031024457
94 -0.02146633816882968 -2.0504969962872557 -0.021347573306411505 -2.0504181764088574
95 -0.021463641524314882 -2.0719606378115705 -0.021489794459193946 -2.0719079708680512
96 -0.021461688447743654 -2.093422326259314 -0.021418237127363682 -2.093326207995415
97 -0.021454019472002983 -2.114876345731317 -0.021441927272826435 -2.1147681352682413
98 -0.021450069826096298 -2.1363264155574133 -0.021429181564599276 -2.1361973168328405
99 -0.021442999225109817 -2.157769414782523 -0.021452476363629104 -2.1576497931964695
100 -0.021439904626458884 -2.179209319408982 -0.021444571670144796 -2.1790943648666143
101 -0.021439344622194767 -2.200648664031177 -0.021427417546510695 -2.200521782413125
102 -0.021430454403162002 -2.2220791184343387 -0.021662816032767297 -2.2221845984458923
103 -0.0214242878369987 -2.2435034062713375 -0.021395363565534353 -2.2435799620114265
104 -0.021426562685519457 -2.264929968956857 -0.021407500654459 -2.2649874626658857
105 -0.02141959173604846 -2.2863495606929054 -0.021475194953382015 -2.2864626576192677
106 -0.021413771063089372 -2.3077633317559947 -0.02140980064868927 -2.307872458267957
107 -0.021409225556999444 -2.329172557312994 -0.021414419077336787 -2.329286877345294
108 -0.021405051369220017 -2.3505776086822143 -0.02162203611806035 -2.3509089134633543
109 -0.02139425594359636 -2.3719718646258108 -0.02131430907174945 -2.3722232225351036
110 -0.021393897477537394 -2.393365762103348 -0.021354219410568476 -2.393577441945672
111 -0.021385042183101177 -2.414750804286449 -0.02134439591318369 -2.4149218378588557
112 -0.021388396713882686 -2.4361392010003318 -0.021319962665438653 -2.4362418005242943
113 -0.021386284660547972 -2.45752548566088 -0.021281177923083306 -2.4575229784473778
114 -0.02137836944311857 -2.4789038551039986 -0.021138678584247828 -2.4786616570316258
115 -0.02138199023902416 -2.5002858453430226 -0.02036258392035961 -2.4990242409519854
116 -0.021409884747117757 -2.52169573009014 -0.02140016285702586 -2.5204244038090113
117 -0.021404237486422062 -2.543099967576562 -0.021386218816041948 -2.541810622625053
118 -0.021398911997675896 -2.5644988795742383 -0.021415458247065543 -2.5632260808721186
119 -0.02139636054635048 -2.5858952401205886 -0.021413198113441466 -2.58463927898556
120 -0.02138922633603215 -2.607284466456621 -0.02141408119350672 -2.6060533601790667
121 -0.021379875764250756 -2.6286643422208718 -0.021420294418931007 -2.6274736545979978
122 -0.021384496055543423 -2.6500488382764154 -0.021363306324929 -2.6488369609229268
123 -0.021379916463047266 -2.6714287547394626 -0.021354399248957635 -2.6701913601718843
124 -0.02137480992823839 -2.692803564667701 -0.02144602807238698 -2.6916373882442715
125 -0.021367469150573016 -2.7141710338182743 -0.021364161744713783 -2.7130015499889852
126 -0.021364120952785014 -2.735535154771059 -0.021352764777839185 -2.7343543147668243
127 -0.021363308560103177 -2.7568984633311624 -0.02139157559722662 -2.755745890364051
128 -0.02135896710678935 -2.778257430437952 -0.0213089014403522 -2.777054791804403
129 -0.02135507808998227 -2.799612508527934 -0.021321843937039377 -2.7983766357414424
130 -0.02135125221684575 -2.82096376074478 -0.021395297162234782 -2.8197719329036772
131 -0.021347061172127722 -2.8423108219169078 -0.021410955116152763 -2.84118288801983
132 -0.02134260442107916 -2.863653426337987 -0.021326806768774985 -2.862509694788605
133 -0.02134246937930584 -2.8849958957172928 -0.02169202398508787 -2.884201718773693
134 -0.02133151227608323 -2.906327407993376 -0.0213253284804523 -2.9055270472541452
135 -0.021327609196305275 -2.9276550171896814 -0.021343963500112296 -2.9268710107542577
136 -0.021321850921958686 -2.94897686811164 -0.021360696572810412 -2.9482317073270683
137 -0.021317911986261606 -2.9702947800979014 -0.021301096957176923 -2.969532804284245
138 -0.021315614879131316 -2.9916103949770325 -0.021309881843626498 -2.9908426861278716
139 -0.02131368899717927 -3.012924083974212 -0.021302226930856705 -3.0121449130587283
140 -0.02131184982135892 -3.034235933795571 -0.021254168171435595 -3.033399081230164
141 -0.021314136497676373 -3.0555500702932474 -0.021452251449227334 -3.0548513326793914
142 -0.021304172091186048 -3.0768542423844334 -0.02131693447008729 -3.0761682671494786
143 -0.021301396563649176 -3.0981556389480827 -0.0213427291251719 -3.0975109962746505
144 -0.021299692708998917 -3.1194553316570817 -0.02133415900170803 -3.1188451552763587
145 -0.021296348422765732 -3.1407516800798474 -0.02134399674832821 -3.140189152024687
146 -0.021290814969688654 -3.162042495049536 -0.02127568982541561 -3.1614648418501026
147 -0.021291676349937914 -3.183334171399474 -0.021283886954188348 -3.182748728804291
148 -0.021287765726447104 -3.2046219371259212 -0.02127340855076909 -3.20402213735506
149 -0.021286592353135347 -3.2259085294790566 -0.021324327494949103 -3.225346464850009
150 -0.02127837175503373 -3.24718690123409 -0.021283729933202267 -3.2466301947832115
151 -0.021275739278644325 -3.2684626405127344 -0.021528459247201683 -3.268158654030413
152 -0.021275220904499292 -3.2897378614172337 -0.021209723129868508 -3.2893683771602817
153 -0.02127121966332197 -3.3110090810805555 -0.02127474555745721 -3.310643122717739
154 -0.021269499231129883 -3.3322785803116854 -0.021382941398769617 -3.3320260641165085
155 -0.021283477451652287 -3.353562057763338 -0.020941871032118798 -3.3529679351486275
156 -0.021267961617559193 -3.374830019380897 -0.02124303299933672 -3.374210968147964
157 -0.021265916433185338 -3.3960959358140825 -0.021263780537992716 -3.395474748685957
158 -0.021264337096363307 -3.4173602729104458 -0.021956317499279975 -3.417431066185237
159 -0.02124831723049283 -3.4386085901409387 -0.021224452834576368 -3.438655519019813
160 -0.021245502587407827 -3.4598540927283463 -0.02124471068382263 -3.459900229703636
161 -0.021242894232273102 -3.4810969869606194 -0.02121344590559602 -3.481113675609232
162 -0.02124176835641265 -3.502338755317032 -0.02121124304831028 -3.5023249186575423
163 -0.021242177207022907 -3.523580932524055 -0.021256140898913145 -3.5235810595564554
164 -0.021240122988820075 -3.544821055512875 -0.02122211651876569 -3.544803176075221
165 -0.021237916871905328 -3.56605897238478 -0.021221733931452037 -3.566024910006673
166 -0.02123833941295743 -3.587297311797738 -0.021193132549524308 -3.5872180425561977
167 -0.021240583062171935 -3.60853789485991 -0.0209988908842206 -3.6082169334404184
168 -0.021243124175816773 -3.6297810190357267 -0.02117137974128127 -3.6293883131816997
169 -0.021246949210762978 -3.6510279682464897 -0.02071472881361842 -3.650103041995318
170 -0.021241070795804264 -3.672269039042294 -0.02127461601048708 -3.671377658005805
171 -0.021238824538886546 -3.69350786358118 -0.021177663560956718 -3.6925553215667617
172 -0.021240977849811316 -3.7147488414309917 -0.021303770132362843 -3.7138590916991245
173 -0.02123248456045985 -3.7359813259914514 -0.02119870074093342 -3.735057792440058
174 -0.02123574009165168 -3.7572170660831032 -0.02111954027786851 -3.756177332717926
175 -0.021229473873972893 -3.778446539957076 -0.021254132594913246 -3.7774314653128394
176 -0.02123214127495885 -3.799678681232035 -0.021201841719448566 -3.7986333070322877
177 -0.021233419608324765 -3.8209121008403595 -0.021310618706047536 -3.819943925738335
178 -0.02122350512072444 -3.842135605961084 -0.021174985636025666 -3.8411189113743607
179 -0.02121382988989353 -3.8633494358509775 -0.021360534336417915 -3.8624794457107785
180 -0.02121619852259755 -3.884565634373575 -0.02123876102268696 -3.8837182067334655
181 -0.021216832380741835 -3.905782466754317 -0.02128439024090767 -3.905002596974373
182 -0.02121100639924407 -3.9269934731535607 -0.021143666468560696 -3.926146263442934
183 -0.021209080051630736 -3.9482025532051916 -0.021393329463899137 -3.947539592906833
184 -0.021207075286656617 -3.969409628491848 -0.021233665850013496 -3.9687732587568463
185 -0.021205489244312047 -3.99061511773616 -0.021221268735826016 -3.9899945274926725
186 -0.021204081363976002 -4.011819199100136 -0.021244471613317727 -4.0112389991059905
187 -0.021207126323133707 -4.03302632542327 -0.021342637948691845 -4.032581637054682
188 -0.021191874146461488 -4.054218199569732 -0.021203496679663657 -4.053785133734346
189 -0.02119121830910444 -4.075409417878836 -0.02135949833318591 -4.0751446320675315
190 -0.02118849316611886 -4.096597911044955 -0.021198554802685975 -4.096343186870217
191 -0.021191905718296766 -4.117789816763252 -0.021164419781416654 -4.117507606651634
192 -0.02118713054805994 -4.138976947311312 -0.021114274766296147 -4.138621881417929
193 -0.021185760200023652 -4.160162707511335 -0.021270331367850302 -4.159892212785779
194 -0.02118754629045725 -4.181350253801793 -0.021140031889081 -4.18103224467486
195 -0.021185785438865422 -4.202536039240658 -0.021204587910324334 -4.202236832585184
196 -0.02118206974118948 -4.223718108981847 -0.02124716406688094 -4.223483996652065
197 -0.021177963074296712 -4.244896072056144 -0.02118775751441717 -4.244671754166482
198 -0.021176521200686693 -4.266072593256831 -0.021170602645725012 -4.265842356812207
199 -0.021173720341175796 -4.287246313598007 -0.021134090702980758 -4.286976447515188
200 -0.02117040203884244 -4.30841671563685 -0.02136189704760909 -4.308338344562797
201 -0.02117252955213189 -4.3295892451889815 -0.021144357789307833 -4.329482702352105
202 -0.021172383986413478 -4.350761629175395 -0.02114816876128316 -4.350630871113388
203 -0.021167973149567844 -4.371929602324963 -0.020979658327996732 -4.371610529441385
204 -0.021173039544373752 -4.393102641869337 -0.021544858906418086 -4.393155388347804
205 -0.021166569739580154 -4.414269211608917 -0.021070885937660933 -4.414226274285465
206 -0.021162401791661976 -4.435431613400579 -0.021126661356538533 -4.435352935642003
207 -0.021164010278880596 -4.456595623679459 -0.02126075457781553 -4.456613690219818
208 -0.021156620234251022 -4.47775224391371 -0.02124220337718725 -4.477855893597005
209 -0.021154119353741407 -4.4989063632674515 -0.021079147513955832 -4.498935041110961
210 -0.021138512156903745 -4.520044875424356 -0.021342006232589483 -4.5202770473435505
211 -0.02115208739414811 -4.541196962818503 -0.02115619946271181 -4.541433246806262
212 -0.021148815099149943 -4.5623457779176535 -0.021157024521380664 -4.562590271327643
213 -0.021148415096104146 -4.583494193013758 -0.021104674879461528 -4.583694946207105
214 -0.021150284074246885 -4.604644477088005 -0.021524964924901725 -4.605219911132007
215 -0.021138711366802454 -4.6257831884548075 -0.021280329022556544 -4.626500240154564
216 -0.02114128116518259 -4.64692446961999 -0.02120876722037792 -4.647709007374941
217 -0.021138611156493424 -4.668063080776483 -0.021118719689548017 -4.66882772706449
218 -0.021133775264024733 -4.689196856040508 -0.021728902868926526 -4.6905566299334165
219 -0.02112744813784957 -4.710324304178357 -0.021071381494402887 -4.71162801142782
220 -0.021131500229239465 -4.731455804407597 -0.021123511344194414 -4.7327515227720145
221 -0.021127752494066954 -4.752583556901664 -0.02110842624679208 -4.753859949018807
222 -0.021129761729389428 -4.773713318631053 -0.021686833724379538 -4.775546782743186
223 -0.021118417289108037 -4.794831735920161 -0.0211594614200294 -4.796706244163215
224 -0.021117056906223296 -4.815948792826384 -0.02114545265212655 -4.8178516968153415
225 -0.021118208393454553 -4.837067001219839 -0.021114933118224145 -4.838966629933566
226 -0.021118546184152365 -4.858185547403991 -0.021131218690425158 -4.860097848623991
227 -0.02111849803477526 -4.879304045438767 -0.02115328861400485 -4.881251137237996
228 -0.02110622599720955 -4.900410271435977 -0.021366448141634464 -4.90261758537963
229 -0.02111053140833974 -4.9215208028443165 -0.021059842966496944 -4.923677428346127
230 -0.021111256536096336 -4.942632059380413 -0.021202313993126155 -4.944879742339253
231 -0.021104721538722514 -4.9637367809191355 -0.02102865856140852 -4.965908400900662
232 -0.021104592364281416 -4.984841373283417 -0.02045060619711876 -4.98635900709778
233 -0.02111933408305049 -5.005960707366468 -0.021152931079268456 -5.007511938177049
234 -0.021113060787320136 -5.027073768153787 -0.021075264271348714 -5.0285872024483975
235 -0.02111532660201192 -5.0481890947557995 -0.021189957112073898 -5.049777159560471
236 -0.02113254051655531 -5.069321635272355 -0.020484748855233194 -5.070261908415705
237 -0.021121523715555666 -5.09044315898791 -0.021148780919611455 -5.091410689335317
238 -0.021118086855858566 -5.111561245843769 -0.021043082419782876 -5.112453771755099
239 -0.02112274244427681 -5.132683988288046 -0.0210170422680676 -5.133470814023167
240 -0.021118054818361997 -5.153802043106408 -0.02116866745054722 -5.154639481473715
241 -0.021118584834039212 -5.174920627940447 -0.021210521459579468 -5.175850002933294
242 -0.021113901771605013 -5.196034529712052 -0.021082497853785753 -5.19693250078708
243 -0.021118149720132352 -5.217152679432185 -0.02112485971301794 -5.218057360500097
244 -0.0211142985150218 -5.238266977947206 -0.021274437569081782 -5.239331798069179
245 -0.021113797463476656 -5.2593807754106825 -0.021158433239907026 -5.2604902313090856
246 -0.021108018793165685 -5.2804887942038485 -0.021103387139737605 -5.281593618448823
247 -0.021108684502542018 -5.30159747870639 -0.02109872465953231 -5.3026923431083555
248 -0.021106602065265177 -5.322704080771655 -0.021091714128851892 -5.323784057237208
249 -0.021103928610682488 -5.343808009382338 -0.02109047118574381 -5.3448745284229515
250 -0.021102522686123847 -5.364910532068461 -0.021346563193947076 -5.366221091616898
251 -0.0211013319902122 -5.386011864058673 -0.0211242132820189 -5.3873453048989175
252 -0.021097697131335736 -5.407109561190009 -0.021136254724115133 -5.4084815596230325
253 -0.021096039935946463 -5.428205601125955 -0.021360871847718954 -5.429842431470751
254 -0.02108892798423767 -5.449294529110193 -0.021068618353456258 -5.4509110498242075
255 -0.02109059877693653 -5.47038512788713 -0.021069635357707738 -5.471980685181915
256 -0.021090758591890336 -5.49147588647902 -0.021048710588365792 -5.4930293957702805
257 -0.021075944323092698 -5.512551830802113 -0.02062792396172881 -5.513657319732009
258 -0.021094555873423813 -5.533646386675536 -0.02109991181641817 -5.5347572315484275
259 -0.02109546698629856 -5.5547418536618345 -0.021087023708969355 -5.555844255257397
260 -0.021099916938692332 -5.575841770600527 -0.021301693096756936 -5.577145948354154
261 -0.021091520320624113 -5.596933290921151 -0.021186008118093014 -5.598331956472247
262 -0.02108983676880598 -5.618023127689957 -0.021122512593865394 -5.619454469066112
263 -0.021086499001830815 -5.639109626691788 -0.021121366042643787 -5.6405758351087565
264 -0.021085084043443204 -5.660194710735231 -0.021166288014501333 -5.661742123123258
265 -0.021087165176868438 -5.6812818759120995 -0.021282580308616163 -5.683024703431874
266 -0.021080098859965802 -5.7023619747720655 -0.02134346654638648 -5.7043681699782605
267 -0.021080113481730223 -5.723442088253796 -0.02103532450273633 -5.725403494480997
268 -0.021071414276957513 -5.744513502530753 -0.02123110257089138 -5.746634597051888
269 -0.021071635745465757 -5.7655851382762195 -0.02101033050566912 -5.767644927557558
270 -0.021074564009904862 -5.786659702286125 -0.021019674930721523 -5.7886646024882795
271 -0.021067090332508087 -5.807726792618633 -0.021646026335656644 -5.810310628823936
272 -0.0210629359818995 -5.828789728600532 -0.02094931360334158 -5.831259942427278
273 -0.02106946622952819 -5.849859194830061 -0.021177915297448634 -5.852437857724726
274 -0.021062361449003218 -5.870921556279064 -0.021012000646442174 -5.873449858371168
275 -0.021076496969908477 -5.891998053248972 -0.021708715427666902 -5.895158573798835
276 -0.0210586903616786 -5.913056743610651 -0.02109369486570358 -5.916252268664538
277 -0.021058459021151065 -5.934115202631802 -0.021084828581660987 -5.937337097246199
278 -0.021055516507476568 -5.955170719139279 -0.021174647938460113 -5.958511745184659
279 -0.02105130683630705 -5.976222025975586 -0.02099353587254882 -5.979505281057208
280 -0.021058319602161646 -5.997280345577748 -0.020982813742011785 -6.00048809479922
281 -0.021059436444193124 -6.018339782021941 -0.02110645957291126 -6.021594554372131
282 -0.02105872882530093 -6.039398510847241 -0.02113426858559251 -6.042728822957724
283 -0.021051569003611804 -6.060450079850853 -0.020962067414075136 -6.063690890371799
284 -0.0210447458550334 -6.081494825705887 -0.020970396138727664 -6.084661286510526
285 -0.02106251083314419 -6.102557336539031 -0.020817835163325072 -6.105479121673851
286 -0.021059017814695834 -6.123616354353727 -0.02105491179972887 -6.12653403347358
287 -0.021060688048601152 -6.1446770424023285 -0.021000025793910027 -6.14753405926749
288 -0.021060802135616542 -6.165737844537945 -0.021323171444237232 -6.168857230711727
289 -0.02104755789041519 -6.18678540242836 -0.021112833730876447 -6.189970064442604
290 -0.021052963472902773 -6.207838365901263 -0.021071910671889783 -6.211041975114494
291 -0.02105110716074705 -6.22888947306201 -0.0209825424477458 -6.232024517562239
292 -0.02106714677065611 -6.249956619832666 -0.0209771360270679 -6.253001653589307
293 -0.02105196975171566 -6.2710085895843815 -0.021070585772395133 -6.274072239361702
294 -0.021048936527222395 -6.292057526111604 -0.02106621265411377 -6.2951384520158165
295 -0.02105312207713723 -6.313110648188741 -0.021095375437289475 -6.316233827453106
296 -0.02104868069291115 -6.334159328881652 -0.02093492280691862 -6.337168750260024
297 -0.02104978896677494 -6.355209117848427 -0.021143382415175438 -6.3583121326751995
298 -0.02104736240580678 -6.376256480254234 -0.02109181573614478 -6.379403948411344
299 -0.021049108263105153 -6.397305588517339 -0.021097345836460592 -6.400501294247805
300 -0.021044951025396587 -6.418350539542736 -0.021188016701489686 -6.4216893109492945
301 -0.021043249778449534 -6.439393789321185 -0.02089050495997071 -6.442579815909265
302 -0.02104636635631323 -6.460440155677499 -0.02108203321695328 -6.463661849126218
303 -0.021040242444723845 -6.481480398122223 -0.021046917885541916 -6.48470876701176
304 -0.02104637986049056 -6.502526777982713 -0.021158883534371852 -6.505867650546132
305 -0.0210377499461174 -6.523564527928831 -0.020807758532464506 -6.526675409078597
306 -0.021048145741224288 -6.544612673670055 -0.020909688808023928 -6.54758509788662
307 -0.021049222070723773 -6.565661895740779 -0.02099780598655343 -6.568582903873174
308 -0.021045499946922064 -6.586707395687701 -0.02104151379317045 -6.589624417666344
309 -0.021042660158127547 -6.607750055845829 -0.02125087222084403 -6.610875289887188
310 -0.02105167331174016 -6.628801729157569 -0.02091416260227561 -6.631789452489464
311 -0.021047667507082223 -6.649849396664651 -0.021069949958473444 -6.6528594024479375
312 -0.02104438664391637 -6.670893783308568 -0.021021163649857046 -6.673880566097795
313 -0.02104726741090417 -6.691941050719472 -0.020959311351180076 -6.694839877448975
314 -0.021049407590180636 -6.712990458309653 -0.021149838622659446 -6.715989716071634
315 -0.021045175660401583 -6.734035633970055 -0.021093984972685574 -6.73708370104432
316 -0.021043229568749666 -6.755078863538804 -0.021096071973443032 -6.758179773017763
317 -0.021042216476052998 -6.776121080014857 -0.021081305108964443 -6.779261078126727
318 -0.021039017383009194 -6.797160097397866 -0.020936329290270804 -6.800197407416998
319 -0.02104604970663786 -6.818206147104504 -0.020859644934535026 -6.821057052351533
320 -0.02104413937777281 -6.839250286482277 -0.021219194773584603 -6.842276247125117
321 -0.02104416722431779 -6.860294453706595 -0.021051277965307237 -6.863327525090424
322 -0.02103994647040963 -6.881334400177004 -0.02138841161504388 -6.884715936705469
323 -0.021033649425953628 -6.902368049602958 -0.021009731199592353 -6.905725667905061
324 -0.021033548470586538 -6.923401598073545 -0.021242905501276256 -6.926968573406338
325 -0.021035243570804597 -6.944436841644349 -0.021083325054496525 -6.948051898460834
326 -0.02102187005802989 -6.96545871170238 -0.020880799926817416 -6.968932698387651
327 -0.02103500496596098 -6.986493716668341 -0.021014241222292184 -6.989946939609943
328 -0.021033376269042493 -7.007527092937384 -0.021018815133720635 -7.010965754743664
329 -0.021034091338515283 -7.028561184275899 -0.021013843175023795 -7.031979597918688
330 -0.02102696942165494 -7.049588153697554 -0.021609297022223473 -7.053588894940911
331 -0.021026026271283627 -7.070614179968838 -0.020991483703255653 -7.074580378644167
332 -0.02102375412359834 -7.091637934092437 -0.021036499924957753 -7.095616878569125
333 -0.02102596256881952 -7.112663896661256 -0.021007873024791478 -7.116624751593916
334 -0.021001962665468454 -7.133665859326724 -0.020525589119642973 -7.137150340713559
335 -0.021027510333806277 -7.154693369660531 -0.021039938367903233 -7.158190279081462
336 -0.021028365287929774 -7.1757217349484606 -0.02106733750551939 -7.179257616586981
337 -0.021028972417116164 -7.1967507073655765 -0.021027159970253707 -7.200284776557235
338 -0.021029400639235973 -7.2177801080048125 -0.02105455966666341 -7.221339336223899
339 -0.021024019084870817 -7.238804127089684 -0.021059576980769636 -7.242398913204669
340 -0.021031237673014402 -7.259835364762698 -0.021200664341449738 -7.263599577546119
341 -0.021030312031507493 -7.280865676794206 -0.021128487680107354 -7.284728065226226
342 -0.02102097487077117 -7.301886651664977 -0.02086396710947156 -7.3055920323356975
343 -0.02103171106427908 -7.322918362729256 -0.020937804691493513 -7.326529837027191
344 -0.021024984866380693 -7.343943347595637 -0.021044244337826968 -7.3475740813650186
345 -0.02103325892239809 -7.364976606518035 -0.020717218331992627 -7.368291299697011
346 -0.0210283731110394 -7.3860049796290745 -0.02112346300855279 -7.389414762705564
347 -0.021027063485234976 -7.4070320431143095 -0.021050641871988775 -7.410465404577553
348 -0.020961516350507737 -7.427993559464817 -0.022387914173305035 -7.432853318750858
349 -0.02100547617301345 -7.448999035637831 -0.02104902993887663 -7.453902348689735
350 -0.021008771564811467 -7.470007807202642 -0.0210047572851181 -7.474907105974853
351 -0.02101093763485551 -7.491018744837498 -0.021026729699224235 -7.4959338356740775
352 -0.02100763311609626 -7.512026377953594 -0.020990313962101936 -7.516924149636179
353 -0.021007722709327936 -7.533034100662922 -0.020986064430326225 -7.537910214066506
354 -0.021008819714188574 -7.5540429203771104 -0.02101667020469904 -7.558926884271205
355 -0.021007994189858437 -7.575050914566969 -0.0210292705334723 -7.579956154804678
356 -0.021011864487081765 -7.5960627790540505 -0.021357891894876958 -7.601314046699555
357 -0.02100541312247515 -7.617068192176526 -0.021012740116566418 -7.622326786816121
358 -0.021000919211655856 -7.638069111388182 -0.021292092371731998 -7.643618879187853
359 -0.020996261853724718 -7.659065373241907 -0.021079340018332005 -7.664698219206185
360 -0.020996524207293987 -7.6800618974492005 -0.02098965672776103 -7.685687875933946
361 -0.020998277608305214 -7.701060175057505 -0.02098757652565837 -7.706675452459605
362 -0.0209954172372818 -7.7220555922947876 -0.021035823691636323 -7.727711276151241
363 -0.02099906364455819 -7.743054655939345 -0.021021782886236906 -7.748733059037478
364 -0.020996432192623614 -7.764051088131969 -0.020985723286867142 -7.769718782324345
365 -0.020998831000179054 -7.785049919132148 -0.02099880510941148 -7.790717587433757
366 -0.02099003456532955 -7.806039953697478 -0.02148121641948819 -7.812198803853245
367 -0.020990890637040138 -7.827030844334518 -0.020992877520620824 -7.833191681373866
368 -0.020985464937984942 -7.848016309272502 -0.021097835432738066 -7.854289516806604
369 -0.020994946453720333 -7.869011255726223 -0.02093756115064025 -7.875227077957245
370 -0.020992102473974227 -7.890003358200197 -0.020996543392539025 -7.896223621349784
371 -0.02098552491515875 -7.910988883115356 -0.021011073794215917 -7.917234695144
372 -0.02101552067324519 -7.932004403788601 -0.022233803849667312 -7.9394684989936675
373 -0.02097595427185297 -7.9529803580604534 -0.020969470869749783 -7.960437969863417
374 -0.020977017283439637 -7.973957375343893 -0.02093058414757252 -7.98136855401099
375 -0.020979772228747605 -7.9949371475726405 -0.020930189266800882 -8.002298743277791
376 -0.02097545685246587 -8.015912604425106 -0.02091640643775463 -8.023215149715545
377 -0.020983054488897323 -8.036895658914004 -0.020872804149985314 -8.04408795386553
378 -0.02098842980340123 -8.057884088717405 -0.02118623573333025 -8.06527418959886
379 -0.02098230831325054 -8.078866397030655 -0.020994797814637423 -8.086268987413497
380 -0.020982243958860634 -8.099848640989515 -0.02097179489210248 -8.107240782305599
381 -0.020981479715555907 -8.12083012070507 -0.020969521813094617 -8.128210304118694
382 -0.020979897305369376 -8.14181001801044 -0.020919511374086142 -8.14912981549278
383 -0.020991390850394965 -8.162801408860835 -0.02070892434567213 -8.169838739838452
384 -0.020986614190042018 -8.183788023050877 -0.021093089040368794 -8.19093182887882
385 -0.02098485752940178 -8.204772880580279 -0.021017691865563393 -8.211949520744383
386 -0.02097432604059577 -8.225747206620875 -0.021164090000092985 -8.233113610744477
387 -0.02096524555236101 -8.246712452173236 -0.02056766990572214 -8.253681280650198
388 -0.020981096569448708 -8.267693548742685 -0.02098810514435172 -8.27466938579455
389 -0.020980030298233032 -8.288673579040918 -0.0209239998832345 -8.295593385677783
390 -0.020988459419459104 -8.309662038460377 -0.020438266545534135 -8.316031652223318
391 -0.0209914218634367 -8.330653460323814 -0.021053216885775328 -8.337084869109093
392 -0.020987829845398664 -8.351641290169214 -0.02096599619835615 -8.35805086530745
393 -0.020988708175718785 -8.372629998344932 -0.021011331398040057 -8.379062196705489
394 -0.020990070048719646 -8.393620068393652 -0.021013230085372925 -8.400075426790861
395 -0.02099989214912057 -8.414619960542773 -0.021433364506810902 -8.421508791297672
396 -0.020985282119363548 -8.435605242662136 -0.02090334249660373 -8.442412133794276
397 -0.020982658490538597 -8.456587901152675 -0.020961670484393836 -8.46337380427867
398 -0.020985443517565726 -8.47757334467024 -0.02101315325126052 -8.48438695752993
399 -0.020984523929655552 -8.498557868599896 -0.021027787029743193 -8.505414744559673
400 -0.02098137643188238 -8.519539245031778 -0.020827071089297534 -8.52624181564897
401 -0.020985126867890357 -8.540524371899668 -0.020973894000053405 -8.547215709649024
402 -0.020989043265581132 -8.56151341516525 -0.020990402903407812 -8.568206112552431
403 -0.02099014800041914 -8.582503563165668 -0.020844226982444525 -8.589050339534875
404 -0.02098269397392869 -8.603486257139597 -0.02097254227846861 -8.610022881813343
405 -0.020983790699392556 -8.62447004783899 -0.020887404587119816 -8.630910286400463
406 -0.020979993883520363 -8.64545004172251 -0.021031862124800682 -8.651942148525263
407 -0.020985455997288228 -8.666435497719798 -0.02097812406718731 -8.672920272592451
408 -0.02098873620852828 -8.687424233928326 -0.02096632532775402 -8.693886597920205
409 -0.02098455736413598 -8.708408791292461 -0.020937617775052784 -8.714824215695257
410 -0.020986315980553626 -8.729395107273016 -0.02098378287628293 -8.73580799857154
411 -0.0209917226806283 -8.750386829953644 -0.020814777351915836 -8.756622775923455
412 -0.020990030001848937 -8.771376859955494 -0.02106527015566826 -8.777688046079124
413 -0.020987180434167384 -8.79236404038966 -0.020946480985730886 -8.798634527064856
414 -0.02099073939025402 -8.813354779779914 -0.02097972882911563 -8.81961425589397
415 -0.020992876216769218 -8.834347655996684 -0.02102137291803956 -8.84063562881201
416 -0.02098891483619809 -8.855336570832883 -0.020974761992692947 -8.861610390804703
417 -0.020986258797347546 -8.87632282963023 -0.02100174203515053 -8.882612132839853
418 -0.020987689308822156 -8.897310518939051 -0.021007791627198458 -8.903619924467051
419 -0.02099053105339408 -8.918301049992445 -0.020934493094682694 -8.924554417561733
420 -0.020989928767085074 -8.93929097875953 -0.02097768122330308 -8.945532098785037
421 -0.021014174818992613 -8.960305153578522 -0.02080743983387947 -8.966339538618916
422 -0.02099204817786813 -8.98129720175639 -0.020952476002275944 -8.987292014621191
423 -0.020994152780622242 -9.002291354537013 -0.021046351455152035 -9.008338366076343
424 -0.021000289637595416 -9.023291644174607 -0.021200603619217873 -9.02953896969556
425 -0.020986053347587585 -9.044277697522196 -0.020985230337828398 -9.050524200033388
426 -0.020988374669104814 -9.065266072191301 -0.020993133820593358 -9.071517333853981
427 -0.020986973028630018 -9.086253045219932 -0.020976136904209852 -9.09249347075819
428 -0.020985643658787013 -9.107238688878718 -0.020992888510227202 -9.113486359268418
429 -0.020979738794267178 -9.128218427672985 -0.020558388903737068 -9.134044748172155
430 -0.02098734537139535 -9.14920577304438 -0.020948360953480006 -9.154993109125634
431 -0.020996703207492827 -9.170202476251873 -0.02063155323266983 -9.175624662358304
432 -0.020988409407436848 -9.19119088565931 -0.020976088289171458 -9.196600750647475
433 -0.02099176961928606 -9.212182655278596 -0.02093004425987601 -9.21753079490735
434 -0.0209930463694036 -9.233175701648 -0.020968147739768028 -9.23849894264712
435 -0.020993119943886994 -9.254168821591886 -0.020990185812115668 -9.259489128459235
436 -0.020991023816168308 -9.275159845408055 -0.020946565177291633 -9.280435693636527
437 -0.020985368080437182 -9.296145213488492 -0.02104301517829299 -9.30147870881482
438 -0.021002288907766342 -9.317147502396258 -0.02022017715498805 -9.321698885969807
439 -0.020994722563773393 -9.338142224960032 -0.021018937416374683 -9.342717823386183
440 -0.020997129287570714 -9.359139354247603 -0.020982864312827587 -9.36370068769901
441 -0.02100061634555459 -9.380139970593158 -0.02098246682435274 -9.384683154523364
442 -0.020997193269431592 -9.40113716386259 -0.02094045588746667 -9.40562361041083
443 -0.02099891109392047 -9.42213607495651 -0.020989398658275604 -9.426613009069106
444 -0.020996299758553504 -9.443132374715065 -0.020928591676056384 -9.447541600745163
445 -0.020997456088662148 -9.464129830803726 -0.020981981977820398 -9.468523582722984
446 -0.020998892560601234 -9.485128723364328 -0.02096110275015235 -9.489484685473137
447 -0.020997750479727982 -9.506126473844056 -0.020980472955852748 -9.510465158428989
448 -0.021005840878933667 -9.527132314722989 -0.020776661485433577 -9.531241819914422
449 -0.021006252616643906 -9.548138567339633 -0.021034254226833582 -9.552276074141256
450 -0.020997799653559922 -9.569136366993193 -0.020993496757000685 -9.573269570898256
451 -0.02100032167509198 -9.590136688668286 -0.020978742744773626 -9.59424831364303
452 -0.020998450927436352 -9.611135139595723 -0.02102401852607727 -9.615272332169107
453 -0.021000389475375414 -9.632135529071098 -0.020871248655021192 -9.636143580824129
454 -0.02099870564416051 -9.653134234715258 -0.02102716425433755 -9.657170745078467
455 -0.021003758162260057 -9.674137992877519 -0.02131485687568784 -9.678485601954154
456 -0.020992402639240026 -9.69513039551676 -0.021034920029342173 -9.699520521983496
457 -0.02099107885733247 -9.716121474374091 -0.02099945954978466 -9.72051998153328
458 -0.02098928764462471 -9.737110762018716 -0.02087129754945636 -9.741391279082737
459 -0.02099374486133456 -9.75810450688005 -0.020631719194352627 -9.76202299827709
460 -0.020992261730134486 -9.779096768610184 -0.0206332522444427 -9.782656250521532
461 -0.020995245687663554 -9.800092014297848 -0.020874504651874303 -9.803530755173407
462 -0.020998910535126925 -9.821090924832975 -0.02083860570564866 -9.824369360879055
463 -0.021000977139919996 -9.842091901972895 -0.020913501642644404 -9.8452828625217
464 -0.021003695856779813 -9.863095597829675 -0.02112639183178544 -9.866409254353485
465 -0.021001051645725965 -9.884096649475401 -0.02090658964589238 -9.887315843999378
466 -0.02099266750738025 -9.905089316982782 -0.020742481108754873 -9.908058325108133
467 -0.02100596930831671 -9.926095286291098 -0.020996457803994416 -9.929054782912127
468 -0.021003044676035643 -9.947098330967133 -0.02102126469835639 -9.950076047610484
469 -0.021001768950372934 -9.968100099917507 -0.020889397244900465 -9.970965444855384
470 -0.020998265687376262 -9.989098365604884 -0.021202458813786507 -9.99216790366917
471 -0.02099655708298087 -10.010094922687864 -0.021014544181525707 -10.013182447850696
472 -0.021000991854816676 -10.03109591454268 -0.021081601455807685 -10.034264049306504
473 -0.020998428761959075 -10.05209434330464 -0.021192891430109738 -10.055456940736613
474 -0.020994987711310385 -10.07308933101595 -0.02097995737567544 -10.07643689811229
475 -0.02099292855709791 -10.094082259573048 -0.02099471315741539 -10.097431611269705
476 -0.02100337790325284 -10.1150856374763 -0.02125729648396373 -10.118688907753668
477 -0.020995672792196274 -10.136081310268496 -0.02116799931973219 -10.139856907073401
478 -0.020999103132635356 -10.15708041340113 -0.021072170604020356 -10.160929077677421
479 -0.02099386714398861 -10.17807428054512 -0.021067550871521235 -10.181996628548942
480 -0.02099035270512104 -10.199064633250241 -0.02104948367923498 -10.203046112228177
481 -0.020970926992595194 -10.220035560242836 -0.020562377758324146 -10.223608489986502
482 -0.020995402336120607 -10.241030962578957 -0.02100529186427593 -10.244613781850777
483 -0.020993649307638407 -10.262024611886595 -0.020965978503227234 -10.265579760354004
484 -0.020992239844053982 -10.283016851730649 -0.020980709139257668 -10.286560469493262
485 -0.020987374242395163 -10.304004225973044 -0.02088787453249097 -10.307448344025753
486 -0.020991329662501813 -10.324995555635546 -0.020837895292788743 -10.328286239318542
487 -0.020991572178900242 -10.345987127814446 -0.020640705060213805 -10.348926944378755
488 -0.020993051957339047 -10.366980179771785 -0.020892136450856923 -10.369819080829613
489 -0.021004293113946915 -10.387984472885732 -0.020975933875888586 -10.390795014705501
490 -0.021001295465976 -10.408985768351707 -0.02094743764027953 -10.41174245234578
491 -0.021020992938429118 -10.430006761290135 -0.022119707148522138 -10.433862159494304
492 -0.020991698279976843 -10.450998459570112 -0.020953994244337082 -10.45481615373864
493 -0.020988584496080875 -10.471987044066193 -0.02102647293359041 -10.47584262667223
494 -0.020989004522562027 -10.492976048588755 -0.021001348458230495 -10.496843975130462
495 -0.02098751338198781 -10.513963561970742 -0.02099018869921565 -10.517834163829678
496 -0.020986552722752093 -10.534950114693494 -0.020946091506630182 -10.538780255336308
497 -0.020995369367301463 -10.555945484060796 -0.020673046167939902 -10.559453301504247
498 -0.02099514352157712 -10.576940627582374 -0.02091620024293661 -10.580369501747183
499 -0.020990484952926637 -10.597931112535301 -0.021090395841747524 -10.601459897588931
500 -0.02099082535132766 -10.618921937886629 -0.021072995103895664 -10.622532892692828
501 -0.02098487950861454 -10.639906817395243 -0.020967758912593126 -10.643500651605422
502 -0.02098354995250702 -10.66089036734775 -0.021012154594063758 -10.664512806199486
503 -0.020983961038291456 -10.681874328386042 -0.020871720835566522 -10.685384527035053
504 -0.020998142287135126 -10.702872470673178 -0.020440346281975507 -10.70582487331703
505 -0.020994892437011005 -10.72386736311019 -0.02104333695024252 -10.726868210267272
506 -0.0209867044351995 -10.744854067545388 -0.020938894897699355 -10.747807105164972
507 -0.020987855829298498 -10.765841923374687 -0.02100902535021305 -10.768816130515185
508 -0.02099970355629921 -10.786841626930986 -0.020455903373658657 -10.789272033888844
509 -0.020996814128011465 -10.807838441058998 -0.021117603592574596 -10.81038963748142
510 -0.020991659630089997 -10.828830100689087 -0.020995182637125253 -10.831384820118545
511 -0.02099327677860856 -10.849823377467695 -0.02102671964094043 -10.852411539759485
512 -0.020990459807217123 -10.870813837274913 -0.021047303918749094 -10.873458843678234
513 -0.02100144838914275 -10.891815285664055 -0.021133939549326897 -10.89459278322756
514 -0.02098698662593961 -10.912802272289994 -0.020989011414349078 -10.91558179464191
515 -0.02098498111590743 -10.933787253405901 -0.021074473205953837 -10.936656267847862
516 -0.020984146185219286 -10.95477139959112 -0.019939541444182397 -10.956595809292045
517 -0.02100223759189248 -10.975773637183012 -0.020968906674534084 -10.97756471596658
518 -0.020999519154429436 -10.996773156337442 -0.02099689543247223 -10.998561611399051
519 -0.021000674180686473 -11.017773830518129 -0.021011570934206247 -11.019573182333257
520 -0.02099681766703725 -11.038770648185166 -0.020968867652118205 -11.040542049985376
521 -0.021000379975885154 -11.05977102816105 -0.02101344047114253 -11.061555490456518
522 -0.020998298190534115 -11.080769326351584 -0.020982198137789964 -11.082537688594309
523 -0.020998009480535984 -11.10176733583212 -0.021042230166494848 -11.103579918760804
524 -0.020996359828859567 -11.12276369566098 -0.02099899472668767 -11.124578913487492
525 -0.020988474041223525 -11.143752169702204 -0.021178523637354375 -11.145757437124846
526 -0.02099189003929496 -11.164744059741498 -0.02099695410579443 -11.16675439123064
527 -0.020987317152321338 -11.18573137689382 -0.02109267208725214 -11.187847063317893
528 -0.020989897754043342 -11.206721274647863 -0.0209617068991065 -11.208808770216999
529 -0.020988331642001867 -11.227709606289865 -0.021050495188683273 -11.229859265405683
530 -0.020987337082624437 -11.24869694337249 -0.020782390888780356 -11.250641656294462
531 -0.02098395274952054 -11.269680896122011 -0.020564970467239617 -11.271206626761701
532 -0.020989322755485772 -11.290670218877498 -0.021114009153097867 -11.2923206359148
533 -0.020990381855517624 -11.311660600733015 -0.020963525865226984 -11.313284161780027
534 -0.020993874594569206 -11.332654475327585 -0.02099711187183857 -11.334281273651866
535 -0.02099028080701828 -11.353644756134603 -0.020752802211791276 -11.355034075863658
536 -0.02099004201591015 -11.374634798150513 -0.02092738589271903 -11.375961461756377
537 -0.020991534180939197 -11.395626332331453 -0.021148137003183364 -11.397109598759561
538 -0.02099419301375747 -11.41662052534521 -0.020974196027964354 -11.418083794787526
539 -0.020990691147744656 -11.437611216492956 -0.02110723415389657 -11.439191028941423
540 -0.020987472496926785 -11.458598688989882 -0.020950711518526077 -11.46014174045995
541 -0.02099016299471259 -11.479588851984595 -0.02095754062756896 -11.481099281087518
542 -0.020991212315857412 -11.500580064300452 -0.02092054979875684 -11.502019830886274
543 -0.02099005747586489 -11.521570121776318 -0.02105037746950984 -11.523070208355785
544 -0.020988455228507518 -11.542558577004826 -0.02100543361157179 -11.544075641967357
545 -0.020987355243414642 -11.56354593224824 -0.020956061966717243 -11.565031703934075
546 -0.02098857266828418 -11.584534504916524 -0.020982211083173753 -11.586013915017249
547 -0.020994042605161668 -11.605528547521686 -0.021209894493222237 -11.60722380951047
548 -0.02097506234422326 -11.62650360986591 -0.021301303803920747 -11.62852511331439
549 -0.02097908267751336 -11.647482692543424 -0.020942381769418716 -11.64946749508381
550 -0.020979045797139405 -11.668461738340563 -0.021005904674530028 -11.67047339975834
551 -0.020993649680167436 -11.68945538802073 -0.02065429827198386 -11.691127698030323
552 -0.02098570829257369 -11.710441096313305 -0.021033670101314784 -11.712161368131637
553 -0.020981666259467603 -11.731422762572773 -0.020994058437645437 -11.733155426569283
554 -0.020982377510517836 -11.75240514008329 -0.021030795574188233 -11.75418622214347
555 -0.02098424294963479 -11.773389383032924 -0.02099114013835788 -11.775177362281829
556 -0.020989203173667193 -11.79437858620659 -0.02078228835016489 -11.795959650631994
557 -0.020983853749930857 -11.815362439956521 -0.021021536085754633 -11.816981186717749
558 -0.020983851049095392 -11.836346291005617 -0.020951945800334215 -11.837933132518083
559 -0.020983135979622602 -11.85732942698524 -0.021042400691658258 -11.858975533209742
560 -0.02099389601498842 -11.87832332300023 -0.020670376159250735 -11.879645909368993
561 -0.02098547974601388 -11.899308802746242 -0.02090267688035965 -11.900548586249352
562 -0.020986474025994538 -11.920295276772237 -0.02087407587096095 -11.921422662120312
563 -0.02100879158824682 -11.941304068360484 -0.02063810797408223 -11.942060770094395
564 -0.020984928868710995 -11.962288997229194 -0.02106090961024165 -11.963121679704637
565 -0.020987471751868724 -11.983276468981064 -0.021000252198427917 -11.984121931903065
566 -0.020985008869320153 -12.004261477850385 -0.021025809273123742 -12.005147741176188
567 -0.020987176802009344 -12.025248654652394 -0.02093397993594408 -12.026081721112131
568 -0.020980997662991285 -12.046229652315386 -0.02103560883551836 -12.04711732994765
569 -0.020984728913754226 -12.06721438122914 -0.020973997376859187 -12.06809132732451
570 -0.020987842790782453 -12.088202224019923 -0.021055595483630896 -12.08914692280814
571 -0.02098441608250141 -12.109186640102426 -0.020880372356623413 -12.110027295164764
572 -0.020986086688935757 -12.130172726791361 -0.020985078904777764 -12.131012374069542
573 -0.02098465533927083 -12.151157382130632 -0.020971360430121423 -12.151983734499662
574 -0.02098592845723033 -12.172143310587863 -0.021085109934210776 -12.173068844433873
575 -0.020969413686543703 -12.193112724274407 -0.020739369094371796 -12.193808213528245
576 -0.020986346434801816 -12.214099070709208 -0.020910788141191006 -12.214719001669435
577 -0.020987309329211713 -12.23508638003842 -0.020944365300238132 -12.235663366969673
578 -0.02098694732412696 -12.256073327362547 -0.02103005237877369 -12.256693419348446
579 -0.02098496714606881 -12.277058294508615 -0.02096414938569069 -12.277657568734137
580 -0.020983403082937002 -12.298041697591552 -0.020713468175381423 -12.298371036909518
581 -0.020981917250901462 -12.319023614842454 -0.021425402071326972 -12.319796438980845
582 -0.020983876660466194 -12.34000749150292 -0.021049798093736173 -12.340846237074581
583 -0.020988422725349665 -12.360995914228269 -0.021078525763005018 -12.361924762837587
584 -0.02098237443715334 -12.381978288665422 -0.020978063624352217 -12.382902826461939
585 -0.020981613919138907 -12.402959902584561 -0.020961889997124672 -12.403864716459063
586 -0.020982376765459776 -12.42394227935002 -0.020984910521656276 -12.42484962698072
587 -0.020980042684823275 -12.444922322034843 -0.020105562079697846 -12.444955189060417
588 -0.020996020548045634 -12.465918342582889 -0.02115507172420621 -12.466110260784623
589 -0.020987144950777293 -12.486905487533665 -0.020928783155977727 -12.4870390439406
590 -0.020987127814441918 -12.507892615348107 -0.020944766327738763 -12.507983810268339
591 -0.020984958950430156 -12.528877574298537 -0.020894458796828986 -12.528878269065167
592 -0.020990552101284265 -12.549868126399822 -0.02066013412550092 -12.549538403190668
593 -0.02099165441468358 -12.570859780814505 -0.02092438181862235 -12.57046278500929
594 -0.020992551930248737 -12.591852332744754 -0.020992619544267656 -12.591455404553558
595 -0.02099641039967537 -12.61284874314443 -0.020869948249310256 -12.612325352802868
596 -0.020994269009679555 -12.63384301215411 -0.020984731800854205 -12.633310084603723
597 -0.02099050162360072 -12.65483351377771 -0.02094922522082925 -12.654259309824551
598 -0.02099725753068924 -12.6758307713084 -0.02073641335591674 -12.674995723180468
599 -0.020997012592852117 -12.696827783901252 -0.020939783938229085 -12.695935507118696
600 -0.0209966610185802 -12.717824444919833 -0.02092554047703743 -12.716861047595733
601 -0.02099686348810792 -12.73882130840794 -0.020941749680787325 -12.73780279727652
602 -0.020970922708511353 -12.759792231116451 -0.02047594925388694 -12.758278746530408
603 -0.02100556716322899 -12.78079779827968 -0.02092832075431943 -12.779207067284727
604 -0.02100240793079138 -12.801800206210471 -0.02101367898285389 -12.80022074626758
605 -0.021005342062562705 -12.822805548273033 -0.020675947517156602 -12.820896693784738
606 -0.02100304774940014 -12.843808596022432 -0.020967051852494478 -12.841863745637232
607 -0.0210030366666615 -12.864811632689094 -0.020938269328325987 -12.862802014965558
608 -0.021005925070494414 -12.885817557759587 -0.02094167536124587 -12.883743690326805
609 -0.02100201928988099 -12.906819577049468 -0.020909500122070313 -12.904653190448874
610 -0.02100467635318637 -12.927824253402655 -0.02088474379852414 -12.925537934247398
611 -0.021011366881430148 -12.948835620284084 -0.02057996829971671 -12.946117902547115
612 -0.02100879941135645 -12.969844419695441 -0.021067909989506008 -12.967185812536622
613 -0.021004798263311385 -12.990849217958752 -0.020879608765244483 -12.988065421301867
614 -0.02100461283698678 -13.011853830795738 -0.02126729963347316 -13.00933272093534
615 -0.021005186624825 -13.032859017420563 -0.020618646312505005 -13.029951367247845
616 -0.021019540540874005 -13.053878557961436 -0.021335827745497228 -13.051287194993343
617 -0.021003908570855857 -13.074882466532292 -0.02118694819509983 -13.072474143188442
618 -0.02100059799849987 -13.095883064530792 -0.02097918586805463 -13.093453329056496
619 -0.020999238733202218 -13.116882303263994 -0.021034694649279116 -13.114488023705775
620 -0.02099722782149911 -13.137879531085494 -0.02085856730118394 -13.13534659100696
621 -0.02100112121552229 -13.158880652301017 -0.02099319277331233 -13.156339783780272
622 -0.020994217321276664 -13.179874869622294 -0.020987772662192584 -13.177327556442464
623 -0.020999646000564098 -13.200874515622859 -0.020926446467638016 -13.198254002910101
624 -0.02099883807823062 -13.22187335370109 -0.020974256750196218 -13.219228259660298
625 -0.02099890699610114 -13.242872260697192 -0.021172896958887577 -13.240401156619185
626 -0.020998034998774527 -13.263870295695966 -0.020931022241711617 -13.261332178860897
627 -0.02099454337731004 -13.284864839073276 -0.0208083163946867 -13.282140495255584
628 -0.02100264960899949 -13.305867488682274 -0.02115406943485141 -13.303294564690436
629 -0.02099795062094927 -13.326865439303223 -0.021084515564143657 -13.32437908025458
630 -0.02099025221541524 -13.347855691518639 -0.020978922955691814 -13.345358003210272
631 -0.020992674119770526 -13.36884836563841 -0.021181323938071726 -13.366539327148343
632 -0.02099661510437727 -13.389844980742787 -0.020868577435612677 -13.387407904583956
633 -0.020984125230461358 -13.410829105973248 -0.021063715685158968 -13.408471620269115
634 -0.020986753329634667 -13.431815859302882 -0.020863644406199457 -13.429335264675315
635 -0.0209856441244483 -13.45280150342733 -0.02097170427441597 -13.45030696894973
636 -0.020990051236003636 -13.473791554663332 -0.021044650860130788 -13.47135161980986
637 -0.020988888945430516 -13.494780443608763 -0.02101901974529028 -13.492370639555151
638 -0.020987305883318187 -13.515767749492081 -0.020884477719664573 -13.513255117274817
639 -0.02098879376426339 -13.536756543256345 -0.02092173881828785 -13.534176856093104
640 -0.020983433071523904 -13.55773997632787 -0.020784657448530197 -13.554961513541635
641 -0.02098922375589609 -13.578729200083766 -0.021077696233987808 -13.576039209775622
642 -0.020988817885518075 -13.599718017969284 -0.020991288218647243 -13.59703049799427
643 -0.020989265106618405 -13.620707283075902 -0.020992700289934874 -13.618023198284204
644 -0.02099407073110342 -13.641701353807004 -0.02066629659384489 -13.638689494878049
645 -0.020990888588130474 -13.662692242395135 -0.021008927561342716 -13.659698422439392
646 -0.020991312433034183 -13.68368355482817 -0.021065797563642262 -13.680764220003034
647 -0.02098988639190793 -13.704673441220077 -0.020984167978167535 -13.701748387981201
648 -0.020989836007356644 -13.725663277227433 -0.020948783960193396 -13.722697171941395
649 -0.020987547002732754 -13.746650824230166 -0.021003870572894812 -13.743701042514289
650 -0.0209895177744329 -13.767640342004599 -0.020923568587750196 -13.76462461110204
651 -0.020991317927837372 -13.788631659932436 -0.021280106250196697 -13.785904717352237
652 -0.020989271719008683 -13.809620931651445 -0.020885946787893774 -13.80679066414013
653 -0.020990839786827566 -13.830611771438273 -0.020991541817784308 -13.827782205957915
654 -0.020990970265120267 -13.851602741703394 -0.020964609738439322 -13.848746815696353
655 -0.021015378274023534 -13.872618119977417 -0.020627789571881293 -13.869374605268234
656 -0.020987688563764095 -13.893605808541182 -0.02099818205460906 -13.890372787322843
657 -0.02098704744130373 -13.914592855982486 -0.020887293759733437 -13.911260081082576
658 -0.020989478193223478 -13.93558233417571 -0.020932303834706546 -13.932192384917283
659 -0.020999704580754043 -13.956582038756464 -0.021848343312740326 -13.954040728230023
660 -0.020981042832136153 -13.9775630815886 -0.020993668865412474 -13.975034397095435
661 -0.020981024391949175 -13.99854410598055 -0.020999799482524395 -13.996034196577959
662 -0.02098124995827675 -14.019525355938827 -0.020953262224793434 -14.016987458802753
663 -0.02098038252443075 -14.040505738463258 -0.020940559543669225 -14.037928018346422
664 -0.02097975993528962 -14.061485498398548 -0.02100631603971124 -14.058934334386134
665 -0.0209774537011981 -14.082462952099746 -0.02094344040378928 -14.079877774789923
666 -0.020981022343039512 -14.103443974442786 -0.02094384580850601 -14.10082162059843
667 -0.020977796334773303 -14.124421770777559 -0.02123278807848692 -14.122054408676917
668 -0.020971236657351254 -14.14539300743491 -0.020816785283386707 -14.142871193960303
669 -0.02098063724115491 -14.166373644676066 -0.0209575517103076 -14.16382874567061
670 -0.020980940945446492 -14.187354585621511 -0.020969373639672995 -14.184798119310283
671 -0.02098155813291669 -14.208336143754428 -0.02098852889612317 -14.205786648206406
672 -0.02098283302038908 -14.229318976774817 -0.02099005626514554 -14.22677670447155
673 -0.020981484930962323 -14.250300461705779 -0.02101520458236337 -14.247791909053914
674 -0.020986969210207464 -14.271287430915987 -0.020196923706680536 -14.267988832760595
675 -0.020988446194678545 -14.292275877110665 -0.02105234665796161 -14.289041179418557
676 -0.02098548235371709 -14.313261359464382 -0.021016579866409302 -14.310057759284966
677 -0.020987136382609607 -14.334248495846992 -0.02095649717375636 -14.331014256458722
678 -0.02098686946555972 -14.355235365312552 -0.020992933493107557 -14.35200718995183
679 -0.020986120123416184 -14.376221485435968 -0.020989408995956183 -14.372996598947786
680 -0.02098646340891719 -14.397207948844885 -0.020978880766779184 -14.393975479714566
681 -0.02098561841994524 -14.418193567264831 -0.021007566154003142 -14.414983045868569
682 -0.02098481375724077 -14.439178381022073 -0.02095247395336628 -14.435935519821935
683 -0.02098363507539034 -14.460162016097463 -0.02096212487667799 -14.456897644698614
684 -0.020988110173493623 -14.481150126270958 -0.021034970134496688 -14.477932614833112
685 -0.020978492591530083 -14.502128618862487 -0.023317195009440184 -14.501249809842552
686 -0.020966337248682975 -14.523094956111171 -0.02097825175151229 -14.522228061594063
687 -0.02096205987036228 -14.544057015981533 -0.020944664254784584 -14.543172725848848
688 -0.020960805378854273 -14.565017821360387 -0.020961148850619792 -14.564133874699468
689 -0.0209628876298666 -14.585980708990254 -0.02098413137719035 -14.585118006076659
690 -0.020960322115570307 -14.606941031105825 -0.02096211686730385 -14.606080122943963
691 -0.020960999373346566 -14.627902030479172 -0.020966211427003147 -14.627046334370966
692 -0.020958428643643855 -14.648860459122815 -0.020978432707488538 -14.648024767078455
693 -0.020962000545114278 -14.66982245966793 -0.020947513170540333 -14.668972280248996
694 -0.020959076937288046 -14.690781536605218 -0.020930224936455487 -14.68990250518545
695 -0.020961098559200763 -14.71174263516442 -0.02097013145685196 -14.710872636642303
696 -0.020961135067045687 -14.732703770231465 -0.020933608431369065 -14.731806245073672
697 -0.020961479004472493 -14.753665249235938 -0.02095780996605754 -14.75276405503973
698 -0.020960271917283536 -14.774625521153222 -0.02087724572047591 -14.773641300760206
699 -0.02096124514937401 -14.795586766302597 -0.020930862333625556 -14.79457216309383
700 -0.020969673339277507 -14.816556439641873 -0.02059991853311658 -14.815172081626947
701 -0.020964311715215445 -14.837520751357088 -0.020903822779655457 -14.836075904406602
702 -0.020961314253509045 -14.858482065610596 -0.021213551610708238 -14.85728945601731
703 -0.020959292631596328 -14.879441358242193 -0.02121145846322179 -14.878500914480533
704 -0.02096368558704853 -14.900405043829242 -0.020939880795776845 -14.899440795276309
705 -0.020960852690041065 -14.921365896519283 -0.02089977664873004 -14.920340571925038
706 -0.020968650840222834 -14.942334547359506 -0.020590384770184756 -14.940930956695222
707 -0.020967660658061504 -14.963302208017568 -0.02099682856351137 -14.961927785258734
708 -0.020967426616698502 -14.984269634634266 -0.02101734597235918 -14.982945131231093
709 -0.020968680642545222 -15.005238315276811 -0.021025372203439474 -15.003970503434532
710 -0.02096515316516161 -15.026203468441972 -0.020972825679928066 -15.02494332911446
711 -0.02094534309580922 -15.047148811537781 -0.021269217133522034 -15.046212546247983
712 -0.02096055019646883 -15.06810936173425 -0.020944396313279868 -15.067156942561262
713 -0.020960294548422097 -15.089069656282671 -0.020994768384844063 -15.088151710946105
714 -0.02095986157655716 -15.110029517859228 -0.02095586871728301 -15.10910757966339
715 -0.020971227996051313 -15.13100074585528 -0.02118228105828166 -15.130289860721671
716 -0.020959901344031095 -15.151960647199312 -0.02101180227473378 -15.151301662996405
717 -0.02095865486189723 -15.172919302061208 -0.02062590718269348 -15.171927570179099
718 -0.020963606424629688 -15.193882908485838 -0.020942628383636475 -15.192870198562735
719 -0.02096294742077589 -15.214845855906614 -0.020835096947848797 -15.213705295510584
720 -0.02095832722261548 -15.235804183129229 -0.020932475570589304 -15.234637771081173
721 -0.02096207784488797 -15.256766260974118 -0.021205186471343042 -15.255842957552517
722 -0.02096034288406372 -15.27772660385818 -0.021015196666121484 -15.276858154218639
723 -0.02095179446041584 -15.298678398318597 -0.021004695165902375 -15.297862849384542
724 -0.020952343847602604 -15.319630742166199 -0.020751124247908592 -15.31861397363245
725 -0.020959680248051882 -15.34059042241425 -0.020944886095821857 -15.339558859728273
726 -0.020959317311644556 -15.361549739725895 -0.020945644378662108 -15.360504504106935
727 -0.02096324451267719 -15.382512984238572 -0.0211636739782989 -15.381668178085233
728 -0.02095408122986555 -15.403467065468437 -0.02079463955014944 -15.402462817635383
729 -0.02095985598862171 -15.424426921457059 -0.020916652120649814 -15.423379469756034
730 -0.02096222871914506 -15.445389150176204 -0.02092018388211727 -15.44429965363815
731 -0.020952446199953557 -15.466341596376157 -0.020744173042476177 -15.465043826680628
732 -0.020959777105599642 -15.487301373481756 -0.02097231727093458 -15.486016143951563
733 -0.020960118807852268 -15.50826149228961 -0.02096242681145668 -15.50697857076302
734 -0.020958411041647196 -15.529219903331256 -0.020944435987621544 -15.52792300675064
735 -0.020960984006524085 -15.550180887337781 -0.020956802181899548 -15.54887980893254
736 -0.020958623383194208 -15.571139510720975 -0.020944173354655503 -15.569823982287195
737 -0.02096082679927349 -15.592100337520248 -0.02121035922318697 -15.591034341510381
738 -0.020966927334666253 -15.613067264854914 -0.021172168850898742 -15.61220651036128
739 -0.02095975000411272 -15.634027014859027 -0.021087189111858605 -15.633293699473139
740 -0.020950820110738278 -15.654977834969765 -0.02097177356481552 -15.654265473037954
741 -0.020955558866262436 -15.675933393836027 -0.02095663398504257 -15.675222107022996
742 -0.020956440083682536 -15.69688983391971 -0.020877491030842067 -15.696099598053838
743 -0.0209570380859077 -15.717846872005618 -0.020935046020895243 -15.717034644074733
744 -0.020957907661795616 -15.738804779667413 -0.02084392560645938 -15.737878569681193
745 -0.020957956928759812 -15.759762736596173 -0.02102214703336358 -15.758900716714557
746 -0.020961935818195342 -15.780724672414369 -0.02087505776435137 -15.779775774478908
747 -0.020959222968667746 -15.801683895383036 -0.021042877715080975 -15.800818652193989
748 -0.02095787599682808 -15.822641771379864 -0.020952224638313054 -15.821770876832302
749 -0.020958177279680967 -15.843599948659545 -0.02087659891694784 -15.84264747574925
750 -0.020962262898683547 -15.864562211558228 -0.021275076456367968 -15.863922552205617
751 -0.020957094430923463 -15.88551930598915 -0.02097275583073497 -15.884895308036352
752 -0.020957247260957955 -15.906476553250108 -0.020987088978290557 -15.905882397014643
753 -0.020955402590334415 -15.927431955840444 -0.020963643956929446 -15.926846040971572
754 -0.02095688199624419 -15.948388837836688 -0.02096553975716233 -15.947811580728734
755 -0.02095600897446275 -15.96934484681115 -0.021027157455682753 -15.968838738184417
756 -0.02095712898299098 -15.990301975794141 -0.02109249047935009 -15.989931228663767
757 -0.02094566961750388 -16.011247645411643 -0.021353432908654213 -16.01128466157242
758 -0.02095213197171688 -16.03219977738336 -0.021275453362613918 -16.032560114935034
759 -0.020946407318115236 -16.053146184701475 -0.020941629819571973 -16.053501744754605
760 -0.020946175511926412 -16.074092360213402 -0.02097242884337902 -16.074474173597984
761 -0.020944481156766413 -16.09503684137017 -0.020953795220702887 -16.095427968818687
762 -0.020956523716449738 -16.11599336508662 -0.020474923122674227 -16.11590289194136
763 -0.020950492564588787 -16.136943857651207 -0.021193487010896205 -16.137096378952258
764 -0.020951669849455356 -16.157895527500663 -0.020866705384105445 -16.157963084336362
765 -0.020949461590498687 -16.17884498909116 -0.020932566653937102 -16.1788956509903
766 -0.020950648840516804 -16.19979563793168 -0.020969697274267673 -16.199865348264566
767 -0.020950325392186643 -16.220745963323864 -0.0209990999661386 -16.220864448230707
768 -0.02094932720065117 -16.241695290524515 -0.020896283444017172 -16.241760731674724
769 -0.0209466602653265 -16.262641950789842 -0.02099780486896634 -16.26275853654369
770 -0.02094938550144434 -16.283591336291288 -0.02103279996663332 -16.283791336510323
771 -0.020938728004693985 -16.30453006429598 -0.02110793562605977 -16.30489927213638
772 -0.02094355309382081 -16.325473617389804 -0.02083738148212433 -16.325736653618506
773 -0.02094367118552327 -16.346417288575328 -0.020878876373171807 -16.346615529991677
774 -0.020950431656092405 -16.36736772023142 -0.021010508481413125 -16.36762603847309
775 -0.020948512107133867 -16.388316232338553 -0.021035056840628386 -16.38866109531372
776 -0.02094556326046586 -16.40926179559902 -0.02090289816260338 -16.409563993476322
777 -0.020946523640304804 -16.430208319239323 -0.020984780881553887 -16.430548774357877
778 -0.02094027316197753 -16.4511485924013 -0.020988933462649583 -16.451537707820528
779 -0.020948939956724644 -16.472097532358024 -0.02100082244724035 -16.47253853026777
780 -0.02094542784616351 -16.49304296020419 -0.020958045031875372 -16.493496575299645
781 -0.020942592527717352 -16.513985552731906 -0.020925783645361663 -16.514422358945005
782 -0.02094207163900137 -16.53492762437091 -0.020859031286090613 -16.535281390231095
783 -0.02094539422541857 -16.555873018596326 -0.020903146546334028 -16.55618453677743
784 -0.020947372540831566 -16.576820391137158 -0.02100801542401314 -16.577192552201442
785 -0.020939039718359708 -16.59775943085552 -0.02102635819464922 -16.598218910396092
786 -0.020944872591644525 -16.618704303447164 -0.020811116322875023 -16.619030026718967
787 -0.020938236638903616 -16.63964254008607 -0.02090254332870245 -16.63993257004767
788 -0.02094898037612438 -16.660591520462194 -0.02096538506448269 -16.66089795511215
789 -0.020948306191712618 -16.681539826653907 -0.020946869999170302 -16.681844825111323
790 -0.020948486402630806 -16.702488313056538 -0.02067558504641056 -16.702520410157735
791 -0.020955976285040378 -16.72344428934158 -0.02078282106667757 -16.723303231224413
792 -0.02095045121386647 -16.744394740555446 -0.02096904469653964 -16.744272275920952
793 -0.020970119163393974 -16.76536485971884 -0.02009926186874509 -16.764371537789696
794 -0.020964981336146594 -16.786329841054986 -0.021010569855570795 -16.785382107645265
795 -0.020958511717617513 -16.807288352772602 -0.021028594672679903 -16.806410702317944
796 -0.020961193926632406 -16.828249546699233 -0.02099056513980031 -16.827401267457745
797 -0.020963646192103624 -16.849213192891337 -0.0209638730622828 -16.848365140520027
798 -0.020954255014657974 -16.870167447905995 -0.021317637246102094 -16.86968277776613
799 -0.020955410320311785 -16.891122858226307 -0.02083707135170698 -16.890519849117837
800 -0.020958749298006295 -16.912081607524314 -0.020998818427324296 -16.91151866754516
801 -0.020956860017031433 -16.933038467541344 -0.02093982119113207 -16.93245848873629
802 -0.02095641065388918 -16.953994878195232 -0.020477940049022435 -16.952936428785314
803 -0.020959160476922988 -16.974954038672156 -0.02103683026507497 -16.97397325905039
804 -0.020960125699639322 -16.995914164371793 -0.020962251536548137 -16.994935510586938
805 -0.020960956159979106 -17.016875120531772 -0.020961461775004863 -17.015896972361944
806 -0.020960289984941483 -17.037835410516713 -0.020957179274410008 -17.036854151636355
807 -0.020950538478791712 -17.058785948995506 -0.021764679998159408 -17.058618831634515
808 -0.020953982416540385 -17.079739931412046 -0.02092427425086498 -17.07954310588538
809 -0.02095238966867328 -17.100692321080718 -0.020949976146221162 -17.1004930820316
810 -0.02095387764275074 -17.121646198723468 -0.02090258104726672 -17.121395663078868
811 -0.02095602862536907 -17.14260222734884 -0.020967328641563653 -17.142362991720432
812 -0.020954131986945866 -17.163556359335786 -0.020707459934055806 -17.163070451654487
813 -0.020952217001467942 -17.184508576337254 -0.020972169004380703 -17.184042620658868
814 -0.02095599379390478 -17.20546457013116 -0.020866838842630388 -17.204909459501497
815 -0.02095592115074396 -17.226420491281903 -0.020933330710977315 -17.225842790212475
816 -0.020961333625018598 -17.24738182490692 -0.02068506283685565 -17.24652785304933
817 -0.02096081813797355 -17.268342643044893 -0.021015202905982733 -17.26754305595531
818 -0.020955826621502638 -17.289298469666395 -0.02101457817479968 -17.28855763413011
819 -0.02096576541662216 -17.310264235083018 -0.020840808656066655 -17.30939844278618
820 -0.02096394831314683 -17.331228183396163 -0.020974582340568305 -17.330373025126747
821 -0.020958880707621575 -17.352187064103784 -0.020902085956186055 -17.351275111082934
822 -0.020961029920727015 -17.37314809402451 -0.020943927578628063 -17.372219038661562
823 -0.020962391048669815 -17.39411048507318 -0.020801654271781444 -17.393020692933344
824 -0.02095687948167324 -17.415067364554854 -0.020891209412366153 -17.41391190234571
825 -0.020960366260260342 -17.436027730815116 -0.02096588034182787 -17.434877782687536
826 -0.020961699169129135 -17.456989429984244 -0.020978882163763046 -17.4558566648513
827 -0.020948909968137742 -17.47793833995238 -0.020976966712623835 -17.476833631563924
828 -0.020965034887194634 -17.498903374839575 -0.020954697858542204 -17.497788329422466
829 -0.02096325606107712 -17.51986663090065 -0.021014090161770582 -17.518802419584237
830 -0.020962083991616965 -17.540828714892267 -0.020856262184679508 -17.539658681768916
831 -0.02096035862341523 -17.561789073515683 -0.02095343405380845 -17.560612115822725
832 -0.02096081767231226 -17.582749891187994 -0.020877475570887327 -17.581489591393613
833 -0.02096544448286295 -17.603715335670856 -0.020925317704677582 -17.60241490909829
834 -0.020963036082684995 -17.62467837175354 -0.020936439000070094 -17.62335134809836
835 -0.020964484941214324 -17.645642856694753 -0.021042718924582003 -17.644394067022944
836 -0.02096563605591655 -17.66660849275067 -0.02094514425843954 -17.665339211281385
837 -0.020963399019092322 -17.68757189176976 -0.020998764783143997 -17.68633797606453
838 -0.020963177550584078 -17.708535069320344 -0.02097432315349579 -17.707312299218025
839 -0.020966235361993314 -17.729501304682337 -0.02118946872651577 -17.72850176794454
840 -0.020952343847602604 -17.75045364852994 -0.02089621629565954 -17.7493979842402
841 -0.020962903462350368 -17.771416551992292 -0.020965107064694167 -17.770363091304894
842 -0.020960208773612977 -17.792376760765904 -0.020837364252656698 -17.79120045555755
843 -0.020961740892380475 -17.813338501658286 -0.02092476412653923 -17.81212521968409
844 -0.020956800132989884 -17.834295301791276 -0.02114259693771601 -17.833267816621806
845 -0.02095775995403528 -17.855253061745312 -0.020873370859771968 -17.854141187481577
846 -0.0209590426646173 -17.87621210440993 -0.020904256962239742 -17.875045444443817
847 -0.020964315347373485 -17.897176419757304 -0.021029244549572466 -17.89607468899339
848 -0.020956687815487384 -17.918133107572793 -0.022477629780769347 -17.91855231877416
849 -0.020941172353923322 -17.939074279926714 -0.020919110160320997 -17.939471428934482
850 -0.020944012422114612 -17.960018292348828 -0.020967944618314506 -17.960439373552795
851 -0.020946841314435007 -17.98096513366326 -0.020934246387332676 -17.98137361994013
852 -0.020944545324891806 -18.001909678988152 -0.020922915637493135 -18.00229653557762
853 -0.02094318438321352 -18.022852863371366 -0.020956399198621512 -18.02325293477624
854 -0.02094500083476305 -18.04379786420613 -0.020957406237721445 -18.04421034101396
855 -0.020945339277386666 -18.064743203483516 -0.020957204140722753 -18.065167545154683
856 -0.0209444479085505 -18.085687651392067 -0.02096569361165166 -18.086133238766333
857 -0.020944460388273002 -18.10663211178034 -0.02097731241956353 -18.107110551185897
858 -0.020940579753369094 -18.127572691533707 -0.020935196708887816 -18.128045747894785
859 -0.02094393437728286 -18.14851662591099 -0.020977613516151905 -18.149023361410936
860 -0.02094454588368535 -18.169461171794676 -0.020945081114768983 -18.169968442525704
861 -0.020946519169956445 -18.190407690964634 -0.020887735206633805 -18.19085617773234
862 -0.020942394249141218 -18.211350085213773 -0.020826306752860547 -18.2116824844852
863 -0.020946988835930824 -18.232297074049704 -0.020961944479495287 -18.232644428964694
864 -0.020943045057356356 -18.253240119107062 -0.020969707518815994 -18.25361413648351
865 -0.020944551192224027 -18.274184670299285 -0.02093921834602952 -18.27455335482954
866 -0.020943721663206814 -18.295128391962493 -0.020952982548624276 -18.295506337378164
867 -0.020955146849155427 -18.316083538811647 -0.021040216181427242 -18.31654655355959
868 -0.02094407510012388 -18.337027613911772 -0.02115733940154314 -18.337703892961134
869 -0.02094211522489786 -18.35796972913667 -0.020888259168714285 -18.358592152129848
870 -0.02094058273360133 -18.37891031187027 -0.020917729008942842 -18.37950988113879
871 -0.02094262158498168 -18.399852933455254 -0.020938662812113762 -18.400448543950905
872 -0.02094336338341236 -18.420796296838667 -0.020940547063946723 -18.421389091014852
873 -0.020954783353954554 -18.44175108019262 -0.021868735365569592 -18.44325782638042
874 -0.020933401305228472 -18.46268448149785 -0.020947426743805408 -18.464205253124227
875 -0.020935331750661135 -18.48361981324851 -0.02093721888959408 -18.48514247201382
876 -0.02093469286337495 -18.504554506111884 -0.02092397129163146 -18.50606644330545
877 -0.02093541473150253 -18.525489920843388 -0.02090327925980091 -18.52696972256525
878 -0.020936039462685584 -18.546425960306074 -0.02100256150588393 -18.547972284071136
879 -0.02093247529119253 -18.567358435597267 -0.020939491875469684 -18.568911775946606
880 -0.02092765411362052 -18.588286089710888 -0.02070355787873268 -18.58961533382534
881 -0.02093353345990181 -18.60921962317079 -0.020679099205881356 -18.61029443303122
882 -0.020936266146600248 -18.63015588931739 -0.02098132614046335 -18.631275759171686
883 -0.02093885913491249 -18.6510947484523 -0.021041558124125004 -18.65231731729581
884 -0.020927869249135256 -18.672022617701437 -0.021276238188147546 -18.673593555483958
885 -0.020929385162889957 -18.692952002864327 -0.020885759405791758 -18.69447931488975
886 -0.02093368098139763 -18.713885683845724 -0.020885035488754512 -18.715364350378504
887 -0.020933970343321562 -18.734819654189046 -0.0209257023409009 -18.736290052719404
888 -0.020933510549366475 -18.75575316473841 -0.020935558155179022 -18.757225610874585
889 -0.020925964042544366 -18.776679128780955 -0.02087797848507762 -18.778103589359663
890 -0.020940351672470568 -18.797619480453427 -0.020844242163002492 -18.798947831522664
891 -0.020931819174438714 -18.818551299627867 -0.0210676702670753 -18.82001550178974
892 -0.020936893485486507 -18.839488193113354 -0.021033903118222952 -18.841049404907963
893 -0.020931413397192955 -18.860419606510547 -0.021029205061495304 -18.86207860996946
894 -0.020938190538436173 -18.881357797048985 -0.02099844887852669 -18.883077058847984
895 -0.02093574162572622 -18.902293538674712 -0.02088052434846759 -18.90395758319645
896 -0.02092924863100052 -18.92322278730571 -0.02081223055720329 -18.924769813753656
897 -0.020940031111240386 -18.944162818416952 -0.020911943260580303 -18.945681757014235
898 -0.020935758017003536 -18.965098576433956 -0.02092165211215615 -18.966603409126392
899 -0.020937399100512268 -18.986035975534467 -0.0209293769672513 -18.987532786093645
900 -0.020936436578631402 -19.006972412113097 -0.020929714664816856 -19.008462500758462
901 -0.02093571228906512 -19.027908124402163 -0.021008138731122016 -19.029470639489585
902 -0.020934697613120078 -19.048842822015285 -0.020944889355450868 -19.050415528845036
903 -0.02094294149428606 -19.06978576350957 -0.021804385352879763 -19.072219914197916
904 -0.0209297563880682 -19.09071551989764 -0.02091080406680703 -19.093130718264725
905 -0.02092585535719991 -19.111641375254838 -0.020953235030174256 -19.114083953294898
906 -0.020924881007522343 -19.13256625626236 -0.020952911209315063 -19.13503686450421
907 -0.020925877429544926 -19.153492133691906 -0.020934840943664313 -19.155971705447875
908 -0.020926402229815722 -19.17441853592172 -0.020939384866505862 -19.17691109031438
909 -0.020924915745854377 -19.195343451667576 -0.020943380147218704 -19.1978544704616
910 -0.02092766799032688 -19.216271119657904 -0.020916046854108573 -19.218770517315708
911 -0.02092501036822796 -19.23719613002613 -0.020893567893654107 -19.239664085209363
912 -0.020930930599570276 -19.2581270606257 -0.02088669678196311 -19.260550781991327
913 -0.02092953063547611 -19.279056591261178 -0.020855570770800115 -19.281406352762126
914 -0.020929220039397477 -19.299985811300576 -0.020878358092159034 -19.302284710854284
915 -0.020931330602616073 -19.32091714190319 -0.02090802025049925 -19.323192731104783
916 -0.020930422004312277 -19.341847563907503 -0.020919800642877816 -19.344112531747662
917 -0.020929968543350698 -19.362777532450853 -0.02096896031871438 -19.365081492066377
918 -0.020931544806808235 -19.38370907725766 -0.020961984898895024 -19.386043476965273
919 -0.020932336058467626 -19.404641413316128 -0.0208897246979177 -19.40693320166319
920 -0.020958214439451693 -19.42559962775558 -0.021465646103024483 -19.428398847766214
921 -0.020929532311856746 -19.44652916006744 -0.020999004133045673 -19.44939785189926
922 -0.02092778030782938 -19.467456940375268 -0.020919855032116175 -19.470317706931375
923 -0.020928388740867377 -19.488385329116134 -0.02090586321428418 -19.49122357014566
924 -0.020926866307854654 -19.509312195423988 -0.02101111700758338 -19.512234687153242
925 -0.020928522292524575 -19.530240717716513 -0.020936203189194202 -19.533170890342436
926 -0.020927460957318546 -19.55116817867383 -0.020912599470466375 -19.554083489812903
927 -0.020928746555000544 -19.57209692522883 -0.021073039527982472 -19.575156529340887
928 -0.020927220582962036 -19.593024145811793 -0.020661767292767762 -19.595818296633656
929 -0.020931185316294433 -19.613955331128086 -0.02088845055550337 -19.61670674718916
930 -0.020926893688738346 -19.634882224816824 -0.020892697665840388 -19.637599444855
931 -0.020926701370626688 -19.65580892618745 -0.02088143676519394 -19.658480881620193
932 -0.0209355054423213 -19.67674443162977 -0.02087820405140519 -19.6793590856716
933 -0.020931510906666517 -19.69767594253644 -0.020939458068460225 -19.70029854374006
934 -0.02092928094789386 -19.71860522348433 -0.020690257661044598 -19.720988801401106
935 -0.020932817924767734 -19.739538041409098 -0.02099255258217454 -19.74198135398328
936 -0.020938719809055328 -19.760476761218154 -0.021100900787860154 -19.763082254771142
937 -0.02093375101685524 -19.78141051223501 -0.020957957860082387 -19.784040212631226
938 -0.02093367651104927 -19.80234418874606 -0.020841871853917837 -19.804882084485143
939 -0.020929604675620793 -19.82327379342168 -0.02088398588821292 -19.825766070373355
940 -0.020933987386524678 -19.844207780808205 -0.0209124774672091 -19.846678547840565
941 -0.020934088062494992 -19.8651418688707 -0.020779413543641566 -19.867457961384208
942 -0.02093176208436489 -19.886073630955067 -0.021056086476892232 -19.8885140478611
943 -0.020934363640844823 -19.90700799459591 -0.02082118084654212 -19.909335228707643
944 -0.020935167372226716 -19.927943161968138 -0.02098251283168793 -19.93031774153933
945 -0.02093691909685731 -19.948880081064996 -0.020933646988123656 -19.951251388527453
946 -0.020935208722949027 -19.969815289787945 -0.020780791901051997 -19.972032180428506
947 -0.02093813894316554 -19.99075342873111 -0.020983655750751496 -19.993015836179257
948 -0.020935273636132477 -20.011688702367245 -0.020986576564610004 -20.014002412743867
949 -0.020938983466476203 -20.03262768583372 -0.020997628662735225 -20.0350000414066
950 -0.020938134379684926 -20.053565820213404 -0.02091409610584378 -20.055914137512445
951 -0.020935622695833444 -20.074501442909238 -0.021340678073465826 -20.07725481558591
952 -0.020937706623226405 -20.095439149532464 -0.021091433614492415 -20.098346249200404
953 -0.020931414607912303 -20.116370564140375 -0.020845900848507883 -20.11919215004891
954 -0.02092901533469558 -20.13729957947507 -0.02080273712053895 -20.13999488716945
955 -0.020932250749319793 -20.158231830224388 -0.02107428004965186 -20.161069167219104
956 -0.02093308521434665 -20.179164915438733 -0.020570903923362492 -20.181640071142468
957 -0.020935538969933987 -20.200100454408666 -0.020932994969189166 -20.202573066111658
958 -0.020936445984989404 -20.221036900393656 -0.020949533488601447 -20.22352259960026
959 -0.020938487164676188 -20.241975387558334 -0.02085862969979644 -20.244381229300053
960 -0.020925251580774785 -20.262900639139108 -0.02206652481108904 -20.26644775411114
961 -0.02092869523912668 -20.283829334378236 -0.020939343329519033 -20.28738709744066
962 -0.020928051974624395 -20.30475738635286 -0.02090721083804965 -20.30829430827871
963 -0.020928422920405865 -20.325685809273267 -0.02093607373535633 -20.329230382014067
964 -0.020927758887410164 -20.346613568160677 -0.020943581685423852 -20.35017396369949
965 -0.020928769651800395 -20.367542337812477 -0.020993244368582964 -20.371167208068073
966 -0.020930503588169815 -20.388472841400645 -0.020479593146592378 -20.391646801214666
967 -0.0209330384619534 -20.4094058798626 -0.020922654215246438 -20.412569455429914
968 -0.020932274963706733 -20.430338154826305 -0.02082620598375797 -20.433395661413673
969 -0.020933003909885884 -20.45127115873619 -0.020919252652674913 -20.454314914066348
970 -0.020933714509010316 -20.4722048732452 -0.02093757139518857 -20.475252485461535
971 -0.020931190717965363 -20.493136063963167 -0.020943060517311096 -20.496195545978846
972 -0.0209351466037333 -20.5140712105669 -0.020947988238185646 -20.51714353421703
973 -0.020905099343508482 -20.53497630991041 -0.02195513164624572 -20.539098665863275
974 -0.020924077741801737 -20.555900387652212 -0.02089642472565174 -20.559995090588927
975 -0.02092639384791255 -20.576826781500124 -0.0209197660908103 -20.580914856679737
976 -0.020924475509673357 -20.597751257009797 -0.020885826274752616 -20.60180068295449
977 -0.020925454795360565 -20.618676711805158 -0.020892390236258506 -20.62269307319075
978 -0.020925684086978435 -20.639602395892137 -0.020978649705648424 -20.643671722896396
979 -0.020936133805662394 -20.6605385296978 -0.020687531400471925 -20.66435925429687
980 -0.020927470084279774 -20.68146599978208 -0.020918343029916287 -20.685277597326785
981 -0.020928480103611945 -20.702394479885694 -0.02090706005692482 -20.70618465738371
982 -0.02092356067150831 -20.723318040557203 -0.021041424199938773 -20.727226081583648
983 -0.020927164237946272 -20.74424520479515 -0.021009542979300022 -20.74823562456295
984 -0.020932077057659627 -20.765177281852807 -0.02124770013615489 -20.769483324699102
985 -0.020926293358206748 -20.786103575211015 -0.020957731548696755 -20.7904410562478
986 -0.020924203656613828 -20.807027778867628 -0.02087601264938712 -20.81131706889719
987 -0.020927678514271974 -20.8279554573819 -0.02095148675143719 -20.832268555648625
988 -0.020926532056182622 -20.848881989438084 -0.020979519560933114 -20.853248075209557
989 -0.02092563724145293 -20.86980762667954 -0.020891551673412324 -20.874139626882968
990 -0.020928621478378772 -20.890736248157918 -0.02099803602322936 -20.895137662906198
991 -0.020927653461694718 -20.91166390161961 -0.020990779250860216 -20.916128442157056
992 -0.02092431951314211 -20.932588221132754 -0.020930980611592532 -20.937059422768648
993 -0.02092667305842042 -20.953514894191173 -0.02096744766458869 -20.958026870433237
994 -0.02092446479946375 -20.974439358990637 -0.020870417635887862 -20.978897288069124
995 -0.02094039423391223 -20.995379753224547 -0.020029005128890276 -20.998926293198014
996 -0.020933745056390764 -21.016313498280937 -0.020912740286439656 -21.019839033484455
997 -0.020934651512652634 -21.03724814979359 -0.020929484348744153 -21.0407685178332
998 -0.020932881999760865 -21.058181031793353 -0.02096570497378707 -21.061734222806987
999 -0.020933731552213432 -21.079114763345565 -0.020914305187761783 -21.08264852799475
1000 -0.020933237578719854 -21.100048000924286 -0.020955734606832265 -21.103604262601582
1001 -0.020932517293840647 -21.120980518218126 -0.020952654536813498 -21.124556917138396
1002 -0.02093249736353755 -21.141913015581665 -0.020921974536031486 -21.145478891674426
1003 -0.02093866150826216 -21.162851677089925 -0.02092036120593548 -21.16639925288036
1004 -0.02093348577618599 -21.183785162866112 -0.02075853729620576 -21.187157790176567
1005 -0.02093626223504543 -21.20472142510116 -0.02078478578478098 -21.207942575961347
1006 -0.02093687579035759 -21.225658300891517 -0.020910930633544923 -21.22885350659489
1007 -0.020935853756964207 -21.24659415464848 -0.020921874232590197 -21.249775380827483
1008 -0.020938313007354735 -21.267532467655837 -0.020863795932382346 -21.270639176759865
1009 -0.02093705823644996 -21.288469525892285 -0.0209134329110384 -21.2915526096709
1010 -0.02093147188425064 -21.309400997776535 -0.0208291070535779 -21.31238171672448
1011 -0.020930698700249196 -21.330331696476783 -0.020893734972923995 -21.333275451697403
1012 -0.02093824725598097 -21.351269943732763 -0.020950034260749817 -21.354225485958153
1013 -0.02094049407169223 -21.372210437804455 -0.020936169289052488 -21.375161655247204
1014 -0.02093640621751547 -21.39314684402197 -0.020974566414952277 -21.396136221662157
1015 -0.02093477137386799 -21.414081615395837 -0.020573175698518752 -21.416709397360677
1016 -0.02094156164675951 -21.435023177042595 -0.02088992279022932 -21.437599320150905
1017 -0.020940765645354985 -21.45596394268795 -0.02091552009806037 -21.458514840248966
1018 -0.020940193627029657 -21.47690413631498 -0.020895890519022943 -21.479410730767988
1019 -0.02093632612377405 -21.497840462438756 -0.021932421065866948 -21.501343151833854
1020 -0.020929723232984542 -21.51877018567174 -0.02097973767668009 -21.522322889510534
1021 -0.020930896513164043 -21.539701082184905 -0.020950346346944572 -21.543273235857477
1022 -0.020930932927876712 -21.56063201511278 -0.020945428404957056 -21.564218664262434
1023 -0.020931298565119504 -21.5815633136779 -0.02090877015143633 -21.58512743441387
1024 -0.0209309920668602 -21.60249430574476 -0.020929367188364266 -21.606056801602236
1025 -0.02093034517019987 -21.62342465091496 -0.020922021567821504 -21.626978823170056
1026 -0.0209316267631948 -21.644356277678153 -0.020956263411790133 -21.647935086581846
1027 -0.020931305643171073 -21.665287583321323 -0.020903036557137968 -21.668838123138983
1028 -0.020942128729075193 -21.686229712050398 -0.020983728021383284 -21.689821851160367
1029 -0.020932557247579097 -21.707162269297978 -0.02086775554344058 -21.71068960670381
1030 -0.020934208389371635 -21.728096477687348 -0.021039689425379038 -21.73172929612919
1031 -0.020931557472795247 -21.749028035160144 -0.020917698834091426 -21.75264699496328
1032 -0.020926496013998985 -21.769954531174143 -0.020907682366669178 -21.773554677329948
1033 -0.02093588225543499 -21.79089041342958 -0.02151206284761429 -21.79506674017756
1034 -0.020925450045615433 -21.811815863475196 -0.02094275401905179 -21.816009494196614
1035 -0.020927207171916963 -21.832743070647112 -0.020996478945016862 -21.83700597314163
1036 -0.020927352737635373 -21.85367042338475 -0.02093271315097809 -21.857938686292606
1037 -0.0209161295555532 -21.8745865529403 -0.02103437017649412 -21.8789730564691
1038 -0.020924817584455014 -21.895511370524755 -0.02101201405748725 -21.899985070526586
1039 -0.02092348029837012 -21.916434850823126 -0.02108849650248885 -21.921073567029076
1040 -0.020923113077878953 -21.937357963901004 -0.020950985606759787 -21.942024552635836
1041 -0.0209301152266562 -21.95828807912766 -0.021010576840490104 -21.963035129476324
1042 -0.02092002658173442 -21.979208105709393 -0.020922282338142396 -21.983957411814465
1043 -0.02093352684751153 -22.000141632556904 -0.021027033124119042 -22.004984444938586
1044 -0.02091751480475068 -22.021059147361655 -0.02103296937420964 -22.026017414312797
1045 -0.02091901395469904 -22.041978161316354 -0.02093468140810728 -22.046952095720904
1046 -0.020919607393443583 -22.0628977687098 -0.020992435235530137 -22.067944530956435
1047 -0.02092021545395255 -22.08381798416375 -0.021063408441841604 -22.089007939398275
1048 -0.020922518987208604 -22.10474050315096 -0.021006622072309255 -22.110014561470585
1049 -0.020919400546699763 -22.12565990369766 -0.020929406210780144 -22.130943967681365
1050 -0.02091998504474759 -22.14657988874241 -0.02091052392497659 -22.15185449160634
1051 -0.020920982211828233 -22.167500870954235 -0.020861811097711326 -22.17271630270405
1052 -0.020920241251587868 -22.188421112205823 -0.02100467449054122 -22.19372097719459
1053 -0.0209238326177001 -22.209344944823524 -0.02098226863890886 -22.2147032458335
1054 -0.020924787595868112 -22.23026973241939 -0.020940316002815963 -22.235643561836316
1055 -0.02091910280287266 -22.251188835222262 -0.020735289715230466 -22.256378851551545
1056 -0.020926703047007323 -22.27211553826927 -0.020845783315598963 -22.277224634867146
1057 -0.02092540031298995 -22.29304093858226 -0.020853203628212212 -22.29807783849536
1058 -0.020922443829476833 -22.313963382411735 -0.021178883407264947 -22.319256721902626
1059 -0.02092300755903125 -22.334886389970766 -0.020933763589709997 -22.340190485492336
1060 -0.020924174599349497 -22.355810564570117 -0.021098880935460328 -22.361289366427798
1061 -0.020948007982224227 -22.37675857255234 -0.020255840569734573 -22.381545206997533
1062 -0.020929917972534896 -22.397688490524875 -0.02098599262535572 -22.40253119962289
1063 -0.020928077306598424 -22.418616567831474 -0.020988200884312393 -22.4235194005072
1064 -0.020929104834794997 -22.43954567266627 -0.020921375695616008 -22.444440776202814
1065 -0.02092964220792055 -22.46047531487419 -0.020922297425568104 -22.46536307362838
1066 -0.020930430758744477 -22.481405745632937 -0.02090715989470482 -22.486270233523086
1067 -0.02093065520748496 -22.502336400840424 -0.020933556370437145 -22.507203789893524
1068 -0.02093082768842578 -22.523267228528848 -0.020867641642689706 -22.528071431536212
1069 -0.02092987047508359 -22.54419709900393 -0.02088534804061055 -22.548956779576823
1070 -0.02093124557286501 -22.565128344576795 -0.02094698464497924 -22.569903764221802
1071 -0.02093134745955467 -22.58605969203635 -0.020853075943887234 -22.59075684016569
1072 -0.020929759833961725 -22.606989451870312 -0.02094469666481018 -22.6117015368305
1073 -0.020931712258607148 -22.62792116412892 -0.020863096974790097 -22.632564633805288
1074 -0.02092856662347913 -22.6488497307524 -0.020902550127357245 -22.653467183932644
1075 -0.02092565009370446 -22.669775380846104 -0.02055266108363867 -22.674019845016282
1076 -0.020935834851115942 -22.69071121569722 -0.020992908347398042 -22.69501275336368
1077 -0.020934905856847763 -22.711646121554068 -0.020962187089025974 -22.715974940452707
1078 -0.020932428911328314 -22.732578550465398 -0.020970390923321248 -22.736945331376027
1079 -0.020932217314839362 -22.753510767780238 -0.020910080429166554 -22.757855411805195
1080 -0.020934165641665458 -22.774444933421904 -0.020846186485141516 -22.778701598290336
1081 -0.02093817004933953 -22.795383103471245 -0.021118449792265893 -22.7998200480826
1082 -0.020926677249372007 -22.816309780720616 -0.020844297390431164 -22.820664345473034
1083 -0.020930757001042365 -22.83724053772166 -0.020838271733373402 -22.84150261720641
1084 -0.020933024957776068 -22.858173562679436 -0.020800487045198678 -22.86230310425161
1085 -0.020925334002822638 -22.879098896682258 -0.02124871825799346 -22.883551822509602
1086 -0.02093066954985261 -22.90002956623211 -0.020921467803418636 -22.90447329031302
1087 -0.020930958818644284 -22.920960525050756 -0.02091021239757538 -22.925383502710595
1088 -0.020929279923439025 -22.941889804974195 -0.020851264894008636 -22.946234767604604
1089 -0.020933031383901835 -22.962822836358097 -0.020961930695921182 -22.967196698300526
1090 -0.02093355664983392 -22.98375639300793 -0.02078729635104537 -22.98798399465157
1091 -0.020938169956207276 -23.004694562964136 -0.02092902110889554 -23.008913015760466
1092 -0.020933829341083766 -23.02562839230522 -0.020987914782017468 -23.029900930542485
1093 -0.020929128117859363 -23.04655752042308 -0.020671830978244543 -23.05057276152073
1094 -0.020941307209432124 -23.067498827632512 -0.020977055467665196 -23.071549816988394
1095 -0.020935745816677807 -23.08843457344919 -0.020924516767263413 -23.092474333755657
1096 -0.020937206130474804 -23.109371779579668 -0.02092768345028162 -23.11340201720594
1097 -0.020937181543558836 -23.130308961123227 -0.020924688410013915 -23.13432670561595
1098 -0.020937243942171335 -23.151246205065398 -0.020934498682618142 -23.15526120429857
1099 -0.020937929674983025 -23.17218413474038 -0.021002135053277016 -23.176263339351845
1100 -0.020935609471052885 -23.193119744211433 -0.020645864587277175 -23.19690920393912
1101 -0.020936753414571286 -23.214056497626004 -0.020983324106782674 -23.217892528045905
1102 -0.020935744792222977 -23.234992242418226 -0.021026003733277322 -23.23891853177918
1103 -0.02093496173620224 -23.25592720415443 -0.020879013743251563 -23.25979754552243
1104 -0.020943103451281787 -23.27687030760571 -0.020904885791242122 -23.280702431313674
1105 -0.02094084080308676 -23.297811148408794 -0.020806230045855044 -23.30150866135953
1106 -0.020939304493367672 -23.31875045290216 -0.020832632202655077 -23.322341293562186
1107 -0.02093787593767047 -23.33968832883983 -0.021152455918490888 -23.343493749480675
1108 -0.020936285238713027 -23.360624614078542 -0.020885322615504263 -23.36437907209618
1109 -0.020940346736460926 -23.381564960815002 -0.0210535055026412 -23.385432577598824
1110 -0.020931991282850504 -23.402496952097852 -0.02114297328516841 -23.406575550883993
1111 -0.02093276074156165 -23.423429712839415 -0.02075618542730808 -23.427331736311302
1112 -0.020936056133359672 -23.444365768972773 -0.0209700939245522 -23.448301830235856
1113 -0.020938187092542648 -23.465303956065316 -0.020877079851925374 -23.46917891008778
1114 -0.02093846770003438 -23.48624242376535 -0.021010985504835843 -23.490189895592618
1115 -0.020928497519344093 -23.507170921284693 -0.020346310548484327 -23.5105362061411
1116 -0.020942805893719198 -23.52811372717841 -0.020923932548612356 -23.531460138689713
1117 -0.020937755424529313 -23.54905148260294 -0.021194924134761095 -23.552655062824474
1118 -0.02094102157279849 -23.56999250417574 -0.02097350116819143 -23.573628563992667
1119 -0.02094270782545209 -23.59093521200119 -0.02094314815476537 -23.59457171214743
1120 -0.020940668415278196 -23.61187588041647 -0.02095251828432083 -23.615524230431753
1121 -0.020938067138195036 -23.632813947554666 -0.020877746120095252 -23.63640197655185
1122 -0.02093949094414711 -23.653753438498814 -0.021029980946332218 -23.65743195749818
1123 -0.02093683797866106 -23.674690276477474 -0.020782330818474293 -23.678214288316653
1124 -0.020940820500254632 -23.695631096977728 -0.02073136353865266 -23.698945651855304
1125 -0.020936958584934474 -23.71656805556266 -0.021127482317388056 -23.720073134172694
1126 -0.020938844233751298 -23.73750689979641 -0.02097136341035366 -23.741044497583047
1127 -0.020941531751304865 -23.758448431547716 -0.020896919816732407 -23.76194141739978
1128 -0.020926904771476983 -23.779375336319195 -0.02120786877349019 -23.78314928617327
1129 -0.020939402375370265 -23.800314738694563 -0.020940187852829695 -23.8040894740261
1130 -0.020936761051416397 -23.82125149974598 -0.020929885655641557 -23.82501935968174
1131 -0.020938860438764095 -23.842190360184745 -0.020932694524526597 -23.845952054206265
1132 -0.02093825489282608 -23.86312861507757 -0.02095215655863285 -23.866904210764897
1133 -0.020938330236822365 -23.884066945314395 -0.020927508175373078 -23.88783171894027
1134 -0.020935197453945877 -23.90500214276834 -0.020931155793368815 -23.90876287473364
1135 -0.0209357175976038 -23.92593786036594 -0.02087668254971504 -23.929639557283355
1136 -0.020943217258900405 -23.94688107762484 -0.021111850533634423 -23.95075140781699
1137 -0.02093889219686389 -23.967819969821704 -0.0209526214748621 -23.971704029291853
1138 -0.020937505550682543 -23.98875747537239 -0.020984324999153613 -23.99268835429101
1139 -0.020938517432659863 -24.00969599280505 -0.02091988520696759 -24.013608239497977
1140 -0.020930914022028447 -24.030626906827077 -0.021200860012322666 -24.034809099510298
1141 -0.02093825126066804 -24.051565158087744 -0.021018944308161737 -24.055828043818458
1142 -0.02093399576842785 -24.07249915385617 -0.020959349907934667 -24.07678739372639
1143 -0.02093482669442892 -24.0934339805506 -0.020964673906564712 -24.097752067632957
1144 -0.020933395251631737 -24.11436737580223 -0.02091676089912653 -24.118668828532083
1145 -0.02093453835695982 -24.135301914159193 -0.020860506035387517 -24.13952933456747
1146 -0.020940821431577206 -24.15624273559077 -0.021272395085543395 -24.160801729653013
1147 -0.020931381173431872 -24.177174116764203 -0.02099391892552376 -24.181795648578536
1148 -0.020930990856140853 -24.198105107620343 -0.02169990623369813 -24.203495554812235
1149 -0.020923779904842378 -24.219028887525184 -0.020911633037030697 -24.224407187849266
1150 -0.020922415517270566 -24.239951303042453 -0.02095216941088438 -24.24535935726015
1151 -0.020922633446753026 -24.260873936489205 -0.02093562511727214 -24.26629498237742
1152 -0.0209241671487689 -24.281798103637975 -0.02094031320884824 -24.287235295586267
1153 -0.020925970748066902 -24.30272407438604 -0.02100191591307521 -24.308237211499343
1154 -0.020923200901597737 -24.32364727528764 -0.020921278279274702 -24.329158489778617
1155 -0.02092243852093816 -24.34456971380858 -0.020890801586210726 -24.35004929136483
1156 -0.020923367887735366 -24.365493081696314 -0.020451995171606542 -24.370501286536435
1157 -0.020925193093717098 -24.38641827479003 -0.020845714397728442 -24.391347000934164
1158 -0.0209287678822875 -24.40734704267232 -0.020928659569472076 -24.412275660503635
1159 -0.020928876753896476 -24.428275919426216 -0.02086174990981817 -24.433137410413455
1160 -0.020930569525808095 -24.449206488952026 -0.02095586359500885 -24.454093274008464
1161 -0.0209344538860023 -24.47014094283803 -0.02094724290072918 -24.475040516909193
1162 -0.020931386575102805 -24.491072329413132 -0.020928213838487864 -24.49596873074768
1163 -0.020932748820632695 -24.512005078233766 -0.020981178246438505 -24.516949908994118
1164 -0.02092455457895994 -24.532929632812728 -0.021308280155062677 -24.53825818914918
1165 -0.020927459467202425 -24.55385709227993 -0.02100963443517685 -24.559267823584356
1166 -0.020927346870303155 -24.574784439150232 -0.02096720477566123 -24.58023502836002
1167 -0.020927366334944963 -24.595711805485177 -0.02090843701735139 -24.60114346537737
1168 -0.0209285257384181 -24.616640331223596 -0.02090715430676937 -24.62205061968414
1169 -0.020941199827939273 -24.637581531051534 -0.021323920227587223 -24.643374539911726
1170 -0.02093064012005925 -24.658512171171594 -0.020887264609336854 -24.66426180452106
1171 -0.020924779400229455 -24.679436950571823 -0.02098429650068283 -24.685246101021743
1172 -0.020926178246736527 -24.70036312881856 -0.021025657840073108 -24.706271758861817
1173 -0.020927505288273095 -24.721290634106833 -0.021063911076635123 -24.72733566993845
1174 -0.02092131497338414 -24.742211949080218 -0.02095016436651349 -24.748285834304966
1175 -0.020924457348883152 -24.7631364064291 -0.020935786981135608 -24.7692216212861
1176 -0.020922116562724115 -24.784058522991824 -0.020485038869082928 -24.789706660155183
1177 -0.020925435703247786 -24.804983958695072 -0.020892486348748206 -24.810599146503932
1178 -0.02092631971463561 -24.825910278409708 -0.020911927428096534 -24.831511073932028
1179 -0.020928544085472824 -24.84683882249518 -0.020940140075981616 -24.85245121400801
1180 -0.020927273109555243 -24.867766095604736 -0.02091436292976141 -24.873365576937772
1181 -0.020926501881331206 -24.888692597486067 -0.02084557693451643 -24.894211153872288
1182 -0.020926341135054826 -24.909618938621122 -0.02150697438046336 -24.915718128252752
1183 -0.020922685135155918 -24.930541623756277 -0.02094274302944541 -24.936660871282196
1184 -0.02092318972572684 -24.951464813482005 -0.020975622441619636 -24.957636493723815
1185 -0.020920882187783717 -24.97238569566979 -0.020955540984869004 -24.978592034708683
1186 -0.020910590793937443 -24.99329628646373 -0.02105804868042469 -24.999650083389106
1187 -0.020919616613537074 -25.014215903077265 -0.02082216339185834 -25.020472246780965
1188 -0.020922961458563805 -25.035138864535828 -0.020901978109031917 -25.041374224889996
1189 -0.02092360397800803 -25.056062468513836 -0.020963238179683687 -25.062337463069678
1190 -0.020921395812183618 -25.07698386432602 -0.020957930386066435 -25.083295393455746
1191 -0.020948822796344756 -25.097932687122366 -0.023640144802629947 -25.106935538258377
1192 -0.020906300749629736 -25.118838987871996 -0.020879278425127268 -25.127814816683504
1193 -0.020904870145022868 -25.13974385801702 -0.020902781654149293 -25.148717598337655
1194 -0.020904661901295186 -25.160648519918315 -0.020895537547767164 -25.16961313588542
1195 -0.020905715879052877 -25.181554235797368 -0.020904601737856864 -25.190517737623278
1196 -0.020907448790967464 -25.202461684588336 -0.02091350071132183 -25.2114312383346
1197 -0.02090800302103162 -25.223369687609367 -0.020899283606559037 -25.23233052194116
1198 -0.020906445011496542 -25.244276132620865 -0.020887865871191024 -25.253218387812353
1199 -0.020908818300813436 -25.26518495092168 -0.020886589400470258 -25.274104977212822
1200 -0.020905616972595454 -25.286090567894274 -0.021011980809271337 -25.295116958022092
1201 -0.020906314346939327 -25.30699688224121 -0.020912648923695088 -25.316029606945786
1202 -0.020907836500555277 -25.327904718741767 -0.020905097108334304 -25.33693470405412
1203 -0.020907911006361246 -25.348812629748128 -0.020911611337214708 -25.357846315391335
1204 -0.02090762257575989 -25.369720252323887 -0.020932331774383785 -25.378778647165717
1205 -0.020907898247241975 -25.39062815057113 -0.020877131167799233 -25.399655778333518
1206 -0.0209061567671597 -25.41153430733829 -0.021249579079449177 -25.420905357412966
1207 -0.02090207180008292 -25.432436379138373 -0.020813451427966357 -25.441718808840932
1208 -0.02090788623318076 -25.453344265371555 -0.02090276377275586 -25.46262157261369
1209 -0.02090574149042368 -25.47425000686198 -0.020928268693387507 -25.483549841307077
1210 -0.020906521007418633 -25.495156527869398 -0.020821090135723353 -25.5043709314428
1211 -0.02090393742546439 -25.516060465294863 -0.02087470404803753 -25.525245635490837
1212 -0.020909718703478575 -25.536970183998342 -0.020851416885852812 -25.54609705237669
1213 -0.02090733200311661 -25.557877516001458 -0.02096615182235837 -25.567063204199048
1214 -0.02090810602530837 -25.578785622026768 -0.020962585136294364 -25.588025789335344
1215 -0.02090815557166934 -25.599693777598436 -0.020892917457967997 -25.60891870679331
1216 -0.020909196324646474 -25.62060297392308 -0.021050970256328582 -25.62996967704964
1217 -0.02091016136109829 -25.64151313528418 -0.02094737673178315 -25.650917053781424
1218 -0.020909737888723613 -25.6624228731729 -0.020830404292792083 -25.671747458074215
1219 -0.020910283923149107 -25.68333315709605 -0.020880522672086954 -25.692627980746302
1220 -0.02091307397931814 -25.70424623107537 -0.020941230282187463 -25.71356921102849
1221 -0.020912272203713656 -25.725158503279083 -0.020929511077702044 -25.734498722106192
1222 -0.020911964494735 -25.74607046777382 -0.020837921649217606 -25.75533664375541
1223 -0.020917317364364862 -25.766987785138184 -0.020726092718541624 -25.77606273647395
1224 -0.02091476246714592 -25.78790254760533 -0.020808076579123737 -25.796870813053072
1225 -0.020915206428617238 -25.80881775403395 -0.020869913138449193 -25.81774072619152
1226 -0.020916655752807857 -25.829734409786756 -0.020918039511889218 -25.83865876570341
1227 -0.02091693552210927 -25.850651345308865 -0.020953329838812353 -25.85961209554222
1228 -0.02091583414003253 -25.8715671794489 -0.020934211276471614 -25.880546306818694
1229 -0.020931999199092388 -25.89249917864799 -0.020586927607655525 -25.90113323442635
1230 -0.02091881837695837 -25.91341799702495 -0.020866153109818698 -25.921999387536168
1231 -0.020921379327774048 -25.934339376352725 -0.020897574443370103 -25.94289696197954
1232 -0.02091983547434211 -25.955259211827066 -0.02089815102517605 -25.963795113004714
1233 -0.020917953364551066 -25.97617716519162 -0.020878486055880784 -25.984673599060596
1234 -0.020922367740422488 -25.99709953293204 -0.02092094821855426 -26.00559454727915
1235 -0.020922896265983582 -26.018022429198023 -0.021145793423056603 -26.026740340702204
1236 -0.020918229687958957 -26.03894065888598 -0.020629613567143677 -26.04736995426935
1237 -0.020921540912240744 -26.05986219979822 -0.020773745886981488 -26.06814370015633
1238 -0.02092125443741679 -26.08078345423564 -0.020790448505431415 -26.08893414866176
1239 -0.02092400724068284 -26.101707461476323 -0.020904298592358827 -26.10983844725412
1240 -0.020925783179700376 -26.122633244656022 -0.020947867631912233 -26.13078631488603
1241 -0.02092536063864827 -26.143558605294672 -0.02124546207487583 -26.152031776960907
1242 -0.020921448804438116 -26.16448005409911 -0.020913511235266923 -26.172945288196175
1243 -0.020924331806600093 -26.18540438590571 -0.020951051730662584 -26.193896339926837
1244 -0.020924066938459874 -26.20632845284417 -0.02091894093900919 -26.214815280865846
1245 -0.020922194886952638 -26.227250647731122 -0.02100834036245942 -26.235823621228306
1246 -0.02092343745753169 -26.248174085188655 -0.020984749868512155 -26.256808371096817
1247 -0.02091824347153306 -26.26909232866019 -0.02085956744849682 -26.277667938545314
1248 -0.02092132894322276 -26.290013657603414 -0.020943874027580023 -26.298611812572894
1249 -0.02092297524213791 -26.31093663284555 -0.020881491992622615 -26.319493304565516
1250 -0.020922492165118454 -26.33185912501067 -0.020855677034705877 -26.340348981600222
1251 -0.020935507863759993 -26.35279463287443 -0.019504495523869993 -26.35985347712409
1252 -0.020938426721841097 -26.373733059596272 -0.020923587679862975 -26.380777064803954
1253 -0.020937479566782713 -26.394670539163055 -0.020966476667672394 -26.401743541471628
1254 -0.020937573723495008 -26.41560811288655 -0.020936972461640835 -26.42268051393327
1255 -0.020936675183475018 -26.436544788070023 -0.020922373328357936 -26.443602887261626
1256 -0.020937795750796795 -26.45748258382082 -0.0209336475469172 -26.464536534808545
1257 -0.020937829930335283 -26.478420413751156 -0.020886314380913974 -26.485422849189458
1258 -0.02093927441164851 -26.499359688162805 -0.02087436066940427 -26.50629720985886
1259 -0.020939469058066606 -26.520299157220872 -0.02099857134744525 -26.527295781206305
1260 -0.020936504751443864 -26.541235661972316 -0.02068042093887925 -26.547976202145186
1261 -0.020942004024982454 -26.562177665997297 -0.020924915093928576 -26.568901117239115
1262 -0.020916877780109644 -26.583094543777406 -0.021933670807629823 -26.590834788046745
1263 -0.02093072170391679 -26.604025265481322 -0.020970283634960653 -26.611805071681705
1264 -0.02093087965622544 -26.62495614513755 -0.0208916206844151 -26.63269669236612
1265 -0.020927787851542236 -26.64588393298909 -0.02098326273262501 -26.653679955098745
1266 -0.020929995737969876 -26.66681392872706 -0.02096486184746027 -26.674644816946206
1267 -0.020938051119446754 -26.687751979846507 -0.020454915054142476 -26.695099732000347
1268 -0.020933897327631713 -26.708685877174137 -0.020960797742009162 -26.716060529742357
1269 -0.02093394733965397 -26.72961982451379 -0.02097158059477806 -26.737032110337136
1270 -0.02093812758103013 -26.75055795209482 -0.02082000710070133 -26.75785211743784
1271 -0.020932902861386538 -26.771490854956205 -0.02089942414313555 -26.778751541580974
1272 -0.02093600472435355 -26.79242685968056 -0.020927085354924203 -26.799678626935897
1273 -0.020938416104763748 -26.813365275785323 -0.021118104457855225 -26.820796731393752
1274 -0.02093294821679592 -26.83429822400212 -0.020929838996380568 -26.841726570390133
1275 -0.020935281179845333 -26.855233505181964 -0.020797211583703755 -26.862523781973838
1276 -0.020935679227113722 -26.87616918440908 -0.020955244824290276 -26.883479026798128
1277 -0.020934631675481798 -26.89710381608456 -0.020896897464990617 -26.904375924263118
1278 -0.020938988775014877 -26.918042804859574 -0.020759664848446845 -26.925135589111566
1279 -0.020935218967497348 -26.938978023827072 -0.020833494327962398 -26.94596908343953
1280 -0.020938831381499767 -26.959916855208572 -0.02097770804539323 -26.966946791484922
1281 -0.020938114169985055 -26.98085496937856 -0.020926275197416543 -26.98787306668234
1282 -0.02093728054314852 -27.001792249921706 -0.021079126559197903 -27.008952193241537
1283 -0.020935801044106483 -27.022728050965814 -0.020911664329469205 -27.029863857571005
1284 -0.02093634633347392 -27.04366439729929 -0.02093580262735486 -27.05079966019836
1285 -0.02094834242016077 -27.06461273971945 -0.020980546623468398 -27.07178020682183
1286 -0.02093748329207301 -27.085550223011523 -0.02087073726579547 -27.092650944087627
1287 -0.02093673264607787 -27.1064869556576 -0.02088857339695096 -27.11353951748458
1288 -0.020937041845172644 -27.127423997502774 -0.020931982435286045 -27.134471499919865
1289 -0.020936417765915392 -27.14836041526869 -0.02093440480530262 -27.155405904725168
1290 -0.02093766937032342 -27.169298084639014 -0.020947777759283782 -27.17635368248445
1291 -0.02093753479421139 -27.190235619433224 -0.020964339002966882 -27.197318021487416
1292 -0.020935939438641072 -27.211171558871865 -0.020922431815415622 -27.21824045330283
1293 -0.020945023465901613 -27.232116582337767 -0.021053930371999742 -27.239294383674828
1294 -0.020937466714531183 -27.2530540490523 -0.02096057739108801 -27.260254961065915
1295 -0.020932731311768295 -27.273986780364066 -0.020854940079152583 -27.28110990114507
1296 -0.020941593032330275 -27.294928373396395 -0.021052804403007032 -27.302162705548074
1297 -0.020932849682867526 -27.315861223079263 -0.02100148154422641 -27.3231641870923
1298 -0.020934303011745214 -27.33679552609101 -0.020898161735385657 -27.344062348827684
1299 -0.020933294855058193 -27.35772882094607 -0.020950884837657214 -27.36501323366534
1300 -0.020936004258692263 -27.378664825204762 -0.020947845187038183 -27.38596107885238
1301 -0.020932593662291766 -27.399597418867053 -0.02094507245346904 -27.406906151305847
1302 -0.02092851484194398 -27.420525933708998 -0.02069152342155576 -27.4275976747274
1303 -0.02093543652445078 -27.441461370233448 -0.02093116017058492 -27.448528834897985
1304 -0.020934475213289262 -27.462395845446736 -0.020951547008007766 -27.469480381905992
1305 -0.020937176886945963 -27.48333302233368 -0.02092264238744974 -27.490403024293443
1306 -0.0209511898458004 -27.50428421217948 -0.020764936972409487 -27.51116796126585
1307 -0.020937246549874545 -27.525221458729355 -0.021029017772525548 -27.53219697903838
1308 -0.02094413135200739 -27.546165590081362 -0.02073879400268197 -27.55293577304106
1309 -0.020935237407684326 -27.567100827489046 -0.02099534198641777 -27.573931115027477
1310 -0.020941101014614105 -27.58804192850366 -0.02085025906562805 -27.594781374093106
1311 -0.020933266915380954 -27.608975195419042 -0.021036034636199474 -27.615817408729306
1312 -0.020943257305771113 -27.629918452724812 -0.02113823127001524 -27.63695563999932
1313 -0.02094031302258372 -27.650858765747397 -0.020868502371013165 -27.657824142370334
1314 -0.020936790108680724 -27.67179555585608 -0.020916685368865727 -27.6787408277392
1315 -0.020935722254216672 -27.692731278110294 -0.020925594959408045 -27.69966642269861
1316 -0.02093533715233207 -27.713666615262625 -0.02094518505036831 -27.720611607748978
1317 -0.020937729440629483 -27.734604344703254 -0.02092415876686573 -27.741535766515845
1318 -0.020933822635561226 -27.755538167338816 -0.020988248381763698 -27.762524014897608
1319 -0.020931752398610115 -27.776469919737426 -0.02073794472962618 -27.783261959627232
1320 -0.02093855319544673 -27.797408472932872 -0.02091736700385809 -27.80417932663109
1321 -0.020937685482203962 -27.818346158415075 -0.020942731760442257 -27.825122058391532
1322 -0.020936444960534574 -27.839282603375608 -0.020933172665536404 -27.84605523105707
1323 -0.020945399627089502 -27.860228003002696 -0.020991857815533876 -27.867047088872603
1324 -0.020941245649009944 -27.881169248651705 -0.020998554211109875 -27.888045643083714
1325 -0.0209367249161005 -27.902105973567807 -0.020936859585344792 -27.90898250266906
1326 -0.02093619778752327 -27.92304217135533 -0.02097345171496272 -27.92995595438402
1327 -0.020936247147619724 -27.94397841850295 -0.02089054835960269 -27.950846502743623
1328 -0.02093845047056675 -27.964916868973518 -0.020903067011386157 -27.97174956975501
1329 -0.02093877727165818 -27.985855646245177 -0.020932867657393217 -27.9926824374124
1330 -0.020939791481941937 -28.00679543772712 -0.02100042225793004 -28.013682859670332
1331 -0.020928507763892414 -28.02772394549101 -0.021267076767981053 -28.034949936438313
1332 -0.020934337563812733 -28.048658283054824 -0.020931142289191483 -28.055881078727506
1333 -0.020939861983060838 -28.069598145037883 -0.020980219822376966 -28.076861298549883
1334 -0.020940165873616932 -28.0905383109115 -0.020530605968087912 -28.09739190451797
1335 -0.020932113844901325 -28.1114704247564 -0.021039868891239166 -28.11843177340921
1336 -0.020937730465084313 -28.132408155221487 -0.020972479414194823 -28.139404252823404
1337 -0.020932274498045446 -28.15334042971953 -0.02108439216390252 -28.160488644987307
1338 -0.0209371373988688 -28.1742775671184 -0.020947460923343895 -28.181436105910652
1339 -0.020937765762209893 -28.195215332880608 -0.021023653354495762 -28.20245975926515
1340 -0.02093495214357972 -28.216150285024188 -0.021216180361807346 -28.223675939626958
1341 -0.02093485463410616 -28.237085139658294 -0.020843770075589418 -28.244519709702548
1342 -0.020933389104902743 -28.2580185287632 -0.02093885960057378 -28.26545856930312
1343 -0.020938684325665237 -28.278957213088862 -0.02108855415135622 -28.286547123454476
1344 -0.02092983406037092 -28.299887047149234 -0.02127716103568673 -28.307824284490163
1345 -0.020932002551853658 -28.320819049701086 -0.02086636871099472 -28.328690653201157
1346 -0.020931114535778762 -28.341750164236863 -0.021029201801866293 -28.349719855003023
1347 -0.02092944970354438 -28.362679613940408 -0.021091717667877673 -28.370811572670902
1348 -0.020927536580711604 -28.38360715052112 -0.020726374909281732 -28.391537947580183
1349 -0.020931091159582138 -28.4045382416807 -0.02109970133751631 -28.4126376489177
1350 -0.020927782356739043 -28.42546602403744 -0.02060787007212639 -28.433245518989825
1351 -0.020931260474026204 -28.446397284511466 -0.0209410329349339 -28.45418655192476
1352 -0.020931905135512352 -28.46732918964698 -0.020964615605771543 -28.47515116753053
1353 -0.02093433840200305 -28.488263528048982 -0.020932126604020596 -28.49608329413455
1354 -0.020929366163909436 -28.50919289421289 -0.02101535126566887 -28.517098645400218
1355 -0.02093339813873172 -28.53012629235162 -0.02083894154056907 -28.537937586940785
1356 -0.020931950211524962 -28.551058242563148 -0.02082635723054409 -28.55876394417133
1357 -0.02092798100784421 -28.571986223570992 -0.020947423111647368 -28.579711367282975
1358 -0.020935968775302172 -28.592922192346293 -0.020797614101320507 -28.600508981384294
1359 -0.02093234108760953 -28.6138545334339 -0.020811389293521644 -28.621320370677815
1360 -0.02093600817024708 -28.634790541604147 -0.0209611632861197 -28.642281533963935
1361 -0.02093426613137126 -28.655724807735517 -0.02101201443001628 -28.663293548393952
1362 -0.020933576952666046 -28.67665838468818 -0.021035285014659167 -28.68432883340861
1363 -0.020934305060654877 -28.697592689748838 -0.020847360137850046 -28.70517619354646
1364 -0.02093217018991709 -28.718524859938753 -0.02094506295397878 -28.726121256500438
1365 -0.020934767555445433 -28.7394596274942 -0.020908170007169248 -28.747029426507606
1366 -0.020928314048796894 -28.760387941542994 -0.02067301031202078 -28.767702436819626
1367 -0.02093690037727356 -28.781324841920267 -0.020927822403609752 -28.788630259223236
1368 -0.02093536499887705 -28.802260206919144 -0.02096294742077589 -28.809593206644013
1369 -0.020935241412371398 -28.823195448331514 -0.020933103933930396 -28.830526310577945
1370 -0.020937658660113812 -28.844133106991627 -0.021128616854548456 -28.85165492743249
1371 -0.02093528751283884 -28.865068394504465 -0.020842953212559225 -28.87249788064505
1372 -0.02093413472175598 -28.88600252922622 -0.020949663128703833 -28.893447543773753
1373 -0.020940314698964357 -28.906942843925187 -0.02120769890025258 -28.914655242674005
1374 -0.02093155663460493 -28.92787440055979 -0.02082673041149974 -28.935481973085505
1375 -0.020934755355119704 -28.948809155914912 -0.020858853589743376 -28.956340826675248
1376 -0.020934083871543406 -28.969743239786457 -0.02088861269876361 -28.97722943937401
1377 -0.020935182366520165 -28.99067842215298 -0.020962584018707275 -28.99819202339272
1378 -0.020935558434575795 -29.011613980587555 -0.021131564769893883 -29.019323588162614
1379 -0.020933589711785317 -29.03254757029934 -0.02082390943542123 -29.040147497598035
1380 -0.02093500467017293 -29.05348257496951 -0.021093744412064554 -29.061241242010098
1381 -0.02093323403969407 -29.074415809009206 -0.020920027419924735 -29.082161269430024
1382 -0.020919824577867986 -29.095335633587073 -0.02037463877350092 -29.102535908203524
1383 -0.020934196747839452 -29.11626983033491 -0.0208733799867332 -29.123409288190256
1384 -0.0209397510625422 -29.137209581397453 -0.020951407961547375 -29.144360696151804
1385 -0.020937692653387786 -29.15814727405084 -0.020944492891430855 -29.165305189043234
1386 -0.02093918127939105 -29.179086455330232 -0.02094435840845108 -29.186249547451684
1387 -0.020938380714505912 -29.200024836044737 -0.020930210873484612 -29.207179758325168
1388 -0.02093670703470707 -29.220961543079444 -0.020894366782158613 -29.228074125107327
1389 -0.0209392424672842 -29.24190078554673 -0.021078469324856998 -29.249152594432182
1390 -0.02093767998740077 -29.26283846553413 -0.021198824793100358 -29.270351419225282
1391 -0.02093178601935506 -29.283770251553484 -0.020897998381406067 -29.29124941760669
1392 -0.020943224988877775 -29.30471347654236 -0.020835029985755683 -29.312084447592444
1393 -0.02093587685376406 -29.325649353396123 -0.02090398343279958 -29.332988431025242
1394 -0.02093428522348404 -29.346583638619606 -0.020668104570358992 -29.3536565355956
1395 -0.02094109822064638 -29.367524736840252 -0.02100316807627678 -29.374659703671878
1396 -0.02094080885872245 -29.388465545698974 -0.020898240432143212 -29.39555794410402
1397 -0.020940362941473722 -29.409405908640448 -0.020925321895629168 -29.41648326599965
1398 -0.02094622701406479 -29.430352135654513 -0.02122356863692403 -29.437706834636572
1399 -0.02093866178765893 -29.451290797442173 -0.021301551163196562 -29.45900838579977
1400 -0.020935848355293274 -29.472226645797466 -0.02095778901129961 -29.479966174811068
1401 -0.020935099013149737 -29.493161744810617 -0.02094541834667325 -29.500911593157742
1402 -0.02093150867149234 -29.51409325348211 -0.021047657541930675 -29.521959250699673
1403 -0.02093607550486922 -29.53502932898698 -0.02096480168402195 -29.542924052383697
1404 -0.02093435786664486 -29.555963686853623 -0.02091450747102499 -29.563838559854723
1405 -0.020932488795369863 -29.576896175648994 -0.02092714114114642 -29.58476570099587
1406 -0.02093582833185792 -29.59783200398085 -0.02092066602781415 -29.605686367023683
1407 -0.020939721167087554 -29.61877172514794 -0.021044791024178267 -29.62673115804786
1408 -0.020934212487190962 -29.63970593763513 -0.02107795113697648 -29.647809109184838
1409 -0.02094083046540618 -29.660646768100538 -0.021088299434632064 -29.66889740861947
1410 -0.020934663712978363 -29.681581431813516 -0.020979144889861346 -29.68987655350933
1411 -0.02093183109536767 -29.702513262908884 -0.020920112635940312 -29.71079666614527
1412 -0.02093283152207732 -29.72344609443096 -0.020862359926104544 -29.731659026071377
1413 -0.020937204360961914 -29.744383298791924 -0.020907632261514663 -29.752566658332892
1414 -0.0209319063462317 -29.765315205138155 -0.02092368435114622 -29.77349034268404
1415 -0.02093092855066061 -29.786246133688817 -0.020924544148147105 -29.794414886832186
1416 -0.020932219829410313 -29.80717835351823 -0.020997527241706847 -29.815412414073894
1417 -0.020949411578476428 -29.828127765096706 -0.02216047951951623 -29.83757289359341
1418 -0.020917599275708198 -29.849045364372415 -0.0209583654999733 -29.858531259093382
1419 -0.020918674394488336 -29.869964038766902 -0.020922280568629503 -29.879453539662013
1420 -0.020920134242624046 -29.890884173009525 -0.020914176758378745 -29.90036771642039
1421 -0.020919531118124723 -29.91180370412765 -0.020905887894332408 -29.921273604314724
1422 -0.020919621735811234 -29.93272332586346 -0.02094063553959131 -29.942214239854316
1423 -0.020920581836253404 -29.953643907699714 -0.02089973436668515 -29.963113974221002
1424 -0.02092267544940114 -29.974566583149116 -0.020893930550664665 -29.984007904771666
1425 -0.02092387229204178 -29.995490455441157 -0.020874074287712575 -30.004881979059377
1426 -0.020923531148582697 -30.01641398658974 -0.020821518450975417 -30.025703497510353
1427 -0.0209252311848104 -30.03733921777455 -0.021010006498545408 -30.0467135040089
1428 -0.020922450069338083 -30.05826166784389 -0.020482183154672384 -30.067195687163572
1429 -0.020924125146120787 -30.07918579299001 -0.020841685868799687 -30.08803737303237
1430 -0.020925929117947818 -30.100111722107957 -0.020935398060828447 -30.1089727710932
1431 -0.020927746966481208 -30.12103946907444 -0.02089989250525832 -30.12987266359846
1432 -0.020928850024938585 -30.141968319099377 -0.02096311505883932 -30.1508357786573
1433 -0.020927472319453955 -30.16289579141883 -0.020945220720022917 -30.171780999377322
1434 -0.020928602293133737 -30.183824393711962 -0.021007935609668495 -30.19278893498699
1435 -0.020922267530113458 -30.204746661242076 -0.021279845014214517 -30.214068780001202
1436 -0.020926947053521872 -30.225673608295597 -0.021110178902745247 -30.235178958903948
1437 -0.02092868387699127 -30.24660229217259 -0.020992064476013185 -30.25617102337996
1438 -0.02093041818588972 -30.26753271035848 -0.02120894007384777 -30.277379963453807
1439 -0.020919357426464558 -30.288452067784945 -0.02096070908010006 -30.298340672533907
1440 -0.020921354927122594 -30.309373422712067 -0.020909326430410147 -30.319249998964317
1441 -0.020921932719647884 -30.330295355431716 -0.020880958158522846 -30.340130957122838
1442 -0.020921103283762933 -30.351216458715477 -0.02089461898431182 -30.36102557610715
1443 -0.020919540990144016 -30.37213599970562 -0.0209265248849988 -30.381952100992148
1444 -0.020921553205698728 -30.39305755291132 -0.02094904091209173 -30.40290114190424
1445 -0.02092201793566346 -30.413979570846983 -0.02088810633867979 -30.423789248242922
1446 -0.02092506503686309 -30.434904635883846 -0.020853070728480815 -30.444642318971404
1447 -0.020922991819679736 -30.455827627703528 -0.02101024016737938 -30.465652559138782
1448 -0.020919125620275737 -30.476746753323802 -0.02116101570427418 -30.486813574843055
1449 -0.020924397092312575 -30.497671150416114 -0.020721928868442773 -30.507535503711498
1450 -0.020928807463496922 -30.518599957879612 -0.021003048308193682 -30.528538552019693
1451 -0.020932743698358534 -30.539532701577972 -0.020968411583453417 -30.549506963603147
1452 -0.02091813934966922 -30.56045084092764 -0.020990285836160184 -30.570497249439306
1453 -0.02092530783265829 -30.5813761487603 -0.020948841888457536 -30.591446091327764
1454 -0.02092360509559512 -30.602299753855895 -0.020874177385121585 -30.612320268712885
1455 -0.020925973262637853 -30.623225727118534 -0.02097893478348851 -30.633299203496374
1456 -0.02092436235398054 -30.644150089472515 -0.020789506379514933 -30.65408870987589
1457 -0.020921285171061753 -30.665071374643578 -0.020824561733752488 -30.674913271609643
1458 -0.02092462880536914 -30.685996003448945 -0.02090670047327876 -30.695819972082923
1459 -0.020926749613136054 -30.70692275306208 -0.02097352184355259 -30.716793493926474
1460 -0.020905285608023405 -30.727828038670104 -0.021293498948216437 -30.738086992874692
1461 -0.020921274553984404 -30.74874931322409 -0.02089648339897394 -30.758983476273666
1462 -0.020923697389662266 -30.76967301061375 -0.02088451776653528 -30.779867994040202
1463 -0.02092398889362812 -30.79059699950738 -0.020888885855674742 -30.80075687989588
1464 -0.02092308420687914 -30.811520083714257 -0.020857744850218296 -30.821614624746097
1465 -0.020922247692942618 -30.8324423314072 -0.020988445635885 -30.842603070381983
1466 -0.02092354902997613 -30.853365880437178 -0.020916847977787256 -30.86351991835977
1467 -0.020925935264676808 -30.874291815701856 -0.02093155151233077 -30.8844514698721
1468 -0.0209258827380836 -30.89521769843994 -0.020957399904727936 -30.905408869776828
1469 -0.020923458505421877 -30.91614115694536 -0.02087585609406233 -30.92628472587089
1470 -0.02092435508966446 -30.937065512035026 -0.020904496498405933 -30.947189222369296
1471 -0.02092683417722583 -30.95799234621225 -0.020858838967978955 -30.968048061337274
1472 -0.020927684474736453 -30.978920030686986 -0.021022841800004244 -30.98907090313728
1473 -0.0209247725084424 -30.99984480319543 -0.020609016809612513 -31.00967991994689
1474 -0.02092807963490486 -31.020772882830336 -0.020835782028734685 -31.030515701975624
1475 -0.02092748386785388 -31.04170036669819 -0.02099671997129917 -31.051512421946924
1476 -0.020937783643603325 -31.062638150341794 -0.021117534302175046 -31.0726299562491
1477 -0.020928442385047673 -31.083566592726843 -0.02092192666605115 -31.09355188291515
1478 -0.020928469859063624 -31.104495062585908 -0.02089841812849045 -31.11445030104364
1479 -0.02092876061797142 -31.125423823203878 -0.020929369796067476 -31.135379670839708
1480 -0.02092972844839096 -31.14635355165227 -0.020936272107064724 -31.156315942946772
1481 -0.02092520333826542 -31.167278754990534 -0.020921931229531766 -31.177237874176303
1482 -0.020927614718675613 -31.18820636970921 -0.020925149973481893 -31.198163024149785
1483 -0.020929030515253542 -31.209135400224465 -0.02090020403265953 -31.219063228182446
1484 -0.020931156259030102 -31.230066556483496 -0.02093987464904785 -31.240003102831494
1485 -0.02093691471964121 -31.251003471203138 -0.020937684644013643 -31.26094078747551
1486 -0.02092834757640958 -31.271931818779546 -0.02095117196440697 -31.281891959439914
1487 -0.02092599347233772 -31.292857812251885 -0.02091231578961015 -31.302804275229523
1488 -0.02092550089582801 -31.313783313147713 -0.02093692636117339 -31.323741201590696
1489 -0.0209295897744596 -31.334712902922174 -0.020912817772477867 -31.344654019363173
1490 -0.020924204122275115 -31.355637107044448 -0.020978327095508575 -31.365632346458682
1491 -0.020928243175148964 -31.376565350219597 -0.020925467647612096 -31.386557814106293
1492 -0.020924349687993525 -31.39748969990759 -0.02094451216980815 -31.407502326276102
1493 -0.020927648805081845 -31.418417348712673 -0.020954549498856067 -31.42845687577496
1494 -0.020929404068738222 -31.43934675278141 -0.021014358662068845 -31.449471234437027
1495 -0.020922031346708538 -31.460268784128118 -0.02090772073715925 -31.470378955174187
1496 -0.020926886424422263 -31.48119567055254 -0.02093872558325529 -31.491317680757444
1497 -0.02092996584251523 -31.502125636395057 -0.020968267973512412 -31.512285948730955
1498 -0.020934385899454355 -31.523060022294512 -0.02115667462348938 -31.533442623354446
1499 -0.02093050042167306 -31.543990522716186 -0.020862051099538804 -31.554304674453984
1500 -0.020928311720490457 -31.564918834436675 -0.020948138460516928 -31.575252812914503
1501 -0.020926815830171107 -31.585845650266847 -0.020809451956301926 -31.596062264870806
1502 -0.020929412450641394 -31.60677506271749 -0.021047122497111558 -31.61710938736792
1503 -0.0209249135106802 -31.62769997622817 -0.02078547915443778 -31.637894866522355
1504 -0.020927640609443188 -31.64862761683761 -0.020908614713698627 -31.658803481236053
1505 -0.020923139248043298 -31.669550756085656 -0.020343099627643822 -31.679146580863698
1506 -0.02093603303655982 -31.690486789122215 -0.021000286005437373 -31.700146866869137
1507 -0.020935366116464137 -31.71142215523868 -0.02083973539993167 -31.72098660226907
1508 -0.020930111687630416 -31.73235226692631 -0.02096037669107318 -31.74194697896014
1509 -0.02093343958258629 -31.753285706508894 -0.020928867068141697 -31.762875846028283
1510 -0.020934980176389218 -31.774220686685283 -0.020948157645761967 -31.783824003674045
1511 -0.020941671170294284 -31.795162357855578 -0.020569818560034037 -31.80439382223408
1512 -0.020935775991529227 -31.816098133847106 -0.02104875836521387 -31.825442580599294
1513 -0.020943879894912244 -31.837042013742018 -0.02075432110577822 -31.84619690170507
1514 -0.020934085082262754 -31.85797609882428 -0.02103821486234665 -31.867235116567418
1515 -0.020931913051754236 -31.878908011876035 -0.020829597674310207 -31.88806471424173
1516 -0.02093365676701069 -31.899841668643045 -0.02111693620681763 -31.909181650448545
1517 -0.02093517268076539 -31.92077684132381 -0.020789247285574675 -31.92997089773412
1518 -0.020932127628475426 -31.941708968952288 -0.020934055931866168 -31.950904953665987
1519 -0.020937351509928703 -31.962646320462216 -0.020900906808674336 -31.97180586047466
1520 -0.020935086905956267 -31.983581407368174 -0.021026917826384307 -31.992832778301043
1521 -0.02093656351789832 -32.00451797088607 -0.02095404900610447 -32.01378682730715
1522 -0.02093382813036442 -32.02545179901644 -0.021156114339828492 -32.03494294164698
1523 -0.020935627166181803 -32.04638742618262 -0.020920519810169937 -32.05586346145715
1524 -0.02093345271423459 -32.06732087889685 -0.021012332383543254 -32.07687579384069
1525 -0.02092994572594762 -32.0882508246228 -0.021280779410153626 -32.09815657325085
1526 -0.020934025291353464 -32.10918484991415 -0.021105311810970306 -32.11926188506182
1527 -0.02092783823609352 -32.13011268815024 -0.020909309573471545 -32.140171194635286
1528 -0.020926410146057606 -32.1510390982963 -0.020964750833809376 -32.1611359454691
1529 -0.020930484030395748 -32.171969582326696 -0.020762188732624053 -32.181898134201724
1530 -0.020927019510418178 -32.19289660183711 -0.02083866549655795 -32.20273679969828
1531 -0.020931032579392196 -32.2138276344165 -0.020915763825178145 -32.22365256352346
1532 -0.02092842133715749 -32.234756055753664 -0.021002672892063857 -32.244655236415525
1533 -0.020927270967513324 -32.255683326721176 -0.02092417040839791 -32.265579406823925
1534 -0.02092974092811346 -32.276613067649286 -0.020919442642480135 -32.286498849466405
1535 -0.020929306279867887 -32.297542373929154 -0.020822976250201464 -32.307321825716606
1536 -0.02093281699344516 -32.3184751909226 -0.020997407380491495 -32.3283192330971
1537 -0.020934584457427262 -32.33940977538003 -0.020981608424335718 -32.34930084152143
1538 -0.020937041752040385 -32.36034681713207 -0.02128717666491866 -32.37058801818635
1539 -0.02092989133670926 -32.381276708468775 -0.020982785057276486 -32.39157080324363
1540 -0.020926852244883776 -32.40220356071366 -0.020911556854844093 -32.41248236009847
1541 -0.02092882264405489 -32.42313238335771 -0.020922823715955018 -32.43340518381443
1542 -0.020928512420505287 -32.444060895778215 -0.020927933882921933 -32.45433311769735
1543 -0.020926433429121972 -32.46498732920734 -0.02092568464577198 -32.47525880234313
1544 -0.020932026114314793 -32.485919355321656 -0.02108535813167691 -32.496344160474806
1545 -0.020927129592746497 -32.506846484914405 -0.02093171505257487 -32.51727587552738
1546 -0.020930150337517262 -32.527776635251925 -0.020929397083818913 -32.5382052726112
1547 -0.0209278279915452 -32.54870446324347 -0.020936382375657557 -32.55914165498686
1548 -0.020934201963245868 -32.56963866520671 -0.02138967951759696 -32.58053133450446
1549 -0.02092687301337719 -32.59056553822009 -0.021017755568027496 -32.60154909007248
1550 -0.020923662558197977 -32.61148920077829 -0.020951206609606744 -32.62250029668209
1551 -0.020930864941328765 -32.632420065719614 -0.020617300365120172 -32.64311759704721
1552 -0.020924230013042687 -32.65334429573266 -0.02104377094656229 -32.66416136799377
1553 -0.02092660153284669 -32.67427089726551 -0.02090211268514395 -32.68506348067891
1554 -0.02092745592817664 -32.69519835319368 -0.0209318813867867 -32.7059953620657
1555 -0.020929483603686093 -32.71612783679737 -0.021205619536340238 -32.72720098160204
1556 -0.020924779307097196 -32.737052616104464 -0.0210304063744843 -32.748231387976524
1557 -0.020925968326628207 -32.75797858443109 -0.02088446170091629 -32.76911584967744
1558 -0.020927577279508114 -32.7789061617106 -0.020994608104228974 -32.79011045778167
1559 -0.020923812687397004 -32.799829974398 -0.020905601698905228 -32.81101605948058
1560 -0.020931675843894482 -32.8207616502419 -0.02072158483788371 -32.831737644318466
1561 -0.020925267599523067 -32.84168691784142 -0.020950256567448377 -32.85268790088591
1562 -0.0209265167824924 -32.86261343462392 -0.020895590726286172 -32.873583491612195
1563 -0.02092537209391594 -32.88353880671783 -0.020869947597384454 -32.89445343920958
1564 -0.020922564528882505 -32.90446137124671 -0.02114080945029855 -32.91559424865988
1565 -0.020924106054008008 -32.92538547730072 -0.020994279067963362 -32.93658852772784
1566 -0.02092386092990637 -32.94630933823063 -0.020916166342794897 -32.957504694070636
1567 -0.020926559437066318 -32.96723589766769 -0.021018621139228345 -32.97852331520986
1568 -0.020903871022164823 -32.988139768689855 -0.019660753104835747 -32.9981840683147
1569 -0.020936240814626216 -33.00907600950448 -0.020922959316521883 -33.01910702763122
1570 -0.020936065074056386 -33.030012074578536 -0.020952015835791826 -33.04005904346701
1571 -0.020936611015349625 -33.05094868559389 -0.02091845767572522 -33.06097750114274
1572 -0.020936649572104216 -33.071885335165994 -0.02088677594438195 -33.08186427708712
1573 -0.020937449391931297 -33.092822784557924 -0.020857553742825986 -33.10272183082995
1574 -0.02093579126521945 -33.11375857582314 -0.02095583248883486 -33.12367766331879
1575 -0.0209365077316761 -33.13469508355482 -0.02092878632247448 -33.14460644964126
1576 -0.020940452720969914 -33.15563553627579 -0.02102548014372587 -33.165631929784986
1577 -0.020940479729324578 -33.176576016005114 -0.020800433587282896 -33.18643236337227
1578 -0.0209272563457489 -33.197503272350865 -0.02091669011861086 -33.20734905349088
1579 -0.02093418650329113 -33.218437458854154 -0.020938024669885636 -33.22828707816077
1580 -0.020929835736751556 -33.239367294590906 -0.021498591359704732 -33.24978566952047
1581 -0.02093429658561945 -33.26030159117653 -0.02092520724982023 -33.27071087677029
1582 -0.02092940704897046 -33.281230998225496 -0.020920999813824892 -33.29163187658411
1583 -0.020930900145322083 -33.30216189837082 -0.020949634723365307 -33.31258151130748
1584 -0.020930911786854266 -33.323092810157675 -0.020924321189522744 -33.333505832497
1585 -0.020931224897503854 -33.34402403505518 -0.02095027668401599 -33.35445610918102
1586 -0.02093050265684724 -33.36495453771202 -0.020892185065895318 -33.37534829424692
1587 -0.020936611015349625 -33.385891148727374 -0.020959130860865115 -33.396307425107786
1588 -0.02092761332169175 -33.40681876204906 -0.02088722074404359 -33.41719464585183
1589 -0.020929620042443274 -33.42774838209151 -0.020847878232598305 -33.43804252408443
1590 -0.02094514910131693 -33.44869353119282 -0.021259142830967904 -33.4593016669154
1591 -0.020926176756620406 -33.46961970794944 -0.020798655971884728 -33.48010032288729
1592 -0.02093491330742836 -33.49055462125687 -0.0208817127160728 -33.500982035603364
1593 -0.020930012036114932 -33.51148463329299 -0.021051943022757768 -33.52203397862612
1594 -0.020930694695562125 -33.53241532798855 -0.02088186964392662 -33.54291584827005
1595 -0.020936022885143755 -33.5533513508737 -0.020751122385263443 -33.56366697065531
1596 -0.020929060690104962 -33.574280411563805 -0.02071644049137831 -33.58438341114669
1597 -0.02093830332159996 -33.595218714885405 -0.0209487640298903 -33.60533217517658
1598 -0.020937210228294135 -33.6161559251137 -0.02098442604765296 -33.62631660122423
1599 -0.020934553630650044 -33.637090478744355 -0.02083773594349623 -33.64715433716773
1600 -0.020934977289289235 -33.65802545603364 -0.02125370968133211 -33.66840804684906
1601 -0.020934663247317076 -33.67896011928096 -0.020921779703348874 -33.68932982655241
1602 -0.02093618530780077 -33.69989630458876 -0.02094837697222829 -33.71027820352464
1603 -0.020934251695871355 -33.72083055628463 -0.020931025221943855 -33.73120922874658
1604 -0.020934003312140702 -33.741764559596774 -0.020921272132545708 -33.752130500879126
1605 -0.02093395171687007 -33.762698511313644 -0.0209279241040349 -33.77305842498316
1606 -0.020934078190475703 -33.78363258950412 -0.020924135111272335 -33.793982560094435
1607 -0.020933766569942235 -33.80456635607406 -0.020907505135983228 -33.814890065230415
1608 -0.020941961742937564 -33.825508317817 -0.020891036372631788 -33.83578110160305
1609 -0.020936509873718024 -33.84644482769072 -0.020945535320788623 -33.85672663692384
1610 -0.020934402011334896 -33.86737922970205 -0.020781787112355232 -33.87750842403619
1611 -0.020936587639153004 -33.88831581734121 -0.021148291137069463 -33.89865671517326
1612 -0.02094015832990408 -33.909255975671115 -0.020836298819631338 -33.91949301399289
1613 -0.020935607980936764 -33.930191583652054 -0.020823069103062152 -33.94031608309595
1614 -0.020933138392865657 -33.951124722044916 -0.020679237972944974 -33.96099532106889
1615 -0.02093915231525898 -33.972063874360174 -0.020995480474084616 -33.98199080154298
1616 -0.02093972647562623 -33.9930036008358 -0.02089863009750843 -34.00288943164048
1617 -0.020939165074378253 -34.01394276591018 -0.021035514120012522 -34.0239249457605
1618 -0.02093911822885275 -34.03488188413903 -0.021000200416892767 -34.04492514617739
1619 -0.020929256919771433 -34.055811141058804 -0.021576574351638556 -34.06650172052903
1620 -0.020931222755461932 -34.07674236381427 -0.020661559980362655 -34.087163280509394
1621 -0.02093546986579895 -34.097677833680066 -0.020935455430299045 -34.10809873593969
1622 -0.020936326868832112 -34.1186141605489 -0.02092990716919303 -34.12902864310888
1623 -0.020935944560915232 -34.13955010510982 -0.02081923671066761 -34.149847879819546
1624 -0.020941389445215463 -34.16049149455503 -0.021086352597922086 -34.170934232417466
1625 -0.020934594608843327 -34.18142608916388 -0.02090229159221053 -34.19183652400967
1626 -0.02092181667685509 -34.20234790584073 -0.020316590461879967 -34.212153114471555
1627 -0.02094283150509 -34.22329073734582 -0.020900487061589958 -34.23305360153314
1628 -0.020940958801656962 -34.24423169614748 -0.020952140819281338 -34.254005742352426
1629 -0.020942193642258643 -34.265173889789736 -0.020947413984686136 -34.27495315633711
1630 -0.020942444913089275 -34.286116334702825 -0.02099274527281523 -34.295945901609926
1631 -0.02094326978549361 -34.307059604488316 -0.02099313326179981 -34.31693903487172
1632 -0.02094688853248954 -34.32800649302081 -0.021445458568632603 -34.33838449344036
1633 -0.020934930071234703 -34.34894142309204 -0.02091754265129566 -34.359302036091655
1634 -0.020932593662291766 -34.36987401675434 -0.02096146335825324 -34.38026349944991
1635 -0.020934341568499805 -34.390808358322836 -0.02100464263930917 -34.40126814208922
1636 -0.020933461748063563 -34.4117418200709 -0.021720454189926387 -34.42298859627915
1637 -0.020927731599658727 -34.43266955167056 -0.020912144239991902 -34.44390074051914
1638 -0.020925076492130757 -34.45359462816269 -0.02102642981335521 -34.464927170332494
1639 -0.020927306823432447 -34.47452193498612 -0.020961417257785796 -34.48588858759028
1640 -0.02092647524550557 -34.495448410231624 -0.02091662921011448 -34.506805216800394
1641 -0.020929085835814477 -34.51637749606744 -0.02097347369417548 -34.52777869049457
1642 -0.02092617703601718 -34.53730367310346 -0.02091195648536086 -34.548690646979935
1643 -0.02092816522344947 -34.55823183832691 -0.02071902956813574 -34.56940967654807
1644 -0.020931825693696737 -34.579163664020605 -0.02099021226167679 -34.59039988880975
1645 -0.02092904495075345 -34.60009270897136 -0.02107203034684062 -34.61147191915659
1646 -0.020930573344230652 -34.62102328231559 -0.02094170022755861 -34.63241361938415
1647 -0.020920658484101295 -34.64194394079969 -0.02067110426723957 -34.65308472365139
1648 -0.020925702061504126 -34.662869642861196 -0.021150654833763837 -34.67423537848515
1649 -0.020929640159010887 -34.68379928302021 -0.021039828192442656 -34.69527520667759
1650 -0.02092651529237628 -34.70472579831258 -0.0209570768289268 -34.71623228350652
1651 -0.02092562513425946 -34.72565142344684 -0.020918460749089717 -34.73715074425561
1652 -0.02093010228127241 -34.74658152572811 -0.020892004296183587 -34.758042748551794
1653 -0.020929721649736166 -34.76751124737785 -0.02106175646185875 -34.779104505013656
1654 -0.020924075692892074 -34.788435323070736 -0.0209471745416522 -34.80005167955531
1655 -0.020924863032996656 -34.80936018610373 -0.020887726545333864 -34.82093940610064
1656 -0.02092386381700635 -34.830284049920735 -0.02098716711625457 -34.841926573216895
1657 -0.02092659315094352 -34.85121064307168 -0.020867781527340413 -34.86279435474424
1658 -0.020922379940748213 -34.87213302301243 -0.02100988384336233 -34.8838042385876
1659 -0.020925840362906456 -34.89305886337534 -0.020959709584712983 -34.90476394817232
1660 -0.020925432443618774 -34.913984295818956 -0.021251660585403443 -34.92601560875772
1661 -0.020922946371138097 -34.93490724219009 -0.02094534132629633 -34.94696095008402
1662 -0.020924656931310893 -34.95583189912141 -0.02081116707995534 -34.967772117163975
1663 -0.02092580161988735 -34.976757700741295 -0.02096919119358063 -34.988741308357554
1664 -0.020925277099013328 -34.997682977840306 -0.02135792663320899 -35.01009923499076
1665 -0.020922753494232893 -35.01860573133454 -0.02091428292915225 -35.03101351791992
1666 -0.020922488998621702 -35.03952822033316 -0.020912496373057365 -35.051926014292974
1667 -0.020916866324841975 -35.060445086658 -0.02086015660315752 -35.07278617089613
1668 -0.02092196177691221 -35.08136704843491 -0.02094215005636215 -35.09372832095249
1669 -0.0209220290184021 -35.102289077453314 -0.02093384237959981 -35.11466216333209
1670 -0.02092179674655199 -35.12321087419986 -0.020834668073803186 -35.135496831405895
1671 -0.020922513119876383 -35.14413338731974 -0.020758759416639804 -35.15625559082253
1672 -0.02092671152204275 -35.165060098841785 -0.020891688019037246 -35.177147278841566
1673 -0.020923145581036806 -35.18598324442282 -0.020972763281315566 -35.19812004212288
1674 -0.02092288276180625 -35.20690612718463 -0.02094074534252286 -35.2190607874654
1675 -0.020921923127025364 -35.22782805031166 -0.021035156119614838 -35.24009594358502
1676 -0.020921323727816344 -35.24874937403948 -0.020950468629598616 -35.26104641221462
1677 -0.020915883127599955 -35.26966525716708 -0.021228573564440013 -35.28227498577906
1678 -0.020922105573117734 -35.2905873627402 -0.02098258025944233 -35.3032575660385
1679 -0.02092018788680434 -35.311507550627 -0.020928895566612482 -35.324186461605116
1680 -0.020920741744339465 -35.33242829237134 -0.02094388660043478 -35.34513034820555
1681 -0.02092078756541014 -35.35334907993675 -0.020908337831497193 -35.36603868603705
1682 -0.020922300405800343 -35.37427138034255 -0.02090643998235464 -35.386945126019405
1683 -0.02092278515920043 -35.39519416550175 -0.021095220185816287 -35.40804034620522
1684 -0.02091991323977709 -35.41611407874153 -0.02096507903188467 -35.4290054252371
1685 -0.02091919044032693 -35.43703326918185 -0.02091996744275093 -35.44992539267985
1686 -0.020919987931847572 -35.4579532571137 -0.020900927390903233 -35.470826320070756
1687 -0.020922152791172266 -35.47887540990487 -0.020982111990451812 -35.491808432061205
1688 -0.020920101925730704 -35.499795511830605 -0.020901779737323524 -35.51271021179853
1689 -0.0209219291806221 -35.52071744101123 -0.020382412523031235 -35.53309262432156
1690 -0.02092121262103319 -35.54163865363226 -0.02098506186157465 -35.554077686183135
1691 -0.020920968800783157 -35.56255962243304 -0.020919103268533946 -35.57499678945167
1692 -0.020919439475983383 -35.583479061909024 -0.020886905305087567 -35.59588369475676
1693 -0.020922614075243474 -35.60440167598427 -0.02092438144609332 -35.61680807620285
1694 -0.020923843886703253 -35.62532551987098 -0.020910159777849914 -35.6377182359807
1695 -0.020920770335942508 -35.64624629020692 -0.020951863937079908 -35.65867009991778
1696 -0.020923329796642066 -35.66716962000356 -0.02101576151326299 -35.67968586143104
1697 -0.020927715487778185 -35.68809733549134 -0.021197820641100408 -35.70088368207214
1698 -0.02092299461364746 -35.70902033010499 -0.020901965163648128 -35.721785647235784
1699 -0.020925990398973228 -35.72994632050396 -0.020695498026907445 -35.742481145262694
1700 -0.020928853098303078 -35.75087517360227 -0.02088696099817753 -35.76336810626087
1701 -0.020925106853246687 -35.771800280455516 -0.020940629206597804 -35.78430873546747
1702 -0.02092632567510009 -35.792726606130614 -0.02094183275476098 -35.80525056822223
1703 -0.020927395951002837 -35.81365400208162 -0.020940377097576856 -35.8261909453198
1704 -0.02093664025887847 -35.8345906423405 -0.02176560861989856 -35.8479565539397
1705 -0.020916752610355617 -35.855507394950855 -0.02089395010843873 -35.86885050404814
1706 -0.020917753409594297 -35.87642514836045 -0.020928618591278793 -35.88977912263942
1707 -0.020918022375553846 -35.897343170736 -0.020911361556500196 -35.91069048419592
1708 -0.02091730134561658 -35.91826047208162 -0.020857433788478374 -35.931547917984396
1709 -0.020919456705451013 -35.93917992878707 -0.020873451326042413 -35.952421369310436
1710 -0.020919567719101907 -35.960099496506174 -0.020876902621239424 -35.973298271931675
1711 -0.020919395424425603 -35.9810188919306 -0.02091807732358575 -35.99421634925526
1712 -0.02092323321849108 -36.00194212514909 -0.020995781384408475 -36.01521213063967
1713 -0.02091611586511135 -36.022858241014205 -0.021231258194893597 -36.03644338883456
1714 -0.0209180423989892 -36.043776283413195 -0.020865693874657153 -36.05730908270922
1715 -0.020919172652065755 -36.06469545606526 -0.020910772308707238 -36.07821985501793
1716 -0.020918947365134954 -36.08561440343039 -0.02093434100970626 -36.099154196027634
1717 -0.020919661968946457 -36.10653406539934 -0.0208887929096818 -36.120042988937314
1718 -0.02092253537848592 -36.127456600777826 -0.020833642967045308 -36.14087663190436
1719 -0.020920185558497905 -36.14837678633632 -0.020922757498919965 -36.161799389403285
1720 -0.02091953856870532 -36.16929632490503 -0.020797898713499307 -36.18259728811678
1721 -0.020926189981400965 -36.19022251488643 -0.021017201337963344 -36.20361448945474
1722 -0.020921021699905396 -36.211143536586334 -0.020892240572720766 -36.224506730027464
1723 -0.020919750351458787 -36.232063286937795 -0.020906879846006633 -36.245413609873474
1724 -0.02092022690922022 -36.25298351384701 -0.02080679815262556 -36.2662204080261
1725 -0.02092011831700802 -36.27390363216402 -0.0207716628909111 -36.28699207091701
1726 -0.02092495169490576 -36.29482858385893 -0.021048719342797995 -36.30804079025981
1727 -0.02092199753969908 -36.31575058139863 -0.02093827547505498 -36.32897906573486
1728 -0.020921733789145948 -36.336672315187776 -0.021029501501470805 -36.35000856723634
1729 -0.020919083524495362 -36.35759139871227 -0.02115843240171671 -36.371166999638056
1730 -0.020901869609951974 -36.378493268322224 -0.020379115641117097 -36.391546115279176
1731 -0.02092661550268531 -36.39941988382491 -0.02092897556722164 -36.4124750908464
1732 -0.020926901325583457 -36.42034678515049 -0.0209314139559865 -36.433406504802385
1733 -0.020927159953862427 -36.441273945104356 -0.02090732762590051 -36.454313832428284
1734 -0.020928747672587632 -36.46220269277694 -0.020942623261362314 -36.475256455689646
1735 -0.020931757986545563 -36.48313445076349 -0.02095122542232275 -36.49620768111197
1736 -0.02091532899066806 -36.504049779754155 -0.019409737456589936 -36.51561741856856
1737 -0.020942560397088528 -36.52499234015124 -0.020937072671949865 -36.53655449124051
1738 -0.02094128532335162 -36.545933625474596 -0.020937830302864315 -36.55749232154337
1739 -0.020941409282386303 -36.56687503475698 -0.020937840826809405 -36.57843016237018
1740 -0.020941316988319157 -36.5878163517453 -0.02098267460241914 -36.599412836972604
1741 -0.020941091515123845 -36.60875744326043 -0.02094803610816598 -36.62036087308077
1742 -0.02094156015664339 -36.62969900341707 -0.020972959976643325 -36.641333833057416
1743 -0.020938691310584547 -36.650637694727656 -0.020960465539246798 -36.66229429859666
1744 -0.020940936356782913 -36.67157863108444 -0.020980807580053808 -36.683275106176715
1745 -0.02093919813632965 -36.69251782922077 -0.020902791153639556 -36.704177897330354
1746 -0.020938961766660213 -36.71345679098743 -0.020881876535713672 -36.725059773866064
1747 -0.020940115302801134 -36.73439690629023 -0.019946541544049977 -36.745006315410116
1748 -0.020946383755654097 -36.755343290045886 -0.02091017533093691 -36.765916490741056
1749 -0.02094870023429394 -36.77629199028018 -0.02094434080645442 -36.78686083154751
1750 -0.020946355909109114 -36.79723834618929 -0.020952458400279282 -36.80781328994779
1751 -0.020947096403688192 -36.81818544259298 -0.020920899137854575 -36.828734189085644
1752 -0.020946249831467867 -36.839131692424445 -0.020985725242644547 -36.84971991432829
1753 -0.020947772171348335 -36.86007946459579 -0.020926236733794214 -36.87064615106208
1754 -0.02095223432406783 -36.88103169891986 -0.020646467432379724 -36.89129261849446
1755 -0.020947301853448154 -36.90197900077331 -0.02083936193957925 -36.91213198043404
1756 -0.020948249101638793 -36.922927249874945 -0.020879064127802847 -36.933011044561844
1757 -0.020953067857772113 -36.94388031773272 -0.02101670689880848 -36.95402775146065
1758 -0.02094991821795702 -36.96483023595068 -0.020925858058035374 -36.974953609518685
1759 -0.0209505969658494 -36.985780832916525 -0.020881582330912352 -36.9958351918496
1760 -0.02094893604516983 -37.0067297689617 -0.020984738040715455 -37.01681992989032
1761 -0.020951125770807266 -37.027680894732505 -0.02094307215884328 -37.03776300204916
1762 -0.02094889720901847 -37.04862979194152 -0.020965269673615693 -37.05872827172278
1763 -0.0209488682448864 -37.06957866018641 -0.02103331806138158 -37.07976158978416
1764 -0.020947733242064715 -37.090526393428476 -0.020969468541443347 -37.10073105832561
1765 -0.02094534570351243 -37.111471739131986 -0.020914990175515413 -37.12164604850112
1766 -0.02094353558495641 -37.13241527471694 -0.021201655641198157 -37.14284770414232
1767 -0.020945625100284814 -37.15336089981722 -0.02093187430873513 -37.163779578451056
1768 -0.02094478365033865 -37.17430568346756 -0.02100816825404763 -37.184787746705105
1769 -0.020945253781974316 -37.19525093724953 -0.020958522520959377 -37.20574626922606
1770 -0.020945975091308355 -37.21619691234084 -0.02093793675303459 -37.2266842059791
1771 -0.02094261897727847 -37.23713953131812 -0.020863053668290377 -37.24754725964739
1772 -0.02094866828992963 -37.25808819960805 -0.021017449069768192 -37.26856470871716
1773 -0.0209441046230495 -37.2790323042311 -0.020936586428433657 -37.28950129514559
1774 -0.02095720125362277 -37.299989505484724 -0.021248894091695548 -37.31075018923729
1775 -0.020945282932370902 -37.3209347884171 -0.02094192700460553 -37.331692116241896
1776 -0.020941782090812922 -37.341876570507914 -0.020973890274763107 -37.35266600651666
1777 -0.020941073819994927 -37.36281764432791 -0.020536615140736104 -37.37320262165739
1778 -0.020947321970015764 -37.383764966297925 -0.020900110062211753 -37.394102731719606
1779 -0.02094633048400283 -37.404711296781926 -0.0209257448092103 -37.41502847652882
1780 -0.02094771238043904 -37.425659009162366 -0.020961466990411282 -37.43598994351923
1781 -0.02094776416197419 -37.44660677332434 -0.020917418785393237 -37.45690736230463
1782 -0.02094933679327369 -37.46755611011761 -0.020814841147512197 -37.47772220345214
1783 -0.02094485554844141 -37.488500965666056 -0.020576907135546208 -37.49829911058769
1784 -0.020949403196573256 -37.50945036886263 -0.02092604460194707 -37.51922515518964
1785 -0.020951026864349843 -37.53040139572698 -0.020925646461546422 -37.54015080165119
1786 -0.020952314045280217 -37.551353709772265 -0.02094252035021782 -37.561093322001405
1787 -0.020956091582775116 -37.57230980135504 -0.021227927692234517 -37.58232124969364
1788 -0.020948992110788822 -37.59325879346583 -0.020932904537767173 -37.60325415423141
1789 -0.02094806553795934 -37.61420685900379 -0.0209223379381001 -37.62417649216951
1790 -0.020947472006082535 -37.63515433100987 -0.020951423235237597 -37.64512791540475
1791 -0.020947964303195475 -37.65610229531307 -0.020948099065572025 -37.66607601447032
1792 -0.02094668662175536 -37.677048981934824 -0.020912562403827904 -37.68698857687415
1793 -0.02094848481938243 -37.69799746675421 -0.0209389909170568 -37.70792756779121
1794 -0.02094588680192828 -37.718943353556135 -0.020832769013941287 -37.72876033680515
1795 -0.020948581211268903 -37.73989193476741 -0.020928908698260786 -37.74968924550341
1796 -0.020949317328631877 -37.760841252096036 -0.02091320315375924 -37.77060244865717
1797 -0.020954708755016326 -37.78179596085105 -0.020797053631395102 -37.79139950228857
1798 -0.02094799345359206 -37.80274395430464 -0.020922718849033118 -37.812322221137606
1799 -0.020951720885932446 -37.82369567519057 -0.0208660994656384 -37.83318832060324
1800 -0.020951191335916518 -37.84464686652649 -0.02092035822570324 -37.85410867882894
1801 -0.020955060701817275 -37.865601927228305 -0.02108377879485488 -37.8751924576238
1802 -0.020947745256125926 -37.88654967248443 -0.02105832565575838 -37.896250783279555
1803 -0.020953009836375713 -37.9075026823208 -0.020863081607967616 -37.917113864887526
1804 -0.020954507403075695 -37.92845718972388 -0.020963615179061888 -37.93807748006659
1805 -0.02095042010769248 -37.949407609831574 -0.020936013385653495 -37.95901349345224
1806 -0.02094532372429967 -37.97035293355587 -0.021182354260236024 -37.98019584771247
1807 -0.020950245764106513 -37.99130317931998 -0.021133702713996172 -38.00132955042647
1808 -0.02094659274443984 -38.012249772064415 -0.021026172675192356 -38.02235572310166
1809 -0.02094434592872858 -38.03319411799314 -0.020988505426794292 -38.043344228528454
1810 -0.020948063209652902 -38.05414218120279 -0.02128394544124603 -38.0646281739697
1811 -0.020942899398505688 -38.0750850806013 -0.020915658865123987 -38.08554383283482
1812 -0.0209432203322649 -38.09602830093356 -0.020977613795548678 -38.106521446630374
1813 -0.020942501630634068 -38.1169708025642 -0.020890301652252675 -38.127411748282626
1814 -0.020941322576254605 -38.13791212514045 -0.020943329948931933 -38.14835507823156
1815 -0.020943462010473014 -38.158855587150924 -0.020857064705342054 -38.1692121429369
1816 -0.020944069605320692 -38.179799656756245 -0.02096395343542099 -38.19017609637232
1817 -0.020942668523639442 -38.20074232527988 -0.020804106164723633 -38.210980202537044
1818 -0.02094789072871208 -38.2216902160086 -0.021079180482774972 -38.232059383019816
1819 -0.020942971203476192 -38.24263318721207 -0.020998501777648927 -38.253057884797464
1820 -0.02094449857249856 -38.26357768578457 -0.02090895492583513 -38.2739668397233
1821 -0.020942022278904914 -38.28451970806347 -0.020934758242219687 -38.29490159796552
1822 -0.020940864458680153 -38.30546057252215 -0.020913648419082165 -38.3158152463846
1823 -0.020941664278507233 -38.32640223680066 -0.02094118660315871 -38.33675643298776
1824 -0.02094263434410095 -38.34734487114476 -0.020930649247020483 -38.35768708223478
1825 -0.02094204891473055 -38.3682869200595 -0.020937224570661783 -38.37862430680544
1826 -0.02094320086762309 -38.38923012092712 -0.02096046833321452 -38.399584775138656
1827 -0.020939338859170674 -38.41016945978629 -0.021015462465584278 -38.42060023760424
1828 -0.020944373309612276 -38.4311138330959 -0.020865103974938393 -38.44146534157918
1829 -0.020944765489548444 -38.452058598585445 -0.020987669937312603 -38.462453011516494
1830 -0.020941201504319905 -38.47299980008977 -0.02106414521113038 -38.48351715672762
1831 -0.020940868835896253 -38.49394066892566 -0.0208919744938612 -38.504409131221486
1832 -0.02094205031171441 -38.51488271923738 -0.020935169979929925 -38.525344301201415
1833 -0.020942430198192596 -38.53582514943557 -0.020947684720158576 -38.54629198592157
1834 -0.02094400245696306 -38.55676915189253 -0.020984416455030443 -38.5672764023766
1835 -0.020941851008683444 -38.57771100290122 -0.02078508920967579 -38.588061491586274
1836 -0.020943397749215366 -38.59865440065043 -0.021052697021514178 -38.60911418860779
1837 -0.020943391602486372 -38.61959779225292 -0.020978382788598537 -38.63009257139639
1838 -0.020936837047338487 -38.640534629300255 -0.021150560304522514 -38.65124313170091
1839 -0.020939537696540354 -38.6614741669968 -0.020887778885662556 -38.672130910586574
1840 -0.02094213627278805 -38.682416303269584 -0.020900353230535983 -38.69303126381711
1841 -0.02094102893024683 -38.70335733219983 -0.020837471168488265 -38.7138687349856
1842 -0.02094558048993349 -38.724302912689765 -0.02114257598295808 -38.73501131096856
1843 -0.020938646886497735 -38.745241559576264 -0.0209016147069633 -38.755912925675524
1844 -0.020946204010397197 -38.766187763586665 -0.020666750986129044 -38.776579676661655
1845 -0.020942591689527036 -38.78713035527619 -0.020936650410294532 -38.797516327071946
1846 -0.020941495802253483 -38.808071851078445 -0.021090742200613022 -38.81860706927256
1847 -0.020937098655849695 -38.829008949734295 -0.02086359476670623 -38.83947066403927
1848 -0.02094272933900356 -38.8499516790733 -0.020945633854717018 -38.860416297893984
1849 -0.02094083158299327 -38.87089251065629 -0.02093480098992586 -38.88135109888391
1850 -0.02093845820054412 -38.89183096885684 -0.02086945017799735 -38.90222054906191
1851 -0.020941545255482197 -38.91277251411232 -0.02086924370378256 -38.923089792765694
1852 -0.02094677872955799 -38.93371929284188 -0.02114055696874857 -38.94423034973444
1853 -0.020935980137437582 -38.954655272979316 -0.020831318479031323 -38.96506166821347
1854 -0.020943069458007814 -38.97559834243732 -0.020835211034864187 -38.98589687924834
1855 -0.02094208300113678 -38.99654042543846 -0.020921295415610074 -39.00681817466395
1856 -0.02094335202127695 -39.01748377745974 -0.020949093531817196 -39.02776726819577
1857 -0.020936661027371885 -39.03842043848711 -0.02078965874388814 -39.04855692693965
1858 -0.02094237431883812 -39.059362812805944 -0.021019351854920387 -39.06957627879457
1859 -0.020942986756563187 -39.08030579956251 -0.020842105522751807 -39.090418384317324
1860 -0.020943306479603054 -39.10124910604211 -0.020880629122257233 -39.111299013439584
1861 -0.020941334683448075 -39.12219044072556 -0.02096145274117589 -39.13226046618076
1862 -0.02094434266909957 -39.14313478339466 -0.020962900016456842 -39.15322336619722
1863 -0.020941898599267005 -39.164076681993926 -0.020948602911084892 -39.1741719691083
1864 -0.020943073183298112 -39.18501975517722 -0.02094485154375434 -39.19511682065205
1865 -0.020940977055579423 -39.2059607322328 -0.020885481499135494 -39.21600230215119
1866 -0.020947636105120182 -39.226908368337924 -0.020985940285027028 -39.23698824243622
1867 -0.02094454662874341 -39.247852914966664 -0.020930670760571958 -39.25791891319679
1868 -0.02094630999490619 -39.26879922496157 -0.02094237757846713 -39.278861290775254
1869 -0.020945434272289277 -39.28974465923386 -0.020947126764804126 -39.299808417540056
1870 -0.020945302303880454 -39.31068996153774 -0.020948903262615205 -39.32075732080267
1871 -0.02094500344246626 -39.3316349649802 -0.020924533344805242 -39.341681854147474
1872 -0.02094449009746313 -39.35257945507767 -0.02090492993593216 -39.362586784083405
1873 -0.020942008681595327 -39.37352146375926 -0.02088925689458847 -39.383476040977996
1874 -0.020945350266993047 -39.39446681402625 -0.020964056253433228 -39.40444009723143
1875 -0.020946008805185556 -39.415412822831435 -0.020869052316993476 -39.425309149548426
1876 -0.020945001393556595 -39.43635782422499 -0.022144244518131018 -39.44745339406656
1877 -0.020937086828053 -39.45729491105305 -0.020958765968680383 -39.468412160035236
1878 -0.020935770124197006 -39.478230681177244 -0.020951729174703358 -39.48936388920994
1879 -0.020937037467956544 -39.499167718645204 -0.020937264803797005 -39.51030115401374
1880 -0.02093745432794094 -39.520105172973146 -0.020933314226567745 -39.53123446824031
1881 -0.020936343353241682 -39.54104151632639 -0.020931234955787657 -39.552165703196096
1882 -0.020934043172746896 -39.56197555949913 -0.02092776633799076 -39.573093469534086
1883 -0.02093652347102761 -39.58291208297016 -0.02093355720862746 -39.594027026742715
1884 -0.020931924507021905 -39.603844007477186 -0.020818462874740363 -39.61484548961746
1885 -0.02094039265066385 -39.62478440012785 -0.020892827399075033 -39.63573831701653
1886 -0.02093408377841115 -39.645718483906265 -0.02069492023438215 -39.656433237250916
1887 -0.020939907152205707 -39.66665839105847 -0.02086026603356004 -39.677293503284474
1888 -0.020944365952163934 -39.68760275701063 -0.020920085534453393 -39.69821358881893
1889 -0.020942109823226928 -39.708544866833854 -0.020937775168567895 -39.7191513639875
1890 -0.020945629663765432 -39.72949049649762 -0.020995596051216127 -39.740146960038714
1891 -0.020938822627067567 -39.750429319124684 -0.020982290990650652 -39.76112925102937
1892 -0.02094005737453699 -39.77136937649922 -0.020968482363969088 -39.782097733393336
1893 -0.020940486807376146 -39.7923098633066 -0.020927138905972243 -39.80302487229931
1894 -0.020942533388733864 -39.81325239669533 -0.02074379725381732 -39.823768669553125
1895 -0.020944409258663654 -39.834196805953994 -0.020967156533151864 -39.84473582608628
1896 -0.020944188814610243 -39.855140994768604 -0.02092865891754627 -39.865664485003826
1897 -0.02094550635665655 -39.87608650112526 -0.020938813406974077 -39.8866032984108
1898 -0.02094548474997282 -39.89703198587523 -0.020984509494155645 -39.90758780790495
1899 -0.02094214716926217 -39.917974133044495 -0.020954086817800997 -39.928541894722756
1900 -0.020933368988335133 -39.93890750203283 -0.02109928196296096 -39.94964117668572
1901 -0.020944539830088614 -39.95985204186292 -0.021053252369165422 -39.97069442905488
1902 -0.02094295956194401 -39.980795001424866 -0.020946112275123597 -39.99164054133001
1903 -0.020940905343741177 -40.00173590676861 -0.02092286981642246 -40.01256341114643
1904 -0.020936069637537004 -40.022671976406144 -0.02106495909392834 -40.03362837024036
1905 -0.020938865840435028 -40.04361084224658 -0.020932232961058617 -40.054560603201416
1906 -0.020941471680998802 -40.06455231392758 -0.020896632317453624 -40.07545723551887
1907 -0.020940840989351273 -40.08549315491693 -0.02095979806035757 -40.09641703357923
1908 -0.02093734024092555 -40.10643049515786 -0.021131380461156368 -40.117548414040385
1909 -0.02094084434211254 -40.12737133949997 -0.02097128387540579 -40.13851969791579
1910 -0.02093856018036604 -40.14830989968034 -0.02099385866895318 -40.15951355658474
1911 -0.020936931017786264 -40.16924683069813 -0.02083587385714054 -40.18034943044188
1912 -0.02093807319179177 -40.19018490388992 -0.020981605537235735 -40.201331035979116
1913 -0.020939328894019126 -40.21112423278394 -0.020938616525381804 -40.2222696525045
1914 -0.02093907753005624 -40.232063310314 -0.02089005336165428 -40.243159705866155
1915 -0.0209407115355134 -40.25300402184951 -0.020864942763000726 -40.26402464862915
1916 -0.020941318571567537 -40.27394534042108 -0.0210478525608778 -40.28507250119003
1917 -0.0209403651766479 -40.29488570559773 -0.020632410421967506 -40.305704911612
1918 -0.020945369265973568 -40.3158310748637 -0.02093990594148636 -40.326644817553486
1919 -0.020944554824382067 -40.336775629688084 -0.020934063661843538 -40.34757888121533
1920 -0.020943586900830268 -40.35771921658891 -0.021005281805992128 -40.36858416302132
1921 -0.020948751736432313 -40.378667968325345 -0.02125526387244463 -40.389839426893765
1922 -0.020939311664551496 -40.399607279989894 -0.02110969936475158 -40.410949126258515
1923 -0.020939175318926573 -40.42054645530882 -0.020935236290097237 -40.431884362548615
1924 -0.02094029588624835 -40.44148675119507 -0.020972342882305383 -40.45285670543092
1925 -0.020938391145318747 -40.46242514234039 -0.021011313889175653 -40.47386801932009
1926 -0.020936401188373567 -40.483361543528765 -0.020862051285803318 -40.4947300706059
1927 -0.020950075425207614 -40.50431161895397 -0.020624800864607096 -40.51535487147051
1928 -0.020939144864678384 -40.52525076381865 -0.02092259647324681 -40.536277467943755
1929 -0.020938778948038816 -40.54618954276668 -0.02094367491081357 -40.557221142854566
1930 -0.02093872018158436 -40.567128262948266 -0.02094397144392133 -40.578165114298486
1931 -0.020942224748432638 -40.5880704876967 -0.020961588621139525 -40.59912670291963
1932 -0.02093667946755886 -40.60900716716426 -0.02075474299490452 -40.61988144591453
1933 -0.02093897545710206 -40.62994614262136 -0.02096135597676039 -40.64084280189129
1934 -0.0209380186162889 -40.65088416123765 -0.020942799188196658 -40.66178560107949
1935 -0.020938740577548742 -40.6718229018152 -0.020994178019464016 -40.68277977909895
1936 -0.020938885770738123 -40.69276178758594 -0.020872762240469456 -40.70365254133942
1937 -0.020948078576475383 -40.71370986616241 -0.02113511860370636 -40.72478765994313
1938 -0.020938399247825146 -40.734648265410236 -0.020871237199753524 -40.74565889714289
1939 -0.020938691403716802 -40.75558695681395 -0.02092681434005499 -40.766585711482946
1940 -0.02093850951641798 -40.77652546633037 -0.02088235467672348 -40.78746806615967
1941 -0.0209406653419137 -40.79746613167228 -0.021381201595067977 -40.80884926775474
1942 -0.020933849085122348 -40.818399980757405 -0.020948808174580336 -40.82979807592932
1943 -0.020935931708663702 -40.83933591246607 -0.020883825607597828 -40.850681901536916
1944 -0.020933564845472576 -40.86026947731154 -0.020938688516616823 -40.87162059005353
1945 -0.020931792724877597 -40.88120127003642 -0.02102395221590996 -40.892644542269444
1946 -0.020933372154831886 -40.90213464219125 -0.02091217115521431 -40.91355671342466
1947 -0.020929858647286893 -40.923064500838535 -0.0208997268229723 -40.93445644024764
1948 -0.02093542627990246 -40.94399992711844 -0.020678707957267763 -40.9551351482049
1949 -0.020937821082770824 -40.96493774820121 -0.020824836380779744 -40.975959984585685
1950 -0.020936873089522124 -40.98587462129073 -0.020838228054344654 -40.99679821264003
1951 -0.020937826950103045 -41.00681244824084 -0.020996903628110887 -41.01779511626814
1952 -0.020938396081328393 -41.02775084432216 -0.02083862777799368 -41.03863374404613
1953 -0.020938478503376247 -41.04868932282554 -0.020935053285211325 -41.059568797331345
1954 -0.020941905677318573 -41.06963122850286 -0.020737696997821332 -41.080306494329164
1955 -0.020939924474805593 -41.09057115297766 -0.020915759168565272 -41.10122225349773
1956 -0.020942084211856126 -41.11151323718951 -0.020911637227982283 -41.12213389072571
1957 -0.020941166579723357 -41.13245440376924 -0.020934029202908277 -41.14306791992862
1958 -0.02094192886725068 -41.15339633263649 -0.02091579381376505 -41.16398371374238
1959 -0.020943115279078484 -41.17433944791557 -0.02070223456248641 -41.18468594830487
1960 -0.020943824015557767 -41.19528327193113 -0.020920836832374334 -41.20560678513724
1961 -0.020946029946208 -41.21622930187734 -0.020942442677915098 -41.226549227815156
1962 -0.020944977644830942 -41.23717427952217 -0.020956036169081926 -41.24750526398424
1963 -0.020944050699472427 -41.25811833022164 -0.02092909188941121 -41.26843435587365
1964 -0.020944115798920394 -41.27906244602056 -0.021118710283190012 -41.28955306615684
1965 -0.020939462166279555 -41.30000190818684 -0.02094539124518633 -41.310498457402026
1966 -0.020943867042660713 -41.320945775229504 -0.020916211325675248 -41.3314146687277
1967 -0.02094243708997965 -41.34188821231948 -0.02093644570559263 -41.3523511144333
1968 -0.020942804310470818 -41.362831016629954 -0.020926186256110667 -41.37327730068941
1969 -0.02094354834407568 -41.38377456497403 -0.02099556550383568 -41.39427286619325
1970 -0.02094286968931556 -41.40471743466335 -0.020806785393506288 -41.41507965158675
1971 -0.02094274861738086 -41.425660183280726 -0.02095135934650898 -41.43603101093326
1972 -0.02095425548031926 -41.446614438761046 -0.02035164590924978 -41.456382656842514
1973 -0.02094646692276001 -41.467560905683804 -0.021033069118857384 -41.47741572596137
1974 -0.02094649700447917 -41.488507402688285 -0.020909593161195516 -41.498325319122564
1975 -0.020946838520467283 -41.50945424120875 -0.02095105955377221 -41.51927637867634
1976 -0.02094674054533243 -41.530400981754084 -0.020892517268657686 -41.540168895944994
1977 -0.02094757417216897 -41.55134855592625 -0.02098503038287163 -41.56115392632787
1978 -0.020933358836919068 -41.572281914763174 -0.020513700693845748 -41.581667627021716
1979 -0.020944289304316042 -41.59322620406749 -0.020900406781584023 -41.6025680338033
1980 -0.020946028642356396 -41.61417223270985 -0.02096856599673629 -41.62353659980004
1981 -0.0209463132545352 -41.63511854596438 -0.020953284855931998 -41.644489884655975
1982 -0.0209440135397017 -41.656062559504086 -0.0209766891784966 -41.66546657383447
1983 -0.02094964273273945 -41.677012202236824 -0.021454860083758832 -41.68692143391823
1984 -0.02094479538500309 -41.69795699762183 -0.020834559202194215 -41.70775599312042
1985 -0.020942909456789494 -41.71889990707862 -0.020971585437655448 -41.72872757855808
1986 -0.02094257390126586 -41.73984248097989 -0.020951827708631753 -41.74967940626671
1987 -0.020942360255867244 -41.760784841235754 -0.020954101625829936 -41.77063350789254
1988 -0.02094209808856249 -41.781726939324315 -0.0208670980297029 -41.791500605922245
1989 -0.020943228062242268 -41.80267016738656 -0.020931835006922483 -41.812432440929165
1990 -0.020943973027169705 -41.82361414041373 -0.020950805488973857 -41.83338324641814
1991 -0.020941991731524466 -41.84455613214526 -0.02081201458349824 -41.854195261001635
1992 -0.020945290476083754 -41.86550142262134 -0.02095662895590067 -41.875151889957536
1993 -0.020946306828409433 -41.88644772944975 -0.020990886073559523 -41.8961427760311
1994 -0.0209439218044281 -41.90739165125418 -0.020932532288134097 -41.917075308319234
1995 -0.020946353301405908 -41.928338004555584 -0.020557157695293427 -41.93763246601453
1996 -0.020947705395519732 -41.949285709951106 -0.02092729639261961 -41.95855976240715
1997 -0.02094780383631587 -41.97023351378742 -0.02091238396242261 -41.979472146369574
1998 -0.020945141557604074 -41.991178655345024 -0.020901013072580098 -42.000373159442155
1999 -0.020951953250914812 -42.01213060859594 -0.021021299995481968 -42.02139445943764
2000 -0.02094984585419297 -42.03308045445013 -0.020965477079153062 -42.04235993651679
