# Supplementary material for: Learning nonequilibrium statistical mechanics and dynamical phase transitions
Source: Nat Commun. 2024 Feb 6;15:1117. doi: 10.1038/s41467-024-45172-8 (PMC10847122; doi:10.1038/s41467-024-45172-8)
Supplement: Supplementary file 4 — Supplementary Data 1 [file 41467_2024_45172_MOESM4_ESM.zip › DPT-main/PlotTemplate/plot_KL_divergence/out/finite_time/SE/L4_D2W32K5_E100BS1k/logs-1.20/log.txt]

1 -0.020070783980190753 -0.020070783980190753 -0.020071494672447444 -0.020071494672447444
2 -0.020048564393073322 -0.04011934837326407 -0.02004863480105996 -0.040120129473507404
3 -0.0200272798538208 -0.06014662822708487 -0.020027122925966978 -0.06014725239947438
4 -0.02000648658722639 -0.08015311481431125 -0.02000617505982518 -0.08015342745929957
5 -0.019987174589186908 -0.10014028940349816 -0.019987841509282588 -0.10014126896858216
6 -0.019969350285828115 -0.12010963968932628 -0.019969283230602743 -0.1201105521991849
7 -0.01994597278535366 -0.14005561247467993 -0.01994513440877199 -0.1400556866079569
8 -0.019928075838834047 -0.15998368831351398 -0.019928403478115798 -0.1599840900860727
9 -0.019913794845342635 -0.17989748315885662 -0.01991170970723033 -0.17989579979330303
10 -0.019894501753151418 -0.19979198491200803 -0.01989770419895649 -0.1997935039922595
11 -0.01988015938550234 -0.21967214429751036 -0.019880716875195503 -0.219674220867455
12 -0.01986434543505311 -0.23953648973256347 -0.019860824476927517 -0.23953504534438252
13 -0.01984704304486513 -0.2593835327774286 -0.019845024961978198 -0.25938007030636073
14 -0.01983394529670477 -0.2792174780741334 -0.019831752963364126 -0.2792118232697249
15 -0.019819850008934735 -0.2990373280830681 -0.019816095754504204 -0.2990279190242291
16 -0.01980727557092905 -0.31884460365399714 -0.01981107974424958 -0.31883899876847865
17 -0.019792215153574943 -0.33863681880757207 -0.019795191939920187 -0.33863419070839884
18 -0.019773732777684926 -0.358410551585257 -0.01977795036509633 -0.35841214107349517
19 -0.019764310959726573 -0.37817486254498356 -0.019763634726405143 -0.3781757757999003
20 -0.01974955843761563 -0.39792442098259917 -0.01975121321156621 -0.3979269890114665
21 -0.01973677650094032 -0.41766119748353947 -0.01973145818337798 -0.41765844719484446
22 -0.019729901757091283 -0.43739109924063074 -0.019725060928612946 -0.4373835081234574
23 -0.01971536483615637 -0.4571064640767871 -0.019715631566941737 -0.4570991396903991
24 -0.019708074163645506 -0.47681453824043263 -0.019719969294965268 -0.4768191089853644
25 -0.019693939387798308 -0.4965084776282309 -0.019707110617309807 -0.4965262196026742
26 -0.019690408371388912 -0.5161988859996198 -0.01966178184375167 -0.5161880014464258
27 -0.019676698092371225 -0.5358755840919911 -0.019710434693843128 -0.535898436140269
28 -0.019666250236332415 -0.5555418343283235 -0.019659381452947856 -0.5555578175932169
29 -0.01965459417551756 -0.575196428503841 -0.01964817987754941 -0.5752059974707663
30 -0.019644834008067845 -0.5948412625119088 -0.019642969127744436 -0.5948489665985107
31 -0.01963552348315716 -0.6144767859950659 -0.019653749745339157 -0.6145027163438499
32 -0.019629016052931547 -0.6341058020479975 -0.01965101845562458 -0.6341537347994745
33 -0.019613347575068475 -0.653719149623066 -0.019635926093906166 -0.6537896608933806
34 -0.019606835674494505 -0.6733259852975605 -0.019616345688700677 -0.6734060065820813
35 -0.019600363820791243 -0.6929263491183517 -0.019621579628437757 -0.6930275862105191
36 -0.019590458367019892 -0.7125168074853716 -0.01956778159365058 -0.7125953678041697
37 -0.019581608474254608 -0.7320984159596262 -0.019583632238209248 -0.7321790000423789
38 -0.019575499650090932 -0.7516739156097172 -0.01954879593104124 -0.7517277959734201
39 -0.019566480070352554 -0.7712403956800697 -0.01953572304919362 -0.7712635190226137
40 -0.01955628152936697 -0.7907966772094367 -0.019531448371708393 -0.7907949673943221
41 -0.01955706374719739 -0.810353740956634 -0.01955352323129773 -0.8103484906256199
42 -0.01954659754410386 -0.8299003385007379 -0.01957093086093664 -0.8299194214865565
43 -0.01957731293514371 -0.8494776514358816 -0.019801849406212567 -0.849721270892769
44 -0.019520204328000546 -0.8689978557638821 -0.019523564632982014 -0.869244835525751
45 -0.01951391976326704 -0.8885117755271491 -0.019506147131323814 -0.8887509826570749
46 -0.019510989543050528 -0.9080227650701996 -0.019514049869030714 -0.9082650325261056
47 -0.019503362383693455 -0.9275261274538931 -0.01950723212212324 -0.9277722646482288
48 -0.019497444108128547 -0.9470235715620217 -0.019496491458266974 -0.9472687561064957
49 -0.019491484854370356 -0.966515056416392 -0.019505043607205154 -0.9667737997137009
50 -0.01948010055348277 -0.9859951569698748 -0.01950026024132967 -0.9862740599550306
51 -0.019477459043264388 -1.0054726160131393 -0.019413451291620733 -1.0056875112466512
52 -0.01947630848735571 -1.024948924500495 -0.019533111620694397 -1.0252206228673457
53 -0.01946442313492298 -1.044413347635418 -0.019471112079918383 -1.0446917349472642
54 -0.01945667518302798 -1.0638700228184461 -0.01940586157143116 -1.0640975965186954
55 -0.019456233084201812 -1.083326255902648 -0.01945985471829772 -1.0835574512369932
56 -0.019448817148804663 -1.1027750730514527 -0.019472490623593332 -1.1030299418605864
57 -0.019436046294867993 -1.1222111193463207 -0.01928759114816785 -1.1223175330087543
58 -0.01944585070014 -1.1416569700464607 -0.019439942203462124 -1.1417574752122164
59 -0.019433397520333528 -1.1610903675667943 -0.019513876177370548 -1.161271351389587
60 -0.01943047661334276 -1.1805208441801371 -0.01948538925498724 -1.1807567406445743
61 -0.019424703437834978 -1.1999455476179721 -0.019425549451261757 -1.200182290095836
62 -0.019416805263608693 -1.219362352881581 -0.019421852100640534 -1.2196041421964767
63 -0.019410165213048457 -1.2387725180946294 -0.01941479304805398 -1.2390189352445307
64 -0.01940408581867814 -1.2581766039133075 -0.019386132061481477 -1.258405067306012
65 -0.01939935004338622 -1.2775759539566938 -0.019362703524529935 -1.277767770830542
66 -0.019394450448453428 -1.296970404405147 -0.019349267706274986 -1.297117038536817
67 -0.019396407809108496 -1.3163668122142556 -0.01933050565421581 -1.3164475441910328
68 -0.019393660686910154 -1.3357604729011656 -0.01939257765188813 -1.335840121842921
69 -0.019384114351123572 -1.3551445872522891 -0.019401475414633752 -1.3552415972575547
70 -0.019385245349258184 -1.3745298326015474 -0.0193728843703866 -1.3746144816279413
71 -0.019376930594444276 -1.3939067631959916 -0.01937065413221717 -1.3939851357601585
72 -0.019371216371655463 -1.4132779795676471 -0.019382174592465162 -1.4133673103526236
73 -0.019366852566599847 -1.4326448321342469 -0.019352569244801998 -1.4327198795974256
74 -0.019363934360444545 -1.4520087664946915 -0.019326066598296165 -1.4520459461957218
75 -0.019362936075776816 -1.4713717025704682 -0.01936060544103384 -1.4714065516367556
76 -0.0193581473082304 -1.4907298498786987 -0.01934503372758627 -1.4907515853643418
77 -0.01935128029435873 -1.5100811301730575 -0.019390304666012527 -1.5101418900303543
78 -0.01934520211070776 -1.5294263322837651 -0.019319487549364567 -1.5294613775797188
79 -0.019347032718360423 -1.5487733650021256 -0.019377120211720465 -1.5488384977914393
80 -0.019343636743724347 -1.56811700174585 -0.019371075369417668 -1.568209573160857
81 -0.019332942180335523 -1.5874499439261853 -0.019338273070752622 -1.5875478462316095
82 -0.01933050053194165 -1.606780444458127 -0.019303355552256107 -1.6068512017838656
83 -0.019329626206308605 -1.6261100706644356 -0.019315937720239162 -1.6261671395041049
84 -0.019324712548404933 -1.6454347832128404 -0.01931363008916378 -1.6454807695932687
85 -0.01932004215195775 -1.6647548253647981 -0.019369577523320913 -1.6648503471165896
86 -0.019327081367373468 -1.6840819067321715 -0.01913359630852938 -1.683983943425119
87 -0.019317424017935993 -1.7033993307501074 -0.01927508655935526 -1.703259029984474
88 -0.019303664937615393 -1.722702995687723 -0.019048812240362166 -1.7223078422248363
89 -0.019319845270365475 -1.7420228409580885 -0.01923267701640725 -1.7415405192412436
90 -0.01931845284998417 -1.7613412938080726 -0.019308828562498093 -1.7608493478037417
91 -0.01931015308946371 -1.7806514468975363 -0.019286255910992624 -1.7801356037147342
92 -0.01930887270718813 -1.7999603196047245 -0.01928377840667963 -1.799419382121414
93 -0.019304557424038648 -1.8192648770287632 -0.019321875367313623 -1.8187412574887276
94 -0.01930150352418423 -1.8385663805529473 -0.019332197587937118 -1.8380734550766646
95 -0.019297682866454124 -1.8578640634194015 -0.019280860479921103 -1.8573543155565857
96 -0.019292521756142378 -1.8771565851755438 -0.019295088294893504 -1.8766494038514792
97 -0.01928786961361766 -1.8964444547891615 -0.01926054023206234 -1.8959099440835414
98 -0.019284474663436413 -1.9157289294525979 -0.019316429551690818 -1.9152263736352322
99 -0.019283488672226668 -1.9350124181248245 -0.019267997425049543 -1.9344943710602818
100 -0.019281744211912154 -1.9542941623367367 -0.019328981265425683 -1.9538233523257074
101 -0.019278005603700875 -1.9735721679404377 -0.01926202019676566 -1.973085372522473
102 -0.019272129610180856 -1.9928442975506184 -0.01921680513769388 -1.992302177660167
103 -0.019263297598809005 -2.0121075951494274 -0.01921019246801734 -2.0115123701281843
104 -0.01928163832053542 -2.031389233469963 -0.019233482610434293 -2.0307458527386184
105 -0.019265238009393216 -2.050654471479356 -0.019266339018940926 -2.0500121917575593
106 -0.01925539979711175 -2.069909871276468 -0.01918209483847022 -2.0691942865960296
107 -0.01926245177164674 -2.0891723230481145 -0.019450732320547105 -2.088645018916577
108 -0.01925284769386053 -2.108425170741975 -0.019188347924500703 -2.1078333668410774
109 -0.01924825580790639 -2.127673426549882 -0.019233964290469883 -2.1270673311315473
110 -0.019246051926165818 -2.1469194784760477 -0.019243944343179463 -2.146311275474727
111 -0.019245446287095548 -2.166164924763143 -0.019242318626493216 -2.1655535941012203
112 -0.019245179928839208 -2.1854101046919823 -0.019311041478067635 -2.184864635579288
113 -0.019236391969025136 -2.2046464966610073 -0.01917803455144167 -2.20404267013073
114 -0.01923727784305811 -2.2238837745040656 -0.019270016718655823 -2.2233126868493858
115 -0.0192308840341866 -2.243114658538252 -0.019149053376168013 -2.242461740225554
116 -0.01923070652410388 -2.262345365062356 -0.019236478954553604 -2.2616982191801074
117 -0.019228294026106596 -2.2815736590884628 -0.019261412881314756 -2.280959632061422
118 -0.01922751674428582 -2.3008011758327487 -0.019214061088860035 -2.300173693150282
119 -0.01922429883852601 -2.3200254746712745 -0.019247858971357345 -2.3194215521216393
120 -0.019219393748790024 -2.3392448684200646 -0.019154228549450637 -2.33857578067109
121 -0.01921907402575016 -2.3584639424458147 -0.019229614548385142 -2.3578053952194753
122 -0.019213988445699215 -2.377677930891514 -0.019288722332566975 -2.3770941175520424
123 -0.019210312981158495 -2.3968882438726724 -0.019238391891121864 -2.3963325094431642
124 -0.019210754707455636 -2.416098998580128 -0.019199452083557843 -2.415531961526722
125 -0.01920652249827981 -2.435305521078408 -0.019236203376203777 -2.4347681649029256
126 -0.01920352494344115 -2.4545090460218493 -0.019155530165880917 -2.4539236950688066
127 -0.019200106523931025 -2.4737091525457804 -0.01924328934401274 -2.4731669844128192
128 -0.01919930810108781 -2.492908460646868 -0.01921463953331113 -2.4923816239461303
129 -0.019194905832409858 -2.512103366479278 -0.019172961823642254 -2.5115545857697725
130 -0.019192644767463206 -2.531296011246741 -0.019204310793429612 -2.530758896563202
131 -0.01918364055454731 -2.550479651801288 -0.01903560934588313 -2.549794505909085
132 -0.01919078826904297 -2.569670440070331 -0.019197122380137443 -2.5689916282892225
133 -0.01918983869254589 -2.588860278762877 -0.01917719403281808 -2.5881688223220407
134 -0.019191898871213198 -2.6080521776340904 -0.018988353293389083 -2.6071571756154297
135 -0.01919090375304222 -2.6272430813871326 -0.019128517620265482 -2.6262856932356953
136 -0.01918557770550251 -2.646428659092635 -0.019190492760390043 -2.645476185996085
137 -0.019187485426664354 -2.665616144519299 -0.019191369786858557 -2.664667555782944
138 -0.01918415315449238 -2.6848002976737915 -0.01916961232200265 -2.6838371681049464
139 -0.019180919975042343 -2.703981217648834 -0.01917780702933669 -2.703014975134283
140 -0.01917865239083767 -2.7231598700396713 -0.019197866041213273 -2.7222128411754962
141 -0.01917755827307701 -2.7423374283127484 -0.01920273434370756 -2.741415575519204
142 -0.019172259792685508 -2.7615096881054337 -0.019153173454105853 -2.7605687489733097
143 -0.01917315712198615 -2.7806828452274197 -0.01916615627706051 -2.77973490525037
144 -0.019172721542418003 -2.7998555667698377 -0.01921388590708375 -2.798948791157454
145 -0.01916058622300625 -2.819016152992844 -0.01914771683514118 -2.8180965079925953
146 -0.01916405400261283 -2.838180206995457 -0.019151337444782257 -2.8372478454373775
147 -0.019161321502178908 -2.8573415284976362 -0.019144745357334614 -2.8563925907947123
148 -0.019161555729806424 -2.876503084227443 -0.01921002073213458 -2.8756026115268467
149 -0.019158574286848307 -2.895661658514291 -0.01922272192314267 -2.8948253334499894
150 -0.0191531166434288 -2.91481477515772 -0.019159596879035234 -2.9139849303290246
151 -0.019151096418499946 -2.93396587157622 -0.019184741750359537 -2.933169672079384
152 -0.019148863665759564 -2.9531147352419795 -0.01909860046580434 -2.9522682725451883
153 -0.019147387705743313 -2.972262122947723 -0.01907894844189286 -2.9713472209870813
154 -0.0191435138694942 -2.991405636817217 -0.01910717422142625 -2.9904543952085074
155 -0.01914993766695261 -3.0105555744841697 -0.01909127291291952 -3.0095456681214268
156 -0.019143161550164222 -3.0296987360343337 -0.019186289981007576 -3.0287319581024343
157 -0.019142847508192062 -3.0488415835425258 -0.019140168093144894 -3.0478721261955792
158 -0.019140647351741792 -3.0679822308942675 -0.01897263517603278 -3.066844761371612
159 -0.01912279985845089 -3.0871050307527184 -0.019364208541810514 -3.0862089699134225
160 -0.019139535166323184 -3.1062445659190416 -0.019065430108457803 -3.10527440002188
161 -0.01913726022467017 -3.1253818261437116 -0.01916135111823678 -3.124435751140117
162 -0.01913780588656664 -3.144519632030278 -0.019313575234264135 -3.143749326374381
163 -0.019128445256501436 -3.1636480772867794 -0.019148539379239084 -3.16289786575362
164 -0.01912669511511922 -3.1827747724018987 -0.01911982586607337 -3.182017691619693
165 -0.019128384720534086 -3.2019031571224326 -0.019227145332843067 -3.201244836952536
166 -0.01911937929689884 -3.2210225364193312 -0.0191447876393795 -3.2203896245919155
167 -0.01912242854014039 -3.240144964959472 -0.018993621226400137 -3.2393832458183156
168 -0.019124000146985055 -3.259268965106457 -0.019051831774413587 -3.258435077592729
169 -0.01911768177524209 -3.278386646881699 -0.018964091315865517 -3.2773991689085946
170 -0.019116499926894903 -3.297503146808594 -0.01913497783243656 -3.296534146741031
171 -0.01911584474146366 -3.3166189915500577 -0.019120830949395894 -3.315654977690427
172 -0.019114320259541275 -3.335733311809599 -0.019048868957906962 -3.3347038466483343
173 -0.019111792091280222 -3.354845103900879 -0.01913961861282587 -3.35384346526116
174 -0.01911119921132922 -3.3739563031122084 -0.01909858137369156 -3.3729420466348516
175 -0.019108880404382945 -3.3930651835165913 -0.01913587041199207 -3.392077917046844
176 -0.019114086963236333 -3.4121792704798275 -0.019208189751952886 -3.4112861067987965
177 -0.019106909912079573 -3.4312861803919072 -0.019101822469383477 -3.43038792926818
178 -0.019105477910488843 -3.450391658302396 -0.019176673702895643 -3.4495646029710754
179 -0.01910162568092346 -3.4694932839833195 -0.019081928301602602 -3.468646531272678
180 -0.019098966009914876 -3.4885922499932343 -0.019136206805706026 -3.487782738078384
181 -0.019098958745598794 -3.507691208738833 -0.019161797408014537 -3.5069445354863986
182 -0.019095416087657212 -3.5267866248264905 -0.0191459309309721 -3.526090466417371
183 -0.01909245140850544 -3.545879076234996 -0.019218960870057346 -3.545309427287428
184 -0.01909546460956335 -3.5649745408445592 -0.019095981493592262 -3.5644054087810204
185 -0.019093019608408212 -3.5840675604529673 -0.019037841912359 -3.5834432506933793
186 -0.019098152685910464 -3.603165713138878 -0.018376163393259048 -3.601819414086638
187 -0.019107382465153932 -3.6222730956040317 -0.019135475624352694 -3.620954889710991
188 -0.01909753615036607 -3.641370631754398 -0.019099394883960487 -3.6400542845949513
189 -0.019096560217440127 -3.660467191971838 -0.01909418497234583 -3.659148469567297
190 -0.019096341077238323 -3.6795635330490764 -0.019099933840334416 -3.6782484034076317
191 -0.019095392990857364 -3.6986589260399336 -0.01909751845523715 -3.697345921862869
192 -0.019093547947704792 -3.7177524739876384 -0.01909946361556649 -3.7164453854784356
193 -0.019091409351676702 -3.736843883339315 -0.019094601925462484 -3.735539987403898
194 -0.01909055085852742 -3.7559344341978425 -0.019114440865814687 -3.7546544282697125
195 -0.01908841319382191 -3.7750228473916643 -0.018913070671260357 -3.773567498940973
196 -0.01909286919981241 -3.7941157165914765 -0.019169310480356215 -3.792736809421329
197 -0.019088476430624723 -3.8132041930221012 -0.019116624910384416 -3.8118534343317134
198 -0.019086563400924204 -3.8322907564230255 -0.019091108068823814 -3.830944542400537
199 -0.01908606505021453 -3.8513768214732402 -0.019085196778178215 -3.8500297391787153
200 -0.019084093160927296 -3.8704609146341675 -0.01905251871794462 -3.8690822578966597
201 -0.019082296825945377 -3.8895432114601127 -0.019045642297714948 -3.8881279001943745
202 -0.01907958649098873 -3.9086227979511015 -0.018977666832506658 -3.907105567026881
203 -0.019081184454262257 -3.927703982405364 -0.019281445536762476 -3.9263870125636435
204 -0.01908028991892934 -3.9467842723242934 -0.019120811391621827 -3.9455078239552654
205 -0.019083702936768532 -3.965867975261062 -0.018973514903336763 -3.964481338858602
206 -0.01908125327900052 -3.9849492285400623 -0.019210756197571753 -3.983692095056174
207 -0.01908217053860426 -4.0040313990786665 -0.01962371338158846 -4.003315808437763
208 -0.01906627919524908 -4.023097678273915 -0.01910911314189434 -4.022424921579657
209 -0.019065404403954746 -4.04216308267787 -0.019059406220912935 -4.04148432780057
210 -0.019062234088778496 -4.061225316766649 -0.01906632948666811 -4.060550657287238
211 -0.019061636831611394 -4.08028695359826 -0.019062945619225502 -4.079613602906464
212 -0.01905954219400883 -4.099346495792269 -0.019057277031242846 -4.098670879937706
213 -0.019061799999326466 -4.118408295791595 -0.019061294570565223 -4.117732174508271
214 -0.019059284403920174 -4.137467580195516 -0.019052650313824415 -4.1367848248220955
215 -0.01905833128839731 -4.156525911483913 -0.019061629101634024 -4.155846453923729
216 -0.019058004673570394 -4.175583916157483 -0.01911780647933483 -4.174964260403064
217 -0.01905730217695236 -4.194641218334435 -0.01902314694598317 -4.193987407349047
218 -0.01905234307050705 -4.213693561404942 -0.019050595071166753 -4.213038002420213
219 -0.019057344552129506 -4.232750905957071 -0.019208955764770507 -4.232246958184984
220 -0.019049508310854436 -4.251800414267926 -0.019033310282975436 -4.251280268467959
221 -0.01904921289533377 -4.27084962716326 -0.0190080389380455 -4.2702883074060045
222 -0.019049458112567662 -4.289899085275827 -0.019007252529263496 -4.289295559935268
223 -0.019050662778317927 -4.308949748054145 -0.019566760212183 -4.308862320147451
224 -0.01903848284855485 -4.3279882309027 -0.01902903774753213 -4.327891357894983
225 -0.01904317494481802 -4.347031405847518 -0.019008761458098888 -4.346900119353082
226 -0.019043385796248914 -4.366074791643767 -0.01897572074085474 -4.365875840093937
227 -0.019041656609624626 -4.385116448253392 -0.019025814812630416 -4.384901654906567
228 -0.01904455479234457 -4.404161003045736 -0.018913658149540425 -4.403815313056108
229 -0.019039535894989967 -4.423200538940726 -0.019190056063234807 -4.423005369119343
230 -0.01904356386512518 -4.4422441028058515 -0.01919390633702278 -4.442199275456366
231 -0.01903691152110696 -4.461281014326959 -0.019072355609387158 -4.4612716310657525
232 -0.019044344220310448 -4.480325358547269 -0.01859969664365053 -4.479871327709403
233 -0.019042741693556308 -4.499368100240825 -0.019038689881563188 -4.498910017590966
234 -0.019035109039396047 -4.518403209280221 -0.018933869525790216 -4.517843887116757
235 -0.01903897011652589 -4.537442179396747 -0.01904987320303917 -4.5368937603197965
236 -0.019036529399454594 -4.5564787087962015 -0.0188766123726964 -4.555770372692493
237 -0.019038453698158264 -4.57551716249436 -0.019022630993276834 -4.57479300368577
238 -0.019038663432002067 -4.594555825926362 -0.019021390378475188 -4.593814394064244
239 -0.01903727576136589 -4.613593101687727 -0.01902537392452359 -4.612839767988768
240 -0.019036806281656028 -4.632629907969384 -0.018700366653501988 -4.63154013464227
241 -0.019046208076179027 -4.651676116045563 -0.01897544600069523 -4.650515580642965
242 -0.019044769741594792 -4.670720885787158 -0.01906266063451767 -4.669578241277483
243 -0.019040433596819638 -4.689761319383977 -0.019058169703930615 -4.688636410981413
244 -0.01904468610882759 -4.7088060054928045 -0.018492599297314883 -4.707129010278728
245 -0.019051604624837636 -4.727857610117642 -0.019018739461898804 -4.726147749740627
246 -0.019047888182103633 -4.746905498299745 -0.0190914373844862 -4.745239187125113
247 -0.019043481070548297 -4.765948979370294 -0.019032248482108115 -4.764271435607221
248 -0.019039515499025585 -4.78498849486932 -0.018973484076559542 -4.7832449196837805
249 -0.019041724782437087 -4.804030219651757 -0.019071346428245307 -4.802316266112026
250 -0.0190410022623837 -4.823071221914141 -0.019020998477935792 -4.821337264589962
251 -0.01904594385996461 -4.842117165774106 -0.019042999111115934 -4.840380263701078
252 -0.019041306246072053 -4.861158472020177 -0.019075455516576766 -4.859455719217655
253 -0.019039118196815252 -4.8801975902169925 -0.019089753553271294 -4.878545472770926
254 -0.019048550724983217 -4.899246140941976 -0.01940649440512061 -4.897951967176047
255 -0.019031926151365043 -4.9182780670933415 -0.019040814694017173 -4.916992781870064
256 -0.019029134046286346 -4.937307201139628 -0.019003748986870052 -4.935996530856935
257 -0.01902957297861576 -4.956336774118244 -0.01895952792838216 -4.954956058785317
258 -0.019028468430042265 -4.9753652425482855 -0.019096977729350328 -4.974053036514667
259 -0.01902822908014059 -4.994393471628426 -0.019003949500620364 -4.993056986015287
260 -0.01901863869279623 -5.013412110321222 -0.018665509950369596 -5.011722495965657
261 -0.01903220871463418 -5.032444319035856 -0.018976827245205642 -5.030699323210863
262 -0.019041336514055728 -5.051485655549912 -0.01931802276521921 -5.050017345976082
263 -0.01902757277712226 -5.070513228327034 -0.01908008810132742 -5.06909743407741
264 -0.01902620419859886 -5.0895394325256325 -0.019011136889457703 -5.088108570966868
265 -0.01902742013335228 -5.108566852658985 -0.019066281896084548 -5.107174852862952
266 -0.019024115148931743 -5.127590967807917 -0.018998774234205484 -5.126173627097158
267 -0.019030101038515566 -5.146621068846432 -0.018775585759431123 -5.144949212856589
268 -0.019025861471891403 -5.1656469303183234 -0.018971568439155817 -5.163920781295745
269 -0.019022909458726645 -5.18466983977705 -0.01903066271916032 -5.182951444014905
270 -0.019023865927010775 -5.203693705704061 -0.019035207107663155 -5.201986651122568
271 -0.01902462784200907 -5.22271833354607 -0.01899329721927643 -5.220979948341845
272 -0.01902352599427104 -5.241741859540341 -0.019010165333747865 -5.239990113675593
273 -0.019031769689172508 -5.260773629229514 -0.019199696741998194 -5.259189810417591
274 -0.019018224719911814 -5.279791853949426 -0.019033320993185044 -5.278223131410776
275 -0.019010198395699264 -5.298802052345126 -0.018971779104322194 -5.297194910515098
276 -0.019013317208737134 -5.317815369553863 -0.0189576149918139 -5.316152525506912
277 -0.01901661101728678 -5.33683198057115 -0.019047110807150602 -5.335199636314063
278 -0.019024703279137613 -5.355856683850288 -0.018828565161675213 -5.354028201475738
279 -0.01901642344892025 -5.374873107299208 -0.01900022113695741 -5.373028422612696
280 -0.019025882333517076 -5.393898989632725 -0.018709710333496332 -5.391738132946192
281 -0.01902267402037978 -5.412921663653105 -0.019102825969457626 -5.410840958915649
282 -0.01902066022157669 -5.431942323874681 -0.01909327767789364 -5.429934236593543
283 -0.01901757624000311 -5.450959900114684 -0.01904435670003295 -5.448978593293576
284 -0.0190131732262671 -5.4699730733409515 -0.01882415022701025 -5.467802743520586
285 -0.019018111657351254 -5.488991184998302 -0.018908014334738255 -5.486710757855325
286 -0.019015616830438377 -5.508006801828741 -0.018906616233289243 -5.505617374088614
287 -0.019017004314810036 -5.527023806143551 -0.018970762193202973 -5.524588136281817
288 -0.019019518047571182 -5.546043324191122 -0.01898129126057029 -5.543569427542388
289 -0.01901677791029215 -5.565060102101414 -0.019106224831193685 -5.562675652373581
290 -0.019016651436686516 -5.584076753538101 -0.019007349386811256 -5.581683001760393
291 -0.019016881380230187 -5.603093634918331 -0.018906692415475844 -5.600589694175868
292 -0.019019968155771495 -5.622113603074102 -0.01899288920685649 -5.619582583382725
293 -0.019022215995937584 -5.64113581907004 -0.018950247205793858 -5.6385328305885185
294 -0.019017684552818537 -5.660153503622858 -0.019015841837972402 -5.657548672426491
295 -0.01901811407878995 -5.679171617701648 -0.019056328292936086 -5.676605000719427
296 -0.019013550132513046 -5.698185167834161 -0.0189300618134439 -5.695535062532871
297 -0.01902977479621768 -5.717214942630379 -0.018650796450674533 -5.714185858983545
298 -0.019021492265164853 -5.736236434895544 -0.019023998640477657 -5.733209857624023
299 -0.01902041519060731 -5.755256850086152 -0.019103848561644553 -5.752313706185667
300 -0.019018647354096176 -5.774275497440248 -0.019015387166291475 -5.771329093351959
301 -0.019030416011810304 -5.793305913452059 -0.019346188008785247 -5.790675281360744
302 -0.019010243564844133 -5.8123161570169035 -0.018973018415272234 -5.809648299776016
303 -0.019009460881352424 -5.831325617898256 -0.019021071773022414 -5.828669371549038
304 -0.019031118135899305 -5.850356736034155 -0.01831759503111243 -5.84698696658015
305 -0.019021090399473906 -5.869377826433629 -0.019013253413140772 -5.866000219993291
306 -0.019016780611127614 -5.888394607044757 -0.019003096595406534 -5.885003316588698
307 -0.01904791435226798 -5.907442521397025 -0.01847093217074871 -5.903474248759446
308 -0.019025666266679765 -5.926468187663705 -0.019051098730415106 -5.922525347489861
309 -0.019021360762417318 -5.9454895484261225 -0.01904587969183922 -5.941571227181701
310 -0.019019237160682677 -5.964508785586805 -0.018990719132125376 -5.960561946313826
311 -0.01901841526851058 -5.983527200855315 -0.0190206297673285 -5.979582576081154
312 -0.019017836917191742 -6.0025450377725065 -0.018987492378801107 -5.998570068459955
313 -0.019017949886620044 -6.021562987659126 -0.01841567475348711 -6.016985743213442
314 -0.019022231455892324 -6.040585219115019 -0.01896357545629144 -6.035949318669734
315 -0.019025602843612432 -6.059610821958631 -0.01902865879237652 -6.05497797746211
316 -0.0190233388915658 -6.078634160850197 -0.019102385640144347 -6.074080363102254
317 -0.0190227254293859 -6.097656886279583 -0.019006478227674962 -6.09308684132993
318 -0.01901762466877699 -6.11667451094836 -0.01895720912143588 -6.112044050451366
319 -0.019008670188486575 -6.135683181136846 -0.019245037343353033 -6.131289087794719
320 -0.019018059968948363 -6.154701241105794 -0.018953464925289154 -6.150242552720008
321 -0.019016330782324075 -6.173717571888118 -0.018994335364550353 -6.1692368880845585
322 -0.019016130920499565 -6.192733702808618 -0.019069155678153038 -6.1883060437627115
323 -0.019015352800488473 -6.211749055609107 -0.019147504400461913 -6.207453548163174
324 -0.019011611212044956 -6.230760666821152 -0.019007638562470675 -6.226461186725644
325 -0.019011155981570483 -6.249771822802723 -0.01897765127941966 -6.245438838005064
326 -0.019011685624718666 -6.2687835084274415 -0.01901023704558611 -6.26444907505065
327 -0.01901314165443182 -6.287796650081873 -0.019072810001671315 -6.283521885052322
328 -0.019010673649609088 -6.306807323731482 -0.01898005334660411 -6.302501938398926
329 -0.019017704017460346 -6.325825027748942 -0.01894871238619089 -6.321450650785117
330 -0.01900905817747116 -6.344834085926413 -0.01900580618530512 -6.340456456970422
331 -0.019007207918912174 -6.363841293845326 -0.01897436799481511 -6.359430824965237
332 -0.018976452574133874 -6.38281774641946 -0.019663652498275043 -6.3790944774635125
333 -0.01900791162624955 -6.401825658045709 -0.018969747796654703 -6.398064225260168
334 -0.01900553787127137 -6.42083119591698 -0.019018492847681045 -6.4170827181078485
335 -0.019003351870924234 -6.439834547787904 -0.01899200417101383 -6.436074722278862
336 -0.01900319317355752 -6.458837740961462 -0.018985051661729813 -6.455059773940592
337 -0.019002366345375776 -6.477840107306838 -0.018986506666988135 -6.47404628060758
338 -0.019000037107616663 -6.496840144414454 -0.019070705957710744 -6.493116986565291
339 -0.01899850545451045 -6.515838649868964 -0.018966040574014187 -6.5120830271393055
340 -0.018994784727692605 -6.534833434596657 -0.019078749790787698 -6.531161776930094
341 -0.01899744039401412 -6.5538308749906715 -0.01897896807640791 -6.550140745006502
342 -0.019003724120557307 -6.5728345991112285 -0.019074507150799037 -6.569215252157301
343 -0.018999411072582007 -6.591834010183811 -0.019131529983133076 -6.588346782140434
344 -0.018996778409928083 -6.610830788593739 -0.019004049710929394 -6.607350831851363
345 -0.01899622371420264 -6.629827012307941 -0.01897250711917877 -6.626323338970542
346 -0.018995546363294126 -6.6488225586712355 -0.018799816071987153 -6.645123155042529
347 -0.018998968321830033 -6.667821526993065 -0.019010439980775118 -6.664133595023304
348 -0.018988721258938312 -6.686810248252003 -0.019079269468784334 -6.683212864492089
349 -0.018971687834709882 -6.705781936086713 -0.01848924895748496 -6.701702113449573
350 -0.019001377560198308 -6.7247833136469115 -0.019005807302892207 -6.720707920752465
351 -0.01899917023256421 -6.7437824838794755 -0.018993439525365828 -6.739701360277831
352 -0.019000447541475295 -6.762782931420951 -0.018994018156081437 -6.758695378433912
353 -0.018998913839459418 -6.78178184526041 -0.019015866238623856 -6.777711244672536
354 -0.018997601699084044 -6.800779446959494 -0.019010997377336025 -6.796722242049872
355 -0.018996562063694 -6.819776009023188 -0.018993685580790044 -6.815715927630662
356 -0.0189957894384861 -6.838771798461674 -0.01899760514497757 -6.834713532775639
357 -0.018995596468448638 -6.857767394930122 -0.018948912899941207 -6.853662445675581
358 -0.018996231257915497 -6.876763626188038 -0.019131812173873185 -6.872794257849454
359 -0.018990438524633647 -6.895754064712672 -0.018991657253354787 -6.891785915102808
360 -0.01899151336401701 -6.914745578076689 -0.01900083478540182 -6.91078674988821
361 -0.018991934321820735 -6.933737512398509 -0.018989136163145303 -6.929775886051355
362 -0.018990830332040787 -6.95272834273055 -0.01896948227658868 -6.948745368327944
363 -0.018990282248705626 -6.971718624979256 -0.01899979365989566 -6.96774516198784
364 -0.018987208232283594 -6.99070583321154 -0.01899676490575075 -6.986741926893591
365 -0.0189817288890481 -7.009687562100588 -0.018998528458178045 -7.005740455351769
366 -0.018987301271408796 -7.028674863371997 -0.01896745478734374 -7.024707910139113
367 -0.018985774833709 -7.047660638205706 -0.019047057535499335 -7.043754967674612
368 -0.018975292239338158 -7.0666359304450435 -0.01908919271081686 -7.0628441603854295
369 -0.018981233704835176 -7.085617164149879 -0.018980561569333077 -7.081824721954763
370 -0.018975068628787995 -7.104592232778667 -0.01869000345468521 -7.100514725409448
371 -0.018982046749442816 -7.12357427952811 -0.01897370656952262 -7.11948843197897
372 -0.018985251802951096 -7.14255953133106 -0.018902275525033475 -7.138390707504004
373 -0.018985193502157927 -7.1615447248332185 -0.01887311190366745 -7.157263819407672
374 -0.018983396608382462 -7.180528121441601 -0.019304947461932898 -7.176568766869605
375 -0.01898312522098422 -7.199511246662585 -0.018952621333301067 -7.195521388202906
376 -0.018981280643492936 -7.218492527306077 -0.018966836296021937 -7.214488224498927
377 -0.018980378471314906 -7.237472905777392 -0.018991548009216784 -7.233479772508144
378 -0.01898189475759864 -7.256454800534991 -0.01896723574027419 -7.252447008248418
379 -0.018982995953410863 -7.275437796488402 -0.01896185576915741 -7.271408864017576
380 -0.018981232587248088 -7.29441902907565 -0.018979544285684824 -7.290388408303261
381 -0.01897704927250743 -7.313396078348157 -0.01898507261648774 -7.309373480919748
382 -0.01897720219567418 -7.332373280543831 -0.018956795893609525 -7.328330276813358
383 -0.018980273231863975 -7.351353553775695 -0.018953448999673127 -7.347283725813031
384 -0.018979191221296786 -7.3703327449969915 -0.018979907780885697 -7.366263633593917
385 -0.018979567941278218 -7.389312312938269 -0.018729759939014913 -7.384993393532932
386 -0.018981455080211162 -7.40829376801848 -0.018709572777152062 -7.403702966310084
387 -0.018980364222079514 -7.4272741322405595 -0.018958319537341596 -7.422661285847426
388 -0.018981688749045135 -7.446255820989605 -0.01899009048938751 -7.4416513763368135
389 -0.018980334419757126 -7.465236155409362 -0.01897333674132824 -7.460624713078142
390 -0.018981828819960356 -7.484217984229322 -0.01882876893505454 -7.479453482013196
391 -0.018982092384248972 -7.503200076613571 -0.019031759351491928 -7.498485241364688
392 -0.018980380427092314 -7.522180457040664 -0.019028114154934883 -7.517513355519623
393 -0.01898088287562132 -7.541161339916285 -0.019007886946201324 -7.536521242465824
394 -0.018971240893006325 -7.560132580809292 -0.01935952575877309 -7.555880768224597
395 -0.01897001676261425 -7.5791025975719055 -0.01889342274516821 -7.574774190969765
396 -0.0189732076600194 -7.598075805231925 -0.01902107000350952 -7.593795260973274
397 -0.01897108694538474 -7.61704689217731 -0.0189517742022872 -7.612747035175562
398 -0.01896890075877309 -7.6360157929360835 -0.018787411507219076 -7.631534446682781
399 -0.018969887029379608 -7.654985679965463 -0.018798231892287732 -7.650332678575069
400 -0.01897163027897477 -7.673957310244438 -0.018911387864500286 -7.669244066439569
401 -0.018977340403944255 -7.6929346506483824 -0.01899157287552953 -7.688235639315099
402 -0.01897409129887819 -7.71190874194726 -0.018979473505169153 -7.707215112820268
403 -0.018977512419223786 -7.730886254366484 -0.01895841183140874 -7.726173524651677
404 -0.018974265921860932 -7.749860520288345 -0.019012726098299026 -7.745186250749976
405 -0.018983283545821905 -7.768843803834167 -0.018771517928689717 -7.763957768678665
406 -0.018975836038589478 -7.787819639872756 -0.01899705473333597 -7.782954823412001
407 -0.01897632973268628 -7.806795969605442 -0.01897586351260543 -7.801930686924607
408 -0.018975550960749387 -7.8257715205661915 -0.018938999716192485 -7.820869686640799
409 -0.0189774414524436 -7.8447489620186355 -0.01902427775785327 -7.8398939643986525
410 -0.018973842170089482 -7.863722804188725 -0.01908311331644654 -7.858977077715099
411 -0.018976662959903478 -7.882699467148628 -0.018191472627222538 -7.877168550342321
412 -0.018979667220264673 -7.901679134368893 -0.018972732499241828 -7.896141282841563
413 -0.018980046175420283 -7.9206591805443125 -0.018980290833860637 -7.915121573675424
414 -0.018979361560195685 -7.939638542104508 -0.018992868531495333 -7.934114442206919
415 -0.01898140776902437 -7.958619949873532 -0.018976012524217368 -7.953090454731137
416 -0.018976521212607622 -7.97759647108614 -0.018898441269993783 -7.971988896001131
417 -0.01898228656500578 -7.996578757651146 -0.01904427297413349 -7.991033168975264
418 -0.018977791629731657 -8.015556549280877 -0.01895122481510043 -8.009984393790365
419 -0.018981023412197828 -8.034537572693075 -0.018831303995102643 -8.028815697785468
420 -0.01897243792191148 -8.053510010614987 -0.018369312211871148 -8.047185009997339
421 -0.018989189714193343 -8.072499200329181 -0.018951717764139175 -8.066136727761478
422 -0.01898437673225999 -8.09148357706144 -0.018982908315956594 -8.085119636077435
423 -0.018985094502568245 -8.110468671564009 -0.018988598510622977 -8.104108234588058
424 -0.018983825109899044 -8.129452496673908 -0.019003901910036803 -8.123112136498094
425 -0.018981051165610552 -8.148433547839518 -0.01904407814145088 -8.142156214639545
426 -0.018984191492199896 -8.167417739331718 -0.018973898701369764 -8.161130113340915
427 -0.01898171128705144 -8.186399450618769 -0.018935349490493535 -8.18006546283141
428 -0.018984013702720404 -8.20538346432149 -0.01897067166864872 -8.199036134500059
429 -0.01898054899647832 -8.224364013317967 -0.01895236736163497 -8.217988501861694
430 -0.01898115547373891 -8.243345168791706 -0.01899793203920126 -8.236986433900896
431 -0.018980975914746522 -8.262326144706453 -0.018990136124193667 -8.255976570025089
432 -0.018987153470516206 -8.281313298176968 -0.019038708042353393 -8.275015278067443
433 -0.018978339340537786 -8.300291637517507 -0.019023284874856473 -8.2940385629423
434 -0.018976979423314333 -8.319268616940821 -0.019009640067815782 -8.313048203010116
435 -0.018976784870028497 -8.33824540181085 -0.019030071143060923 -8.332078274153176
436 -0.01897512385621667 -8.357220525667067 -0.018956872634589672 -8.351035146787765
437 -0.018975653778761627 -8.376196179445829 -0.018984110839664937 -8.37001925762743
438 -0.01897570174187422 -8.395171881187704 -0.018964087776839732 -8.38898334540427
439 -0.01897499542683363 -8.414146876614538 -0.01898665064945817 -8.407969996053728
440 -0.01897488897666335 -8.433121765591201 -0.018959225062280892 -8.426929221116009
441 -0.01897543026134372 -8.452097195852545 -0.018961148988455533 -8.445890370104465
442 -0.018972770031541585 -8.471069965884087 -0.01898983111605048 -8.464880201220515
443 -0.018971447460353376 -8.490041413344441 -0.019001934863626956 -8.483882136084143
444 -0.018993550259619952 -8.50903496360406 -0.018565867375582457 -8.502448003459724
445 -0.018977085780352353 -8.528012049384413 -0.018957256991416215 -8.521405260451141
446 -0.018977528903633356 -8.546989578288047 -0.01895912056788802 -8.54036438101903
447 -0.018979430571198462 -8.565969008859245 -0.018962329160422085 -8.559326710179452
448 -0.01897341329604387 -8.584942422155288 -0.019010537676513194 -8.578337247855965
449 -0.01897412249818444 -8.603916544653472 -0.018984501995146275 -8.59732174985111
450 -0.018973754718899727 -8.622890299372372 -0.01899112882092595 -8.616312878672035
451 -0.018974286504089832 -8.641864585876462 -0.01893455730751157 -8.635247435979547
452 -0.01897495137527585 -8.660839537251737 -0.01881130803376436 -8.654058744013312
453 -0.01897563086822629 -8.679815168119964 -0.019021556340157987 -8.67308030035347
454 -0.018973299022763967 -8.698788467142728 -0.018991419672966005 -8.692071720026437
455 -0.018970296438783407 -8.717758763581513 -0.01892537334933877 -8.710997093375775
456 -0.018972472846508028 -8.736731236428021 -0.018948101717978717 -8.729945195093753
457 -0.01897448729723692 -8.755705723725258 -0.018996448535472155 -8.748941643629225
458 -0.018971477914601565 -8.774677201639859 -0.018971224129199982 -8.767912867758424
459 -0.018972578551620246 -8.79364978019148 -0.018977101799100636 -8.786889969557524
460 -0.018971865903586148 -8.812621646095065 -0.018948953319340944 -8.805838922876866
461 -0.018971106596291067 -8.831592752691357 -0.018994133081287147 -8.824833055958154
462 -0.018970954418182372 -8.85056370710954 -0.018993618711829186 -8.843826674669982
463 -0.018967962358146906 -8.869531669467687 -0.01892942488193512 -8.862756099551918
464 -0.018971096258610487 -8.888502765726297 -0.018919137585908175 -8.881675237137825
465 -0.018968930188566446 -8.907471695914865 -0.019035610370337963 -8.900710847508163
466 -0.018970083072781564 -8.926441778987646 -0.018985772412270306 -8.919696619920433
467 -0.01896737152710557 -8.945409150514752 -0.01902961917221546 -8.938726239092649
468 -0.01896769003942609 -8.964376840554179 -0.018926897179335357 -8.957653136271984
469 -0.01896720826625824 -8.983344048820436 -0.018953427113592623 -8.976606563385577
470 -0.018969317339360713 -9.002313366159797 -0.01894625099375844 -8.995552814379336
471 -0.018966681510210037 -9.021280047670007 -0.018782909214496612 -9.014335723593833
472 -0.01896711951121688 -9.040247167181224 -0.019030817598104478 -9.033366541191937
473 -0.018976080790162088 -9.059223247971387 -0.019536633510142565 -9.05290317470208
474 -0.018961935304105282 -9.078185183275492 -0.01897923918440938 -9.071882413886488
475 -0.018960928451269864 -9.097146111726762 -0.018953570723533632 -9.090835984610022
476 -0.018959552235901355 -9.116105663962664 -0.01895126048475504 -9.109787245094777
477 -0.018959479313343762 -9.135065143276007 -0.018941702134907246 -9.128728947229684
478 -0.018957212381064893 -9.154022355657071 -0.01894944394007325 -9.147678391169757
479 -0.018958282470703126 -9.172980638127774 -0.018961655162274837 -9.166640046332033
480 -0.01895924974232912 -9.191939887870102 -0.018931185733526944 -9.18557123206556
481 -0.018961861729621887 -9.210901749599724 -0.019006627425551415 -9.20457785949111
482 -0.018957865331321953 -9.229859614931046 -0.018938073981553318 -9.223515933472664
483 -0.018960102647542953 -9.24881971757859 -0.019034257531166075 -9.24255019100383
484 -0.01895397938787937 -9.267773696966469 -0.018983743153512478 -9.261533934157342
485 -0.018954510521143674 -9.286728207487613 -0.01896707508713007 -9.280501009244471
486 -0.018955625500530003 -9.305683832988143 -0.018942585960030556 -9.299443595204501
487 -0.01894563501700759 -9.324629468005151 -0.018360929749906062 -9.317804524954408
488 -0.018960409704595803 -9.343589877709746 -0.018968867603689432 -9.336773392558097
489 -0.018961518444120883 -9.362551396153867 -0.018953548185527323 -9.355726940743624
490 -0.018960120901465417 -9.381511517055332 -0.018917207326740026 -9.374644148070365
491 -0.01896506054326892 -9.400476577598601 -0.018999527487903834 -9.393643675558268
492 -0.01895730271935463 -9.419433880317955 -0.01890474110841751 -9.412548416666686
493 -0.018961098790168763 -9.438394979108123 -0.018946398887783288 -9.43149481555447
494 -0.018961276672780514 -9.457356255780903 -0.018946320097893477 -9.450441135652362
495 -0.018959333933889867 -9.476315589714792 -0.018947955034673215 -9.469389090687034
496 -0.018953217938542367 -9.495268807653334 -0.018618619348853827 -9.488007710035887
497 -0.018963598925620318 -9.514232406578953 -0.018880828376859428 -9.506888538412747
498 -0.01896138973534107 -9.533193796314295 -0.018972901068627833 -9.525861439481375
499 -0.01896087881177664 -9.552154675126072 -0.018937955889850856 -9.544799395371225
500 -0.018961455207318068 -9.57111613033339 -0.018990495521575213 -9.5637898908928
501 -0.01896320441737771 -9.590079334750769 -0.019147869758307935 -9.582937760651108
502 -0.018960446864366532 -9.609039781615135 -0.018915092665702106 -9.60185285331681
503 -0.018960544280707835 -9.628000325895842 -0.01898692427203059 -9.620839777588841
504 -0.018955052364617586 -9.64695537826046 -0.01905696848407388 -9.639896746072916
505 -0.018955113273113965 -9.665910491533573 -0.018959849234670402 -9.658856595307586
506 -0.018958864733576775 -9.68486935626715 -0.018944682274013757 -9.677801277581601
507 -0.01895692851394415 -9.703826284781094 -0.018968853540718554 -9.69677013112232
508 -0.018958313576877116 -9.722784598357972 -0.018894412834197283 -9.715664543956516
509 -0.018955853022634982 -9.741740451380608 -0.018942193407565356 -9.73460673736408
510 -0.018997097667306662 -9.760737549047914 -0.020157555304467677 -9.754764292668549
511 -0.01894168145954609 -9.77967923050746 -0.018918550666421653 -9.77368284333497
512 -0.018945715203881264 -9.79862494571134 -0.018961165752261876 -9.792644009087233
513 -0.01894526369869709 -9.817570209410038 -0.01895606517791748 -9.81160007426515
514 -0.018943163752555846 -9.836513373162594 -0.018931530881673098 -9.830531605146824
515 -0.018944779969751836 -9.855458153132346 -0.01895191688090563 -9.849483522027729
516 -0.018943758495151997 -9.874401911627498 -0.018944512121379375 -9.868428034149108
517 -0.01894534518942237 -9.89334725681692 -0.018958068639039993 -9.887386102788149
518 -0.018944934662431478 -9.912292191479352 -0.018936244212090968 -9.90632234700024
519 -0.018944137915968894 -9.931236329395322 -0.018978881277143957 -9.925301228277384
520 -0.018943849112838508 -9.95018017850816 -0.018876772746443747 -9.944178001023827
521 -0.018942708894610406 -9.96912288740277 -0.01914238715544343 -9.963320388179271
522 -0.018943409342318772 -9.988066296745089 -0.018845158535987137 -9.982165546715258
523 -0.0189428455196321 -10.007009142264721 -0.01897133244201541 -10.001136879157274
524 -0.01892823660746217 -10.025937378872182 -0.018687725998461246 -10.019824605155735
525 -0.01894753547385335 -10.044884914346035 -0.01897538248449564 -10.03879998764023
526 -0.018945671338588 -10.063830585684624 -0.018945653364062308 -10.057745641004292
527 -0.018946648016571997 -10.082777233701195 -0.018929777294397356 -10.07667541829869
528 -0.018921069335192442 -10.101698303036388 -0.019619605224579572 -10.09629502352327
529 -0.018942230567336082 -10.120640533603725 -0.018932991288602354 -10.115228014811873
530 -0.01894328696653247 -10.139583820570257 -0.018946793861687183 -10.13417480867356
531 -0.018944872450083493 -10.15852869302034 -0.018958841171115636 -10.153133649844676
532 -0.018945431057363748 -10.177474124077705 -0.01893832376226783 -10.172071973606943
533 -0.018942744843661784 -10.196416868921366 -0.018954537715762852 -10.191026511322706
534 -0.01894113840535283 -10.215358007326719 -0.018963287118822336 -10.209989798441528
535 -0.018942369055002926 -10.234300376381722 -0.018935407511889935 -10.228925205953418
536 -0.018942267075181006 -10.253242643456902 -0.018933222722262145 -10.24785842867568
537 -0.01893781069666147 -10.272180454153563 -0.018925822991877794 -10.26678425166756
538 -0.018939049635082483 -10.291119503788646 -0.018903715070337057 -10.285687966737896
539 -0.018940575513988735 -10.310060079302636 -0.018921373784542082 -10.304609340522438
540 -0.018939071614295245 -10.32899915091693 -0.01895591840147972 -10.323565258923917
541 -0.018937465269118547 -10.347936616186049 -0.018868296686559916 -10.342433555610477
542 -0.018941446486860514 -10.366878062672908 -0.01898318128660321 -10.36141673689708
543 -0.01893528550863266 -10.385813348181541 -0.019005022943019867 -10.3804217598401
544 -0.018938699178397654 -10.404752047359938 -0.018926191702485086 -10.399347951542586
545 -0.018936812225729228 -10.423688859585667 -0.01888543600216508 -10.41823338754475
546 -0.018926722556352617 -10.44261558214202 -0.01860618032515049 -10.436839567869901
547 -0.01893896721303463 -10.461554549355055 -0.018963628355413674 -10.455803196225315
548 -0.018941318988800047 -10.480495868343855 -0.019006023928523064 -10.474809220153837
549 -0.01894116951152682 -10.499437037855381 -0.018954459764063358 -10.493763679917901
550 -0.01893155500292778 -10.518368592858309 -0.019135047402232885 -10.512898727320135
551 -0.018938157707452774 -10.537306750565762 -0.018935166485607623 -10.531833893805743
552 -0.01893945727497339 -10.556246207840735 -0.018918738421052694 -10.550752632226796
553 -0.018938685581088067 -10.575184893421822 -0.018962973821908237 -10.569715606048705
554 -0.01893297825008631 -10.594117871671909 -0.01882928917184472 -10.588544895220549
555 -0.018939097970724107 -10.613056969642633 -0.0189076105132699 -10.60745250573382
556 -0.018940994422882794 -10.631997964065516 -0.018890145979821683 -10.62634265171364
557 -0.018933360278606415 -10.650931324344121 -0.019298240635544063 -10.645640892349185
558 -0.018932892475277185 -10.669864216819398 -0.01887472001835704 -10.664515612367541
559 -0.018937557097524406 -10.688801773916923 -0.018914943374693394 -10.683430555742234
560 -0.018938451074063778 -10.707740224990987 -0.01893117427825928 -10.702361730020494
561 -0.018937475327402354 -10.726677700318389 -0.018853914551436902 -10.72121564457193
562 -0.018936128728091715 -10.74561382904648 -0.018981445394456387 -10.740197089966387
563 -0.018935692869126795 -10.764549521915606 -0.018996750470250845 -10.759193840436637
564 -0.018936694879084826 -10.78348621679469 -0.01894797394052148 -10.77814181437716
565 -0.018936423119157553 -10.802422639913848 -0.0189273102208972 -10.797069124598057
566 -0.018935457710176705 -10.821358097624024 -0.01904009943827987 -10.816109224036337
567 -0.01893209246918559 -10.84029019009321 -0.019030602276325227 -10.835139826312663
568 -0.01893290923908353 -10.859223099332294 -0.01873388420790434 -10.853873710520567
569 -0.018935575243085624 -10.87815867457538 -0.01892999205738306 -10.87280370257795
570 -0.018935278058052063 -10.897093952633432 -0.018903788551688193 -10.891707491129639
571 -0.018936408776789905 -10.916030361410222 -0.018798131309449673 -10.910505622439088
572 -0.018952859193086626 -10.934983220603309 -0.019601347390562296 -10.93010696982965
573 -0.018925330881029368 -10.953908551484338 -0.018818326015025377 -10.948925295844676
574 -0.018931893073022364 -10.97284044455736 -0.018921051546931265 -10.967846347391607
575 -0.018928502034395934 -10.991768946591755 -0.018848415929824114 -10.986694763321431
576 -0.01893469849601388 -11.01070364508777 -0.0189415636472404 -11.005636326968672
577 -0.018935626838356256 -11.029639271926126 -0.018948316108435392 -11.024584643077107
578 -0.01893758913502097 -11.048576861061147 -0.018992832861840725 -11.043577475938948
579 -0.0189319483935833 -11.06750880945473 -0.0188476056791842 -11.062425081618132
580 -0.01893078498542309 -11.086439594440153 -0.018968550954014063 -11.081393632572146
581 -0.01892839204519987 -11.105367986485353 -0.019000924471765757 -11.100394557043911
582 -0.01892909687012434 -11.124297083355478 -0.018098382279276848 -11.118492939323188
583 -0.01893399069085717 -11.143231074046335 -0.018916843459010124 -11.137409782782198
584 -0.01893561230972409 -11.16216668635606 -0.018949439376592637 -11.156359222158791
585 -0.018936537299305202 -11.181103223655365 -0.018896681442856788 -11.175255903601649
586 -0.0189359069801867 -11.20003913063555 -0.018921755906194448 -11.194177659507844
587 -0.018932486325502394 -11.218971616961053 -0.01869127731770277 -11.212868936825547
588 -0.018938337732106448 -11.237909954693158 -0.01894932836294174 -11.231818265188489
589 -0.01893843887373805 -11.256848393566896 -0.018973648082464933 -11.250791913270954
590 -0.018939273618161678 -11.275787667185059 -0.01897768033668399 -11.269769593607638
591 -0.018936983682215212 -11.294724650867273 -0.018949196115136145 -11.288718789722774
592 -0.01893800273537636 -11.31366265360265 -0.018954271078109743 -11.307673060800884
593 -0.018955396488308907 -11.332618050090959 -0.018952961079776287 -11.32662602188066
594 -0.018932039104402065 -11.351550089195362 -0.018916358426213264 -11.345542380306874
595 -0.018933242559432982 -11.370483331754794 -0.018902142345905305 -11.364444522652779
596 -0.01893311068415642 -11.38941644243895 -0.01890703262761235 -11.383351555280392
597 -0.01893286807462573 -11.408349310513575 -0.018940426874905825 -11.402291982155297
598 -0.01893581487238407 -11.427285125385959 -0.018732333090156317 -11.421024315245454
599 -0.018936016596853733 -11.446221141982813 -0.01889625582844019 -11.439920571073895
600 -0.01893692323938012 -11.465158065222193 -0.018954932037740947 -11.458875503111635
601 -0.01893468778580427 -11.484092753007998 -0.01884845606982708 -11.477723959181462
602 -0.018935678526759148 -11.503028431534757 -0.01898197177797556 -11.496705930959438
603 -0.018936676532030107 -11.521965108066787 -0.018892484344542028 -11.51559841530398
604 -0.018937235977500678 -11.540902344044287 -0.019086523912847042 -11.534684939216827
605 -0.01893380209803581 -11.559836146142324 -0.01889424342662096 -11.553579182643448
606 -0.018934825994074346 -11.578770972136398 -0.019173556845635174 -11.572752739489083
607 -0.01893177404999733 -11.597702746186396 -0.019007562659680843 -11.591760302148764
608 -0.01893478874117136 -11.616637534927568 -0.018876120634377002 -11.610636422783141
609 -0.01893441826105118 -11.635571953188618 -0.01891589742153883 -11.62955232020468
610 -0.018937191274017096 -11.654509144462635 -0.018956893868744374 -11.648509214073425
611 -0.018937009014189245 -11.673446153476824 -0.018993111979216337 -11.667502326052642
612 -0.01894641974940896 -11.692392573226233 -0.018989949114620687 -11.686492275167263
613 -0.018931668531149626 -11.711324241757382 -0.018945897091180088 -11.705438172258443
614 -0.0189308543689549 -11.730255096126337 -0.018975986167788506 -11.724414158426232
615 -0.018928136117756365 -11.749183232244093 -0.01868604701012373 -11.743100205436356
616 -0.0189358813688159 -11.768119113612908 -0.018861414957791568 -11.761961620394148
617 -0.018932028207927942 -11.787051141820836 -0.018960925471037626 -11.780922545865186
618 -0.01893326183781028 -11.805984403658647 -0.018976963497698306 -11.799899509362884
619 -0.01894163331016898 -11.824926036968815 -0.018628247454762457 -11.818527756817646
620 -0.018933113478124142 -11.843859150446939 -0.018961238395422696 -11.83748899521307
621 -0.018936149682849644 -11.862795300129788 -0.01894599599763751 -11.856434991210707
622 -0.01893577231094241 -11.881731072440731 -0.018941365554928778 -11.875376356765635
623 -0.01893715038895607 -11.900668222829687 -0.01892842147499323 -11.894304778240627
624 -0.018936535716056822 -11.919604758545743 -0.018901586253196 -11.913206364493824
625 -0.018936183024197816 -11.938540941569942 -0.01904074978083372 -11.932247114274658
626 -0.018934577237814665 -11.957475518807756 -0.019048929493874312 -11.951296043768531
627 -0.018935178685933352 -11.976410697493689 -0.018914581928402185 -11.970210625696934
628 -0.018937379028648137 -11.995348076522337 -0.018968293722718955 -11.989178919419652
629 -0.01893672812730074 -12.014284804649638 -0.01896854806691408 -12.008147467486566
630 -0.018935476802289485 -12.033220281451927 -0.01894457321614027 -12.027092040702707
631 -0.01893311534076929 -12.052153396792695 -0.0188942052423954 -12.045986245945102
632 -0.01893997276201844 -12.071093369554713 -0.01922347638756037 -12.065209722332662
633 -0.01892769569531083 -12.090021065250024 -0.018935414124280216 -12.084145136456943
634 -0.018928700219839813 -12.108949765469864 -0.018932320177555084 -12.103077456634498
635 -0.018928663898259403 -12.127878429368124 -0.01893356954678893 -12.122011026181287
636 -0.01892689783126116 -12.146805327199385 -0.018993937503546478 -12.141004963684834
637 -0.018932565674185754 -12.16573789287357 -0.018972484301775693 -12.15997744798661
638 -0.018928461149334906 -12.184666354022905 -0.018982281815260647 -12.17895972980187
639 -0.018930485099554063 -12.20359683912246 -0.018891284056007863 -12.197851013857877
640 -0.018929332308471204 -12.22252617143093 -0.01897245356813073 -12.216823467426007
641 -0.018941445276141167 -12.241467616707071 -0.018472724221646787 -12.235296191647654
642 -0.018933522514998913 -12.26040113922207 -0.01891340659931302 -12.254209598246968
643 -0.018932882975786925 -12.279334022197856 -0.01893038526177406 -12.273139983508742
644 -0.01893356433138251 -12.298267586529239 -0.01891467412933707 -12.29205465763808
645 -0.018933456018567087 -12.317201042547806 -0.018917731661349534 -12.31097238929943
646 -0.018933607917279004 -12.336134650465086 -0.018952968716621398 -12.329925358016052
647 -0.01893729027360678 -12.355071940738693 -0.01882905336096883 -12.348754411377021
648 -0.018934912607073785 -12.374006853345767 -0.018964361306279896 -12.3677187726833
649 -0.018932993244379758 -12.392939846590147 -0.019578123278915883 -12.387296895962216
650 -0.01892705112695694 -12.411866897717104 -0.018936644494533538 -12.40623354045675
651 -0.018925811816006898 -12.430792709533112 -0.0189174217171967 -12.425150962173946
652 -0.01892875200137496 -12.449721461534487 -0.018918607383966446 -12.444069569557913
653 -0.01892612297087908 -12.468647584505366 -0.018968090415000916 -12.463037659972914
654 -0.018923636898398398 -12.487571221403764 -0.019105516094714402 -12.482143176067629
655 -0.018938424345105887 -12.506509645748869 -0.018786477763205765 -12.500929653830834
656 -0.01892806813120842 -12.525437713880077 -0.018896299973130228 -12.519825953803965
657 -0.018925093952566384 -12.544362807832643 -0.018915438931435345 -12.5387413927354
658 -0.018926335126161577 -12.563289142958805 -0.018917954992502928 -12.557659347727903
659 -0.018917853944003582 -12.582206996902809 -0.018642435874789955 -12.576301783602693
660 -0.0189299825578928 -12.601136979460701 -0.01891730511561036 -12.595219088718304
661 -0.018930369708687066 -12.620067349169389 -0.018976688105612993 -12.614195776823918
662 -0.018932128231972455 -12.638999477401361 -0.018912996910512448 -12.63310877373443
663 -0.01893358724191785 -12.657933064643279 -0.019080591015517713 -12.652189364749947
664 -0.018933968897908927 -12.676867033541187 -0.01900625228881836 -12.671195617038766
665 -0.01892876932397485 -12.695795802865161 -0.018928804062306882 -12.690124421101073
666 -0.01892976341769099 -12.714725566282853 -0.018896745331585408 -12.709021166432658
667 -0.01892703603953123 -12.733652602322385 -0.018998739030212163 -12.72801990546287
668 -0.01892291968688369 -12.752575522009268 -0.018938492890447377 -12.746958398353318
669 -0.01892915852367878 -12.771504680532948 -0.018887568823993207 -12.765845967177311
670 -0.018928621895611286 -12.790433302428559 -0.018917635921388863 -12.7847636030987
671 -0.018928836099803448 -12.809362138528362 -0.018931095208972692 -12.803694698307673
672 -0.01893099220469594 -12.828293130733059 -0.018890765216201543 -12.822585463523875
673 -0.01892913822084665 -12.847222268953905 -0.01893696337938309 -12.841522426903259
674 -0.01892921729013324 -12.866151486244037 -0.018936393689364193 -12.860458820592623
675 -0.01893549645319581 -12.885086982697233 -0.01905960077419877 -12.879518421366821
676 -0.018923764117062092 -12.904010746814295 -0.018956563901156187 -12.898474985267978
677 -0.018925185687839984 -12.922935932502135 -0.01892723049968481 -12.917402215767662
678 -0.018922106362879276 -12.941858038865014 -0.019075308181345462 -12.936477523949009
679 -0.01892470009624958 -12.960782738961264 -0.018835627008229494 -12.955313150957238
680 -0.018925402127206326 -12.97970814108847 -0.018888813722878695 -12.974201964680116
681 -0.018924367148429155 -12.998632508236899 -0.018923756014555693 -12.993125720694671
682 -0.018925389833748342 -13.017557898070647 -0.01896802680566907 -13.01209374750034
683 -0.01892690556123853 -13.036484803631886 -0.018865446001291274 -13.030959193501632
684 -0.01892521735280752 -13.055410020984693 -0.018933509662747382 -13.04989270316438
685 -0.018918159324675797 -13.074328180309369 -0.019625594187527896 -13.069518297351907
686 -0.018920389376580714 -13.093248569685949 -0.018918380513787268 -13.088436677865694
687 -0.018918268475681545 -13.112166838161631 -0.018945909943431614 -13.107382587809125
688 -0.018919029831886293 -13.131085867993518 -0.018912924733012915 -13.126295512542137
689 -0.0189255703240633 -13.15001143831758 -0.01990402890369296 -13.14619954144583
690 -0.018912771623581646 -13.168924209941162 -0.01894647432491183 -13.165146015770741
691 -0.01890815393999219 -13.187832363881155 -0.01890719048678875 -13.18405320625753
692 -0.01890836302191019 -13.206740726903066 -0.018917632196098565 -13.202970838453629
693 -0.01890999348834157 -13.225650720391407 -0.018910959642380477 -13.221881798096009
694 -0.018909794092178345 -13.244560514483585 -0.01890515424311161 -13.24078695233912
695 -0.018910373002290724 -13.263470887485875 -0.018913892935961484 -13.25970084527508
696 -0.01891054892912507 -13.282381436415 -0.018901748303323983 -13.278602593578405
697 -0.018912482261657714 -13.301293918676658 -0.018942248821258546 -13.297544842399663
698 -0.018908656481653453 -13.32020257515831 -0.01892002737149596 -13.31646486977116
699 -0.01891095479950309 -13.339113529957814 -0.018906725104898214 -13.335371594876058
700 -0.018911782000213862 -13.358025311958027 -0.018910996988415717 -13.354282591864473
701 -0.0189123697578907 -13.376937681715917 -0.0189272616058588 -13.373209853470332
702 -0.018930249288678168 -13.395867931004595 -0.018476213235408066 -13.39168606670574
703 -0.018916547298431396 -13.414784478303027 -0.0189246466383338 -13.410610713344074
704 -0.018917075265198945 -13.433701553568225 -0.018924863636493684 -13.429535576980568
705 -0.01891593411564827 -13.452617487683874 -0.018913661409169436 -13.448449238389736
706 -0.018916881736367942 -13.471534369420242 -0.0189240119419992 -13.467373250331736
707 -0.018916966486722232 -13.490451335906965 -0.0189240587875247 -13.48629730911926
708 -0.01891892999410629 -13.50937026590107 -0.018948202766478062 -13.505245511885738
709 -0.018921537790447474 -13.528291803691518 -0.018974709883332254 -13.52422022176907
710 -0.018915489409118892 -13.547207293100637 -0.018815369997173547 -13.543035591766245
711 -0.018914545979350807 -13.566121839079988 -0.01879516802728176 -13.561830759793526
712 -0.018917661067098378 -13.585039500147086 -0.01890741167590022 -13.580738171469427
713 -0.018918481096625327 -13.603957981243711 -0.018925089575350284 -13.599663261044778
714 -0.018918035086244345 -13.622876016329956 -0.018884414806962013 -13.61854767585174
715 -0.018918329384177923 -13.641794345714134 -0.01891921879723668 -13.637466894648977
716 -0.01891951421275735 -13.660713859926892 -0.018953444622457027 -13.656420339271435
717 -0.018917589727789164 -13.67963144965468 -0.01891779461875558 -13.67533813389019
718 -0.0189182142727077 -13.698549663927388 -0.0188972151838243 -13.694235349074013
719 -0.01891659013926983 -13.717466254066657 -0.018932726886123418 -13.713168075960137
720 -0.018912158254534007 -13.73637841232119 -0.018855914194136857 -13.732023990154275
721 -0.018917955458164215 -13.755296367779355 -0.018866129405796527 -13.750890119560072
722 -0.0189203517511487 -13.774216719530504 -0.018893050029873848 -13.769783169589946
723 -0.018917689006775616 -13.793134408537279 -0.018880621436983346 -13.788663791026929
724 -0.01892189821228385 -13.812056306749563 -0.018912596348673105 -13.807576387375603
725 -0.01892276285216212 -13.830979069601725 -0.018941265251487493 -13.826517652627091
726 -0.018919978756457567 -13.849899048358182 -0.01898416895419359 -13.845501821581285
727 -0.018913632538169623 -13.868812680896351 -0.01856868164613843 -13.864070503227424
728 -0.018925161100924015 -13.887737841997275 -0.018978059757500887 -13.883048562984925
729 -0.018919984623789788 -13.906657826621064 -0.01925346804782748 -13.902302031032752
730 -0.0189168200828135 -13.925574646703877 -0.018937121983617543 -13.92123915301637
731 -0.01891660885885358 -13.944491255562731 -0.018933094386011363 -13.94017224740238
732 -0.018916560523211955 -13.963407816085944 -0.01893754890188575 -13.959109796304265
733 -0.018916589953005315 -13.982324406038948 -0.018989650160074235 -13.97809944646434
734 -0.018938362877815963 -14.001262768916764 -0.01950516663491726 -13.997604613099258
735 -0.01891049277037382 -14.020173261687138 -0.01895267963409424 -14.016557292733351
736 -0.01891236547380686 -14.039085627160944 -0.0188975777477026 -14.035454870481054
737 -0.018912784289568663 -14.057998411450512 -0.018900721427053215 -14.054355591908108
738 -0.01891824761405587 -14.076916659064569 -0.019203233532607555 -14.073558825440715
739 -0.01890512751415372 -14.095821786578723 -0.018721777200698852 -14.092280602641415
740 -0.018914030492305757 -14.114735817071029 -0.018834186252206564 -14.111114788893621
741 -0.01891304301097989 -14.133648860082008 -0.01893332488834858 -14.13004811378197
742 -0.018913412280380727 -14.152562272362388 -0.018948725424706936 -14.148996839206676
743 -0.01891142837703228 -14.171473700739421 -0.01877273516729474 -14.16776957437397
744 -0.018914973828941584 -14.190388674568363 -0.018999235052615405 -14.186768809426585
745 -0.01891459720209241 -14.209303271770455 -0.018888020422309637 -14.205656829848895
746 -0.01891595432534814 -14.228219226095803 -0.01893205251544714 -14.224588882364342
747 -0.01891819043084979 -14.247137416526652 -0.018736415077000856 -14.243325297441343
748 -0.018918639793992043 -14.266056056320643 -0.018894840124994518 -14.262220137566338
749 -0.01891688583418727 -14.28497294215483 -0.018891076557338238 -14.281111214123676
750 -0.01892054071649909 -14.30389348287133 -0.018955652602016926 -14.300066866725693
751 -0.01891771433874965 -14.32281119721008 -0.01891307346522808 -14.318979940190921
752 -0.01891949027776718 -14.341730687487846 -0.018857626616954802 -14.337837566807876
753 -0.018919379450380802 -14.360650066938227 -0.019043525867164134 -14.35688109267504
754 -0.018914687819778918 -14.379564754758006 -0.018967644590884448 -14.375848737265924
755 -0.018915172759443523 -14.39847992751745 -0.0188851373270154 -14.394733874592939
756 -0.01891400059685111 -14.4173939281143 -0.018895146809518336 -14.413629021402457
757 -0.01891183787956834 -14.436305765993868 -0.018810701742768287 -14.432439723145226
758 -0.018918044585734605 -14.455223810579604 -0.018903282564133407 -14.45134300570936
759 -0.018917511869221925 -14.474141322448826 -0.018930840492248534 -14.470273846201609
760 -0.018918036110699178 -14.493059358559526 -0.018953276239335536 -14.489227122440944
761 -0.018916361127048732 -14.511975719686575 -0.01898159896954894 -14.508208721410494
762 -0.018915921170264482 -14.53089164085684 -0.01895172130316496 -14.527160442713658
763 -0.018913837801665067 -14.549805478658506 -0.018999852519482375 -14.54616029523314
764 -0.018914155103266238 -14.568719633761772 -0.018911536410450937 -14.565071831643591
765 -0.01891258144751191 -14.587632215209284 -0.018891192227602004 -14.583963023871194
766 -0.01891135461628437 -14.606543569825568 -0.018475160282105208 -14.602438184153298
767 -0.01892027575522661 -14.625463845580795 -0.018926955852657558 -14.621365140005956
768 -0.018918455857783557 -14.644382301438577 -0.018920591007918118 -14.640285731013874
769 -0.018917928263545037 -14.663300229702122 -0.01891579609364271 -14.659201527107516
770 -0.01891685267910361 -14.682217082381225 -0.018928160797804593 -14.67812968790532
771 -0.018919101729989053 -14.701136184111213 -0.0189087625592947 -14.697038450464616
772 -0.01891742032021284 -14.720053604431426 -0.01893868623301387 -14.71597713669763
773 -0.018911967519670725 -14.738965571951097 -0.019109608232975007 -14.735086744930605
774 -0.018918116018176077 -14.757883687969272 -0.018930010963231325 -14.754016755893836
775 -0.018915881123393773 -14.776799569092667 -0.0189092337153852 -14.772925989609222
776 -0.01891508400440216 -14.795714653097068 -0.0189107745885849 -14.791836764197807
777 -0.018910546507686376 -14.814625199604755 -0.01874727150425315 -14.81058403570206
778 -0.018919942434877157 -14.833545142039632 -0.018894896656274796 -14.829478932358334
779 -0.01891296384856105 -14.852458105888193 -0.019246289506554604 -14.848725221864889
780 -0.01891485657542944 -14.871372962463623 -0.018935146648436783 -14.867660368513326
781 -0.01891449522227049 -14.890287457685893 -0.018913676030933857 -14.88657404454426
782 -0.018915764708071946 -14.909203222393966 -0.018924522493034602 -14.905498567037293
783 -0.018916327320039273 -14.928119549714005 -0.01887395987287164 -14.924372526910165
784 -0.018917339481413366 -14.947036889195418 -0.01897742711007595 -14.943349954020242
785 -0.018908481113612652 -14.965945370309031 -0.018887574877589942 -14.962237528897832
786 -0.018909336347132922 -14.984854706656163 -0.018811323586851357 -14.981048852484683
787 -0.018915040884166956 -15.00376974754033 -0.01888512000441551 -14.9999339724891
788 -0.018905708100646734 -15.022675455640977 -0.018624068517237902 -15.018558041006337
789 -0.018916760943830012 -15.041592216584807 -0.01893692519515753 -15.037494966201495
790 -0.018916754703968763 -15.060508971288776 -0.01891641868278384 -15.056411384884278
791 -0.01891347113996744 -15.079422442428744 -0.019004814233630894 -15.075416199117909
792 -0.018918383307754992 -15.098340825736498 -0.018928365875035526 -15.094344564992944
793 -0.018926354963332413 -15.11726718069983 -0.018553730193525554 -15.11289829518647
794 -0.01892030481249094 -15.136187485512322 -0.018889688700437546 -15.131787983886907
795 -0.018920915946364403 -15.155108401458685 -0.018870976381003858 -15.150658960267911
796 -0.01892177350819111 -15.174030174966877 -0.018903118185698987 -15.16956207845361
797 -0.018919904343783857 -15.19295007931066 -0.019058759044855832 -15.188620837498467
798 -0.018908203672617675 -15.211858282983279 -0.019489319808781148 -15.208110157307248
799 -0.018912461306899785 -15.23077074429018 -0.018921583797782658 -15.22703174110503
800 -0.01891272272914648 -15.249683467019326 -0.01888667084276676 -15.245918411947796
801 -0.018912835419178008 -15.268596302438503 -0.018905741255730392 -15.264824153203527
802 -0.018913234118372202 -15.287509536556875 -0.01894367216154933 -15.283767825365077
803 -0.018913124687969685 -15.306422661244845 -0.01892965203151107 -15.302697477396588
804 -0.018914427049458025 -15.325337088294303 -0.01880388455465436 -15.321501361951242
805 -0.018914667144417762 -15.344251755438721 -0.018796486780047417 -15.34029784873129
806 -0.01891731871291995 -15.36316907415164 -0.018978745583444832 -15.359276594314734
807 -0.01891771499067545 -15.382086789142315 -0.0187222839333117 -15.377998878248045
808 -0.018929474893957375 -15.401016264036272 -0.018710756674408913 -15.396709634922454
809 -0.018921137880533935 -15.419937401916807 -0.01892266431823373 -15.415632299240688
810 -0.018921750690788032 -15.438859152607595 -0.018919830583035945 -15.434552129823723
811 -0.018920239247381686 -15.457779391854977 -0.018904264178127052 -15.45345639400185
812 -0.01891999403014779 -15.476699385885125 -0.018921759258955718 -15.472378153260806
813 -0.018921265471726657 -15.495620651356852 -0.018913322314620017 -15.491291475575427
814 -0.01891983849927783 -15.51454048985613 -0.018853315524756907 -15.510144791100183
815 -0.018923656176775695 -15.533464146032905 -0.018912743777036667 -15.52905753487722
816 -0.01892082514241338 -15.552384971175318 -0.019109911378473045 -15.548167446255693
817 -0.018917406536638738 -15.571302377711957 -0.01891160449013114 -15.567079050745825
818 -0.018919625040143728 -15.590222002752101 -0.018919427879154682 -15.58599847862498
819 -0.018919918965548278 -15.609141921717649 -0.018908443860709667 -15.60490692248569
820 -0.01892532017081976 -15.628067241888468 -0.018835859559476375 -15.623742782045166
821 -0.018924284353852273 -15.64699152624232 -0.018834395613521338 -15.642577177658687
822 -0.018922240193933248 -15.665913766436255 -0.018953229300677776 -15.661530406959365
823 -0.01892192307859659 -15.684835689514852 -0.019049653597176076 -15.68058006055654
824 -0.018921449035406112 -15.703757138550259 -0.018934672698378563 -15.699514733254919
825 -0.018921433202922344 -15.722678571753182 -0.018810835387557744 -15.718325568642477
826 -0.01892307763919234 -15.741601649392374 -0.0189126031473279 -15.737238171789805
827 -0.018919025640934707 -15.760520675033309 -0.018935685977339745 -15.756173857767145
828 -0.018924471735954285 -15.779445146769262 -0.01924903839826584 -15.775422896165411
829 -0.01891908859834075 -15.798364235367604 -0.018889893032610416 -15.794312789198022
830 -0.018919416517019273 -15.817283651884622 -0.01891349395737052 -15.813226283155393
831 -0.018919601384550334 -15.836203253269172 -0.018903181608766317 -15.83212946476416
832 -0.01892037447541952 -15.855123627744591 -0.019108406268060207 -15.85123787103222
833 -0.018917875178158284 -15.874041502922749 -0.01896823914721608 -15.870206110179437
834 -0.01892699869349599 -15.892968501616245 -0.018320906162261962 -15.8885270163417
835 -0.01892435094341636 -15.911892852559662 -0.01884435610845685 -15.907371372450156
836 -0.018923644721508027 -15.93081649728117 -0.01891187410801649 -15.926283246558173
837 -0.018923987168818712 -15.949740484449988 -0.01892130896449089 -15.945204555522663
838 -0.018925371393561364 -15.968665855843549 -0.018954677600413562 -15.964159233123077
839 -0.018925685528665782 -15.987591541372215 -0.018972801510244608 -15.983132034633321
840 -0.018923944793641567 -16.006515486165856 -0.019156267307698725 -16.00228830194102
841 -0.01892185993492603 -16.025437346100784 -0.01883762264624238 -16.021125924587263
842 -0.018921799212694167 -16.04435914531348 -0.018892896454781295 -16.040018821042043
843 -0.01892050225287676 -16.063279647566354 -0.01897426014766097 -16.058993081189705
844 -0.018917637504637243 -16.08219728507099 -0.019093722105026245 -16.07808680329473
845 -0.01891804663464427 -16.101115331705635 -0.01900211311876774 -16.097088916413497
846 -0.018919668160378933 -16.120034999866014 -0.01895205434411764 -16.116040970757616
847 -0.018915627617388964 -16.138950627483403 -0.018870117515325545 -16.134911088272943
848 -0.01893081283196807 -16.15788144031537 -0.018278166744858028 -16.1531892550178
849 -0.018923689611256123 -16.176805129926628 -0.01893402123823762 -16.172123276256038
850 -0.018924391828477383 -16.195729521755105 -0.01892114048823714 -16.191044416744276
851 -0.01892479192465544 -16.21465431367976 -0.01894679432734847 -16.209991211071625
852 -0.018924641888588667 -16.233578955568348 -0.018963196594268084 -16.228954407665892
853 -0.018923034705221654 -16.25250199027357 -0.018943352717906238 -16.247897760383797
854 -0.01892002150416374 -16.271422011777734 -0.019062511157244444 -16.26696027154104
855 -0.01892163846641779 -16.29034365024415 -0.018879118654876948 -16.285839390195918
856 -0.01892298273742199 -16.309266632981572 -0.018909421097487212 -16.304748811293404
857 -0.01892280699685216 -16.328189439978424 -0.01894314168021083 -16.323691952973615
858 -0.018947270791977645 -16.3471367107704 -0.019761374220252037 -16.343453327193867
859 -0.018911015894263982 -16.366047726664664 -0.018916996102780102 -16.36237032329665
860 -0.01891369903460145 -16.384961425699267 -0.01891249427571893 -16.381282817572366
861 -0.01891317619010806 -16.403874601889374 -0.018915487453341484 -16.400198305025707
862 -0.01891310904175043 -16.422787710931125 -0.01891371961683035 -16.419112024642537
863 -0.018913881108164787 -16.44170159203929 -0.018931108806282283 -16.43804313344882
864 -0.018915086518973112 -16.460616678558264 -0.018909219466149808 -16.456952352914968
865 -0.018913028202950953 -16.479529706761216 -0.018901681527495384 -16.475854034442463
866 -0.018915123678743838 -16.49844483043996 -0.018913742434233428 -16.494767776876696
867 -0.01891401344910264 -16.517358843889063 -0.01889154352247715 -16.513659320399174
868 -0.018917467817664145 -16.53627631170673 -0.018755679577589036 -16.532414999976762
869 -0.01891830116510391 -16.555194612871833 -0.01890779659152031 -16.551322796568282
870 -0.018921566475182772 -16.574116179347016 -0.01898963302373886 -16.570312429592022
871 -0.01891620960086584 -16.593032388947883 -0.01889793239533901 -16.589210361987362
872 -0.01891618939116597 -16.61194857833905 -0.01892168177291751 -16.60813204376028
873 -0.018918044585734605 -16.630866622924785 -0.018999837338924408 -16.627131881099203
874 -0.018917005509138107 -16.649783628433923 -0.01886501619592309 -16.645996897295127
875 -0.018917526211589576 -16.66870115464551 -0.01893492378294468 -16.66493182107807
876 -0.018914511892944574 -16.687615666538456 -0.01893357327207923 -16.68386539435015
877 -0.0189307882450521 -16.706546454783506 -0.019298368785530328 -16.70316376313568
878 -0.018913682736456394 -16.725460137519963 -0.018994394224137068 -16.722158157359818
879 -0.01891238922253251 -16.744372526742495 -0.01896510412916541 -16.741123261488983
880 -0.018912428244948386 -16.763284954987444 -0.01891010608524084 -16.760033367574223
881 -0.01889801528304815 -16.782182970270494 -0.01890211012214422 -16.77893547769637
882 -0.018914931174367666 -16.801097901444862 -0.018889821041375397 -16.797825298737745
883 -0.018911735247820617 -16.82000963669268 -0.01889715511351824 -16.816722453851263
884 -0.018901716638356447 -16.83891135333104 -0.019213733077049256 -16.83593618692831
885 -0.018910794332623482 -16.85782214766366 -0.018938737362623213 -16.854874924290936
886 -0.01890668459236622 -16.876728832256028 -0.018857682310044765 -16.87373260660098
887 -0.018910209648311138 -16.89563904190434 -0.01888626189902425 -16.892618868500005
888 -0.018912915233522655 -16.91455195713786 -0.018967662192881107 -16.911586530692887
889 -0.018911084160208702 -16.93346304129807 -0.018903401959687472 -16.930489932652574
890 -0.01890951143577695 -16.952372552733845 -0.018909478653222324 -16.949399411305794
891 -0.018899538088589907 -16.971272090822435 -0.019243986625224353 -16.968643397931018
892 -0.018908077385276556 -16.99018016820771 -0.01882473872974515 -16.987468136660762
893 -0.018905859626829623 -17.00908602783454 -0.01890662657096982 -17.006374763231733
894 -0.018906065542250872 -17.027992093376792 -0.01889798240736127 -17.025272745639093
895 -0.018908248841762544 -17.046900342218553 -0.01889255614951253 -17.044165301788606
896 -0.018908781372010706 -17.065809123590565 -0.01890366626903415 -17.06306896805764
897 -0.018909942731261252 -17.084719066321828 -0.018859957437962295 -17.0819289254956
898 -0.018908156640827657 -17.103627222962654 -0.01885683024302125 -17.10078575573862
899 -0.01890660058706999 -17.122533823549723 -0.018956159148365258 -17.119741914886987
900 -0.01891056802123785 -17.14144439157096 -0.01885007992386818 -17.138591994810856
901 -0.018909347150474785 -17.160353738721437 -0.018952273204922675 -17.15754426801578
902 -0.018908617552369833 -17.179262356273806 -0.018891180865466595 -17.176435448881247
903 -0.018910458870232107 -17.198172815144037 -0.01885508457198739 -17.195290533453235
904 -0.01891146944835782 -17.217084284592396 -0.018918087147176264 -17.214208620600413
905 -0.018913252744823694 -17.23599753733722 -0.01901122285053134 -17.233219843450943
906 -0.018910604435950516 -17.25490814177317 -0.01891931612044573 -17.25213915957139
907 -0.01891421163454652 -17.273822353407716 -0.018570273648947477 -17.270709433220336
908 -0.01891487780958414 -17.292737231217302 -0.018950665928423406 -17.289660099148758
909 -0.018914446327835323 -17.311651677545136 -0.01889275200664997 -17.308552851155408
910 -0.018914567679166792 -17.330566245224304 -0.018903602845966816 -17.327456454001375
911 -0.018915313947945833 -17.34948155917225 -0.0189552660100162 -17.346411720011393
912 -0.0189154920168221 -17.368397051189074 -0.018900043237954377 -17.36531176324935
913 -0.018915935792028903 -17.387312986981105 -0.018876162357628345 -17.384187925606977
914 -0.018921458069235085 -17.40623444505034 -0.01906915344297886 -17.403257079049954
915 -0.018912361469119787 -17.42514680651946 -0.01898148627951741 -17.422238565329472
916 -0.018909595534205438 -17.444056402053665 -0.018889325484633446 -17.441127890814105
917 -0.018911866564303638 -17.462968268617967 -0.018892472982406615 -17.460020363796513
918 -0.018913157936185598 -17.481881426554153 -0.01892691133543849 -17.47894727513195
919 -0.018911604769527912 -17.50079303132368 -0.01891351928934455 -17.497860794421296
920 -0.018918146938085557 -17.519711178261765 -0.019213870353996753 -17.517074664775294
921 -0.018906881008297204 -17.538618059270064 -0.018938193563371897 -17.536012858338665
922 -0.018907773587852717 -17.557525832857916 -0.01890955101698637 -17.55492240935565
923 -0.018908340204507112 -17.576434173062424 -0.01893640337511897 -17.57385881273077
924 -0.018908362742513417 -17.59534253580494 -0.018894636072218418 -17.592753448802988
925 -0.018909117579460143 -17.6142516533844 -0.018946368247270584 -17.61169981705026
926 -0.018914061598479748 -17.63316571498288 -0.01868558330461383 -17.63038540035487
927 -0.018910982087254523 -17.652076697070136 -0.018909587524831295 -17.649294987879703
928 -0.01891172043979168 -17.67098841750993 -0.01890867166221142 -17.668203659541913
929 -0.01890947753563523 -17.689897895045565 -0.0189265014603734 -17.687130161002287
930 -0.018914160132408143 -17.708812055177972 -0.019058376271277665 -17.706188537273565
931 -0.018934214767068625 -17.72774626994504 -0.01947396118193865 -17.725662498455502
932 -0.018903023097664118 -17.746649293042704 -0.01893065609037876 -17.744593154545882
933 -0.018904963601380588 -17.765554256644084 -0.018893179297447205 -17.76348633384333
934 -0.018902665097266437 -17.78445692174135 -0.018873454444110392 -17.78235978828744
935 -0.018903887178748847 -17.803360808920097 -0.018917012214660644 -17.8012768005021
936 -0.018904243130236864 -17.822265052050334 -0.018882046081125738 -17.820158846583226
937 -0.018906400166451932 -17.841171452216784 -0.018886024598032236 -17.839044871181258
938 -0.018905209098011255 -17.860076661314796 -0.01896451208740473 -17.858009383268662
939 -0.018902501743286847 -17.878979163058084 -0.019003416318446396 -17.87701279958711
940 -0.01890378724783659 -17.89788295030592 -0.01898063225671649 -17.895993431843827
941 -0.018906623311340808 -17.91678957361726 -0.018743546027690173 -17.914736977871517
942 -0.018904038053005934 -17.935693611670267 -0.018865590263158084 -17.933602568134674
943 -0.018905494641512633 -17.95459910631178 -0.018961979355663062 -17.952564547490336
944 -0.018899953830987214 -17.973499060142768 -0.01906749503687024 -17.971632042527208
945 -0.01890394715592265 -17.99240300729869 -0.018905009236186744 -17.990537051763393
946 -0.0189030434936285 -18.01130605079232 -0.018956020846962927 -18.009493072610358
947 -0.01889744382351637 -18.030203494615836 -0.018837118428200482 -18.02833019103856
948 -0.01890294225886464 -18.049106436874702 -0.018861537519842386 -18.047191728558403
949 -0.01890367567539215 -18.068010112550095 -0.018902464397251607 -18.066094192955653
950 -0.01890429612249136 -18.086914408672587 -0.01888691382482648 -18.08498110678048
951 -0.018906183075159788 -18.105820591747747 -0.018916862644255163 -18.103897969424732
952 -0.018900766782462598 -18.12472135853021 -0.018801314942538738 -18.122699284367272
953 -0.01890524560585618 -18.143626604136067 -0.018879197258502244 -18.141578481625775
954 -0.018903532344847918 -18.162530136480914 -0.018856928311288358 -18.16043540993706
955 -0.01890357816591859 -18.181433714646833 -0.0188816255889833 -18.179317035526044
956 -0.01890425691381097 -18.200337971560643 -0.018947415798902512 -18.198264451324945
957 -0.018899313732981683 -18.219237285293623 -0.01890659648925066 -18.217171047814197
958 -0.018907630536705255 -18.23814491583033 -0.018813201878219842 -18.235984249692418
959 -0.018911571241915226 -18.257056487072244 -0.01878910083323717 -18.254773350525657
960 -0.01891709677875042 -18.275973583850995 -0.018734881933778525 -18.273508232459434
961 -0.018912040628492832 -18.294885624479488 -0.018900901451706885 -18.292409133911143
962 -0.01891325181350112 -18.31379887629299 -0.018955477513372898 -18.311364611424516
963 -0.01891095330938697 -18.332709829602376 -0.018822178058326245 -18.33018678948284
964 -0.01891353176906705 -18.35162336137144 -0.01891036396846175 -18.349097153451304
965 -0.018911601323634387 -18.370534962695075 -0.019108162261545658 -18.36820531571285
966 -0.018910026550292967 -18.38944498924537 -0.018890928383916615 -18.387096244096767
967 -0.018909052852541207 -18.408354042097912 -0.018949211481958626 -18.406045455578727
968 -0.018911093659698962 -18.42726513575761 -0.01899265227839351 -18.42503810785712
969 -0.018908450193703175 -18.446173585951314 -0.01896734144538641 -18.444005449302505
970 -0.018909596279263495 -18.46508318223058 -0.019074242655187847 -18.46307969195769
971 -0.018908847123384476 -18.483992029353963 -0.018898884207010268 -18.481978576164703
972 -0.018909918516874312 -18.50290194787084 -0.018951009307056666 -18.50092958547176
973 -0.018896107375621796 -18.52179805524646 -0.019066824112087488 -18.519996409583847
974 -0.01890538800507784 -18.540703443251537 -0.01881988774985075 -18.538816297333696
975 -0.018912976514548062 -18.559616419766087 -0.019142931699752806 -18.55795922903345
976 -0.018904873728752138 -18.578521293494838 -0.018924064002931118 -18.57688329303638
977 -0.018904772028326987 -18.597426065523166 -0.01888761231675744 -18.595770905353138
978 -0.01890845997259021 -18.616334525495756 -0.018721826560795306 -18.614492731913934
979 -0.01890962654724717 -18.635244152043004 -0.01890291702002287 -18.633395648933956
980 -0.01890762969851494 -18.65415178174152 -0.018919978477060794 -18.652315627411017
981 -0.01890851594507694 -18.673060297686597 -0.018900964967906476 -18.671216592378922
982 -0.01890986058861017 -18.691970158275208 -0.018909101746976374 -18.6901256941259
983 -0.0189090333878994 -18.710879191663107 -0.019046856742352247 -18.709172550868253
984 -0.018906496092677118 -18.729785687755783 -0.018911913596093656 -18.728084464464345
985 -0.018907195795327424 -18.74869288355111 -0.018911272194236516 -18.746995736658583
986 -0.018908026348799466 -18.76760090989991 -0.018912764452397823 -18.76590850111098
987 -0.018909624125808478 -18.78651053402572 -0.01900885971263051 -18.784917360823613
988 -0.018908187933266162 -18.805418721958986 -0.018852552957832815 -18.803769913781444
989 -0.018906946387141944 -18.824325668346127 -0.018935810960829257 -18.822705724742274
990 -0.018919816147536038 -18.843245484493664 -0.01916373586282134 -18.841869460605096
991 -0.018903705477714538 -18.86214918997138 -0.018890441674739123 -18.860759902279835
992 -0.0189040033146739 -18.881053193286053 -0.01890839645639062 -18.879668298736224
993 -0.018904847279191016 -18.899958040565245 -0.018909049686044455 -18.89857734842227
994 -0.0189047341234982 -18.918862774688744 -0.018890801165252925 -18.91746814958752
995 -0.01890503978356719 -18.937767814472313 -0.018738329224288464 -18.93620647881181
996 -0.018907160405069588 -18.956674974877384 -0.018922099750488995 -18.9551285785623
997 -0.01890491358935833 -18.975579888466743 -0.01897193482145667 -18.974100513383757
998 -0.018909979984164237 -18.99448986845091 -0.01892943186685443 -18.993029945250612
999 -0.018907066620886325 -19.013396935071796 -0.01893864115700126 -19.011968586407612
1000 -0.018906412180513144 -19.03230334725231 -0.018911123741418123 -19.03087971014903
1001 -0.018905127327889203 -19.0512084745802 -0.018915167450904845 -19.049794877599936
1002 -0.01890113214030862 -19.070109606720507 -0.019093970768153667 -19.06888884836809
1003 -0.018902753572911025 -19.089012360293417 -0.01891690129414201 -19.08780574966223
1004 -0.018904225993901493 -19.107916586287317 -0.018879610858857632 -19.106685360521087
1005 -0.018904998805373906 -19.126821585092692 -0.01891071805730462 -19.125596078578393
1006 -0.018903548829257488 -19.14572513392195 -0.018868737015873195 -19.144464815594265
1007 -0.018907061498612165 -19.164632195420563 -0.01903033219277859 -19.163495147787042
1008 -0.01890158299356699 -19.18353377841413 -0.019068115670233966 -19.182563263457276
1009 -0.018902283906936646 -19.202436062321066 -0.018881659582257272 -19.20144492303953
1010 -0.018902448751032353 -19.221338511072098 -0.018893841560930012 -19.220338764600463
1011 -0.01890271808952093 -19.24024122916162 -0.018882850650697947 -19.23922161525116
1012 -0.0189020955003798 -19.259143324662 -0.018906755652278662 -19.25812837090344
1013 -0.018906437512487172 -19.278049762174486 -0.018950103502720594 -19.27707847440616
1014 -0.018903540819883345 -19.29695330299437 -0.01895801043137908 -19.29603648483754
1015 -0.018903227616101505 -19.31585653061047 -0.018895976431667804 -19.31493246126921
1016 -0.0189038148149848 -19.334760345425455 -0.018929672613739967 -19.33386213388295
1017 -0.018906076811254023 -19.35366642223671 -0.019025475811213256 -19.35288760969416
1018 -0.018902253359556198 -19.372568675596266 -0.01889511849731207 -19.371782728191473
1019 -0.01890974137932062 -19.391478416975588 -0.018795431684702636 -19.390578159876174
1020 -0.01890555750578642 -19.410383974481373 -0.018864372745156288 -19.40944253262133
1021 -0.018905111495405434 -19.42928908597678 -0.018881811946630477 -19.42832434456796
1022 -0.01890735179185867 -19.44819643776864 -0.01907913899049163 -19.447403483558453
1023 -0.018904217332601548 -19.46710065510124 -0.018831600714474917 -19.466235084272927
1024 -0.018906024005264043 -19.486006679106506 -0.018896110728383063 -19.485131195001312
1025 -0.018905863724648954 -19.504912542831153 -0.018972434289753436 -19.504103629291066
1026 -0.01890498511493206 -19.523817527946086 -0.018944856710731983 -19.523048486001798
1027 -0.01890787361189723 -19.542725401557984 -0.01901440490037203 -19.54206289090217
1028 -0.018904386833310128 -19.561629788391294 -0.018902885727584362 -19.560965776629754
1029 -0.01890344163402915 -19.580533230025324 -0.018911741115152834 -19.579877517744908
1030 -0.018903806805610657 -19.599437036830935 -0.018886740691959857 -19.59876425843687
1031 -0.018904616683721544 -19.618341653514655 -0.01893585817888379 -19.617700116615755
1032 -0.018905827961862087 -19.637247481476518 -0.018928563594818114 -19.636628680210574
1033 -0.018901196494698524 -19.656148677971217 -0.018558744806796312 -19.65518742501737
1034 -0.018910665158182384 -19.675059343129398 -0.018890310637652875 -19.674077735655022
1035 -0.018910790979862212 -19.69397013410926 -0.01891867080703378 -19.692996406462054
1036 -0.018909832742065192 -19.712879966851325 -0.018928489554673432 -19.71192489601673
1037 -0.01891160774976015 -19.731791574601086 -0.018906787037849426 -19.73083168305458
1038 -0.01890894155949354 -19.75070051616058 -0.018927195854485036 -19.749758878909063
1039 -0.018909692391753198 -19.769610208552333 -0.0189214201644063 -19.76868029907347
1040 -0.018911569193005563 -19.788521777745338 -0.0192640982568264 -19.787944397330296
1041 -0.01890814732760191 -19.807429925072938 -0.018888282030820845 -19.80683267936112
1042 -0.01890762019902468 -19.82633754527196 -0.01890398133546114 -19.82573666069658
1043 -0.018912399746477605 -19.845249945018438 -0.01905293231830001 -19.84478959301488
1044 -0.018910378403961658 -19.8641603234224 -0.01874577347189188 -19.863535366486772
1045 -0.01890693521127105 -19.88306725863367 -0.018884263932704926 -19.882419630419477
1046 -0.018908502254635095 -19.901975760888305 -0.01888770069926977 -19.901307331118748
1047 -0.0189084536395967 -19.920884214527902 -0.018947819340974094 -19.92025515045972
1048 -0.018913278076797723 -19.9397974926047 -0.0180942265316844 -19.938349376991404
1049 -0.018913617078214883 -19.958711109682916 -0.018911698274314402 -19.95726107526572
1050 -0.01891329577192664 -19.977624405454844 -0.0189198924228549 -19.976180967688574
1051 -0.018914126977324485 -19.99653853243217 -0.018903547059744598 -19.995084514748317
1052 -0.018914084043353797 -20.01545261647552 -0.018899941351264715 -20.013984456099582
1053 -0.01891291802749038 -20.03436553450301 -0.018911051005125044 -20.03289550710471
1054 -0.01891744928434491 -20.053282983787355 -0.01880906717851758 -20.051704574283225
1055 -0.018916414864361287 -20.072199398651716 -0.018955371901392938 -20.070659946184616
1056 -0.0189132378436625 -20.091112636495378 -0.018884040135890245 -20.089543986320507
1057 -0.018914545048028232 -20.110027181543405 -0.018923462275415658 -20.108467448595924
1058 -0.01891071554273367 -20.12893789708614 -0.01879203850403428 -20.12725948709996
1059 -0.018915658909827472 -20.147853555995965 -0.01885384786874056 -20.1461133349687
1060 -0.018915722146630287 -20.166769278142596 -0.01891696723178029 -20.16503030220048
1061 -0.018913858104497194 -20.185683136247093 -0.018951188214123248 -20.183981490414606
1062 -0.01891538333147764 -20.20459851957857 -0.018967297859489918 -20.202948788274096
1063 -0.018914672452956437 -20.22351319203153 -0.018944842647761105 -20.22189363092186
1064 -0.01890599951148033 -20.24241919154301 -0.019185888487845658 -20.241079519409706
1065 -0.018912368454039097 -20.26133155999705 -0.018943523708730935 -20.260023043118437
1066 -0.018908800836652518 -20.2802403608337 -0.018906301632523537 -20.27892934475096
1067 -0.018912820238620044 -20.29915318107232 -0.018962880969047545 -20.29789222572001
1068 -0.01891097445040941 -20.31806415552273 -0.018980326410382987 -20.31687255213039
1069 -0.01890613427385688 -20.336970289796586 -0.01890588430687785 -20.33577843643727
1070 -0.01890879524871707 -20.355879085045302 -0.01890226760879159 -20.35468070404606
1071 -0.018909651134163142 -20.374788736179465 -0.018911717087030412 -20.37359242113309
1072 -0.0189099651761353 -20.3936987013556 -0.018896964471787216 -20.392489385604875
1073 -0.018910026736557485 -20.412608728092156 -0.01893901647999883 -20.411428402084873
1074 -0.018910370487719774 -20.431519098579876 -0.018910620640963317 -20.430339022725835
1075 -0.01891089165583253 -20.45042999023571 -0.018944016378372907 -20.44928303910421
1076 -0.01891781771555543 -20.469347807951262 -0.01835923846811056 -20.46764227757232
1077 -0.018916135560721158 -20.488263943511985 -0.018939530290663243 -20.486581807862983
1078 -0.018915111757814886 -20.5071790552698 -0.01892060348764062 -20.505502411350623
1079 -0.018915606383234262 -20.526094661653033 -0.018948890175670384 -20.524451301526295
1080 -0.01891492148861289 -20.545009583141645 -0.018924549873918294 -20.543375851400214
1081 -0.018913076538592578 -20.563922659680237 -0.0189149709418416 -20.562290822342057
1082 -0.01891683051362634 -20.582839490193862 -0.019023771025240423 -20.581314593367296
1083 -0.018910513445734977 -20.601750003639598 -0.01896316818892956 -20.600277761556224
1084 -0.01891386229544878 -20.620663865935047 -0.018893213011324406 -20.61917097456755
1085 -0.018914830591529607 -20.639578696526577 -0.018908004462718963 -20.63807897903027
1086 -0.018914906214922665 -20.6584936027415 -0.018881882820278407 -20.656960861850546
1087 -0.018915083166211842 -20.677408685907714 -0.01881484957411885 -20.675775711424667
1088 -0.018915399722754956 -20.69632408563047 -0.018914458621293307 -20.69469017004596
1089 -0.01891561532393098 -20.7152397009544 -0.018916429951786995 -20.713606599997746
1090 -0.0189161348156631 -20.73415583577006 -0.018965241312980653 -20.732571841310726
1091 -0.018910775985568763 -20.753066611755628 -0.019055174198001623 -20.751627015508728
1092 -0.018913254048675297 -20.771979865804305 -0.01887493235990405 -20.77050194786863
1093 -0.018913385178893804 -20.7908932509832 -0.018931171391159296 -20.78943311925979
1094 -0.018911669496446848 -20.809804920479646 -0.018896487634629013 -20.808329606894418
1095 -0.01891353465616703 -20.828718455135814 -0.0189288679510355 -20.827258474845454
1096 -0.018915333040058612 -20.847633788175873 -0.018899683002382518 -20.846158157847835
1097 -0.01892006825655699 -20.86655385643243 -0.018990731611847878 -20.865148889459682
1098 -0.01891385829076171 -20.88546771472319 -0.018894129525870086 -20.88404301898555
1099 -0.018914443161338567 -20.90438215788453 -0.019051262084394692 -20.903094281069947
1100 -0.01891074748709798 -20.92329290537163 -0.018729854095727205 -20.921824135165675
1101 -0.018912869971245527 -20.942205775342874 -0.018925668392330407 -20.940749803558006
1102 -0.018915215227752923 -20.961120990570627 -0.01892556780949235 -20.9596753713675
1103 -0.018915567453950642 -20.98003655802458 -0.0189319864846766 -20.978607357852177
1104 -0.018923165183514355 -20.998959723208095 -0.018865331169217826 -20.997472689021393
1105 -0.018918732833117246 -21.017878456041213 -0.01871787952259183 -21.016190568543983
1106 -0.018914598599076272 -21.036793054640288 -0.018907113280147315 -21.03509768182413
1107 -0.01891465112566948 -21.055707705765958 -0.018870582431554796 -21.053968264255683
1108 -0.018910047598183155 -21.07461775336414 -0.01868412792682648 -21.07265239218251
1109 -0.018916450068354608 -21.093534203432494 -0.018902480602264404 -21.091554872784773
1110 -0.018919925950467587 -21.11245412938296 -0.018935077544301748 -21.110489950329075
1111 -0.018918852787464857 -21.131372982170426 -0.018932702578604223 -21.129422652907678
1112 -0.018919159099459647 -21.150292141269887 -0.01890659872442484 -21.148329251632102
1113 -0.018918381072580814 -21.169210522342468 -0.018799727130681277 -21.167128978762783
1114 -0.01892124004662037 -21.188131762389087 -0.018928043264895677 -21.18605702202768
1115 -0.01891853818669915 -21.207050300575787 -0.018889620341360568 -21.20494664236904
1116 -0.018916875682771207 -21.225967176258557 -0.01892245700582862 -21.22386909937487
1117 -0.01891912929713726 -21.244886305555696 -0.018792077619582414 -21.242661176994453
1118 -0.01892064306885004 -21.263806948624545 -0.018912247288972138 -21.261573424283426
1119 -0.018920293264091014 -21.282727241888637 -0.018907433748245238 -21.280480858031673
1120 -0.018920000083744525 -21.301647241972383 -0.01893496569246054 -21.299415823724132
1121 -0.018919442500919103 -21.320566684473302 -0.018948049377650024 -21.31836387310178
1122 -0.018912185449153185 -21.339478869922456 -0.018674145732074977 -21.337038018833855
1123 -0.01892295964062214 -21.35840182956308 -0.018951523676514627 -21.35598954251037
1124 -0.018922737520188092 -21.377324567083267 -0.018906019162386656 -21.374895561672755
1125 -0.018919981829822064 -21.39624454891309 -0.018997311312705278 -21.39389287298546
1126 -0.01891803601756692 -21.415162584930655 -0.018887844774872063 -21.412780717760334
1127 -0.018921575509011745 -21.434084160439667 -0.018930883891880513 -21.431711601652214
1128 -0.018934971187263727 -21.45301913162693 -0.01889291713014245 -21.450604518782356
1129 -0.018924176786094905 -21.471943308413024 -0.0189290227368474 -21.469533541519205
1130 -0.01892299158498645 -21.49086629999801 -0.018953749630600213 -21.488487291149806
1131 -0.018924301210790872 -21.509790601208802 -0.018933327961713077 -21.507420619111517
1132 -0.01892358809709549 -21.528714189305898 -0.018974985741078854 -21.526395604852596
1133 -0.018921065237373115 -21.54763525454327 -0.018962802179157735 -21.545358407031753
1134 -0.01892861435189843 -21.56656386889517 -0.019125024694949387 -21.564483431726703
1135 -0.018918946292251347 -21.585482815187422 -0.018920696899294855 -21.583404128625997
1136 -0.018920022435486315 -21.60440283762291 -0.018968000914901494 -21.6023721295409
1137 -0.018915641494095324 -21.623318479117007 -0.019013136625289917 -21.62138526616619
1138 -0.018916876055300236 -21.642235355172307 -0.018972918018698694 -21.640358184184887
1139 -0.018918941915035247 -21.661154297087343 -0.018867664597928525 -21.659225848782814
1140 -0.01892149932682514 -21.68007579641417 -0.01890728613361716 -21.678133134916433
1141 -0.018934599310159683 -21.69901039572433 -0.019296333380043506 -21.697429468296477
1142 -0.018912553507834672 -21.717922949232165 -0.01887566177174449 -21.71630513006822
1143 -0.018918335810303687 -21.73684128504247 -0.01896978272125125 -21.73527491278947
1144 -0.018913440685719252 -21.75575472572819 -0.018886584788560867 -21.754161497578032
1145 -0.01891355635598302 -21.77466828208417 -0.019021441880613565 -21.773182939458646
1146 -0.018925358634442092 -21.793593640718612 -0.01943031307309866 -21.792613252531744
1147 -0.018912089522928 -21.81250573024154 -0.01893443474546075 -21.811547687277205
1148 -0.018910955637693405 -21.831416685879233 -0.018875084538012742 -21.83042277181522
1149 -0.018911591079086066 -21.85032827695832 -0.01890253210440278 -21.84932530391962
1150 -0.018916046433150768 -21.86924432339147 -0.018722196575254202 -21.868047500494875
1151 -0.018914145417511463 -21.88815846880898 -0.01897060461342335 -21.887018105108297
1152 -0.018913051672279836 -21.90707152048126 -0.01889187078922987 -21.905909975897526
1153 -0.01891408171504736 -21.925985602196306 -0.01901760809123516 -21.92492758398876
1154 -0.018914044741541146 -21.94489964693785 -0.01910185646265745 -21.94402944045142
1155 -0.01890743775293231 -21.96380708469078 -0.018900596257299184 -21.96293003670872
1156 -0.0189079063013196 -21.9827149909921 -0.018890191055834293 -21.981820227764555
1157 -0.018909829203039408 -22.00162482019514 -0.018909545335918664 -22.000729773100474
1158 -0.018908446282148363 -22.020533266477287 -0.01888469308614731 -22.01961446618662
1159 -0.01890969704836607 -22.03944296352565 -0.01893238564953208 -22.038546851836152
1160 -0.018909310456365347 -22.058352273982017 -0.018956208880990744 -22.057503060717142
1161 -0.018907357193529605 -22.077259631175547 -0.018597299978137017 -22.07610036069528
1162 -0.0189105823636055 -22.096170213539153 -0.018898559361696245 -22.094998920056973
1163 -0.018912684079259633 -22.115082897618414 -0.018903512880206107 -22.11390243293718
1164 -0.018914033751934768 -22.133996931370348 -0.01891682967543602 -22.132819262612617
1165 -0.01891656517982483 -22.152913496550173 -0.018813512939959764 -22.151632775552578
1166 -0.018913351092487575 -22.17182684764266 -0.01900036195293069 -22.170633137505508
1167 -0.01891350792720914 -22.19074035556987 -0.018851499632000925 -22.189484637137507
1168 -0.018911418318748475 -22.209651773888616 -0.01889673126861453 -22.208381368406123
1169 -0.018912818375974895 -22.22856459226459 -0.01888649147003889 -22.22726785987616
1170 -0.018917993921786547 -22.247482586186376 -0.01885241810232401 -22.246120277978484
1171 -0.0189161385409534 -22.266398724727328 -0.018938314635306597 -22.26505859261379
1172 -0.018915256857872008 -22.2853139815852 -0.01908034421503544 -22.284138936828825
1173 -0.018914295453578235 -22.304228277038778 -0.01891475636512041 -22.303053693193945
1174 -0.018911506142467262 -22.323139783181244 -0.01873333929106593 -22.321787032485013
1175 -0.018915764801204205 -22.342055547982447 -0.018947260454297066 -22.34073429293931
1176 -0.018914716225117444 -22.360970264207566 -0.018802223540842534 -22.35953651648015
1177 -0.01891726963222027 -22.379887533839785 -0.018950564321130514 -22.378487080801282
1178 -0.018912743125110865 -22.398800276964895 -0.018907045293599368 -22.39739412609488
1179 -0.018916478008031846 -22.417716754972925 -0.018905599880963565 -22.416299725975843
1180 -0.018914776388555765 -22.43663153136148 -0.018935003504157066 -22.43523472948
1181 -0.018909602798521517 -22.455541134160004 -0.01919914623722434 -22.454433875717225
1182 -0.01891359481960535 -22.47445472897961 -0.018803176283836365 -22.47323705200106
1183 -0.018911731895059347 -22.493366460874668 -0.01892688637599349 -22.492163938377054
1184 -0.018913199473172427 -22.51227966034784 -0.01895047668367624 -22.51111441506073
1185 -0.01890868106856942 -22.53118834141641 -0.018950094375759362 -22.530064509436492
1186 -0.018912473879754543 -22.550100815296165 -0.018931696470826865 -22.54899620590732
1187 -0.018911408819258214 -22.569012224115422 -0.01890453463420272 -22.56790074054152
1188 -0.018914109095931053 -22.587926333211353 -0.018926956225186586 -22.586827696766708
1189 -0.018914557341486216 -22.60684089055284 -0.018959911819547415 -22.605787608586255
1190 -0.01891259802505374 -22.625753488577892 -0.01890894239768386 -22.624696550983938
1191 -0.01891367668285966 -22.644667165260753 -0.019017710629850627 -22.643714261613788
1192 -0.018911000713706015 -22.66357816597446 -0.018899502418935298 -22.662613764032724
1193 -0.018913877103477715 -22.68249204307794 -0.01889957198873162 -22.681513336021457
1194 -0.018911406584084033 -22.701403449662024 -0.018958509620279073 -22.700471845641736
1195 -0.01891133552417159 -22.720314785186197 -0.01904902271926403 -22.719520868361002
1196 -0.01891205469146371 -22.73922683987766 -0.018899396061897278 -22.7384202644229
1197 -0.018911398109048606 -22.758138237986707 -0.018893712665885687 -22.757313977088785
1198 -0.018910809885710478 -22.777049047872417 -0.018906687386333942 -22.77622066447512
1199 -0.01890796246007085 -22.795957010332486 -0.019014253932982682 -22.795234918408102
1200 -0.018911206722259523 -22.814868217054745 -0.018951908592134713 -22.81418682700024
1201 -0.018909831065684557 -22.83377804812043 -0.018892758619040252 -22.833079585619277
1202 -0.018910093791782857 -22.85268814191221 -0.0189181056804955 -22.851997691299772
1203 -0.01890972750261426 -22.871597869414824 -0.01885421806946397 -22.870851909369236
1204 -0.01891171047464013 -22.890509579889464 -0.018898478243499994 -22.889750387612736
1205 -0.018909338861703873 -22.909418918751168 -0.01892947480082512 -22.90867986241356
1206 -0.018909092433750628 -22.92832801118492 -0.01890646228566766 -22.927586324699227
1207 -0.018911603931337596 -22.947239615116256 -0.018913692235946654 -22.946500016935175
1208 -0.018910106271505356 -22.96614972138776 -0.018952251691371203 -22.965452268626546
1209 -0.0189110042527318 -22.985060725640494 -0.018933701794594526 -22.98438597042114
1210 -0.01891015311703086 -23.003970878757524 -0.018861893378198148 -23.003247863799338
1211 -0.018915507569909097 -23.022886386327432 -0.018650036305189133 -23.021897900104527
1212 -0.018913470208644867 -23.041799856536077 -0.01889599012210965 -23.040793890226638
1213 -0.01891332436352968 -23.060713180899608 -0.01893821023404598 -23.059732100460685
1214 -0.018914512544870376 -23.07962769344448 -0.01896011792123318 -23.078692218381917
1215 -0.018917248211801053 -23.09854494165628 -0.018513017520308494 -23.097205235902226
1216 -0.018916404247283934 -23.117461345903564 -0.018895389046519995 -23.116100624948746
1217 -0.01891631502658129 -23.136377660930144 -0.018949783779680728 -23.13505040872843
1218 -0.018914102017879485 -23.155291762948025 -0.018884793762117623 -23.153935202490548
1219 -0.01891545979306102 -23.174207222741085 -0.018916012533009053 -23.172851215023556
1220 -0.018917632568627597 -23.193124855309712 -0.01891964618116617 -23.191770861204724
1221 -0.01891884347423911 -23.21204369878395 -0.018807605467736722 -23.21057846667246
1222 -0.01891850112006068 -23.230962199904013 -0.01891163419932127 -23.22949010087178
1223 -0.018912841007113455 -23.249875040911128 -0.019071475602686405 -23.248561576474465
1224 -0.018914614897221328 -23.268789655808348 -0.018881927896291017 -23.267443504370757
1225 -0.01891507990658283 -23.287704735714932 -0.01888391738757491 -23.286327421758333
1226 -0.018918317463248967 -23.306623053178182 -0.018903952464461325 -23.305231374222796
1227 -0.018916664645075798 -23.325539717823258 -0.018895293958485125 -23.324126668181282
1228 -0.018914287444204092 -23.344454005267462 -0.018925964273512362 -23.343052632454796
1229 -0.018918129056692122 -23.363372134324155 -0.01887459810823202 -23.36192723056303
1230 -0.01891376795247197 -23.382285902276628 -0.018871536292135716 -23.380798766855165
1231 -0.01891558784991503 -23.401201490126542 -0.018921648804098367 -23.399720415659264
1232 -0.01891882475465536 -23.4201203148812 -0.01887494632974267 -23.418595361989006
1233 -0.018998319748789072 -23.43911863462999 -0.020587069168686866 -23.439182431157693
1234 -0.018906278442591427 -23.45802491307258 -0.018942114152014255 -23.45812454530971
1235 -0.018907510582357644 -23.47693242365494 -0.018912492226809262 -23.47703703753652
1236 -0.018907285388559104 -23.495839709043498 -0.018906691297888755 -23.49594372883441
1237 -0.018906414788216353 -23.514746123831713 -0.018908630963414906 -23.514852359797825
1238 -0.018906357884407043 -23.53365248171612 -0.018908294569700956 -23.533760654367526
1239 -0.018907764181494712 -23.552560245897617 -0.01890795072540641 -23.552668605092933
1240 -0.018907005432993174 -23.57146725133061 -0.018923051841557025 -23.57159165693449
1241 -0.0189027582295239 -23.590370009560132 -0.01898976732045412 -23.590581424254946
1242 -0.018907066155225038 -23.609277075715358 -0.018915685918182136 -23.609497110173127
1243 -0.01889993203803897 -23.628177007753397 -0.01875541592016816 -23.628252526093295
1244 -0.018909944500774146 -23.64708695225417 -0.01898068152368069 -23.647233207616974
1245 -0.018906935397535563 -23.665993887651705 -0.018930184282362462 -23.666163391899335
1246 -0.018902746401727198 -23.684896634053434 -0.019089410081505775 -23.68525280198084
1247 -0.018904014583677055 -23.70380064863711 -0.018878171127289532 -23.704130973108132
1248 -0.01890535596758127 -23.722706004604692 -0.01892129248008132 -23.723052265588212
1249 -0.01890510953962803 -23.74161111414432 -0.018897887784987688 -23.7419501533732
1250 -0.01890541799366474 -23.760516532137984 -0.01889392053708434 -23.760844073910285
1251 -0.018904698453843592 -23.77942123059183 -0.018940880242735148 -23.77978495415302
1252 -0.018905353918671607 -23.7983265845105 -0.018916905205696822 -23.798701859358715
1253 -0.018905824143439533 -23.81723240865394 -0.018829170800745487 -23.81753103015946
1254 -0.018910104781389235 -23.83614251343533 -0.01851849788799882 -23.83604952804746
1255 -0.018910775426775217 -23.855053288862106 -0.018906973395496608 -23.854956501442956
1256 -0.018911056593060492 -23.873964345455168 -0.01893110265955329 -23.87388760410251
1257 -0.018910486716777086 -23.892874832171945 -0.018912555184215307 -23.892800159286725
1258 -0.018916984274983405 -23.91179181644693 -0.018992174044251443 -23.911792333330975
1259 -0.01891191452741623 -23.930703730974344 -0.01889704233035445 -23.93068937566133
1260 -0.018911158945411444 -23.949614889919754 -0.019001964200288057 -23.94969133986162
1261 -0.018909088242799042 -23.968523978162555 -0.01899168025702238 -23.968683020118643
1262 -0.01890850132331252 -23.987432479485868 -0.01889693159610033 -23.987579951714743
1263 -0.018905929755419493 -24.006338409241287 -0.018905177433043718 -24.006485129147787
1264 -0.01890632286667824 -24.025244732107964 -0.018778209760785102 -24.025263338908573
1265 -0.01891010832041502 -24.04415484042838 -0.01893693022429943 -24.044200269132872
1266 -0.01890900041908026 -24.06306384084746 -0.018899553827941416 -24.063099822960815
1267 -0.018913619685918093 -24.081977460533377 -0.01863294867798686 -24.0817327716388
1268 -0.018913290183991193 -24.10089075071737 -0.018904315773397684 -24.1006370874122
1269 -0.01891098963096738 -24.119801740348336 -0.01890131700783968 -24.119538404420037
1270 -0.018910856544971467 -24.138712596893306 -0.018920912500470878 -24.138459316920507
1271 -0.018907571490854026 -24.15762016838416 -0.01906474996358156 -24.15752406688409
1272 -0.01890676626935601 -24.176526934653516 -0.01902097463607788 -24.176545041520168
1273 -0.018909550737589598 -24.195436485391106 -0.01890118308365345 -24.19544622460382
1274 -0.018910482246428727 -24.214346967637535 -0.01888018976897001 -24.214326414372792
1275 -0.018910807091742754 -24.233257774729278 -0.018637136835604907 -24.232963551208396
1276 -0.018911762908101083 -24.25216953763738 -0.01895499909296632 -24.25191855030136
1277 -0.018913900852203368 -24.271083438489583 -0.018945716507732868 -24.270864266809095
1278 -0.01891191294416785 -24.289995351433753 -0.018882625456899404 -24.289746892265995
1279 -0.018915989995002748 -24.308911341428754 -0.018886361084878445 -24.308633253350873
1280 -0.01891233241185546 -24.32782367384061 -0.018877635803073646 -24.327510889153945
1281 -0.01891400068998337 -24.34673767453059 -0.01891278438270092 -24.346423673536645
1282 -0.01891349731013179 -24.36565117184072 -0.018912976514548062 -24.365336650051194
1283 -0.018913869559764863 -24.384565041400485 -0.01891542747616768 -24.38425207752736
1284 -0.018913840036839248 -24.403478881437323 -0.019084105174988507 -24.40333618270235
1285 -0.018913008738309145 -24.422391890175632 -0.018897352181375025 -24.422233534883727
1286 -0.018909387476742267 -24.441301277652375 -0.018876339960843324 -24.44110987484457
1287 -0.018910851515829562 -24.460212129168205 -0.019028666615486144 -24.460138541460058
1288 -0.018911021389067174 -24.47912315055727 -0.01892523281276226 -24.47906377427282
1289 -0.01890721106901765 -24.498030361626288 -0.018833835422992707 -24.497897609695812
1290 -0.0189076735638082 -24.516938035190098 -0.01891446840018034 -24.51681207809599
1291 -0.018911267817020416 -24.53584930300712 -0.019099297281354666 -24.535911375377346
1292 -0.01891090041026473 -24.554760203417384 -0.018952308036386967 -24.554863683413732
1293 -0.018910338915884495 -24.573670542333268 -0.01885017016902566 -24.573713853582756
1294 -0.018912444449961187 -24.592582986783228 -0.01889116745442152 -24.592605021037176
1295 -0.018922808673232795 -24.61150579545646 -0.01886333804577589 -24.611468359082952
1296 -0.018913140613585712 -24.630418936070043 -0.0189012223854661 -24.63036958146842
1297 -0.018913371581584217 -24.649332307651626 -0.01893695192411542 -24.649306533392533
1298 -0.01891862554475665 -24.668250933196383 -0.01860778369009495 -24.667914317082626
1299 -0.018914909567683935 -24.687165842764067 -0.01895230831578374 -24.68686662539841
1300 -0.018915760703384875 -24.706081603467453 -0.018909164238721132 -24.70577578963713
1301 -0.01891470979899168 -24.724996313266445 -0.018926441855728626 -24.72470223149286
1302 -0.0189143231138587 -24.743910636380303 -0.018934217654168604 -24.74363644914703
1303 -0.01891568526625633 -24.76282632164656 -0.01891907462850213 -24.762555523775532
1304 -0.01891392096877098 -24.78174024261533 -0.01893933452665806 -24.78149485830219
1305 -0.018914403580129146 -24.80065464619546 -0.01895830538123846 -24.80045316368343
1306 -0.018903492391109465 -24.819558138586572 -0.019117315672338007 -24.819570479355768
1307 -0.01891892943531275 -24.838477068021884 -0.018997887056320904 -24.83856836641209
1308 -0.01890712697058916 -24.857384194992473 -0.019060972705483438 -24.857629339117572
1309 -0.018920591473579405 -24.876304786466054 -0.018571532052010297 -24.876200871169583
1310 -0.018912826757878066 -24.89521761322393 -0.018919516541063785 -24.895120387710648
1311 -0.018913910165429114 -24.91413152338936 -0.018911902140825988 -24.914032289851473
1312 -0.01891262289136648 -24.93304414628073 -0.018925255350768565 -24.932957545202242
1313 -0.018911258038133382 -24.951955404318863 -0.018934269342571496 -24.951891814544815
1314 -0.01891234563663602 -24.9708677499555 -0.018980882968753575 -24.97087269751357
1315 -0.0189080941490829 -24.98977584410458 -0.01876397104933858 -24.98963666856291
1316 -0.01890909569337964 -25.008684939797963 -0.018773199804127217 -25.008409868367036
1317 -0.018915430270135404 -25.027600370068097 -0.018997620884329082 -25.027407489251363
1318 -0.01891467785462737 -25.046515047922725 -0.018910117354243992 -25.04631760660561
1319 -0.01891104457899928 -25.065426092501724 -0.018867550324648617 -25.06518515693026
1320 -0.018927801214158536 -25.084353893715882 -0.019651890825480224 -25.084837047755737
1321 -0.018908752873539925 -25.10326264658942 -0.018904257006943224 -25.103741304762682
1322 -0.018907751981168987 -25.12217039857059 -0.01889133807271719 -25.1226326428354
1323 -0.018908049166202544 -25.141078447736792 -0.018943603429943324 -25.14157624626534
1324 -0.01890900218859315 -25.159987449925385 -0.018917400762438773 -25.16049364702778
1325 -0.01890906086191535 -25.1788965107873 -0.01881223376840353 -25.179305880796186
1326 -0.01890911478549242 -25.197805625572794 -0.018906056042760612 -25.198211936838945
1327 -0.0189203810878098 -25.216726006660604 -0.019313037395477295 -25.217524974234422
1328 -0.01890481887385249 -25.235630825534457 -0.018901560362428425 -25.236426534596852
1329 -0.018901548441499473 -25.254532373975955 -0.018897909857332706 -25.255324444454185
1330 -0.018901945650577547 -25.27343431962653 -0.018905806075781583 -25.274230250529968
1331 -0.01890256963670254 -25.292336889263233 -0.01890470236539841 -25.293134952895365
1332 -0.018904229532927273 -25.31124111879616 -0.018917939253151418 -25.312052892148515
1333 -0.018905024882405995 -25.33014614367857 -0.018913827650249005 -25.330966719798763
1334 -0.018902830965816974 -25.349048974644386 -0.018900575395673514 -25.349867295194436
1335 -0.018900613952428102 -25.367949588596815 -0.01893435288220644 -25.36880164807664
1336 -0.018901733867824077 -25.38685132246464 -0.01900738151744008 -25.38780902959408
1337 -0.018902673572301864 -25.405753996036943 -0.018916948325932027 -25.40672597792001
1338 -0.01890412187203765 -25.42465811790898 -0.01896612150594592 -25.42569209942596
1339 -0.018902934901416302 -25.443561052810395 -0.018885744083672763 -25.44457784350963
1340 -0.018904096726328135 -25.462465149536722 -0.018827721104025842 -25.463405564613655
1341 -0.018902219366282225 -25.481367368903005 -0.019149944838136434 -25.482555509451792
1342 -0.018902304861694575 -25.5002696737647 -0.018916851095855235 -25.50147236054765
1343 -0.018902973923832177 -25.51917264768853 -0.018856750335544348 -25.520329110883193
1344 -0.01890150159597397 -25.538074149284505 -0.01899329451844096 -25.539322405401634
1345 -0.01890449309721589 -25.556978642381722 -0.018851747363805772 -25.55817415276544
1346 -0.018904379941523074 -25.575883022323247 -0.01887719165533781 -25.577051344420777
1347 -0.018902174662798643 -25.594785196986045 -0.018881385028362275 -25.59593272944914
1348 -0.018901391327381133 -25.613686588313428 -0.0184600206092 -25.61439275005834
1349 -0.01890785526484251 -25.63259444357827 -0.018936529476195573 -25.633329279534536
1350 -0.01890717577189207 -25.651501619350164 -0.018901585415005685 -25.65223086494954
1351 -0.018907660245895387 -25.670409279596058 -0.018898748233914374 -25.671129613183457
1352 -0.018908337876200675 -25.68931761747226 -0.01895842207595706 -25.690088035259414
1353 -0.01890707975253463 -25.708224697224793 -0.01892650295048952 -25.709014538209903
1354 -0.018902063462883235 -25.727126760687675 -0.019182493351399897 -25.728197031561304
1355 -0.01890705032274127 -25.746033811010417 -0.018945873156189917 -25.747142904717496
1356 -0.01890509659424424 -25.764938907604662 -0.01888804426416755 -25.766030948981662
1357 -0.01890273354947567 -25.783841641154137 -0.019004119373857976 -25.78503506835552
1358 -0.01890351893380284 -25.80274516008794 -0.018861666973680257 -25.8038967353292
1359 -0.018905708380043507 -25.821650868467984 -0.018986602686345576 -25.822883338015547
1360 -0.01890049045905471 -25.840551358927037 -0.019027273077517746 -25.841910611093066
1361 -0.018902073334902524 -25.85945343226194 -0.018897985015064477 -25.860808596108132
1362 -0.018903373461216687 -25.878356805723158 -0.01883335178717971 -25.879641947895312
1363 -0.018907150998711587 -25.89726395672187 -0.018932964093983172 -25.898574911989297
1364 -0.01890625972300768 -25.916170216444876 -0.01900019682943821 -25.917575108818735
1365 -0.018901172280311584 -25.935071388725188 -0.018878115620464087 -25.936453224439198
1366 -0.01890415633097291 -25.95397554505616 -0.018954341113567353 -25.955407565552765
1367 -0.018904187623411416 -25.972879732679573 -0.01897478140890598 -25.974382346961672
1368 -0.01890260223299265 -25.991782334912564 -0.018958057370036842 -25.993340404331708
1369 -0.01890192674472928 -26.010684261657293 -0.018878786731511353 -26.01221919106322
1370 -0.018905378226190806 -26.029589639883483 -0.018989657703787088 -26.031208848767008
1371 -0.018911627866327763 -26.04850126774981 -0.01952225286513567 -26.050731101632145
1372 -0.01889569777995348 -26.067396965529763 -0.01887499839067459 -26.06960610002282
1373 -0.01889678752049804 -26.08629375305026 -0.01888033840805292 -26.088486438430873
1374 -0.018896993715316057 -26.105190746765576 -0.01887414138764143 -26.107360579818515
1375 -0.01889706766232848 -26.124087814427906 -0.018893276806920767 -26.126253856625436
1376 -0.018896745331585408 -26.14298455975949 -0.018896921072155237 -26.14515077769759
1377 -0.01889772852882743 -26.161882288288318 -0.01893276907503605 -26.164083546772627
1378 -0.018898493982851504 -26.18078078227117 -0.01889108382165432 -26.18297463059428
1379 -0.018891299329698085 -26.19967208160087 -0.019372674729675056 -26.202347305323954
1380 -0.01889800261706114 -26.21857008421793 -0.018905957229435444 -26.22125326255339
1381 -0.018896437156945466 -26.237466521374877 -0.018900826293975114 -26.240154088847365
1382 -0.018896392174065114 -26.25636291354894 -0.01890012891963124 -26.259054217766998
1383 -0.01889581009745598 -26.275258723646395 -0.018884210102260112 -26.27793842786926
1384 -0.01889575636014342 -26.29415448000654 -0.018926495499908925 -26.296864923369167
1385 -0.018897090293467044 -26.313051570300008 -0.018882171716541052 -26.315747095085708
1386 -0.018896522093564273 -26.33194809239357 -0.018875627685338257 -26.334622722771048
1387 -0.018896480835974217 -26.350844573229544 -0.018914353381842375 -26.35353707615289
1388 -0.018893546890467405 -26.36973812012001 -0.01884536324068904 -26.37238243939358
1389 -0.01889630686491728 -26.38863442698493 -0.018877626955509187 -26.391260066349087
1390 -0.018895892053842546 -26.40753031903877 -0.01903448235243559 -26.410294548701522
1391 -0.01889849007129669 -26.426428809110067 -0.019124566484242676 -26.429419115185766
1392 -0.01889269659295678 -26.445321505703024 -0.01896324260160327 -26.44838235778737
1393 -0.018886482063680887 -26.464207987766706 -0.01902099810540676 -26.467403355892777
1394 -0.018892786372452973 -26.48310077413916 -0.018883262854069473 -26.486286618746846
1395 -0.018893371894955636 -26.501994146034114 -0.01891762772575021 -26.505204246472594
1396 -0.018891507107764483 -26.520885653141878 -0.01896669641137123 -26.524170942883966
1397 -0.018896205816417933 -26.539781858958296 -0.018788348790258168 -26.542959291674226
1398 -0.018894210178405046 -26.558676069136702 -0.01889169942587614 -26.5618509911001
1399 -0.018894248642027378 -26.57757031777873 -0.018881714902818203 -26.58073270600292
1400 -0.01889350898563862 -26.596463826764367 -0.018920102063566445 -26.599652808066487
1401 -0.01889777397736907 -26.615361600741736 -0.018909178394824266 -26.618561986461312
1402 -0.018875244073569775 -26.634236844815305 -0.019289948418736456 -26.63785193488005
1403 -0.01889194715768099 -26.653128791972986 -0.01888559004291892 -26.65673752492297
1404 -0.018892690353095532 -26.67202148232608 -0.018900581169873476 -26.675638106092844
1405 -0.018892696406692267 -26.690914178732772 -0.018894764594733715 -26.694532870687578
1406 -0.018893731571733952 -26.709807910304505 -0.018898801505565645 -26.713431672193142
1407 -0.018893164303153753 -26.72870107460766 -0.018871009908616544 -26.732302682101757
1408 -0.018892896920442583 -26.7475939715281 -0.018924815021455287 -26.751227497123214
1409 -0.018892406206578016 -26.76648637773468 -0.01885422635823488 -26.77008172348145
1410 -0.018891080096364022 -26.785377457831043 -0.018850803840905428 -26.788932527322356
1411 -0.018893161322921515 -26.804270619153964 -0.018885542917996646 -26.80781807024035
1412 -0.018896105978637934 -26.8231667251326 -0.01876390939578414 -26.826581979636135
1413 -0.018896563071757556 -26.842063288204358 -0.018850491382181644 -26.845432471018317
1414 -0.018901495449244975 -26.860964783653603 -0.018954775854945184 -26.86438724687326
1415 -0.0188968394882977 -26.879861623141903 -0.018909502681344746 -26.883296749554606
1416 -0.018897631112486123 -26.89875925425439 -0.01884884648025036 -26.902145596034856
1417 -0.018899882771074773 -26.917659137025463 -0.018982982728630304 -26.921128578763486
1418 -0.01889597699046135 -26.936555114015924 -0.019107379019260406 -26.940235957782747
1419 -0.01889650709927082 -26.955451621115195 -0.01889101853594184 -26.95912697631869
1420 -0.01889562401920557 -26.9743472451344 -0.018888056837022306 -26.97801503315571
1421 -0.018896768148988486 -26.993244013283388 -0.0188696064054966 -26.996884639561205
1422 -0.01889893226325512 -27.012142945546643 -0.01870633093640208 -27.01559097049761
1423 -0.018897828087210654 -27.031040773633855 -0.018889180198311806 -27.03448015069592
1424 -0.018898699525743724 -27.049939473159597 -0.018907707277685405 -27.053387857973604
1425 -0.01890292838215828 -27.068842401541755 -0.018746914714574812 -27.07213477268818
1426 -0.01890214132145047 -27.087744542863206 -0.018845570273697376 -27.090980342961878
1427 -0.018901901599019767 -27.106646444462225 -0.018919818662106992 -27.109900161623983
1428 -0.01890174616128206 -27.12554819062351 -0.018894906248897315 -27.12879506787288
1429 -0.018901415169239044 -27.144449605792747 -0.018947264272719623 -27.147742332145597
1430 -0.018897451087832452 -27.16334705688058 -0.01911708591505885 -27.166859418060657
1431 -0.018895441200584173 -27.182242498081163 -0.018926188815385103 -27.185785606876042
1432 -0.018898332305252553 -27.201140830386414 -0.018902091216295956 -27.20468769809234
1433 -0.018898923695087434 -27.2200397540815 -0.018920263554900885 -27.22360796164724
1434 -0.018901021499186755 -27.238940775580687 -0.01904595857486129 -27.2426539202221
1435 -0.018896994087845086 -27.257837769668534 -0.01886847838759422 -27.261522398609696
1436 -0.01890020789578557 -27.27673797756432 -0.018956117890775205 -27.28047851650047
1437 -0.018898762483149766 -27.29563674004747 -0.01893925862386823 -27.299417775124336
1438 -0.01889363434165716 -27.31453037438913 -0.018798313103616238 -27.318216088227953
1439 -0.018894429504871368 -27.333424803894 -0.018736741878092288 -27.336952830106046
1440 -0.018900938518345355 -27.352325742412347 -0.018892241921275855 -27.35584507202732
1441 -0.018899274338036776 -27.371225016750383 -0.018884425330907107 -27.374729497358228
1442 -0.018901460617780686 -27.390126477368163 -0.018831489235162736 -27.39356098659339
1443 -0.01890220623463392 -27.4090286836028 -0.018926823139190675 -27.41248780973258
1444 -0.018901650793850422 -27.42793033439665 -0.018905576225370167 -27.43139338595795
1445 -0.01890028789639473 -27.446830622293042 -0.018917521368712185 -27.450310907326664
1446 -0.018901175539940595 -27.465731797832984 -0.01891113808378577 -27.46922204541045
1447 -0.018899900279939173 -27.484631698112924 -0.018907420616596938 -27.488129466027047
1448 -0.018897111620754005 -27.503528809733677 -0.01904330961406231 -27.50717277564111
1449 -0.018899899534881116 -27.522428709268556 -0.018890917394310237 -27.526063693035418
1450 -0.01889587277546525 -27.541324582044023 -0.018796341586858036 -27.544860034622275
1451 -0.01890271557494998 -27.560227297618972 -0.018886093888431786 -27.563746128510708
1452 -0.01890095053240657 -27.579128248151378 -0.018914941046386958 -27.582661069557094
1453 -0.018899990990757943 -27.598028239142135 -0.018909583427011968 -27.601570652984105
1454 -0.018901594448834658 -27.61692983359097 -0.018899280577898026 -27.620469933562003
1455 -0.018901652470231057 -27.6358314860612 -0.018882717378437518 -27.63935265094044
1456 -0.018901448138058184 -27.65473293419926 -0.01890704417601228 -27.658259695116453
1457 -0.018902116641402244 -27.673635050840662 -0.018942595832049845 -27.677202290948504
1458 -0.018900951743125914 -27.69253600258379 -0.0188762073405087 -27.696078498289012
1459 -0.018902776762843132 -27.711438779346633 -0.018980818800628185 -27.71505931708964
1460 -0.018899284955114126 -27.730338064301748 -0.019016490038484334 -27.734075807128125
1461 -0.018902457598596812 -27.749240521900344 -0.018890725634992122 -27.752966532763118
1462 -0.018902095966041088 -27.768142617866385 -0.018911415617913006 -27.771877948381032
1463 -0.01890208777040243 -27.787044705636788 -0.018925786577165128 -27.790803734958196
1464 -0.018897756282240153 -27.805942461919027 -0.018821289576590062 -27.809625024534785
1465 -0.01890211785212159 -27.82484457977115 -0.018919969722628594 -27.828544994257413
1466 -0.018902450893074275 -27.843747030664222 -0.01889207698404789 -27.847437071241462
1467 -0.018902426678687335 -27.862649457342908 -0.018884803541004656 -27.866321874782468
1468 -0.018901844322681428 -27.88155130166559 -0.01893867291510105 -27.88526054769757
1469 -0.018905203975737094 -27.900456505641326 -0.01853618873283267 -27.9037967364304
1470 -0.0189072129316628 -27.91936371857299 -0.01892801681533456 -27.922724753245735
1471 -0.018906010873615743 -27.938269729446603 -0.01888330150395632 -27.94160805474969
1472 -0.018906303122639655 -27.957176032569244 -0.018979994207620622 -27.96058804895731
1473 -0.018905166443437336 -27.976081199012683 -0.01888688849285245 -27.97947493745016
1474 -0.018900923896580935 -27.994982122909263 -0.01896669017150998 -27.99844162762167
1475 -0.01890555452555418 -28.013887677434816 -0.018893783446401358 -28.01733541106807
1476 -0.01890662619844079 -28.032794303633256 -0.018920959532260896 -28.03625637060033
1477 -0.018905310332775115 -28.051699613966033 -0.01891010915860534 -28.055166479758935
1478 -0.018905812315642832 -28.070605426281677 -0.01891174344345927 -28.074078223202395
1479 -0.01890725754201412 -28.089512683823692 -0.018919080961495638 -28.09299730416389
1480 -0.018904150649905204 -28.108416834473598 -0.018845580611377956 -28.111842884775267
1481 -0.018907530792057516 -28.127324365265654 -0.018917085975408553 -28.130759970750677
1482 -0.018908585701137782 -28.14623295096679 -0.01890717800706625 -28.149667148757743
1483 -0.01890567960217595 -28.16513863056897 -0.01895522139966488 -28.168622370157408
1484 -0.018908513896167278 -28.184047144465136 -0.018896840699017047 -28.187519210856426
1485 -0.01891226451843977 -28.202959408983578 -0.018879723455756902 -28.206398934312183
1486 -0.018907767534255982 -28.221867176517833 -0.018869782146066428 -28.22526871645825
1487 -0.018906432297080757 -28.240773608814912 -0.018905818369239567 -28.24417453482749
1488 -0.018906342331320047 -28.259679951146232 -0.018922700732946395 -28.263097235560437
1489 -0.018906893115490674 -28.278586844261724 -0.01899930164217949 -28.282096537202616
1490 -0.018898953590542077 -28.297485797852268 -0.018787536956369876 -28.300884074158986
1491 -0.018908854108303785 -28.31639465196057 -0.01890726136043668 -28.319791335519422
1492 -0.018907500989735128 -28.335302152950305 -0.018900952488183975 -28.338692288007607
1493 -0.018908501509577035 -28.354210654459884 -0.018925621174275875 -28.357617909181883
1494 -0.01890791468322277 -28.373118569143106 -0.018914657551795243 -28.37653256673368
1495 -0.01890724655240774 -28.392025815695515 -0.018910248950123786 -28.395442815683804
1496 -0.01890993071720004 -28.410935746412715 -0.018956688791513444 -28.414399504475316
1497 -0.01890441607683897 -28.429840162489555 -0.01893289778381586 -28.433332402259133
1498 -0.018906185682862998 -28.448746348172417 -0.018896440416574477 -28.45222884267571
1499 -0.018907032534480096 -28.467653380706896 -0.018878393061459064 -28.47110723573717
1500 -0.018906832579523324 -28.48656021328642 -0.018928502406924962 -28.490035738144094
1501 -0.018907264154404402 -28.505467477440824 -0.01891197906807065 -28.508947717212166
1502 -0.018906175065785645 -28.52437365250661 -0.01888274811208248 -28.52783046532425
1503 -0.018902688380330802 -28.54327634088694 -0.018740667309612036 -28.54657113263386
1504 -0.018909223191440106 -28.56218556407838 -0.0189582590945065 -28.56552939172837
1505 -0.018908015359193085 -28.581093579437574 -0.018934689462184906 -28.584464081190553
1506 -0.018906965479254724 -28.600000544916828 -0.018912071269005536 -28.60337615245956
1507 -0.01890844302251935 -28.618908987939346 -0.018796778935939073 -28.6221729313955
1508 -0.01890942845493555 -28.637818416394282 -0.018916050996631385 -28.64108898239213
1509 -0.018907801434397697 -28.65672621782868 -0.018874420132488013 -28.659963402524617
1510 -0.018909869249910116 -28.67563608707859 -0.018882631696760653 -28.67884603422138
1511 -0.018910810071974992 -28.694546897150566 -0.018853892851620913 -28.697699927073
1512 -0.018910636194050312 -28.713457533344616 -0.018979624286293982 -28.716679551359295
1513 -0.01891834819689393 -28.73237588154151 -0.018777665961533786 -28.73545721732083
1514 -0.018909701611846685 -28.751285583153358 -0.018900133296847345 -28.754357350617674
1515 -0.018909630365669727 -28.770195213519028 -0.018895815033465622 -28.77325316565114
1516 -0.01891145445406437 -28.78910666797309 -0.018927367683500052 -28.79218053333464
1517 -0.0189180226996541 -28.808024690672745 -0.019123342260718344 -28.81130387559536
1518 -0.018906670436263085 -28.826931361109008 -0.01893397616222501 -28.830237851757584
1519 -0.018908308912068607 -28.845839670021075 -0.018913572002202273 -28.849151423759785
1520 -0.018907502759248018 -28.864747172780323 -0.018905066698789597 -28.868056490458574
1521 -0.018908454570919275 -28.883655627351242 -0.01896412894129753 -28.887020619399873
1522 -0.018906740378588437 -28.902562367729832 -0.01891063591465354 -28.905931255314528
1523 -0.018908463325351475 -28.921470831055185 -0.01892786817625165 -28.92485912349078
1524 -0.018907159753143787 -28.94037799080833 -0.0189043284393847 -28.943763451930163
1525 -0.018907264992594718 -28.959285255800925 -0.01890864931046963 -28.96267210124063
1526 -0.018909919541329145 -28.978195175342254 -0.0188495104201138 -28.981521611660746
1527 -0.018905628565698863 -28.99710080390795 -0.018957800604403018 -29.00047941226515
1528 -0.01890854388475418 -29.016009347792707 -0.018911657109856605 -29.019391069375008
1529 -0.018907556869089605 -29.034916904661795 -0.018863392528146505 -29.038254461903154
1530 -0.018905569706112145 -29.05382247436791 -0.018769360333681106 -29.057023822236836
1531 -0.018909588921815157 -29.072732063289724 -0.018910021521151066 -29.075933843757987
1532 -0.018911909591406584 -29.09164397288113 -0.018827857542783023 -29.09476170130077
1533 -0.018912055995315313 -29.110556028876445 -0.01906030662357807 -29.113822007924348
1534 -0.018909215554594995 -29.12946524443104 -0.01885073333978653 -29.132672741264134
1535 -0.018907975032925607 -29.148373219463963 -0.018799165729433298 -29.151471906993567
1536 -0.018908889312297106 -29.16728210877626 -0.0188144207932055 -29.170286327786773
1537 -0.018910767789930106 -29.18619287656619 -0.018896787241101266 -29.189183115027873
1538 -0.018911602348089217 -29.20510447891428 -0.018795681465417147 -29.20797879649329
1539 -0.01891304226592183 -29.2240175211802 -0.018919194489717482 -29.22689799098301
1540 -0.018913880735635758 -29.242931401915836 -0.01891354601830244 -29.245811537001313
1541 -0.018911977391690017 -29.261843379307525 -0.018957638833671808 -29.264769175834985
1542 -0.018915881402790546 -29.280759260710315 -0.019078694563359023 -29.283847870398343
1543 -0.01891121584922075 -29.299670476559537 -0.01891885595396161 -29.302766726352306
1544 -0.018911873735487462 -29.318582350295024 -0.018916615191847085 -29.321683341544155
1545 -0.0189113381318748 -29.3374936884269 -0.018908744677901268 -29.340592086222056
1546 -0.018911296036094427 -29.356404984462994 -0.018916646018624306 -29.35950873224068
1547 -0.018912544753402472 -29.375317529216396 -0.018896809499710798 -29.378405541740392
1548 -0.018912858609110118 -29.394230387825505 -0.01879202527925372 -29.397197567019646
1549 -0.018911975994706155 -29.41314236382021 -0.019145822431892157 -29.416343389451537
1550 -0.018911551125347613 -29.43205391494556 -0.018907959386706353 -29.435251348838243
1551 -0.018911378644406795 -29.450965293589967 -0.018924786522984505 -29.454176135361227
1552 -0.018907810654491188 -29.469873104244456 -0.018863771855831147 -29.473039907217057
1553 -0.018913110345602037 -29.488786214590057 -0.018960746563971044 -29.492000653781027
1554 -0.018911194056272507 -29.50769740864633 -0.018944966606795788 -29.510945620387822
1555 -0.01891044368967414 -29.526607852336003 -0.018836682848632335 -29.529782303236455
1556 -0.01891513280570507 -29.54552298514171 -0.018892629072070122 -29.548674932308526
1557 -0.018912296183407305 -29.564435281325117 -0.018958493322134017 -29.56763342563066
1558 -0.018911554478108883 -29.583346835803226 -0.01896401271224022 -29.5865974383429
1559 -0.018911352194845677 -29.60225818799807 -0.018907755520194768 -29.605505193863095
1560 -0.018911823537200688 -29.621170011535273 -0.01891603637486696 -29.624421230237964
1561 -0.018910645693540572 -29.640080657228815 -0.018970947060734034 -29.643392177298697
1562 -0.018911199551075696 -29.658991856779892 -0.018892692308872937 -29.66228486960757
1563 -0.018910964112728836 -29.67790282089262 -0.01891721421852708 -29.681202083826097
1564 -0.018912524823099373 -29.69681534571572 -0.019034987222403286 -29.7002370710485
1565 -0.018908196408301593 -29.71572354212402 -0.0188256548717618 -29.719062725920264
1566 -0.01891137631610036 -29.734634918440122 -0.018935449607670306 -29.737998175527935
1567 -0.01891343407332897 -29.75354835251345 -0.01907535158097744 -29.75707352710891
1568 -0.018912598397582768 -29.772460950911036 -0.019173434376716612 -29.77624696148563
1569 -0.01890126699581742 -29.791362217906855 -0.01886968296021223 -29.79511664444584
1570 -0.01890583774074912 -29.810268055647605 -0.01890876507386565 -29.814025409519708
1571 -0.018905022367835044 -29.82917307801544 -0.018853826727718116 -29.832879236247425
1572 -0.01890007145702839 -29.84807314947247 -0.018838844168931244 -29.851718080416358
1573 -0.018895074911415576 -29.866968224383886 -0.018586692214012147 -29.87030477263037
1574 -0.018910584785044194 -29.88587880916893 -0.018926923535764216 -29.889231696166135
1575 -0.018912128824740648 -29.90479093799367 -0.018884452246129512 -29.908116148412265
1576 -0.018910997733473777 -29.923701935727145 -0.018908927496522666 -29.927025075908787
1577 -0.01891347225755453 -29.9426154079847 -0.01884909449145198 -29.945874170400238
1578 -0.01891064429655671 -29.961526052281258 -0.018850346188992263 -29.96472451658923
1579 -0.018918485287576912 -29.980444537568836 -0.018747256230562927 -29.98347177281979
1580 -0.018914162833243608 -29.99935870040208 -0.018922216538339854 -30.00239398935813
1581 -0.018914269842207433 -30.018272970244286 -0.018918554205447434 -30.021312543563578
1582 -0.018914070073515178 -30.0371870403178 -0.01890885438770056 -30.040221397951278
1583 -0.018913341127336024 -30.056100381445138 -0.01890209997072816 -30.059123497922005
1584 -0.018914561625570057 -30.07501494307071 -0.018912133947014808 -30.07803563186902
1585 -0.018905975762754677 -30.093920918833465 -0.01865757815539837 -30.09669321002442
1586 -0.018919959384948015 -30.112840878218414 -0.01897421320900321 -30.115667423233422
1587 -0.018915047124028205 -30.131755925342443 -0.018908069469034672 -30.134575492702457
1588 -0.01891479194164276 -30.150670717284086 -0.018894651904702187 -30.15347014460716
1589 -0.018909051455557345 -30.169579768739645 -0.01879827631637454 -30.172268420923533
1590 -0.018916605226695537 -30.18849637396634 -0.018900525383651258 -30.191168946307183
1591 -0.018917531799525024 -30.207413905765865 -0.018950632587075234 -30.210119578894258
1592 -0.018907669465988874 -30.226321575231854 -0.018672007974237202 -30.228791586868496
1593 -0.018919611908495428 -30.245241187140348 -0.018895722832530736 -30.24768730970103
1594 -0.018919236771762372 -30.26416042391211 -0.018925635144114494 -30.266612944845143
1595 -0.01891894768923521 -30.283079371601346 -0.018945121299475433 -30.285558066144617
1596 -0.018919446971267462 -30.301998818572613 -0.018983017094433306 -30.30454108323905
1597 -0.018919149041175844 -30.320917967613788 -0.019004799891263247 -30.323545883130315
1598 -0.018904670514166354 -30.339822638127956 -0.018631350994110108 -30.342177234124424
1599 -0.018918645940721034 -30.358741284068678 -0.018909515254199503 -30.361086749378625
1600 -0.018919686786830425 -30.37766097085551 -0.01892042588442564 -30.38000717526305
1601 -0.01892038304358721 -30.396581353899094 -0.018938280083239077 -30.39894545534629
1602 -0.01892064353451133 -30.415501997433605 -0.01890550721436739 -30.417850962560657
1603 -0.018920574616640807 -30.434422572050245 -0.018930071871727704 -30.436781034432386
1604 -0.018919875100255012 -30.4533424471505 -0.018923197779804467 -30.45570423221219
1605 -0.018918299209326507 -30.472260746359826 -0.018948265351355076 -30.474652497563547
1606 -0.01892216447740793 -30.491182910837235 -0.01896559614688158 -30.493618093710428
1607 -0.0189172918908298 -30.510100202728065 -0.018871012143790722 -30.51248910585422
1608 -0.018918300326913596 -30.529018503054978 -0.019100034330040216 -30.53158914018426
1609 -0.01891533862799406 -30.547933841682973 -0.018920540530234575 -30.550509680714494
1610 -0.01891580978408456 -30.566849651467056 -0.018917194008827208 -30.569426874723323
1611 -0.018915717769414187 -30.58576536923647 -0.018902735970914363 -30.588329610694238
1612 -0.01891567697748542 -30.604681046213955 -0.018927314318716526 -30.607256925012955
1613 -0.018916557263582944 -30.62359760347754 -0.01900518648326397 -30.626262111496217
1614 -0.018915298767387866 -30.642512902244928 -0.018900794629007577 -30.645162906125226
1615 -0.018909411132335664 -30.661422313377262 -0.01894544968381524 -30.66410835580904
1616 -0.0189124321565032 -30.680334745533766 -0.01891275206580758 -30.68302110787485
1617 -0.018915935698896647 -30.699250681232662 -0.018742920272052287 -30.701764028146904
1618 -0.01891782060265541 -30.71816850183532 -0.018892294820398094 -30.7206563229673
1619 -0.01891651563346386 -30.737085017468782 -0.018917636573314668 -30.739573959540614
1620 -0.01891650026664138 -30.756001517735424 -0.018896102998405696 -30.75847006253902
1621 -0.01891709603369236 -30.774918613769117 -0.018961998261511327 -30.77743206080053
1622 -0.01891699656844139 -30.79383561033756 -0.018974095489829777 -30.79640615629036
1623 -0.018913232441991567 -30.812748842779552 -0.01878166329115629 -30.815187819581517
1624 -0.01891506416723132 -30.831663906946783 -0.018896121345460416 -30.834083940926977
1625 -0.018916967418044807 -30.850580874364827 -0.018916888162493706 -30.85300082908947
1626 -0.018916914518922568 -30.86949778888375 -0.01889365231618285 -30.871894481405654
1627 -0.018937466386705636 -30.888435255270455 -0.018446308560669422 -30.890340789966324
1628 -0.01891974788159132 -30.907355003152045 -0.018915528152137994 -30.909256318118462
1629 -0.01892200894653797 -30.926277012098584 -0.01892202803865075 -30.928178346157114
1630 -0.01892116880044341 -30.945198180899027 -0.0188987392000854 -30.9470770853572
1631 -0.01892058728262782 -30.964118768181656 -0.018933256901800633 -30.966010342259
1632 -0.01892120260745287 -30.983039970789108 -0.018931727018207313 -30.984942069277206
1633 -0.01892762742936611 -31.001967598218474 -0.019819877296686172 -31.004761946573893
1634 -0.018913182895630598 -31.020880781114105 -0.018867565598338843 -31.02362951217223
1635 -0.01891316408291459 -31.03979394519702 -0.018911882769316435 -31.042541394941548
1636 -0.018913150951266288 -31.058707096148286 -0.018910783063620328 -31.06145217800517
1637 -0.018912941683083773 -31.07762003783137 -0.018910334445536137 -31.080362512450705
1638 -0.01891327863559127 -31.09653331646696 -0.01890833992511034 -31.099270852375817
1639 -0.018912053387612104 -31.115445369854573 -0.018922570254653694 -31.11819342263047
1640 -0.018913685437291862 -31.134359055291863 -0.01891564130783081 -31.1371090639383
1641 -0.018913590628653765 -31.153272645920516 -0.018908559810370207 -31.15601762374867
1642 -0.018913926742970943 -31.172186572663488 -0.01894953539595008 -31.17496715914462
1643 -0.018913457822054624 -31.191100030485543 -0.01886443020775914 -31.19383158935238
1644 -0.018914642557501794 -31.210014673043045 -0.018887767847627402 -31.212719357200008
1645 -0.018913942947983743 -31.228928615991027 -0.01921991668641567 -31.231939273886425
1646 -0.01891299756243825 -31.247841613553465 -0.018932782299816608 -31.250872056186243
1647 -0.01891051549464464 -31.26675212904811 -0.018891773745417596 -31.26976382993166
1648 -0.018911397829651833 -31.285663526877762 -0.018935029581189155 -31.28869885951285
1649 -0.018916215188801287 -31.304579742066565 -0.019063892681151627 -31.307762752194
1650 -0.018905450217425825 -31.32348519228399 -0.01877970853820443 -31.326542460732206
1651 -0.018913113325834275 -31.342398305609823 -0.01894204169511795 -31.345484502427325
1652 -0.018912193924188615 -31.36131049953401 -0.018928221240639687 -31.364412723667964
1653 -0.018915699608623982 -31.380226199142633 -0.018953838665038348 -31.383366562333002
1654 -0.01891850084066391 -31.399144699983296 -0.018069848977029325 -31.40143641131003
1655 -0.018920569214969873 -31.418065269198266 -0.018947265669703485 -31.420383676979732
1656 -0.01892075818032026 -31.436986027378587 -0.01891709938645363 -31.439300776366185
1657 -0.01892059901729226 -31.45590662639588 -0.01893110265955329 -31.45823187902574
1658 -0.0189205601811409 -31.47482718657702 -0.018905758298933505 -31.477137637324674
1659 -0.01891901856288314 -31.493746205139903 -0.01890700375661254 -31.496044641081287
1660 -0.018919986579567193 -31.51266619171947 -0.018917916528880595 -31.51496255761017
1661 -0.018920309282839297 -31.531586501002312 -0.01893183495849371 -31.533894392568662
1662 -0.01891976622864604 -31.550506267230958 -0.01893261233344674 -31.55282700490211
1663 -0.018922389019280672 -31.56942865625024 -0.018983274325728418 -31.571810279227837
1664 -0.01892091240733862 -31.588349568657577 -0.018929268512874842 -31.59073954774071
1665 -0.018917296454310416 -31.60726686511189 -0.018884867895394564 -31.609624415636105
1666 -0.018918289989233016 -31.626185155101123 -0.018852297216653824 -31.62847671285276
1667 -0.01892161462455988 -31.645106769725682 -0.018908563256263732 -31.647385276109024
1668 -0.01891922056674957 -31.664025990292433 -0.0189258249476552 -31.666311101056678
1669 -0.01891731433570385 -31.682943304628136 -0.018884368240833282 -31.68519546929751
1670 -0.018920309469103815 -31.70186361409724 -0.018895652052015065 -31.704091121349528
1671 -0.018917605001479387 -31.72078121909872 -0.018737792689353227 -31.72282891403888
1672 -0.01892043985426426 -31.73970165895298 -0.01892691096290946 -31.741755825001793
1673 -0.018923793360590933 -31.758625452313574 -0.01891798684373498 -31.76067381184553
1674 -0.01892105843871832 -31.77754651075229 -0.01890516709536314 -31.77957897894089
1675 -0.01892143813893199 -31.796467948891223 -0.01901503438130021 -31.79859401332219
1676 -0.018930469639599323 -31.815398418530823 -0.01872639134526253 -31.817320404667452
1677 -0.018922514840960504 -31.83432093337178 -0.018938381038606168 -31.836258785706057
1678 -0.01892649829387665 -31.853247431665658 -0.019004110991954804 -31.85526289669801
1679 -0.018923963233828545 -31.872171394899485 -0.018995703477412463 -31.874258600175423
1680 -0.018923260923475026 -31.89109465582296 -0.018923555873334406 -31.89318215604876
1681 -0.01891165766865015 -31.91000631349161 -0.01916637076064944 -31.91234852680941
1682 -0.018916207924485208 -31.928922521416094 -0.018917959183454514 -31.931266485992865
1683 -0.0189161429181695 -31.947838664334263 -0.018931721895933153 -31.950198207888796
1684 -0.018917802721261978 -31.966756467055525 -0.018910764902830123 -31.969108972791627
1685 -0.018918078672140837 -31.985674545727665 -0.018926022201776506 -31.988034994993402
1686 -0.018915459141135217 -32.0045900048688 -0.01906615439802408 -32.007101149391424
1687 -0.01891531338915229 -32.02350531825795 -0.018926658015698195 -32.026027807407125
1688 -0.018911521788686513 -32.04241684004664 -0.019046857394278048 -32.045074664801405
1689 -0.018915500678122043 -32.06133234072476 -0.018905614968389273 -32.063980279769794
1690 -0.01891352664679289 -32.08024586737155 -0.018929852265864612 -32.08291013203566
1691 -0.018915422912687063 -32.099161290284236 -0.01892894022166729 -32.10183907225733
1692 -0.018915094155818223 -32.11807638444005 -0.018918320443481206 -32.12075739270081
1693 -0.018914591614156963 -32.13699097605421 -0.01891686050221324 -32.139674253203026
1694 -0.01891451608389616 -32.1559054921381 -0.0189279455691576 -32.158602198772186
1695 -0.018914048466831444 -32.174819540604936 -0.01891388585790992 -32.1775160846301
1696 -0.018915379792451857 -32.19373492039739 -0.018900493904948235 -32.19641657853505
1697 -0.018913632445037364 -32.212648552842424 -0.018971814308315516 -32.215388392843366
1698 -0.018914360646158458 -32.23156291348858 -0.018970235995948315 -32.23435862883932
1699 -0.018914279248565435 -32.250477192737144 -0.0189350918866694 -32.253293720725985
1700 -0.018911873921751976 -32.269389066658896 -0.01900822063907981 -32.272301941365065
1701 -0.018912676069885493 -32.288301742728784 -0.018923433031886816 -32.29122537439695
1702 -0.01891183191910386 -32.30721357464789 -0.018925722688436508 -32.31015109708539
1703 -0.018913292046636342 -32.32612686669452 -0.018918716907501222 -32.32906981399289
1704 -0.018913963437080385 -32.3450408301316 -0.018905306048691273 -32.34797512004158
1705 -0.01891345214098692 -32.36395428227259 -0.018905276898294687 -32.36688039693988
1706 -0.018912448175251485 -32.38286673044784 -0.018915481679141522 -32.38579587861902
1707 -0.018912673648446798 -32.40177940409628 -0.018896671198308467 -32.40469254981733
1708 -0.018913449812680484 -32.42069285390896 -0.018926842510700224 -32.42361939232803
1709 -0.01890730420127511 -32.43960015811024 -0.01857684925198555 -32.442196241580014
1710 -0.018918626103550197 -32.45851878421379 -0.018957669287919997 -32.461153910867935
1711 -0.01891789399087429 -32.47743667820466 -0.01890614638105035 -32.480060057248984
1712 -0.018917591031640767 -32.4963542692363 -0.01893278369680047 -32.49899284094578
1713 -0.018917070515453816 -32.515271339751756 -0.018914143834263087 -32.51790698478005
1714 -0.018917364813387395 -32.534188704565146 -0.018892007973045112 -32.53679899275309
1715 -0.01891825199127197 -32.55310695655642 -0.018911315500736235 -32.55571030825383
1716 -0.018917325418442488 -32.57202428197486 -0.01893446072936058 -32.57464476898319
1717 -0.018896835017949344 -32.59092111699281 -0.019647782668471336 -32.59429255165166
1718 -0.01891083288937807 -32.609831949882185 -0.018892006669193506 -32.61318455832085
1719 -0.018910041730850934 -32.62874199161303 -0.01888932753354311 -32.632073885854396
1720 -0.018911273777484895 -32.64765326539052 -0.018914332054555415 -32.65098821790895
1721 -0.01891128346323967 -32.666564548853756 -0.018892368767410517 -32.66988058667636
1722 -0.018911909870803358 -32.68547645872456 -0.018916843086481096 -32.68879742976284
1723 -0.01890927040949464 -32.70438572913405 -0.01888943836092949 -32.70768686812377
1724 -0.018912496417760848 -32.723298225551815 -0.018929863534867763 -32.72661673165864
1725 -0.018910013418644667 -32.74220823897046 -0.01884495383128524 -32.74546168548992
1726 -0.01891187159344554 -32.76112011056391 -0.019003509450703858 -32.76446519494063
1727 -0.018912938702851535 -32.78003304926676 -0.018899695482105017 -32.78336489042273
1728 -0.018909383099526167 -32.79894243236629 -0.018801266327500343 -32.80216615675023
1729 -0.018909142166376115 -32.81785157453267 -0.018963699229061604 -32.821129855979294
1730 -0.018911538273096086 -32.83676311280576 -0.018905988615006208 -32.8400358445943
1731 -0.0189116139896214 -32.855674726795385 -0.01889774398878217 -32.85893358858308
1732 -0.018908516690135 -32.87458324348552 -0.018701538164168596 -32.87763512674724
1733 -0.018914250750094654 -32.89349749423561 -0.018923742044717074 -32.89655886879196
1734 -0.018912795931100845 -32.91241029016671 -0.018929979018867015 -32.91548884781083
1735 -0.018913899827748538 -32.93132418999446 -0.01890458632260561 -32.93439343413343
1736 -0.018913833238184453 -32.95023802323265 -0.018924551270902156 -32.95331798540433
1737 -0.018913684971630575 -32.96915170820428 -0.018898301105946303 -32.97221628651028
1738 -0.018918820284307004 -32.988070528488585 -0.0187159719876945 -32.99093225849798
1739 -0.018916326761245727 -33.00698685524983 -0.018959135003387927 -33.00989139350136
1740 -0.018916242476552724 -33.02590309772638 -0.0188738577067852 -33.02876525120815
1741 -0.018917215615510942 -33.04482031334189 -0.01890010815113783 -33.047665359359286
1742 -0.018922852352261543 -33.06374316569415 -0.01908106580376625 -33.06674642516305
1743 -0.018912726640701295 -33.08265589233485 -0.018870535586029292 -33.085616960749086
1744 -0.01891295099630952 -33.10156884333116 -0.018859439995139837 -33.104476400744225
1745 -0.018913676030933857 -33.12048251936209 -0.01894085677340627 -33.12341725751763
1746 -0.018914914596825837 -33.13939743395892 -0.018952689412981272 -33.142369946930614
1747 -0.018916305061429738 -33.15831373902035 -0.019034300558269025 -33.16140424748888
1748 -0.018911943957209586 -33.17722568297756 -0.01890658410266042 -33.18031083159154
1749 -0.018912755604833364 -33.19613843858239 -0.018896473571658134 -33.1992073051632
1750 -0.01891150139272213 -33.21504993997511 -0.01897425511851907 -33.21818156028172
1751 -0.018916716892272235 -33.23396665686738 -0.018845807015895843 -33.237027367297614
1752 -0.018912509735673665 -33.25287916660305 -0.018923565559089185 -33.255950932856706
1753 -0.018912245891988276 -33.27179141249504 -0.018897855002433062 -33.27484878785914
1754 -0.018921873811632395 -33.290713286306676 -0.017964577581733466 -33.29281336544088
1755 -0.018922227527946235 -33.30963551383462 -0.018979974277317523 -33.31179333971819
1756 -0.018921166937798262 -33.32855668077242 -0.01892279889434576 -33.33071613861254
1757 -0.018920719251036645 -33.34747740002346 -0.01892324583604932 -33.34963938444859
1758 -0.018921460956335068 -33.36639886097979 -0.018914791475981473 -33.368554175924565
1759 -0.018921023607254027 -33.38531988458705 -0.018914553336799145 -33.387468729261364
1760 -0.018920258805155753 -33.4042401433922 -0.018916542641818523 -33.40638527190318
1761 -0.018921643029898405 -33.4231617864221 -0.01892550606280565 -33.42531077796599
1762 -0.01892088083550334 -33.4420826672576 -0.018914849404245614 -33.44422562737024
1763 -0.018921607360243797 -33.46100427461784 -0.018920468725264074 -33.4631460960955
1764 -0.018920523952692746 -33.479924798570536 -0.018886945117264985 -33.482033041212766
1765 -0.018918358162045477 -33.49884315673258 -0.018716592341661453 -33.50074963355443
1766 -0.01892446829006076 -33.51776762502264 -0.018888259772211313 -33.51963789332664
1767 -0.018922581523656844 -33.5366902065463 -0.018940674047917126 -33.53857856737456
1768 -0.018920212890952824 -33.55561041943725 -0.018930031917989254 -33.55750859929255
1769 -0.01892003770917654 -33.57453045714643 -0.018559402599930764 -33.57606800189248
1770 -0.01892717685550451 -33.593457634001936 -0.01896273884922266 -33.595030740741706
1771 -0.018927641026675702 -33.612385275028615 -0.01893191859126091 -33.61396265933297
1772 -0.01892687166109681 -33.63131214668971 -0.018912917375564574 -33.632875576708535
1773 -0.01892662011086941 -33.65023876680058 -0.01891978057101369 -33.651795357279546
1774 -0.018928112648427486 -33.669166879449 -0.018944206926971675 -33.67073956420652
1775 -0.018928143940865994 -33.68809502338987 -0.018970131129026412 -33.689709695335544
1776 -0.01892424002289772 -33.70701926341277 -0.018883142434060574 -33.70859283776961
1777 -0.018925168085843325 -33.72594443149861 -0.01872570225968957 -33.727318540029295
1778 -0.018928301893174647 -33.74487273339179 -0.019024431146681307 -33.74634297117598
1779 -0.018925166875123977 -33.76379790026691 -0.01889690402895212 -33.76523987520493
1780 -0.01892582084983587 -33.782723721116746 -0.018903887178748847 -33.78414376238368
1781 -0.018926167208701373 -33.80164988832545 -0.018865237571299077 -33.803008999954976
1782 -0.018934302777051926 -33.820584191102505 -0.01855595884844661 -33.82156495880342
1783 -0.018929568585008383 -33.83951375968751 -0.018899871967732906 -33.840464830771154
1784 -0.018929739389568566 -33.85844349907708 -0.018925909139215946 -33.85939073991037
1785 -0.018929894734174012 -33.877373393811254 -0.01903063030913472 -33.8784213702195
1786 -0.018930017482489347 -33.896303411293744 -0.018929013330489398 -33.89735038354999
1787 -0.01893416503444314 -33.91523757632819 -0.01900392407551408 -33.916354307625504
1788 -0.018927032873034478 -33.934164609201225 -0.01897962298244238 -33.935333930607946
1789 -0.018929121643304826 -33.95309373084453 -0.018895798921585084 -33.95422972952953
1790 -0.018926207348704337 -33.972019938193235 -0.01857636123895645 -33.972806090768486
1791 -0.01893224297091365 -33.99095218116415 -0.018967544380575418 -33.99177363514906
1792 -0.018930573388934134 -34.00988275455308 -0.018936228193342685 -34.0107098633424
1793 -0.018929341807961464 -34.028812096361044 -0.018977109156548978 -34.02968697249895
1794 -0.01893172347918153 -34.04774381984023 -0.018866263516247272 -34.048553236015195
1795 -0.018932497035712002 -34.06667631687594 -0.01914118817076087 -34.06769442418596
1796 -0.01892761904746294 -34.0856039359234 -0.018947658967226742 -34.08664208315319
1797 -0.018926093727350234 -34.10453002965075 -0.018938546627759935 -34.105580629780945
1798 -0.018927293736487626 -34.12345732338724 -0.01890602521598339 -34.12448665499693
1799 -0.018926719576120375 -34.142384042963364 -0.01890249438583851 -34.14338914938277
1800 -0.018925160728394987 -34.16130920369176 -0.018802920915186407 -34.162192070297955
1801 -0.018927314411848785 -34.180236518103605 -0.01888310266658664 -34.18107517296454
1802 -0.018928198236972095 -34.199164716340576 -0.01893102442845702 -34.200006197392995
1803 -0.01893009999766946 -34.218094816338244 -0.018905387818813325 -34.218911585211806
1804 -0.018928896356374025 -34.237023712694615 -0.018942808173596858 -34.237854393385405
1805 -0.018930677231401204 -34.25595438992602 -0.018965788651257753 -34.25682018203666
1806 -0.018912662006914615 -34.27486705193293 -0.019342571031302214 -34.276162753067965
1807 -0.018925534468144177 -34.293792586401075 -0.018938614614307882 -34.29510136768227
1808 -0.01892372304573655 -34.31271630944681 -0.018944347742944956 -34.314045715425216
1809 -0.018924499023705722 -34.33164080847052 -0.018911286909133195 -34.332957002334346
1810 -0.018923211563378572 -34.35056402003389 -0.01890909681096673 -34.35186609914531
1811 -0.018921826127916576 -34.36948584616181 -0.018990818224847317 -34.37085691737016
1812 -0.018922900315374136 -34.38840874647718 -0.01897775921970606 -34.38983467658987
1813 -0.018927963450551033 -34.40733670992773 -0.01893167644739151 -34.408766353037265
1814 -0.018922120705246924 -34.42625883063298 -0.01893338356167078 -34.42769973659894
1815 -0.018922371231019496 -34.445181201864 -0.018922571651637556 -34.446622308250575
1816 -0.018919757194817068 -34.46410095905882 -0.01887954818084836 -34.46550185643142
1817 -0.018921458814293145 -34.48302241787311 -0.018946844432502986 -34.48444870086393
1818 -0.018922739755362274 -34.50194515762847 -0.01884734919294715 -34.503296050056875
1819 -0.018922848254442216 -34.52086800588291 -0.01893201665952802 -34.5222280667164
1820 -0.018921148125082256 -34.53978915400799 -0.018602455034852028 -34.54083052175125
1821 -0.01892697112634778 -34.55871612513434 -0.01893885312601924 -34.55976937487727
1822 -0.01892572669312358 -34.577641851827465 -0.018944208137691022 -34.57871358301496
1823 -0.01892584702000022 -34.596567698847466 -0.018939717207103968 -34.59765330022206
1824 -0.018925892002880574 -34.61549359085035 -0.01885751774534583 -34.61651081796741
1825 -0.018921574298292398 -34.63441516514864 -0.01881574550643563 -34.635326563473846
1826 -0.01892647836357355 -34.65334164351221 -0.01891499226912856 -34.65424155574298
1827 -0.018925566505640746 -34.67226721001786 -0.018928704597055913 -34.67317026034004
1828 -0.018921677581965925 -34.69118888759982 -0.018850296176970004 -34.69202055651701
1829 -0.018926827423274516 -34.71011571502309 -0.018920835107564926 -34.71094139162457
1830 -0.018926628679037095 -34.72904234370213 -0.018922877591103317 -34.729864269215675
1831 -0.018927437625825404 -34.74796978132796 -0.01892613172531128 -34.74879040094098
1832 -0.018926842045038937 -34.766896623373 -0.01893247002735734 -34.76772287096834
1833 -0.018926656618714333 -34.78582327999172 -0.018924969527870417 -34.786647840496215
1834 -0.018927104026079177 -34.804750384017794 -0.0188905943185091 -34.80553843481472
1835 -0.01892471993342042 -34.82367510395122 -0.01885692784562707 -34.82439536266035
1836 -0.018928389344364405 -34.842603493295584 -0.018885031715035437 -34.843280394375384
1837 -0.018923574313521384 -34.8615270676091 -0.018906876165419816 -34.8621872705408
1838 -0.018928005918860437 -34.88045507352796 -0.018908286187797784 -34.881095556728596
1839 -0.01892740689218044 -34.899382480420144 -0.018912615720182657 -34.90000817244878
1840 -0.01892723245546222 -34.918309712875605 -0.01891862051561475 -34.91892679296439
1841 -0.01892709666863084 -34.93723680954424 -0.018940253555774687 -34.93786704652017
1842 -0.01892925063148141 -34.95616606017572 -0.018865908961743116 -34.95673295548191
1843 -0.018929019570350647 -34.97509507974607 -0.01901736529543996 -34.97575032077735
1844 -0.01892839390784502 -34.99402347365391 -0.01889751562848687 -34.99464783640584
1845 -0.018928846437484027 -35.012952320091394 -0.018954923283308743 -35.01360275968915
1846 -0.018931721057742833 -35.031884041149134 -0.018753273319453 -35.032356033008604
1847 -0.018933509569615127 -35.05081755071875 -0.018831012304872274 -35.051187045313476
1848 -0.018929368536919355 -35.069746919255664 -0.018933503609150647 -35.070120548922624
1849 -0.018928239494562148 -35.08867515875023 -0.01889684833586216 -35.08901739725849
1850 -0.018929498363286258 -35.10760465711351 -0.018947824370115995 -35.107965221628604
1851 -0.018930511083453894 -35.126535168196966 -0.019015778601169587 -35.126981000229776
1852 -0.018929909635335206 -35.1454650778323 -0.01891555469483137 -35.145896554924605
1853 -0.018927893415093423 -35.164392971247395 -0.01893235184252262 -35.16482890676713
1854 -0.018928114138543606 -35.18332108538594 -0.018928551860153676 -35.183757458627284
1855 -0.01892791297286749 -35.20224899835881 -0.018920386023819447 -35.202677844651106
1856 -0.018924356531351806 -35.22117335489016 -0.018975970800966024 -35.22165381545207
1857 -0.01892625242471695 -35.24009960731488 -0.018898599594831467 -35.240552415046906
1858 -0.01893934505060315 -35.259038952365486 -0.018790352530777453 -35.259342767577685
1859 -0.01892607258632779 -35.27796502495181 -0.018900730181485415 -35.27824349775917
1860 -0.018926588445901872 -35.29689161339771 -0.018941155076026915 -35.2971846528352
1861 -0.01891873748973012 -35.31581035088744 -0.018973518256098033 -35.316158171091296
1862 -0.01892729355022311 -35.33473764443766 -0.018944059312343598 -35.33510223040364
1863 -0.018925093673169614 -35.35366273811083 -0.018932867050170898 -35.35403509745381
1864 -0.018930759094655514 -35.372593497205486 -0.019058374967426062 -35.37309347242124
1865 -0.018924703262746333 -35.391518200468234 -0.018945415783673526 -35.392038888204915
1866 -0.018927717674523593 -35.410445918142756 -0.019083071127533914 -35.41112195933245
1867 -0.018921244982630016 -35.429367163125384 -0.01902321306988597 -35.430145172402334
1868 -0.01892648246139288 -35.44829364558678 -0.018982237204909325 -35.44912740960724
1869 -0.01892111301422119 -35.467214758601 -0.018915625009685754 -35.468043034616926
1870 -0.018923381622880698 -35.486138140223886 -0.0189804264344275 -35.48702346105135
1871 -0.01892977496609092 -35.505067915189976 -0.019265728443861006 -35.50628918949521
1872 -0.018917500134557487 -35.52398541532453 -0.01893509682267904 -35.52522428631789
1873 -0.018915447127074003 -35.5429008624516 -0.018882594909518956 -35.544106881227414
1874 -0.0189164767973125 -35.56181733924892 -0.018947496358305217 -35.56305437758572
1875 -0.018914537597447635 -35.580731876846365 -0.018824175279587508 -35.58187855286531
1876 -0.018917943723499774 -35.599649820569866 -0.01885932870209217 -35.600737881567404
1877 -0.018918807804584502 -35.61856862837445 -0.018976970482617615 -35.61971485205002
1878 -0.018921331875026225 -35.637489960249475 -0.018811903800815342 -35.63852675585084
1879 -0.018917758483439684 -35.656407718732915 -0.018900472205132246 -35.65742722805597
1880 -0.018916958756744862 -35.67532467748966 -0.019009758625179528 -35.67643698668115
1881 -0.018918334785848857 -35.694243012275514 -0.018898110557347535 -35.6953350972385
1882 -0.018922052066773175 -35.713165064342284 -0.01891518887132406 -35.714250286109824
1883 -0.01892051436007023 -35.73208557870235 -0.018899538740515708 -35.73314982485034
1884 -0.018921119347214698 -35.751006698049565 -0.018937855679541826 -35.752087680529876
1885 -0.018918189499527217 -35.769924887549095 -0.01891277199611068 -35.77100045252599
1886 -0.018924576975405217 -35.7888494645245 -0.019093469716608524 -35.7900939222426
1887 -0.018916826136410235 -35.807766290660915 -0.018874001502990723 -35.80896792374559
1888 -0.01892008688300848 -35.82668637754392 -0.018923494964838028 -35.82789141871043
1889 -0.01892011594027281 -35.8456064934842 -0.018935231491923332 -35.84682665020235
1890 -0.01891907574608922 -35.86452556923029 -0.018916579056531192 -35.86574322925888
1891 -0.01891979742795229 -35.88344536665824 -0.018641579989343883 -35.884384809248225
1892 -0.018919631093740463 -35.90236499775198 -0.01894952179864049 -35.903334331046864
1893 -0.018922106735408305 -35.92128710448739 -0.01893371557816863 -35.922268046625035
1894 -0.01892182221636176 -35.940208926703754 -0.018906061071902514 -35.94117410769694
1895 -0.018921202048659325 -35.95913012875241 -0.018877702485769986 -35.960051810182705
1896 -0.018920659087598324 -35.97805078784001 -0.018958599772304296 -35.97901040995501
1897 -0.01892341561615467 -35.99697420345617 -0.018964153435081243 -35.99797456339009
1898 -0.01892218505963683 -36.015896388515806 -0.018892068322747944 -36.01686663171284
1899 -0.01892095459625125 -36.03481734311206 -0.018909357395023106 -36.03577598910786
1900 -0.01892209742218256 -36.053739440534244 -0.01891758367419243 -36.05469357278206
1901 -0.018942416366189718 -36.07268185690043 -0.019423088058829308 -36.074116660840886
1902 -0.018916621431708337 -36.09159847833214 -0.018883778527379037 -36.09300043936827
1903 -0.01891668839380145 -36.11051516672594 -0.01890715816989541 -36.11190759753816
1904 -0.018916694447398186 -36.12943186117334 -0.018923225440084936 -36.13083082297825
1905 -0.018917215801775456 -36.148349076975116 -0.01891079805791378 -36.14974162103616
1906 -0.018916704598814248 -36.16726578157393 -0.018943725619465113 -36.16868534665563
1907 -0.018916975054889918 -36.186182756628824 -0.018876679148524998 -36.187562025804155
1908 -0.01891760667786002 -36.205100363306684 -0.01898304242640734 -36.20654506823056
1909 -0.01891963090747595 -36.22401999421416 -0.018488094303756954 -36.22503316253432
1910 -0.018917715549468993 -36.24293770976363 -0.01895156055688858 -36.2439847230912
1911 -0.01892060711979866 -36.261858316883426 -0.01892448728904128 -36.26290921038024
1912 -0.0189193869009614 -36.28077770378439 -0.01892015617340803 -36.28182936655365
1913 -0.01891999188810587 -36.29969769567249 -0.018914976716041566 -36.30074434326969
1914 -0.01891976473852992 -36.31861746041102 -0.018920262344181538 -36.31966460561387
1915 -0.01892059175297618 -36.33753805216399 -0.018907914403826 -36.3385725200177
1916 -0.01892015617340803 -36.3564582083374 -0.019002235494554043 -36.35757475551225
1917 -0.018919294141232966 -36.375377502478635 -0.018913834635168315 -36.376488590147424
1918 -0.018918621819466352 -36.3942961242981 -0.01892437394708395 -36.39541296409451
1919 -0.018919069785624743 -36.413215194083726 -0.018919977732002734 -36.414332941826515
1920 -0.01891876459121704 -36.432133958674946 -0.01890060557052493 -36.43323354739704
1921 -0.018919583316892384 -36.45105354199184 -0.018752336408942936 -36.45198588380598
1922 -0.018918993417173624 -36.46997253540901 -0.018878656439483166 -36.470864540245465
1923 -0.01891915323212743 -36.48889168864114 -0.01893685581162572 -36.48980139605709
1924 -0.018923161271959543 -36.507814849913096 -0.018973834812641144 -36.50877523086973
1925 -0.018916720803827048 -36.526731570716926 -0.01929007302969694 -36.528065303899425
1926 -0.01891722809523344 -36.54564879881216 -0.018890727125108243 -36.546956031024536
1927 -0.018917009234428406 -36.56456580804659 -0.01892287889495492 -36.56587890991949
1928 -0.018917544465512037 -36.5834833525121 -0.018912815023213625 -36.584791724942704
1929 -0.018916585855185984 -36.602399938367284 -0.018913746625185014 -36.60370547156789
1930 -0.018916960060596465 -36.62131689842788 -0.018916923273354768 -36.622622394841244
1931 -0.018917090632021426 -36.6402339890599 -0.01894794646650553 -36.64157034130775
1932 -0.018921844009310008 -36.659155833069214 -0.018381291069090366 -36.65995163237684
1933 -0.018922177143394947 -36.67807801021261 -0.01891300268471241 -36.67886463506155
1934 -0.01892114756628871 -36.6969991577789 -0.018921445216983558 -36.69778608027853
1935 -0.01892172610387206 -36.71592088388277 -0.018919211253523825 -36.71670529153206
1936 -0.018921959400177 -36.73484284328294 -0.01893135057762265 -36.73563664210968
1937 -0.018921115808188914 -36.75376395909113 -0.01892795544117689 -36.75456459755086
1938 -0.018921602703630924 -36.77268556179476 -0.018903684336692095 -36.77346828188755
1939 -0.018921462073922157 -36.79160702386868 -0.01892855316400528 -36.792396835051555
1940 -0.018921178858727218 -36.810528202727404 -0.018926945701241493 -36.811323780752794
1941 -0.0189219169318676 -36.82945011965927 -0.018861822225153445 -36.83018560297795
1942 -0.018925001192837954 -36.84837512085211 -0.018965780269354582 -36.8491513832473
1943 -0.01892177015542984 -36.86729689100754 -0.018923640437424182 -36.868075023684725
1944 -0.01892179436981678 -36.88621868537736 -0.01891997754573822 -36.88699500123046
1945 -0.01892311703413725 -36.90514180241149 -0.01891671633347869 -36.90591171756394
1946 -0.01892129248008132 -36.92406309489157 -0.018909691739827393 -36.92482140930377
1947 -0.018924528919160365 -36.94298762381073 -0.019020146690309048 -36.94384155599408
1948 -0.018922857753932477 -36.961910481564665 -0.01886372724547982 -36.96270528323956
1949 -0.018921113573014736 -36.98083159513768 -0.018883484229445458 -36.981588767469006
1950 -0.01892148107290268 -36.99975307621058 -0.01891514388844371 -37.00050391135745
1951 -0.018924374878406525 -37.01867745108899 -0.01873896233737469 -37.01924287369482
1952 -0.018925911374390127 -37.03760336246338 -0.018755368236452342 -37.03799824193128
1953 -0.01892591072246432 -37.056529273185845 -0.018878381233662367 -37.05687662316494
1954 -0.01892474889755249 -37.0754540220834 -0.0188769337721169 -37.07575355693706
1955 -0.01892754267901182 -37.09438156476241 -0.018905824050307274 -37.094659380987366
1956 -0.01892468435689807 -37.113306249119304 -0.018921861425042152 -37.11358124241241
1957 -0.018923332169651984 -37.132229581288954 -0.018777008913457394 -37.13235825132587
1958 -0.018927821423858404 -37.15115740271281 -0.018911304976791145 -37.15126955630266
1959 -0.01892699208110571 -37.17008439479392 -0.018929748609662057 -37.17019930491232
1960 -0.018927438464015723 -37.189011833257936 -0.01887857848778367 -37.18907788340011
1961 -0.018926752265542746 -37.20793858552348 -0.018898511957377195 -37.207976395357484
1962 -0.01892702132463455 -37.226865606848115 -0.018919259030371904 -37.22689565438785
1963 -0.018922526203095914 -37.245788133051214 -0.0190203414298594 -37.24591599581771
1964 -0.01892640208825469 -37.26471453513947 -0.018888678587973117 -37.26480467440568
1965 -0.018925427552312614 -37.28363996269178 -0.018930945545434952 -37.283735619951116
1966 -0.018926878273487092 -37.30256684096527 -0.018934764433652163 -37.30267038438477
1967 -0.018927094247192144 -37.32149393521246 -0.018934007734060287 -37.32160439211883
1968 -0.018925498332828285 -37.340419433545286 -0.01894882582128048 -37.34055321794011
1969 -0.018924742937088013 -37.359344176482374 -0.018919575307518244 -37.35947279324763
1970 -0.01892483914270997 -37.37826901562509 -0.018919305689632893 -37.37839209893727
1971 -0.018924642447382213 -37.39719365807247 -0.01893527926877141 -37.39732737820604
1972 -0.018924166914075613 -37.41611782498654 -0.01892973007634282 -37.41625710828239
1973 -0.018930328264832496 -37.43504815325137 -0.018991347029805185 -37.43524845531219
1974 -0.0189243926666677 -37.45397254591804 -0.018950416706502438 -37.454198872018694
1975 -0.01892384048551321 -37.472896386403555 -0.018948723282665014 -37.473147595301356
1976 -0.018906536884605883 -37.49180292328816 -0.01935312682762742 -37.49250072212898
1977 -0.0189188071526587 -37.51072173044082 -0.01895096842199564 -37.51145169055098
1978 -0.018917516712099312 -37.52963924715292 -0.01892780140042305 -37.5303794919514
1979 -0.018918216973543168 -37.54855746412647 -0.018895959388464688 -37.54927545133987
1980 -0.01891883136704564 -37.56747629549351 -0.018921578582376242 -37.568197029922246
1981 -0.018919763434678317 -37.586396058928194 -0.01893710009753704 -37.587134130019784
1982 -0.018918202072381974 -37.60531426100058 -0.018944301269948484 -37.60607843128973
1983 -0.018915000837296247 -37.624229261837876 -0.018993977457284927 -37.625072408747016
1984 -0.018918392620980738 -37.64314765445886 -0.018881785031408072 -37.64395419377843
1985 -0.018919997196644545 -37.662067651655505 -0.018827468063682316 -37.66278166184211
1986 -0.018920203577727078 -37.680987855233234 -0.018936169892549516 -37.68171783173466
1987 -0.018919214140623808 -37.69990706937386 -0.018934000749140978 -37.7006518324838
1988 -0.018919160682708026 -37.718826230056564 -0.018927412293851375 -37.71957924477765
1989 -0.0189179552718997 -37.73774418532847 -0.01891039665788412 -37.738489641435535
1990 -0.0189208272844553 -37.75666501261292 -0.01888522496446967 -37.757374866400006
1991 -0.018917117547243834 -37.77558213016017 -0.018879143241792917 -37.7762540096418
1992 -0.018919120077043772 -37.79450125023721 -0.018965513817965983 -37.795219523459764
1993 -0.018922482058405875 -37.81342373229562 -0.019096810556948184 -37.81431633401671
1994 -0.0189165148884058 -37.83234024718402 -0.018895302433520555 -37.83321163645023
1995 -0.018917786702513695 -37.85125803388654 -0.01880963398143649 -37.85202127043166
1996 -0.018919169716537 -37.87017720360308 -0.01888949368149042 -37.870910764113155
1997 -0.018917625490576028 -37.88909482909365 -0.018857094179838895 -37.88976785829299
1998 -0.018919830955564976 -37.90801466004922 -0.01893100021407008 -37.90869885850706
1999 -0.01891739871352911 -37.926932058762745 -0.01889771092683077 -37.92759656943389
2000 -0.018920232076197863 -37.94585229083894 -0.019031842611730097 -37.94662841204562
