# Supplementary material for: Learning nonequilibrium statistical mechanics and dynamical phase transitions
Source: Nat Commun. 2024 Feb 6;15:1117. doi: 10.1038/s41467-024-45172-8 (PMC10847122; doi:10.1038/s41467-024-45172-8)
Supplement: Supplementary file 4 — Supplementary Data 1 [file 41467_2024_45172_MOESM4_ESM.zip › DPT-main/PlotTemplate/plot_KL_divergence/out/finite_time/SE/L4_D2W32K5_E100BS1k/logs-1.25/log.txt]

1 -0.01793144615367055 -0.01793144615367055 -0.017932257056236266 -0.017932257056236266
2 -0.01791224367916584 -0.03584368983283639 -0.017912304680794477 -0.03584456173703074
3 -0.017894014064222575 -0.05373770389705897 -0.017894095834344627 -0.053738657571375366
4 -0.01787866819649935 -0.07161637209355831 -0.01787828467786312 -0.07161694224923848
5 -0.017863553296774626 -0.08947992539033293 -0.017864333651959895 -0.08948127590119838
6 -0.017849742621183395 -0.10732966801151633 -0.01785019403323531 -0.10733146993443368
7 -0.017830807622522114 -0.12516047563403845 -0.017831144947558643 -0.12516261488199232
8 -0.017816720064729452 -0.1429771956987679 -0.017817244865000248 -0.14297985974699257
9 -0.017804640345275402 -0.1607818360440433 -0.017803444154560567 -0.16078330390155313
10 -0.017788537964224815 -0.1785703740082681 -0.017791172675788402 -0.17857447657734152
11 -0.01777926916256547 -0.1963496431708336 -0.017780959513038395 -0.19635543609037992
12 -0.017765136994421483 -0.21411478016525506 -0.017763753794133662 -0.2141191898845136
13 -0.017751974612474443 -0.2318667547777295 -0.0177487519569695 -0.2318679418414831
14 -0.017742335237562655 -0.24960909001529216 -0.017742455657571553 -0.24961039749905464
15 -0.0177303739823401 -0.26733946399763225 -0.017726325336843728 -0.2673367228358984
16 -0.017719640210270882 -0.28505910420790315 -0.017724448069930076 -0.28506117090582844
17 -0.017708352766931057 -0.3027674569748342 -0.017710905708372592 -0.302772076614201
18 -0.01769431699067354 -0.32046177396550773 -0.01769166886806488 -0.3204637454822659
19 -0.017686029057949783 -0.33814780302345754 -0.017688174452632665 -0.33815191993489857
20 -0.01767304977402091 -0.35582085279747844 -0.01767478846013546 -0.35582670839503405
21 -0.017663915175944567 -0.373484767973423 -0.01766114989295602 -0.3734878582879901
22 -0.017659127805382015 -0.39114389577880504 -0.017657343205064534 -0.3911452014930546
23 -0.017647663690149785 -0.40879155946895485 -0.017645085416734218 -0.4087902869097888
24 -0.017642119154334068 -0.4264336786232889 -0.017660338152199983 -0.4264506250619888
25 -0.0176325554959476 -0.4440662341192365 -0.017629117332398893 -0.4440797423943877
26 -0.017627502512186765 -0.46169373663142327 -0.017620590049773455 -0.46170033244416114
27 -0.017616184335201977 -0.4793099209666252 -0.017641767114400863 -0.479342099558562
28 -0.017605714313685895 -0.49691563528031113 -0.01761151133105159 -0.4969536108896136
29 -0.017597668059170245 -0.5145133033394814 -0.017592423409223557 -0.5145460342988372
30 -0.01759296506643295 -0.5321062684059144 -0.01757450485602021 -0.5321205391548574
31 -0.017575102485716344 -0.5496813708916307 -0.0176328357309103 -0.5497533748857677
32 -0.017576459888368846 -0.5672578307799996 -0.01760116908699274 -0.5673545439727604
33 -0.017563682980835438 -0.584821513760835 -0.017570020537823437 -0.5849245645105838
34 -0.017556664906442164 -0.6023781786672772 -0.01753265680745244 -0.6024572213180363
35 -0.017552737332880496 -0.6199309160001577 -0.01755073117092252 -0.6200079524889588
36 -0.017548792250454425 -0.6374797082506122 -0.017534763552248478 -0.6375427160412073
37 -0.01754108481109142 -0.6550207930617036 -0.017539786547422408 -0.6550825025886297
38 -0.01753217950463295 -0.6725529725663365 -0.017553762160241605 -0.6726362647488713
39 -0.01753026098012924 -0.6900832335464657 -0.017537813633680344 -0.6901740783825516
40 -0.01752101592719555 -0.7076042494736613 -0.0175257571041584 -0.70769983548671
41 -0.017522865161299705 -0.725127114634961 -0.017495469748973848 -0.7251953052356839
42 -0.01751322578638792 -0.742640340421349 -0.01762446006760001 -0.7428197653032839
43 -0.017502279207110404 -0.7601426196284594 -0.017506068386137486 -0.7603258336894213
44 -0.01749650649726391 -0.7776391261257233 -0.017498073074966668 -0.777823906764388
45 -0.01749013504013419 -0.7951292611658575 -0.017404675483703613 -0.7952285822480916
46 -0.017490334901958705 -0.8126195960678162 -0.017494050785899162 -0.8127226330339907
47 -0.01747696790844202 -0.8300965639762582 -0.017526909429579973 -0.8302495424635707
48 -0.01747830994427204 -0.8475748739205302 -0.017490165308117867 -0.8477397077716886
49 -0.01747048208490014 -0.8650453560054303 -0.017487134132534266 -0.8652268419042228
50 -0.01746429447084665 -0.8825096504762769 -0.017470051441341637 -0.8826968933455644
51 -0.01745830187574029 -0.8999679523520172 -0.01750420592725277 -0.9002010992728172
52 -0.017455210722982884 -0.917423163075 -0.017456541210412978 -0.9176576404832302
53 -0.01744758812710643 -0.9348707512021065 -0.017444935720413925 -0.9351025762036441
54 -0.017444428894668816 -0.9523151800967753 -0.017437559831887484 -0.9525401360355316
55 -0.01743959840387106 -0.9697547785006464 -0.017472526989877224 -0.9700126630254088
56 -0.017433842923492194 -0.9871886214241385 -0.017426476627588273 -0.987439139652997
57 -0.017432154063135384 -1.004620775487274 -0.01736661195755005 -1.004805751610547
58 -0.01742674522101879 -1.0220475207082929 -0.017407452501356602 -1.0222132041119036
59 -0.01742631122469902 -1.039473831932992 -0.0174202686175704 -1.039633472729474
60 -0.01742185652256012 -1.056895688455552 -0.017429519537836315 -1.0570629922673103
61 -0.01741943722590804 -1.07431512568146 -0.01741895442828536 -1.0744819466955957
62 -0.01741208117455244 -1.0917272068560124 -0.01741458773612976 -1.0918965344317255
63 -0.01740910243242979 -1.1091363092884423 -0.017420423310250045 -1.1093169577419755
64 -0.01740253334864974 -1.1265388426370921 -0.017390690091997386 -1.1267076478339728
65 -0.01740175550803542 -1.1439405981451276 -0.01738705150783062 -1.1440946993418035
66 -0.017406547069549562 -1.161347145214677 -0.017509261332452297 -1.1616039606742559
67 -0.01739163212478161 -1.1787387773394586 -0.017384627647697926 -1.1789885883219537
68 -0.01738959811627865 -1.1961283754557372 -0.01738810781389475 -1.1963766961358484
69 -0.017384071368724108 -1.2135124468244614 -0.017385891545563935 -1.2137625876814124
70 -0.017382032796740533 -1.2308944796212018 -0.017377982661128045 -1.2311405703425404
71 -0.017376445420086383 -1.2482709250412882 -0.017388071957975627 -1.248528642300516
72 -0.017371638398617505 -1.2656425634399058 -0.017404865566641094 -1.265933507867157
73 -0.017371057625859977 -1.2830136210657657 -0.017267580889165402 -1.2832010887563223
74 -0.01737486096099019 -1.300388482026756 -0.017381271999329328 -1.3005823607556517
75 -0.017368912510573865 -1.3177573945373298 -0.01735836677253246 -1.3179407275281843
76 -0.017362755630165337 -1.3351201501674952 -0.017320711445063353 -1.3352614389732476
77 -0.017358996067196132 -1.3524791462346912 -0.017368678003549576 -1.3526301169767971
78 -0.01735874293372035 -1.3698378891684115 -0.017368774954229595 -1.3699988919310266
79 -0.017357134819030763 -1.3871950239874422 -0.01736933905631304 -1.3873682309873396
80 -0.017355083767324687 -1.4045501077547669 -0.01735132709145546 -1.404719558078795
81 -0.01734917014837265 -1.4218992779031394 -0.017335315700620413 -1.4220548737794154
82 -0.017345147486776114 -1.4392444253899155 -0.017335102893412113 -1.4393899766728275
83 -0.01734839491546154 -1.456592820305377 -0.017366064712405205 -1.4567560413852327
84 -0.01734252944588661 -1.4739353497512637 -0.017318082880228756 -1.4740741242654616
85 -0.017340273782610893 -1.4912756235338747 -0.01735224584117532 -1.4914263701066368
86 -0.017335144616663457 -1.508610768150538 -0.017323239520192147 -1.508749609626829
87 -0.017331759817898272 -1.5259425279684364 -0.017304633371531965 -1.5260542429983608
88 -0.01732917157933116 -1.5432716995477676 -0.017329102847725153 -1.543383345846086
89 -0.017325102537870406 -1.560596802085638 -0.017353354208171367 -1.5607367000542574
90 -0.017324510496109724 -1.5779213125817477 -0.0173247161321342 -1.5780614161863915
91 -0.017319121956825258 -1.595240434538573 -0.017320365458726884 -1.5953817816451183
92 -0.017318385560065507 -1.6125588200986385 -0.017287551984190942 -1.6126693336293092
93 -0.01731705041602254 -1.629875870514661 -0.01731135295704007 -1.6299806865863493
94 -0.017314311396330596 -1.6471901819109915 -0.01733839316293597 -1.6473190797492854
95 -0.01731333592906594 -1.6645035178400576 -0.0173414614982903 -1.6646605412475757
96 -0.017329820711165667 -1.6818333385512232 -0.01706300051882863 -1.6817235417664043
97 -0.017311138566583395 -1.6991444771178066 -0.017318688333034515 -1.6990422300994388
98 -0.017307424638420343 -1.716451901756227 -0.017298267874866723 -1.7163404979743055
99 -0.017306190077215435 -1.7337580918334423 -0.017295216768980028 -1.7336357147432855
100 -0.017301664873957633 -1.7510597567074 -0.01727665849030018 -1.7509123732335856
101 -0.01730305589735508 -1.768362812604755 -0.017279283702373506 -1.768191656935959
102 -0.017300275154411793 -1.7856630877591668 -0.017304486595094204 -1.7854961435310532
103 -0.017296955175697803 -1.8029600429348647 -0.017281942442059516 -1.8027780859731128
104 -0.017297820560634135 -1.820257863495499 -0.017226614523679018 -1.8200047004967919
105 -0.01729354979470372 -1.8375514132902027 -0.017285705544054508 -1.8372904060408464
106 -0.01728870701044798 -1.8548401203006506 -0.017317069321870805 -1.854607475362717
107 -0.017288550082594157 -1.8721286703832447 -0.01727373031899333 -1.8718812056817105
108 -0.017284986469894646 -1.8894136568531394 -0.017372972704470156 -1.8892541783861807
109 -0.017279392294585704 -1.9066930491477252 -0.01721744043752551 -1.9064716188237063
110 -0.017279412224888803 -1.923972461372614 -0.017300096247345208 -1.9237717150710516
111 -0.017283199820667505 -1.9412556611932814 -0.017343399673700334 -1.9411151147447518
112 -0.01727283839136362 -1.958528499584645 -0.017280662804841994 -1.958395777549594
113 -0.017271409183740614 -1.9757999087683857 -0.01726430905982852 -1.9756600866094225
114 -0.01727172238752246 -1.9930716311559082 -0.017265947256237268 -1.9929260338656598
115 -0.017267558444291353 -2.0103391896001996 -0.017295891791582106 -2.010221925657242
116 -0.01726440517231822 -2.027603594772518 -0.01729205623269081 -2.027513981889933
117 -0.017262833938002587 -2.0448664287105207 -0.017254549078643322 -2.044768530968576
118 -0.017264656350016595 -2.062131085060537 -0.017244548723101615 -2.0620130796916776
119 -0.01725785043090582 -2.079388935491443 -0.017175250686705112 -2.0791883303783827
120 -0.017260662280023098 -2.0966495977714663 -0.01725016999989748 -2.09643850037828
121 -0.017256309743970633 -2.113905907515437 -0.017260010074824094 -2.113698510453104
122 -0.017255678400397302 -2.131161585915834 -0.0172655020840466 -2.1309640125371505
123 -0.01725344518199563 -2.1484150310978296 -0.01726351696997881 -2.148227529507129
124 -0.01725155059248209 -2.165666581690312 -0.01725363973528147 -2.1654811692424105
125 -0.017250502947717905 -2.1829170846380297 -0.01723827738314867 -2.1827194466255593
126 -0.017252145800739527 -2.200169230438769 -0.017372987046837807 -2.2000924336723973
127 -0.017247139289975167 -2.2174163697287446 -0.017231729440391065 -2.2173241631127882
128 -0.017240710463374852 -2.2346570801921195 -0.0172157546505332 -2.2345399177633216
129 -0.017243035603314638 -2.251900115795434 -0.017259826045483352 -2.251799743808805
130 -0.017241862136870623 -2.2691419779323048 -0.01737560788169503 -2.2691753516905
131 -0.017233649920672178 -2.2863756278529768 -0.017267093434929846 -2.28644244512543
132 -0.017233513295650482 -2.3036091411486272 -0.017224457953125237 -2.3036669030785553
133 -0.01723274067044258 -2.32084188181907 -0.017191824037581682 -2.320858727116137
134 -0.0172211735509336 -2.3380630553700037 -0.017490902915596962 -2.338349630031734
135 -0.0172252987511456 -2.355288354121149 -0.01721280552446842 -2.355562435556202
136 -0.017219671327620745 -2.37250802544877 -0.017210299149155617 -2.3727727347053578
137 -0.01722007617354393 -2.389728101622314 -0.01721660913899541 -2.3899893438443534
138 -0.01721777077764273 -2.4069458723999566 -0.017212084773927928 -2.4072014286182815
139 -0.01721589658409357 -2.42416176898405 -0.017217087000608443 -2.42441851561889
140 -0.017217788752168416 -2.4413795577362185 -0.017242786940187216 -2.441661302559077
141 -0.017216087877750398 -2.458595645613969 -0.017267861124128103 -2.458929163683205
142 -0.0172114385291934 -2.4758070841431623 -0.01723030414432287 -2.476159467827528
143 -0.017210145201534032 -2.493017229344696 -0.01722832825034857 -2.4933877960778763
144 -0.017209356557577847 -2.510226585902274 -0.01717985076829791 -2.5105676468461744
145 -0.01720500672236085 -2.527431592624635 -0.017197607457637785 -2.5277652543038123
146 -0.017206972185522317 -2.5446385648101573 -0.017210980784147976 -2.5449762350879603
147 -0.017206018697470425 -2.561844583507628 -0.017647199146449567 -2.56262343423441
148 -0.017198919598013163 -2.579043503105641 -0.01717905467376113 -2.579802488908171
149 -0.017196938674896956 -2.5962404417805383 -0.01721108043566346 -2.5970135693438348
150 -0.017196318227797748 -2.613436760008336 -0.017255510296672584 -2.6142690796405073
151 -0.017193594574928285 -2.630630354583264 -0.017083323933184145 -2.6313524035736915
152 -0.01719413688406348 -2.6478244914673277 -0.01723671406507492 -2.6485891176387666
153 -0.01719325575977564 -2.6650177472271035 -0.01700829863548279 -2.6655974162742493
154 -0.017192202061414717 -2.6822099492885183 -0.017189344763755797 -2.682786761038005
155 -0.017195115704089402 -2.699405064992608 -0.017153583839535712 -2.699940344877541
156 -0.01719305934384465 -2.7165981243364525 -0.017093061469495296 -2.7170334063470363
157 -0.017203979939222337 -2.733802104275675 -0.017331821843981743 -2.734365228191018
158 -0.01719393227249384 -2.7509960365481687 -0.01719351401552558 -2.7515587422065435
159 -0.01719114212319255 -2.7681871786713614 -0.017191678006201982 -2.7687504202127453
160 -0.017186996154487134 -2.7853741748258485 -0.017166297789663075 -2.7859167180024085
161 -0.01718980334699154 -2.80256397817284 -0.016788141056895255 -2.8027048590593036
162 -0.01718671303242445 -2.8197506912052646 -0.01713645104318857 -2.819841310102492
163 -0.017194028571248056 -2.8369447197765125 -0.017209447268396617 -2.8370507573708887
164 -0.017190517205744982 -2.8541352369822577 -0.017182821594178676 -2.8542335789650672
165 -0.01719332244247198 -2.8713285594247298 -0.017170925717800857 -2.871404504682868
166 -0.017186548467725514 -2.8885151078924554 -0.01724794367328286 -2.888652448356151
167 -0.017183621134608983 -2.905698729027064 -0.017182530649006367 -2.9058349790051574
168 -0.017184266820549965 -2.922882995847614 -0.017183047719299793 -2.923018026724457
169 -0.017183297593146563 -2.940066293440761 -0.017201942950487138 -2.9402199696749443
170 -0.017182978428900243 -2.957249271869661 -0.017260490357875823 -2.95748046003282
171 -0.01718639088794589 -2.9744356627576067 -0.016931250132620333 -2.9744117101654406
172 -0.017177821323275565 -2.991613484080882 -0.017179452627897263 -2.991591162793338
173 -0.0171822645701468 -3.008795748651029 -0.017161182500422 -3.00875234529376
174 -0.017179560009390117 -3.025975308660419 -0.017183298990130425 -3.0259356442838907
175 -0.01717848554253578 -3.0431537942029547 -0.01718576205894351 -3.0431214063428342
176 -0.01717722276225686 -3.0603310169652116 -0.01715534124523401 -3.0602767475880683
177 -0.01718008369207382 -3.0775111006572855 -0.017197638750076294 -3.0774743863381446
178 -0.01717566829174757 -3.094686768949033 -0.017198280803859232 -3.094672667142004
179 -0.017179124895483254 -3.1118658938445165 -0.017132954485714436 -3.1118056216277186
180 -0.01717708883807063 -3.129042982682587 -0.017137377057224512 -3.128942998684943
181 -0.01717485599219799 -3.1462178386747848 -0.017170286364853383 -3.1461132850497964
182 -0.017172933276742696 -3.1633907719515273 -0.017225016932934524 -3.163338301982731
183 -0.017169720213860273 -3.1805604921653874 -0.017240977566689252 -3.18057927954942
184 -0.017170116119086743 -3.1977306082844743 -0.017164898011833428 -3.1977441775612534
185 -0.017169275693595408 -3.21489988397807 -0.017163111921399833 -3.214907289482653
186 -0.01716778166592121 -3.232067665643991 -0.017431670613586903 -3.23233896009624
187 -0.017163341306149958 -3.249231006950141 -0.01719972649589181 -3.249538686592132
188 -0.017158681247383355 -3.266389688197524 -0.017154327314347028 -3.2666930139064787
189 -0.017159819323569536 -3.2835495075210934 -0.017143156472593547 -3.283836170379072
190 -0.017156046535819768 -3.300705554056913 -0.01715272469446063 -3.300988895073533
191 -0.017159565724432467 -3.3178651197813456 -0.017163174971938134 -3.318152070045471
192 -0.017155445739626886 -3.3350205655209724 -0.017101493664085865 -3.335253563709557
193 -0.01715700626373291 -3.352177571784705 -0.017148133646696807 -3.352401697356254
194 -0.01715967049822211 -3.3693372422829273 -0.017209708411246537 -3.3696114057675004
195 -0.01715143248438835 -3.3864886747673157 -0.017102716863155364 -3.386714122630656
196 -0.017150151170790197 -3.403638825938106 -0.017329410649836063 -3.404043533280492
197 -0.017154835071414708 -3.4207936610095206 -0.017187494039535522 -3.4212310273200273
198 -0.017146882321685552 -3.437940543331206 -0.0171646798029542 -3.4383957071229814
199 -0.01714696642011404 -3.45508750975132 -0.017149917036294936 -3.455545624159276
200 -0.017148405499756336 -3.472235915251076 -0.017121464014053345 -3.4726670881733295
201 -0.017157422844320536 -3.4893933380953968 -0.01693571116775274 -3.4896027993410823
202 -0.017153066303581 -3.5065464043989776 -0.017182896472513677 -3.506785695813596
203 -0.01714633535593748 -3.523692739754915 -0.017357441782951354 -3.524143137596547
204 -0.017146203946322203 -3.5408389437012375 -0.01715843202546239 -3.5413015696220094
205 -0.017143926583230495 -3.557982870284468 -0.017166394740343094 -3.5584679643623525
206 -0.017142782174050807 -3.5751256524585187 -0.01715535717085004 -3.5756233215332025
207 -0.01715450994670391 -3.5922801624052227 -0.01784370644018054 -3.593467027973383
208 -0.017130960151553153 -3.609411122556776 -0.01712735751643777 -3.610594385489821
209 -0.017131297662854195 -3.6265424202196304 -0.01713977362960577 -3.6277341591194268
210 -0.01713057393208146 -3.6436729941517116 -0.017134649585932492 -3.6448688087053593
211 -0.01713172933086753 -3.6608047234825793 -0.017123627476394176 -3.6619924361817535
212 -0.017129316460341215 -3.6779340399429206 -0.01718132747337222 -3.679173763655126
213 -0.017128557059913875 -3.6950625970028343 -0.017117311246693134 -3.696291074901819
214 -0.017123734299093484 -3.7121863313019277 -0.017430152650922535 -3.7137212275527416
215 -0.017120570689439774 -3.7293069019913676 -0.017101365234702827 -3.7308225927874443
216 -0.017121525947004557 -3.746428427938372 -0.017185756005346775 -3.748008348792791
217 -0.01711828289553523 -3.7635467108339076 -0.017145366128534078 -3.765153714921325
218 -0.01712330598384142 -3.780670016817749 -0.017173507995903493 -3.7823272229172287
219 -0.01711869817227125 -3.7977887149900202 -0.01706939358264208 -3.799396616499871
220 -0.017117259651422502 -3.8149059746414427 -0.017023244872689247 -3.81641986137256
221 -0.017120894324034453 -3.8320268689654773 -0.017125491891056298 -3.8335453532636166
222 -0.017118896823376417 -3.8491457657888537 -0.017137897107750176 -3.850683250371367
223 -0.017117883637547494 -3.866263649426401 -0.017132425028830767 -3.8678156754001978
224 -0.01711668213829398 -3.883380331564695 -0.017101034335792065 -3.88491670973599
225 -0.01710721468552947 -3.9004875462502246 -0.017299147509038448 -3.9022158572450283
226 -0.017113075219094755 -3.9176006214693193 -0.017096041608601807 -3.91931189885363
227 -0.01711391136050224 -3.9347145328298216 -0.017128125298768282 -3.9364400241523985
228 -0.017114593740552665 -3.951829126570374 -0.017085163109004497 -3.953525187261403
229 -0.017112017329782247 -3.9689411439001563 -0.01716362116858363 -3.9706888084299865
230 -0.01711259363219142 -3.9860537375323477 -0.017215856350958347 -3.987904664780945
231 -0.01711076805368066 -4.003164505586028 -0.01711093494668603 -4.005015599727631
232 -0.017109884321689604 -4.020274389907717 -0.01720333322882652 -4.0222189329564575
233 -0.017111229058355094 -4.037385618966073 -0.017128667049109935 -4.039347600005567
234 -0.017101528774946927 -4.054487147741019 -0.0170596563257277 -4.056407256331295
235 -0.01710289977490902 -4.071590047515929 -0.01685947719961405 -4.073266733530909
236 -0.017109149042516945 -4.088699196558445 -0.017149616684764623 -4.090416350215674
237 -0.017113205790519715 -4.105812402348965 -0.017146435845643283 -4.107562786061317
238 -0.017111678887158633 -4.122924081236124 -0.017118555679917335 -4.124681341741234
239 -0.01710670394822955 -4.140030785184353 -0.017119743302464484 -4.141801085043698
240 -0.017110737785696984 -4.157141522970051 -0.017161702178418635 -4.158962787222117
241 -0.017108657211065293 -4.174250180181116 -0.017108629271388055 -4.176071416493505
242 -0.017114585917443036 -4.191364766098559 -0.017288484517484902 -4.193359901010989
243 -0.017106576729565857 -4.208471342828124 -0.01713290363550186 -4.210492804646491
244 -0.01710508596152067 -4.225576428789645 -0.01705964542925358 -4.227552450075745
245 -0.01710050627589226 -4.242676935065537 -0.017197137139737605 -4.244749587215482
246 -0.01710282303392887 -4.259779758099466 -0.017008776683360337 -4.261758363898842
247 -0.017104799393564463 -4.27688455749303 -0.01704783206805587 -4.278806195966898
248 -0.01710339551791549 -4.293987953010946 -0.017058437038213015 -4.295864633005111
249 -0.01710515944287181 -4.311093112453818 -0.01714414553716779 -4.3130087785422795
250 -0.01710929162800312 -4.328202404081821 -0.016990955267101527 -4.329999733809381
251 -0.017106864787638187 -4.3453092688694595 -0.01711597675457597 -4.3471157105639575
252 -0.017105899658054112 -4.362415168527513 -0.017088532634079456 -4.364204243198037
253 -0.017107268888503314 -4.379522437416017 -0.017135226354002952 -4.38133946955204
254 -0.017106535751372574 -4.396628973167389 -0.01714513450860977 -4.398484604060649
255 -0.017101484723389147 -4.413730457890778 -0.01702628834173083 -4.41551089240238
256 -0.017108782846480607 -4.430839240737258 -0.017058805283159017 -4.432569697685539
257 -0.017105326615273954 -4.447944567352533 -0.017075111623853445 -4.449644809309392
258 -0.01710498854517937 -4.465049555897712 -0.017082917969673872 -4.466727727279066
259 -0.017101299855858086 -4.48215085575357 -0.017048287950456143 -4.483776015229522
260 -0.017102864384651185 -4.4992537201382214 -0.01698514260351658 -4.500761157833039
261 -0.017104420717805623 -4.516358140856027 -0.017091052886098624 -4.517852210719138
262 -0.017104490473866463 -4.533462631329893 -0.017075802385807037 -4.5349280131049445
263 -0.017103886138647793 -4.550566517468541 -0.017097736429423093 -4.5520257495343674
264 -0.017104666959494353 -4.567671184428035 -0.017102160304784775 -4.569127909839152
265 -0.01710650259628892 -4.584777687024324 -0.017059874441474675 -4.586187784280627
266 -0.017106028646230696 -4.601883715670555 -0.017124197259545327 -4.603311981540172
267 -0.017105657048523425 -4.618989372719078 -0.01711726253852248 -4.620429244078695
268 -0.01710665673017502 -4.636096029449253 -0.01707018269225955 -4.637499426770955
269 -0.017106670327484606 -4.653202699776737 -0.017166275065392256 -4.654665701836347
270 -0.017102444637566806 -4.670305144414304 -0.017204467579722403 -4.671870169416069
271 -0.017107617389410735 -4.687412761803715 -0.016933748498558998 -4.688803917914628
272 -0.017104940582066776 -4.7045177023857825 -0.017103505600243808 -4.705907423514872
273 -0.017102398816496132 -4.721620101202278 -0.017111770529299974 -4.723019194044172
274 -0.017119104880839585 -4.7387392060831175 -0.017326775938272476 -4.740345969982444
275 -0.01710216961801052 -4.755841375701128 -0.01704387813806534 -4.75738984812051
276 -0.01709905518218875 -4.772940430883317 -0.017097374889999628 -4.774487223010509
277 -0.017099367920309305 -4.790039798803626 -0.01707130204886198 -4.791558525059371
278 -0.01709534078836441 -4.80713513959199 -0.017139828484505414 -4.8086983535438765
279 -0.017093925084918738 -4.824229064676909 -0.01707390518859029 -4.825772258732467
280 -0.0170950535684824 -4.841324118245391 -0.017128019221127035 -4.842900277953595
281 -0.017096907272934912 -4.858421025518326 -0.01697085304185748 -4.859871130995452
282 -0.017099048104137184 -4.8755200736224635 -0.017110630124807357 -4.876981761120259
283 -0.01709486050531268 -4.892614934127776 -0.017045669723302126 -4.894027430843561
284 -0.017095685377717017 -4.909710619505493 -0.017087716329842805 -4.911115147173404
285 -0.017096483334898948 -4.9268071028403915 -0.01700285905972123 -4.928118006233125
286 -0.017097506392747163 -4.9439046092331385 -0.01705870423465967 -4.945176710467784
287 -0.017094777897000313 -4.960999387130139 -0.01705526830628514 -4.962231978774069
288 -0.017098298389464618 -4.978097685519604 -0.01714244857430458 -4.9793744273483735
289 -0.017041768692433835 -4.995139454212038 -0.018435702938586474 -4.99781013028696
290 -0.017075031716376542 -5.012214485928414 -0.017134813591837883 -5.014944943878798
291 -0.017074705194681884 -5.029289191123096 -0.01708086542785168 -5.03202580930665
292 -0.017076869681477546 -5.046366060804574 -0.017076471727341412 -5.049102281033991
293 -0.01707621831446886 -5.063442279119043 -0.017084714211523532 -5.0661869952455145
294 -0.017075824551284313 -5.080518103670327 -0.017110013216733933 -5.083297008462249
295 -0.01707784617319703 -5.097595949843524 -0.01709446543827653 -5.100391473900525
296 -0.017075764201581477 -5.114671714045105 -0.017232260107994078 -5.117623734008519
297 -0.01707483734935522 -5.1317465513944605 -0.017049368098378183 -5.134673102106897
298 -0.017075811326503754 -5.148822362720964 -0.017059061117470263 -5.151732163224367
299 -0.017076020035892724 -5.165898382756857 -0.017068247962743043 -5.16880041118711
300 -0.017077128682285548 -5.1829755114391425 -0.017077310383319853 -5.18587772157043
301 -0.017080889735370874 -5.200056401174513 -0.01720936493948102 -5.20308708650991
302 -0.017074259649962186 -5.217130660824475 -0.017064263578504324 -5.220151350088415
303 -0.01707795085385442 -5.23420861167833 -0.0170871514827013 -5.237238501571116
304 -0.017073173727840184 -5.25128178540617 -0.01720177857205272 -5.254440280143169
305 -0.01707227611914277 -5.268354061525312 -0.017078868951648472 -5.271519149094817
306 -0.017073375638574362 -5.285427437163887 -0.016982685215771197 -5.288501834310588
307 -0.017073528934270145 -5.302500966098157 -0.016819788608700037 -5.305321622919288
308 -0.017078308574855327 -5.319579274673012 -0.01721028806641698 -5.322531910985705
309 -0.017075091507285832 -5.336654366180298 -0.017063319403678178 -5.339595230389383
310 -0.017073219548910855 -5.353727585729208 -0.01707813749089837 -5.356673367880282
311 -0.01707419045269489 -5.370801776181903 -0.017085741367191078 -5.373759109247473
312 -0.017074797116219998 -5.387876573298123 -0.017151495534926654 -5.3909106047824
313 -0.017076564021408558 -5.404953137319532 -0.017050185706466436 -5.4079607904888665
314 -0.01707560969516635 -5.422028747014698 -0.017026474885642528 -5.424987265374509
315 -0.01707273432984948 -5.439101481344547 -0.017030368000268935 -5.442017633374777
316 -0.01707269800826907 -5.456174179352816 -0.017067252937704325 -5.459084886312482
317 -0.01708464864641428 -5.4732588279992305 -0.016899033915251493 -5.475983920227733
318 -0.017073169630020858 -5.4903319976292515 -0.016999860014766454 -5.4929837802425
319 -0.01707586944103241 -5.507407867070284 -0.017132865265011787 -5.5101166455075115
320 -0.017076338920742274 -5.524484205991026 -0.017093214858323335 -5.527209860365835
321 -0.017076869122684003 -5.5415610751137105 -0.0170703561976552 -5.5442802165634895
322 -0.017077070474624634 -5.558638145588335 -0.01707479441538453 -5.561355010978874
323 -0.01707699624821544 -5.575715141836551 -0.017144487984478474 -5.578499498963352
324 -0.017074159253388642 -5.592789301089939 -0.017095733154565095 -5.595595232117917
325 -0.017072093766182662 -5.6098613948561225 -0.01675161747261882 -5.612346849590536
326 -0.017080825939774513 -5.626942220795897 -0.017163217812776566 -5.629510067403313
327 -0.017080710642039774 -5.644022931437936 -0.01711542494595051 -5.646625492349264
328 -0.017076748609542846 -5.661099680047479 -0.01707010520622134 -5.663695597555485
329 -0.017071786522865295 -5.678171466570344 -0.017158326879143714 -5.680853924434628
330 -0.017075484059751032 -5.695246950630095 -0.017077432200312614 -5.697931356634941
331 -0.01707255598157644 -5.712319506611671 -0.017050311621278524 -5.714981668256219
332 -0.017073679901659488 -5.72939318651333 -0.017099443543702363 -5.732081111799921
333 -0.01707930425181985 -5.74647249076515 -0.016883839573711156 -5.748964951373632
334 -0.017076906468719243 -5.763549397233869 -0.017063133604824542 -5.766028084978457
335 -0.017080409545451404 -5.780629806779321 -0.01708054319024086 -5.783108628168698
336 -0.017078501638025045 -5.797708308417346 -0.01706961439922452 -5.800178242567922
337 -0.017076624743640422 -5.814784933160986 -0.017054525762796403 -5.817232768330719
338 -0.017078501358628272 -5.831863434519614 -0.01696543311700225 -5.834198201447721
339 -0.01708286367356777 -5.848946298193182 -0.017078993655741215 -5.851277195103463
340 -0.017079115752130745 -5.866025413945312 -0.016990453377366065 -5.8682676484808285
341 -0.017076967097818852 -5.883102381043131 -0.01682004677131772 -5.885087695252146
342 -0.017084408551454544 -5.900186789594586 -0.017151179630309342 -5.902238874882455
343 -0.0170834775082767 -5.917270267102863 -0.017080773878842593 -5.919319648761298
344 -0.017079716362059117 -5.934349983464922 -0.017091570515185596 -5.936411219276484
345 -0.01707925507798791 -5.95142923854291 -0.01706712134182453 -5.953478340618308
346 -0.017082754429429768 -5.968511992972339 -0.017098114639520646 -5.970576455257829
347 -0.01708037806674838 -5.985592371039088 -0.017059065215289593 -5.987635520473119
348 -0.01715533584356308 -6.002747706882651 -0.01635693069547415 -6.003992451168593
349 -0.017092762980610132 -6.0198404698632615 -0.017108823452144862 -6.021101274620738
350 -0.01708884136751294 -6.036929311230774 -0.017097317986190318 -6.038198592606928
351 -0.017088218592107296 -6.0540175298228815 -0.017073917482048274 -6.055272510088977
352 -0.017088527046144008 -6.071106056869025 -0.017090316489338876 -6.072362826578316
353 -0.017088496778160333 -6.0881945536471855 -0.016871289256960152 -6.089234115835276
354 -0.017096169758588076 -6.105290723405774 -0.017105783428996803 -6.106339899264273
355 -0.017087399680167436 -6.122378123085941 -0.017126837465912103 -6.123466736730185
356 -0.017089572548866273 -6.139467695634807 -0.01709755528718233 -6.140564292017367
357 -0.01708927508443594 -6.156556970719243 -0.017043771874159574 -6.1576080638915265
358 -0.017090143356472253 -6.173647114075715 -0.017082312051206826 -6.174690375942733
359 -0.017090255115181207 -6.190737369190896 -0.017101626191288233 -6.191792002134021
360 -0.017092020623385905 -6.207829389814282 -0.017088156007230283 -6.208880158141252
361 -0.017084410600364208 -6.224913800414646 -0.01709107905626297 -6.225971237197514
362 -0.01708800150081515 -6.24200180191546 -0.01706878561526537 -6.24304002281278
363 -0.017087432835251094 -6.259089234750712 -0.017110100667923688 -6.260150123480703
364 -0.017085575219243764 -6.276174809969955 -0.016988272685557602 -6.277138396166261
365 -0.01709056431427598 -6.293265374284231 -0.01703243162482977 -6.29417082779109
366 -0.017089300788939 -6.31035467507317 -0.01705140583217144 -6.311222233623262
367 -0.017086212150752546 -6.327440887223923 -0.016992227360606193 -6.328214460983868
368 -0.017089810315519573 -6.344530697539443 -0.017111822590231897 -6.3453262835741
369 -0.017088124342262746 -6.361618821881706 -0.01692915763705969 -6.36225544121116
370 -0.017091479804366826 -6.3787103016860724 -0.017142639867961405 -6.379398081079121
371 -0.017092168889939786 -6.395802470576013 -0.017029750999063252 -6.396427832078184
372 -0.017095198575407266 -6.41289766915142 -0.017245344910770656 -6.413673176988955
373 -0.017085545230656862 -6.4299832143820765 -0.01706725126132369 -6.430740428250279
374 -0.01708615068346262 -6.4470693650655395 -0.017106606904417277 -6.447847035154696
375 -0.017086063511669636 -6.464155428577209 -0.017104044929146765 -6.464951080083843
376 -0.017085854802280663 -6.4812412833794895 -0.01729455655440688 -6.4822456366382495
377 -0.017082910146564247 -6.498324193526054 -0.017109425086528064 -6.499355061724778
378 -0.017082737199962138 -6.515406930726016 -0.017046179063618182 -6.5164012407883956
379 -0.017082314193248748 -6.532489244919264 -0.01711441306397319 -6.533515653852369
380 -0.017081320378929378 -6.549570565298194 -0.017099496629089116 -6.550615150481458
381 -0.01708322623744607 -6.56665379153564 -0.01706967130303383 -6.567684821784492
382 -0.01708189267665148 -6.583735684212292 -0.017144394386559726 -6.584829216171052
383 -0.017079189792275427 -6.600814874004567 -0.016990218963474035 -6.601819435134526
384 -0.017078505270183085 -6.61789337927475 -0.017047898843884468 -6.61886733397841
385 -0.01708085210993886 -6.634974231384689 -0.017042303271591664 -6.635909637250002
386 -0.017077684588730335 -6.652051915973419 -0.017138788290321828 -6.653048425540324
387 -0.017077585216611624 -6.669129501190031 -0.017059103585779667 -6.670107529126104
388 -0.017079932056367396 -6.686209433246398 -0.017068191058933736 -6.687175720185038
389 -0.017081284336745738 -6.703290717583143 -0.017149700317531824 -6.7043254205025695
390 -0.01708110375329852 -6.720371821336442 -0.01692705312743783 -6.721252473630007
391 -0.017081632651388644 -6.73745345398783 -0.01707331221550703 -6.738325785845514
392 -0.017081854958087207 -6.7545353089459175 -0.017080717906355857 -6.755406503751869
393 -0.017079280130565165 -6.771614589076482 -0.017046150751411915 -6.772452654503281
394 -0.017077609337866305 -6.788692198414348 -0.017088004015386106 -6.789540658518668
395 -0.01707860892638564 -6.805770807340734 -0.017063634376972912 -6.80660429289564
396 -0.017080161720514297 -6.822850969061248 -0.017090838681906462 -6.823695131577547
397 -0.017080487962812186 -6.83993145702406 -0.017108002305030824 -6.840803133882578
398 -0.01707064649090171 -6.857002103514962 -0.016979949176311494 -6.85778308305889
399 -0.01707738796249032 -6.874079491477453 -0.017064268887043 -6.874847351945933
400 -0.017073598876595496 -6.891153090354048 -0.01695788074284792 -6.891805232688781
401 -0.017080675717443226 -6.908233766071491 -0.017074037343263626 -6.9088792700320445
402 -0.01707928441464901 -6.92531305048614 -0.01703012203797698 -6.925909392070022
403 -0.017099041119217874 -6.942412091605358 -0.01680820733308792 -6.942717599403109
404 -0.017082312516868113 -6.959494404122226 -0.01709063006564975 -6.959808229468759
405 -0.01708509624004364 -6.976579500362269 -0.0170834613032639 -6.976891690772023
406 -0.017082855850458146 -6.993662356212727 -0.01707486929371953 -6.993966560065743
407 -0.017083453945815563 -7.010745810158543 -0.01705921571701765 -7.01102577578276
408 -0.01708355648443103 -7.027829366642974 -0.017081404570490122 -7.02810718035325
409 -0.01708405455574393 -7.044913421198718 -0.01710988935083151 -7.045217069704082
410 -0.017080173920840026 -7.061993595119558 -0.017066117376089096 -7.062283187080171
411 -0.017081478796899318 -7.079075073916457 -0.016508703771978616 -7.078791890852149
412 -0.017090850044041872 -7.096165923960499 -0.017093114927411078 -7.09588500577956
413 -0.017091683205217124 -7.113257607165717 -0.01709660068154335 -7.112981606461103
414 -0.01708998354151845 -7.130347590707236 -0.017078812513500453 -7.130060418974604
415 -0.017089745495468378 -7.147437336202704 -0.017091743741184474 -7.147152162715789
416 -0.017088553588837384 -7.164525889791541 -0.01708116866648197 -7.16423333138227
417 -0.01708882609382272 -7.181614715885364 -0.017087355349212886 -7.181320686731484
418 -0.017090884782373906 -7.198705600667738 -0.016969871520996094 -7.19829055825248
419 -0.0170825962908566 -7.215788196958595 -0.017235126998275518 -7.215525685250755
420 -0.017087950743734835 -7.23287614770233 -0.017103534005582333 -7.232629219256338
421 -0.017081863526254893 -7.249958011228585 -0.01716191219165921 -7.249791131447997
422 -0.01707547903060913 -7.267033490259194 -0.01673323092982173 -7.266524362377818
423 -0.01708979420363903 -7.284123284462833 -0.017051159869879484 -7.283575522247697
424 -0.01709186043590307 -7.301215144898736 -0.01710108695551753 -7.300676609203215
425 -0.01709115393459797 -7.318306298833334 -0.017050566617399454 -7.317727175820615
426 -0.01708951834589243 -7.335395817179227 -0.017015147395431994 -7.334742323216046
427 -0.01708854427561164 -7.352484361454838 -0.017047067265957595 -7.351789390482004
428 -0.017090738005936145 -7.369575099460774 -0.017093357071280478 -7.368882747553284
429 -0.017088691424578428 -7.386663790885352 -0.017052509915083648 -7.385935257468368
430 -0.017089230194687843 -7.40375302108004 -0.01709582721814513 -7.403031084686513
431 -0.017087950929999353 -7.42084097201004 -0.016880495101213457 -7.419911579787727
432 -0.017088411282747983 -7.437929383292787 -0.017058056220412253 -7.436969636008139
433 -0.01708838539198041 -7.455017768684768 -0.017137663159519433 -7.454107299167658
434 -0.017086888011544944 -7.472104656696313 -0.017066439613699913 -7.471173738781358
435 -0.01708540879189968 -7.489190065488213 -0.01706775827333331 -7.488241497054691
436 -0.017085813079029323 -7.5062758785672425 -0.017183187883347273 -7.505424684938038
437 -0.017087286710739134 -7.523363165277981 -0.017065445706248284 -7.522490130644287
438 -0.01708883848041296 -7.540452003758395 -0.016966363694518805 -7.539456494338806
439 -0.01708255922421813 -7.557534562982613 -0.017112302500754593 -7.55656879683956
440 -0.01708301166072488 -7.574617574643338 -0.017126518208533524 -7.573695315048093
441 -0.017083232756704092 -7.591700807400042 -0.01709309872239828 -7.5907884137704915
442 -0.017076576501131056 -7.608777383901173 -0.01691530514508486 -7.607703718915577
443 -0.017084947507828473 -7.625862331409001 -0.017071747872978448 -7.624775466788555
444 -0.017077479604631664 -7.642939811013633 -0.017274686321616172 -7.642050153110171
445 -0.017078347317874432 -7.660018158331508 -0.017090509925037623 -7.659140663035209
446 -0.017079558875411748 -7.6770977172069195 -0.01706157736480236 -7.676202240400011
447 -0.017080924194306134 -7.694178641401225 -0.01704573268070817 -7.6932479730807195
448 -0.017080044001340867 -7.711258685402567 -0.01711729010567069 -7.71036526318639
449 -0.01708066398277879 -7.728339349385346 -0.017059499211609364 -7.727424762398
450 -0.017079651169478894 -7.745419000554825 -0.017083056457340717 -7.7445078188553405
451 -0.01708039278164506 -7.76249939333647 -0.016984814126044512 -7.761492632981385
452 -0.017081219889223575 -7.7795806132256935 -0.017010390758514404 -7.7785030237398995
453 -0.01709712380543351 -7.796677737031127 -0.017220177967101336 -7.795723201707001
454 -0.017082639690488576 -7.813760376721615 -0.017043679114431144 -7.812766880821433
455 -0.017083404026925562 -7.83084378074854 -0.017079437151551247 -7.829846317972984
456 -0.017081835865974428 -7.847925616614515 -0.017097572889178993 -7.846943890862163
457 -0.01707983938977122 -7.865005456004286 -0.01709536826238036 -7.864039259124543
458 -0.01708103232085705 -7.882086488325143 -0.01708919061347842 -7.881128449738021
459 -0.01708293575793505 -7.8991694240830785 -0.017242616321891547 -7.898371066059913
460 -0.017076408211141824 -7.91624583229422 -0.017101943492889404 -7.9154730095528025
461 -0.01707627307623625 -7.933322105370457 -0.017079216707497836 -7.9325522262603005
462 -0.017076467163860798 -7.950398572534318 -0.017027774639427663 -7.949580000899728
463 -0.017075753770768642 -7.967474326305086 -0.017067884374409915 -7.9666478852741385
464 -0.017074051685631274 -7.984548377990717 -0.016932644695043565 -7.983580529969182
465 -0.017074726801365615 -8.001623104792083 -0.017097656428813935 -8.000678186397996
466 -0.0170792487449944 -8.018702353537078 -0.017170739639550448 -8.017848926037546
467 -0.017072534188628197 -8.035774887725706 -0.017012769542634486 -8.034861695580181
468 -0.017077942099422216 -8.05285282982513 -0.01718295942991972 -8.052044655010102
469 -0.01707529230043292 -8.069928122125562 -0.017081402987241746 -8.069126057997343
470 -0.01707290578633547 -8.087001027911898 -0.017089396715164185 -8.086215454712507
471 -0.017071166075766087 -8.104072193987664 -0.01701538059860468 -8.10323083531111
472 -0.017072592955082656 -8.121144786942747 -0.017078300844877957 -8.120309136155988
473 -0.01707313386723399 -8.13821792080998 -0.017045576125383377 -8.137354712281372
474 -0.01706534493714571 -8.155283265747126 -0.0171923017129302 -8.154547013994302
475 -0.01706988150253892 -8.172353147249666 -0.017057601269334553 -8.171604615263636
476 -0.017071068938821553 -8.189424216188488 -0.01707515949383378 -8.18867977475747
477 -0.017071366868913175 -8.206495583057402 -0.01707261335104704 -8.205752388108516
478 -0.017071683797985314 -8.223567266855387 -0.01707359654828906 -8.222825984656806
479 -0.017072595469653607 -8.24063986232504 -0.017081441730260848 -8.239907426387067
480 -0.01706834677606821 -8.257708209101107 -0.017088442016392945 -8.25699586840346
481 -0.017071644961833953 -8.274779854062942 -0.017117375135421754 -8.274113243538881
482 -0.017070724815130233 -8.291850578878073 -0.017167511954903604 -8.291280755493785
483 -0.01706762509420514 -8.308918203972278 -0.017062160931527615 -8.308342916425312
484 -0.017069314885884524 -8.325987518858161 -0.016999166645109653 -8.325342083070423
485 -0.017071026004850866 -8.343058544863013 -0.01714814770966768 -8.34249023078009
486 -0.017066506203263998 -8.360125051066277 -0.01712238360196352 -8.359612614382053
487 -0.017072638776153327 -8.37719768984243 -0.017079588305205107 -8.376692202687257
488 -0.01707010539248586 -8.394267795234915 -0.017074772715568544 -8.393766975402826
489 -0.017064120806753635 -8.41133191604167 -0.017054341733455658 -8.410821317136282
490 -0.01706765443086624 -8.428399570472536 -0.01706770621240139 -8.427889023348683
491 -0.017062712274491788 -8.445462282747027 -0.016883965115994215 -8.444772988464678
492 -0.017068890016525985 -8.462531172763553 -0.017031923308968543 -8.461804911773646
493 -0.01706389421597123 -8.479595066979524 -0.01706508034840226 -8.478869992122048
494 -0.017068822495639326 -8.496663889475164 -0.017075452860444783 -8.495945444982492
495 -0.017069602943956853 -8.51373349241912 -0.017133308015763758 -8.513078752998256
496 -0.017066923156380653 -8.530800415575502 -0.017065817955881357 -8.530144570954137
497 -0.01706685181707144 -8.547867267392574 -0.01708001522347331 -8.547224586177611
498 -0.017067322321236134 -8.56493458971381 -0.017046546563506126 -8.564271132741117
499 -0.017066457960754632 -8.582001047674565 -0.017065680492669343 -8.581336813233786
500 -0.01706459354609251 -8.599065641220657 -0.017020952608436345 -8.598357765842223
501 -0.01706767315044999 -8.616133314371107 -0.017099737748503686 -8.615457503590727
502 -0.017066340986639263 -8.633199655357746 -0.017055161576718093 -8.632512665167445
503 -0.017065655905753374 -8.6502653112635 -0.017050804756581783 -8.649563469924027
504 -0.017060702294111253 -8.667326013557611 -0.017186417430639266 -8.666749887354667
505 -0.017063082940876485 -8.684389096498487 -0.01708561321720481 -8.683835500571872
506 -0.01706516891717911 -8.701454265415666 -0.01706705205142498 -8.700902552623297
507 -0.017064359225332736 -8.718518624641 -0.01705512497574091 -8.717957677599038
508 -0.017064647283405066 -8.735583271924405 -0.01707917684689164 -8.73503685444593
509 -0.01706574410200119 -8.752649016026407 -0.017052408214658497 -8.752089262660588
510 -0.017073921207338572 -8.769722937233745 -0.017360732425004244 -8.769449995085592
511 -0.017060209065675735 -8.78678314629942 -0.017015608586370946 -8.786465603671964
512 -0.017062787897884846 -8.803845934197305 -0.017057181149721146 -8.803522784821684
513 -0.01706292275339365 -8.820908856950698 -0.017150499485433103 -8.820673284307118
514 -0.017061543464660645 -8.837970400415358 -0.01705301385372877 -8.837726298160847
515 -0.017064844630658625 -8.855035245046016 -0.016995313949882983 -8.85472161211073
516 -0.017060627229511738 -8.872095872275528 -0.01708815712481737 -8.871809769235547
517 -0.017061073798686266 -8.889156946074214 -0.017082317359745504 -8.888892086595293
518 -0.01706398744136095 -8.906220933515575 -0.017128997016698122 -8.906021083611991
519 -0.017060394585132598 -8.923281328100709 -0.01701066652312875 -8.92303175013512
520 -0.017045342549681663 -8.940326670650391 -0.01705719782039523 -8.940088947955516
521 -0.017055850755423308 -8.957382521405814 -0.017070838157087563 -8.957159786112603
522 -0.017058254033327103 -8.97444077543914 -0.01706071738153696 -8.97422050349414
523 -0.017058608960360287 -8.9914993843995 -0.017063956893980502 -8.99128446038812
524 -0.017072669789195062 -9.008572054188695 -0.017401334550231694 -9.008685794938353
525 -0.017054860852658747 -9.025626915041354 -0.017052756529301404 -9.025738551467654
526 -0.017054653074592353 -9.042681568115945 -0.01705581173300743 -9.042794363200661
527 -0.017054398730397224 -9.059735966846343 -0.01706436267122626 -9.059858725871887
528 -0.017053397186100484 -9.076789364032443 -0.01706096436828375 -9.076919690240171
529 -0.01705432226881385 -9.093843686301257 -0.01702989647164941 -9.09394958671182
530 -0.017056654579937457 -9.110900340881194 -0.01713320016860962 -9.11108278688043
531 -0.01706527890637517 -9.12796561978757 -0.016561428923159836 -9.12764421580359
532 -0.01705974619835615 -9.145025365985926 -0.017080539278686045 -9.144724755082276
533 -0.017059925571084024 -9.16208529155701 -0.017069553211331367 -9.161794308293608
534 -0.017059065122157335 -9.179144356679169 -0.01706687966361642 -9.178861187957224
535 -0.017060039658099414 -9.196204396337269 -0.01706634685397148 -9.195927534811196
536 -0.017060790676623583 -9.213265187013892 -0.0170361059717834 -9.212963640782979
537 -0.017058623488992453 -9.230323810502885 -0.017035126499831677 -9.22999876728281
538 -0.017050279770046473 -9.247374090272931 -0.017106635589152576 -9.247105402871963
539 -0.01705689113587141 -9.264430981408802 -0.01704697636887431 -9.264152379240837
540 -0.017058826982975006 -9.281489808391777 -0.017034115642309187 -9.281186494883146
541 -0.017057000752538444 -9.298546809144316 -0.016977851651608943 -9.298164346534755
542 -0.017056954372674227 -9.31560376351699 -0.017069590277969837 -9.315233936812724
543 -0.017058635037392376 -9.332662398554382 -0.017063201125711202 -9.332297137938436
544 -0.017061087768524885 -9.349723486322906 -0.017128649447113276 -9.349425787385549
545 -0.01705913208425045 -9.366782618407157 -0.01707316879183054 -9.366498956177379
546 -0.017055741231888532 -9.383838359639046 -0.01699110455811024 -9.38349006073549
547 -0.017056783474981786 -9.400895143114028 -0.017025592364370824 -9.40051565309986
548 -0.017055164743214845 -9.417950307857243 -0.017162269912660122 -9.417677923012521
549 -0.017040137853473424 -9.434990445710717 -0.01661582011729479 -9.434293743129816
550 -0.017058815434575082 -9.452049261145293 -0.0170717041939497 -9.451365447323765
551 -0.017060196585953237 -9.469109457731246 -0.017049530148506166 -9.468414977472271
552 -0.01705947844311595 -9.486168936174362 -0.01704151090234518 -9.485456488374616
553 -0.017059853486716747 -9.50322878966108 -0.017080846056342126 -9.502537334430958
554 -0.017059893906116487 -9.520288683567196 -0.017056913301348686 -9.519594247732307
555 -0.017061209492385387 -9.537349893059583 -0.017035829089581966 -9.53663007682189
556 -0.017059424985200168 -9.554409318044783 -0.01700940327718854 -9.55363948009908
557 -0.017062446381896735 -9.57147176442668 -0.017049304489046336 -9.570688784588125
558 -0.017061977367848157 -9.588533741794528 -0.01706840731203556 -9.58775719190016
559 -0.01706002140417695 -9.605593763198705 -0.01704943338409066 -9.604806625284251
560 -0.017062251269817353 -9.622656014468522 -0.017061417270451785 -9.621868042554702
561 -0.017061200458556414 -9.639717214927078 -0.01706130700185895 -9.63892934955656
562 -0.017059115692973137 -9.656776330620051 -0.017066437751054764 -9.655995787307615
563 -0.01705786110833287 -9.673834191728384 -0.017016821168363096 -9.673012608475979
564 -0.017063295282423497 -9.690897487010806 -0.01705352459102869 -9.690066133067008
565 -0.017061891220510005 -9.707959378231317 -0.01709817796945572 -9.707164311036463
566 -0.017059879191219807 -9.725019257422536 -0.01705724261701107 -9.724221553653473
567 -0.017059314996004105 -9.74207857241854 -0.01716021215543151 -9.741381765808905
568 -0.01706286072731018 -9.759141433145851 -0.01702844686806202 -9.758410212676967
569 -0.01705760518088937 -9.776199038326741 -0.016853663325309753 -9.775263876002278
570 -0.01706242198124528 -9.793261460307987 -0.01705603189766407 -9.792319907899941
571 -0.01706180488690734 -9.810323265194894 -0.017049419227987528 -9.809369327127929
572 -0.017064714152365924 -9.82738797934726 -0.017094109673053026 -9.826463436800982
573 -0.017061551008373498 -9.844449530355632 -0.017085868772119282 -9.8435493055731
574 -0.017060413490980864 -9.861509943846613 -0.017131572123616934 -9.860680877696717
575 -0.01705258386209607 -9.87856252770871 -0.016928394697606562 -9.877609272394324
576 -0.017062893509864806 -9.895625421218574 -0.017002843972295522 -9.89461211636662
577 -0.017063898406922816 -9.912689319625496 -0.017064261250197887 -9.911676377616818
578 -0.017060613445937633 -9.929749933071434 -0.017017540894448756 -9.928693918511266
579 -0.017092744819819927 -9.946842677891254 -0.017506361380219458 -9.946200279891485
580 -0.017057967279106377 -9.96390064517036 -0.017062957957386972 -9.963263237848873
581 -0.01705820569768548 -9.980958850868046 -0.017064240481704473 -9.980327478330578
582 -0.01705870209261775 -9.998017552960663 -0.01706415805965662 -9.997391636390235
583 -0.017056957818567753 -10.01507451077923 -0.01704472079873085 -10.014436357188966
584 -0.017058692779392003 -10.032133203558622 -0.017056057695299387 -10.031492414884266
585 -0.017058655619621277 -10.049191859178244 -0.017039000615477563 -10.048531415499744
586 -0.017056425102055073 -10.066248284280299 -0.016990246158093213 -10.065521661657836
587 -0.017058098595589398 -10.083306382875888 -0.017114572785794736 -10.082636234443632
588 -0.017053090408444403 -10.100359473284332 -0.01693594641983509 -10.099572180863467
589 -0.017054158728569746 -10.117413632012902 -0.016950888093560934 -10.116523068957028
590 -0.017056432366371155 -10.134470064379272 -0.0171168259344995 -10.133639894891527
591 -0.017056219279766083 -10.151526283659038 -0.016985690966248513 -10.150625585857775
592 -0.017059811670333148 -10.16858609532937 -0.0171399787068367 -10.167765564564611
593 -0.01705830255523324 -10.185644397884603 -0.017104313895106315 -10.184869878459718
594 -0.017059095948934556 -10.202703493833537 -0.017041158583015203 -10.201911037042734
595 -0.017052510008215904 -10.219756003841754 -0.017105910647660493 -10.219016947690395
596 -0.01705767884850502 -10.23681368269026 -0.017049037292599677 -10.236065984982995
597 -0.017057428322732448 -10.253871111012993 -0.01692957114428282 -10.252995556127278
598 -0.017061120830476284 -10.270932231843469 -0.017112168297171593 -10.270107724424449
599 -0.017060639057308435 -10.287992870900778 -0.017075535375624895 -10.287183259800074
600 -0.017058211471885444 -10.305051082372664 -0.017077249381691216 -10.304260509181765
601 -0.01706011248752475 -10.322111194860188 -0.017055367585271597 -10.321315876767036
602 -0.017061377130448818 -10.339172571990638 -0.017061977274715902 -10.338377854041752
603 -0.01706471825018525 -10.356237290240824 -0.017020975425839423 -10.355398829467592
604 -0.01705917902290821 -10.373296469263732 -0.01707463078200817 -10.372473460249601
605 -0.017058775387704374 -10.390355244651436 -0.017073448281735182 -10.389546908531337
606 -0.017060556821525096 -10.407415801472961 -0.01705920957028866 -10.406606118101625
607 -0.01705117728561163 -10.424466978758574 -0.017047527618706225 -10.42365364572033
608 -0.017059111036360264 -10.441526089794934 -0.01710364008322358 -10.440757285803555
609 -0.0170633845962584 -10.458589474391193 -0.017092723678797484 -10.457850009482351
610 -0.01705883163958788 -10.47564830603078 -0.01706834342330694 -10.474918352905659
611 -0.017056645825505257 -10.492704951856286 -0.01720799393951893 -10.492126346845177
612 -0.017063334304839372 -10.509768286161126 -0.01724159801378846 -10.509367944858965
613 -0.017054713703691958 -10.526822999864818 -0.017043689172714947 -10.52641163403168
614 -0.01705542830750346 -10.543878428172322 -0.017021121643483638 -10.543432755675164
615 -0.01705690482631326 -10.560935332998636 -0.0170476708561182 -10.560480426531283
616 -0.017055701091885568 -10.577991034090521 -0.017004625406116247 -10.5774850519374
617 -0.017059767711907627 -10.59505080180243 -0.017006629984825848 -10.594491681922225
618 -0.017059186194092035 -10.612109987996522 -0.01707526808604598 -10.611566950008271
619 -0.017055205907672642 -10.629165193904194 -0.017041885387152435 -10.628608835395424
620 -0.017059701308608056 -10.646224895212802 -0.01701192706823349 -10.645620762463658
621 -0.017057383060455324 -10.663282278273257 -0.017074515391141177 -10.662695277854798
622 -0.01705607445910573 -10.680338352732363 -0.017090762685984372 -10.679786040540783
623 -0.017056812811642886 -10.697395165544005 -0.017222998850047588 -10.697009039390831
624 -0.017054688092321156 -10.714449853636326 -0.017063163872808217 -10.71407220326364
625 -0.017055199574679138 -10.731505053211006 -0.017071296088397504 -10.731143499352038
626 -0.01705859126523137 -10.748563644476237 -0.016885694209486247 -10.748029193561525
627 -0.017056524101644755 -10.76562016857788 -0.016999718453735112 -10.76502891201526
628 -0.017056150920689107 -10.78267631949857 -0.017058139480650426 -10.78208705149591
629 -0.017057093791663647 -10.799733413290234 -0.017072899360209705 -10.79915995085612
630 -0.01705804970115423 -10.816791462991388 -0.01706621637567878 -10.816226167231799
631 -0.01705541405826807 -10.833846877049655 -0.017056935280561448 -10.83328310251236
632 -0.017056346870958805 -10.850903223920614 -0.017053925525397064 -10.850337028037757
633 -0.017052652779966593 -10.86795587670058 -0.01721007181331515 -10.867547099851071
634 -0.017054871097207068 -10.885010747797788 -0.017087171506136655 -10.884634271357209
635 -0.01705281175673008 -10.902063559554518 -0.017062626499682664 -10.901696897856892
636 -0.01705302596092224 -10.919116585515441 -0.017047939542680978 -10.918744837399574
637 -0.01705421516671777 -10.93617080068216 -0.017072678450495003 -10.935817515850069
638 -0.017050802428275346 -10.953221603110435 -0.017138172779232262 -10.9529556886293
639 -0.017054374516010284 -10.970275977626446 -0.01713729677721858 -10.970092985406518
640 -0.017049625888466834 -10.987325603514913 -0.017062620911747216 -10.987155606318266
641 -0.017052357271313667 -11.004377960786227 -0.017054433841258286 -11.004210040159524
642 -0.017047451995313167 -11.021425412781541 -0.01707363994792104 -11.021283680107445
643 -0.017050760611891747 -11.038476173393432 -0.017048102244734763 -11.038331782352179
644 -0.017039488442242144 -11.055515661835674 -0.017492081690579652 -11.05582386404276
645 -0.017043983843177558 -11.07255964567885 -0.017021403089165686 -11.072845267131925
646 -0.017046652175486086 -11.089606297854337 -0.01705218097195029 -11.089897448103875
647 -0.01704664919525385 -11.106652947049591 -0.017054832354187966 -11.106952280458062
648 -0.017046624701470135 -11.123699571751061 -0.017071318067610263 -11.124023598525673
649 -0.017040340323001148 -11.140739912074062 -0.01711400169879198 -11.141137600224464
650 -0.01704506604000926 -11.157784978114071 -0.01694902013987303 -11.158086620364337
651 -0.017046128027141096 -11.174831106141212 -0.01707265330478549 -11.175159273669122
652 -0.017050708644092083 -11.191881814785305 -0.01703804451972246 -11.192197318188844
653 -0.017046535015106203 -11.208928349800411 -0.017063056770712137 -11.209260374959557
654 -0.017047551553696395 -11.225975901354108 -0.017044533230364322 -11.226304908189922
655 -0.017051129322499036 -11.243027030676608 -0.017006613686680792 -11.243311521876603
656 -0.01704601775854826 -11.260073048435157 -0.0171093693934381 -11.26042089127004
657 -0.01704925624653697 -11.277122304681694 -0.0169953272677958 -11.277416218537837
658 -0.017037918977439403 -11.294160223659134 -0.01687988033518195 -11.29429609887302
659 -0.017046905774623155 -11.311207129433758 -0.017042219731956722 -11.311338318604976
660 -0.017047025356441738 -11.3282541547902 -0.01706261429935694 -11.328400932904334
661 -0.017049401346594096 -11.345303556136793 -0.017045808397233485 -11.345446741301567
662 -0.017048403434455395 -11.362351959571248 -0.017043265141546728 -11.362490006443114
663 -0.017048218939453363 -11.379400178510702 -0.017036365158855916 -11.379526371601969
664 -0.01704297075048089 -11.396443149261183 -0.016927976813167333 -11.396454348415137
665 -0.017053378093987704 -11.41349652735517 -0.017038469947874547 -11.41349281836301
666 -0.01705665495246649 -11.430553182307635 -0.016934673208743332 -11.430427491571754
667 -0.01705109132453799 -11.447604273632173 -0.016984021477401256 -11.447411513049156
668 -0.01705275345593691 -11.46465702708811 -0.01683330312371254 -11.464244816172869
669 -0.017052458319813012 -11.481709485407924 -0.01708598341792822 -11.481330799590797
670 -0.01705359062179923 -11.498763076029723 -0.01707997815683484 -11.498410777747631
671 -0.017054350953549145 -11.515817426983272 -0.017049336805939674 -11.515460114553571
672 -0.0170559992082417 -11.532873426191514 -0.01693534730002284 -11.532395461853595
673 -0.017051529511809348 -11.549924955703323 -0.017042564880102872 -11.549438026733698
674 -0.017055528238415718 -11.56698048394174 -0.017042036168277264 -11.566480062901976
675 -0.01705589285120368 -11.584036376792943 -0.017087445873767138 -11.583567508775742
676 -0.017056671809405087 -11.601093048602348 -0.017045921366661786 -11.600613430142404
677 -0.017052881978452207 -11.6181459305808 -0.017039418686181307 -11.617652848828586
678 -0.01705391826108098 -11.63519984884188 -0.017104921210557223 -11.634757770039142
679 -0.017052814923226835 -11.652252663765108 -0.017044628504663706 -11.651802398543806
680 -0.01705434462055564 -11.669307008385664 -0.017034530453383923 -11.66883692899719
681 -0.01705709984526038 -11.686364108230924 -0.017113326210528614 -11.685950255207718
682 -0.017050657887011766 -11.703414766117936 -0.017028024420142174 -11.70297827962786
683 -0.017053777165710927 -11.720468543283646 -0.017078265268355607 -11.720056544896217
684 -0.017056362610310315 -11.737524905893956 -0.01706621553748846 -11.737122760433705
685 -0.017048137728124857 -11.75457304362208 -0.017393215373158456 -11.754515975806862
686 -0.01704971455037594 -11.771622758172457 -0.016915567591786383 -11.771431543398649
687 -0.01705225007608533 -11.788675008248543 -0.017032718192785977 -11.788464261591434
688 -0.017051782738417388 -11.80572679098696 -0.017062185611575843 -11.80552644720301
689 -0.017050570249557494 -11.822777361236517 -0.017123301699757575 -11.822649748902768
690 -0.017053458001464607 -11.839830819237982 -0.017029845900833607 -11.8396795948036
691 -0.017043889313936234 -11.856874708551917 -0.01697269743308425 -11.856652292236685
692 -0.017048368230462074 -11.87392307678238 -0.01701576532796025 -11.873668057564645
693 -0.01705263340845704 -11.890975710190837 -0.017069560755044223 -11.890737618319688
694 -0.017032817285507918 -11.908008527476344 -0.0166846064850688 -11.907422224804757
695 -0.017056409642100333 -11.925064937118444 -0.017039620876312257 -11.92446184568107
696 -0.017055307142436506 -11.942120244260881 -0.017064554803073406 -11.941526400484143
697 -0.017055997066199778 -11.95917624132708 -0.017010679095983507 -11.958537079580127
698 -0.017056376580148934 -11.976232617907229 -0.017014254443347455 -11.975551334023475
699 -0.017061597015708686 -11.993294214922937 -0.017194290366023778 -11.9927456243895
700 -0.017056047450751066 -12.010350262373688 -0.01705203568562865 -12.009797660075128
701 -0.01705513196066022 -12.027405394334348 -0.017056629993021488 -12.02685429006815
702 -0.01705433474853635 -12.044459729082885 -0.0170480084605515 -12.043902298528701
703 -0.017054252978414296 -12.0615139820613 -0.01709228316321969 -12.06099458169192
704 -0.017055902909487487 -12.078569884970786 -0.017157141212373973 -12.078151722904295
705 -0.01705473428592086 -12.095624619256707 -0.017048309557139874 -12.095200032461435
706 -0.017054869327694178 -12.112679488584401 -0.01699243616312742 -12.112192468624562
707 -0.017055396735668183 -12.129734885320069 -0.017048658058047294 -12.12924112668261
708 -0.01704521821811795 -12.146780103538187 -0.016776898689568043 -12.146018025372177
709 -0.017058551125228406 -12.163838654663415 -0.017074837628751994 -12.163092863000928
710 -0.017054388113319875 -12.180893042776734 -0.017054165061563254 -12.18014702806249
711 -0.017056455090641975 -12.197949497867377 -0.017045543435961007 -12.197192571498451
712 -0.017054532095789908 -12.215004029963167 -0.01702237455174327 -12.214214946050195
713 -0.01705989008769393 -12.23206392005086 -0.01723739905282855 -12.231452345103023
714 -0.017054475285112856 -12.249118395335973 -0.017059987317770718 -12.248512332420793
715 -0.017053883522748947 -12.266172278858722 -0.017065350618213414 -12.265577683039007
716 -0.01705114832147956 -12.283223427180202 -0.016884905658662318 -12.282462588697669
717 -0.017062084563076497 -12.300285511743278 -0.01703886464238167 -12.299501453340051
718 -0.01705558430403471 -12.317341096047313 -0.017042943090200425 -12.31654439643025
719 -0.017055363114923238 -12.334396459162237 -0.01704458110034466 -12.333588977530596
720 -0.017055396921932697 -12.35145185608417 -0.017074652854353188 -12.350663630384949
721 -0.01705142594873905 -12.36850328203291 -0.016931886691600083 -12.367595517076548
722 -0.017057588882744314 -12.385560870915654 -0.01705401558429003 -12.384649532660838
723 -0.017052386607974767 -12.40261325752363 -0.016971261613070963 -12.401620794273908
724 -0.01705649495124817 -12.419669752474878 -0.017028660979121923 -12.41864945525303
725 -0.017057879269123076 -12.436727631744 -0.0170658340677619 -12.435715289320791
726 -0.017056471947580577 -12.45378410369158 -0.01706122765317559 -12.452776516973968
727 -0.01704753004014492 -12.470831633731725 -0.016634161211550237 -12.469410678185518
728 -0.017060140427201987 -12.487891774158927 -0.01709659481421113 -12.486507272999729
729 -0.017058340180665255 -12.504950114339591 -0.01706099295988679 -12.503568265959617
730 -0.01706079822033644 -12.522010912559928 -0.017035265173763036 -12.52060353113338
731 -0.017059432063251733 -12.53907034462318 -0.017103762459009887 -12.53770729359239
732 -0.017058814689517022 -12.556129159312697 -0.017020982038229705 -12.55472827563062
733 -0.01705938493832946 -12.573188544251026 -0.01708616325631738 -12.571814438886937
734 -0.017061591148376465 -12.590250135399403 -0.017102728504687546 -12.588917167391624
735 -0.01705661863088608 -12.607306754030288 -0.017043032124638556 -12.605960199516263
736 -0.01705792061984539 -12.624364674650133 -0.017089320160448552 -12.62304951967671
737 -0.01705767558887601 -12.64142235023901 -0.017041908204555513 -12.640091427881266
738 -0.01705683469772339 -12.658479184936732 -0.017045796662569047 -12.657137224543835
739 -0.017051810678094626 -12.675530995614826 -0.016855389811098576 -12.673992614354933
740 -0.017059112899005413 -12.692590108513832 -0.017089563980698587 -12.691082178335632
741 -0.01706044664606452 -12.709650555159897 -0.017068753391504286 -12.708150931727136
742 -0.017057707253843545 -12.72670826241374 -0.017051863390952347 -12.725202795118088
743 -0.01706909332424402 -12.743777355737985 -0.01676489068195224 -12.74196768580004
744 -0.017063036374747754 -12.760840392112732 -0.017124128062278032 -12.759091813862318
745 -0.01706121088936925 -12.777901603002102 -0.01704386919736862 -12.776135683059687
746 -0.01706033470109105 -12.794961937703192 -0.017061411682516337 -12.793197094742203
747 -0.017059318814426662 -12.81202125651762 -0.01707614855840802 -12.81027324330061
748 -0.017059635277837513 -12.829080891795456 -0.017052355967462064 -12.827325599268072
749 -0.01706107808277011 -12.846141969878227 -0.01707170680165291 -12.844397306069725
750 -0.01705658668652177 -12.863198556564749 -0.01706635830923915 -12.861463664378965
751 -0.01706007020547986 -12.880258626770228 -0.017011069972068072 -12.878474734351032
752 -0.01706050233915448 -12.897319129109382 -0.017093097511678933 -12.895567831862712
753 -0.017056876700371502 -12.914376005809753 -0.016976508870720865 -12.912544340733433
754 -0.01705506257712841 -12.931431068386882 -0.01715947100892663 -12.92970381174236
755 -0.01705628875643015 -12.948487357143312 -0.01716791307553649 -12.946871724817896
756 -0.017057739198207855 -12.96554509634152 -0.017053809016942978 -12.96392553383484
757 -0.017058440763503314 -12.982603537105023 -0.017027237359434365 -12.980952771194273
758 -0.01705724885687232 -12.999660785961895 -0.01706401016563177 -12.998016781359905
759 -0.017055819742381573 -13.016716605704277 -0.01714575318619609 -13.0151625345461
760 -0.017066033184528352 -13.033782638888805 -0.01717062098905444 -13.032333155535154
761 -0.017055999580770732 -13.050838638469576 -0.017188587691634893 -13.049521743226789
762 -0.017052917461842298 -13.06789155593142 -0.01705848630517721 -13.066580229531967
763 -0.017051673494279385 -13.084943229425699 -0.017124022264033555 -13.083704251796
764 -0.017054312583059072 -13.101997542008759 -0.017028124071657658 -13.100732375867658
765 -0.017053470853716134 -13.119051012862474 -0.01708039501681924 -13.117812770884477
766 -0.01705268146470189 -13.136103694327176 -0.017082485277205704 -13.134895256161682
767 -0.01705145016312599 -13.153155144490302 -0.01704138508066535 -13.151936641242347
768 -0.017054039984941483 -13.170209184475244 -0.016979938745498656 -13.168916579987846
769 -0.017054082918912174 -13.187263267394156 -0.017078834027051924 -13.185995414014897
770 -0.01705254064872861 -13.204315808042885 -0.01691268663853407 -13.202908100653431
771 -0.017049837950617076 -13.221365645993503 -0.017043726053088903 -13.21995182670652
772 -0.017054420337080954 -13.238420066330583 -0.017054529674351216 -13.23700635638087
773 -0.01705338153988123 -13.255473447870465 -0.017053511459380388 -13.254059867840251
774 -0.01705791587010026 -13.272531363740566 -0.01717626815661788 -13.271236135996869
775 -0.017052703630179168 -13.289584067370745 -0.017093000747263432 -13.288329136744132
776 -0.017050094436854124 -13.3066341618076 -0.01705920835956931 -13.305388345103701
777 -0.017048220429569483 -13.323682382237168 -0.016958583425730468 -13.32234692852943
778 -0.01704889964312315 -13.340731281880291 -0.01698536369949579 -13.339332292228926
779 -0.01704958491027355 -13.357780866790565 -0.017014162708073856 -13.356346454937
780 -0.017051644809544086 -13.37483251160011 -0.017074209358543157 -13.373420664295544
781 -0.017062258347868918 -13.391894769947978 -0.016986124590039252 -13.390406788885583
782 -0.017053939308971165 -13.408948709256949 -0.017087545432150363 -13.407494334317734
783 -0.01705290088430047 -13.426001610141249 -0.01707811402156949 -13.424572448339303
784 -0.017050952091813086 -13.443052562233062 -0.01695340471342206 -13.441525853052726
785 -0.017054878640919924 -13.460107440873982 -0.01702308626845479 -13.458548939321181
786 -0.01705413805320859 -13.47716157892719 -0.017045564576983453 -13.475594503898165
787 -0.017054949421435595 -13.494216528348625 -0.01707202000543475 -13.4926665239036
788 -0.017051399406045675 -13.511267927754671 -0.017293643951416016 -13.509960167855015
789 -0.017051762156188487 -13.52831968991086 -0.017066682409495115 -13.52702685026451
790 -0.017053239233791827 -13.545372929144653 -0.017045775335282086 -13.544072625599792
791 -0.01705310745164752 -13.562426036596301 -0.01707306019961834 -13.56114568579941
792 -0.017052259016782045 -13.579478295613084 -0.017119050305336714 -13.578264736104746
793 -0.01705138236284256 -13.596529677975926 -0.017065636347979307 -13.595330372452725
794 -0.017046666983515025 -13.61357634495944 -0.016963949706405402 -13.61229432215913
795 -0.01705668680369854 -13.63063303176314 -0.016925061400979758 -13.629219383560109
796 -0.017053208034485578 -13.647686239797626 -0.017007606010884045 -13.646226989570993
797 -0.017053479328751564 -13.664739719126377 -0.017052621114999056 -13.663279610685992
798 -0.01705343471840024 -13.681793153844778 -0.017044183798134327 -13.680323794484126
799 -0.017053594905883075 -13.698846748750661 -0.01712546534836292 -13.697449259832489
800 -0.01705456115305424 -13.715901309903716 -0.017084068898111582 -13.7145333287306
801 -0.017055276595056058 -13.732956586498771 -0.01705780243501067 -13.73159113116561
802 -0.017058099806308746 -13.75001468630508 -0.017093897238373755 -13.748685028403983
803 -0.017052824702113868 -13.767067511007195 -0.017007645312696697 -13.76569267371668
804 -0.01705395020544529 -13.78412146121264 -0.017014346551150084 -13.78270702026783
805 -0.017059091199189424 -13.80118055241183 -0.01716166250407696 -13.799868682771907
806 -0.017055995389819147 -13.81823654780165 -0.01724279634654522 -13.817111479118452
807 -0.017052428796887398 -13.835288976598537 -0.01705830991268158 -13.834169789031133
808 -0.01704979669302702 -13.852338773291564 -0.017059716489166023 -13.8512295055203
809 -0.017050666082650424 -13.869389439374213 -0.017008900176733732 -13.868238405697033
810 -0.017051088344305753 -13.88644052771852 -0.017060333304107188 -13.88529873900114
811 -0.017045263107866047 -13.903485790826386 -0.016988598369061948 -13.902287337370202
812 -0.017053955886512994 -13.9205397467129 -0.01693158308044076 -13.919218920450643
813 -0.01705354852601886 -13.937593295238917 -0.017126364074647425 -13.93634528452529
814 -0.01704835370182991 -13.954641648940747 -0.016774717438966035 -13.953120001964257
815 -0.017056047264486552 -13.971697696205233 -0.017009477503597735 -13.970129479467854
816 -0.01705521047115326 -13.988752906676385 -0.01705607445910573 -13.98718555392696
817 -0.01706417100504041 -14.005817077681426 -0.017256373725831508 -14.004441927652792
818 -0.017048261407762767 -14.022865339089188 -0.017281663510948418 -14.02172359116374
819 -0.01705048931762576 -14.039915828406814 -0.017063194513320924 -14.038786785677061
820 -0.01705027362331748 -14.056966102030131 -0.017049333080649376 -14.05583611875771
821 -0.01704865079373121 -14.074014752823862 -0.017048089765012264 -14.072884208522723
822 -0.01705125132575631 -14.091066004149619 -0.017011899128556253 -14.08989610765128
823 -0.01705024018883705 -14.108116244338456 -0.017061121948063373 -14.106957229599344
824 -0.017049576342105865 -14.125165820680563 -0.01729815695434809 -14.124255386553692
825 -0.017044409178197384 -14.14221022985876 -0.017040965054184197 -14.141296351607876
826 -0.017045765183866024 -14.159255995042626 -0.017047903779894114 -14.15834425538777
827 -0.017045846953988076 -14.176301841996613 -0.01704881861805916 -14.175393074005829
828 -0.01704493798315525 -14.193346779979768 -0.017046904657036066 -14.192439978662865
829 -0.01704681236296892 -14.210393592342736 -0.01703944578766823 -14.209479424450533
830 -0.017045914102345704 -14.227439506445082 -0.01705089509487152 -14.226530319545406
831 -0.017047549691051246 -14.244487056136133 -0.017030917480587958 -14.243561237025993
832 -0.017046923656016587 -14.26153397979215 -0.017049059644341467 -14.260610296670334
833 -0.017035636771470308 -14.27856961656362 -0.01680374126881361 -14.277414037939147
834 -0.01705284435302019 -14.295622460916642 -0.017048449814319612 -14.294462487753467
835 -0.017048916406929494 -14.312671377323571 -0.01709256451576948 -14.311555052269236
836 -0.017049644608050585 -14.329721021931622 -0.01701802834868431 -14.32857308061792
837 -0.017050711531192066 -14.346771733462814 -0.01705022221431136 -14.345623302832232
838 -0.017049868032336234 -14.36382160149515 -0.01704437406733632 -14.362667676899568
839 -0.017050830367952585 -14.380872431863104 -0.01705573508515954 -14.379723411984727
840 -0.017050530202686785 -14.39792296206579 -0.017039733938872814 -14.3967631459236
841 -0.017051275726407765 -14.414974237792197 -0.016921499650925396 -14.413684645574525
842 -0.01705118976533413 -14.432025427557532 -0.01705757873132825 -14.430742224305854
843 -0.017051596008241177 -14.449077023565772 -0.017055482231080533 -14.447797706536935
844 -0.017050876375287773 -14.46612789994106 -0.017044705897569658 -14.464842412434505
845 -0.01705173971131444 -14.483179639652375 -0.01706344848498702 -14.481905860919492
846 -0.017048016004264355 -14.500227655656639 -0.016981568466871978 -14.498887429386363
847 -0.017048393655568362 -14.517276049312207 -0.01702104238793254 -14.515908471774296
848 -0.017060182243585586 -14.534336231555793 -0.016983598843216895 -14.532892070617512
849 -0.017053711414337158 -14.55138994297013 -0.017071595508605243 -14.549963666126118
850 -0.01705322628840804 -14.568443169258538 -0.01705840341746807 -14.567022069543587
851 -0.017053665965795516 -14.585496835224333 -0.017062912322580816 -14.584084981866168
852 -0.017055310029536485 -14.60255214525387 -0.017052616458386183 -14.601137598324554
853 -0.017053216602653264 -14.619605361856523 -0.01703342031687498 -14.618171018641428
854 -0.017059026937931775 -14.636664388794456 -0.017279255017638207 -14.635450273659066
855 -0.017050181701779365 -14.653714570496236 -0.01705104485154152 -14.652501318510607
856 -0.017050665616989136 -14.670765236113224 -0.017041240818798542 -14.669542559329406
857 -0.01704973243176937 -14.687814968544993 -0.017041653953492643 -14.686584213282899
858 -0.01704993275925517 -14.704864901304248 -0.01704656081274152 -14.70363077409564
859 -0.01705139921978116 -14.721916300524029 -0.01702783638611436 -14.720658610481754
860 -0.01704806014895439 -14.738964360672984 -0.017052000015974046 -14.737710610497729
861 -0.017051196470856667 -14.75601555714384 -0.0170355542562902 -14.75474616475402
862 -0.017048729676753284 -14.773064286820594 -0.017044990230351685 -14.77179115498437
863 -0.01704956078901887 -14.790113847609613 -0.017004391085356473 -14.788795546069727
864 -0.0170593504793942 -14.807173198089007 -0.016850856598466635 -14.805646402668193
865 -0.0170549432747066 -14.824228141363713 -0.017037947196513414 -14.822684349864707
866 -0.017054579872637986 -14.841282721236352 -0.01705359052866697 -14.839737940393373
867 -0.0170549345202744 -14.858337655756626 -0.016991537436842917 -14.856729477830216
868 -0.017059720028191803 -14.875397375784818 -0.016888614650815724 -14.873618092481031
869 -0.01705421358346939 -14.892451589368287 -0.017036161758005618 -14.890654254239037
870 -0.017057416122406723 -14.909509005490694 -0.017060676123946905 -14.907714930362983
871 -0.0170555979013443 -14.926564603392038 -0.01708952896296978 -14.924804459325953
872 -0.017058980837464332 -14.943623584229503 -0.017085557617247105 -14.9418900169432
873 -0.017052147537469864 -14.960675731766973 -0.01702723912894726 -14.958917256072146
874 -0.01705340351909399 -14.977729135286067 -0.017037078645080327 -14.975954334717226
875 -0.017053757794201374 -14.994782893080268 -0.017023374140262604 -14.992977708857488
876 -0.01705618966370821 -15.011839082743977 -0.017013154923915863 -15.009990863781404
877 -0.017054439429193734 -15.02889352217317 -0.017064719181507825 -15.027055582962912
878 -0.017054865043610333 -15.04594838721678 -0.01702600447461009 -15.044081587437523
879 -0.017054319847375154 -15.063002707064156 -0.01703269314020872 -15.061114280577732
880 -0.017056237254291774 -15.080058944318447 -0.017058539390563964 -15.078172819968296
881 -0.017053714580833913 -15.097112658899281 -0.01708086710423231 -15.095253687072528
882 -0.017054380383342505 -15.114167039282624 -0.01708722151815891 -15.112340908590687
883 -0.017055428493767975 -15.131222467776391 -0.017070729285478592 -15.129411637876165
884 -0.017061445396393538 -15.148283913172785 -0.01695547951385379 -15.14636711739002
885 -0.01705539245158434 -15.16533930562437 -0.017001486476510765 -15.16336860386653
886 -0.017057857010513544 -15.182397162634883 -0.017079524602741 -15.180448128469271
887 -0.01705516120418906 -15.199452323839072 -0.017056242749094962 -15.197504371218367
888 -0.017051884066313507 -15.216504207905386 -0.017040995042771102 -15.214545366261138
889 -0.017055584583431482 -15.233559792488817 -0.017066721990704536 -15.231612088251843
890 -0.017056150082498788 -15.250615942571317 -0.01705992445349693 -15.24867201270534
891 -0.01705502886325121 -15.267670971434567 -0.01705196425318718 -15.265723976958528
892 -0.01705674398690462 -15.284727715421472 -0.0170477245002985 -15.282771701458826
893 -0.017055397480726243 -15.301783112902198 -0.017077301163226366 -15.299849002622052
894 -0.017055602092295886 -15.318838714994493 -0.017043167632073163 -15.316892170254125
895 -0.017054464016109706 -15.335893179010602 -0.017067435942590237 -15.333959606196714
896 -0.017053983081132172 -15.352947162091734 -0.017097861506044865 -15.35105746770276
897 -0.017055679205805065 -15.37000284129754 -0.01706616170704365 -15.368123629409803
898 -0.017055555153638123 -15.387058396451177 -0.0170610086992383 -15.385184638109042
899 -0.01705393847078085 -15.404112334921958 -0.01703412663191557 -15.402218764740958
900 -0.0170530847273767 -15.421165419649334 -0.01704398766160011 -15.419262752402558
901 -0.01706237243488431 -15.438227792084218 -0.016960554290562868 -15.43622330669312
902 -0.01705801356583834 -15.455285805650057 -0.01707481686025858 -15.45329812355338
903 -0.017055887170135973 -15.472341692820192 -0.017053803708404303 -15.470351927261783
904 -0.017054721433669328 -15.489396414253862 -0.017044757306575776 -15.487396684568358
905 -0.017059955559670926 -15.506456369813533 -0.01723904749378562 -15.504635732062143
906 -0.017052598856389524 -15.523508968669923 -0.017055179458111525 -15.521690911520254
907 -0.017054196167737245 -15.54056316483766 -0.01707294648513198 -15.538763858005387
908 -0.017050271574407815 -15.557613436412069 -0.017058860138058664 -15.555822718143446
909 -0.017058594897389413 -15.574672031309458 -0.016768918745219706 -15.572591636888665
910 -0.01705756299197674 -15.591729594301434 -0.0170452069491148 -15.58963684383778
911 -0.017054876871407033 -15.608784471172841 -0.01703298054635525 -15.606669824384136
912 -0.01705208411440253 -15.625836555287243 -0.01713537108153105 -15.623805195465668
913 -0.017053635325282812 -15.642890190612526 -0.017050233110785483 -15.640855428576453
914 -0.01705404445528984 -15.659944235067815 -0.01706580575555563 -15.657921234332008
915 -0.01705411970615387 -15.67699835477397 -0.017043127212673426 -15.674964361544681
916 -0.017055137455463408 -15.694053492229433 -0.01703557251021266 -15.691999934054895
917 -0.017054589185863733 -15.711108081415297 -0.017050060257315636 -15.70904999431221
918 -0.017051092255860566 -15.728159173671157 -0.01703842608258128 -15.726088420394792
919 -0.01705411123111844 -15.745213284902276 -0.017026351206004618 -15.743114771600796
920 -0.017061424627900123 -15.762274709530177 -0.017269558738917112 -15.760384330339713
921 -0.017053683660924433 -15.7793283931911 -0.017039391677826643 -15.77742372201754
922 -0.01705190436914563 -15.796380297560246 -0.01705237217247486 -15.794476094190015
923 -0.017052609100937845 -15.813432906661184 -0.017025677673518657 -15.811501771863535
924 -0.01705306377261877 -15.830485970433802 -0.017103904206305743 -15.82860567606984
925 -0.017053644731640817 -15.847539615165443 -0.017084660660475492 -15.845690336730316
926 -0.01705377912148833 -15.864593394286931 -0.017146181687712668 -15.862836518418028
927 -0.017055047675967216 -15.881648441962898 -0.016907255072146653 -15.879743773490175
928 -0.017051928490400315 -15.898700370453298 -0.017044390831142665 -15.896788164321316
929 -0.017051466554403306 -15.9157518370077 -0.017055972944945097 -15.913844137266262
930 -0.01705051390454173 -15.932802350912242 -0.017037997394800185 -15.930882134661061
931 -0.01705180583521724 -15.94985415674746 -0.017055035568773746 -15.947937170229835
932 -0.017045235633850096 -15.96689939238131 -0.01713548880070448 -15.96507265903054
933 -0.017051179241389037 -15.983950571622698 -0.017066634446382522 -15.982139293476923
934 -0.01704906653612852 -16.000999638158827 -0.017057155445218086 -15.999196448922142
935 -0.01704398710280657 -16.018043625261633 -0.016795916203409433 -16.015992365125552
936 -0.017055591195821763 -16.035099216457454 -0.017059451807290314 -16.033051816932844
937 -0.017053985316306353 -16.05215320177376 -0.017058824468404055 -16.050110641401247
938 -0.01705480432137847 -16.06920800609514 -0.017099916376173495 -16.067210557777422
939 -0.01705517815425992 -16.086263184249397 -0.017066058423370122 -16.084276616200793
940 -0.017053318303078414 -16.103316502552474 -0.01707712998613715 -16.10135374618693
941 -0.01705309748649597 -16.12036960003897 -0.017049098387360573 -16.11840284457429
942 -0.017051490023732185 -16.137421090062702 -0.017048505041748284 -16.13545134961604
943 -0.017050971277058125 -16.15447206133976 -0.017055835109204054 -16.152507184725245
944 -0.017054958920925855 -16.171527020260687 -0.016961171198636292 -16.169468355923883
945 -0.017047679517418146 -16.188574699778105 -0.017084911838173865 -16.186553267762058
946 -0.017050091363489627 -16.205624791141595 -0.017056900821626187 -16.203610168583683
947 -0.01704589193686843 -16.222670683078462 -0.01707022311165929 -16.220680391695343
948 -0.01704913480207324 -16.239719817880534 -0.016998559422791003 -16.237678951118134
949 -0.0170486475341022 -16.256768465414638 -0.017050482891499998 -16.254729434009633
950 -0.01704837949946523 -16.2738168449141 -0.017029197420924902 -16.271758631430558
951 -0.017058025393635035 -16.290874870307736 -0.01699077421799302 -16.288749405648552
952 -0.01705360533669591 -16.30792847564443 -0.017043630219995977 -16.305793035868547
953 -0.01705078724771738 -16.32497926289215 -0.017013083957135678 -16.32280611982568
954 -0.017053052317351103 -16.3420323152095 -0.017072866950184108 -16.339878986775865
955 -0.01704962057992816 -16.35908193578943 -0.01697606099769473 -16.35685504777356
956 -0.017053100187331437 -16.376135035976763 -0.017084020469337702 -16.373939068242898
957 -0.01705372827127576 -16.393188764248038 -0.01702296556904912 -16.390962033811945
958 -0.017052593268454076 -16.41024135751649 -0.017068446055054663 -16.408030479867
959 -0.01705020824447274 -16.427291565760964 -0.017057173792272805 -16.425087653659276
960 -0.01705087795853615 -16.4443424437195 -0.017045432608574627 -16.44213308626785
961 -0.017050782032310963 -16.46139322575181 -0.017025852762162685 -16.459158939030015
962 -0.01705168019980192 -16.478444905951612 -0.017051708698272706 -16.476210647728287
963 -0.017050853837281464 -16.495495759788895 -0.01699982602149248 -16.49321047374978
964 -0.017054929677397013 -16.51255068946629 -0.017082121409475803 -16.510292595159257
965 -0.01705014519393444 -16.529600834660226 -0.01705167442560196 -16.52734426958486
966 -0.017049692291766404 -16.546650526951993 -0.016911698691546916 -16.544255968276406
967 -0.01705295005813241 -16.563703477010126 -0.017039806675165893 -16.56129577495157
968 -0.017051431629806758 -16.580754908639932 -0.017052344605326654 -16.578348119556896
969 -0.017052012402564286 -16.597806921042498 -0.017067447304725647 -16.59541556686162
970 -0.01705191293731332 -16.61485883397981 -0.01703583970665932 -16.61245140656828
971 -0.01705098645761609 -16.631909820437425 -0.016994800232350827 -16.62944620680063
972 -0.01704875910654664 -16.648958579543972 -0.01702861376106739 -16.646474820561696
973 -0.017052804864943028 -16.666011384408915 -0.017046776600182056 -16.66352159716188
974 -0.01705111563205719 -16.683062500040972 -0.01699496144428849 -16.68051655860617
975 -0.017057818826287985 -16.70012031886726 -0.017206482030451296 -16.69772304063662
976 -0.017051960341632366 -16.717172279208892 -0.017049833945930005 -16.71477287458255
977 -0.017053715232759715 -16.73422599444165 -0.017033724300563335 -16.731806598883114
978 -0.017050746083259582 -16.75127674052491 -0.01715244073420763 -16.748959039617322
979 -0.017049522791057824 -16.76832626331597 -0.01707565290853381 -16.766034692525857
980 -0.01705007990822196 -16.785376343224193 -0.01703381408005953 -16.783068506605915
981 -0.017050120607018472 -16.80242646383121 -0.017082884069532157 -16.800151390675445
982 -0.017050050757825376 -16.819476514589034 -0.017049723677337168 -16.817201114352784
983 -0.017055373452603818 -16.836531888041637 -0.016450054291635752 -16.83365116864442
984 -0.017057263758033514 -16.85358915179967 -0.01703171757981181 -16.85068288622423
985 -0.017056035436689855 -16.87064518723636 -0.01705080047249794 -16.867733686696727
986 -0.01705625159665942 -16.88770143883302 -0.017053879518061876 -16.88478756621479
987 -0.017055427469313145 -16.904756866302332 -0.017050751019269228 -16.90183831723406
988 -0.017054674774408342 -16.92181154107674 -0.017043208610266446 -16.918881525844327
989 -0.017055424489080907 -16.93886696556582 -0.01707383031025529 -16.935955356154583
990 -0.0170554474927485 -16.955922413058566 -0.01704564820975065 -16.953001004364335
991 -0.017055242136120797 -16.972977655194686 -0.017038740031421185 -16.970039744395756
992 -0.01705426359549165 -16.990031918790176 -0.017145499493926762 -16.987185243889684
993 -0.017054405715316533 -17.007086324505494 -0.017063940223306418 -17.00424918411299
994 -0.017054453305900098 -17.024140777811393 -0.01700874073430896 -17.021257924847298
995 -0.017055106442421676 -17.041195884253813 -0.017065989784896374 -17.038323914632194
996 -0.017053552158176898 -17.05824943641199 -0.016996985673904418 -17.0553209003061
997 -0.01705522369593382 -17.075304660107925 -0.017070348653942347 -17.07239124896004
998 -0.0170561408624053 -17.09236080097033 -0.017046685982495546 -17.089437934942538
999 -0.01705615213140845 -17.10941695310174 -0.017062898818403484 -17.10650083376094
1000 -0.017053613252937794 -17.126470566354676 -0.016938558872789146 -17.123439392633728
1001 -0.017056344263255595 -17.143526910617933 -0.017074228264391422 -17.14051362089812
1002 -0.01705620056018233 -17.160583111178116 -0.017079524602741 -17.15759314550086
1003 -0.017055238131433725 -17.17763834930955 -0.017044623289257287 -17.17463776879012
1004 -0.017055291403084993 -17.194693640712636 -0.017046656366437672 -17.19168442515656
1005 -0.01705193184316158 -17.2117455725558 -0.017065402027219533 -17.20874982718378
1006 -0.017057519964873792 -17.22880309252067 -0.017189853359013796 -17.225939680542794
1007 -0.017053424566984176 -17.245856517087656 -0.017101083882153034 -17.243040764424947
1008 -0.01705428594723344 -17.262910803034888 -0.017063213046640158 -17.260103977471587
1009 -0.017054016795009376 -17.279964819829896 -0.01703910045325756 -17.277143077924844
1010 -0.01705313939601183 -17.297017959225908 -0.01704823421314359 -17.294191312137986
1011 -0.017053908668458462 -17.314071867894366 -0.017047415021806955 -17.311238727159793
1012 -0.017052909452468158 -17.331124777346833 -0.017060969676822423 -17.328299696836616
1013 -0.017051722947508098 -17.34817650029434 -0.017028059531003236 -17.34532775636762
1014 -0.0170530054718256 -17.365229505766166 -0.017066108342260123 -17.36239386470988
1015 -0.01704986458644271 -17.38227937035261 -0.017054570373147726 -17.379448435083027
1016 -0.01705330116674304 -17.399332671519353 -0.017062707245349883 -17.39651114232838
1017 -0.017047123331576586 -17.41637979485093 -0.016906351130455733 -17.413417493458834
1018 -0.017056929692626 -17.433436724543554 -0.017169434390962125 -17.430586927849795
1019 -0.017054330743849277 -17.450491055287404 -0.017038216069340705 -17.447625143919137
1020 -0.017053021769970655 -17.467544077057376 -0.01704965066164732 -17.464674794580784
1021 -0.01705683656036854 -17.484600913617744 -0.01673402953892946 -17.481408824119715
1022 -0.01705728955566883 -17.501658203173413 -0.017079162690788508 -17.498487986810503
1023 -0.01705687344074249 -17.518715076614157 -0.017067756596952678 -17.515555743407454
1024 -0.01705564623698592 -17.535770722851144 -0.01705626416951418 -17.53261200757697
1025 -0.017055324837565423 -17.552826047688708 -0.017050354927778243 -17.549662362504748
1026 -0.01705501778051257 -17.56988106546922 -0.017067144531756638 -17.566729507036506
1027 -0.017054613586515187 -17.58693567905574 -0.017082522809505462 -17.583812029846012
1028 -0.017054072860628367 -17.603989751916366 -0.017084034625440836 -17.600896064471453
1029 -0.017054881993681194 -17.621044633910046 -0.01713952226564288 -17.618035586737097
1030 -0.017051796801388262 -17.638096430711435 -0.01748891994357109 -17.635524506680667
1031 -0.01704847449436784 -17.655144905205802 -0.017038779519498348 -17.652563286200166
1032 -0.01704870639368892 -17.67219361159949 -0.017026759590953587 -17.66959004579112
1033 -0.01704913955181837 -17.68924275115131 -0.01703660311177373 -17.686626648902894
1034 -0.01704885819926858 -17.706291609350576 -0.017055386677384377 -17.70368203558028
1035 -0.017049119155853987 -17.72334072850643 -0.01705580288544297 -17.720737838465723
1036 -0.01704896492883563 -17.740389693435265 -0.01703912690281868 -17.737776965368543
1037 -0.017048726603388787 -17.757438420038653 -0.01702422881498933 -17.754801194183532
1038 -0.017051688209176064 -17.77449010824783 -0.01700563607737422 -17.771806830260907
1039 -0.01705312905833125 -17.79154323730616 -0.017088585905730723 -17.78889541616664
1040 -0.01705040680244565 -17.80859364410861 -0.01704709231853485 -17.805942508485174
1041 -0.017052218597382308 -17.82564586270599 -0.01703333230689168 -17.822975840792065
1042 -0.01705034263432026 -17.84269620534031 -0.017035857308655977 -17.84001169810072
1043 -0.017049964051693678 -17.859746169392004 -0.01699023712426424 -17.857001935224986
1044 -0.01705284547060728 -17.876799014862613 -0.0170635293237865 -17.87406546454877
1045 -0.017050559632480145 -17.893849574495093 -0.017092862259596588 -17.891158326808366
1046 -0.01704856865108013 -17.910898143146174 -0.017298583406955004 -17.90845691021532
1047 -0.017047069035470486 -17.927945212181644 -0.017057223618030547 -17.925514133833353
1048 -0.017046911641955376 -17.9449921238236 -0.016997025068849324 -17.942511158902203
1049 -0.0170472146011889 -17.962039338424788 -0.017027713637799025 -17.95953887254
1050 -0.017046355921775103 -17.979085694346562 -0.017045150604099037 -17.9765840231441
1051 -0.017047579307109116 -17.996133273653673 -0.017072390113025904 -17.993656413257124
1052 -0.01704722745344043 -18.01318050110711 -0.01703811325132847 -18.010694526508452
1053 -0.017047325521707533 -18.03022782662882 -0.017055197432637215 -18.02774972394109
1054 -0.017044143471866845 -18.047271970100688 -0.01704989317804575 -18.044799617119136
1055 -0.01704474175348878 -18.064316711854175 -0.017073260992765425 -18.061872878111902
1056 -0.01704668365418911 -18.081363395508365 -0.017068589013069867 -18.078941467124974
1057 -0.01704634027555585 -18.09840973578392 -0.017034276202321053 -18.095975743327294
1058 -0.017048323154449464 -18.11545805893837 -0.017096246872097254 -18.11307199019939
1059 -0.017042374424636363 -18.132500433363006 -0.017114501167088746 -18.13018649136648
1060 -0.01704387376084924 -18.149544307123854 -0.017099701799452305 -18.147286193165932
1061 -0.01704502385109663 -18.16658933097495 -0.017043231148272754 -18.164329424314204
1062 -0.0170466436073184 -18.18363597458227 -0.016979122161865236 -18.181308546476068
1063 -0.017044371366500853 -18.200680345948772 -0.01708833733573556 -18.198396883811803
1064 -0.017045908141881227 -18.217726254090653 -0.017029964551329612 -18.215426848363133
1065 -0.01704480415210128 -18.234771058242753 -0.016965764015913008 -18.232392612379048
1066 -0.01704615745693445 -18.25181721569969 -0.01710534980520606 -18.249497962184254
1067 -0.0170474230311811 -18.268864638730868 -0.01706390120089054 -18.266561863385146
1068 -0.017047435324639083 -18.285912074055506 -0.017085765302181245 -18.283647628687326
1069 -0.017045470792800187 -18.302957544848308 -0.01698640566319227 -18.30063403435052
1070 -0.0170480583794415 -18.32000560322775 -0.017072464060038327 -18.31770649841056
1071 -0.01704571768641472 -18.337051320914163 -0.017060293443500997 -18.334766791854058
1072 -0.017045854311436414 -18.3540971752256 -0.01706903837621212 -18.35183583023027
1073 -0.017052259296178818 -18.37114943452178 -0.01696883011609316 -18.368804660346363
1074 -0.017046327330172063 -18.38819576185195 -0.01702438956126571 -18.385829049907628
1075 -0.017045428045094013 -18.405241189897044 -0.017035272531211378 -18.402864322438838
1076 -0.017046532407402993 -18.422287722304446 -0.017046647239476444 -18.419910969678313
1077 -0.01703818989917636 -18.43932591220362 -0.01710915584117174 -18.437020125519485
1078 -0.017046325374394655 -18.456372237578016 -0.01703158300369978 -18.454051708523185
1079 -0.01704546343535185 -18.473417701013368 -0.01705281129106879 -18.471104519814254
1080 -0.017046439833939074 -18.49046414084731 -0.017037173733115196 -18.48814169354737
1081 -0.017045721132308244 -18.507509861979617 -0.017045268695801495 -18.505186962243172
1082 -0.017048176750540732 -18.52455803873016 -0.01706382744014263 -18.522250789683316
1083 -0.01705259969457984 -18.54161063842474 -0.017389064375311136 -18.539639854058628
1084 -0.017042631469666957 -18.558653269894407 -0.017023027781397103 -18.556662881840026
1085 -0.017041803617030383 -18.575695073511437 -0.017038569319993258 -18.57370145116002
1086 -0.017043820582330227 -18.592738894093767 -0.01704289447516203 -18.59074434563518
1087 -0.017043630965054034 -18.609782525058822 -0.017044159676879646 -18.607788505312058
1088 -0.017044539842754603 -18.626827064901576 -0.017044208385050295 -18.62483271369711
1089 -0.017043911572545766 -18.643870976474123 -0.017042898386716843 -18.641875612083826
1090 -0.017044575698673726 -18.660915552172796 -0.01704842010512948 -18.658924032188956
1091 -0.017047690972685815 -18.67796324314548 -0.01701657213270664 -18.675940604321664
1092 -0.017043610196560623 -18.69500685334204 -0.016940775513648986 -18.692881379835313
1093 -0.017046200390905143 -18.712053053732944 -0.01709233270958066 -18.709973712544894
1094 -0.01704465914517641 -18.729097712878122 -0.017077204864472152 -18.727050917409365
1095 -0.01704465951770544 -18.746142372395827 -0.01704671336337924 -18.744097630772742
1096 -0.017048603761941193 -18.76319097615777 -0.01733118500560522 -18.76142881577835
1097 -0.017039448767900468 -18.78023042492567 -0.01702399840578437 -18.77845281418413
1098 -0.017041475791484118 -18.797271900717153 -0.017041801288723946 -18.795494615472855
1099 -0.017040647752583026 -18.814312548469736 -0.017015912290662526 -18.812510527763518
1100 -0.017041978240013123 -18.83135452670975 -0.017051102966070174 -18.82956163072959
1101 -0.0170416790060699 -18.84839620571582 -0.01703753862529993 -18.84659916935489
1102 -0.017043280601501464 -18.86543948631732 -0.017086169309914113 -18.8636853386648
1103 -0.017040652316063644 -18.882480138633383 -0.017039835918694735 -18.880725174583496
1104 -0.017040761187672615 -18.899520899821056 -0.017184031754732133 -18.897909206338227
1105 -0.01704209893941879 -18.916562998760476 -0.017006060946732758 -18.91491526728496
1106 -0.017040522303432226 -18.933603521063908 -0.017032118886709212 -18.93194738617167
1107 -0.01704132407903671 -18.950644845142946 -0.017045553028583526 -18.948992939200256
1108 -0.017039436008781196 -18.967684281151726 -0.01704316483810544 -18.966036104038363
1109 -0.01704135602340102 -18.984725637175128 -0.01701973807066679 -18.983055842109028
1110 -0.017041810508817434 -19.001767447683946 -0.01705162236467004 -19.000107464473697
1111 -0.017039941158145666 -19.01880738884209 -0.016984484158456326 -19.017091948632153
1112 -0.01704180659726262 -19.035849195439354 -0.017039724625647068 -19.0341316732578
1113 -0.017041932232677935 -19.052891127672034 -0.017046852502971888 -19.051178525760772
1114 -0.017040980886667965 -19.069932108558703 -0.017045352049171923 -19.068223877809945
1115 -0.01704453453421593 -19.086976643092918 -0.01709972685202956 -19.085323604661976
1116 -0.017040158994495867 -19.104016802087415 -0.01693878462538123 -19.102262389287358
1117 -0.017042221128940584 -19.121059023216354 -0.01691518761217594 -19.119177576899535
1118 -0.01704483535140753 -19.13810385856776 -0.01704376507550478 -19.13622134197504
1119 -0.01704361606389284 -19.155147474631654 -0.017041192390024662 -19.153262534365066
1120 -0.01704321913421154 -19.172190693765867 -0.01710512563586235 -19.170367660000927
1121 -0.01704428596422076 -19.189234979730088 -0.01700918823480606 -19.187376848235733
1122 -0.017041650880128146 -19.206276630610216 -0.016939118225127458 -19.20431596646086
1123 -0.017043808940798044 -19.223320439551014 -0.017075721081346272 -19.22139168754221
1124 -0.017042447812855244 -19.24036288736387 -0.01704147979617119 -19.23843316733838
1125 -0.017041634861379863 -19.257404522225247 -0.017041746247559785 -19.25547491358594
1126 -0.017043745797127485 -19.274448268022375 -0.017089875135570764 -19.27256478872151
1127 -0.017040894087404012 -19.29148916210978 -0.01697667045518756 -19.289541459176696
1128 -0.017039336822927 -19.308528498932706 -0.017049881722778083 -19.306591340899473
1129 -0.017049726098775864 -19.32557822503148 -0.01718624886125326 -19.323777589760727
1130 -0.0170424984768033 -19.342620723508286 -0.017036059591919183 -19.340813649352647
1131 -0.01704182047396898 -19.359662543982257 -0.017013737745583058 -19.35782738709823
1132 -0.017043997440487145 -19.376706541422745 -0.01709708906710148 -19.37492447616533
1133 -0.017042532563209534 -19.393749073985955 -0.017012456338852643 -19.391936932504183
1134 -0.017041312623769046 -19.410790386609722 -0.01694873357191682 -19.4088856660761
1135 -0.017030104249715804 -19.42782049085944 -0.01730242921039462 -19.426188095286495
1136 -0.01704506520181894 -19.44486555606126 -0.017113625723868608 -19.443301721010364
1137 -0.01704902099445462 -19.461914577055715 -0.017000865656882524 -19.460302586667247
1138 -0.017042143177241086 -19.478956720232958 -0.017049621511250734 -19.477352208178498
1139 -0.017044333182275294 -19.496001053415235 -0.01702161841094494 -19.49437382658944
1140 -0.01704210303723812 -19.513043156452472 -0.017071551643311977 -19.511445378232754
1141 -0.01704247258603573 -19.530085629038506 -0.017065524682402612 -19.528510902915155
1142 -0.01704203002154827 -19.547127659060056 -0.0170185343362391 -19.545529437251393
1143 -0.017042117100208996 -19.564169776160266 -0.0170426856726408 -19.562572122924035
1144 -0.01704203514382243 -19.58121181130409 -0.0170095925219357 -19.579581715445972
1145 -0.017043297458440066 -19.59825510876253 -0.016880961414426566 -19.596462676860398
1146 -0.017043694015592338 -19.61529880277812 -0.017037464026361703 -19.61350014088676
1147 -0.017044883221387863 -19.63234368599951 -0.01705168476328254 -19.63055182565004
1148 -0.017045123502612114 -19.64938880950212 -0.017046659346669914 -19.64759848499671
1149 -0.017043793853372336 -19.666432603355492 -0.017073733173310755 -19.664672218170022
1150 -0.01704528061673045 -19.683477883972223 -0.0170343155041337 -19.681706533674156
1151 -0.01704466938972473 -19.70052255336195 -0.01706341002136469 -19.69876994369552
1152 -0.017043382860720158 -19.71756593622267 -0.017083627823740243 -19.71585357151926
1153 -0.017043750640004872 -19.734609686862676 -0.017031372990459204 -19.73288494450972
1154 -0.01704345876350999 -19.751653145626186 -0.016735235415399074 -19.74962017992512
1155 -0.017049173731356858 -19.768702319357544 -0.01699557015672326 -19.766615750081844
1156 -0.017048948630690574 -19.785751267988235 -0.017051363829523325 -19.783667113911367
1157 -0.017049387004226445 -19.802800654992463 -0.017044986225664617 -19.80071210013703
1158 -0.017048482783138752 -19.819849137775602 -0.017034562211483716 -19.817746662348515
1159 -0.017048710864037274 -19.83689784863964 -0.017051326297223567 -19.83479798864574
1160 -0.017048698104918002 -19.85394654674456 -0.01706032417714596 -19.851858312822884
1161 -0.017048378381878136 -19.87099492512644 -0.017077334690839052 -19.868935647513723
1162 -0.017047635093331338 -19.88804256021977 -0.017037088703364133 -19.885972736217088
1163 -0.017050640564411877 -19.905093200784183 -0.017110650055110456 -19.903083386272197
1164 -0.01704888539388776 -19.92214208617807 -0.016972423903644084 -19.920055810175842
1165 -0.01705026747658849 -19.939192353654658 -0.017048063594847916 -19.937103873770692
1166 -0.01704953284934163 -19.956241886504 -0.01707645608112216 -19.954180329851813
1167 -0.017050042934715747 -19.973291929438716 -0.01701231114566326 -19.971192640997476
1168 -0.017047086916863918 -19.99033901635558 -0.01699689496308565 -19.98818953596056
1169 -0.017043159063905477 -20.007382175419487 -0.016874140407890082 -20.00506367636845
1170 -0.01704892059788108 -20.024431096017366 -0.017067238595336674 -20.02213091496379
1171 -0.017049107048660517 -20.041480203066026 -0.01704442659392953 -20.03917534155772
1172 -0.01704968363046646 -20.058529886696494 -0.01704329242929816 -20.05621863398702
1173 -0.01704863626509905 -20.075578522961592 -0.01702568344771862 -20.07324431743474
1174 -0.01706102108582854 -20.092639544047422 -0.016870366130024194 -20.090114683564764
1175 -0.017051336634904147 -20.109690880682326 -0.017056448198854924 -20.107171131763618
1176 -0.017051198426634072 -20.12674207910896 -0.01704545468091965 -20.124216586444536
1177 -0.017052654456347228 -20.143794733565308 -0.017066047992557287 -20.141282634437093
1178 -0.017051546741276978 -20.160846280306586 -0.01707542408257723 -20.15835805851967
1179 -0.017053627595305442 -20.177899907901892 -0.01721539059653878 -20.17557344911621
1180 -0.01704958975315094 -20.194949497655042 -0.01708323322236538 -20.192656682338576
1181 -0.01704771928489208 -20.211997216939935 -0.01704569151625037 -20.209702373854828
1182 -0.017048878874629737 -20.229046095814564 -0.01705254027619958 -20.22675491413103
1183 -0.01704866150394082 -20.246094757318506 -0.017031459137797356 -20.243786373268826
1184 -0.017046941630542278 -20.26314169894905 -0.017029978428035976 -20.26081635169686
1185 -0.017048274725675584 -20.280189973674723 -0.01704594912007451 -20.277862300816935
1186 -0.017047287616878747 -20.297237261291603 -0.017050054017454387 -20.294912354834388
1187 -0.017050621658563615 -20.314287882950165 -0.017121979780495167 -20.312034334614882
1188 -0.01703874934464693 -20.33132663229481 -0.01683167405426502 -20.32886600866915
1189 -0.01704863039776683 -20.348375262692578 -0.0170541163533926 -20.34592012502254
1190 -0.017049499973654746 -20.365424762666233 -0.01705819172784686 -20.36297831675039
1191 -0.017050209827721118 -20.382474972493956 -0.017050653416663408 -20.380028970167054
1192 -0.01704849386587739 -20.399523466359835 -0.017042680829763412 -20.397071650996818
1193 -0.017049420997500418 -20.416572887357336 -0.017027160804718732 -20.414098811801537
1194 -0.017050860822200774 -20.43362374817954 -0.017082575894892215 -20.43118138769643
1195 -0.017049437295645474 -20.450673185475186 -0.01709358040243387 -20.448274968098865
1196 -0.0170487267896533 -20.46772191226484 -0.017035232204943896 -20.465310200303808
1197 -0.01704882550984621 -20.484770737774685 -0.017045844160020352 -20.482356044463828
1198 -0.017047576792538165 -20.501818314567224 -0.017062567826360463 -20.49941861229019
1199 -0.017048045806586743 -20.51886636037381 -0.0170606586150825 -20.516479270905272
1200 -0.017050748504698277 -20.535917108878508 -0.01701261503621936 -20.53349188594149
1201 -0.017049384675920008 -20.55296649355443 -0.017009058501571417 -20.550500944443062
1202 -0.017051071766763924 -20.570017565321194 -0.017056867387145756 -20.56755781183021
1203 -0.017049709148705006 -20.5870672744699 -0.017019095178693534 -20.584576907008902
1204 -0.01705053374171257 -20.604117808211612 -0.01704575531184673 -20.60162266232075
1205 -0.0170496316626668 -20.621167439874277 -0.01704787975177169 -20.618670542072522
1206 -0.017049422208219766 -20.638216862082498 -0.01703369542956352 -20.635704237502086
1207 -0.01704978086054325 -20.65526664294304 -0.016989998426288365 -20.652694235928376
1208 -0.017054194863885642 -20.672320837806925 -0.01703019253909588 -20.66972442846747
1209 -0.017049867194145918 -20.68937070500107 -0.01704530632123351 -20.686769734788705
1210 -0.01704943971708417 -20.706420144718155 -0.017067933455109596 -20.703837668243814
1211 -0.01705027148127556 -20.72347041619943 -0.016992623265832663 -20.720830291509646
1212 -0.017050774581730366 -20.74052119078116 -0.01704573007300496 -20.73787602158265
1213 -0.017053120024502277 -20.757574310805662 -0.017072029039263727 -20.754948050621913
1214 -0.017044583149254323 -20.774618893954916 -0.01696489015594125 -20.771912940777852
1215 -0.01705052312463522 -20.79166941707955 -0.017008540406823158 -20.788921481184676
1216 -0.01705144690349698 -20.808720863983048 -0.01704719476401806 -20.805968675948694
1217 -0.01705090273171663 -20.825771766714766 -0.01704379040747881 -20.82301246635617
1218 -0.017051417287439107 -20.842823184002206 -0.017042150162160395 -20.840054616518334
1219 -0.017051753401756287 -20.859874937403962 -0.017047083657234906 -20.85710170017557
1220 -0.017053705547004937 -20.87692864295097 -0.017056144773960114 -20.87415784494953
1221 -0.017051166016608478 -20.893979808967575 -0.017029145173728465 -20.89118699012326
1222 -0.017051818314939737 -20.911031627282515 -0.0170432991348207 -20.90823028925808
1223 -0.017067180015146732 -20.928098807297662 -0.016696600895375013 -20.924926890153454
1224 -0.017055911011993885 -20.945154718309656 -0.01709287203848362 -20.942019762191936
1225 -0.017052905354648828 -20.962207623664305 -0.017058047559112312 -20.959077809751047
1226 -0.01705659432336688 -20.979264217987673 -0.017022778745740652 -20.976100588496788
1227 -0.017055932711809874 -20.996320150699482 -0.017070062272250653 -20.993170650769038
1228 -0.01705072782933712 -21.013370878528818 -0.016997641045600177 -21.010168291814637
1229 -0.017062931414693595 -21.03043380994351 -0.016942847799509764 -21.027111139614146
1230 -0.017055620811879633 -21.04748943075539 -0.016953619569540022 -21.044064759183687
1231 -0.01705613387748599 -21.064545564632876 -0.017068530526012184 -21.061133289709698
1232 -0.017056988645344974 -21.08160255327822 -0.017078321799635886 -21.078211611509335
1233 -0.01706117670983076 -21.09866372998805 -0.017092582397162916 -21.095304193906497
1234 -0.017057299986481665 -21.115721029974534 -0.017022678814828395 -21.112326872721326
1235 -0.017057526297867297 -21.132778556272402 -0.017055767122656107 -21.129382639843982
1236 -0.017057821992784737 -21.14983637826519 -0.016968392208218573 -21.146351032052202
1237 -0.017058105487376452 -21.166894483752564 -0.01705574793741107 -21.163406779989614
1238 -0.017058578599244357 -21.183953062351808 -0.01709525315091014 -21.180502033140524
1239 -0.017058213241398335 -21.201011275593206 -0.01702229315415025 -21.197524326294673
1240 -0.017059825640171767 -21.218071101233377 -0.017060622945427893 -21.214584949240102
1241 -0.017023887485265732 -21.235094988718643 -0.01711988365277648 -21.231704832892877
1242 -0.017053778376430274 -21.252148767095072 -0.017076496593654157 -21.24878132948653
1243 -0.017053144238889217 -21.269201911333962 -0.017045111767947672 -21.26582644125448
1244 -0.01705340351909399 -21.286255314853054 -0.017056211084127425 -21.282882652338607
1245 -0.017054420616477727 -21.303309735469533 -0.01704706335440278 -21.29992971569301
1246 -0.01705373330041766 -21.32036346876995 -0.017079588305205107 -21.317009303998216
1247 -0.017054350581020117 -21.33741781935097 -0.017054159846156835 -21.334063463844373
1248 -0.017053978610783817 -21.354471797961754 -0.017037103604525327 -21.3511005674489
1249 -0.0170516568236053 -21.371523454785358 -0.017003966495394707 -21.368104533944294
1250 -0.017053522914648057 -21.388576977700005 -0.017109527066349984 -21.385214061010643
1251 -0.0170544040389359 -21.405631381738942 -0.01697843158617616 -21.402192492596818
1252 -0.017054413445293903 -21.422685795184236 -0.017058715969324113 -21.41925120856614
1253 -0.017054190579801797 -21.43973998576404 -0.01704597556963563 -21.43629718413578
1254 -0.01705357590690255 -21.456793561670942 -0.017047707550227643 -21.453344891686005
1255 -0.017055543884634972 -21.473849105555576 -0.017061817180365323 -21.47040670886637
1256 -0.01705316435545683 -21.490902269911032 -0.017048783227801324 -21.48745549209417
1257 -0.017053840588778256 -21.507956110499812 -0.017038013506680726 -21.504493505600852
1258 -0.017054159846156835 -21.52501027034597 -0.017048827931284906 -21.521542333532135
1259 -0.017054415494203567 -21.542064685840174 -0.017070879973471165 -21.538613213505606
1260 -0.017053466569632292 -21.559118152409805 -0.017076196148991585 -21.555689409654597
1261 -0.017054188158363105 -21.576172340568167 -0.016978499945253134 -21.57266790959985
1262 -0.017050334438681602 -21.59322267500685 -0.017097332421690224 -21.589765242021542
1263 -0.017051232513040304 -21.61027390751989 -0.017053792160004376 -21.606819034181548
1264 -0.017053609155118464 -21.62732751667501 -0.017051451839506626 -21.623870486021055
1265 -0.017053703591227532 -21.644381220266236 -0.017047734279185534 -21.64091822030024
1266 -0.01705422354862094 -21.661435443814856 -0.01705166595056653 -21.657969886250807
1267 -0.017052829079329968 -21.678488272894185 -0.017047291807830333 -21.67501717805864
1268 -0.01705481270328164 -21.695543085597468 -0.01701506171375513 -21.692032239772395
1269 -0.01705143563449383 -21.71259452123196 -0.01696721836924553 -21.70899945814164
1270 -0.017061025276780127 -21.72965554650874 -0.017300833389163016 -21.726300291530805
1271 -0.0170537275262177 -21.74670927403496 -0.01704029394313693 -21.74334058547394
1272 -0.01705280914902687 -21.763762083183988 -0.0170483342371881 -21.76038891971113
1273 -0.017053416557610036 -21.780815499741596 -0.017059720307588577 -21.77744864001872
1274 -0.017052850499749184 -21.797868350241345 -0.017075900081545116 -21.794524540100262
1275 -0.017053244542330502 -21.814921594783677 -0.01704134503379464 -21.81156588513406
1276 -0.01705485973507166 -21.83197645451875 -0.01707195434719324 -21.828637839481253
1277 -0.017052770871669055 -21.849029225390417 -0.017053874395787715 -21.84569171387704
1278 -0.017051752749830486 -21.866080978140246 -0.01706315502524376 -21.862754868902286
1279 -0.0170520830899477 -21.883133061230193 -0.017052257154136895 -21.879807126056424
1280 -0.01705201594159007 -21.900185077171784 -0.017075333930552005 -21.896882459986976
1281 -0.017052845750004052 -21.91723792292179 -0.017106063291430475 -21.913988523278405
1282 -0.017051733564585447 -21.934289656486374 -0.01703932983800769 -21.93102785311641
1283 -0.01704985909163952 -21.951339515578013 -0.0170015218667686 -21.94802937498318
1284 -0.017052594386041165 -21.968392109964054 -0.017158744484186174 -21.965188119467363
1285 -0.01705344710499048 -21.985445557069045 -0.017044298350811005 -21.982232417818174
1286 -0.01705061485990882 -22.002496171928954 -0.01705201780423522 -21.99928443562241
1287 -0.017052118945866824 -22.01954829087482 -0.017073876596987246 -22.0163583122194
1288 -0.017051969934254885 -22.036600260809074 -0.01706031495705247 -22.033418627176452
1289 -0.017055219691246747 -22.05365548050032 -0.017178157065063714 -22.050596784241517
1290 -0.017049475479871033 -22.070704955980194 -0.01705166632309556 -22.06764845056461
1291 -0.01704937843605876 -22.087754334416253 -0.017003529146313666 -22.084651979710927
1292 -0.017049015406519173 -22.104803349822774 -0.017040736321359874 -22.101692716032286
1293 -0.017049087956547738 -22.12185243777932 -0.01701683280989528 -22.11870954884218
1294 -0.01704890849068761 -22.138901346270007 -0.017089716903865338 -22.135799265746044
1295 -0.01704973531886935 -22.155951081588878 -0.01704548019915819 -22.152844745945202
1296 -0.017048758454620838 -22.1729998400435 -0.017040992993861435 -22.169885738939065
1297 -0.01704937294125557 -22.190049212984754 -0.017057977430522443 -22.186943716369587
1298 -0.017049977835267783 -22.20709919082002 -0.017021757457405327 -22.203965473826994
1299 -0.017049747239798307 -22.22414893805982 -0.01708232397213578 -22.22104779779913
1300 -0.017050911765545608 -22.241199849825364 -0.017054536566138267 -22.23810233436527
1301 -0.017047998402267693 -22.258247848227633 -0.017028132919222116 -22.25513046728449
1302 -0.0170514945872128 -22.275299342814847 -0.01709543149918318 -22.272225898783674
1303 -0.017048146296292543 -22.29234748911114 -0.017041959706693886 -22.28926785849037
1304 -0.01704230159521103 -22.30938979070635 -0.017225128971040247 -22.30649298746141
1305 -0.01704388428479433 -22.326433674991147 -0.01710219383239746 -22.323595181293808
1306 -0.01704685911536217 -22.343480534106508 -0.017038953956216574 -22.340634135250024
1307 -0.017045868467539547 -22.36052640257405 -0.01705123633146286 -22.357685371581486
1308 -0.017048078402876855 -22.377574480976925 -0.01699680620804429 -22.37468217778953
1309 -0.017044980823993684 -22.394619461800918 -0.017028990387916564 -22.391711168177448
1310 -0.017047477886080742 -22.411666939687 -0.017152155470103025 -22.40886332364755
1311 -0.017045511584728956 -22.42871245127173 -0.01706006834283471 -22.425923391990388
1312 -0.017045489605516197 -22.445757940877243 -0.01704999301582575 -22.442973385006212
1313 -0.017045286018401384 -22.462803226895645 -0.01705905981361866 -22.46003244481983
1314 -0.017044950276613235 -22.479848177172258 -0.01705490071326494 -22.477087345533096
1315 -0.01704571060836315 -22.496893887780622 -0.017041606176644564 -22.49412895170974
1316 -0.017041320353746413 -22.51393520813437 -0.01715322248637676 -22.51128217419612
1317 -0.0170447644777596 -22.53097997261213 -0.017045084200799466 -22.528327258396917
1318 -0.017044013272970913 -22.548023985885102 -0.017046395875513553 -22.54537365427243
1319 -0.01704337019473314 -22.565067356079837 -0.017036198172718287 -22.56240985244515
1320 -0.017044149991124868 -22.582111506070962 -0.01701971935108304 -22.579429571796233
1321 -0.017045044619590045 -22.59915655069055 -0.017052708938717843 -22.59648228073495
1322 -0.017045795265585185 -22.616202345956136 -0.017034994252026082 -22.613517274986975
1323 -0.017043958138674497 -22.63324630409481 -0.017012503929436207 -22.63052977891641
1324 -0.017056595347821713 -22.650302899442632 -0.01706921337172389 -22.647598992288135
1325 -0.017043560184538363 -22.667346459627172 -0.01704691955819726 -22.664645911846332
1326 -0.017043580394238235 -22.68439004002141 -0.01704690083861351 -22.681692812684947
1327 -0.017043282743543386 -22.701433322764952 -0.01702638538554311 -22.69871919807049
1328 -0.017044417653232814 -22.718477740418184 -0.017045542225241662 -22.71576474029573
1329 -0.01704395776614547 -22.73552169818433 -0.017060123197734357 -22.732824863493462
1330 -0.017043213825672865 -22.75256491201 -0.01705667274072766 -22.74988153623419
1331 -0.017046377155929805 -22.76961128916593 -0.016998741123825312 -22.766880277358016
1332 -0.01704423697665334 -22.78665552614258 -0.01695813238620758 -22.783838409744224
1333 -0.017044192273169757 -22.80369971841575 -0.01703218203037977 -22.800870591774604
1334 -0.017044100724160672 -22.82074381913991 -0.017122924141585828 -22.81799351591619
1335 -0.01704759942367673 -22.837791418563587 -0.016998067125678064 -22.834991583041866
1336 -0.017045569233596326 -22.85483698779718 -0.01704143239185214 -22.85203301543372
1337 -0.017044799588620662 -22.871881787385803 -0.017033563274890185 -22.86906657870861
1338 -0.017044789250940086 -22.88892657663674 -0.01711757220327854 -22.886184150911888
1339 -0.01704376209527254 -22.905970338732015 -0.016980374325066806 -22.903164525236953
1340 -0.017046318296343087 -22.92301665702836 -0.01697633834555745 -22.92014086358251
1341 -0.01704537644982338 -22.94006203347818 -0.016994681488722563 -22.937135545071232
1342 -0.017047496140003206 -22.957109529618183 -0.017045055236667394 -22.9541806003079
1343 -0.0170487305149436 -22.974158260133127 -0.01706754434853792 -22.97124814465644
1344 -0.01704900898039341 -22.99120726911352 -0.01689346581697464 -22.988141610473413
1345 -0.017049092892557384 -23.008256362006076 -0.017147907800972462 -23.005289518274385
1346 -0.01704662051051855 -23.025302982516596 -0.017034826707094906 -23.02232434498148
1347 -0.017046010959893464 -23.04234899347649 -0.01710658920928836 -23.03943093419077
1348 -0.01704239621758461 -23.059391389694074 -0.016895422711968422 -23.056326356902737
1349 -0.017049640417099 -23.076441030111173 -0.017001296672970057 -23.073327653575706
1350 -0.017049519158899785 -23.093490549270072 -0.01702871359884739 -23.090356367174554
1351 -0.01705051092430949 -23.110541060194382 -0.017158631514757872 -23.10751499868931
1352 -0.01704863514751196 -23.127589695341893 -0.017115832399576904 -23.124630831088886
1353 -0.01704682633280754 -23.144636521674702 -0.017068487498909234 -23.141699318587797
1354 -0.017047559004276992 -23.161684080678977 -0.017033060453832148 -23.15873237904163
1355 -0.01704714950174093 -23.17873123018072 -0.017026754096150398 -23.17575913313778
1356 -0.017046694457530976 -23.19577792463825 -0.01700990442186594 -23.192769037559646
1357 -0.017043097596615552 -23.212821022234866 -0.01700418097898364 -23.20977321853863
1358 -0.017048601433634757 -23.229869623668502 -0.01705252630636096 -23.22682574484499
1359 -0.017047025728970766 -23.246916649397473 -0.017065149359405042 -23.243890894204394
1360 -0.017047961801290513 -23.263964611198762 -0.017028520070016383 -23.26091941427441
1361 -0.017045851983129977 -23.281010463181893 -0.017070402204990388 -23.2779898164794
1362 -0.017047716490924358 -23.298058179672818 -0.016999668441712856 -23.294989484921114
1363 -0.017043090891093016 -23.31510127056391 -0.0170486674644053 -23.31203815238552
1364 -0.017048007994890212 -23.332149278558802 -0.017051642388105394 -23.329089794773623
1365 -0.01704942239448428 -23.349198700953288 -0.017050796002149583 -23.34614059077577
1366 -0.017047327291220427 -23.366246028244507 -0.01703431336209178 -23.363174904137864
1367 -0.01704752529039979 -23.38329355353491 -0.017034743260592223 -23.380209647398456
1368 -0.01704740971326828 -23.400340963248176 -0.017073002085089682 -23.397282649483547
1369 -0.017047816328704356 -23.417388779576882 -0.01706002000719309 -23.41434266949074
1370 -0.017047174740582705 -23.434435954317465 -0.017040523886680602 -23.43138319337742
1371 -0.01704847188666463 -23.45148442620413 -0.017059433553367854 -23.448442626930788
1372 -0.017046446911990643 -23.46853087311612 -0.01707235025241971 -23.465514977183208
1373 -0.017047750763595104 -23.485578623879714 -0.017022358998656274 -23.482537336181863
1374 -0.01704725893214345 -23.50262588281186 -0.0170638395473361 -23.4996011757292
1375 -0.017047624196857215 -23.519673507008715 -0.017037262488156558 -23.516638438217356
1376 -0.017047128081321715 -23.536720635090038 -0.01705945050343871 -23.533697888720795
1377 -0.017046807520091533 -23.55376744261013 -0.017040688544511795 -23.550738577265307
1378 -0.017048563808202744 -23.570816006418333 -0.01719201821833849 -23.567930595483645
1379 -0.017044494021683933 -23.587860500440016 -0.01710411747917533 -23.58503471296282
1380 -0.017045937664806842 -23.604906438104823 -0.01704553412273526 -23.602080247085556
1381 -0.017045363318175077 -23.621951801423 -0.01689344709739089 -23.618973694182948
1382 -0.017048758268356324 -23.639000559691354 -0.01704946029931307 -23.63602315448226
1383 -0.01704639056697488 -23.65604695025833 -0.01706025833263993 -23.6530834128149
1384 -0.01704973094165325 -23.673096681199983 -0.01692413929849863 -23.6700075521134
1385 -0.01704993946477771 -23.69014662066476 -0.01709060026332736 -23.687098152376727
1386 -0.01704803006723523 -23.707194650731996 -0.017068378068506716 -23.704166530445235
1387 -0.017047705221921207 -23.724242355953916 -0.017053339164704084 -23.72121986960994
1388 -0.017042044177651407 -23.741284400131565 -0.016952722799032927 -23.738172592408972
1389 -0.01704506203532219 -23.758329462166888 -0.017062563542276622 -23.755235155951247
1390 -0.017048369441181422 -23.77537783160807 -0.017073001246899366 -23.772308157198147
1391 -0.01704872203990817 -23.792426553647978 -0.01702707903459668 -23.789335236232745
1392 -0.01705227289348841 -23.809478826541465 -0.017047207430005075 -23.80638244366275
1393 -0.01705158231779933 -23.826530408859263 -0.017012944445014 -23.823395388107762
1394 -0.017051786184310913 -23.843582195043574 -0.0171780307777226 -23.840573418885484
1395 -0.017047030199319125 -23.860629225242892 -0.017039540223777294 -23.85761295910926
1396 -0.017047115508466958 -23.87767634075136 -0.017041276302188636 -23.874654235411448
1397 -0.01704971008002758 -23.894726050831387 -0.017051005735993385 -23.89170524114744
1398 -0.017047064006328584 -23.911773114837715 -0.017047126218676566 -23.90875236736612
1399 -0.01704799085855484 -23.92882110569627 -0.017019564006477594 -23.925771931372598
1400 -0.017027798946946858 -23.945848904643217 -0.01714334627613425 -23.942915277648734
1401 -0.017052348423749208 -23.962901253066967 -0.01700703790411353 -23.95992231555285
1402 -0.017050404287874698 -23.979951657354842 -0.017047182749956848 -23.976969498302804
1403 -0.017049819696694613 -23.997001477051537 -0.01697837980464101 -23.993947878107445
1404 -0.017048603668808938 -24.014050080720345 -0.01704766768962145 -24.010995545797066
1405 -0.01704592611640692 -24.03109600683675 -0.017115485016256572 -24.02811103081332
1406 -0.01704788226634264 -24.048143889103095 -0.017083039693534374 -24.045194070506856
1407 -0.0170502039603889 -24.065194093063482 -0.01697800839319825 -24.062172078900055
1408 -0.017048858292400836 -24.082242951355884 -0.01704732235521078 -24.079219401255266
1409 -0.017048103641718625 -24.099291054997604 -0.01702502965927124 -24.09624443091454
1410 -0.017053868807852268 -24.116344923805457 -0.01686383569613099 -24.11310826661067
1411 -0.017048783600330353 -24.133393707405787 -0.017011917289346458 -24.130120183900015
1412 -0.017050677444785833 -24.150444384850573 -0.01707557151094079 -24.147195755410955
1413 -0.017051558010280132 -24.167495942860853 -0.017040056083351372 -24.164235811494308
1414 -0.017049873899668454 -24.184545816760522 -0.017021544743329287 -24.181257356237637
1415 -0.017051636800169946 -24.20159745356069 -0.017097276542335747 -24.198354632779974
1416 -0.017050820402801037 -24.218648273963492 -0.017186423670500516 -24.215541056450476
1417 -0.017046194430440663 -24.235694468393934 -0.01701961290091276 -24.23256066935139
1418 -0.017048390209674837 -24.252742858603607 -0.01703200479969382 -24.249592674151085
1419 -0.017048322688788177 -24.269791181292394 -0.016832732222974302 -24.266425406374058
1420 -0.01705189300701022 -24.286843074299405 -0.017032853607088328 -24.283458259981145
1421 -0.0170512649230659 -24.30389433922247 -0.01704882802441716 -24.300507088005563
1422 -0.017052566818892955 -24.320946906041364 -0.017026148084551097 -24.317533236090114
1423 -0.017050583101809024 -24.337997489143174 -0.017017749417573214 -24.334550985507686
1424 -0.01705127051100135 -24.355048759654174 -0.017070628609508275 -24.351621614117196
1425 -0.017055157106369734 -24.372103916760544 -0.017007977049797774 -24.368629591166993
1426 -0.017048558965325356 -24.38915247572587 -0.017152095772325994 -24.385781686939318
1427 -0.017050387244671582 -24.40620286297054 -0.01704795900732279 -24.40282964594664
1428 -0.01705075791105628 -24.4232536208816 -0.017048354726284742 -24.419878000672924
1429 -0.017050395347177984 -24.440304016228776 -0.017030623275786638 -24.43690862394871
1430 -0.01705181673169136 -24.457355832960467 -0.017213769163936375 -24.454122393112648
1431 -0.01704965615645051 -24.47440548911692 -0.01702137663960457 -24.471143769752253
1432 -0.01704859035089612 -24.491454079467815 -0.01702130725607276 -24.488165077008325
1433 -0.017048795334994794 -24.508502874802808 -0.01702963011339307 -24.505194707121717
1434 -0.017048769071698187 -24.525551643874508 -0.0170071292668581 -24.522201836388575
1435 -0.01704970458522439 -24.542601348459733 -0.017060566414147615 -24.539262402802724
1436 -0.01704900786280632 -24.55965035632254 -0.017146220151335 -24.55640862295406
1437 -0.01704435804858804 -24.576694714371126 -0.017021101899445057 -24.573429724853504
1438 -0.01704800585284829 -24.593742720223975 -0.017041191272437573 -24.59047091612594
1439 -0.01704727057367563 -24.610789990797652 -0.017033263202756645 -24.607504179328696
1440 -0.017046784702688455 -24.62783677550034 -0.017068978399038315 -24.624573157727735
1441 -0.017049628775566816 -24.64488640427591 -0.016962542198598385 -24.641535699926333
1442 -0.017048836592584847 -24.661935240868495 -0.017045955266803504 -24.658581655193135
1443 -0.017049000784754752 -24.67898424165325 -0.01704721599817276 -24.675628871191307
1444 -0.017049160599708558 -24.696033402252958 -0.01706476816907525 -24.69269363936038
1445 -0.01704946709796786 -24.713082869350927 -0.017048480361700057 -24.709742119722083
1446 -0.017048486974090338 -24.730131356325018 -0.017062617000192404 -24.726804736722276
1447 -0.017049449030309916 -24.747180805355327 -0.017078413534909485 -24.743883150257187
1448 -0.017050590179860593 -24.764231395535187 -0.01704235766083002 -24.760925507918017
1449 -0.017052299994975328 -24.781283695530163 -0.0170761676505208 -24.77800167556854
1450 -0.017045132257044314 -24.79832882778721 -0.016982016433030368 -24.79498369200157
1451 -0.017047482822090388 -24.8153763106093 -0.017181361373513938 -24.812165053375082
1452 -0.01704539209604263 -24.832421702705343 -0.017020002566277982 -24.82918505594136
1453 -0.017045827675610782 -24.849467530380952 -0.017038797214627265 -24.846223853155987
1454 -0.017045136634260417 -24.86651266701521 -0.01704783122986555 -24.863271684385854
1455 -0.017046724446117878 -24.88355939146133 -0.017043915763497352 -24.880315600149352
1456 -0.017047345545142888 -24.900606737006473 -0.017029518634080885 -24.897345118783434
1457 -0.017043791338801385 -24.917650528345273 -0.01684438968077302 -24.914189508464208
1458 -0.017048478685319425 -24.93469900703059 -0.017053425032645463 -24.931242933496854
1459 -0.017048177495598792 -24.95174718452619 -0.017056832928210496 -24.948299766425066
1460 -0.01704717008396983 -24.96879435461016 -0.017056476417928935 -24.965356242842994
1461 -0.017048584017902612 -24.985842938628064 -0.017039426788687705 -24.982395669631682
1462 -0.017048958316445352 -25.002891896944508 -0.01706089461222291 -24.999456564243904
1463 -0.017047035973519087 -25.019938932918027 -0.017012201342731716 -25.016468765586634
1464 -0.017049131263047457 -25.036988064181074 -0.01700538517907262 -25.033474150765706
1465 -0.01704677492380142 -25.054034839104876 -0.01707880897447467 -25.05055295974018
1466 -0.01705009415745735 -25.071084933262334 -0.016994670126587154 -25.067547629866766
1467 -0.017049837112426757 -25.08813477037476 -0.017034758999943733 -25.08458238886671
1468 -0.017050580028444527 -25.105185350403207 -0.017048812098801137 -25.10163120096551
1469 -0.017049719300121068 -25.12223506970333 -0.01702875066548586 -25.118659951630995
1470 -0.017050076648592948 -25.139285146351924 -0.01704721562564373 -25.13570716725664
1471 -0.017048105876892806 -25.156333252228816 -0.017032812535762786 -25.152739979792404
1472 -0.017048475611954928 -25.17338172784077 -0.017092412617057563 -25.16983239240946
1473 -0.01704802280291915 -25.190429750643688 -0.01701576914638281 -25.186848161555844
1474 -0.017050041072070598 -25.20747979171576 -0.01695771310478449 -25.203805874660627
1475 -0.017051254957914354 -25.224531046673672 -0.01712634088471532 -25.220932215545343
1476 -0.017049051634967328 -25.24158009830864 -0.017021463252604008 -25.237953678797947
1477 -0.01704766834154725 -25.258627766650186 -0.017075618635863064 -25.25502929743381
1478 -0.017047278862446547 -25.27567504551263 -0.017019627895206214 -25.272048925329017
1479 -0.01704939277842641 -25.292724438291057 -0.017040348798036575 -25.289089274127054
1480 -0.017047872114926577 -25.309772310405982 -0.01707287020981312 -25.306162144336867
1481 -0.017050146032124756 -25.32682245643811 -0.017057377099990844 -25.323219521436858
1482 -0.01705265659838915 -25.343875113036496 -0.016894146241247653 -25.340113667678107
1483 -0.01705184830352664 -25.360926961340024 -0.01706780269742012 -25.357181470375526
1484 -0.017050193063914774 -25.37797715440394 -0.01706961337476969 -25.374251083750295
1485 -0.017049918416887522 -25.395027072820827 -0.016971613746136427 -25.39122269749643
1486 -0.01704730624333024 -25.41207437906416 -0.016995379235595465 -25.408218076732027
1487 -0.017050881404429674 -25.429125260468588 -0.01709349574521184 -25.425311572477238
1488 -0.01705047208815813 -25.446175732556746 -0.017075972538441418 -25.44238754501568
1489 -0.01705179400742054 -25.463227526564168 -0.017026353627443314 -25.459413898643124
1490 -0.017050977889448406 -25.480278504453615 -0.017054871749132873 -25.476468770392255
1491 -0.017049256525933743 -25.497327760979548 -0.017019026074558498 -25.493487796466813
1492 -0.017050245497375726 -25.514378006476925 -0.016999887116253377 -25.510487683583065
1493 -0.017053683754056692 -25.53143169023098 -0.017034432105720042 -25.527522115688786
1494 -0.017051350418478252 -25.548483040649458 -0.017039164435118437 -25.544561280123904
1495 -0.017051533237099646 -25.56553457388656 -0.017060390766710044 -25.561621670890613
1496 -0.01705168653279543 -25.582586260419355 -0.017057337798178196 -25.57867900868879
1497 -0.01705107046291232 -25.599637330882267 -0.017059017810970543 -25.595738026499763
1498 -0.017052813619375228 -25.616690144501643 -0.017089424282312395 -25.612827450782074
1499 -0.0170522659085691 -25.63374241041021 -0.017114260420203208 -25.629941711202278
1500 -0.017051387391984463 -25.650793797802194 -0.017049316968768834 -25.646991028171048
1501 -0.017050611041486263 -25.66784440884368 -0.0171497848816216 -25.66414081305267
1502 -0.017050237208604813 -25.684894646052285 -0.0168598473072052 -25.681000660359874
1503 -0.017054151371121408 -25.701948797423405 -0.01709944140166044 -25.698100101761536
1504 -0.01705183060839772 -25.719000628031804 -0.017041069641709327 -25.715141171403246
1505 -0.01705220192670822 -25.736052829958513 -0.017048841901123525 -25.73219001330437
1506 -0.017051322665065528 -25.753104152623578 -0.017059847712516785 -25.749249861016885
1507 -0.017053051386028528 -25.770157204009607 -0.017042112722992896 -25.76629197373988
1508 -0.017049951199442148 -25.78720715520905 -0.017094566486775875 -25.783386540226655
1509 -0.017058194056153296 -25.804265349265204 -0.017055257223546505 -25.8004417974502
1510 -0.01705477060750127 -25.821320119872706 -0.01710361996665597 -25.817545417416856
1511 -0.017053288407623768 -25.83837340828033 -0.016988619696348906 -25.834534037113205
1512 -0.017052110750228167 -25.855425519030558 -0.017085071932524443 -25.85161910904573
1513 -0.01706228144466877 -25.872487800475227 -0.01691011982038617 -25.868529228866116
1514 -0.01705147810280323 -25.88953927857803 -0.01706217136234045 -25.885591400228456
1515 -0.017051832377910615 -25.90659111095594 -0.017050547990947962 -25.902641948219404
1516 -0.017052584514021873 -25.923643695469963 -0.017071747221052647 -25.919713695440457
1517 -0.017052411939948796 -25.940696107409913 -0.01706571104004979 -25.936779406480508
1518 -0.01705236081033945 -25.957748468220252 -0.017031124886125328 -25.95381053136663
1519 -0.017047681752592324 -25.974796149972846 -0.01701386393979192 -25.970824395306423
1520 -0.017051212210208177 -25.991847362183055 -0.017084688320755957 -25.98790908362718
1521 -0.017051756288856267 -26.008899118471913 -0.01705977777019143 -26.004968861397373
1522 -0.017053093295544386 -26.025952211767457 -0.01700224606320262 -26.021971107460576
1523 -0.01705145090818405 -26.04300366267564 -0.0170981016010046 -26.03906920906158
1524 -0.017050835769623518 -26.060054498445265 -0.017121933680027724 -26.056191142741607
1525 -0.017050158884376287 -26.07710465732964 -0.017036354914307595 -26.073227497655914
1526 -0.017051647417247295 -26.09415630474689 -0.017040750384330748 -26.090268248040246
1527 -0.017051448952406643 -26.111207753699297 -0.017010949645191432 -26.107279197685436
1528 -0.017050664871931076 -26.128258418571228 -0.017018080968409777 -26.124297278653845
1529 -0.01705112373456359 -26.145309542305792 -0.01705090468749404 -26.14134818334134
1530 -0.0170515201985836 -26.162361062504377 -0.01707822997123003 -26.15842641331257
1531 -0.017052210960537197 -26.179413273464913 -0.01706873131915927 -26.17549514463173
1532 -0.0170524918474257 -26.19646576531234 -0.017007678095251322 -26.19250282272698
1533 -0.017051629442721605 -26.213517394755062 -0.01701501403003931 -26.20951783675702
1534 -0.017051832191646098 -26.23056922694671 -0.01703080637380481 -26.226548643130823
1535 -0.017052170261740683 -26.24762139720845 -0.017020038142800332 -26.243568681273622
1536 -0.017051133420318366 -26.26467253062877 -0.01698211831972003 -26.260550799593343
1537 -0.017052329145371914 -26.28172485977414 -0.017065422236919404 -26.27761622183026
1538 -0.017051116656512023 -26.29877597643065 -0.01690753223374486 -26.294523754064006
1539 -0.017053034622222185 -26.315829011052873 -0.017067312262952328 -26.311591066326958
1540 -0.017054230067878963 -26.33288324112075 -0.017050748597830533 -26.32864181492479
1541 -0.01705331662669778 -26.349936557747448 -0.017044969275593756 -26.345686784200385
1542 -0.01705265725031495 -26.366989214997762 -0.017050666362047197 -26.36273745056243
1543 -0.017053440492600203 -26.38404265549036 -0.017000120505690573 -26.379737571068123
1544 -0.017053374275565147 -26.401096029765927 -0.01700528059154749 -26.39674285165967
1545 -0.017053975164890288 -26.41815000493082 -0.017060479149222374 -26.413803330808893
1546 -0.017053413949906827 -26.435203418880725 -0.016963813360780476 -26.430767144169675
1547 -0.017066042684018613 -26.452269461564743 -0.016766041703522205 -26.447533185873198
1548 -0.017058400437235832 -26.46932786200198 -0.017049924470484257 -26.464583110343682
1549 -0.01705959616228938 -26.48638745816427 -0.01706670066341758 -26.4816498110071
1550 -0.01705796513706446 -26.503445423301333 -0.017070393823087216 -26.498720204830185
1551 -0.01705858064815402 -26.520504003949487 -0.017054135072976352 -26.51577433990316
1552 -0.017058206163346766 -26.537562210112835 -0.017064416222274302 -26.532838756125436
1553 -0.017059018835425377 -26.55462122894826 -0.01704905545338988 -26.549887811578827
1554 -0.017051903996616602 -26.571673132944877 -0.01711742477491498 -26.567005236353744
1555 -0.017058580461889506 -26.588731713406766 -0.017026662547141313 -26.584031898900886
1556 -0.01705532316118479 -26.60578703656795 -0.017023428250104188 -26.60105532715099
1557 -0.017056612484157085 -26.622843649052108 -0.017045744229108095 -26.6181010713801
1558 -0.01705951215699315 -26.6399031612091 -0.017179567459970714 -26.63528063884007
1559 -0.017057273350656033 -26.656960434559757 -0.017025258764624594 -26.652305897604695
1560 -0.017056179605424403 -26.674016614165183 -0.017070470657199622 -26.669376368261894
1561 -0.01705622682347894 -26.69107284098866 -0.017065081186592578 -26.686441449448488
1562 -0.01705638077110052 -26.708129221759762 -0.01709118690341711 -26.703532636351905
1563 -0.017054900340735913 -26.725184122100497 -0.01702598873525858 -26.720558625087165
1564 -0.017054113652557136 -26.742238235753053 -0.017035172414034606 -26.737593797501198
1565 -0.01703646210953593 -26.75927469786259 -0.016777133010327815 -26.754370930511527
1566 -0.017058354429900648 -26.77633305229249 -0.017016584053635597 -26.771387514565163
1567 -0.017058375105261803 -26.79339142739775 -0.017057367041707037 -26.78844488160687
1568 -0.01705817272886634 -26.810449600126617 -0.017072448320686818 -26.805517329927557
1569 -0.017057371512055396 -26.827506971638673 -0.017063140403479338 -26.822580470331037
1570 -0.017056925129145382 -26.84456389676782 -0.0170391958206892 -26.839619666151727
1571 -0.017053139489144088 -26.861617036256963 -0.016870779916644096 -26.85649044606837
1572 -0.017058337200433017 -26.878675373457394 -0.017048070579767226 -26.87353851664814
1573 -0.01705856351181865 -26.89573393696921 -0.01705945925787091 -26.89059797590601
1574 -0.017058597598224878 -26.912792534567437 -0.017050176952034236 -26.907648152858044
1575 -0.01705796951428056 -26.929850504081717 -0.01697387397289276 -26.92462202683094
1576 -0.017056898307055236 -26.94690740238877 -0.017035028897225857 -26.941657055728164
1577 -0.01705084750428796 -26.963958249893057 -0.017182124871760608 -26.958839180599924
1578 -0.017057038471102716 -26.98101528836416 -0.017199570965021848 -26.976038751564946
1579 -0.01705496897920966 -26.998070257343368 -0.017061187606304883 -26.993099939171252
1580 -0.017052762769162656 -27.01512302011253 -0.017091871052980424 -27.01019181022423
1581 -0.017053703870624305 -27.032176723983152 -0.017037455178797244 -27.02722926540303
1582 -0.01705655688419938 -27.04923328086735 -0.017041033040732144 -27.044270298443763
1583 -0.017055486049503087 -27.066288766916855 -0.017044449411332607 -27.061314747855096
1584 -0.017051411606371403 -27.083340178523226 -0.01708769779652357 -27.07840244565162
1585 -0.017055227421224117 -27.10039540594445 -0.017088999319821597 -27.09549144497144
1586 -0.017052916903048755 -27.117448322847498 -0.01708230869844556 -27.112573753669885
1587 -0.017051085084676742 -27.134499407932175 -0.017094281781464816 -27.12966803545135
1588 -0.017052989918738604 -27.151552397850914 -0.016895880457013845 -27.146563915908363
1589 -0.017053894605487584 -27.168606292456403 -0.017045165039598943 -27.16360908094796
1590 -0.017054059728980064 -27.185660352185383 -0.017056020256131888 -27.18066510120409
1591 -0.017054372746497393 -27.20271472493188 -0.01704515451565385 -27.197710255719745
1592 -0.017049642652273177 -27.219764367584155 -0.017078030947595836 -27.21478828666734
1593 -0.01705347327515483 -27.23681784085931 -0.017056579794734718 -27.231844866462072
1594 -0.017052570730447768 -27.25387041158976 -0.01704684691503644 -27.24889171337711
1595 -0.017053868807852268 -27.27092428039761 -0.017051342222839595 -27.265943055599948
1596 -0.017052754573524 -27.287977034971135 -0.01705054650083184 -27.28299360210078
1597 -0.017052991036325692 -27.30503002600746 -0.01704767867922783 -27.300041280780007
1598 -0.017054032906889914 -27.322084058914353 -0.01706074019894004 -27.317102020978947
1599 -0.017058589588850738 -27.339142648503202 -0.017106627859175206 -27.33420864883812
1600 -0.017053559981286527 -27.356196208484487 -0.017050314974039794 -27.35125896381216
1601 -0.017051937617361547 -27.373248146101847 -0.017059881519526244 -27.368318845331686
1602 -0.017052000015974046 -27.39030014611782 -0.017050179094076155 -27.385369024425763
1603 -0.01705108806490898 -27.40735123418273 -0.01703002694994211 -27.402399051375706
1604 -0.017053711507469416 -27.4244049456902 -0.01710926406085491 -27.419508315436563
1605 -0.017054170649498702 -27.441459116339697 -0.0170015343464911 -27.436509849783054
1606 -0.01705480059608817 -27.458513916935786 -0.017081333976238965 -27.453591183759293
1607 -0.017052195593714715 -27.4755661125295 -0.01703241979703307 -27.470623603556326
1608 -0.01705781780183315 -27.492623930331334 -0.017076374404132365 -27.48769997796046
1609 -0.017050746269524096 -27.50967467660086 -0.017055098060518505 -27.504755076020977
1610 -0.017052683793008328 -27.526727360393867 -0.017031887732446193 -27.521786963753424
1611 -0.01705135377123952 -27.543778714165107 -0.01699943942949176 -27.538786403182915
1612 -0.017053294368088244 -27.560832008533197 -0.017037199530750512 -27.555823602713666
1613 -0.017053064424544573 -27.57788507295774 -0.017051246576011182 -27.572874849289676
1614 -0.017053121607750653 -27.594938194565493 -0.01705042300745845 -27.589925272297133
1615 -0.017054023034870625 -27.611992217600363 -0.017079500295221806 -27.607004772592354
1616 -0.017045383248478173 -27.629037600848843 -0.017217716295272113 -27.624222488887625
1617 -0.01705109542235732 -27.6460886962712 -0.0170647450722754 -27.6412872339599
1618 -0.01705140620470047 -27.6631401024759 -0.017051685135811567 -27.658338919095712
1619 -0.01705113975331187 -27.680191242229213 -0.01704978747293353 -27.675388706568647
1620 -0.017050059884786604 -27.697241302114 -0.01705683469772339 -27.69244554126637
1621 -0.017048866394907235 -27.71429016850891 -0.017121098842471837 -27.709566640108843
1622 -0.017054517939686775 -27.731344686448598 -0.017026467621326445 -27.72659310773017
1623 -0.017048272117972375 -27.74839295856657 -0.016995468735694887 -27.743588576465864
1624 -0.017051101289689542 -27.765444059856257 -0.017070154659450054 -27.760658731125314
1625 -0.017050378769636155 -27.782494438625893 -0.017157205659896136 -27.77781593678521
1626 -0.017048630211502314 -27.799543068837394 -0.017047595977783204 -27.794863532762992
1627 -0.017048904858529567 -27.816591973695925 -0.017051493842154743 -27.811915026605146
1628 -0.01704865414649248 -27.833640627842417 -0.01704709166660905 -27.828962118271754
1629 -0.017047197185456754 -27.850687825027872 -0.01709837866947055 -27.846060496941224
1630 -0.017049875296652316 -27.867737700324525 -0.01706558922305703 -27.863126086164282
1631 -0.017050213646143675 -27.88478791397067 -0.016999652422964574 -27.880125738587246
1632 -0.01704856604337692 -27.901836480014047 -0.01698246765881777 -27.897108206246063
1633 -0.017050655372440816 -27.918887135386488 -0.017001706920564175 -27.914109913166627
1634 -0.017050510551780463 -27.935937645938267 -0.017059769481420517 -27.931169682648047
1635 -0.017049355525523426 -27.95298700146379 -0.01704627862200141 -27.948215961270048
1636 -0.017050014715641736 -27.970037016179432 -0.017048040963709356 -27.965264002233756
1637 -0.017048946209251882 -27.987085962388683 -0.017058202624320985 -27.982322204858075
1638 -0.017050116881728174 -28.00413607927041 -0.017070598807185887 -27.999392803665263
1639 -0.017056871391832828 -28.021192950662243 -0.01671340288594365 -28.016106206551207
1640 -0.017052893433719872 -28.038245844095965 -0.017065228056162597 -28.033171434607368
1641 -0.017053937260061502 -28.055299781356027 -0.01704628495499492 -28.05021771956236
1642 -0.017053978983312845 -28.07235376033934 -0.017047563474625348 -28.06726528303699
1643 -0.017053984012454747 -28.089407744351796 -0.017053528036922217 -28.08431881107391
1644 -0.017053116764873266 -28.10646086111667 -0.017062239162623883 -28.101381050236533
1645 -0.017052785865962504 -28.123513646982634 -0.01705836961045861 -28.118439419846993
1646 -0.017053490038961172 -28.140567137021595 -0.017071439512073995 -28.135510859359066
1647 -0.017053999938070774 -28.157621136959666 -0.017068352084606886 -28.152579211443673
1648 -0.01705204965546727 -28.174673186615134 -0.017092386912554502 -28.169671598356228
1649 -0.01704989718273282 -28.191723083797868 -0.016962359286844732 -28.18663395764307
1650 -0.017051823809742926 -28.208774907607612 -0.01705010896548629 -28.203684066608556
1651 -0.017053375113755466 -28.225828282721366 -0.01702562803402543 -28.220709694642583
1652 -0.01704632109031081 -28.24287460381168 -0.017156861536204816 -28.237866556178787
1653 -0.017050664499402048 -28.25992526831108 -0.017056389711797237 -28.254922945890584
1654 -0.017053371481597423 -28.276978639792677 -0.017014179658144713 -28.271937125548728
1655 -0.01705159181728959 -28.294030231609966 -0.01701804455369711 -28.288955170102426
1656 -0.017049967683851718 -28.31108019929382 -0.017093928437680005 -28.306049098540107
1657 -0.01705687688663602 -28.328137076180454 -0.01700473641976714 -28.323053834959875
1658 -0.01705049108713865 -28.345187567267594 -0.017042023595422506 -28.340095858555298
1659 -0.01705141318961978 -28.362238980457214 -0.017050989624112844 -28.35714684817941
1660 -0.01705027660354972 -28.379289257060762 -0.017035919055342675 -28.374182767234753
1661 -0.017043766006827353 -28.39633302306759 -0.017138951737433673 -28.391321718972186
1662 -0.01705029997974634 -28.413383323047338 -0.01706907255575061 -28.408390791527935
1663 -0.017055414337664842 -28.430438737385003 -0.017261687014251948 -28.425652478542187
1664 -0.017047168035060168 -28.447485905420063 -0.017034649569541215 -28.44268712811173
1665 -0.017047933023422956 -28.464533838443487 -0.01704786727204919 -28.459734995383776
1666 -0.017048121988773347 -28.48158196043226 -0.017041563987731934 -28.47677655937151
1667 -0.017047733813524247 -28.498629694245782 -0.017036112304776908 -28.493812671676285
1668 -0.017047792579978703 -28.515677486825762 -0.017051314935088158 -28.510863986611373
1669 -0.01704891733825207 -28.532726404164013 -0.01706105042248964 -28.527925037033864
1670 -0.017049092892557384 -28.54977549705657 -0.01707849632948637 -28.54500353336335
1671 -0.017048762738704683 -28.566824259795272 -0.017078297026455403 -28.562081830389804
1672 -0.017047083098441364 -28.583871342893712 -0.017050556559115648 -28.57913238694892
1673 -0.017047088500112294 -28.600918431393826 -0.017052237503230573 -28.59618462445215
1674 -0.017047583032399415 -28.617966014426226 -0.017051341850310563 -28.61323596630246
1675 -0.017047404404729606 -28.635013418830955 -0.01705880519002676 -28.630294771492487
1676 -0.017050553392618895 -28.652063972223573 -0.01697952365502715 -28.647274295147515
1677 -0.01704945247620344 -28.669113424699777 -0.017057133372873068 -28.664331428520388
1678 -0.01704979557543993 -28.686163220275215 -0.016814202163368465 -28.681145630683755
1679 -0.017053174041211604 -28.703216394316428 -0.017063956055790187 -28.698209586739544
1680 -0.017051839083433152 -28.72026823339986 -0.017041822988539936 -28.715251409728083
1681 -0.017052680160850285 -28.737320913560712 -0.017055220250040293 -28.732306629978122
1682 -0.017052184231579302 -28.754373097792293 -0.017035187873989343 -28.749341817852113
1683 -0.01705257026478648 -28.77142566805708 -0.017054202500730753 -28.766396020352843
1684 -0.017052047420293093 -28.788477715477374 -0.017058102041482927 -28.783454122394325
1685 -0.01706483094021678 -28.80554254641759 -0.016766570694744586 -28.80022069308907
1686 -0.01705344207584858 -28.82259598849344 -0.01707690991461277 -28.817297603003684
1687 -0.01705355066806078 -28.8396495391615 -0.017050131410360336 -28.834347734414045
1688 -0.017052847985178234 -28.856702387146676 -0.01707972167059779 -28.851427456084643
1689 -0.01705389078706503 -28.87375627793374 -0.017051645461469887 -28.868479101546114
1690 -0.017053404916077854 -28.890809682849817 -0.01706782802939415 -28.885546929575508
1691 -0.017054031789302825 -28.90786371463912 -0.01703660236671567 -28.902583531942224
1692 -0.017050846852362155 -28.924914561491484 -0.01701253280043602 -28.91959606474266
1693 -0.017053004633635283 -28.94196756612512 -0.017055401764810085 -28.93665146650747
1694 -0.017050860822200774 -28.95901842694732 -0.01702032648026943 -28.95367179298774
1695 -0.017053177673369647 -28.97607160462069 -0.017028290964663028 -28.970700083952405
1696 -0.017052910570055247 -28.993124515190743 -0.017064847610890867 -28.987764931563294
1697 -0.017052931990474463 -29.010177447181217 -0.01707350928336382 -29.004838440846658
1698 -0.017052635364234448 -29.02723008254545 -0.01704153520986438 -29.02187997605652
1699 -0.017053498048335315 -29.044283580593785 -0.01704706037417054 -29.038927036430692
1700 -0.017052198480814695 -29.0613357790746 -0.017023749928921462 -29.055950786359613
1701 -0.017052778881043194 -29.078388557955645 -0.01706985617056489 -29.073020642530178
1702 -0.0170516025274992 -29.095440160483143 -0.017063026688992976 -29.090083669219172
1703 -0.01705274973064661 -29.11249291021379 -0.017062968388199807 -29.10714663760737
1704 -0.01705287778750062 -29.129545788001288 -0.017059636861085893 -29.124206274468456
1705 -0.017053390853106976 -29.146599178854395 -0.016957496479153632 -29.14116377094761
1706 -0.01705577550455928 -29.163654954358954 -0.017010755836963654 -29.158174526784574
1707 -0.01705365991219878 -29.180708614271154 -0.017096139118075372 -29.175270665902648
1708 -0.017053957749158143 -29.197762572020313 -0.017090220004320145 -29.192360885906968
1709 -0.0170496953651309 -29.214812267385444 -0.017009519040584564 -29.209370404947553
1710 -0.01705372929573059 -29.231865996681176 -0.01706346496939659 -29.22643386991695
1711 -0.017054061871021986 -29.248920058552198 -0.017032655980437995 -29.243466525897386
1712 -0.01705349627882242 -29.26597355483102 -0.017088911775499583 -29.260555437672885
1713 -0.017050139047205447 -29.283023693878228 -0.01710905134677887 -29.277664489019664
1714 -0.017050985153764485 -29.300074679031994 -0.017025529220700265 -29.294690018240363
1715 -0.01705198744311929 -29.31712666647511 -0.017018088977783917 -29.31170810721815
1716 -0.01705214101821184 -29.334178807493323 -0.017069886904209852 -29.32877799412236
1717 -0.01705822963267565 -29.351237037125998 -0.016877985280007123 -29.345655979402366
1718 -0.017054098006337882 -29.368291135132335 -0.017024689354002476 -29.36268066875637
1719 -0.017054728232324123 -29.38534586336466 -0.017119938880205153 -29.379800607636575
1720 -0.017053399700671434 -29.40239926306533 -0.01708487281575799 -29.396885480452333
1721 -0.01705247228965163 -29.419451735354983 -0.017048786394298077 -29.41393426684663
1722 -0.01705230325460434 -29.436504038609588 -0.01704805064946413 -29.430982317496095
1723 -0.017050691321492194 -29.45355472993108 -0.016986760217696427 -29.447969077713793
1724 -0.01705293608829379 -29.470607666019376 -0.01710988124832511 -29.465078958962117
1725 -0.01705056708306074 -29.487658233102437 -0.01693383967503905 -29.482012798637157
1726 -0.01705274637788534 -29.504710979480322 -0.017054831981658934 -29.499067630618818
1727 -0.017052946705371143 -29.52176392618569 -0.017053595650941132 -29.51612122626976
1728 -0.01705286595970392 -29.538816792145397 -0.017040590476244687 -29.533161816746006
1729 -0.01705960901454091 -29.55587640115994 -0.016893915180116893 -29.550055731926122
1730 -0.017055156361311673 -29.57293155752125 -0.01702559692785144 -29.567081328853973
1731 -0.017053333949297665 -29.58998489147055 -0.01705750832334161 -29.584138837177314
1732 -0.017052599973976613 -29.607037491444526 -0.016954476851969956 -29.601093314029285
1733 -0.017056053131818773 -29.624093544576343 -0.01704494617879391 -29.618138260208077
1734 -0.017054679337888956 -29.641148223914232 -0.017060006130486728 -29.635198266338563
1735 -0.017056021932512523 -29.658204245846743 -0.017057733424007893 -29.65225599976257
1736 -0.017055101599544285 -29.67525934744629 -0.01704723425209522 -29.669303234014667
1737 -0.017054543364793062 -29.692313890811082 -0.01699501508846879 -29.686298249103135
1738 -0.017054156213998795 -29.70936804702508 -0.01707822037860751 -29.703376469481743
1739 -0.017057268414646387 -29.726425315439727 -0.01705128625035286 -29.720427755732096
1740 -0.01704854695126414 -29.743473862390992 -0.01731834523379803 -29.737746100965893
1741 -0.017051170114427805 -29.76052503250542 -0.017103069461882114 -29.754849170427775
1742 -0.017053851671516896 -29.777578884176936 -0.016997074987739325 -29.771846245415514
1743 -0.01705226982012391 -29.79463115399706 -0.017061750404536724 -29.78890799582005
1744 -0.01705113109201193 -29.81168228508907 -0.016997722163796424 -29.805905717983848
1745 -0.017053398489952087 -29.828735683579023 -0.0170620939694345 -29.822967811953284
1746 -0.017052584514021873 -29.845788268093045 -0.017047965433448553 -29.840015777386732
1747 -0.01705204164609313 -29.862840309739138 -0.017050672229379414 -29.857066449616113
1748 -0.017051658499985932 -29.879891968239125 -0.017041173949837684 -29.87410762356595
1749 -0.017051360197365285 -29.89694332843649 -0.017064694408327342 -29.891172317974277
1750 -0.01705381032079458 -29.913997138757285 -0.017075314465910197 -29.908247632440187
1751 -0.01705227857455611 -29.93104941733184 -0.017045548558235167 -29.925293180998423
1752 -0.017055011913180353 -29.94810442924502 -0.017051555030047894 -29.94234473602847
1753 -0.017051925789564847 -29.965156355034587 -0.017058962117880584 -29.95940369814635
1754 -0.017052571289241314 -29.98220892632383 -0.017022051475942136 -29.97642574962229
1755 -0.01705213952809572 -29.999261065851925 -0.01702320361509919 -29.99344895323739
1756 -0.0170524962246418 -30.01631356207657 -0.017058715131133793 -30.010507668368525
1757 -0.017052122484892608 -30.03336568456146 -0.01703606443479657 -30.027543732803323
1758 -0.017049385979771615 -30.05041507054123 -0.01706564975902438 -30.04460938256235
1759 -0.01705561075359583 -30.067470681294825 -0.017017362732440235 -30.061626745294788
1760 -0.01705258172005415 -30.08452326301488 -0.017056200187653303 -30.07868294548244
1761 -0.0170494856312871 -30.101572748646166 -0.01716368440538645 -30.095846629887827
1762 -0.0170524787157774 -30.118625227361942 -0.017058979813009502 -30.112905609700835
1763 -0.017040806729346512 -30.13566603409129 -0.017126822285354136 -30.13003243198619
1764 -0.017052156012505294 -30.152718190103794 -0.017101872805505992 -30.147134304791695
1765 -0.01704945946112275 -30.169767649564918 -0.01704148147255182 -30.16417578626425
1766 -0.017053272109478712 -30.186820921674396 -0.017099877633154393 -30.181275663897402
1767 -0.017050651274621485 -30.20387157294902 -0.016925593372434378 -30.198201257269837
1768 -0.017050657607614993 -30.220922230556635 -0.017036792542785405 -30.215238049812623
1769 -0.01705142231658101 -30.237973652873215 -0.01704553049057722 -30.2322835803032
1770 -0.017051103990525007 -30.25502475686374 -0.017059044726192952 -30.249342625029392
1771 -0.017050443682819605 -30.27207520054656 -0.017093141842633486 -30.266435766872025
1772 -0.0170571468770504 -30.28913234742361 -0.017165497224777938 -30.283601264096802
1773 -0.01704871589317918 -30.30618106331679 -0.017066206969320773 -30.300667471066124
1774 -0.017048479244112968 -30.323229542560902 -0.017044544965028764 -30.31771201603115
1775 -0.017050506733357906 -30.34028004929426 -0.017110661976039408 -30.334822678007193
1776 -0.01704769991338253 -30.357327749207645 -0.01712399087846279 -30.351946668885656
1777 -0.01704458724707365 -30.37437233645472 -0.016932712495326997 -30.36887938138098
1778 -0.017047793511301278 -30.391420129966022 -0.017056576162576675 -30.38593595754356
1779 -0.01704759318381548 -30.408467723149837 -0.017042152211070062 -30.402978109754628
1780 -0.017046948708593846 -30.42551467185843 -0.017043882608413698 -30.42002199236304
1781 -0.017048964370042087 -30.44256363622847 -0.01706007178872824 -30.437082064151767
1782 -0.01704686423763633 -30.459610500466106 -0.017039500270038845 -30.454121564421804
1783 -0.01704741604626179 -30.476657916512366 -0.01704780515283346 -30.47116936957464
1784 -0.01704709166660905 -30.493705008178974 -0.017056983057409526 -30.488226352632047
1785 -0.017046659532934428 -30.510751667711908 -0.01690560793504119 -30.505131960567088
1786 -0.01705283224582672 -30.527804499957735 -0.017036782670766117 -30.522168743237852
1787 -0.017047048639506103 -30.54485154859724 -0.01701599108055234 -30.539184734318404
1788 -0.017048537172377108 -30.56190008576962 -0.01709772776812315 -30.55628246208653
1789 -0.01704817805439234 -30.57894826382401 -0.017070399317890405 -30.57335286140442
1790 -0.0170464682392776 -30.59599473206329 -0.016963395569473506 -30.590316256973892
1791 -0.01704991180449724 -30.613044643867788 -0.01707142423838377 -30.607387681212277
1792 -0.017044052388519047 -30.63008869625631 -0.016858332511037587 -30.624246013723315
1793 -0.01705034850165248 -30.64713904475796 -0.017054419871419667 -30.641300433594736
1794 -0.01705094985663891 -30.6641899946146 -0.01704556904733181 -30.65834600264207
1795 -0.017050335463136435 -30.681240330077735 -0.017060582619160415 -30.67540658526123
1796 -0.017047575768083335 -30.698287905845817 -0.017101259808987378 -30.692507845070217
1797 -0.017051029205322265 -30.71533893505114 -0.01704932888969779 -30.709557173959915
1798 -0.01705575603991747 -30.732394691091056 -0.017207753472030164 -30.726764927431944
1799 -0.017046417761594056 -30.74944110885265 -0.017048418521881104 -30.743813345953825
1800 -0.017048080451786518 -30.766489189304437 -0.01706810398027301 -30.760881449934097
1801 -0.017049840837717056 -30.783539030142155 -0.017091315146535634 -30.777972765080634
1802 -0.017044409178197384 -30.800583439320352 -0.01707551348954439 -30.795048278570178
1803 -0.01704796338453889 -30.81763140270489 -0.017016333993524313 -30.812064612563702
1804 -0.017048352956771852 -30.83467975566166 -0.016997005231678484 -30.829061617795382
1805 -0.01704272171482444 -30.851722477376484 -0.01699512852355838 -30.84605674631894
1806 -0.017051346879452468 -30.868773824255936 -0.016988358460366726 -30.863045104779307
1807 -0.017051275353878736 -30.885825099609814 -0.016983263846486806 -30.880028368625794
1808 -0.01705012023448944 -30.902875219844304 -0.017059725988656283 -30.89708809461445
1809 -0.017049249820411207 -30.919924469664714 -0.017051604483276604 -30.914139699097728
1810 -0.017045421805232764 -30.936969891469946 -0.01720372447744012 -30.931343423575168
1811 -0.01705099605023861 -30.954020887520183 -0.016960299294441938 -30.94830372286961
1812 -0.017048800084739923 -30.971069687604924 -0.01705893725156784 -30.96536266012118
1813 -0.01704789586365223 -30.988117583468576 -0.01702830893918872 -30.98239096906037
1814 -0.01704668067395687 -31.005164264142532 -0.016985512990504503 -30.999376482050874
1815 -0.017052128072828056 -31.02221639221536 -0.01701682945713401 -31.016393311508008
1816 -0.01705493116751313 -31.039271323382874 -0.017146498337388037 -31.033539809845397
1817 -0.017050045263022184 -31.056321368645897 -0.017042885720729827 -31.050582695566128
1818 -0.01704893121495843 -31.073370299860855 -0.017028394807130098 -31.06761109037326
1819 -0.017050144635140894 -31.090420444495997 -0.01706339409574866 -31.08467448446901
1820 -0.01705029299482703 -31.107470737490825 -0.017121159564703704 -31.10179564403371
1821 -0.017047921754419805 -31.124518659245243 -0.017031303700059654 -31.11882694773377
1822 -0.017050052527338266 -31.14156871177258 -0.017115561198443173 -31.135942508932214
1823 -0.01704821055755019 -31.158616922330133 -0.017069001216441393 -31.153011510148655
1824 -0.017047425080090762 -31.175664347410223 -0.016883622296154498 -31.16989513244481
1825 -0.017049034405499697 -31.19271338181572 -0.0170516399666667 -31.186946772411478
1826 -0.01704889191314578 -31.209762273728867 -0.01705027697607875 -31.203997049387556
1827 -0.017049032729119062 -31.226811306457986 -0.017053371667861937 -31.22105042105542
1828 -0.01704872101545334 -31.24386002747344 -0.017034475598484276 -31.238084896653906
1829 -0.017048753425478937 -31.260908780898916 -0.017016387078911066 -31.255101283732817
1830 -0.01705094873905182 -31.277959729637967 -0.01703861290588975 -31.272139896638706
1831 -0.017050339747220276 -31.29501006938519 -0.01706302249804139 -31.28920291913675
1832 -0.01704954607412219 -31.31205961545931 -0.01704539405182004 -31.30624831318857
1833 -0.017049915622919798 -31.32910953108223 -0.017043260391801596 -31.32329157358037
1834 -0.017049247305840252 -31.346158778388073 -0.01705105323344469 -31.340342626813815
1835 -0.017049571499228477 -31.3632083498873 -0.017040033638477326 -31.35738266045229
1836 -0.017049429286271334 -31.380257779173572 -0.017050019558519126 -31.37443268001081
1837 -0.017050072364509106 -31.39730785153808 -0.017046685423702003 -31.39147936543451
1838 -0.017047681286931037 -31.414355532825013 -0.017329757940024136 -31.408809123374535
1839 -0.017045856267213822 -31.431401389092226 -0.01704435432329774 -31.42585347769783
1840 -0.01704652011394501 -31.44844790920617 -0.01704539144411683 -31.44289886914195
1841 -0.017047776747494935 -31.465495685953666 -0.017044405452907085 -31.459943274594856
1842 -0.017046239133924244 -31.48254192508759 -0.017032999265938997 -31.476976273860796
1843 -0.01704751793295145 -31.499589443020543 -0.017045764345675708 -31.49402203820647
1844 -0.01704611936584115 -31.516635562386384 -0.01703773783519864 -31.51105977604167
1845 -0.017046196199953557 -31.533681758586336 -0.01703310301527381 -31.528092879056942
1846 -0.01704728603363037 -31.550729044619967 -0.016943065728992224 -31.545035944785933
1847 -0.017049045115709306 -31.567778089735675 -0.01698050945997238 -31.562016454245907
1848 -0.017050221655517818 -31.584828311391192 -0.017039296496659518 -31.579055750742565
1849 -0.01704865610226989 -31.60187696749346 -0.01704311799257994 -31.596098868735144
1850 -0.01704846527427435 -31.618925432767735 -0.01703428691253066 -31.613133155647674
1851 -0.017048487812280654 -31.635973920580017 -0.01702408129349351 -31.630157236941166
1852 -0.017051052767783403 -31.6530249733478 -0.017085424065589903 -31.647242661006757
1853 -0.0170428947545588 -31.67006786810236 -0.016894496977329254 -31.664137157984086
1854 -0.01705086315050721 -31.68711873125287 -0.017047275509685277 -31.681184433493772
1855 -0.017050562892109156 -31.70416929414498 -0.01704993499442935 -31.6982343684882
1856 -0.017049427889287472 -31.721218722034266 -0.017059198301285505 -31.715293566789487
1857 -0.01704936558380723 -31.738268087618074 -0.01700161648914218 -31.73229518327863
1858 -0.01704819919541478 -31.75531628681349 -0.016988462768495083 -31.749283646047125
1859 -0.017051490489393473 -31.772367777302883 -0.01705785309895873 -31.766341499146083
1860 -0.01705095237120986 -31.789418729674093 -0.017030349373817442 -31.783371848519902
1861 -0.017051739152520895 -31.806470468826614 -0.017062863055616617 -31.80043471157552
1862 -0.017050753999501466 -31.823521222826116 -0.017064849101006984 -31.817499560676527
1863 -0.01705174958333373 -31.84057297240945 -0.01707219835370779 -31.834571759030236
1864 -0.017051132302731274 -31.857624104712183 -0.017078007198870183 -31.851649766229105
1865 -0.01704913331195712 -31.87467323802414 -0.017109213303774594 -31.86875897953288
1866 -0.017049458529800176 -31.89172269655394 -0.017073187883943318 -31.885832167416826
1867 -0.017049374151974918 -31.908772070705915 -0.017018130142241718 -31.902850297559066
1868 -0.017048262897878884 -31.925820333603795 -0.01711164992302656 -31.919961947482093
1869 -0.017061609774827957 -31.942881943378623 -0.016821779683232306 -31.936783727165327
1870 -0.017054644878953695 -31.959936588257577 -0.017059767711907627 -31.953843494877233
1871 -0.017053149081766604 -31.976989737339345 -0.01705497819930315 -31.970898473076538
1872 -0.017053028289228677 -31.994042765628574 -0.01704963119700551 -31.987948104273542
1873 -0.017053962498903275 -32.01109672812748 -0.016922301985323428 -32.00487040625887
1874 -0.017054443806409837 -32.028151171933885 -0.01703163105994463 -32.02190203731881
1875 -0.017055792175233363 -32.04520696410912 -0.01705684158951044 -32.03895887890832
1876 -0.0170551217161119 -32.06226208582523 -0.01704590367153287 -32.05600478257985
1877 -0.01705553298816085 -32.07931761881339 -0.017031995672732593 -32.07303677825258
1878 -0.017056642286479472 -32.09637426109987 -0.016854521725326775 -32.08989129997791
1879 -0.01705624405294657 -32.11343050515281 -0.017060420569032432 -32.10695172054694
1880 -0.017055602744221687 -32.130486107897035 -0.017038353253155947 -32.123990073800094
1881 -0.017057320568710566 -32.147543428465745 -0.017083523608744145 -32.14107359740884
1882 -0.017053274624049663 -32.16459670308979 -0.017042867932468654 -32.15811646534131
1883 -0.0170539490878582 -32.18165065217765 -0.017062770668417215 -32.175179236009726
1884 -0.017054353654384614 -32.19870500583204 -0.01711366921663284 -32.19229290522636
1885 -0.017053407803177833 -32.215758413635214 -0.01697198748588562 -32.20926489271225
1886 -0.0170535646378994 -32.23281197827311 -0.017077952809631824 -32.22634284552188
1887 -0.017053662054240703 -32.24986564032735 -0.017081452533602715 -32.24342429805548
1888 -0.01705133682116866 -32.26691697714852 -0.017036980576813222 -32.26046127863229
1889 -0.017052511498332024 -32.283969488646854 -0.01708076847717166 -32.27754204710946
1890 -0.01705310670658946 -32.301022595353444 -0.017084889858961106 -32.29462693696843
1891 -0.017052342370152473 -32.318074937723594 -0.017053505405783653 -32.31168044237421
1892 -0.01705213952809572 -32.33512707725169 -0.017054845299571752 -32.32873528767378
1893 -0.01705710096284747 -32.352184178214536 -0.017053748574107887 -32.345789036247886
1894 -0.017051315121352672 -32.369235493335886 -0.017144814413040877 -32.36293385066093
1895 -0.01705043762922287 -32.38628593096511 -0.017092478461563587 -32.380026329122494
1896 -0.017049242090433837 -32.403335173055545 -0.017043278738856315 -32.39706960786135
1897 -0.017048155516386033 -32.42038332857193 -0.01705179000273347 -32.41412139786408
1898 -0.017046099156141283 -32.43742942772807 -0.017093324940651654 -32.43121472280473
1899 -0.017049174476414918 -32.45447860220448 -0.017019246332347394 -32.44823396913708
1900 -0.017048151418566703 -32.471526753623046 -0.01708944430574775 -32.465323413442825
1901 -0.017046595457941294 -32.48857334908099 -0.017023805622011424 -32.482347219064835
1902 -0.017048103641718625 -32.50562145272271 -0.017029686272144316 -32.49937690533698
1903 -0.017050177976489066 -32.52267163069919 -0.017073405161499976 -32.51645031049848
1904 -0.017050545755773784 -32.539722176454966 -0.01701759723946452 -32.53346790773794
1905 -0.01704893559217453 -32.55677111204714 -0.017086052894592287 -32.550553960632534
1906 -0.01705413805320859 -32.57382525010035 -0.016994396410882472 -32.567548357043414
1907 -0.01704988731071353 -32.59087513741106 -0.017065613809973002 -32.58461397085339
1908 -0.01704996107146144 -32.607925098482525 -0.017092996276915073 -32.601706967130305
1909 -0.01705119200050831 -32.62497629048303 -0.0170348322018981 -32.618741799332206
1910 -0.017051217239350082 -32.64202750772238 -0.017034029029309748 -32.63577582836152
1911 -0.017048422060906888 -32.65907592978329 -0.016987608280032873 -32.65276343664155
1912 -0.017050578352063896 -32.676126508135354 -0.017038650158792735 -32.669802086800345
1913 -0.017050939425826073 -32.69317744756118 -0.017124894075095654 -32.68692698087544
1914 -0.0170501540414989 -32.71022760160268 -0.017009483743458988 -32.7039364646189
1915 -0.017050797678530218 -32.72727839928121 -0.017027619294822216 -32.72096408391372
1916 -0.01704973680898547 -32.744328136090196 -0.01704394808039069 -32.73800803199411
1917 -0.01704699210822582 -32.761375128198424 -0.01708398135378957 -32.755092013347905
1918 -0.017049944028258324 -32.77842507222668 -0.017067262344062327 -32.77215927569197
1919 -0.017049086280167103 -32.79547415850685 -0.016936092358082532 -32.78909536805005
1920 -0.017049563210457565 -32.812523721717305 -0.017049866542220116 -32.80614523459227
1921 -0.01705008475109935 -32.8295738064684 -0.017056637071073057 -32.82320187166334
1922 -0.01705021010711789 -32.84662401657552 -0.017065523006021977 -32.84026739466937
1923 -0.017051332723349334 -32.863675349298866 -0.01717189997434616 -32.85743929464371
1924 -0.017048794776201248 -32.88072414407507 -0.017026179283857346 -32.87446547392757
1925 -0.01704946393147111 -32.89777360800654 -0.01709469398483634 -32.89156016791241
1926 -0.017043772526085375 -32.914817380532625 -0.0171564725227654 -32.90871664043517
1927 -0.01704861829057336 -32.9318659988232 -0.017041875794529916 -32.925758516229706
1928 -0.017048238683491944 -32.94891423750669 -0.017045429069548847 -32.942803945299254
1929 -0.017047954723238945 -32.96596219222993 -0.017067647818475962 -32.95987159311773
1930 -0.017048024851828814 -32.98301021708176 -0.01705446969717741 -32.97692606281491
1931 -0.01704643536359072 -33.00005665244535 -0.017074772343039512 -32.99400083515795
1932 -0.01704865926876664 -33.01710531171412 -0.017246048804372548 -33.01124688396232
1933 -0.01704535698518157 -33.0341506686993 -0.017044428642839192 -33.02829131260516
1934 -0.017044582683593035 -33.05119525138289 -0.017048920318484307 -33.04534023292365
1935 -0.01704363077878952 -33.06823888216168 -0.01709296889603138 -33.06243320181968
1936 -0.017044102400541307 -33.08528298456222 -0.01707741031423211 -33.07951061213391
1937 -0.017037858348339797 -33.10232084291056 -0.017187530919909478 -33.09669814305382
1938 -0.017042140010744333 -33.1193629829213 -0.017045429721474648 -33.1137435727753
1939 -0.017044061236083506 -33.13640704415739 -0.01707660546526313 -33.13082017824056
1940 -0.017041956633329393 -33.153449000790715 -0.017044674698263408 -33.147864852938824
1941 -0.01704214736819267 -33.17049114815891 -0.016873318795114757 -33.16473817173394
1942 -0.017042262572795154 -33.1875334107317 -0.017088409140706064 -33.18182658087464
1943 -0.017043976671993734 -33.204577387403695 -0.017044809833168983 -33.19887139070781
1944 -0.017043328657746316 -33.221620716061445 -0.017048875987529754 -33.215920266695335
1945 -0.017043319810181857 -33.23866403587163 -0.017034075036644936 -33.23295434173198
1946 -0.017043637484312056 -33.25570767335594 -0.017037934716790916 -33.24999227644877
1947 -0.01704435534775257 -33.27275202870369 -0.01706457883119583 -33.26705685527997
1948 -0.017043646797537802 -33.28979567550123 -0.01696571698412299 -33.28402257226409
1949 -0.017043718323111533 -33.30683939382434 -0.017069692723453045 -33.301092264987545
1950 -0.01704479744657874 -33.32388419127092 -0.01704000486060977 -33.31813226984816
1951 -0.017044980078935623 -33.340929171349856 -0.017045854497700928 -33.33517812434586
1952 -0.017045116145163776 -33.35797428749502 -0.017063500918447973 -33.352241625264305
1953 -0.01704568024724722 -33.37501996774227 -0.0170083480887115 -33.369249973353014
1954 -0.01704288590699434 -33.392062853649264 -0.017045065946877002 -33.38629503929989
1955 -0.017044749297201633 -33.40910760294646 -0.017041009105741977 -33.40333604840563
1956 -0.017044908832758665 -33.42615251177922 -0.017034782376140357 -33.42037083078177
1957 -0.01704499525949359 -33.44319750703872 -0.017084897309541703 -33.437455728091315
1958 -0.017043539322912693 -33.46024104636163 -0.017046020831912756 -33.45450174892323
1959 -0.01704396875575185 -33.47728501511738 -0.017046463675796986 -33.471548212599025
1960 -0.017049169447273017 -33.49433418456466 -0.01702848942950368 -33.48857670202853
1961 -0.017044346686452626 -33.51137853125111 -0.01708524702116847 -33.5056619490497
1962 -0.017044356279075145 -33.52842288753018 -0.017043141834437846 -33.52270509088414
1963 -0.01704537533223629 -33.54546826286242 -0.017034026235342024 -33.53973911711948
1964 -0.017041722126305104 -33.56250998498873 -0.01695506377145648 -33.556694180890936
1965 -0.017044162563979625 -33.579554147552706 -0.017064208909869195 -33.57375838980081
1966 -0.017046128492802383 -33.59660027604551 -0.01704235700890422 -33.59080074680971
1967 -0.017045343387871982 -33.61364561943338 -0.01704853940755129 -33.60784928621727
1968 -0.017045791167765854 -33.630691410601145 -0.017043781373649834 -33.62489306759092
1969 -0.017045784648507832 -33.647737195249654 -0.017021399457007647 -33.641914467047926
1970 -0.01704750107601285 -33.66478469632567 -0.01705357674509287 -33.65896804379302
1971 -0.017045789491385223 -33.68183048581705 -0.017051869072020054 -33.67601991286504
1972 -0.017046145163476467 -33.69887663098053 -0.017043768614530563 -33.693063681479565
1973 -0.01704757958650589 -33.71592421056703 -0.017014834005385636 -33.71007851548495
1974 -0.01704583000391722 -33.73297004057095 -0.017081091459840537 -33.727159606944795
1975 -0.017046032752841712 -33.75001607332379 -0.017053285147994757 -33.74421289209279
1976 -0.017044439259916545 -33.76706051258371 -0.017090546246618033 -33.76130343833941
1977 -0.01704013831913471 -33.78410065090284 -0.01687009194865823 -33.77817353028807
1978 -0.01704833088442683 -33.80114898178727 -0.017080010566860437 -33.79525354085493
1979 -0.01704607214778662 -33.81819505393506 -0.01706877928227186 -33.8123223201372
1980 -0.01704631354659796 -33.83524136748166 -0.01704164920374751 -33.829363969340946
1981 -0.017040551360696553 -33.85228191884235 -0.01687776679173112 -33.846241736132676
1982 -0.017049019783735277 -33.869330938626085 -0.017063029017299412 -33.86330476514998
1983 -0.017050726991146802 -33.88638166561723 -0.017069486249238253 -33.88037425139922
1984 -0.017048033978790046 -33.90342969959602 -0.0170316219329834 -33.897405873332204
1985 -0.017049573920667173 -33.92047927351668 -0.017036735266447067 -33.91444260859865
1986 -0.017050440330058335 -33.93752971384674 -0.017015282716602086 -33.93145789131525
1987 -0.017052159551531075 -33.954581873398276 -0.01696714321151376 -33.948425034526764
1988 -0.01705097556114197 -33.971632848959416 -0.016993504669517278 -33.96541853919628
1989 -0.017053012177348136 -33.988685861136766 -0.017070650681853296 -33.98248918987813
1990 -0.017050205171108244 -34.005736066307875 -0.017063289787620305 -33.99955247966575
1991 -0.017048962507396938 -34.02278502881527 -0.017017437238246204 -34.016569916904
1992 -0.017050218768417835 -34.03983524758369 -0.017043726239353418 -34.03361364314335
1993 -0.017049814574420452 -34.05688506215811 -0.01702561993151903 -34.05063926307486
1994 -0.017048613727092744 -34.0739336758852 -0.01702666813507676 -34.06766593120994
1995 -0.017050440330058335 -34.09098411621526 -0.0171069267205894 -34.084772857930524
1996 -0.01705186879262328 -34.10803598500788 -0.017118376027792693 -34.10189123395832
1997 -0.017048416659235954 -34.12508440166712 -0.017039791867136955 -34.118931025825454
1998 -0.017049994226545094 -34.14213439589366 -0.01706486213952303 -34.135995887964974
1999 -0.017046322114765644 -34.15918071800843 -0.017024963162839413 -34.15302085112781
2000 -0.01704880641773343 -34.17622952442616 -0.01708608428016305 -34.17010693540798
