# Supplementary material for: Learning nonequilibrium statistical mechanics and dynamical phase transitions
Source: Nat Commun. 2024 Feb 6;15:1117. doi: 10.1038/s41467-024-45172-8 (PMC10847122; doi:10.1038/s41467-024-45172-8)
Supplement: Supplementary file 4 — Supplementary Data 1 [file 41467_2024_45172_MOESM4_ESM.zip › DPT-main/PlotTemplate/plot_KL_divergence/out/finite_time/SE/L4_D2W32K5_E100BS1k/logs-1.30/log.txt]

1 -0.016013486497104167 -0.016013486497104167 -0.016014034766703843 -0.016014034766703843
2 -0.01599896466359496 -0.03201245116069913 -0.0159989639185369 -0.03201299868524074
3 -0.015985592640936373 -0.047998043801635505 -0.015985828079283237 -0.04799882676452398
4 -0.01597280604764819 -0.0639708498492837 -0.015972324647009373 -0.06397115141153335
5 -0.015961756650358438 -0.07993260649964214 -0.015961958188563587 -0.07993310960009695
6 -0.01595042636618018 -0.09588303286582231 -0.015951138641685247 -0.0958842482417822
7 -0.01593369022011757 -0.11181672308593987 -0.015934176091104747 -0.11181842433288694
8 -0.01592406602576375 -0.1277407891117036 -0.01592532554641366 -0.1277437498793006
9 -0.015913853608071803 -0.1436546427197754 -0.015912841726094484 -0.14365659160539507
10 -0.015900021139532327 -0.15955466385930772 -0.015900767780840395 -0.15955735938623547
11 -0.015895324386656286 -0.175449988245964 -0.015896658785641192 -0.17545401817187667
12 -0.015883255284279585 -0.19133324353024359 -0.015882556140422822 -0.1913365743122995
13 -0.01587311187759042 -0.207206355407834 -0.015872102789580823 -0.20720867710188032
14 -0.01586392931640148 -0.22307028472423548 -0.015862756315618752 -0.22307143341749908
15 -0.015855155233293772 -0.23892543995752927 -0.01585342502221465 -0.23892485843971373
16 -0.015846308693289755 -0.25477174865081903 -0.01584962010383606 -0.2547744785435498
17 -0.015836426243185996 -0.270608174894005 -0.015836532413959502 -0.2706110109575093
18 -0.01582500394433737 -0.2864331788383424 -0.015825385320931674 -0.286436396278441
19 -0.015820436365902423 -0.3022536152042448 -0.015817205235362054 -0.30225360151380304
20 -0.015808678045868874 -0.3180622932501137 -0.01581228682771325 -0.3180658883415163
21 -0.01580253979191184 -0.3338648330420255 -0.015800974797457457 -0.33386686313897374
22 -0.015798086114227772 -0.3496629191562533 -0.01580328568816185 -0.3496701488271356
23 -0.01578766545280814 -0.36545058460906144 -0.01579262614250183 -0.3654627749696374
24 -0.01578679643571377 -0.3812373810447752 -0.01577853728085756 -0.38124131225049496
25 -0.01577904438599944 -0.39701642543077464 -0.015769614651799203 -0.39701092690229417
26 -0.015775684360414745 -0.4127921097911894 -0.0157599788159132 -0.41277090571820735
27 -0.015766409691423178 -0.4285585194826126 -0.01578477304428816 -0.4285556787624955
28 -0.015760114509612323 -0.44431863399222493 -0.015750106330960988 -0.4443057850934565
29 -0.015750161651521922 -0.46006879564374686 -0.015746332984417678 -0.46005211807787416
30 -0.015747036226093768 -0.4758158318698406 -0.015743391681462528 -0.4757955097593367
31 -0.015739722363650798 -0.4915555542334914 -0.015754274372011424 -0.49154978413134814
32 -0.015735754929482936 -0.5072913091629744 -0.01574864387512207 -0.5072984280064702
33 -0.01572837317362428 -0.5230196823365987 -0.015726799331605434 -0.5230252273380757
34 -0.015720370318740608 -0.5387400526553393 -0.015712366346269845 -0.5387375936843455
35 -0.015718108415603636 -0.5544581610709429 -0.015712555032223463 -0.554450148716569
36 -0.015714270528405905 -0.5701724315993488 -0.015694941766560076 -0.570145090483129
37 -0.015707702096551656 -0.5858801336959005 -0.01571173770353198 -0.585856828186661
38 -0.015702263824641703 -0.6015823975205422 -0.01571723772212863 -0.6015740659087896
39 -0.01569937150925398 -0.6172817690297961 -0.015699344221502542 -0.6172734101302921
40 -0.015692618023604155 -0.6329743870534003 -0.015677496511489152 -0.6329509066417813
41 -0.015695853810757398 -0.6486702408641577 -0.01566106639802456 -0.6486119730398059
42 -0.01568621667101979 -0.6643564575351775 -0.015668636467307807 -0.6642806095071137
43 -0.015687827486544847 -0.6800442850217223 -0.015716304536908865 -0.6799969140440225
44 -0.015676038712263106 -0.6957203237339854 -0.015676002576947214 -0.6956729166209698
45 -0.015670333243906497 -0.7113906569778919 -0.01566447103396058 -0.7113373876549304
46 -0.015671024471521376 -0.7270616814494133 -0.015696483291685583 -0.727033870946616
47 -0.01566376816481352 -0.7427254496142268 -0.01567407911643386 -0.7427079500630498
48 -0.015654440317302943 -0.7583798899315297 -0.015627866378054023 -0.7583358164411038
49 -0.015660451725125313 -0.774040341656655 -0.015637148870155215 -0.773972965311259
50 -0.015651037264615298 -0.7896913789212703 -0.0156502534635365 -0.7896232187747956
51 -0.015649402420967816 -0.8053407813422381 -0.015650286339223385 -0.805273505114019
52 -0.015644987020641564 -0.8209857683628796 -0.01563256378285587 -0.8209060688968748
53 -0.01564215184189379 -0.8366279202047734 -0.0156619424931705 -0.8365680113900453
54 -0.015637050662189723 -0.8522649708669631 -0.01563404258340597 -0.8522020539734513
55 -0.01563137988559902 -0.8678963507525621 -0.01565999980084598 -0.8678620537742973
56 -0.015622689947485923 -0.883519040700048 -0.015581963025033474 -0.8834440167993307
57 -0.015632370486855507 -0.8991514111869036 -0.015748972818255425 -0.8991929896175861
58 -0.015619057603180409 -0.914770468790084 -0.015608607977628707 -0.9148015975952148
59 -0.015616280026733875 -0.9303867488168178 -0.01563002625480294 -0.9304316238500178
60 -0.01561148390173912 -0.945998232718557 -0.015611586580052971 -0.9460432104300708
61 -0.015610236627981066 -0.9616084693465381 -0.01559215858578682 -0.9616353690158576
62 -0.015605304203927518 -0.9772137735504656 -0.015603628009557724 -0.9772389970254153
63 -0.015604077745229006 -0.9928178512956946 -0.015602336032316089 -0.9928413330577314
64 -0.015597544610500336 -1.0084153959061948 -0.01562774581834674 -1.0084690788760782
65 -0.015596597082912922 -1.0240119929891076 -0.015592759614810348 -1.0240618384908886
66 -0.0155937516130507 -1.0396057446021583 -0.015584748517721892 -1.0396465870086105
67 -0.015586208552122116 -1.0551919531542804 -0.01562337833456695 -1.0552699653431774
68 -0.015588274458423257 -1.0707802276127036 -0.015597226796671748 -1.0708671921398492
69 -0.015586473373696208 -1.0863667009863998 -0.015564412204548716 -1.0864316043443978
70 -0.01558194039389491 -1.1019486413802946 -0.015595913818106055 -1.1020275181625039
71 -0.015573946014046668 -1.1175225873943413 -0.015530380420386791 -1.1175578985828907
72 -0.015567904571071267 -1.1330904919654126 -0.015672548208385706 -1.1332304467912764
73 -0.015572912571951748 -1.1486634045373643 -0.015576696302741767 -1.148807143094018
74 -0.015569322416558862 -1.1642327269539232 -0.015574963483959436 -1.1643821065779776
75 -0.015566345816478134 -1.1797990727704013 -0.015549455583095551 -1.179931562161073
76 -0.015568041335791349 -1.1953671141061926 -0.015600186679512263 -1.1955317488405854
77 -0.015558924106881023 -1.2109260382130735 -0.01557754329405725 -1.2111092921346427
78 -0.015561625640839339 -1.2264876638539128 -0.015578129468485713 -1.2266874216031285
79 -0.015559872519224882 -1.2420475363731378 -0.015607697470113636 -1.242295119073242
80 -0.015554135059937834 -1.2576016714330756 -0.015545356506481766 -1.257840475579724
81 -0.015549313370138406 -1.2731509848032139 -0.015543305547907948 -1.2733837811276318
82 -0.015549054741859436 -1.2887000395450734 -0.01552313300780952 -1.2889069141354415
83 -0.015550857642665505 -1.304250897187739 -0.015444178273901344 -1.3043510924093429
84 -0.015552013227716089 -1.319802910415455 -0.015496377926319837 -1.3198474703356626
85 -0.015558580216020346 -1.3353614906314752 -0.01550937327556312 -1.3353568436112258
86 -0.015566940791904927 -1.3509284314233803 -0.015391488559544086 -1.3507483321707698
87 -0.01554896216839552 -1.3664773935917758 -0.015517487470060588 -1.3662658196408304
88 -0.015548566402867437 -1.3820259599946432 -0.015577827719971538 -1.381843647360802
89 -0.01554470881819725 -1.3975706688128404 -0.015532282833009958 -1.397375930193812
90 -0.015542734041810035 -1.4131134028546504 -0.015587053075432778 -1.4129629832692447
91 -0.015535314520820975 -1.4286487173754714 -0.01553392973728478 -1.4284969130065295
92 -0.01553610349074006 -1.4441848208662114 -0.0155204304959625 -1.444017343502492
93 -0.015534054022282362 -1.4597188748884937 -0.015518323238939046 -1.459535666741431
94 -0.01554476129822433 -1.475263636186718 -0.015652017714455724 -1.4751876844558867
95 -0.015529904281720519 -1.4907935404684385 -0.01554513517767191 -1.4907328196335585
96 -0.015524168545380235 -1.5063177090138187 -0.01553613212890923 -1.5062689517624677
97 -0.015521410945802927 -1.5218391199596215 -0.015514499228447675 -1.5217834509909154
98 -0.015520380856469274 -1.5373595008160907 -0.015529255522415042 -1.5373127065133305
99 -0.01551921465434134 -1.552878715470432 -0.015509874699637294 -1.552822581212968
100 -0.0155153286177665 -1.5683940440881985 -0.015510030603036285 -1.5683326118160041
101 -0.015515346126630903 -1.5839093902148293 -0.015517288539558648 -1.5838499003555628
102 -0.015515509434044361 -1.5994248996488738 -0.015470766322687268 -1.59932066667825
103 -0.01548308487981558 -1.6149079845286893 -0.015252221096307039 -1.614572887774557
104 -0.015519504109397531 -1.630427488638087 -0.015513278497382998 -1.6300861662719401
105 -0.015516212629154324 -1.6459437012672413 -0.015523327887058258 -1.6456094941589985
106 -0.015512162307277321 -1.6614558635745187 -0.015526683535426855 -1.6611361776944253
107 -0.015512432437390089 -1.6769682960119088 -0.015530395368114115 -1.6766665730625394
108 -0.015505077317357063 -1.6924733733292658 -0.015495043341070413 -1.6921616164036097
109 -0.015505819628015161 -1.707979192957281 -0.015509732533246279 -1.707671348936856
110 -0.015503265196457505 -1.7234824581537385 -0.015468880394473672 -1.7231402293313296
111 -0.015501577267423272 -1.7389840354211616 -0.015479153394699097 -1.7386193827260288
112 -0.015501122362911702 -1.7544851577840734 -0.015510175796225666 -1.7541295585222545
113 -0.015499848034232854 -1.7699850058183062 -0.015485243173316121 -1.7696148016955706
114 -0.015499437274411321 -1.7854844430927175 -0.015510773053392768 -1.7851255747489634
115 -0.015498057706281543 -1.800982500798999 -0.015494104521349073 -1.8006196792703124
116 -0.015494018793106079 -1.816476519592105 -0.015597890922799706 -1.816217570193112
117 -0.01549213333055377 -1.8319686529226589 -0.015495326276868582 -1.8317128964699807
118 -0.015492983115836977 -1.847461636038496 -0.015444578882306815 -1.8471574753522875
119 -0.015495140897110104 -1.862956776935606 -0.015628692135214804 -1.8627861674875024
120 -0.01548567544668913 -1.8784424523822951 -0.015466585382819175 -1.8782527528703215
121 -0.015480817062780261 -1.8939232694450754 -0.015491327457129955 -1.8937440803274515
122 -0.015482597146183252 -1.9094058665912585 -0.015454457420855761 -1.9091985377483072
123 -0.015481870248913765 -1.9248877368401722 -0.015469996398314834 -1.924668534146622
124 -0.015482836356386542 -1.9403705731965588 -0.015409786626696587 -1.9400783207733188
125 -0.015482184337452054 -1.9558527575340108 -0.015477314731106162 -1.955555635504425
126 -0.015479126665741205 -1.971331884199752 -0.015469707967713475 -1.9710253434721385
127 -0.015478953998535872 -1.9868108381982879 -0.015469800494611264 -1.9864951439667498
128 -0.015473434422165155 -2.002284272620453 -0.015429189102724195 -2.001924333069474
129 -0.015463710436597467 -2.0177479830570504 -0.015351164015009999 -2.017275497084484
130 -0.015474431263282896 -2.0332224143203335 -0.015476624760776759 -2.032752121845261
131 -0.015475225960835814 -2.048697640281169 -0.015477597946301103 -2.048229719791562
132 -0.015471926797181368 -2.0641695670783506 -0.015497395815327764 -2.06372711560689
133 -0.015472759678959846 -2.0796423267573103 -0.015473008621484041 -2.079200124228374
134 -0.015470747649669648 -2.09511307440698 -0.015479359868913889 -2.0946794840972878
135 -0.015468054870143532 -2.1105811292771235 -0.015499643702059984 -2.1101791277993476
136 -0.015466614859178662 -2.126047744136302 -0.015470099309459329 -2.125649227108807
137 -0.015464372374117375 -2.1415121165104196 -0.015458843391388654 -2.1411080705001955
138 -0.015463435277342796 -2.1569755517877622 -0.015475416649132967 -2.1565834871493283
139 -0.015453162463381886 -2.172428714251144 -0.015079283062368632 -2.171662770211697
140 -0.01547069763764739 -2.1878994118887913 -0.015476826578378677 -2.1871395967900757
141 -0.015467665949836373 -2.2033670778386276 -0.015470287157222628 -2.2026098839472983
142 -0.01546680647879839 -2.218833884317426 -0.015463448548689484 -2.2180733324959876
143 -0.015465863421559334 -2.2342997477389854 -0.015462251473218202 -2.2335355839692057
144 -0.01546511696651578 -2.2497648647055013 -0.015466140257194639 -2.2490017242264004
145 -0.015460645826533437 -2.265225510532035 -0.015508625190705061 -2.2645103494171055
146 -0.015459540905430913 -2.280685051437466 -0.015469000721350313 -2.279979350138456
147 -0.015459852013736963 -2.2961449034512027 -0.015483943885192275 -2.2954632940236483
148 -0.015458071976900101 -2.311602975428103 -0.015450559556484222 -2.3109138535801326
149 -0.01546181021258235 -2.3270647856406854 -0.015436283173039555 -2.326350136753172
150 -0.01545404614880681 -2.342518831789492 -0.015456789638847113 -2.341806926392019
151 -0.01545235184021294 -2.357971183629705 -0.015448760334402322 -2.3572556867264214
152 -0.015453786961734295 -2.373424970591439 -0.015460918378084897 -2.372716605104506
153 -0.015450843004509806 -2.388875813595949 -0.015477964980527758 -2.3881945700850338
154 -0.015449137613177299 -2.404324951209126 -0.015456195920705795 -2.4036507660057396
155 -0.015450185537338257 -2.4197751367464644 -0.015433050785213709 -2.419083816790953
156 -0.015444602305069565 -2.4352197390515338 -0.015566803188994527 -2.434650619979948
157 -0.015439571626484395 -2.4506593106780183 -0.015388175146654248 -2.450038795126602
158 -0.015445327060297132 -2.4661046377383156 -0.015465778578072787 -2.465504573704675
159 -0.015445642126724123 -2.4815502798650395 -0.015433490881696344 -2.4809380645863714
160 -0.015441290475428105 -2.4969915703404677 -0.015427300753071905 -2.4963653653394435
161 -0.015440545743331313 -2.512432116083799 -0.015419161831960081 -2.5117845271714034
162 -0.015439457586035132 -2.527871573669834 -0.015460170805454254 -2.5272446979768577
163 -0.015435483260080218 -2.543307056929914 -0.015433706110343337 -2.542678404087201
164 -0.015452207578346134 -2.5587592645082604 -0.015293656336143612 -2.5579720604233445
165 -0.01544541222974658 -2.574204676738007 -0.015502395993098616 -2.573474456416443
166 -0.015443871496245265 -2.589648548234252 -0.015340996580198408 -2.5888154529966414
167 -0.015439558448269964 -2.605088106682522 -0.015456164861097932 -2.6042716178577394
168 -0.015441831154748797 -2.620529937837271 -0.015403855079784989 -2.6196754729375242
169 -0.015441925264894962 -2.635971863102166 -0.015434326091781258 -2.6351097990293053
170 -0.015438285563141108 -2.651410148665307 -0.015468589728698134 -2.6505783887580034
171 -0.015445016231387854 -2.666855164896695 -0.015279071219265462 -2.665857459977269
172 -0.015442836098372936 -2.682298000995068 -0.015421371115371585 -2.6812788310926408
173 -0.015436702640727162 -2.697734703635795 -0.015418339567258955 -2.6966971706599
174 -0.01543547036126256 -2.7131701739970575 -0.015446148673072457 -2.7121433193329723
175 -0.015433566831052303 -2.7286037408281096 -0.015439956169575452 -2.7275832755025475
176 -0.015431912941858172 -2.7440356537699677 -0.015104579739272594 -2.74268785524182
177 -0.015440268907696009 -2.7594759226776637 -0.015409666113555431 -2.7580975213553756
178 -0.015439477236941456 -2.774915399914605 -0.015449607511982322 -2.773547128867358
179 -0.015437048487365245 -2.79035244840197 -0.015448001120239497 -2.7889951299875975
180 -0.015439271973446012 -2.8057917203754164 -0.015413572639226913 -2.8044087026268243
181 -0.015433809347450733 -2.821225529722867 -0.015485200146213175 -2.8198939027730376
182 -0.015432444540783763 -2.836657974263651 -0.015398241067305207 -2.8352921438403427
183 -0.015430358750745655 -2.8520883330143967 -0.015481614228338002 -2.8507737580686805
184 -0.015435356041416525 -2.867523689055813 -0.015406841691583396 -2.866180599760264
185 -0.015430852491408586 -2.8829545415472215 -0.015436528064310551 -2.881617127824575
186 -0.0154316786210984 -2.89838622016832 -0.015482203802093863 -2.8970993316266687
187 -0.015430461894720793 -2.913816682063041 -0.015439505968242884 -2.9125388375949117
188 -0.015423262445256113 -2.929239944508297 -0.015445729391649366 -2.927984566986561
189 -0.015412037307396532 -2.9446519818156935 -0.01559671233408153 -2.9435812793206426
190 -0.015418702736496925 -2.9600706845521905 -0.01540447804145515 -2.9589857573620977
191 -0.015419073030352592 -2.975489757582543 -0.015430997405201197 -2.974416754767299
192 -0.015417597955092788 -2.9909073555376358 -0.015351507719606161 -2.9897682624869053
193 -0.015419482858851552 -3.0063268383964874 -0.015634754998609425 -3.0054030174855146
194 -0.015417833207175135 -3.0217446716036624 -0.015394065948203205 -3.0207970834337177
195 -0.015414296556264162 -3.0371589681599267 -0.015414059814065694 -3.036211143247783
196 -0.015412847837433219 -3.05257181599736 -0.01546065961010754 -3.0516718028578906
197 -0.015414035506546497 -3.0679858515039062 -0.015424349019303918 -3.0670961518771946
198 -0.015413552010431885 -3.083399403514338 -0.015403311885893344 -3.082499463763088
199 -0.01541096200235188 -3.0988103655166896 -0.015414540795609355 -3.0979140045586973
200 -0.015410227933898568 -3.114220593450588 -0.015419379575178027 -3.1133333841338753
201 -0.015433307504281402 -3.1296539009548696 -0.015024528652429581 -3.128357912786305
202 -0.015422075754031539 -3.145075976708901 -0.01541083208285272 -3.1437687448691576
203 -0.015416421694681048 -3.160492398403582 -0.015426922915503382 -3.159195667784661
204 -0.015416012797504663 -3.1759084112010867 -0.015407248539850116 -3.174602916324511
205 -0.015417249640449882 -3.1913256608415366 -0.015399871999397874 -3.190002788323909
206 -0.015414084820076824 -3.2067397456616136 -0.015380287356674672 -3.205383075680584
207 -0.015415167948231102 -3.222154913609845 -0.015393710415810346 -3.220776786096394
208 -0.015409194398671389 -3.2375641080085162 -0.015491481265053153 -3.236268267361447
209 -0.015410194313153625 -3.25297430232167 -0.01537122461013496 -3.251639491971582
210 -0.015408738609403371 -3.2683830409310732 -0.015465458016842603 -3.2671049499884246
211 -0.01540896059013903 -3.283792001521212 -0.015376009931787848 -3.2824809599202123
212 -0.01540859006345272 -3.2992005915846647 -0.015424370253458618 -3.2979053301736707
213 -0.015407751966267823 -3.3146083435509324 -0.01540457047522068 -3.3133099006488913
214 -0.015406040847301484 -3.330014384398234 -0.015415403759106994 -3.3287253044079983
215 -0.01540528009645641 -3.3454196644946905 -0.015399779751896858 -3.344125084159895
216 -0.015407178923487664 -3.3608268434181783 -0.01553205125965178 -3.359657135419547
217 -0.015402491530403494 -3.3762293349485817 -0.015396040445193649 -3.375053175864741
218 -0.015404353151097894 -3.3916336880996796 -0.015236430941149593 -3.3902896068058905
219 -0.015404866822063924 -3.4070385549217437 -0.015426555508747697 -3.405716162314638
220 -0.015405154693871737 -3.4224437096156155 -0.015419214218854903 -3.421135376533493
221 -0.015399998845532536 -3.437843708461148 -0.015251945378258825 -3.436387321911752
222 -0.015401403093710542 -3.4532451115548586 -0.0153966732788831 -3.451783995190635
223 -0.015403528045862914 -3.4686486396007217 -0.015409912262111903 -3.467193907452747
224 -0.015402206452563405 -3.484050846053285 -0.015404051775112748 -3.48259795922786
225 -0.01540351277217269 -3.499454358825458 -0.015388233866542578 -3.4979861930944027
226 -0.015402448177337647 -3.5148568070027957 -0.015461995685473084 -3.5134481887798756
227 -0.015398699883371591 -3.530255506886167 -0.015395104791969061 -3.528843293571845
228 -0.015400319127365947 -3.545655826013533 -0.01524951858446002 -3.544092812156305
229 -0.015402793232351542 -3.561058619245885 -0.015393263287842273 -3.559486075444147
230 -0.015401054499670863 -3.5764596737455556 -0.015404532058164477 -3.5748906075023115
231 -0.015400042152032256 -3.591859715897588 -0.015405997447669507 -3.590296604949981
232 -0.015398671990260482 -3.6072583878878484 -0.015493522025644779 -3.605790126975626
233 -0.015398517716675997 -3.6226569056045244 -0.015404221415519715 -3.6211943483911457
234 -0.01539738168939948 -3.6380542872939237 -0.015395745960995555 -3.636590094352141
235 -0.015391718037426472 -3.65344600533135 -0.015199164627119899 -3.651789258979261
236 -0.015401765983551741 -3.668847771314902 -0.01537378216162324 -3.6671630411408844
237 -0.015400453098118305 -3.6842482244130204 -0.015384098421782256 -3.6825471395626668
238 -0.015400060173124074 -3.6996482845861443 -0.015412827813997864 -3.6979599673766645
239 -0.015398498065769673 -3.715046782651914 -0.015388760063797236 -3.713348727440462
240 -0.015397253027185798 -3.7304440356791 -0.015242609055712819 -3.7285913364961747
241 -0.01540271327830851 -3.7458467489574083 -0.01541679841466248 -3.744008134910837
242 -0.015391462994739414 -3.761238211952148 -0.015201690886169673 -3.759209825797007
243 -0.015399949625134468 -3.7766381615772824 -0.015365317137911916 -3.774575142934919
244 -0.015398764051496983 -3.7920369256287794 -0.01539588375017047 -3.7899710266850897
245 -0.015398484328761697 -3.807435409957541 -0.0153502625413239 -3.8053212892264137
246 -0.015395042113959789 -3.822830452071501 -0.015523931477218866 -3.8208452207036325
247 -0.01539896409958601 -3.838229416171087 -0.015383399743586778 -3.836228620447219
248 -0.015395042067393661 -3.853624458238481 -0.015387039724737405 -3.8516156601719564
249 -0.01539469212293625 -3.8690191503614173 -0.015393621800467373 -3.867009281972424
250 -0.015394587675109506 -3.884413738036527 -0.015406252816319466 -3.8824155347887435
251 -0.015394879970699549 -3.8998086180072264 -0.01599031900987029 -3.898405853798614
252 -0.015387897659093142 -3.9151965156663198 -0.015374310221523047 -3.913780164020137
253 -0.015387100446969271 -3.930583616113289 -0.015389563841745257 -3.9291697278618822
254 -0.015384091576561332 -3.9459677076898507 -0.015377747314050793 -3.944547475175933
255 -0.015382359689101576 -3.961350067378952 -0.015377542795613408 -3.959925017971546
256 -0.01538273636251688 -3.976732803741469 -0.015378688694909215 -3.9753037066664554
257 -0.015384056465700268 -3.9921168602071693 -0.015408388432115316 -3.9907120950985706
258 -0.015383929060772062 -4.007500789267941 -0.015392322558909655 -4.006104417657481
259 -0.015381540963426232 -4.022882330231368 -0.015480497991666198 -4.0215849156491466
260 -0.015381246712058783 -4.038263576943426 -0.015359760401770473 -4.036944676050917
261 -0.0153792975936085 -4.053642874537035 -0.015473815659061075 -4.052418491709978
262 -0.015380558976903557 -4.069023433513938 -0.01534169102087617 -4.067760182730854
263 -0.015387213323265314 -4.0844106468372035 -0.015046726586297155 -4.082806909317151
264 -0.015384530695155264 -4.099795177532359 -0.015354618802666664 -4.098161528119817
265 -0.015383959701284766 -4.1151791372336435 -0.01538032917305827 -4.1135418572928755
266 -0.015383545588701964 -4.130562682822346 -0.01538445488549769 -4.128926312178373
267 -0.015385011164471506 -4.145947693986817 -0.015397320920601486 -4.144323633098974
268 -0.015380604425445199 -4.161328298412262 -0.015392896765843034 -4.159716529864817
269 -0.015381693979725242 -4.176709992391987 -0.015358610916882754 -4.1750751407817
270 -0.015383601142093539 -4.19209359353408 -0.01523142633959651 -4.190306567121296
271 -0.015383122488856316 -4.207476716022937 -0.015357961226254702 -4.205664528347551
272 -0.015381723968312144 -4.222858439991249 -0.015385040361434222 -4.2210495687089855
273 -0.015374052384868265 -4.238232492376118 -0.015243942802771925 -4.236293511511757
274 -0.015394582971930503 -4.2536270753480485 -0.015517347725108266 -4.2518108592368655
275 -0.015385509561747312 -4.269012584909796 -0.015487960493192076 -4.267298819730057
276 -0.015380608942359686 -4.284393193852156 -0.015380992973223328 -4.282679812703281
277 -0.015380321023985743 -4.299773514876142 -0.01540389908477664 -4.298083711788057
278 -0.015372526505962015 -4.3151460413821034 -0.015414879145100712 -4.313498590933158
279 -0.015377762075513602 -4.330523803457617 -0.015361503837630153 -4.328860094770787
280 -0.015377904381603002 -4.345901707839221 -0.015393674932420253 -4.344253769703208
281 -0.015377650456503033 -4.361279358295723 -0.015514923026785254 -4.359768692729993
282 -0.015374666079878807 -4.376654024375602 -0.015424445457756519 -4.37519313818775
283 -0.015373937133699656 -4.392027961509302 -0.015356658026576042 -4.390549796214326
284 -0.015373913384974004 -4.407401874894276 -0.015358282579109072 -4.405908078793435
285 -0.015372386761009693 -4.422774261655286 -0.0156881436239928 -4.421596222417428
286 -0.015369034931063652 -4.43814329658635 -0.01540705650113523 -4.437003278918563
287 -0.015366389835253357 -4.4535096864216035 -0.015366315189749003 -4.452369594108312
288 -0.015366073325276374 -4.46887575974688 -0.01536935530602932 -4.467738949414342
289 -0.015366595098748803 -4.484242354845629 -0.015324623277410864 -4.483063572691752
290 -0.015358532266691326 -4.4996008871123205 -0.015449506789445877 -4.4985130794811985
291 -0.01536228833720088 -4.514963175449521 -0.015314612025395035 -4.513827691506593
292 -0.015366812376305461 -4.5303299878258265 -0.015324416337534785 -4.529152107844128
293 -0.015365525288507343 -4.5456955131143335 -0.015359952254220844 -4.544512060098349
294 -0.015375254582613707 -4.561070767696947 -0.015559640200808644 -4.560071700299157
295 -0.015362694300711155 -4.576433461997658 -0.015371143212541937 -4.575442843511699
296 -0.015360930701717734 -4.591794392699375 -0.015350078465417027 -4.590792921977116
297 -0.01535932538099587 -4.607153718080371 -0.015422017686069012 -4.606214939663185
298 -0.015363346366211773 -4.622517064446583 -0.01537493928335607 -4.6215898789465415
299 -0.015360446134582161 -4.637877510581165 -0.015362125495448709 -4.63695200444199
300 -0.01536082299426198 -4.653238333575428 -0.015380296716466546 -4.652332301158457
301 -0.01536156157962978 -4.668599895155057 -0.015366838220506907 -4.667699139378963
302 -0.015356797212734818 -4.683956692367792 -0.015291535994037986 -4.682990675373001
303 -0.015360502107068897 -4.699317194474861 -0.015347198536619543 -4.698337873909621
304 -0.015363185480237008 -4.714680379955098 -0.015267776418477296 -4.713605650328098
305 -0.015362796187400819 -4.730043176142499 -0.015323187550529837 -4.7289288378786285
306 -0.015360297728329897 -4.745403473870829 -0.015650568529963493 -4.744579406408592
307 -0.015358195267617702 -4.760761669138447 -0.015349392965435981 -4.759928799374028
308 -0.015358581999316811 -4.7761202511377645 -0.015381241124123335 -4.775310040498151
309 -0.015359142143279315 -4.791479393281044 -0.015350015461444854 -4.790660055959596
310 -0.015354991797357798 -4.806834385078401 -0.015303008956834674 -4.805963064916431
311 -0.015360255120322108 -4.822194640198724 -0.0153023281134665 -4.821265393029897
312 -0.01535076075233519 -4.8375454009510594 -0.01563551127910614 -4.836900904309003
313 -0.015355271939188241 -4.8529006728902475 -0.01534462608397007 -4.852245530392973
314 -0.015354763064533473 -4.868255435954781 -0.015347327012568713 -4.867592857405541
315 -0.015355067607015372 -4.883610503561797 -0.015371669037267565 -4.882964526442809
316 -0.01535397213883698 -4.898964475700634 -0.015360041987150908 -4.89832456842996
317 -0.015354477055370807 -4.9143189527560045 -0.015354838082566857 -4.913679406512527
318 -0.015355437342077494 -4.929674390098082 -0.01535840230062604 -4.929037808813153
319 -0.015354577265679837 -4.945028967363762 -0.015361662534996868 -4.94439947134815
320 -0.015354303317144513 -4.960383270680906 -0.015363635960966349 -4.959763107309116
321 -0.015358619950711727 -4.975741890631618 -0.01547548845410347 -4.975238595763219
322 -0.01535404371097684 -4.991095934342595 -0.015324283158406615 -4.990562878921626
323 -0.015352363884449004 -5.006448298227044 -0.015346386702731252 -5.005909265624357
324 -0.015351240383461117 -5.021799538610505 -0.015345984650775791 -5.021255250275133
325 -0.015352033404633402 -5.037151572015139 -0.015422289865091443 -5.036677540140224
326 -0.015351254399865866 -5.0525028264150045 -0.015323089016601444 -5.052000629156826
327 -0.015357200242578983 -5.067860026657583 -0.015564514882862568 -5.067565144039689
328 -0.015347635792568325 -5.083207662450151 -0.015300974017009139 -5.082866118056698
329 -0.015349906077608466 -5.0985575685277595 -0.015350799541920424 -5.098216917598618
330 -0.015348788490518928 -5.113906357018278 -0.015314708231016994 -5.113531625829635
331 -0.015349539369344712 -5.1292558963876225 -0.015357735846191645 -5.128889361675827
332 -0.015357131231576204 -5.144613027619199 -0.015240630647167564 -5.144129992322995
333 -0.015352947218343616 -5.159965974837543 -0.015247517265379429 -5.159377509588374
334 -0.015352960117161274 -5.175318934954704 -0.015351624134927988 -5.174729133723302
335 -0.015355524187907577 -5.1906744591426115 -0.015348861878737807 -5.1900779956020395
336 -0.015354205993935466 -5.206028665136547 -0.015441690012812615 -5.205519685614852
337 -0.01535317269153893 -5.221381837828085 -0.015355111425742507 -5.220874797040595
338 -0.015352030005306005 -5.236733867833391 -0.015343578578904272 -5.236218375619499
339 -0.015352031821385026 -5.252085899654776 -0.015347959846258164 -5.251566335465757
340 -0.015351860644295811 -5.267437760299072 -0.015328972460702061 -5.266895307926459
341 -0.015353199793025851 -5.282790960092098 -0.015331770665943623 -5.282227078592403
342 -0.01535362652502954 -5.298144586617127 -0.015353916119784117 -5.297580994712186
343 -0.015381503896787763 -5.313526090513915 -0.01582255316898227 -5.313403547881169
344 -0.015344731137156486 -5.328870821651072 -0.015362272644415498 -5.328765820525584
345 -0.015344829903915525 -5.344215651554987 -0.015341774607077242 -5.3441075951326615
346 -0.015342735685408115 -5.359558387240395 -0.015326879359781742 -5.359434474492443
347 -0.015344937797635794 -5.374903325038031 -0.015325790317729116 -5.374760264810172
348 -0.015346078295260667 -5.390249403333292 -0.01533172237686813 -5.3900919871870405
349 -0.015347966738045216 -5.405597370071337 -0.015355156455188989 -5.405447143642229
350 -0.015356831345707178 -5.420954201417045 -0.015732149127870798 -5.4211792927701
351 -0.015339781483635306 -5.43629398290068 -0.015334104467183352 -5.436513397237284
352 -0.01534032397903502 -5.451634306879715 -0.015349805727601052 -5.451863202964884
353 -0.015342144388705492 -5.466976451268421 -0.015352899860590696 -5.467216102825475
354 -0.015341641195118428 -5.482318092463539 -0.015346735808998346 -5.482562838634474
355 -0.015341518679633737 -5.497659611143173 -0.015331507893279195 -5.497894346527753
356 -0.015340883098542691 -5.513000494241716 -0.015373609168455005 -5.513267955696207
357 -0.015339144226163625 -5.528339638467879 -0.015362049546092748 -5.5286300052423005
358 -0.015339261526241899 -5.543678899994121 -0.015573977911844849 -5.544203983154145
359 -0.015336481807753443 -5.559015381801874 -0.015352133056148886 -5.559556116210294
360 -0.015337305422872306 -5.574352687224747 -0.015341844549402595 -5.574897960759697
361 -0.015336113004013895 -5.58968880022876 -0.01543432790786028 -5.590332288667557
362 -0.01533508007414639 -5.605023880302907 -0.015245686983689666 -5.605577975651246
363 -0.015335671044886113 -5.620359551347793 -0.01539322230964899 -5.620971197960896
364 -0.015336900716647506 -5.63569645206444 -0.015364405000582337 -5.636335602961478
365 -0.015338459657505155 -5.651034911721945 -0.01531215375289321 -5.651647756714371
366 -0.01533607579767704 -5.666370987519622 -0.015374021045863629 -5.667021777760234
367 -0.015337577555328608 -5.681708565074951 -0.015343055734410882 -5.682364833494645
368 -0.01533754151314497 -5.697046106588096 -0.015327008953318 -5.697691842447963
369 -0.015339060919359326 -5.712385167507455 -0.015584608679637313 -5.7132764511276
370 -0.015334625402465463 -5.72771979290992 -0.015331360418349505 -5.728607811545949
371 -0.015334776462987065 -5.743054569372908 -0.015343025047332048 -5.743950836593281
372 -0.015328267868608237 -5.758382837241516 -0.015170359099283815 -5.759121195692565
373 -0.015336816431954503 -5.773719653673471 -0.015379817737266422 -5.774501013429831
374 -0.01533702271990478 -5.7890566763933755 -0.015342967351898551 -5.78984398078173
375 -0.015338517772033811 -5.8043951941654095 -0.015342958271503448 -5.805186939053233
376 -0.015341797936707735 -5.819736992102118 -0.01531458217650652 -5.8205015212297395
377 -0.015336143923923374 -5.835073136026041 -0.015452414471656083 -5.835953935701395
378 -0.015335667319595814 -5.850408803345636 -0.015338190970942378 -5.8512921266723374
379 -0.015335866017267108 -5.865744669362903 -0.015364133240655064 -5.866656259912992
380 -0.015343571826815606 -5.881088241189719 -0.0151366897393018 -5.8817929496522945
381 -0.015335333719849586 -5.896423574909568 -0.015386119484901428 -5.897179069137196
382 -0.015340567426756024 -5.911764142336325 -0.015364946145564318 -5.91254401528276
383 -0.015341476537287235 -5.927105618873612 -0.015330507094040513 -5.927874522376801
384 -0.015345366951078177 -5.94245098582469 -0.015499288775026798 -5.943373811151828
385 -0.015337786497548222 -5.957788772322239 -0.015333233634009957 -5.958707044785838
386 -0.015336158918216825 -5.973124931240456 -0.015332787344232202 -5.97403983213007
387 -0.01534019927494228 -5.988465130515398 -0.015294715436175466 -5.989334547566245
388 -0.015337383467704057 -6.003802513983103 -0.015329870395362377 -6.0046644179616075
389 -0.01533568543381989 -6.019138199416923 -0.015273811621591448 -6.019938229583199
390 -0.015339710470288991 -6.034477909887212 -0.01524679702706635 -6.035185026610265
391 -0.015339000429958106 -6.04981691031717 -0.015326761454343796 -6.050511788064609
392 -0.015339518245309592 -6.06515642856248 -0.015377670619636774 -6.0658894586842464
393 -0.015335433278232813 -6.080491861840713 -0.015235450770705938 -6.081124909454952
394 -0.015342202363535761 -6.095834064204249 -0.015305831143632532 -6.096430740598585
395 -0.015331896301358939 -6.111165960505608 -0.01519276350736618 -6.1116235041059515
396 -0.015344429342076183 -6.1265103898476845 -0.015343317994847894 -6.126966822100799
397 -0.015344141284003854 -6.141854531131688 -0.01534527400508523 -6.142312096105885
398 -0.01534273219294846 -6.157197263324637 -0.015337652806192637 -6.157649748912077
399 -0.015343570895493031 -6.17254083422013 -0.015343333641067148 -6.172993082553145
400 -0.015343646099790931 -6.187884480319921 -0.015352478064596654 -6.1883455606177415
401 -0.015342624904587866 -6.203227105224509 -0.015334074990823865 -6.203679635608565
402 -0.015343785425648094 -6.218570890650157 -0.015324036031961441 -6.219003671640526
403 -0.015341016696766019 -6.233911907346923 -0.015561792999505997 -6.234565464640032
404 -0.015335895027965308 -6.249247802374888 -0.015340622421354056 -6.249906087061386
405 -0.015339032094925643 -6.264586834469814 -0.015352822141721845 -6.265258909203108
406 -0.015338657004758716 -6.279925491474573 -0.015336887538433075 -6.280595796741541
407 -0.015338781336322427 -6.295264272810895 -0.015355290658771992 -6.295951087400313
408 -0.01533944671973586 -6.310603719530631 -0.015345173003152014 -6.3112962604034655
409 -0.015338138211518526 -6.32594185774215 -0.015349740721285343 -6.326646001124751
410 -0.01533901016227901 -6.341280867904429 -0.0153379715513438 -6.341983972676095
411 -0.015339032979682088 -6.356619900884111 -0.015351373422890901 -6.357335346098986
412 -0.015345575893297792 -6.371965476777408 -0.015323263593018055 -6.372658609692004
413 -0.015337981190532446 -6.38730345796794 -0.015356782963499427 -6.388015392655503
414 -0.015338214160874487 -6.402641672128815 -0.015351700317114591 -6.403367092972617
415 -0.015341241704300046 -6.417982913833115 -0.015380862122401594 -6.418747955095019
416 -0.015340638859197498 -6.433323552692313 -0.015388315496966242 -6.434136270591985
417 -0.015336187509819865 -6.448659740202133 -0.015335260098800063 -6.449471530690785
418 -0.015341054275631904 -6.464000794477765 -0.01518510477617383 -6.464656635466959
419 -0.015340668754652143 -6.479341463232417 -0.015385271841660142 -6.480041907308619
420 -0.01533994828350842 -6.494681411515925 -0.015337872598320246 -6.49537977990694
421 -0.01533665917813778 -6.510018070694063 -0.015344444941729308 -6.510724224848669
422 -0.015338687365874648 -6.525356758059937 -0.015362224029377102 -6.526086448878046
423 -0.015341101307421922 -6.540697859367359 -0.01538553535938263 -6.541471984237429
424 -0.015335944574326276 -6.556033803941686 -0.015308887930586934 -6.556780872168016
425 -0.015338859893381596 -6.571372663835067 -0.015352245280519127 -6.572133117448535
426 -0.01534172920510173 -6.586714393040169 -0.015538941323757171 -6.587672058772292
427 -0.015334099298343062 -6.602048492338512 -0.015318620391190052 -6.602990679163482
428 -0.015334766125306487 -6.617383258463819 -0.015346684586256742 -6.618337363749739
429 -0.015336861647665501 -6.632720120111484 -0.015341349737718701 -6.633678713487458
430 -0.015335098700597882 -6.6480552188120825 -0.015301571553573012 -6.648980285041032
431 -0.015335390949621797 -6.663390609761704 -0.015429553389549256 -6.664409838430581
432 -0.015333699621260166 -6.6787243093829645 -0.015342939272522926 -6.679752777703104
433 -0.015334004908800125 -6.694058314291764 -0.015339975384995342 -6.695092753088099
434 -0.015335611207410694 -6.709393925499175 -0.015333284484222531 -6.710426037572322
435 -0.015335265919566155 -6.72472919141874 -0.015343743981793523 -6.725769781554115
436 -0.015336508117616176 -6.740065699536356 -0.015346968360245229 -6.741116749914361
437 -0.015332373464480043 -6.755398073000836 -0.015359015110880137 -6.7564757650252405
438 -0.01533441529609263 -6.770732488296929 -0.015293838549405336 -6.771769603574646
439 -0.015338995633646846 -6.786071483930575 -0.015204723412171006 -6.786974326986817
440 -0.015339228883385658 -6.801410712813961 -0.015194423776119948 -6.802168750762937
441 -0.015341069363057614 -6.816751782177019 -0.015317732328549027 -6.8174864830914865
442 -0.015337685821577907 -6.832089467998597 -0.015324985422194005 -6.832811468513681
443 -0.015339825116097928 -6.847429293114695 -0.015327477594837546 -6.848138946108518
444 -0.015344193018972874 -6.862773486133668 -0.015244654379785061 -6.863383600488303
445 -0.015342549607157707 -6.878116035740826 -0.01526713501662016 -6.878650735504923
446 -0.015342660527676345 -6.893458696268502 -0.015305758686736226 -6.893956494191659
447 -0.01534252893179655 -6.908801225200299 -0.015338717075064779 -6.909295211266724
448 -0.01534483740106225 -6.924146062601361 -0.015314482292160392 -6.924609693558884
449 -0.015343517065048218 -6.939489579666409 -0.015349139831960202 -6.939958833390844
450 -0.015343316877260805 -6.95483289654367 -0.015331106865778566 -6.955289940256622
451 -0.015343438228592276 -6.970176334772263 -0.015353171713650226 -6.970643111970273
452 -0.015341298002749682 -6.985517632775013 -0.01534466645680368 -6.985987778427076
453 -0.01532600587233901 -7.000843638647352 -0.01581066884100437 -7.00179844726808
454 -0.015336928004398943 -7.016180566651751 -0.015324116917327046 -7.017122564185407
455 -0.01533670974895358 -7.031517276400704 -0.015343285119161009 -7.032465849304568
456 -0.01533676073886454 -7.0468540371395685 -0.015330332843586803 -7.047796182148155
457 -0.01533650360070169 -7.0621905407402705 -0.015344615327194333 -7.0631407974753495
458 -0.015335617680102586 -7.0775261584203735 -0.015334679745137691 -7.078475477220487
459 -0.01533743692561984 -7.092863595345993 -0.015329707460477949 -7.093805184680965
460 -0.015336815547198058 -7.1082004108931915 -0.01531962975859642 -7.109124814439562
461 -0.015335694374516606 -7.123536105267708 -0.015300174197182059 -7.1244249886367434
462 -0.015336749097332358 -7.13887285436504 -0.015363359078764915 -7.139788347715508
463 -0.01533984593115747 -7.154212700296197 -0.015278075123205781 -7.155066422838714
464 -0.015334457345306873 -7.169547157641504 -0.015380204329267145 -7.170446627167981
465 -0.015336532378569245 -7.184883690020073 -0.015321817202493548 -7.185768444370474
466 -0.015337131218984723 -7.200220821239058 -0.015315122483298183 -7.2010835668537725
467 -0.015337585285305978 -7.215558406524364 -0.015370946656912566 -7.216454513510685
468 -0.015336745651438832 -7.230895152175803 -0.015393757820129394 -7.231848271330815
469 -0.015337546449154615 -7.246232698624958 -0.015330981416627764 -7.247179252747443
470 -0.015335580799728632 -7.2615682794246865 -0.015351850539445877 -7.2625311032868884
471 -0.01533594699576497 -7.276904226420451 -0.015459554363042116 -7.277990657649931
472 -0.015339076286181808 -7.292243302706633 -0.015375471580773592 -7.293366129230704
473 -0.015336237289011479 -7.307579539995644 -0.015350616676732898 -7.308716745907437
474 -0.015336195612326265 -7.32291573560797 -0.01532357675023377 -7.3240403226576705
475 -0.015335686784237624 -7.338251422392208 -0.015332623152062297 -7.339372945809733
476 -0.015336276404559613 -7.353587698796767 -0.015345138404518366 -7.354718084214251
477 -0.015333627024665475 -7.368921325821432 -0.015274114301428198 -7.369992198515679
478 -0.015361267654225231 -7.384282593475658 -0.015412163687869906 -7.385404362203549
479 -0.015334084117785095 -7.399616677593443 -0.015324355196207761 -7.400728717399757
480 -0.01533399405889213 -7.414950671652335 -0.015330667374655604 -7.416059384774413
481 -0.015331841958686709 -7.430282513611021 -0.015301723405718804 -7.431361108180131
482 -0.015334920724853873 -7.445617434335875 -0.015350778819993138 -7.4467118870001245
483 -0.01533496454358101 -7.460952398879456 -0.015308487508445979 -7.462020374508571
484 -0.015333717642351984 -7.476286116521808 -0.015371979586780072 -7.47739235409535
485 -0.015334491152316332 -7.4916206076741245 -0.01533685065805912 -7.4927292047534095
486 -0.015335112763568758 -7.506955720437693 -0.015216988697648048 -7.507946193451057
487 -0.015338027384132147 -7.522293747821825 -0.015332503477111459 -7.523278696928169
488 -0.015337405540049077 -7.5376311533618745 -0.01533563332632184 -7.53861433025449
489 -0.015336057031527161 -7.552967210393402 -0.015352042810991406 -7.553966373065482
490 -0.015336887259036303 -7.5683040976524385 -0.015351089416071773 -7.569317462481553
491 -0.015334315598011017 -7.5836384132504495 -0.015202018804848194 -7.584519481286401
492 -0.01533865462988615 -7.598977067880336 -0.015283358143642544 -7.599802839430044
493 -0.015338823199272156 -7.614315891079608 -0.015326828928664327 -7.615129668358708
494 -0.015338325360789894 -7.6296542164403975 -0.01535649853758514 -7.6304861668962936
495 -0.01533788638189435 -7.644992102822292 -0.015335403988137842 -7.645821570884431
496 -0.015337838046252727 -7.660329940868545 -0.01532328398898244 -7.661144854873413
497 -0.015337705006822943 -7.675667645875368 -0.015335240308195353 -7.676480095181608
498 -0.015336651541292667 -7.691004297416661 -0.015441425563767552 -7.6919215207453755
499 -0.015335822943598032 -7.706340120360259 -0.015351595403626562 -7.707273116149002
500 -0.015338973375037313 -7.721679093735296 -0.015356023423373699 -7.722629139572376
501 -0.015333290910348296 -7.737012384645644 -0.01540131364017725 -7.738030453212554
502 -0.015336920600384473 -7.752349305246029 -0.015345467021688819 -7.753375920234243
503 -0.015336667327210307 -7.767685972573239 -0.015357125084847212 -7.76873304531909
504 -0.015364337246865034 -7.783050309820104 -0.015011564828455448 -7.783744610147545
505 -0.015338168665766715 -7.798388478485871 -0.015344421984627843 -7.799089032132173
506 -0.01533964853733778 -7.813728127023208 -0.015315913734957576 -7.81440494586713
507 -0.01534046526066959 -7.829068592283877 -0.01534117734991014 -7.82974612321704
508 -0.015337833249941469 -7.844406425533819 -0.01535950917750597 -7.845105632394546
509 -0.015340130729600786 -7.85974655626342 -0.015311340428888797 -7.860416972823435
510 -0.015341899171471596 -7.875088455434891 -0.015357192326337098 -7.875774165149772
511 -0.01534026968292892 -7.89042872511782 -0.015360183082520962 -7.891134348232293
512 -0.015339738689363003 -7.905768463807183 -0.015311630116775632 -7.906445978349068
513 -0.015340006491169334 -7.9211084702983525 -0.015340836578980088 -7.921786814928049
514 -0.015340716578066349 -7.936449186876419 -0.015340289566665888 -7.9371271044947145
515 -0.015337381605058908 -7.951786568481478 -0.015348791843280196 -7.952475896337995
516 -0.015351205551996826 -7.967137774033475 -0.014902756083756685 -7.967378652421751
517 -0.015344382403418422 -7.982482156436893 -0.015355922002345323 -7.9827345744240965
518 -0.015343960048630834 -7.997826116485523 -0.015335898101329803 -7.998070472525426
519 -0.015344644337892533 -8.013170760823416 -0.015348559338599443 -8.013419031864025
520 -0.015344854258000851 -8.028515615081416 -0.015337842563167215 -8.028756874427192
521 -0.015344347851350904 -8.043859962932766 -0.01532831029035151 -8.044085184717543
522 -0.0153434450738132 -8.05920340800658 -0.015321068279445172 -8.059406252996988
523 -0.015344019560143352 -8.074547427566722 -0.015389675041660666 -8.074795928038649
524 -0.015343684889376163 -8.0898911124561 -0.015356398466974498 -8.090152326505622
525 -0.01534297363832593 -8.105234086094425 -0.01535263992846012 -8.105504966434083
526 -0.015342809725552797 -8.120576895819978 -0.015331051452085376 -8.120836017886168
527 -0.015337992133572698 -8.13591488795355 -0.015417225193232298 -8.1362532430794
528 -0.015341398119926453 -8.151256286073476 -0.01535529075190425 -8.151608533831304
529 -0.015341959474608303 -8.166598245548084 -0.015347017860040068 -8.166955551691345
530 -0.015341343125328422 -8.181939588673412 -0.015329963900148869 -8.182285515591493
531 -0.015337384026497602 -8.19727697269991 -0.01547944387421012 -8.197764959465703
532 -0.015341419214382767 -8.212618391914294 -0.015288230404257775 -8.21305318986996
533 -0.015339940134435893 -8.227958332048729 -0.015341285243630409 -8.228394475113591
534 -0.01534057017415762 -8.243298902222886 -0.015348580386489629 -8.243743055500081
535 -0.015339245973154902 -8.258638148196042 -0.015343431429937483 -8.259086486930018
536 -0.015341569343581796 -8.273979717539623 -0.015351770771667361 -8.274438257701686
537 -0.015337805030867457 -8.28931752257049 -0.015342115564271808 -8.289780373265957
538 -0.015341798402369022 -8.30465932097286 -0.015184248518198728 -8.304964621784157
539 -0.01534057203680277 -8.319999893009662 -0.015338978683575987 -8.320303600467733
540 -0.015341326547786593 -8.33534121955745 -0.015333930077031255 -8.335637530544764
541 -0.01534191002137959 -8.35068312957883 -0.01539439968764782 -8.351031930232411
542 -0.015341379959136248 -8.366024509537965 -0.015349986357614398 -8.366381916590026
543 -0.015341080678626894 -8.381365590216593 -0.015347436582669616 -8.381729353172695
544 -0.01533857719041407 -8.396704167407007 -0.015305757895112038 -8.397035111067806
545 -0.015342696802690625 -8.412046864209698 -0.015323552675545216 -8.412358663743351
546 -0.015341918217018247 -8.427388782426716 -0.015346325747668744 -8.42770498949102
547 -0.015349441161379217 -8.442738223588096 -0.015625905338674785 -8.443330894829694
548 -0.015336304949596525 -8.458074528537692 -0.015319454111158847 -8.458650348940854
549 -0.015337180765345692 -8.473411709303038 -0.01534201269969344 -8.473992361640548
550 -0.015336350398138165 -8.488748059701177 -0.015326859895139933 -8.489319221535688
551 -0.015337834553793072 -8.50408589425497 -0.015331423748284579 -8.504650645283972
552 -0.01533616273663938 -8.51942205699161 -0.015320931700989604 -8.519971576984961
553 -0.01533807786181569 -8.534760134853427 -0.015332531044259667 -8.535304108029221
554 -0.015337909804657102 -8.550098044658084 -0.015301919588819147 -8.55060602761804
555 -0.015336863091215491 -8.5654349077493 -0.015272004483267664 -8.565878032101308
556 -0.015342188579961658 -8.58077709632926 -0.015282550966367126 -8.581160583067675
557 -0.015338778775185347 -8.596115875104445 -0.01534686335362494 -8.596507446421299
558 -0.015338472556322813 -8.611454347660768 -0.015341016743332148 -8.61184846316463
559 -0.01533984006382525 -8.626794187724593 -0.015509643545374274 -8.627358106710005
560 -0.015337970899417996 -8.642132158624012 -0.01534599307924509 -8.64270409978925
561 -0.015339409047737718 -8.657471567671749 -0.015355618949979544 -8.65805971873923
562 -0.015337410615757108 -8.672808978287506 -0.015326654771342874 -8.673386373510573
563 -0.015321187768131494 -8.688130166055638 -0.015399620588868856 -8.688785994099442
564 -0.015334421768784523 -8.703464587824422 -0.015338922571390867 -8.704124916670834
565 -0.015336481761187315 -8.71880106958561 -0.015326832933351398 -8.719451749604184
566 -0.01534008765593171 -8.734141157241542 -0.015304308151826262 -8.73475605775601
567 -0.015339281223714352 -8.749480438465255 -0.01540091154165566 -8.750156969297667
568 -0.01533749708905816 -8.764817935554314 -0.01524721197783947 -8.765404181275507
569 -0.015336811915040017 -8.780154747469354 -0.01537684197537601 -8.780781023250883
570 -0.0153336719609797 -8.795488419430333 -0.015275024343281984 -8.796056047594165
571 -0.015337757905945182 -8.810826177336278 -0.015367380762472748 -8.811423428356639
572 -0.015337596740573644 -8.826163774076852 -0.015426781307905913 -8.826850209664544
573 -0.015335859451442956 -8.841499633528295 -0.015253107063472271 -8.842103316728016
574 -0.015336242597550153 -8.856835876125846 -0.015351236471906305 -8.857454553199922
575 -0.015334569197148085 -8.872170445322993 -0.01532088741660118 -8.872775440616524
576 -0.015336501551792026 -8.887506946874785 -0.01533627356402576 -8.88811171418055
577 -0.015335861500352621 -8.902842808375137 -0.01532313423231244 -8.903434848412862
578 -0.015334506891667843 -8.918177315266805 -0.015341964131221176 -8.918776812544083
579 -0.01533126486465335 -8.933508580131457 -0.015394069300964475 -8.934170881845047
580 -0.015337050845846533 -8.948845630977305 -0.01533631351776421 -8.949507195362811
581 -0.015337289404124021 -8.964182920381429 -0.015314852958545089 -8.964822048321356
582 -0.015336615173146129 -8.979519535554575 -0.015465261787176133 -8.980287310108531
583 -0.015330403251573444 -8.994849938806148 -0.015260362531989813 -8.995547672640521
584 -0.01533448901027441 -9.010184427816423 -0.015345502365380525 -9.010893175005902
585 -0.015335595607757569 -9.02552002342418 -0.015326354280114174 -9.026219529286017
586 -0.015337825985625386 -9.040857849409806 -0.015506871044635773 -9.041726400330653
587 -0.015334169240668416 -9.056192018650474 -0.015353969251736998 -9.05708036958239
588 -0.01533414563164115 -9.071526164282115 -0.015337466727942228 -9.072417836310333
589 -0.015333524718880654 -9.086859689000995 -0.015336347371339798 -9.087754183681673
590 -0.01533409273251891 -9.102193781733515 -0.015334658324718475 -9.103088842006391
591 -0.01533417017199099 -9.117527951905506 -0.015312232356518508 -9.11840107436291
592 -0.015335522033274174 -9.13286347393878 -0.015177841391414404 -9.133578915754324
593 -0.015337449964135885 -9.148200923902916 -0.015387852350249887 -9.148966768104573
594 -0.015335350064560771 -9.163536273967477 -0.015331389848142862 -9.164298157952716
595 -0.015334842214360832 -9.178871116181838 -0.015337362233549357 -9.179635520186265
596 -0.01533443327061832 -9.194205549452457 -0.015274191973730922 -9.194909712159996
597 -0.01533577060326934 -9.209541320055726 -0.01536221564747393 -9.21027192780747
598 -0.015333955129608511 -9.224875275185335 -0.015395390242338181 -9.225667318049808
599 -0.015333999739959836 -9.240209274925295 -0.015406684577465057 -9.241074002627274
600 -0.015333203924819827 -9.255542478850115 -0.015332990884780883 -9.256406993512055
601 -0.015332272974774241 -9.27087475182489 -0.015368678187951446 -9.271775671700006
602 -0.01534166126511991 -9.28621641309001 -0.015476102940738201 -9.287251774640744
603 -0.015331677300855518 -9.301548090390865 -0.015326297516003251 -9.302578072156747
604 -0.015331378765404224 -9.31687946915627 -0.015340862004086376 -9.317918934160833
605 -0.015332353580743075 -9.332211822737012 -0.015344554465264082 -9.333263488626097
606 -0.015332822501659394 -9.34754464523867 -0.015317662386223674 -9.34858115101232
607 -0.01533303721807897 -9.36287768245675 -0.015316499304026366 -9.363897650316346
608 -0.015335347410291434 -9.378213029867041 -0.015222733654081822 -9.379120383970427
609 -0.015332338633015752 -9.393545368500057 -0.01532875131815672 -9.394449135288584
610 -0.015333914617076515 -9.408879283117134 -0.015314559498801828 -9.409763694787385
611 -0.0153347491286695 -9.424214032245803 -0.015336878644302488 -9.425100573431687
612 -0.015334829548373818 -9.439548861794178 -0.015346398809924722 -9.440446972241611
613 -0.015331429382786154 -9.454880291176964 -0.01518161352723837 -9.45562858576885
614 -0.01533606620505452 -9.47021635738202 -0.015366760222241283 -9.47099534599109
615 -0.015333517966791988 -9.485549875348811 -0.015194433135911822 -9.486189779127002
616 -0.015336342435330153 -9.50088621778414 -0.015323340333998204 -9.501513119461
617 -0.015336982719600201 -9.51622320050374 -0.015322354156523943 -9.516835473617524
618 -0.01533593568019569 -9.531559136183935 -0.01532660354860127 -9.532162077166126
619 -0.015335308481007814 -9.546894444664943 -0.015287482086569071 -9.547449559252694
620 -0.015334456646814942 -9.562228901311759 -0.01531198895536363 -9.562761548208059
621 -0.015337791200727225 -9.577566692512486 -0.015273524867370724 -9.57803507307543
622 -0.015337814716622234 -9.592904507229107 -0.01533003505319357 -9.593365108128623
623 -0.015337149752303958 -9.608241656981411 -0.015348025411367417 -9.60871313353999
624 -0.01534067871980369 -9.623582335701215 -0.015332300215959549 -9.62404543375595
625 -0.015339121408760547 -9.638921457109976 -0.015369308833032846 -9.639414742588983
626 -0.015337756928056478 -9.654259214038033 -0.015365561190992593 -9.654780303779976
627 -0.01533406050875783 -9.669593274546791 -0.015311677567660808 -9.670091981347637
628 -0.01533207120373845 -9.68492534575053 -0.015296598942950369 -9.685388580290587
629 -0.015336871100589632 -9.70026221685112 -0.015370826609432698 -9.70075940690002
630 -0.01533561320975423 -9.715597830060874 -0.015324764791876078 -9.716084171691895
631 -0.015337056294083596 -9.730934886354957 -0.015227886848151684 -9.731312058540047
632 -0.01533625479787588 -9.746271141152834 -0.015295333042740823 -9.746607391582787
633 -0.015338940592482687 -9.761610081745316 -0.015301782405003905 -9.76190917398779
634 -0.015340116154402495 -9.776950197899717 -0.015346257481724024 -9.777255431469515
635 -0.015339280990883709 -9.7922894788906 -0.015344561124220491 -9.792599992593734
636 -0.015338583057746292 -9.807628061948346 -0.01533591654151678 -9.807935909135251
637 -0.015338507760316134 -9.822966569708662 -0.015332533931359648 -9.823268443066612
638 -0.015337731689214706 -9.838304301397876 -0.015342422481626272 -9.838610865548238
639 -0.01532159224152565 -9.853625893639402 -0.015061389934271575 -9.85367225548251
640 -0.015342459455132485 -9.868968353094534 -0.015340414689853787 -9.869012670172363
641 -0.015341696748510002 -9.884310049843045 -0.015345961460843683 -9.884358631633207
642 -0.015339882019907236 -9.899649931862951 -0.01534430766478181 -9.899702939297988
643 -0.01534080863930285 -9.914990740502255 -0.015335368132218719 -9.915038307430207
644 -0.015341402823105454 -9.93033214332536 -0.01530429683625698 -9.930342604266464
645 -0.015339079219847918 -9.945671222545208 -0.015421121101826429 -9.945763725368291
646 -0.015335220377892256 -9.9610064429231 -0.015250635473057628 -9.961014360841348
647 -0.015342609863728285 -9.976349052786828 -0.015309312008321285 -9.97632367284967
648 -0.01534468256868422 -9.991693735355513 -0.01538472268730402 -9.991708395536975
649 -0.015341478586196899 -10.00703521394171 -0.01532042995095253 -10.007028825487927
650 -0.015341915423050523 -10.022377129364761 -0.015374526241794228 -10.022403351729722
651 -0.015341193368658423 -10.03771832273342 -0.01535325194709003 -10.037756603676812
652 -0.015335035603493452 -10.053053358336914 -0.015245509892702102 -10.053002113569514
653 -0.015343091357499361 -10.068396449694413 -0.015309644769877196 -10.06831175833939
654 -0.015341710625216365 -10.08373816031963 -0.015312198223546148 -10.083623956562937
655 -0.015337081160396338 -10.099075241480026 -0.015373611077666282 -10.098997567640604
656 -0.015352294547483325 -10.11442753602751 -0.015221204748377204 -10.11421877238898
657 -0.01534588453359902 -10.129773420561108 -0.015286522498354316 -10.129505294887334
658 -0.015344214625656605 -10.145117635186764 -0.015319859934970736 -10.144825154822305
659 -0.015352586237713694 -10.160470221424479 -0.015614366484805941 -10.160439521307111
660 -0.015337743936106563 -10.175807965360585 -0.015333138592541217 -10.175772659899653
661 -0.015340010775253177 -10.191147976135838 -0.015344401309266686 -10.19111706120892
662 -0.01533915214240551 -10.206487128278244 -0.015340859116986395 -10.206457920325906
663 -0.015338841266930104 -10.221825969545174 -0.015345509489998221 -10.221803429815905
664 -0.01533970022574067 -10.237165669770915 -0.015346104931086301 -10.237149534746992
665 -0.015342006320133805 -10.25250767609105 -0.015583575656637549 -10.25273311040363
666 -0.015339827025309205 -10.267847503116359 -0.015323595376685262 -10.268056705780316
667 -0.015335149085149168 -10.283182652201509 -0.015331943705677985 -10.283388649485994
668 -0.01533527639694512 -10.298517928598454 -0.015331802889704704 -10.298720452375699
669 -0.015336224669590592 -10.313854153268045 -0.01533754444681108 -10.31405799682251
670 -0.015335865132510663 -10.329190018400555 -0.015331152640283108 -10.329389149462793
671 -0.015335254883393646 -10.344525273283947 -0.015344838332384824 -10.344733987795179
672 -0.015336261037737131 -10.359861534321684 -0.01533088432624936 -10.360064872121429
673 -0.015336615219712257 -10.375198149541397 -0.015352272987365722 -10.375417145108795
674 -0.015334088634699584 -10.390532238176096 -0.015370979998260736 -10.390788125107056
675 -0.015331538952887058 -10.405863777128983 -0.015292284823954106 -10.40608040993101
676 -0.015336908213794232 -10.421200685342777 -0.015320710837841034 -10.42140112076885
677 -0.015335677517578005 -10.436536362860355 -0.015333201689645647 -10.436734322458497
678 -0.015331672877073288 -10.451868035737428 -0.015297827264294028 -10.452032149722791
679 -0.015337524330243468 -10.467205560067672 -0.015330722788348794 -10.46736287251114
680 -0.015338871162384748 -10.482544431230057 -0.015370696550235152 -10.482733569061375
681 -0.015337292337790132 -10.497881723567847 -0.015356803592294455 -10.49809037265367
682 -0.015333365509286523 -10.513215089077134 -0.015434309840202332 -10.513524682493872
683 -0.01533442153595388 -10.528549510613088 -0.015330956550315022 -10.528855639044187
684 -0.015334434621036053 -10.543883945234123 -0.015291252639144659 -10.544146891683331
685 -0.015334725845605135 -10.559218671079728 -0.015411612438037991 -10.55955850412137
686 -0.015333254495635629 -10.574551925575363 -0.015325415041297674 -10.574883919162668
687 -0.015335370413959026 -10.589887295989323 -0.015320588136091828 -10.59020450729876
688 -0.015335279516875744 -10.605222575506199 -0.015288753667846322 -10.605493260966606
689 -0.015331945661455394 -10.620554521167653 -0.015662200376391412 -10.621155461342997
690 -0.015330113796517253 -10.635884634964171 -0.015311501454561949 -10.63646696279756
691 -0.015330941695719958 -10.65121557665989 -0.015333598339930176 -10.65180056113749
692 -0.015331507287919521 -10.66654708394781 -0.015332856960594655 -10.667133418098084
693 -0.015331531688570977 -10.68187861563638 -0.015328044909983874 -10.682461463008067
694 -0.015331123676151037 -10.697209739312532 -0.015342191141098738 -10.697803654149165
695 -0.01533018695190549 -10.712539926264437 -0.015326003124937416 -10.713129657274102
696 -0.015326585760340095 -10.727866512024777 -0.0151608491782099 -10.728290506452312
697 -0.015334023907780648 -10.743200535932557 -0.015345393121242524 -10.743635899573555
698 -0.015333712240681053 -10.758534248173238 -0.01531918733380735 -10.758955086907362
699 -0.01533374646678567 -10.773867994640023 -0.015327783161774277 -10.774282870069136
700 -0.015346748707816004 -10.78921474334784 -0.015103561943396926 -10.789386432012533
701 -0.015333861345425248 -10.804548604693265 -0.015324514731764794 -10.804710946744297
702 -0.015336133260279893 -10.819884737953545 -0.015330972755327821 -10.820041919499625
703 -0.015334800863638521 -10.835219538817183 -0.015344448620453477 -10.835386368120078
704 -0.015334939118474722 -10.850554477935658 -0.01531831887550652 -10.850704686995584
705 -0.015335408877581358 -10.865889886813239 -0.015311038121581078 -10.866015725117165
706 -0.015334168076515197 -10.881224054889755 -0.015443622088059782 -10.881459347205226
707 -0.015334067726507783 -10.896558122616263 -0.015335796913132072 -10.896795144118357
708 -0.015333893243223429 -10.911892015859486 -0.015332364989444614 -10.912127509107801
709 -0.015333898039534688 -10.92722591389902 -0.015373441530391574 -10.927500950638192
710 -0.015332424314692616 -10.942558338213713 -0.015297038666903972 -10.942797989305097
711 -0.015332427201792597 -10.957890765415506 -0.015404349518939852 -10.958202338824037
712 -0.015333628561347724 -10.973224393976853 -0.015328554436564445 -10.973530893260602
713 -0.015333936223760248 -10.988558330200613 -0.015383848128840328 -10.988914741389442
714 -0.015336006600409745 -11.003894336801023 -0.01530172973871231 -11.004216471128155
715 -0.01533239772543311 -11.019226734526457 -0.015326737752184271 -11.01954320888034
716 -0.015335689764469862 -11.034562424290927 -0.015461248951032758 -11.035004457831372
717 -0.015327761135995387 -11.049890185426923 -0.015368429990485311 -11.050372887821856
718 -0.015330116404220462 -11.065220301831143 -0.01533533977344632 -11.065708227595303
719 -0.015331369731575251 -11.080551671562718 -0.015335880918428302 -11.081044108513732
720 -0.015330721111968159 -11.095882392674687 -0.015334615437313914 -11.096378723951046
721 -0.015330926375463605 -11.111213319050151 -0.015324039245024323 -11.111702763196071
722 -0.015331135084852576 -11.126544454135004 -0.01533287768252194 -11.127035640878592
723 -0.015331160416826606 -11.14187561455183 -0.015269301552325486 -11.142304942430918
724 -0.01533288387581706 -11.157208498427648 -0.015358901955187321 -11.157663844386105
725 -0.01533853649161756 -11.172547034919265 -0.015206725895404815 -11.17287057028151
726 -0.015335451113060117 -11.187882486032326 -0.015331500070169568 -11.18820207035168
727 -0.015331530012190342 -11.203214016044516 -0.015257614199072123 -11.203459684550753
728 -0.015334048261865973 -11.218548064306383 -0.01531342281959951 -11.218773107370351
729 -0.01532944394275546 -11.233877508249138 -0.015520400274544955 -11.234293507644896
730 -0.015335170412436127 -11.249212678661575 -0.015320499381050467 -11.249614007025947
731 -0.015333193028345704 -11.26454587168992 -0.015331787150353193 -11.2649457941763
732 -0.01533275805413723 -11.279878629744058 -0.015333129791542888 -11.280278923967844
733 -0.01533361808396876 -11.295212247828026 -0.015354496706277133 -11.29563342067412
734 -0.015330800600349904 -11.310543048428375 -0.015277245361357928 -11.310910666035477
735 -0.015332016535103321 -11.325875064963478 -0.01538593419827521 -11.326296600233752
736 -0.015333559457212686 -11.341208624420691 -0.015334811341017485 -11.341631411574769
737 -0.015333876432850956 -11.356542500853543 -0.01532944873906672 -11.356960860313835
738 -0.01533150989562273 -11.371874010749165 -0.015269969683140516 -11.372230829996976
739 -0.015329215442761779 -11.387203226191927 -0.015211216593161225 -11.387442046590138
740 -0.015335248969495296 -11.402538475161423 -0.01535599147900939 -11.402798038069147
741 -0.015336749935522675 -11.417875225096946 -0.015317145688459276 -11.418115183757607
742 -0.015334674576297402 -11.433209899673244 -0.015344541380181908 -11.433459725137789
743 -0.015334597416222095 -11.448544497089467 -0.015388339292258024 -11.448848064430047
744 -0.015334414644166827 -11.463878911733634 -0.015326774492859841 -11.464174838922906
745 -0.01533547779545188 -11.479214389529085 -0.015323584899306297 -11.479498423822212
746 -0.015335452789440752 -11.494549842318525 -0.015323969069868326 -11.49482239289208
747 -0.015334025025367737 -11.509883867343893 -0.015334258414804935 -11.510156651306886
748 -0.015332222077995538 -11.525216089421889 -0.015394627908244729 -11.525551279215131
749 -0.015332699334248901 -11.540548788756137 -0.01526326877065003 -11.54081454798578
750 -0.015331036783754826 -11.555879825539892 -0.015333474799990653 -11.556148022785772
751 -0.015333675313740969 -11.571213500853633 -0.01530876667238772 -11.571456789458159
752 -0.01533356080763042 -11.586547061661262 -0.01535978950560093 -11.58681657896376
753 -0.015331951342523098 -11.601879013003785 -0.015349946729838849 -11.602166525693598
754 -0.015329852420836686 -11.617208865424622 -0.015350364055484534 -11.617516889749082
755 -0.015332609508186578 -11.63254147493281 -0.015304174600169062 -11.632821064349251
756 -0.015331051452085376 -11.647872526384894 -0.015292517701163888 -11.648113582050415
757 -0.01533261751756072 -11.663205143902456 -0.015328962029889226 -11.663442544080304
758 -0.015332715352997184 -11.678537859255453 -0.015343848196789623 -11.678786392277093
759 -0.015331703191623091 -11.693869562447077 -0.015369675820693374 -11.694156068097787
760 -0.015334234666079282 -11.709203797113156 -0.01532430462539196 -11.709480372723178
761 -0.015332308458164334 -11.724536105571321 -0.015284375427290798 -11.724764748150468
762 -0.01533261309377849 -11.7398687186651 -0.015372328460216522 -11.740137076610685
763 -0.015331995207816362 -11.755200713872917 -0.015308126993477344 -11.755445203604163
764 -0.015334655437618494 -11.770535369310535 -0.015338985761627556 -11.77078418936579
765 -0.015335999615490436 -11.785871368926026 -0.015438821958377957 -11.786223011324168
766 -0.0153312795329839 -11.80120264845901 -0.015350516512989998 -11.801573527837158
767 -0.015331824496388435 -11.816534472955398 -0.015334953693673015 -11.816908481530831
768 -0.01533319866284728 -11.831867671618246 -0.015337383793666958 -11.832245865324499
769 -0.015332529507577419 -11.847200201125824 -0.015319675486534835 -11.847565540811033
770 -0.015334314247593284 -11.862534515373417 -0.015295095462352037 -11.862860636273385
771 -0.01533287544734776 -11.877867390820764 -0.015321774594485759 -11.878182410867872
772 -0.015332869067788125 -11.893200259888552 -0.015325137646868825 -11.89350754851474
773 -0.015332866786047816 -11.9085331266746 -0.015337954880669713 -11.90884550339541
774 -0.015332764992490411 -11.92386589166709 -0.01534659187309444 -11.924192095268504
775 -0.015333184599876403 -11.939199076266966 -0.015355406794697046 -11.939547502063201
776 -0.015336694987490773 -11.954535771254458 -0.015228950697928668 -11.954776452761129
777 -0.015329584665596484 -11.969865355920055 -0.01522541893646121 -11.97000187169759
778 -0.015335506293922663 -11.985200862213977 -0.015376714104786516 -11.985378585802376
779 -0.015333662927150726 -12.000534525141129 -0.01534329685382545 -12.000721882656201
780 -0.015334708103910088 -12.01586923324504 -0.015307737700641155 -12.016029620356843
781 -0.015340212173759938 -12.0312094454188 -0.015382622694596648 -12.03141224305144
782 -0.015336325392127037 -12.046545770810926 -0.01530572036281228 -12.046717963414252
783 -0.015336786955595016 -12.061882557766522 -0.015327284811064601 -12.062045248225317
784 -0.015341348247602582 -12.077223906014124 -0.015389141533523798 -12.07743438975884
785 -0.01533415112644434 -12.092558057140568 -0.015348191326484083 -12.092782581085325
786 -0.015333794243633746 -12.107891851384203 -0.015324024762958289 -12.108106605848283
787 -0.015334282442927361 -12.12322613382713 -0.015339204762130975 -12.123445810610415
788 -0.015321081085130573 -12.13854721491226 -0.014916534209623933 -12.138362344820038
789 -0.015339283272624016 -12.153886498184884 -0.015317803248763084 -12.153680148068801
790 -0.015339744742959738 -12.169226242927843 -0.015321413986384869 -12.169001562055186
791 -0.0153382012154907 -12.184564444143334 -0.015350448060780763 -12.184352010115967
792 -0.015338898776099086 -12.199903342919432 -0.015342087391763926 -12.19969409750773
793 -0.015338902827352285 -12.215242245746785 -0.015321698458865284 -12.215015795966597
794 -0.015338248014450074 -12.230580493761234 -0.015299601620063186 -12.23031539758666
795 -0.015341348620131612 -12.245921842381366 -0.015280761802569032 -12.245596159389228
796 -0.015339568583294749 -12.26126141096466 -0.01534921433776617 -12.260945373726994
797 -0.01533956960774958 -12.276600980572411 -0.015326261101290584 -12.276271634828284
798 -0.015337800234556198 -12.291938780806968 -0.015491918148472904 -12.291763552976757
799 -0.015336521388962864 -12.307275302195931 -0.015280972886830568 -12.307044525863589
800 -0.01533796670846641 -12.322613268904398 -0.015343484608456493 -12.322388010472045
801 -0.01533608753234148 -12.33794935643674 -0.015351678989827634 -12.337739689461872
802 -0.015337676461786031 -12.353287032898526 -0.01534783337265253 -12.353087522834524
803 -0.0153332503978163 -12.368620283296343 -0.015221158927306532 -12.368308681761832
804 -0.015334322629496456 -12.383954605925839 -0.015367586817592382 -12.383676268579425
805 -0.015337323816493154 -12.399291929742331 -0.01530097466893494 -12.39897724324836
806 -0.015337447728961706 -12.414629377471293 -0.015324437990784645 -12.414301681239145
807 -0.01534125250764191 -12.429970629978936 -0.015566906845197081 -12.429868588084343
808 -0.015336117008700967 -12.445306746987637 -0.015350176580250263 -12.445218764664594
809 -0.015335374465212225 -12.46064212145285 -0.015324480831623077 -12.460543245496217
810 -0.015334926173090934 -12.47597704762594 -0.015328049845993518 -12.47587129534221
811 -0.01533570308238268 -12.491312750708323 -0.01533289854414761 -12.49120419388636
812 -0.015332407783716917 -12.50664515849204 -0.0153746095020324 -12.506578803388392
813 -0.015332857565954327 -12.521978016057995 -0.015275932708755135 -12.521854736097147
814 -0.015335201285779476 -12.537313217343774 -0.01533278850838542 -12.537187524605532
815 -0.015336345368996262 -12.552649562712771 -0.015360835194587707 -12.55254835980012
816 -0.015335992584004999 -12.567985555296776 -0.015342255169525743 -12.567890614969645
817 -0.015337970666587352 -12.583323525963364 -0.0153893050737679 -12.583279920043413
818 -0.015333042200654744 -12.598656568164019 -0.015336083341389894 -12.598616003384803
819 -0.01533228657208383 -12.613988854736103 -0.015251009818166494 -12.61386701320297
820 -0.015335177583619953 -12.629324032319722 -0.015327009139582515 -12.629194022342553
821 -0.01533539704978466 -12.644659429369508 -0.015343125024810434 -12.644537147367362
822 -0.015336752356961369 -12.65999618172647 -0.01529601593501866 -12.65983316330238
823 -0.015334498370066285 -12.675330680096536 -0.015332925040274859 -12.675166088342655
824 -0.015335939079523086 -12.69066661917606 -0.015345921134576201 -12.690512009477231
825 -0.015335325244814157 -12.706001944420874 -0.015329264104366302 -12.705841273581598
826 -0.01532977046445012 -12.721331714885325 -0.015222244570031762 -12.72106351815163
827 -0.01533568575978279 -12.736667400645109 -0.015376840252429247 -12.736440358404058
828 -0.015335742058232427 -12.752003142703341 -0.015313522517681121 -12.75175388092174
829 -0.015336927166208625 -12.76734006986955 -0.015348230861127377 -12.767102111782867
830 -0.01533445343375206 -12.782674523303301 -0.015365659678354859 -12.782467771461222
831 -0.015343517484143376 -12.798018040787445 -0.015247465902939438 -12.797715237364162
832 -0.015337129309773444 -12.81335517009722 -0.015336205251514912 -12.813051442615677
833 -0.01533433641307056 -12.82868950651029 -0.015311998827382923 -12.82836344144306
834 -0.015340564912185073 -12.844030071422475 -0.015338646713644266 -12.843702088156704
835 -0.01533691338263452 -12.85936698480511 -0.015342620853334665 -12.859044709010039
836 -0.01533704441972077 -12.87470402922483 -0.015337133407592773 -12.874381842417632
837 -0.015336761344224214 -12.890040790569055 -0.015335760405287146 -12.88971760282292
838 -0.01533717499114573 -12.9053779655602 -0.01534386333078146 -12.9050614661537
839 -0.015335680870339274 -12.92071364643054 -0.015328722959384321 -12.920390189113085
840 -0.015328257903456688 -12.936041904333997 -0.015547853661701083 -12.935938042774787
841 -0.015334608824923634 -12.951376513158921 -0.015369515120983123 -12.95130755789577
842 -0.015335004404187202 -12.966711517563109 -0.0153342604637146 -12.966641818359484
843 -0.015334129938855768 -12.982045647501964 -0.015341776609420776 -12.981983594968906
844 -0.01533637149259448 -12.997382018994559 -0.015344636188820005 -12.997328231157725
845 -0.015325619606301188 -13.01270763860086 -0.015139121888205409 -13.012467353045931
846 -0.015332002192735672 -13.028039640793596 -0.015197681123390793 -13.027665034169322
847 -0.015336801065132022 -13.043376441858728 -0.01533892722800374 -13.043003961397327
848 -0.015337172988802194 -13.05871361484753 -0.015332328714430332 -13.058336290111757
849 -0.015336680179461836 -13.074050295026993 -0.015332050435245038 -13.073668340547002
850 -0.015336399292573332 -13.089386694319566 -0.015320454351603984 -13.088988794898606
851 -0.015336020477116108 -13.104722714796683 -0.015408437978476287 -13.104397232877082
852 -0.015335785457864404 -13.120058500254547 -0.015314753912389279 -13.11971198678947
853 -0.0153360306750983 -13.135394530929645 -0.015331908408552409 -13.135043895198022
854 -0.015336911892518401 -13.150731442822163 -0.015337895322591066 -13.150381790520614
855 -0.015337134338915348 -13.166068577161079 -0.015337829850614071 -13.165719620371227
856 -0.015336098149418831 -13.181404675310498 -0.0153333883266896 -13.181053008697917
857 -0.015337013266980648 -13.196741688577479 -0.015341961616650223 -13.196394970314568
858 -0.015334327099844813 -13.212076015677324 -0.015299371723085643 -13.211694342037653
859 -0.015337254805490374 -13.227413270482815 -0.015393958473578096 -13.22708830051123
860 -0.01533573167398572 -13.2427490021568 -0.015327553683891892 -13.242415854195123
861 -0.015335227455943823 -13.258084229612745 -0.015342894848436118 -13.257758749043559
862 -0.015334823727607727 -13.273419053340353 -0.015391502901911736 -13.27315025194547
863 -0.015334417996928095 -13.288753471337282 -0.015312544815242291 -13.288462796760712
864 -0.015338507294654847 -13.304091978631936 -0.015228137793019413 -13.303690934553732
865 -0.015334775252267719 -13.319426753884203 -0.015316306427121163 -13.319007240980852
866 -0.015334744798019528 -13.334761498682223 -0.01533629633486271 -13.334343537315714
867 -0.015335023403167725 -13.35009652208539 -0.015340719185769559 -13.349684256501483
868 -0.01533674686215818 -13.365433268947548 -0.015311125479638577 -13.364995381981121
869 -0.015337544912472367 -13.380770813860021 -0.015333803929388523 -13.38032918591051
870 -0.015334985312074422 -13.396105799172096 -0.015309080947190523 -13.3956382668577
871 -0.015337776113301515 -13.411443575285398 -0.015486420737579465 -13.41112468759528
872 -0.015334723377600312 -13.426778298662999 -0.015343901654705405 -13.426468589249986
873 -0.015333690401166677 -13.442111989064166 -0.015331668313592672 -13.441800257563578
874 -0.015333127370104194 -13.45744511643427 -0.015338415000587701 -13.457138672564167
875 -0.015334272058680654 -13.47277938849295 -0.015340463630855084 -13.472479136195021
876 -0.015334678441286087 -13.488114066934237 -0.015352258877828717 -13.48783139507285
877 -0.015339211048558354 -13.503453277982796 -0.015419190376996994 -13.503250585449848
878 -0.015333086112514138 -13.51878636409531 -0.01523194955661893 -13.518482535006466
879 -0.015334231406450271 -13.534120595501761 -0.015348825510591269 -13.533831360517057
880 -0.015335624804720283 -13.549456220306482 -0.015353498561307789 -13.549184859078364
881 -0.015334904193878174 -13.56479112450036 -0.015333783626556397 -13.56451864270492
882 -0.015334857581183314 -13.580125982081544 -0.015325842332094908 -13.579844485037015
883 -0.015337025094777346 -13.59546300717632 -0.015314143802970647 -13.595158628839986
884 -0.015333019196987152 -13.610796026373308 -0.01535101979970932 -13.610509648639695
885 -0.015334001602604985 -13.626130027975913 -0.015343322465196253 -13.62585297110489
886 -0.015336882788687944 -13.641466910764601 -0.015398608893156052 -13.641251579998046
887 -0.015329891070723533 -13.656796801835325 -0.01528712953440845 -13.656538709532455
888 -0.015333131281659007 -13.672129933116985 -0.015360544109717012 -13.671899253642172
889 -0.01533445930108428 -13.687464392418068 -0.015266888355836273 -13.687166141998008
890 -0.015329021587967872 -13.702793414006036 -0.015352423023432493 -13.70251856502144
891 -0.0153326116502285 -13.718126025656264 -0.01533204228617251 -13.717850607307613
892 -0.015333232516422868 -13.733459258172687 -0.015334622515365482 -13.733185229822977
893 -0.015333854733034969 -13.748793112905721 -0.015326718147844077 -13.74851194797082
894 -0.015333132212981581 -13.764126245118703 -0.01532934452407062 -13.763841292494892
895 -0.015332671999931335 -13.779458917118635 -0.015349655598402023 -13.779190948093294
896 -0.015335431089624763 -13.79479434820826 -0.015385516127571464 -13.794576464220865
897 -0.015326249599456786 -13.810120597807718 -0.015304969158023596 -13.809881433378889
898 -0.015333575569093228 -13.82545417337681 -0.01532488949596882 -13.825206322874857
899 -0.015332673117518425 -13.840786846494328 -0.015334343677386642 -13.840540666552243
900 -0.01533338725566864 -13.856120233749998 -0.015334136318415403 -13.855874802870659
901 -0.01533498866483569 -13.871455222414834 -0.015300193428993225 -13.871174996299652
902 -0.015335083939135075 -13.88679030635397 -0.015377121977508068 -13.88655211827716
903 -0.015335740614682436 -13.902126046968652 -0.015461141150444746 -13.902013259427605
904 -0.015331524796783924 -13.917457571765436 -0.01533742262981832 -13.917350682057423
905 -0.01533142696134746 -13.932788998726783 -0.01533309817314148 -13.932683780230564
906 -0.01533182142302394 -13.948120820149807 -0.015260049840435386 -13.947943830070999
907 -0.015332852117717266 -13.963453672267525 -0.015334488637745381 -13.963278318708744
908 -0.0153327118139714 -13.978786384081497 -0.015322116669267416 -13.978600435378011
909 -0.015327894454821944 -13.994114278536319 -0.015303910011425614 -13.993904345389437
910 -0.015336792962625623 -14.009451071498944 -0.015360998502001167 -14.009265343891437
911 -0.015335018932819366 -14.024786090431764 -0.015334771061316133 -14.024600114952753
912 -0.015335864154621959 -14.040121954586386 -0.015323251485824585 -14.039923366438577
913 -0.015333861252292991 -14.055455815838679 -0.015330595429986715 -14.055253961868564
914 -0.01533746118657291 -14.07079327702525 -0.015342485578730702 -14.070596447447295
915 -0.015333772636950016 -14.0861270496622 -0.015288156224414706 -14.08588460367171
916 -0.015333064831793308 -14.101460114493994 -0.015375404711812734 -14.101260008383523
917 -0.015334028005599975 -14.116794142499595 -0.015254364348948002 -14.116514372732471
918 -0.015334356669336557 -14.132128499168932 -0.015336138242855669 -14.131850510975326
919 -0.015333876991644502 -14.147462376160576 -0.015357623435556888 -14.147208134410883
920 -0.015329763805493713 -14.162792139966069 -0.01527726799249649 -14.16248540240338
921 -0.015334383165463806 -14.178126523131532 -0.015361416107043623 -14.177846818510424
922 -0.015336537966504693 -14.193463061098036 -0.0153603445738554 -14.19320716308428
923 -0.015333628049120307 -14.208796689147157 -0.015303882071748376 -14.208511045156028
924 -0.015336095076054334 -14.224132784223212 -0.015346136037260294 -14.223857181193289
925 -0.015334109961986541 -14.239466894185199 -0.015336769353598356 -14.239193950546888
926 -0.015335175069049 -14.254802069254248 -0.015313052013516426 -14.254507002560404
927 -0.015337127633392811 -14.27013919688764 -0.01531559987924993 -14.269822602439653
928 -0.015334992716088892 -14.285474189603729 -0.015329806273803115 -14.285152408713456
929 -0.01533360411413014 -14.300807793717858 -0.015335103496909142 -14.300487512210365
930 -0.01533586038276553 -14.316143654100625 -0.01536371437832713 -14.315851226588693
931 -0.015335586154833436 -14.331479240255458 -0.015357174118980766 -14.331208400707673
932 -0.015343100670725108 -14.346822340926183 -0.015242773527279495 -14.346451174234954
933 -0.015333486720919609 -14.362155827647102 -0.015340721560642123 -14.361791895795596
934 -0.015335893118754029 -14.377491720765857 -0.015339722856879234 -14.377131618652475
935 -0.015335365803912282 -14.392827086569769 -0.015337162464857102 -14.392468781117332
936 -0.015336120501160622 -14.40816320707093 -0.015371372317895293 -14.407840153435227
937 -0.01533230603672564 -14.423495513107655 -0.015318579925224184 -14.423158733360452
938 -0.015331875625997781 -14.438827388733653 -0.015403520548716187 -14.438562253909168
939 -0.015336819272488356 -14.45416420800614 -0.015386605868116021 -14.453948859777284
940 -0.015334453945979477 -14.46949866195212 -0.01532974154688418 -14.469278601324168
941 -0.015333237638697029 -14.484831899590816 -0.015348074771463872 -14.484626676095631
942 -0.015333573427051305 -14.500165473017868 -0.01532436409033835 -14.49995104018597
943 -0.01533208116889 -14.515497554186757 -0.015368780726566911 -14.515319820912536
944 -0.015334723703563213 -14.53083227789032 -0.015115723293274642 -14.53043554420581
945 -0.015337395668029784 -14.546169673558351 -0.015318981232121586 -14.545754525437932
946 -0.01533627901226282 -14.561505952570615 -0.015333266044035555 -14.561087791481967
947 -0.015335140842944383 -14.57684109341356 -0.015326906740665436 -14.576414698222631
948 -0.015335952769964934 -14.592177046183524 -0.015388180036097765 -14.59180287825873
949 -0.015335957985371351 -14.607513004168895 -0.015305288182571531 -14.6071081664413
950 -0.015335330506786704 -14.622848334675682 -0.01533505474217236 -14.622443221183472
951 -0.015335230203345419 -14.638183564879027 -0.015337830875068903 -14.637781052058541
952 -0.015334799233824015 -14.65351836411285 -0.015345101756975055 -14.653126153815515
953 -0.015335527062416077 -14.668853891175266 -0.015365625917911529 -14.668491779733428
954 -0.015338560286909341 -14.684192451462176 -0.015392294060438872 -14.683884073793866
955 -0.015331916185095907 -14.699524367647271 -0.015336950309574604 -14.69922102410344
956 -0.01533381356857717 -14.714858181215849 -0.015324925677850843 -14.714545949781291
957 -0.015334125421941281 -14.73019230663779 -0.015337342023849487 -14.729883291805141
958 -0.015334291569888591 -14.745526598207679 -0.015334991412237287 -14.745218283217378
959 -0.015333805046975613 -14.760860403254654 -0.015322763938456774 -14.760541047155835
960 -0.015333990380167962 -14.776194393634821 -0.015343311429023742 -14.77588435858486
961 -0.01532673123292625 -14.791521124867748 -0.015530812181532383 -14.791415170766392
962 -0.015328418556600809 -14.806849543424349 -0.015290818456560374 -14.806705989222952
963 -0.015330790262669324 -14.822180333687019 -0.01533745350316167 -14.822043442726113
964 -0.015329910209402442 -14.837510243896421 -0.015323831420391797 -14.837367274146505
965 -0.015330999437719584 -14.85284124333414 -0.01532165240496397 -14.852688926551469
966 -0.015331318276003003 -14.868172561610143 -0.015333051327615976 -14.868021977879085
967 -0.015330521063879133 -14.883503082674022 -0.015327549818903208 -14.883349527697987
968 -0.01533150696195662 -14.898834589635978 -0.015331257274374366 -14.898680784972361
969 -0.015326713491231204 -14.914161303127209 -0.015407966403290629 -14.914088751375653
970 -0.0153301190584898 -14.929491422185698 -0.01531135756522417 -14.929400108940877
971 -0.015331799536943436 -14.944823221722642 -0.015355316083878278 -14.944755425024756
972 -0.015332010621204973 -14.960155232343846 -0.015347757935523986 -14.96010318296028
973 -0.01533001041971147 -14.975485242763558 -0.015290294168516993 -14.975393477128797
974 -0.015330843767151237 -14.990816086530709 -0.015320733748376369 -14.990714210877174
975 -0.015331116458401083 -15.00614720298911 -0.015319224493578077 -15.006033435370751
976 -0.015332267060875893 -15.021479470049986 -0.015241453144699334 -15.021274888515451
977 -0.015335481055080891 -15.036814951105066 -0.015316210826858878 -15.03659109934231
978 -0.015333403553813695 -15.05214835465888 -0.015317669603973627 -15.051908768946284
979 -0.015333761041983963 -15.067482115700864 -0.015333384089171887 -15.067242153035455
980 -0.015333630330860614 -15.082815746031725 -0.015319353993982076 -15.082561507029437
981 -0.015339383902028204 -15.098155129933753 -0.015437485137954354 -15.097998992167392
982 -0.015332392742857337 -15.11348752267661 -0.015333738829940557 -15.113332730997334
983 -0.015331732388585807 -15.128819255065196 -0.015324415639042854 -15.128657146636376
984 -0.015332708321511745 -15.144151963386708 -0.015320104220882058 -15.143977250857258
985 -0.015332342451438307 -15.159484305838147 -0.01532948249951005 -15.159306733356768
986 -0.015330597292631865 -15.174814903130779 -0.015305380197241902 -15.17461211355401
987 -0.01533292387612164 -15.1901478270069 -0.015388853522017598 -15.190000967076028
988 -0.01532968208193779 -15.205477509088837 -0.015335303032770753 -15.205336270108798
989 -0.01533153485506773 -15.220809043943905 -0.015356378396973014 -15.220692648505771
990 -0.015330134611576795 -15.236139178555483 -0.015313168847933411 -15.236005817353705
991 -0.01533209760673344 -15.251471276162217 -0.01536143640987575 -15.251367253763581
992 -0.015331127122044564 -15.266802403284261 -0.0153425139375031 -15.266709767701084
993 -0.01533162547275424 -15.282134028757016 -0.015326780080795289 -15.282036547781878
994 -0.015330475941300391 -15.297464504698317 -0.015348375076428056 -15.297384922858306
995 -0.01532568847760558 -15.312790193175923 -0.015325094573199749 -15.312710017431506
996 -0.015328758722171187 -15.328118951898094 -0.015315517131239176 -15.328025534562745
997 -0.015329645713791251 -15.343448597611886 -0.015331047866493464 -15.343356582429237
998 -0.015330274822190404 -15.358778872434076 -0.015337392827495933 -15.358693975256733
999 -0.015330180060118437 -15.374109052494195 -0.01533308052457869 -15.374027055781312
1000 -0.015330992033705115 -15.3894400445279 -0.015386625053361058 -15.389413680834673
1001 -0.015330603066831826 -15.404770647594733 -0.015344141377136111 -15.40475782221181
1002 -0.01532879052683711 -15.42009943812157 -0.015352165978401899 -15.420109988190212
1003 -0.015331375692039729 -15.435430813813609 -0.0153123929630965 -15.435422381153309
1004 -0.015328671736642718 -15.450759485550252 -0.015287283342331648 -15.45070966449564
1005 -0.015330075426027179 -15.466089560976279 -0.015335479564964772 -15.466045144060605
1006 -0.015330820856615902 -15.481420381832894 -0.015316843101754785 -15.481361987162359
1007 -0.015330180199816823 -15.49675056203271 -0.015328730875626206 -15.496690718037986
1008 -0.015330544719472528 -15.512081106752182 -0.015327341202646495 -15.512018059240631
1009 -0.01532995905727148 -15.527411065809455 -0.015330139920115471 -15.527348199160746
1010 -0.015323260007426143 -15.54273432581688 -0.015211839415132999 -15.54256003857588
1011 -0.015334617532789706 -15.55806894334967 -0.015325742261484265 -15.557885780837365
1012 -0.015332880383357405 -15.573401823733029 -0.015346067631617189 -15.573231848468982
1013 -0.015334536461159587 -15.588736360194188 -0.015364415757358075 -15.58859626422634
1014 -0.015334034198895096 -15.604070394393084 -0.015203203866258263 -15.603799468092598
1015 -0.015333694964647293 -15.619404089357731 -0.015341877890750765 -15.61914134598335
1016 -0.015333531983196735 -15.634737621340928 -0.015329627878963947 -15.634470973862314
1017 -0.015333260502666235 -15.650070881843595 -0.015377781167626382 -15.64984875502994
1018 -0.015333280479535461 -15.66540416232313 -0.015383434249088168 -15.665232189279028
1019 -0.015332292998209596 -15.68073645532134 -0.015318729728460313 -15.680550919007487
1020 -0.015331996604800224 -15.69606845192614 -0.015339450910687447 -15.695890369918175
1021 -0.01533285453915596 -15.711401306465296 -0.015305412467569113 -15.711195782385744
1022 -0.01533114113844931 -15.726732447603746 -0.015372423874214291 -15.726568206259959
1023 -0.015328868618234992 -15.742061316221982 -0.015386854857206344 -15.741955061117165
1024 -0.015331190498545765 -15.757392506720528 -0.015330247022211552 -15.757285308139377
1025 -0.015331237157806755 -15.772723743878334 -0.015331406565383076 -15.77261671470476
1026 -0.015331207262352108 -15.788054951140687 -0.015325311059132218 -15.787942025763893
1027 -0.015331774251535535 -15.803386725392222 -0.015321285277605057 -15.803263311041498
1028 -0.01533216778188944 -15.818718893174111 -0.015332484198734165 -15.818595795240231
1029 -0.015331809548661113 -15.834050702722772 -0.015326086105778814 -15.83392188134601
1030 -0.015331263747066259 -15.849381966469839 -0.015332180634140968 -15.849254061980151
1031 -0.015330817038193344 -15.864712783508033 -0.01534813097678125 -15.864602192956932
1032 -0.015329849487170578 -15.880042632995202 -0.015259464271366596 -15.879861657228298
1033 -0.015341490134596824 -15.8953841231298 -0.01555136740207672 -15.895413024630376
1034 -0.015330117987468838 -15.910714241117269 -0.01533211637288332 -15.91074514100326
1035 -0.015329532232135535 -15.926043773349404 -0.015326110506430268 -15.92607125150969
1036 -0.015328894834965467 -15.94137266818437 -0.015330232493579388 -15.941401484003269
1037 -0.015329939778894186 -15.956702607963264 -0.015309093380346894 -15.956710577383616
1038 -0.015329687530174852 -15.972032295493438 -0.01532891415990889 -15.972039491543525
1039 -0.015333252772688866 -15.987365548266126 -0.015364037035033107 -15.987403528578557
1040 -0.015324912732467055 -16.002690460998593 -0.015324385603889823 -16.002727914182447
1041 -0.015329114440828562 -16.01801957543942 -0.015378440637141466 -16.01810635481959
1042 -0.015328039648011327 -16.033347615087433 -0.015363814914599061 -16.03347016973419
1043 -0.015325004467740655 -16.048672619555173 -0.015284338919445872 -16.048754508653637
1044 -0.015328494179993869 -16.064001113735166 -0.015390291344374418 -16.06414479999801
1045 -0.015329098934307695 -16.079330212669475 -0.01530905538238585 -16.079453855380397
1046 -0.015329106757417322 -16.094659319426892 -0.015339292446151375 -16.094793147826547
1047 -0.015329604037106037 -16.109988923463998 -0.015315173286944627 -16.11010832111349
1048 -0.015330493589863181 -16.125319417053863 -0.015529170166701078 -16.12563749128019
1049 -0.015329313278198243 -16.14064873033206 -0.015319100767374038 -16.140956592047566
1050 -0.015327100874856114 -16.155975831206916 -0.01532347216270864 -16.156280064210275
1051 -0.01532762129791081 -16.171303452504826 -0.01532650594599545 -16.17160657015627
1052 -0.015326843038201332 -16.18663029554303 -0.015334459021687508 -16.18694102917796
1053 -0.015327978832647204 -16.201958274375677 -0.015326511347666383 -16.202267540525625
1054 -0.015327734733000397 -16.217286009108676 -0.015337224397808314 -16.217604764923433
1055 -0.01532605579122901 -16.232612064899904 -0.015321658272296191 -16.232926423195728
1056 -0.01532765869051218 -16.247939723590417 -0.015333639970049263 -16.248260063165777
1057 -0.015327640622854233 -16.26326736421327 -0.01533051710575819 -16.263590580271536
1058 -0.015331342024728656 -16.278598706238 -0.015632741572335362 -16.279223321843872
1059 -0.015324845258146525 -16.293923551496146 -0.015333479968830943 -16.294556801812703
1060 -0.015325044514611363 -16.309248596010757 -0.01533797150477767 -16.30989477331748
1061 -0.015324311936274171 -16.324572907947033 -0.01532616293989122 -16.325220936257374
1062 -0.015326852444559336 -16.339899760391592 -0.015362452110275626 -16.340583388367648
1063 -0.01532501084730029 -16.35522477123889 -0.015289220120757818 -16.355872608488404
1064 -0.015326313767582178 -16.370551085006472 -0.015368820261210203 -16.371241428749613
1065 -0.015329274581745267 -16.385880359588217 -0.015363257611170411 -16.386604686360783
1066 -0.015318316221237183 -16.401198675809454 -0.015134092606604099 -16.40173877896739
1067 -0.015328059485182167 -16.416526735294635 -0.015325709013268352 -16.417064487980657
1068 -0.01532635516487062 -16.431853090459505 -0.015341394999995827 -16.432405882980653
1069 -0.015325499698519707 -16.447178590158025 -0.015330621413886547 -16.44773650439454
1070 -0.015326234325766564 -16.46250482448379 -0.01532689230516553 -16.463063396699706
1071 -0.015325708827003837 -16.477830533310794 -0.015326436376199126 -16.478389833075905
1072 -0.015326954517513513 -16.493157487828306 -0.015341680869460106 -16.493731513945367
1073 -0.015320063987746834 -16.508477551816053 -0.015189029183238745 -16.508920543128607
1074 -0.015329466760158538 -16.52380701857621 -0.015319424960762263 -16.52423996808937
1075 -0.015325910784304142 -16.539132929360516 -0.015248808125033975 -16.5394887762144
1076 -0.015328706707805395 -16.55446163606832 -0.015368498768657446 -16.55485727498306
1077 -0.015327452076599002 -16.56978908814492 -0.015420832531526684 -16.570278107514586
1078 -0.015328521374613047 -16.585117609519532 -0.015332637634128333 -16.585610745148713
1079 -0.015327397361397743 -16.60044500688093 -0.015314001450315117 -16.600924746599027
1080 -0.01532767158932984 -16.615772678470258 -0.015325170801952481 -16.616249917400978
1081 -0.015328619442880154 -16.631101297913137 -0.015314712515100836 -16.631564629916078
1082 -0.015327229397371411 -16.64642852731051 -0.01529575027525425 -16.64686038019133
1083 -0.015327345253899694 -16.66175587256441 -0.015351959271356463 -16.662212339462688
1084 -0.01532883420586586 -16.677084706770277 -0.01531001296825707 -16.677522352430945
1085 -0.015326263010501861 -16.692410969780777 -0.015364718111231922 -16.692887070542177
1086 -0.01533054020255804 -16.707741509983336 -0.015362901706248521 -16.708249972248424
1087 -0.01532867825590074 -16.723070188239237 -0.015370883140712976 -16.723620855389136
1088 -0.015326416026800871 -16.73839660426604 -0.015347693162038923 -16.738968548551174
1089 -0.01532779703848064 -16.75372440130452 -0.015328782983124256 -16.7542973315343
1090 -0.015327539667487145 -16.76905194097201 -0.015323502942919731 -16.76962083447722
1091 -0.015326276561245323 -16.784378217533256 -0.015375951770693064 -16.784996786247913
1092 -0.01532765212468803 -16.799705869657945 -0.015336238034069537 -16.800333024281983
1093 -0.015327296638861298 -16.815033166296807 -0.01533186063170433 -16.815664884913687
1094 -0.01532659069634974 -16.830359756993158 -0.015361424721777438 -16.831026309635465
1095 -0.01532488940283656 -16.845684646395995 -0.01516076447442174 -16.84618707410989
1096 -0.015329257491976023 -16.861013903887972 -0.015337527729570866 -16.86152460183946
1097 -0.015327207231894135 -16.876341111119867 -0.015330235287547112 -16.876854837127006
1098 -0.015328499162569642 -16.891669610282438 -0.015318775596097112 -16.892173612723102
1099 -0.015327168814837932 -16.906996779097277 -0.015318670263513922 -16.907492282986617
1100 -0.015328242117539049 -16.922325021214817 -0.015370147163048386 -16.922862430149664
1101 -0.015327623207122087 -16.937652644421938 -0.01535029262304306 -16.938212722772708
1102 -0.015317401196807624 -16.952970045618745 -0.015077841049060226 -16.953290563821767
1103 -0.01532910014502704 -16.968299145763773 -0.015329439984634518 -16.9686200038064
1104 -0.015329960035160184 -16.983629105798933 -0.015326764900237322 -16.983946768706637
1105 -0.015330127580091358 -16.998959233379026 -0.015328090032562613 -16.9992748587392
1106 -0.01532971034757793 -17.014288943726605 -0.015325119392946363 -17.014599978132146
1107 -0.015329866763204336 -17.029618810489808 -0.015336723532527685 -17.029936701664674
1108 -0.015330269979313017 -17.04494908046912 -0.01531952149234712 -17.045256223157022
1109 -0.015330260898917914 -17.060279341368037 -0.015320486994460225 -17.060576710151484
1110 -0.01532944436185062 -17.075608785729887 -0.01534050120972097 -17.075917211361205
1111 -0.015330449072644114 -17.09093923480253 -0.01526926327496767 -17.09118647463617
1112 -0.015330155054107309 -17.10626938985664 -0.015320638660341501 -17.106507113296512
1113 -0.015330258244648575 -17.121599648101288 -0.01534277806058526 -17.121849891357098
1114 -0.015332300029695035 -17.136931948130982 -0.015308337239548563 -17.137158228596647
1115 -0.01533157960511744 -17.1522635277361 -0.015338228829205037 -17.15249645742585
1116 -0.015328356949612498 -17.167591884685713 -0.015414945548400283 -17.16791140297425
1117 -0.015329888463020325 -17.182921773148735 -0.015376061154529452 -17.18328746412878
1118 -0.015331478789448738 -17.198253251938183 -0.015333090536296367 -17.198620554665077
1119 -0.01532934228889644 -17.21358259422708 -0.015327971801161766 -17.21394852646624
1120 -0.015330762974917889 -17.228913357202 -0.01527860895730555 -17.229227135423546
1121 -0.015331509243696927 -17.244244866445698 -0.015298094600439072 -17.244525230023985
1122 -0.015330618107691407 -17.259575484553388 -0.015327215008437634 -17.259852445032422
1123 -0.015331360418349505 -17.27490684497174 -0.015277861850336194 -17.275130306882758
1124 -0.015325667383149267 -17.290232512354887 -0.01511845700442791 -17.290248763887185
1125 -0.015331815928220749 -17.305564328283108 -0.015320851281285287 -17.30556961516847
1126 -0.015333670191466808 -17.320897998474575 -0.015332104079425335 -17.320901719247896
1127 -0.01533404984511435 -17.33623204831969 -0.015332135744392872 -17.33623385499229
1128 -0.015330482041463256 -17.351562530361154 -0.01545748352073133 -17.35169133851302
1129 -0.015333666373044253 -17.3668961967342 -0.015338432276621461 -17.367029770789642
1130 -0.015331341791898013 -17.3822275385261 -0.015316413110122084 -17.382346183899763
1131 -0.015330641157925129 -17.397558179684022 -0.01532775405794382 -17.397673937957705
1132 -0.015331759164109827 -17.41288993884813 -0.01535050505772233 -17.413024443015427
1133 -0.015333342598751187 -17.428223281446883 -0.014923326252028347 -17.427947769267455
1134 -0.015335927344858646 -17.44355920879174 -0.015327222645282745 -17.443274991912737
1135 -0.01533741527236998 -17.45889662406411 -0.015326750092208385 -17.458601742004944
1136 -0.015337350498884916 -17.474233974562996 -0.015348683716729284 -17.473950425721675
1137 -0.015334803517907858 -17.489568778080905 -0.01535444320179522 -17.48930486892347
1138 -0.015334690129384399 -17.50490346821029 -0.015341909369453788 -17.504646778292923
1139 -0.015337934065610171 -17.5202414022759 -0.015306165674701333 -17.519952943967624
1140 -0.01533776349388063 -17.535579165769782 -0.015329660521820188 -17.535282604489446
1141 -0.015344629855826497 -17.550923795625607 -0.015630607260391116 -17.550913211749837
1142 -0.015335231693461538 -17.56625902731907 -0.015367951896041631 -17.56628116364588
1143 -0.01533316313289106 -17.58159219045196 -0.015335646783933043 -17.58161681042981
1144 -0.01533343237824738 -17.59692562283021 -0.01533934366889298 -17.596956154098702
1145 -0.015333174634724856 -17.612258797464936 -0.015331861283630132 -17.612288015382333
1146 -0.015333425160497427 -17.627592222625434 -0.015343498392030596 -17.627631513774364
1147 -0.015332186361774802 -17.64292440898721 -0.015337355015799404 -17.642968868790163
1148 -0.015333065390586853 -17.658257474377795 -0.015296639548614622 -17.65826550833878
1149 -0.015335699263960122 -17.673593173641756 -0.01527624106965959 -17.67354174940844
1150 -0.015335475327447057 -17.688928648969203 -0.015290068089962005 -17.6888318174984
1151 -0.015336372330784798 -17.70426502129999 -0.015416522324085236 -17.704248339822485
1152 -0.015333944233134389 -17.719598965533123 -0.015311738103628158 -17.71956007792611
1153 -0.015333075169473886 -17.734932040702596 -0.015323904296383261 -17.734883982222495
1154 -0.015336963906884193 -17.75026900460948 -0.015409156354144216 -17.75029313857664
1155 -0.01533174472860992 -17.765600749338088 -0.01528579881414771 -17.76557893739079
1156 -0.015332486201077699 -17.780933235539166 -0.015320389019325375 -17.780899326410115
1157 -0.01533261383883655 -17.796265849378003 -0.015342632727697491 -17.796241959137813
1158 -0.015332707343623042 -17.811598556721627 -0.015280312905088068 -17.8115222720429
1159 -0.015331726334989072 -17.826930283056615 -0.01533477297052741 -17.826857045013426
1160 -0.015332636889070272 -17.842262919945686 -0.015330305555835366 -17.84218735056926
1161 -0.015332620590925217 -17.85759554053661 -0.015340786753222346 -17.857528137322483
1162 -0.015332660544663668 -17.872928201081276 -0.015327815897762775 -17.872855953220245
1163 -0.015332275535911322 -17.888260476617187 -0.015334292547777295 -17.888190245768023
1164 -0.015331558044999838 -17.903592034662186 -0.015313651412725449 -17.903503897180748
1165 -0.015337203722447157 -17.91892923838463 -0.015270635019987822 -17.918774532200736
1166 -0.015333666047081352 -17.934262904431712 -0.015336994314566255 -17.934111526515302
1167 -0.015333363926038146 -17.94959626835775 -0.01533687231130898 -17.94944839882661
1168 -0.015333923790603877 -17.964930192148355 -0.015303095849230886 -17.96475149467584
1169 -0.015332779055461288 -17.980262971203818 -0.015311717428267002 -17.98006321210411
1170 -0.015334861259907484 -17.995597832463726 -0.01530370358377695 -17.995366915687885
1171 -0.01533155534416437 -18.01092938780789 -0.015337536716833711 -18.01070445240472
1172 -0.015334007795900106 -18.02626339560379 -0.015331236552447081 -18.02603568895717
1173 -0.01533517255447805 -18.04159856815827 -0.01533691850490868 -18.041372607462076
1174 -0.015334391361102461 -18.056932959519372 -0.015391533076763154 -18.05676414053884
1175 -0.01533282152377069 -18.072265781043143 -0.01534172254614532 -18.072105863084985
1176 -0.015331567358225584 -18.087597348401367 -0.015325166936963796 -18.08743103002195
1177 -0.015332536026835441 -18.102929884428203 -0.015335916308686137 -18.102766946330636
1178 -0.015330419735983014 -18.118260304164185 -0.015354914683848619 -18.118121861014483
1179 -0.015334019996225834 -18.13359432416041 -0.015443061757832766 -18.133564922772315
1180 -0.015331218903884291 -18.148925543064294 -0.015362030407413841 -18.14892695317973
1181 -0.015331174759194256 -18.164256717823488 -0.015334384283050895 -18.16426133746278
1182 -0.015330738062039018 -18.179587455885528 -0.015330596780404448 -18.179591934243184
1183 -0.015331221371889114 -18.194918677257416 -0.015330199850723147 -18.194922134093908
1184 -0.01533085280098021 -18.210249530058395 -0.015327653847634792 -18.210249787941542
1185 -0.015330549282953142 -18.22558007934135 -0.015336081245914101 -18.225585869187455
1186 -0.015335016930475832 -18.240915096271824 -0.015254285465925933 -18.24084015465338
1187 -0.015334252826869487 -18.25624934909869 -0.015366635425016284 -18.256206790078398
1188 -0.015331898676231503 -18.27158124777492 -0.01533022834919393 -18.27153701842759
1189 -0.015331277716904878 -18.286912525491825 -0.015320266783237457 -18.28685728521083
1190 -0.015331266028806568 -18.30224379152063 -0.01532802483998239 -18.30218531005081
1191 -0.015331035247072577 -18.317574826767704 -0.015292430110275746 -18.317477740161085
1192 -0.015337321627885103 -18.33291214839559 -0.015400334633886814 -18.332878074794973
1193 -0.015341537026688456 -18.34825368542228 -0.015191902592778205 -18.348069977387752
1194 -0.01533149816095829 -18.363585183583236 -0.015315397921949626 -18.3633853753097
1195 -0.01533259400166571 -18.378917777584903 -0.015326943993568421 -18.37871231930327
1196 -0.015333307813853026 -18.394251085398757 -0.015321447281166911 -18.394033766584435
1197 -0.01533301784656942 -18.409584103245326 -0.015335725713521242 -18.409369492297955
1198 -0.015333070838823914 -18.42491717408415 -0.01533860326744616 -18.4247080955654
1199 -0.015331862727180123 -18.44024903681133 -0.015324865654110908 -18.44003296121951
1200 -0.015330745186656714 -18.455579781997987 -0.015357617428526283 -18.45539057864804
1201 -0.01533395959995687 -18.470913741597943 -0.015346175758168101 -18.470736754406207
1202 -0.015330606093630194 -18.486244347691574 -0.01528568142093718 -18.486022435827145
1203 -0.015333125460892915 -18.501577473152466 -0.015323973633348942 -18.501346409460496
1204 -0.01533348266966641 -18.516910955822134 -0.015330290189012885 -18.51667669964951
1205 -0.01533209253102541 -18.53224304835316 -0.015290858037769795 -18.531967557687278
1206 -0.015332945948466658 -18.547575994301624 -0.015337404841557146 -18.547304962528834
1207 -0.015336812194436788 -18.562912806496062 -0.015342385228723287 -18.562647347757558
1208 -0.01533476570621133 -18.578247572202272 -0.015367252519354224 -18.578014600276912
1209 -0.01533386968076229 -18.593581441883035 -0.015319671668112277 -18.593334271945025
1210 -0.015337301464751363 -18.608918743347786 -0.015214672079309821 -18.608548944024335
1211 -0.01533551118336618 -18.624254254531152 -0.015338492766022681 -18.62388743679036
1212 -0.01533369291573763 -18.63958794744689 -0.015324006788432598 -18.63921144357879
1213 -0.015332961548119783 -18.65492090899501 -0.015353686362504958 -18.654565129941297
1214 -0.015331752877682448 -18.67025266187269 -0.015338858915492892 -18.669903988856788
1215 -0.015334606356918811 -18.68558726822961 -0.015332652488723397 -18.68523664134551
1216 -0.015342624206095935 -18.700929892435706 -0.01523614227771759 -18.70047278362323
1217 -0.015334360487759113 -18.716264252923466 -0.015353819401934744 -18.715826603025164
1218 -0.015335047384724021 -18.73159930030819 -0.015346733387559652 -18.731173336412724
1219 -0.015331957023590803 -18.74693125733178 -0.015343166282400489 -18.746516502695123
1220 -0.015332471206784248 -18.762263728538564 -0.01535130050033331 -18.761867803195457
1221 -0.015343290660530329 -18.777607019199095 -0.015327375335618853 -18.777195178531077
1222 -0.01532945679500699 -18.792936475994104 -0.015271267481148243 -18.792466446012224
1223 -0.015334832435473799 -18.80827130842958 -0.015371360862627626 -18.80783780687485
1224 -0.015332713723182678 -18.82360402215276 -0.015355132427066565 -18.82319293930192
1225 -0.015333679178729654 -18.838937701331492 -0.01533492049202323 -18.838527859793942
1226 -0.015333950705826282 -18.85427165203732 -0.015331500722095371 -18.853859360516037
1227 -0.015340650593861938 -18.869612302631182 -0.01534009100869298 -18.86919945152473
1228 -0.015333598433062434 -18.884945901064246 -0.015355691174045205 -18.884555142698773
1229 -0.015335098234936595 -18.90028099929918 -0.015348234586417675 -18.89990337728519
1230 -0.015333410166203976 -18.915614409465384 -0.015307713206857443 -18.91521109049205
1231 -0.015331387938931584 -18.930945797404316 -0.015371786057949066 -18.930582876549998
1232 -0.015331864869222046 -18.946277662273538 -0.015346557879820467 -18.945929434429818
1233 -0.015332878427579999 -18.961610540701116 -0.01532012652605772 -18.961249560955874
1234 -0.015333715965971351 -18.97694425666709 -0.015333933662623167 -18.9765834946185
1235 -0.015332500776275992 -18.992276757443364 -0.01543951858766377 -18.99202301320616
1236 -0.015332483220845461 -19.00760924066421 -0.015320568578317761 -19.00734358178448
1237 -0.015332843270152807 -19.02294208393436 -0.015324585977941752 -19.022668167762422
1238 -0.015332570299506187 -19.038274654233867 -0.01533915107138455 -19.038007318833806
1239 -0.015343190124258398 -19.053617844358126 -0.015431633591651917 -19.05343895242546
1240 -0.015332220261916519 -19.068950064620044 -0.015316863590851427 -19.06875581601631
1241 -0.015330937830731273 -19.084281002450776 -0.015342045109719038 -19.08409786112603
1242 -0.0153310876339674 -19.099612090084744 -0.015311591560021043 -19.09940945268605
1243 -0.015332688065245747 -19.11494477814999 -0.015351775055751204 -19.114761227741802
1244 -0.015326718892902136 -19.13027149704289 -0.015190677111968398 -19.12995190485377
1245 -0.015334038622677326 -19.145605535665567 -0.015338512323796748 -19.145290417177566
1246 -0.015332511393353343 -19.16093804705892 -0.015325809456408023 -19.160616226633973
1247 -0.015332994051277637 -19.176271041110198 -0.015340290777385236 -19.175956517411358
1248 -0.015331176295876502 -19.191602217406075 -0.015336747700348496 -19.191293265111707
1249 -0.015329160168766976 -19.206931377574843 -0.015277023427188396 -19.206570288538895
1250 -0.015334026701748372 -19.22226540427659 -0.015340556623414159 -19.22191084516231
1251 -0.015333892637863755 -19.237599296914453 -0.01533284648321569 -19.237243691645524
1252 -0.015331401489675045 -19.25293069840413 -0.015385983930900692 -19.252629675576426
1253 -0.015331869525834919 -19.268262567929963 -0.01542509882710874 -19.268054774403534
1254 -0.015332336677238345 -19.283594904607202 -0.015305956779047846 -19.283360731182583
1255 -0.015333114564418793 -19.298928019171623 -0.01533589456230402 -19.29869662574489
1256 -0.015333330910652875 -19.314261350082276 -0.015345117496326565 -19.314041743241216
1257 -0.015332027897238731 -19.329593377979513 -0.015310835000127554 -19.329352578241345
1258 -0.015331281442195177 -19.344924659421707 -0.015327730402350425 -19.344680308643696
1259 -0.01533200298435986 -19.360256662406066 -0.015339440992102027 -19.360019749635796
1260 -0.015326782502233982 -19.3755834449083 -0.015128265181556345 -19.375148014817352
1261 -0.01533362464979291 -19.390917069558093 -0.01533002583310008 -19.390478040650454
1262 -0.01533332047984004 -19.406250390037933 -0.015332668693736196 -19.40581070934419
1263 -0.015332752838730812 -19.421583142876663 -0.01532903234474361 -19.421139741688936
1264 -0.015333239268511534 -19.436916382145174 -0.015327911544591188 -19.436467653233528
1265 -0.01533247036859393 -19.45224885251377 -0.015340970177203418 -19.45180862341073
1266 -0.015333231398835778 -19.467582083912603 -0.015334153035655617 -19.467142776446387
1267 -0.015332915727049113 -19.482914999639654 -0.015341047616675495 -19.482483824063063
1268 -0.015333825629204512 -19.49824882526886 -0.015327183436602354 -19.497811007499667
1269 -0.015333604393526911 -19.513582429662385 -0.015356764802709222 -19.513167772302378
1270 -0.015331845870241523 -19.528914275532628 -0.01528402604162693 -19.528451798344005
1271 -0.015332600008696318 -19.544246875541326 -0.015367713337764145 -19.543819511681768
1272 -0.015333874616771936 -19.559580750158098 -0.015334323886781931 -19.55915383556855
1273 -0.015354868723079562 -19.574935618881177 -0.01573815681040287 -19.574891992378955
1274 -0.015329560870304704 -19.590265179751484 -0.01532918973825872 -19.590221182117215
1275 -0.0153279691003263 -19.60559314885181 -0.015330141317099333 -19.605551323434316
1276 -0.01532833306118846 -19.620921481912998 -0.015324723115190864 -19.62087604654951
1277 -0.01532867937348783 -19.636250161286487 -0.015355277946218849 -19.63623132449573
1278 -0.015328118717297912 -19.651578280003786 -0.015343542955815793 -19.651574867451544
1279 -0.015328467637300492 -19.666906747641086 -0.015329354861751198 -19.666904222313295
1280 -0.01533051347360015 -19.682237261114686 -0.01543228030204773 -19.682336502615343
1281 -0.015328053059056402 -19.697565314173744 -0.015335855819284917 -19.697672358434627
1282 -0.015325878886505962 -19.71289119306025 -0.015260009421035647 -19.71293236785566
1283 -0.015330044878646731 -19.728221237938897 -0.015324669051915407 -19.728257036907575
1284 -0.01532888594083488 -19.743550123879732 -0.015342182386666537 -19.743599219294243
1285 -0.015325711388140918 -19.758875835267872 -0.015332394745200872 -19.758931614039444
1286 -0.015327777620404959 -19.77420361288828 -0.015367515524849296 -19.774299129564294
1287 -0.015328673738986253 -19.789532286627264 -0.015310680447146296 -19.78960981001144
1288 -0.01532971253618598 -19.80486199916345 -0.015377616509795189 -19.804987426521237
1289 -0.015313934441655875 -19.820175933605107 -0.015178332291543483 -19.82016575881278
1290 -0.015327574126422406 -19.83550350773153 -0.015334853949025274 -19.835500612761805
1291 -0.015329332277178764 -19.85083284000871 -0.015320402616634966 -19.85082101537844
1292 -0.015329600777477026 -19.866162440786187 -0.015286806365475058 -19.866107821743913
1293 -0.015328496554866433 -19.881490937341052 -0.015458471886813641 -19.881566293630726
1294 -0.0153271047398448 -19.8968180420809 -0.015313505101948977 -19.896879798732677
1295 -0.015327991964295507 -19.912146034045193 -0.015325000369921326 -19.912204799102597
1296 -0.01532689998857677 -19.92747293403377 -0.01532197892665863 -19.927526778029254
1297 -0.015328508056700229 -19.94280144209047 -0.015309597877785564 -19.94283637590704
1298 -0.015329454327002168 -19.958130896417472 -0.015328703029081226 -19.95816507893612
1299 -0.015329444827511907 -19.973460341244984 -0.015319368615746499 -19.973484447551865
1300 -0.015329791372641921 -19.988790132617627 -0.015337497973814607 -19.98882194552568
1301 -0.015329421870410443 -20.00411955448804 -0.015320321451872588 -20.004142266977553
1302 -0.015325205726549029 -20.019444760214586 -0.015225303638726474 -20.01936757061628
1303 -0.015332743478938936 -20.034777503693526 -0.015359934652224183 -20.034727505268503
1304 -0.015328932646661996 -20.050106436340187 -0.015323914447799325 -20.0500514197163
1305 -0.015327202202752233 -20.065433638542938 -0.015326183009892701 -20.065377602726194
1306 -0.015333505626767874 -20.080767144169705 -0.015299345925450325 -20.080676948651643
1307 -0.015332759264856577 -20.096099903434563 -0.015381719404831528 -20.096058668056475
1308 -0.015330896712839603 -20.111430800147403 -0.015341747738420963 -20.111400415794897
1309 -0.015335179772228003 -20.126765979919632 -0.015240942873060704 -20.126641358667957
1310 -0.01533000124618411 -20.142095981165816 -0.015459374710917472 -20.142100733378875
1311 -0.01533098160289228 -20.15742696276871 -0.015316807059571147 -20.157417540438445
1312 -0.015330996736884117 -20.172757959505596 -0.015341844456270338 -20.172759384894714
1313 -0.015331373643130064 -20.188089333148724 -0.015316020091995597 -20.18807540498671
1314 -0.01533038322813809 -20.203419716376864 -0.01530002267099917 -20.203375427657708
1315 -0.015340371755883098 -20.218760088132747 -0.01546376240439713 -20.218839190062106
1316 -0.015331137785688042 -20.234091225918434 -0.015362869575619697 -20.234202059637724
1317 -0.015329934004694224 -20.249421159923127 -0.015327405044808983 -20.24952946468253
1318 -0.015329485479742288 -20.26475064540287 -0.015310012688860297 -20.264839477371392
1319 -0.015329171577468515 -20.28007981698034 -0.01531741484068334 -20.280156892212077
1320 -0.015329908113926649 -20.295409725094267 -0.015320966904982924 -20.29547785911706
1321 -0.015329692931845783 -20.310739418026113 -0.015327024972066283 -20.310804884089126
1322 -0.015329827414825558 -20.326069245440937 -0.01533080660738051 -20.326135690696507
1323 -0.015336143085733056 -20.34140538852667 -0.015410250285640359 -20.341545940982147
1324 -0.015329504385590553 -20.35673489291226 -0.015300954645499586 -20.356846895627648
1325 -0.0153297808021307 -20.37206467371439 -0.015346081834286452 -20.372192977461935
1326 -0.015329890279099345 -20.38739456399349 -0.015327608725056053 -20.38752058618699
1327 -0.015330715943127871 -20.402725279936618 -0.015322313411161304 -20.402842899598152
1328 -0.01532872156240046 -20.41805400149902 -0.015281923348084092 -20.418124822946236
1329 -0.015328520582988859 -20.43338252208201 -0.015457847062498331 -20.433582670008736
1330 -0.015327801927924156 -20.448710324009934 -0.015308508276939392 -20.448891178285674
1331 -0.015328610874712467 -20.464038934884645 -0.015328466612845659 -20.46421964489852
1332 -0.015327711263671518 -20.479366646148318 -0.015326773654669524 -20.47954641855319
1333 -0.01532877553254366 -20.494695421680863 -0.015327361691743136 -20.494873780244934
1334 -0.015331714553758502 -20.510027136234623 -0.0152607218362391 -20.510134502081172
1335 -0.015333764627575875 -20.5253609008622 -0.015316965151578188 -20.52545146723275
1336 -0.015330121899023653 -20.540691022761223 -0.015329042822122574 -20.540780510054873
1337 -0.015329239284619689 -20.55602026204584 -0.015331244608387352 -20.55611175466326
1338 -0.015329586528241634 -20.571349848574084 -0.014991643093526363 -20.571103397756787
1339 -0.015335325850173831 -20.586685174424257 -0.015343438927084207 -20.58644683668387
1340 -0.01533366204239428 -20.60201883646665 -0.015336219593882561 -20.601783056277753
1341 -0.015334898326545953 -20.6173537347932 -0.015318446839228273 -20.61710150311698
1342 -0.015334034338593483 -20.632687769131792 -0.015317559195682406 -20.632419062312664
1343 -0.015333729423582554 -20.648021498555373 -0.015324162459000945 -20.647743224771666
1344 -0.015335388667881488 -20.663356887223255 -0.015304532321169972 -20.663047757092837
1345 -0.015330933872610331 -20.678687821095867 -0.015310118766501546 -20.678357875859337
1346 -0.01533145192079246 -20.69401927301666 -0.015325031522661448 -20.693682907381998
1347 -0.01533381170593202 -20.709353084722594 -0.01534227142110467 -20.709025178803103
1348 -0.015334488777443766 -20.724687573500038 -0.015429569501429796 -20.72445474830453
1349 -0.015333514846861362 -20.7400210883469 -0.015336932288482786 -20.739791680593015
1350 -0.015334428008645772 -20.755355516355547 -0.015302323875948787 -20.755094004468965
1351 -0.015332974912598728 -20.770688491268146 -0.015386486984789371 -20.770480491453753
1352 -0.01533164563588798 -20.786020136904035 -0.015336911287158727 -20.78581740274091
1353 -0.01533491532318294 -20.80135505222722 -0.015317164501175285 -20.801134567242087
1354 -0.015326825482770801 -20.81668187770999 -0.015352417528629304 -20.816486984770716
1355 -0.015332793490961194 -20.83201467120095 -0.015344243962317705 -20.831831228733034
1356 -0.015333463298156857 -20.847348134499107 -0.015350069291889668 -20.847181298024925
1357 -0.015331562981009484 -20.862679697480118 -0.015285865496844053 -20.862467163521767
1358 -0.015331707429140806 -20.87801140490926 -0.015326062310487032 -20.877793225832253
1359 -0.015332011785358191 -20.893343416694616 -0.01532027143985033 -20.893113497272104
1360 -0.015333372447639704 -20.908676789142255 -0.01526535740122199 -20.908378854673327
1361 -0.015334338042885065 -20.92401112718514 -0.015331610385328532 -20.923710465058655
1362 -0.015332967927679419 -20.93934409511282 -0.015356137277558446 -20.93906660233621
1363 -0.015333339804783463 -20.954677434917603 -0.015334194479510187 -20.954400796815722
1364 -0.015333701996132732 -20.970011136913737 -0.015267545823007822 -20.96966834263873
1365 -0.01533389501273632 -20.985345031926474 -0.015350336441770196 -20.9850186790805
1366 -0.015333413379266858 -21.00067844530574 -0.015329685900360346 -21.000348364980862
1367 -0.015335713606327772 -21.016014158912068 -0.015239000506699085 -21.015587365487562
1368 -0.015336356125772 -21.03135051503784 -0.015322900796309113 -21.030910266283872
1369 -0.01533488454297185 -21.046685399580813 -0.015337770245969296 -21.046248036529843
1370 -0.015333832614123822 -21.062019232194938 -0.015334098879247905 -21.06158213540909
1371 -0.015337691595777869 -21.077356923790717 -0.015420077228918671 -21.077002212638007
1372 -0.01533404616639018 -21.092690969957108 -0.015344791347160935 -21.092347003985168
1373 -0.015333447186276317 -21.108024417143383 -0.015333951776847243 -21.107680955762014
1374 -0.015332295512780546 -21.123356712656165 -0.015293342992663383 -21.122974298754677
1375 -0.015336263272911311 -21.138692975929075 -0.015035703079774976 -21.138010001834452
1376 -0.015337017131969333 -21.154029993061044 -0.015343462489545346 -21.153353464324
1377 -0.015336873847991228 -21.169366866909037 -0.015328284911811351 -21.16868174923581
1378 -0.015337244048714638 -21.184704110957753 -0.015340047981590032 -21.184021797217397
1379 -0.01533742449246347 -21.200041535450218 -0.015332589857280254 -21.199354387074678
1380 -0.0153361895121634 -21.21537772496238 -0.015339976735413074 -21.21469436381009
1381 -0.015335586154833436 -21.230713311117213 -0.015164455864578485 -21.229858819674668
1382 -0.015340582793578505 -21.24605389391079 -0.015348281525075436 -21.245207101199743
1383 -0.015339202946051955 -21.261393096856843 -0.01533651165664196 -21.260543612856384
1384 -0.015339817851781845 -21.276732914708624 -0.01532985786907375 -21.275873470725458
1385 -0.015342918457463384 -21.292075833166088 -0.015286964597180486 -21.291160435322638
1386 -0.015342773124575614 -21.307418606290664 -0.015303218178451062 -21.30646365350109
1387 -0.015340979536995291 -21.322759585827658 -0.015338792046532036 -21.321802445547622
1388 -0.015341920079663396 -21.33810150590732 -0.015340560814365745 -21.337143006361988
1389 -0.015340605052188039 -21.35344211095951 -0.015362003771588206 -21.352505010133576
1390 -0.015342451352626085 -21.368784562312136 -0.015301425429061054 -21.36780643556264
1391 -0.015340361138805747 -21.38412492345094 -0.015333438105881215 -21.38313987366852
1392 -0.015336757199838758 -21.39946168065078 -0.015400903997942805 -21.39854077766646
1393 -0.01534023266285658 -21.41480191331364 -0.015324703510850668 -21.41386548117731
1394 -0.01534010786563158 -21.43014202117927 -0.015351226646453142 -21.429216707823763
1395 -0.015339113352820278 -21.44548113453209 -0.015352341020479799 -21.444569048844244
1396 -0.015338283078745008 -21.460819417610836 -0.015345511212944984 -21.45991456005719
1397 -0.015336915524676442 -21.476156333135513 -0.015396345453336836 -21.475310905510526
1398 -0.015336360409855842 -21.491492693545368 -0.015325940866023301 -21.49063684637655
1399 -0.015336927119642496 -21.50682962066501 -0.015330535732209683 -21.50596738210876
1400 -0.015335640823468565 -21.522165261488478 -0.015277086244896054 -21.521244468353657
1401 -0.015340005792677403 -21.537505267281155 -0.01530049075372517 -21.53654495910738
1402 -0.015344339376315474 -21.55284960665747 -0.015263617411255837 -21.55180857651864
1403 -0.015338632138445973 -21.568188238795916 -0.015354005433619023 -21.567162581952257
1404 -0.015337880188599228 -21.583526118984516 -0.015336340665817261 -21.582498922618075
1405 -0.015338851604610682 -21.598864970589126 -0.015330218570306897 -21.59782914118838
1406 -0.015338925644755363 -21.61420389623388 -0.015339240757748484 -21.613168381946128
1407 -0.01533743697218597 -21.629541333206067 -0.015371285285800696 -21.62853966723193
1408 -0.01533984998241067 -21.644881183188478 -0.0153024822473526 -21.643842149479283
1409 -0.015338109992444515 -21.660219293180923 -0.015352029306814074 -21.659194178786098
1410 -0.015338136395439506 -21.67555742957636 -0.015249924920499324 -21.6744441037066
1411 -0.015339806396514177 -21.690897235972876 -0.01535925418138504 -21.689803357887982
1412 -0.015337665099650621 -21.706234901072527 -0.015334313549101353 -21.705137671437083
1413 -0.015337800374254584 -21.72157270144678 -0.015294706216081977 -21.720432377653164
1414 -0.015338482661172747 -21.736911184107953 -0.015412337519228459 -21.735844715172394
1415 -0.015338136674836278 -21.752249320782788 -0.015366793936118483 -21.75121150910851
1416 -0.015336325578391551 -21.76758564636118 -0.015316089941188693 -21.7665275990497
1417 -0.015330774616450072 -21.78291642097763 -0.015122401667758823 -21.78165000071746
1418 -0.015342212421819568 -21.798258633399453 -0.01529988283291459 -21.796949883550372
1419 -0.015340276714414357 -21.813598910113868 -0.015343351103365422 -21.812293234653737
1420 -0.015340612782165409 -21.828939522896032 -0.015340650035068393 -21.827633884688804
1421 -0.015339758759364486 -21.844279281655396 -0.015325399488210678 -21.842959284177017
1422 -0.015339831123128533 -21.859619112778525 -0.015331180486828088 -21.858290464663845
1423 -0.015337996277958154 -21.87495710905648 -0.015219961944967508 -21.873510426608814
1424 -0.01534327557310462 -21.890300384629587 -0.015342684322968125 -21.88885311093178
1425 -0.015341998636722564 -21.905642383266308 -0.015351807745173574 -21.904204918676953
1426 -0.015338611928746105 -21.920980995195055 -0.015268407389521598 -21.919473326066473
1427 -0.015342753427103163 -21.936323748622158 -0.015340502094477414 -21.93481382816095
1428 -0.015340032940730452 -21.95166378156289 -0.015332737425342201 -21.950146565586294
1429 -0.015340304188430309 -21.96700408575132 -0.015328529383987188 -21.96547509497028
1430 -0.015340753691270947 -21.98234483944259 -0.015302314655855298 -21.980777409626135
1431 -0.015340087423101067 -21.99768492686569 -0.01535767810419202 -21.996135087730327
1432 -0.015341090317815543 -22.013026017183506 -0.015389207284897566 -22.011524295015224
1433 -0.015341872535645961 -22.028367889719153 -0.015349884890019894 -22.026874179905246
1434 -0.015339779248461128 -22.043707668967613 -0.015276766382157803 -22.042150946287403
1435 -0.015341127384454012 -22.059048796352066 -0.015333026275038719 -22.05748397256244
1436 -0.015340257063508033 -22.074389053415572 -0.015340760815888643 -22.07282473337833
1437 -0.0153409652877599 -22.08973001870333 -0.01532442388124764 -22.088149157259576
1438 -0.015340472338721156 -22.105070491042053 -0.015338925505056977 -22.10348808276463
1439 -0.015340186702087522 -22.12041067774414 -0.015335442405194044 -22.118823525169827
1440 -0.015339495567604899 -22.135750173311745 -0.015338711300864815 -22.13416223647069
1441 -0.01533866748213768 -22.151088840793882 -0.015378544246777892 -22.14954078071747
1442 -0.01534019629471004 -22.16642903708859 -0.015333353774622083 -22.16487413449209
1443 -0.015340150240808726 -22.1817691873294 -0.015344926109537482 -22.18021906060163
1444 -0.015334043791517616 -22.19710323112092 -0.015434357477352023 -22.195653418078983
1445 -0.015338390367105603 -22.212441621488026 -0.015333414077758789 -22.210986832156742
1446 -0.015337466262280941 -22.227779087750307 -0.015335523104295135 -22.226322355261036
1447 -0.015337040927261115 -22.243116128677567 -0.015340792760252953 -22.24166314802129
1448 -0.015337972575798631 -22.258454101253367 -0.015335878543555736 -22.256999026564845
1449 -0.015337096154689788 -22.273791197408055 -0.015344310784712434 -22.272343337349557
1450 -0.015337880235165358 -22.28912907764322 -0.015344788134098054 -22.287688125483655
1451 -0.015336475986987352 -22.30446555363021 -0.015333483833819628 -22.303021609317476
1452 -0.015337894950062037 -22.31980344858027 -0.01533169774338603 -22.31835330706086
1453 -0.015337406750768423 -22.335140855331037 -0.015335731953382493 -22.333689039014242
1454 -0.015340300695970654 -22.35048115602701 -0.015282659279182553 -22.348971698293425
1455 -0.015337923215702176 -22.365819079242712 -0.015328676532953977 -22.364300374826378
1456 -0.01533735692501068 -22.38115643616772 -0.015351944230496883 -22.379652319056873
1457 -0.01533733713440597 -22.396493773302126 -0.015270243445411325 -22.394922562502284
1458 -0.01533690057694912 -22.411830673879074 -0.015326617565006018 -22.41024918006729
1459 -0.015339471073821187 -22.427170144952896 -0.01533933188766241 -22.425588511954953
1460 -0.015338130481541156 -22.442508275434438 -0.01533974944613874 -22.44092826140109
1461 -0.015335555840283632 -22.457843831274722 -0.015392240695655346 -22.456320502096744
1462 -0.015337408846244216 -22.473181240120965 -0.01534496396780014 -22.471665466064543
1463 -0.015337649127468466 -22.488518889248432 -0.015395860234275461 -22.487061326298818
1464 -0.01533767580986023 -22.503856565058292 -0.015336460201069713 -22.502397786499888
1465 -0.015336660295724868 -22.519193225354016 -0.015335319051519036 -22.517733105551407
1466 -0.01533052446320653 -22.53452374981722 -0.015431503858417272 -22.533164609409823
1467 -0.015335917193442582 -22.549859667010665 -0.015338293788954616 -22.548502903198777
1468 -0.015336059499531984 -22.565195726510197 -0.01532771922647953 -22.563830622425257
1469 -0.015334973484277726 -22.580530699994476 -0.015333191026002169 -22.57916381345126
1470 -0.01533580357208848 -22.595866503566565 -0.015328623075038194 -22.5944924365263
1471 -0.015335801290348172 -22.611202304856914 -0.01535869287326932 -22.60985112939957
1472 -0.015335367526859045 -22.626537672383773 -0.015341399144381285 -22.625192528543952
1473 -0.015333864232525229 -22.641871536616296 -0.015325601678341627 -22.640518130222294
1474 -0.01533622182905674 -22.657207758445352 -0.01531550963409245 -22.655833639856386
1475 -0.01533778291195631 -22.67254554135731 -0.015462011704221368 -22.67129565156061
1476 -0.01533258818089962 -22.68787812953821 -0.01534140300936997 -22.686637054569978
1477 -0.015332601498812437 -22.70321073103702 -0.015337092382833362 -22.70197414695281
1478 -0.015332594560459257 -22.71854332559748 -0.015328129334375263 -22.717302276287185
1479 -0.015335021400824189 -22.733878346998303 -0.015316230617463589 -22.73261850690465
1480 -0.015334432898089289 -22.749212779896393 -0.015339781297370791 -22.74795828820202
1481 -0.015333594940602779 -22.764546374836996 -0.015335749415680767 -22.7632940376177
1482 -0.015331730479374528 -22.77987810531637 -0.015378791792318224 -22.77867282941002
1483 -0.015338090434670448 -22.795216195751042 -0.015399156557396054 -22.794071985967417
1484 -0.015333241131156684 -22.810549436882198 -0.015339391119778157 -22.809411377087194
1485 -0.015333703905344009 -22.825883140787543 -0.01534880381077528 -22.824760180897968
1486 -0.015331243351101875 -22.841214384138645 -0.015333614964038133 -22.840093795862007
1487 -0.015335381031036377 -22.85654976516968 -0.015243452182039619 -22.855337248044048
1488 -0.015335333161056041 -22.871885098330736 -0.015351461386308074 -22.870688709430357
1489 -0.015332810720428825 -22.887217909051166 -0.015347805386409164 -22.886036514816766
1490 -0.015333199920132757 -22.9025511089713 -0.015321379853412509 -22.901357894670177
1491 -0.015332498960196972 -22.917883607931497 -0.015346692502498626 -22.916704587172674
1492 -0.015332982549443841 -22.933216590480942 -0.015294230217114091 -22.93199881738979
1493 -0.015337309753522276 -22.948553900234465 -0.015354437241330742 -22.94735325463112
1494 -0.015332557959482074 -22.963886458193947 -0.015305525343865155 -22.962658779974987
1495 -0.015332768624648451 -22.979219226818596 -0.015329582523554564 -22.977988362498543
1496 -0.015334041882306337 -22.9945532687009 -0.015298881055787205 -22.99328724355433
1497 -0.015333214355632663 -23.009886483056533 -0.015343770012259483 -23.00863101356659
1498 -0.015333315823227167 -23.02521979887976 -0.015328862192109226 -23.0239598757587
1499 -0.015334321698173881 -23.040554120577934 -0.01533479685895145 -23.03929467261765
1500 -0.015333478059619664 -23.055887598637554 -0.015334722213447094 -23.054629394831096
1501 -0.015333971614018083 -23.071221570251573 -0.015284678479656578 -23.069914073310752
1502 -0.015334710571914911 -23.086556280823487 -0.015148906363174319 -23.085062979673925
1503 -0.015338162845000624 -23.10189444366849 -0.015353680169209839 -23.100416659843134
1504 -0.015337316831573845 -23.11723176050006 -0.015339055005460978 -23.115755714848596
1505 -0.01533732432872057 -23.13256908482878 -0.015342151653021574 -23.13109786650162
1506 -0.015336578479036689 -23.147905663307817 -0.015337717719376087 -23.146435584220995
1507 -0.015336819179356097 -23.163242482487174 -0.015336080873385071 -23.16177166509438
1508 -0.015337146958336234 -23.17857962944551 -0.015329014416784048 -23.177100679511167
1509 -0.015336287394165992 -23.19391591683968 -0.015323966229334473 -23.192424645740502
1510 -0.015337453223764896 -23.209253370063443 -0.01533677950501442 -23.207761425245515
1511 -0.015338657656684518 -23.224592027720128 -0.01530573247000575 -23.22306715771552
1512 -0.015337246609851718 -23.23992927432998 -0.015340373013168573 -23.238407530728686
1513 -0.0153367655351758 -23.255266039865155 -0.015365002490580083 -23.253772533219266
1514 -0.015337585285305978 -23.27060362515046 -0.015343653131276369 -23.26911618635054
1515 -0.015336630400270224 -23.28594025555073 -0.015339926537126302 -23.284456112887668
1516 -0.01533606736920774 -23.30127632291994 -0.015336992684751749 -23.29979310557242
1517 -0.015336170652881264 -23.31661249357282 -0.015341762453317642 -23.315134868025737
1518 -0.015335735259577632 -23.331948228832395 -0.015339171467348933 -23.330474039493087
1519 -0.015336643252521754 -23.347284872084916 -0.01530105979181826 -23.345775099284904
1520 -0.015335050132125615 -23.362619922217043 -0.015407067909836768 -23.36118216719474
1521 -0.015334769664332271 -23.377954691881374 -0.015365039184689521 -23.37654720637943
1522 -0.015335294790565968 -23.39328998667194 -0.015348172141239047 -23.39189537852067
1523 -0.015334526728838681 -23.40862451340078 -0.015320420358330011 -23.407215798878998
1524 -0.015335986018180847 -23.42396049941896 -0.015294801257550717 -23.422510600136548
1525 -0.015332726435735822 -23.439293225854698 -0.015368250152096152 -23.437878850288644
1526 -0.01533567002043128 -23.45462889587513 -0.015321663115173578 -23.453200513403818
1527 -0.015338105568662285 -23.46996700144379 -0.015220809588208794 -23.468421322992025
1528 -0.01533931945450604 -23.485306320898296 -0.015417115902528167 -23.483838438894555
1529 -0.015335980243980885 -23.50064230114228 -0.015372656006366014 -23.49921109490092
1530 -0.015334107726812363 -23.51597640886909 -0.015325946500524879 -23.514537041401447
1531 -0.015335110342130065 -23.53131151921122 -0.015337077528238296 -23.529874118929683
1532 -0.015335920080542565 -23.54664743929176 -0.015352220134809613 -23.54522633906449
1533 -0.015334181627258659 -23.56198162091902 -0.015334607753902673 -23.560560946818395
1534 -0.015334382187575102 -23.577316003106596 -0.0153310960624367 -23.57589204288083
1535 -0.01533296131528914 -23.592648964421883 -0.015338845504447817 -23.59123088838528
1536 -0.015334397600963712 -23.607983362022846 -0.01532959663309157 -23.60656048501837
1537 -0.015336284320801497 -23.62331964634365 -0.015425128303468228 -23.62198561332184
1538 -0.015331900073215365 -23.638651546416863 -0.015241249557584524 -23.637226862879423
1539 -0.015335276257246733 -23.65398682267411 -0.015343860210850834 -23.652570723090275
1540 -0.015334036247804762 -23.669320858921914 -0.015344457468017936 -23.667915180558293
1541 -0.015332865808159114 -23.684653724730072 -0.015330240968614817 -23.68324542152691
1542 -0.01533399405889213 -23.699987718788964 -0.015305703086778522 -23.698551124613687
1543 -0.015336019219830632 -23.715323738008795 -0.015328144002705813 -23.71387926861639
1544 -0.01533326325006783 -23.730657001258862 -0.015336930053308606 -23.7292161986697
1545 -0.01533351419493556 -23.745990515453798 -0.015333571750670672 -23.74454977042037
1546 -0.015331547753885389 -23.761322063207682 -0.015309584932401777 -23.759859355352773
1547 -0.015331909898668528 -23.776653973106352 -0.015369800105690955 -23.775229155458465
1548 -0.015333466930314898 -23.791987440036667 -0.015325085632503033 -23.79055424109097
1549 -0.015332041634246707 -23.807319481670913 -0.015331567218527197 -23.805885808309498
1550 -0.015334359835833311 -23.822653841506746 -0.015371577115729451 -23.821257385425227
1551 -0.015332114836201071 -23.837985956342948 -0.015348184946924448 -23.83660557037215
1552 -0.015332170110195876 -23.853318126453143 -0.015328649058938026 -23.851934219431087
1553 -0.015333116007968783 -23.868651242461112 -0.015318937040865422 -23.867253156471953
1554 -0.015330110909417272 -23.88398135337053 -0.015364910755306483 -23.88261806722726
1555 -0.015330730192363261 -23.899312083562894 -0.015392788033932448 -23.89801085526119
1556 -0.015330043900758029 -23.91464212746365 -0.015353438165038823 -23.91336429342623
1557 -0.015331886382773519 -23.929974013846426 -0.0153279522433877 -23.92869224566962
1558 -0.015331484843045473 -23.94530549868947 -0.015325284004211426 -23.944017529673832
1559 -0.015331542305648326 -23.96063704099512 -0.015327776502817868 -23.95934530617665
1560 -0.015331171406432986 -23.975968212401554 -0.015395904798060656 -23.974741210974713
1561 -0.015330923162400723 -23.991299135563956 -0.015345239359885455 -23.990086450334598
1562 -0.015330148953944444 -24.0066292845179 -0.015330428071320058 -24.005416878405917
1563 -0.01533034462481737 -24.021959629142717 -0.015380879817530512 -24.02079775822345
1564 -0.015328575950115919 -24.037288205092832 -0.015380935976281762 -24.03617869419973
1565 -0.015329336235299706 -24.052617541328132 -0.015336394216865301 -24.051515088416597
1566 -0.015329120261594654 -24.067946661589726 -0.015328353550285102 -24.06684344196688
1567 -0.015329585829749703 -24.083276247419477 -0.015324697224423289 -24.082168139191303
1568 -0.015330025320872664 -24.098606272740348 -0.015359172970056534 -24.09752731216136
1569 -0.015329296654090285 -24.11393556939444 -0.01532939407043159 -24.112856706231792
1570 -0.015329848416149617 -24.12926541781059 -0.015331988409161567 -24.128188694640954
1571 -0.015330295078456402 -24.144595712889046 -0.015342771541327238 -24.14353146618228
1572 -0.015329158725216984 -24.159924871614262 -0.015351537661626936 -24.158883003843908
1573 -0.015332136815413833 -24.175257008429675 -0.015410320041701198 -24.17429332388561
1574 -0.0153285242151469 -24.19058553264482 -0.015329022193327546 -24.189622346078938
1575 -0.015328678488731384 -24.205914211133553 -0.015337106306105852 -24.204959452385044
1576 -0.015328722726553678 -24.221242933860108 -0.015322543075308203 -24.22028199546035
1577 -0.015329806506633759 -24.236572740366743 -0.015316141583025456 -24.235598137043375
1578 -0.015328305354341865 -24.251901045721084 -0.015353647712618112 -24.250951784755994
1579 -0.01532906610518694 -24.267230111826272 -0.015339601365849376 -24.266291386121843
1580 -0.015327492682263254 -24.282557604508536 -0.015347471553832292 -24.281638857675674
1581 -0.015331122418865561 -24.2978887269274 -0.015314193535596132 -24.29695305121127
1582 -0.015329681802541018 -24.31321840872994 -0.01536342715844512 -24.312316478369713
1583 -0.01532828640192747 -24.32854669513187 -0.01533618550747633 -24.32765266387719
1584 -0.015330358501523733 -24.343877053633392 -0.015266289887949824 -24.34291895376514
1585 -0.015327267395332456 -24.359204321028724 -0.015339634194970132 -24.35825858796011
1586 -0.015330290934070945 -24.374534611962794 -0.015342113422229886 -24.373600701382337
1587 -0.015329781267791987 -24.389864393230585 -0.015344042889773845 -24.38894474427211
1588 -0.015329376375302673 -24.405193769605887 -0.015316656837239862 -24.40426140110935
1589 -0.015329361893236637 -24.420523131499124 -0.015312146255746483 -24.419573547365093
1590 -0.015327038895338773 -24.435850170394463 -0.01526584248058498 -24.434839389845678
1591 -0.015331571968272329 -24.451181742362735 -0.015352350939065219 -24.450191740784742
1592 -0.015329747693613172 -24.466511490056348 -0.015288936626166105 -24.46548067741091
1593 -0.015328702004626393 -24.481840192060975 -0.015301335090771317 -24.48078201250168
1594 -0.015330405859276652 -24.497170597920253 -0.015337617136538029 -24.49611962963822
1595 -0.015330715430900454 -24.51250131335115 -0.01533524035476148 -24.51145486999298
1596 -0.015330240735784173 -24.527831554086937 -0.015297413943335414 -24.526752283936318
1597 -0.015330490609630942 -24.54316204469657 -0.015381665527820587 -24.542133949464137
1598 -0.015330096194520592 -24.55849214089109 -0.015301744220778346 -24.557435693684916
1599 -0.015330291306599974 -24.57382243219769 -0.01531184553168714 -24.572747539216603
1600 -0.015331168891862035 -24.589153601089553 -0.015332125220447778 -24.58807966443705
1601 -0.015330338291823864 -24.604483939381378 -0.015331166377291084 -24.60341083081434
1602 -0.015331247029826045 -24.619815186411206 -0.015338866086676717 -24.618749696901016
1603 -0.015332222823053599 -24.63514740923426 -0.015349928429350257 -24.634099625330368
1604 -0.015330541180446744 -24.650477950414707 -0.015319622680544853 -24.64941924801091
1605 -0.015330881159752608 -24.66580883157446 -0.0153214231133461 -24.664740671124257
1606 -0.0153261995408684 -24.68113503111533 -0.01518291193060577 -24.679923583054862
1607 -0.015333203319460153 -24.69646823443479 -0.015319190314039588 -24.6952427733689
1608 -0.015332470647990704 -24.71180070508278 -0.015332001214846968 -24.710574774583748
1609 -0.01533212182112038 -24.7271328269039 -0.01531228432431817 -24.725887058908064
1610 -0.015332393860444427 -24.742465220764345 -0.015333217801526189 -24.74122027670959
1611 -0.015329375304281712 -24.757794596068628 -0.015209726383909583 -24.7564300030935
1612 -0.015335672488436102 -24.773130268557065 -0.0153367490042001 -24.771766752097697
1613 -0.015334733482450246 -24.788465002039516 -0.015334769198670984 -24.787101521296368
1614 -0.01533457636833191 -24.803799578407848 -0.015336572658270597 -24.80243809395464
1615 -0.015333892777562141 -24.81913347118541 -0.015328982612118125 -24.817767076566756
1616 -0.015333905909210443 -24.83446737709462 -0.015340682538226246 -24.833107759104983
1617 -0.015334848454222083 -24.849802225548842 -0.015342313889414072 -24.848450072994396
1618 -0.015333495242521167 -24.865135720791365 -0.015302118100225925 -24.863752191094623
1619 -0.015334691060706973 -24.880470411852073 -0.015332735562697052 -24.87908492665732
1620 -0.015332565596327185 -24.8958029774484 -0.015338449832051992 -24.89442337648937
1621 -0.015334606310352683 -24.911137583758755 -0.015325248474255204 -24.909748624963626
1622 -0.015329854562878609 -24.926467438321634 -0.015410748543217778 -24.925159373506844
1623 -0.015333581529557706 -24.94180101985119 -0.015301787899807096 -24.940461161406652
1624 -0.015334404492750763 -24.957135424343942 -0.015367243764922022 -24.955828405171573
1625 -0.015333518898114563 -24.972468943242056 -0.015330869611352682 -24.971159274782927
1626 -0.015334784099832178 -24.987803727341888 -0.01542398207820952 -24.986583256861138
1627 -0.015334015153348446 -25.003137742495237 -0.01533529874868691 -25.001918555609826
1628 -0.015331719117239118 -25.018469461612476 -0.015323217306286097 -25.017241772916112
1629 -0.01533192191272974 -25.033801383525205 -0.015328914904966951 -25.032570687821078
1630 -0.015331511804834008 -25.04913289533004 -0.015324695082381368 -25.04789538290346
1631 -0.015330160036683083 -25.064463055366723 -0.015377125144004822 -25.063272508047465
1632 -0.015331564331427216 -25.07979461969815 -0.01533026578836143 -25.078602773835826
1633 -0.015331510081887245 -25.095126129780034 -0.01530429683625698 -25.09390707067208
1634 -0.015331944869831204 -25.110458074649866 -0.015350033203139902 -25.109257103875223
1635 -0.015330510539934039 -25.1257885851898 -0.015363858686760068 -25.124620962561984
1636 -0.015322594717144967 -25.141111179906943 -0.015271789766848088 -25.139892752328834
1637 -0.015333738550543785 -25.15644491845749 -0.015344296349212527 -25.155237048678046
1638 -0.015332433255389332 -25.171777351712876 -0.015328106563538313 -25.170565155241583
1639 -0.015332526806741954 -25.187109878519617 -0.015337362186983228 -25.185902517428566
1640 -0.015333045506849885 -25.202442924026467 -0.015338105708360672 -25.201240623136925
1641 -0.015333281084895133 -25.217776205111363 -0.015341179352253676 -25.21658180248918
1642 -0.015329942712560296 -25.233106147823925 -0.015394406020641327 -25.23197620850982
1643 -0.01533188889734447 -25.248438036721268 -0.015308504085987806 -25.247284712595807
1644 -0.015331614203751088 -25.26376965092502 -0.015303639974445105 -25.26258835257025
1645 -0.015330033609643579 -25.279099684534664 -0.015313760749995709 -25.27790211332025
1646 -0.015329062892124056 -25.29442874742679 -0.015402033971622587 -25.29330414729187
1647 -0.015331533690914511 -25.309760281117704 -0.015323521010577679 -25.30862766830245
1648 -0.015330344857648014 -25.325090625975353 -0.015326453279703856 -25.323954121582155
1649 -0.01532971691340208 -25.340420342888756 -0.015292186010628938 -25.339246307592784
1650 -0.01532765724696219 -25.35574800013572 -0.015284056263044476 -25.35453036385583
1651 -0.015332133835181594 -25.3710801339709 -0.015369884390383958 -25.369900248246214
1652 -0.015331197483465075 -25.386411331454365 -0.015323325106874109 -25.385223573353088
1653 -0.015331491827964783 -25.40174282328233 -0.01532556414604187 -25.40054913749913
1654 -0.01533056921325624 -25.417073392495585 -0.01535924687050283 -25.415908384369633
1655 -0.01533030136488378 -25.43240369386047 -0.015338311204686761 -25.43124669557432
1656 -0.01533004930242896 -25.447733743162896 -0.015340254828333854 -25.446586950402654
1657 -0.015335785131901503 -25.4630695282948 -0.015347717329859734 -25.461934667732514
1658 -0.015331455552950502 -25.47840098384775 -0.015325248334556818 -25.47725991606707
1659 -0.015331356972455978 -25.493732340820205 -0.015337716648355126 -25.492597632715423
1660 -0.015331317577511073 -25.509063658397718 -0.015335350483655929 -25.50793298319908
1661 -0.015349135408177972 -25.524412793805897 -0.014844570541754365 -25.522777553740834
1662 -0.015336151234805584 -25.539748945040703 -0.015322495345026254 -25.53810004908586
1663 -0.015336959948763251 -25.555085904989465 -0.01533544436097145 -25.55343549344683
1664 -0.01533615831285715 -25.57042206330232 -0.015332390647381544 -25.56876788409421
1665 -0.015337139228358864 -25.585759202530678 -0.015327265439555048 -25.584095149533766
1666 -0.015335906436666847 -25.601095108967346 -0.015316426428034902 -25.599411575961803
1667 -0.01533675785176456 -25.61643186681911 -0.015316481981426478 -25.61472805794323
1668 -0.015337069146335125 -25.631768935965443 -0.015334524447098374 -25.630062582390327
1669 -0.015336698107421397 -25.647105634072865 -0.015348468674346805 -25.645411051064674
1670 -0.01534002721309662 -25.66244566128596 -0.015388560341671109 -25.660799611406343
1671 -0.0153362981043756 -25.677781959390337 -0.01533099585212767 -25.67613060725847
1672 -0.015336551796644926 -25.69311851118698 -0.015333815896883606 -25.691464423155356
1673 -0.01533580427058041 -25.708454315457562 -0.01533462810330093 -25.706799051258656
1674 -0.015332976169884206 -25.723787291627445 -0.015254999697208404 -25.722054050955865
1675 -0.01533871809951961 -25.739126009726967 -0.015323862992227077 -25.73737791394809
1676 -0.015336488606408238 -25.754462498333375 -0.015347467828541994 -25.75272538177663
1677 -0.01533737857826054 -25.769799876911634 -0.015338663058355451 -25.768064044834986
1678 -0.015337960841134191 -25.785137837752767 -0.015335961570963263 -25.783400006405948
1679 -0.015338255418464541 -25.80047609317123 -0.015382717829197645 -25.798782724235146
1680 -0.015336369816213846 -25.815812462987445 -0.015334167703986167 -25.814116891939133
1681 -0.015339770633727313 -25.83115223362117 -0.015418539429083467 -25.829535431368218
1682 -0.015335495630279184 -25.84648772925145 -0.015353428712114692 -25.84488886008033
1683 -0.01533551081083715 -25.861823240062286 -0.015335980523377656 -25.86022484060371
1684 -0.015336550958454608 -25.87715979102074 -0.015316369570791721 -25.8755412101745
1685 -0.015335819171741604 -25.892495610192483 -0.015330705465748906 -25.89087191564025
1686 -0.015332946274429559 -25.907828556466914 -0.015392538299784065 -25.906264453940036
1687 -0.015334078669548034 -25.92316263513646 -0.015332237165421248 -25.921596691105457
1688 -0.015334484819322824 -25.938497119955784 -0.015353318164125085 -25.93695000926958
1689 -0.015333725791424512 -25.95383084574721 -0.015351282618939876 -25.95230129188852
1690 -0.015334575949236751 -25.969165421696445 -0.015257219830527902 -25.967558511719048
1691 -0.015335763338953257 -25.9845011850354 -0.015329793281853198 -25.982888305000902
1692 -0.015335065452381969 -25.999836250487782 -0.015332855051383376 -25.998221160052285
1693 -0.0153346108738333 -26.015170861361614 -0.01534179225564003 -26.013562952307925
1694 -0.01533461264334619 -26.03050547400496 -0.015322650456801057 -26.028885602764728
1695 -0.015333920950070024 -26.04583939495503 -0.015273531060665846 -26.044159133825392
1696 -0.015335066430270671 -26.061174461385303 -0.015314657473936677 -26.05947379129933
1697 -0.015336741227656603 -26.07651120261296 -0.015334670944139362 -26.074808462243467
1698 -0.015334407379850746 -26.09184560999281 -0.015278421016409994 -26.09008688325988
1699 -0.015336226671934128 -26.107181836664743 -0.015327276242896915 -26.105414159502775
1700 -0.01533530312590301 -26.122517139790645 -0.015337496437132359 -26.12075165593991
1701 -0.015336466440930962 -26.137853606231577 -0.015361171728000046 -26.136112827667908
1702 -0.015344002516940236 -26.153197608748517 -0.015090771485120058 -26.15120359915303
1703 -0.01533861979842186 -26.168536228546937 -0.015351879270747304 -26.166555478423774
1704 -0.015338743524625897 -26.183874972071564 -0.015338390413671733 -26.181893868837445
1705 -0.015338301658630371 -26.199213273730194 -0.015337462211027742 -26.197231331048474
1706 -0.015338167222216726 -26.214551440952413 -0.015348854102194309 -26.212580185150667
1707 -0.015337759396061301 -26.229889200348474 -0.01534296185709536 -26.22792314700776
1708 -0.015337765775620937 -26.245226966124093 -0.01533544617705047 -26.243258593184812
1709 -0.015337881539016962 -26.26056484766311 -0.015332484105601906 -26.258591077290415
1710 -0.015340363793075084 -26.275905211456188 -0.015360087947919964 -26.273951165238334
1711 -0.015337767452001572 -26.29124297890819 -0.015353411715477706 -26.28930457695381
1712 -0.015337164234369993 -26.30658014314256 -0.01534490711055696 -26.304649484064367
1713 -0.015336150722578167 -26.32191629386514 -0.015320585295557975 -26.319970069359925
1714 -0.015336013864725828 -26.337252307729866 -0.015357854403555393 -26.33532792376348
1715 -0.015335834864526988 -26.352588142594392 -0.01534532024525106 -26.350673244008732
1716 -0.015335177723318338 -26.36792332031771 -0.015323571441695095 -26.365996815450426
1717 -0.01533572906628251 -26.383259049383994 -0.015324907377362251 -26.38132172282779
1718 -0.015336382063105702 -26.3985954314471 -0.015326955821365118 -26.396648678649154
1719 -0.015339432144537568 -26.413934863591635 -0.015445671882480383 -26.412094350531635
1720 -0.015335651952773333 -26.42927051554441 -0.01531066382303834 -26.427405014354672
1721 -0.0153346152510494 -26.44460513079546 -0.015337062627077102 -26.442742076981748
1722 -0.015334339998662471 -26.459939470794122 -0.015333609189838171 -26.458075686171586
1723 -0.015333325555548071 -26.47527279634967 -0.015326512604951858 -26.473402198776537
1724 -0.01533369249664247 -26.490606488846314 -0.015335468947887421 -26.488737667724426
1725 -0.015340347168967127 -26.50594683601528 -0.015397297544404864 -26.50413496526883
1726 -0.015335478866472841 -26.521282314881752 -0.015343133080750703 -26.51947809834958
1727 -0.015335084171965718 -26.536617399053718 -0.015335644036531449 -26.534813742386113
1728 -0.015334221813827754 -26.551951620867545 -0.015340026514604688 -26.550153768900717
1729 -0.015335468994453549 -26.567287089862 -0.015298655349761247 -26.565452424250477
1730 -0.015335608320310713 -26.58262269818231 -0.015277231903746724 -26.580729656154222
1731 -0.015336032072082163 -26.59795873025439 -0.015337358694523573 -26.596067014848746
1732 -0.015335822384804488 -26.613294552639196 -0.01534217749722302 -26.61140919234597
1733 -0.015335386339575052 -26.628629938978772 -0.015321597084403038 -26.626730789430372
1734 -0.015335713420063258 -26.643965652398837 -0.015359160071238876 -26.64208994950161
1735 -0.015335848601534963 -26.65930150100037 -0.015321148931980133 -26.65741109843359
1736 -0.015334896789863706 -26.674636397790234 -0.015320858685299754 -26.67273195711889
1737 -0.015332771791145205 -26.689969169581378 -0.015209391200914978 -26.687941348319807
1738 -0.015338286943733691 -26.705307456525112 -0.015325957257300616 -26.703267305577107
1739 -0.015336890751495958 -26.720644347276608 -0.01534418468363583 -26.71861149026074
1740 -0.015337635716423392 -26.73598198299303 -0.015336949471384287 -26.733948439732124
1741 -0.0153369112405926 -26.751318894233624 -0.015344682335853576 -26.74929312206798
1742 -0.015332908183336259 -26.76665180241696 -0.015212776185944677 -26.764505898253923
1743 -0.015336098428815604 -26.781987900845774 -0.015325566008687019 -26.77983146426261
1744 -0.015337383281439543 -26.797325284127215 -0.015334968362003565 -26.795166432624615
1745 -0.015337312733754516 -26.81266259686097 -0.01537491730414331 -26.81054134992876
1746 -0.015338648203760385 -26.82800124506473 -0.0153057717718184 -26.825847121700576
1747 -0.015337434224784374 -26.843338679289513 -0.015305516589432955 -26.84115263829001
1748 -0.015337472222745419 -26.85867615151226 -0.015334368962794543 -26.856487007252802
1749 -0.015338887926191092 -26.87401503943845 -0.015287297498434781 -26.871774304751238
1750 -0.015335681987926364 -26.88935072142638 -0.015290901204571128 -26.88706520595581
1751 -0.015340028237551451 -26.90469074966393 -0.01537492210045457 -26.902440128056266
1752 -0.015338833816349507 -26.920029583480282 -0.015312264347448945 -26.917752392403717
1753 -0.015337288519367576 -26.93536687199965 -0.015355554316192866 -26.93310794671991
1754 -0.015338262729346751 -26.950705134729 -0.015298491669818759 -26.94840643838973
1755 -0.015333222784101963 -26.9660383575131 -0.015329038770869375 -26.963735477160597
1756 -0.015338163170963526 -26.981376520684062 -0.015359784476459026 -26.979095261637056
1757 -0.015338331833481789 -26.996714852517545 -0.015343163488432765 -26.994438425125487
1758 -0.015340517787262798 -27.012055370304807 -0.015305504063144326 -27.00974392918863
1759 -0.015339372353628278 -27.027394742658437 -0.015312056755647063 -27.025055985944277
1760 -0.01533781480975449 -27.04273255746819 -0.015320621756836772 -27.040376607701113
1761 -0.015339820319786668 -27.05807237778798 -0.015308538125827909 -27.055685145826942
1762 -0.015337158739566804 -27.073409536527546 -0.015336285065859556 -27.071021430892802
1763 -0.015340954065322876 -27.08875049059287 -0.015434442600235344 -27.086455873493037
1764 -0.015336882462725044 -27.104087373055595 -0.015337668731808663 -27.101793542224847
1765 -0.015336909517645835 -27.11942428257324 -0.015327394148334861 -27.117120936373183
1766 -0.015336566278710962 -27.134760848851954 -0.01537021747790277 -27.132491153851085
1767 -0.015337116410955786 -27.15009796526291 -0.015338699426501989 -27.147829853277585
1768 -0.01533668846823275 -27.16543465373114 -0.015339386789128185 -27.163169240066715
1769 -0.015335711929947139 -27.180770365661086 -0.015327716479077935 -27.178496956545793
1770 -0.015336165623739361 -27.196106531284826 -0.015342725208029151 -27.193839681753822
1771 -0.015335913375020027 -27.211442444659845 -0.015332784550264478 -27.209172466304086
1772 -0.015334245143458247 -27.2267766898033 -0.015338117815554142 -27.22451058411964
1773 -0.015337040228769184 -27.24211373003207 -0.015388609608635306 -27.239899193728274
1774 -0.015335417352616787 -27.257449147384687 -0.015340697765350342 -27.255239891493623
1775 -0.015334815578535199 -27.27278396296322 -0.015323415817692875 -27.270563307311317
1776 -0.015334811294451356 -27.288118774257672 -0.015352980000898242 -27.285916287312215
1777 -0.015328274294734 -27.303447048552407 -0.015148213598877192 -27.301064500911092
1778 -0.01533977584913373 -27.318786824401542 -0.015344408294185995 -27.31640890920528
1779 -0.01533750593662262 -27.334124330338163 -0.015329806553199887 -27.33173871575848
1780 -0.015337327169254423 -27.34946165750742 -0.015329367574304342 -27.347068083332783
1781 -0.015337279764935374 -27.364798937272354 -0.015355280879884959 -27.362423364212667
1782 -0.015336124459281564 -27.380135061731636 -0.015334887988865375 -27.37775825220153
1783 -0.015336813731119036 -27.395471875462754 -0.01534888194873929 -27.39310713415027
1784 -0.015339469630271196 -27.410811345093023 -0.015323612326756119 -27.408430746477027
1785 -0.015338505478575825 -27.426149850571598 -0.015338960848748685 -27.423769707325775
1786 -0.015337260672822595 -27.44148711124442 -0.01533321882598102 -27.439102926151755
1787 -0.015335914399474859 -27.456823025643896 -0.015333748003467918 -27.45443667415522
1788 -0.015336289396509528 -27.472159315040404 -0.015332306968048215 -27.46976898112327
1789 -0.015336532052606345 -27.48749584709301 -0.015343836741521955 -27.485112817864792
1790 -0.01533642983995378 -27.502832276932967 -0.015322762262076139 -27.50043558012687
1791 -0.015337492898106575 -27.518169769831072 -0.015321476757526398 -27.515757056884397
1792 -0.015333467163145542 -27.533503236994218 -0.015250917291268706 -27.531007974175665
1793 -0.015337346773594617 -27.548840583767813 -0.015328629408031702 -27.546336603583697
1794 -0.01533717205747962 -27.56417775582529 -0.015301806526258588 -27.561638410109957
1795 -0.015336661413311959 -27.579514417238602 -0.015386089868843555 -27.5770244999788
1796 -0.015338433487340809 -27.594852850725943 -0.015317309927195311 -27.592341809905996
1797 -0.01533624310977757 -27.61018909383572 -0.015350224589928985 -27.607692034495926
1798 -0.015339278569445013 -27.625528372405167 -0.015366251487284899 -27.623058285983213
1799 -0.015336056193336844 -27.640864428598505 -0.015392760233953594 -27.638451046217167
1800 -0.015337003394961357 -27.656201431993466 -0.015323935681954027 -27.653774981899122
1801 -0.01533645368181169 -27.671537885675278 -0.015374953346326947 -27.66914993524545
1802 -0.015336122224107384 -27.686874007899384 -0.01536596636287868 -27.68451590160833
1803 -0.01533518792130053 -27.702209195820686 -0.015332036977633834 -27.69984793858596
1804 -0.015334375109523535 -27.71754357093021 -0.015337186073884368 -27.715185124659847
1805 -0.015336341969668866 -27.73287991289988 -0.015363660780712962 -27.73054878544056
1806 -0.015344063844531774 -27.74822397674441 -0.015253137331455946 -27.745801922772017
1807 -0.015335133345797659 -27.763559110090206 -0.015333487838506698 -27.761135410610525
1808 -0.015335739078000187 -27.778894849168207 -0.015332607086747885 -27.776468017697272
1809 -0.015335459215566515 -27.794230308383774 -0.015323313744738698 -27.79179133144201
1810 -0.01533596464432776 -27.809566273028103 -0.015348925348371267 -27.80714025679038
1811 -0.01533509031869471 -27.824901363346797 -0.01534895421937108 -27.82248921100975
1812 -0.015335618006065487 -27.840236981352863 -0.015347689809277653 -27.837836900819028
1813 -0.015338338399305939 -27.85557531975217 -0.015380197018384934 -27.853217097837412
1814 -0.015334947407245636 -27.870910267159417 -0.015341218654066324 -27.868558316491477
1815 -0.015334218787029386 -27.886244485946445 -0.015339532913640142 -27.883897849405116
1816 -0.015349017875269055 -27.901593503821715 -0.015444884123280645 -27.899342733528396
1817 -0.01533273346722126 -27.916926237288937 -0.015324537735432386 -27.914667271263827
1818 -0.015332958474755288 -27.93225919576369 -0.015326905902475119 -27.929994177166304
1819 -0.015332934958860279 -27.94759213072255 -0.015324066346511244 -27.945318243512816
1820 -0.015333187952637672 -27.96292531867519 -0.015314793307334184 -27.96063303682015
1821 -0.01533398344181478 -27.978259302117003 -0.015365325286984444 -27.975998362107134
1822 -0.015332670183852315 -27.993591972300855 -0.015299688559025526 -27.99129805066616
1823 -0.01533254557289183 -28.008924517873748 -0.015330277942121029 -28.00662832860828
1824 -0.015332849277183414 -28.02425736715093 -0.015334948338568211 -28.02196327694685
1825 -0.015332961780950427 -28.03959032893188 -0.015344918658956885 -28.037308195605807
1826 -0.01533192815259099 -28.05492225708447 -0.015353139163926244 -28.052661334769734
1827 -0.015333281317725777 -28.070255538402197 -0.015348530234768986 -28.068009865004502
1828 -0.015334020648151637 -28.085589559050348 -0.015320266364142299 -28.083330131368644
1829 -0.015333323972299695 -28.100922883022648 -0.015335002122446895 -28.098665133491092
1830 -0.015333256125450135 -28.1162561391481 -0.015332647040486336 -28.11399778053158
1831 -0.015333076473325491 -28.131589215621425 -0.015326645784080028 -28.12932442631566
1832 -0.015357057936489582 -28.146946273557916 -0.014938034163787962 -28.144262460479446
1833 -0.015338098723441362 -28.162284372281356 -0.015353490691632032 -28.159615951171077
1834 -0.015337258391082288 -28.177621630672437 -0.015338302962481976 -28.17495425413356
1835 -0.015338553767651319 -28.19296018444009 -0.015335595700889826 -28.19028984983445
1836 -0.015338260680437088 -28.208298445120526 -0.015331357950344682 -28.205621207784795
1837 -0.015338027896359564 -28.223636473016885 -0.01534950416535139 -28.220970711950145
1838 -0.01533789848908782 -28.23897437150597 -0.015302361827343703 -28.23627307377749
1839 -0.015338151389732957 -28.254312522895706 -0.015321308141574263 -28.251594381919062
1840 -0.015340834343805908 -28.269653357239513 -0.015303231962025165 -28.26689761388109
1841 -0.015338417002931237 -28.284991774242442 -0.015328357042744756 -28.282225970923832
1842 -0.015342978155240416 -28.30033475239768 -0.0154104626737535 -28.297636433597585
1843 -0.015335853956639767 -28.31567060635432 -0.015257663745433091 -28.31289409734302
1844 -0.015339283039793372 -28.331009889394114 -0.015340389451012015 -28.32823448679403
1845 -0.015338880615308881 -28.346348770009424 -0.015343916835263371 -28.343578403629294
1846 -0.015339987026527524 -28.361688757035953 -0.015291639231145382 -28.35887004286044
1847 -0.015342192957177758 -28.37703094999313 -0.015277547342702747 -28.37414759020314
1848 -0.015338217280805111 -28.392369167273937 -0.015347683941945434 -28.389495274145087
1849 -0.01533922478556633 -28.407708392059504 -0.015334656415507197 -28.404829930560595
1850 -0.015339342644438148 -28.423047734703943 -0.015346498321741819 -28.420176428882336
1851 -0.015336786117404699 -28.438384520821348 -0.015065230755135417 -28.43524165963747
1852 -0.015341466525569558 -28.453725987346917 -0.015338277677074075 -28.450579937314544
1853 -0.015342634217813612 -28.46906862156473 -0.015348996175453067 -28.465928933489998
1854 -0.015343123488128186 -28.48441174505286 -0.015345449186861515 -28.481274382676858
1855 -0.015342533262446523 -28.499754278315308 -0.015338382869958877 -28.496612765546818
1856 -0.01534180766902864 -28.515096085984336 -0.015344424080103636 -28.511957189626923
1857 -0.015341446176171303 -28.53043753216051 -0.015338099608197809 -28.52729528923512
1858 -0.015342051908373833 -28.54577958406888 -0.015350679634138942 -28.54264596886926
1859 -0.015341184241697193 -28.56112076831058 -0.015328596998006105 -28.557974565867266
1860 -0.015341605385765433 -28.576462373696344 -0.015338936913758516 -28.573313502781023
1861 -0.015342068625614047 -28.59180444232196 -0.015350470086559653 -28.588663972867582
1862 -0.015341981360688806 -28.607146423682646 -0.015335262333974243 -28.603999235201556
1863 -0.015343587845563889 -28.62249001152821 -0.015347512532025575 -28.61934674773358
1864 -0.015341086965054273 -28.637831098493265 -0.015361069189384579 -28.634707816922965
1865 -0.015339893056079745 -28.653170991549345 -0.015333507396280765 -28.650041324319247
1866 -0.015339273354038596 -28.668510264903382 -0.015348082361742853 -28.66538940668099
1867 -0.015340030752122402 -28.683850295655503 -0.01535769491456449 -28.680747101595554
1868 -0.015338779427111149 -28.699189075082614 -0.015327177848666907 -28.696074279444222
1869 -0.015354196587577463 -28.71454327167019 -0.015165074728429317 -28.71123935417265
1870 -0.015341618191450834 -28.72988488986164 -0.015327351121231913 -28.726566705293884
1871 -0.015342107601463794 -28.745226997463103 -0.01534377527423203 -28.741910480568116
1872 -0.015341704525053502 -28.760568701988156 -0.01534077781252563 -28.75725125838064
1873 -0.015340798627585172 -28.77590950061574 -0.015333307953551412 -28.772584566334192
1874 -0.015340970084071159 -28.79125047069981 -0.015353994956240059 -28.78793856129043
1875 -0.015340537158772349 -28.806591007858582 -0.015339784417301416 -28.80327834570773
1876 -0.015341753652319313 -28.8219327615109 -0.015311369998380541 -28.81858971570611
1877 -0.015342900017276406 -28.837275661528178 -0.015354737779125572 -28.833944453485238
1878 -0.015340643236413598 -28.85261630476459 -0.015347010921686888 -28.849291464406924
1879 -0.015342982998117805 -28.86795928776271 -0.015257148584350944 -28.864548612991275
1880 -0.015344567596912384 -28.88330385535962 -0.015321893244981765 -28.879870506236255
1881 -0.015342929726466536 -28.898646785086086 -0.015342986956238747 -28.895213493192493
1882 -0.015342751704156398 -28.913989536790243 -0.0153215691447258 -28.910535062337217
1883 -0.015342556126415729 -28.92933209291666 -0.015324467420578003 -28.925859529757794
1884 -0.015341570461168885 -28.944673663377827 -0.015347563708201051 -28.941207093465994
1885 -0.015343810291960835 -28.960017473669787 -0.01555258957669139 -28.956759683042687
1886 -0.015338346222415566 -28.9753558198922 -0.015329103730618954 -28.972088786773305
1887 -0.015338680753484369 -28.990694500645684 -0.015327535662800073 -28.987416322436104
1888 -0.015339036751538516 -29.006033537397222 -0.015382256358861923 -29.002798578794966
1889 -0.015340442443266511 -29.02137397984049 -0.015338325593620538 -29.018136904388587
1890 -0.015339427953585982 -29.036713407794075 -0.015346585353836418 -29.033483489742423
1891 -0.015338612068444491 -29.05205201986252 -0.015335384756326675 -29.04881887449875
1892 -0.01533883772790432 -29.06739085759042 -0.015343550592660904 -29.06416242509141
1893 -0.015340509032830596 -29.082731366623253 -0.015333396894857288 -29.079495821986267
1894 -0.015339371003210544 -29.098070737626465 -0.015298353973776102 -29.094794175960043
1895 -0.015337365167215466 -29.11340810279368 -0.015292838402092456 -29.110087014362136
1896 -0.01533920830115676 -29.128747311094838 -0.015336941275745631 -29.12542395563788
1897 -0.015339137753471732 -29.14408644884831 -0.015340927103534342 -29.140764882741415
1898 -0.01533915363252163 -29.15942560248083 -0.015341832535341382 -29.156106715276756
1899 -0.01533803017809987 -29.17476363265893 -0.015341753978282214 -29.17144846925504
1900 -0.015340967057272791 -29.190104599716204 -0.015430519077926873 -29.186878988332968
1901 -0.01533818691968918 -29.205442786635892 -0.015348975313827395 -29.202227963646795
1902 -0.015337130334228278 -29.22077991697012 -0.015346115455031395 -29.217574079101826
1903 -0.015336895128712058 -29.23611681209883 -0.015331765776500106 -29.232905844878328
1904 -0.01534391539171338 -29.251460727490546 -0.015316073223948479 -29.248221918102278
1905 -0.01533710965886712 -29.26679783714941 -0.0153424849268049 -29.263564403029083
1906 -0.015338331833481789 -29.282136168982895 -0.015409465506672859 -29.278973868535754
1907 -0.015336310165002942 -29.2974724791479 -0.015367993526160717 -29.294341862061916
1908 -0.015336265787482262 -29.31280874493538 -0.015340068843215704 -29.309681930905132
1909 -0.015336377080529928 -29.32814512201591 -0.015322125516831875 -29.325004056421964
1910 -0.015335968369618059 -29.34348109038553 -0.015329839196056128 -29.34033389561802
1911 -0.015322996163740754 -29.35880408654927 -0.015197267243638634 -29.35553116286166
1912 -0.015338645502924918 -29.374142732052196 -0.015343285165727139 -29.370874448027386
1913 -0.015338110597804188 -29.38948084265 -0.015339653566479683 -29.386214101593865
1914 -0.015338578308001161 -29.404819420958 -0.015321512147784233 -29.40153561374165
1915 -0.015337961725890636 -29.42015738268389 -0.01535036633722484 -29.416885980078874
1916 -0.015338177792727947 -29.435495560476618 -0.015342314308509231 -29.432228294387382
1917 -0.015338033111765981 -29.450833593588385 -0.015412716008722783 -29.447641010396104
1918 -0.015339518059045076 -29.46617311164743 -0.015291530080139637 -29.462932540476245
1919 -0.015337410429492594 -29.48151052207692 -0.015332185244187713 -29.478264725720432
1920 -0.015338552882894874 -29.496849074959815 -0.015356051828712225 -29.493620777549143
1921 -0.015335999662056565 -29.512185074621872 -0.015368427895009518 -29.508989205444152
1922 -0.015337380114942789 -29.527522454736815 -0.015344028919935226 -29.524333234364086
1923 -0.015337009448558092 -29.542859464185373 -0.015310646872967482 -29.539643881237055
1924 -0.015336381131783127 -29.558195845317154 -0.015331462491303682 -29.55497534372836
1925 -0.015334016596898436 -29.573529861914054 -0.01524388580583036 -29.57021922953419
1926 -0.015336233377456664 -29.58886609529151 -0.015363190136849881 -29.585582419671038
1927 -0.015341677144169808 -29.604207772435682 -0.015275508584454655 -29.600857928255493
1928 -0.015336829703301191 -29.619544602138983 -0.015324983466416597 -29.61618291172191
1929 -0.01533793807029724 -29.63488254020928 -0.015337197855114938 -29.631520109577025
1930 -0.015339242154732346 -29.65022178236401 -0.015318987425416708 -29.64683909700244
1931 -0.015341426897794008 -29.665563209261805 -0.015334953181445598 -29.662174050183886
1932 -0.015339156286790967 -29.680902365548597 -0.015383896743878722 -29.677557946927763
1933 -0.01533824522048235 -29.69624061076908 -0.015353144658729435 -29.692911091586492
1934 -0.015336214844137431 -29.711576825613218 -0.015319153759628534 -29.70823024534612
1935 -0.015337838418781757 -29.726914664031998 -0.015337284188717604 -29.723567529534836
1936 -0.015335151972249151 -29.742249816004247 -0.01538541279733181 -29.73895294233217
1937 -0.015336050419136882 -29.757585866423383 -0.015349121298640966 -29.75430206363081
1938 -0.015336602739989758 -29.772922469163372 -0.015341430203989148 -29.7696434938348
1939 -0.015337581280618906 -29.78826005044399 -0.015320756705477834 -29.784964250540277
1940 -0.015335126174613833 -29.803595176618604 -0.015346064604818821 -29.800310315145097
1941 -0.01533465376123786 -29.81892983037984 -0.015403363853693008 -29.81571367899879
1942 -0.015334282536059618 -29.8342641129159 -0.01533764200285077 -29.83105132100164
1943 -0.015335541311651468 -29.84959965422755 -0.01533221467398107 -29.846383535675624
1944 -0.01533572911284864 -29.8649353833404 -0.015343318413943052 -29.861726854089568
1945 -0.015335323009639978 -29.88027070635004 -0.015314431162551045 -29.87704128525212
1946 -0.015335570462048054 -29.89560627681209 -0.015353881800547243 -29.892395167052666
1947 -0.015338003635406494 -29.910944280447495 -0.01536125955171883 -29.907756426604383
1948 -0.0153375166002661 -29.92628179704776 -0.015304548246785999 -29.92306097485117
1949 -0.015334183257073164 -29.941615980304835 -0.015339632472023367 -29.938400607323192
1950 -0.015334470476955176 -29.95695045078179 -0.015328416228294372 -29.953729023551485
1951 -0.015335518727079034 -29.972285969508867 -0.015279670991003514 -29.969008694542488
1952 -0.015338085079565644 -29.987624054588434 -0.01530839796178043 -29.98431709250427
1953 -0.015336531912907958 -30.00296058650134 -0.015339544648304582 -29.999656637152576
1954 -0.015336096147075295 -30.018296682648415 -0.015336030721664428 -30.01499266787424
1955 -0.01533549982123077 -30.033632182469645 -0.015344674838706851 -30.030337342712947
1956 -0.015336414985358714 -30.048968597455005 -0.015359704988077283 -30.045697047701026
1957 -0.015335296606644988 -30.06430389406165 -0.015330342529341578 -30.061027390230368
1958 -0.015335564501583576 -30.079639458563232 -0.01533810286782682 -30.076365493098194
1959 -0.01533565199933946 -30.094975110562572 -0.01531024817377329 -30.091675741271967
1960 -0.015336014609783889 -30.110311125172355 -0.015345090255141258 -30.10702083152711
1961 -0.015335056884214281 -30.12564618205657 -0.015337624493986369 -30.122358456021097
1962 -0.015334907919168472 -30.14098108997574 -0.015339180920273065 -30.13769763694137
1963 -0.015336138755083084 -30.15631722873082 -0.015333396196365357 -30.153031033137733
1964 -0.015331755811348557 -30.17164898454217 -0.015314096864312888 -30.168345130002045
1965 -0.01533549204468727 -30.186984476586858 -0.0153567248955369 -30.18370185489758
1966 -0.015335030900314451 -30.20231950748717 -0.0153065653052181 -30.199008420202798
1967 -0.015333673963323236 -30.217653181450494 -0.015334736788645387 -30.214343156991443
1968 -0.015333735384047031 -30.23298691683454 -0.015328574925661087 -30.229671731917104
1969 -0.015335085848346353 -30.248322002682887 -0.015327928960323334 -30.24499966087743
1970 -0.015337477857246994 -30.263659480540134 -0.015277686342597008 -30.260277347220025
1971 -0.015335029503330589 -30.278994510043464 -0.015327340876683592 -30.27560468809671
1972 -0.015335584385320544 -30.294330094428783 -0.015343844704329968 -30.29094853280104
1973 -0.015334115317091345 -30.309664209745875 -0.015352885657921433 -30.30630141845896
1974 -0.015335909277200698 -30.325000119023077 -0.01531868353486061 -30.321620101993823
1975 -0.015335139399394394 -30.34033525842247 -0.015329301869496704 -30.33694940386332
1976 -0.015335578145459295 -30.35567083656793 -0.015309496875852346 -30.35225890073917
1977 -0.01534275314770639 -30.371013589715638 -0.015520239202305674 -30.367779139941476
1978 -0.01533356411382556 -30.386347153829462 -0.015305252699181437 -30.383084392640658
1979 -0.015332494629547 -30.40167964845901 -0.015328396856784821 -30.398412789497442
1980 -0.015333133330568672 -30.417012781789577 -0.01533621856942773 -30.41374900806687
1981 -0.015333088999614119 -30.43234587078919 -0.015335270389914512 -30.429084278456784
1982 -0.015332090202718973 -30.44767796099191 -0.015332966390997172 -30.44441724484778
1983 -0.015333031816408039 -30.463010992808318 -0.015342231001704931 -30.459759475849484
1984 -0.015332443127408623 -30.478343435935727 -0.015323426434770226 -30.475082902284253
1985 -0.015331227192655205 -30.49367466312838 -0.015381800197064876 -30.49046470248132
1986 -0.015332975052297115 -30.509007638180677 -0.015309258131310344 -30.50577396061263
1987 -0.015331700257956982 -30.524339338438633 -0.01533277789130807 -30.52110673850394
1988 -0.015332249086350202 -30.539671587524982 -0.015321455197408795 -30.536428193701347
1989 -0.015333150094375015 -30.555004737619356 -0.015349059225991368 -30.551777252927337
1990 -0.015330060897395015 -30.57033479851675 -0.015315644163638353 -30.567092897090976
1991 -0.01533115953207016 -30.58566595804882 -0.01533661843277514 -30.582429515523753
1992 -0.015330982627347112 -30.60099694067617 -0.015264003910124302 -30.59769351943388
1993 -0.015332813328132033 -30.6163297540043 -0.015443310188129545 -30.613136829622007
1994 -0.015330349979922175 -30.631660103984224 -0.015354498708620667 -30.62849132833063
1995 -0.015331216249614954 -30.646991320233838 -0.015366143081337214 -30.643857471411966
1996 -0.015333594102412463 -30.66232491433625 -0.015313714090734721 -30.6591711855027
1997 -0.015331326285377145 -30.677656240621626 -0.015313614951446652 -30.674484800454145
1998 -0.01533272797241807 -30.692988968594044 -0.01533249719068408 -30.68981729764483
1999 -0.015331001626327634 -30.708319970220373 -0.015319940773770213 -30.7051372384186
2000 -0.015332932444289326 -30.72365290266466 -0.015286790020763875 -30.720424028439364
