# Supplementary material for: Learning nonequilibrium statistical mechanics and dynamical phase transitions
Source: Nat Commun. 2024 Feb 6;15:1117. doi: 10.1038/s41467-024-45172-8 (PMC10847122; doi:10.1038/s41467-024-45172-8)
Supplement: Supplementary file 4 — Supplementary Data 1 [file 41467_2024_45172_MOESM4_ESM.zip › DPT-main/PlotTemplate/plot_KL_divergence/out/finite_time/SE/L4_D2W32K5_E100BS1k/logs-1.35/log.txt]

1 -0.014299155352637172 -0.014299155352637172 -0.01429974059574306 -0.01429974059574306
2 -0.014287571422755718 -0.02858672677539289 -0.0142876619938761 -0.02858740258961916
3 -0.014276041369885206 -0.04286276814527809 -0.014276366075500846 -0.042863768665120004
4 -0.014266016567125917 -0.057128784712404006 -0.014266182342544198 -0.0571299510076642
5 -0.01425732090137899 -0.071386105613783 -0.014257318200543522 -0.07138726920820772
6 -0.014248514967039227 -0.08563462058082223 -0.014249104261398315 -0.08563637346960604
7 -0.014234856283292175 -0.0998694768641144 -0.014234902430325746 -0.09987127589993178
8 -0.014226769050583243 -0.11409624591469765 -0.014228003472089768 -0.11409927937202155
9 -0.014218534668907523 -0.12831478058360518 -0.014218597812578082 -0.12831787718459964
10 -0.014208047650754452 -0.14252282823435963 -0.014209437230601907 -0.14252731441520156
11 -0.014204606786370278 -0.15672743502072992 -0.014206032268702984 -0.15673334668390454
12 -0.01419455772265792 -0.17092199274338785 -0.014193246979266405 -0.17092659366317095
13 -0.01418678080663085 -0.1851087735500187 -0.014185241376981138 -0.18511183504015208
14 -0.014179528411477803 -0.1992883019614965 -0.0141770223621279 -0.19928885740227997
15 -0.014172500232234597 -0.2134608021937311 -0.014171959599480033 -0.21346081700176
16 -0.01416528639383614 -0.22762608858756722 -0.014167634397745132 -0.22762845139950513
17 -0.014158328948542475 -0.24178441753610969 -0.01416222588159144 -0.24179067728109657
18 -0.014148900238797068 -0.25593331777490674 -0.014145839912816881 -0.25593651719391347
19 -0.014144455268979072 -0.2700777730438858 -0.014144206047058105 -0.2700807232409716
20 -0.014135574456304312 -0.2842133475001901 -0.014139144029468299 -0.2842198672704399
21 -0.014129627123475074 -0.2983429746236652 -0.01412620055489242 -0.29834606782533235
22 -0.014127206802368165 -0.3124701814260334 -0.01412802361883223 -0.3124740914441646
23 -0.014119727862998843 -0.32658990928903225 -0.014125238312408328 -0.3265993297565729
24 -0.014119678782299161 -0.3407095880713314 -0.014107718039304018 -0.3407070477958769
25 -0.014111497718840838 -0.35482108579017224 -0.014107235707342625 -0.35481428350321953
26 -0.014111283235251904 -0.36893236902542415 -0.014097168762236833 -0.36891145226545635
27 -0.014102652249857784 -0.38303502127528194 -0.014119882881641389 -0.38303133514709775
28 -0.014097283780574798 -0.3971323050558567 -0.014095053728669881 -0.3971263888757676
29 -0.014089959720149637 -0.4112222647760064 -0.014094167947769165 -0.4112205568235368
30 -0.014086487423628568 -0.42530875219963493 -0.01408265233039856 -0.4253032091539354
31 -0.014091121684759855 -0.4393998738843948 -0.014050933439284563 -0.4393541425932199
32 -0.014083229890093207 -0.453483103774488 -0.014122003968805075 -0.453476146562025
33 -0.014073418080806732 -0.4675565218552947 -0.014063765853643417 -0.46753991241566845
34 -0.01406780881807208 -0.4816243306733668 -0.014069173764437438 -0.4816090861801059
35 -0.014067414030432702 -0.4956917447037995 -0.014096063189208507 -0.4957051493693144
36 -0.014059189381077886 -0.5097509340848774 -0.014051056932657957 -0.5097562063019724
37 -0.014054585481062531 -0.5238055195659399 -0.014053186913952232 -0.5238093932159246
38 -0.014053625613451004 -0.5378591451793909 -0.014045327762141823 -0.5378547209780664
39 -0.014049379760399461 -0.5519085249397904 -0.014046251960098743 -0.5519009729381652
40 -0.014042837312445045 -0.5659513622522354 -0.01404743422754109 -0.5659484071657063
41 -0.014040656853467226 -0.5799920191057026 -0.014049905631691218 -0.5799983127973974
42 -0.014036776218563318 -0.594028795324266 -0.01406998741440475 -0.5940683002118022
43 -0.014035212807357311 -0.6080640081316233 -0.01404226440936327 -0.6081105646211655
44 -0.014026177069172262 -0.6220901852007956 -0.01403767908923328 -0.6221482437103988
45 -0.014021399989724159 -0.6361115851905198 -0.013980122655630112 -0.6361283663660289
46 -0.014023306500166654 -0.6501348916906865 -0.014053970854729415 -0.6501823372207582
47 -0.014017770625650882 -0.6641526623163374 -0.01401568166911602 -0.6641980188898743
48 -0.014016034500673413 -0.6781686968170109 -0.014025111729279161 -0.6782231306191534
49 -0.014012849936261774 -0.6921815467532726 -0.014012421993538738 -0.6922355526126921
50 -0.014005549903959035 -0.7061870966572317 -0.01401890548877418 -0.7062544581014663
51 -0.014006118569523097 -0.7201932152267547 -0.013953614188358188 -0.7202080722898244
52 -0.014004964521154762 -0.7341981797479095 -0.013978972146287561 -0.7341870444361119
53 -0.013985185651108623 -0.7481833653990181 -0.013895452581346035 -0.748082497017458
54 -0.014003973687067628 -0.7621873390860857 -0.013957445602864027 -0.762039942620322
55 -0.014002780290320515 -0.7761901193764063 -0.014004896907135845 -0.7760448395274578
56 -0.01399794896133244 -0.7901880683377387 -0.014002054464071989 -0.7900468939915298
57 -0.013996007852256298 -0.804184076189995 -0.013999599171802402 -0.8040464931633322
58 -0.013995334412902594 -0.8181794106028976 -0.014011163078248502 -0.8180576562415807
59 -0.013990294560790062 -0.8321697051636876 -0.014000514196231962 -0.8320581704378126
60 -0.013984686648473143 -0.8461543918121608 -0.013984722411260008 -0.8460428928490726
61 -0.013990031415596604 -0.8601444232277574 -0.014044964918866754 -0.8600878577679394
62 -0.013977466337382793 -0.8741218895651403 -0.013983815303072333 -0.8740716730710117
63 -0.013974536070600152 -0.8880964256357404 -0.013970948150381446 -0.8880426212213932
64 -0.013971398491412402 -0.9020678241271528 -0.013969400664791465 -0.9020120218861847
65 -0.01397169749252498 -0.9160395216196778 -0.01395925455726683 -0.9159712764434516
66 -0.013970228051766754 -0.9300097496714446 -0.013975210208445787 -0.9299464866518974
67 -0.013965656654909253 -0.9439754063263538 -0.013979059085249901 -0.9439255457371473
68 -0.01396448966115713 -0.957939895987511 -0.013977498468011617 -0.9579030442051589
69 -0.013967130845412613 -0.9719070268329235 -0.013943302538245916 -0.9718463467434049
70 -0.013961371686309575 -0.9858683985192331 -0.013973500719293952 -0.9858198474626988
71 -0.013963258964940906 -0.999831657484174 -0.014015216566622257 -0.9998350640293211
72 -0.01395368524827063 -1.0137853427324446 -0.013961215037852526 -1.0137962790671735
73 -0.01395233664661646 -1.0277376793790611 -0.013925398653373122 -1.0277216777205467
74 -0.013944999873638153 -1.0416826792526992 -0.013815748458728194 -1.041537426179275
75 -0.013951536966487765 -1.055634216219187 -0.01397313312627375 -1.0555105593055487
76 -0.01395182223059237 -1.0695860384497793 -0.013954062946140766 -1.0694646222516895
77 -0.013945545628666877 -1.083531584078446 -0.013970367284491659 -1.0834349895361812
78 -0.01394445081241429 -1.0974760348908603 -0.013929285388439894 -1.097364274924621
79 -0.013940376695245504 -1.1114164115861058 -0.013790652016177773 -1.1111549269407988
80 -0.013946687057614326 -1.1253630986437202 -0.013938556984066963 -1.1250934839248656
81 -0.013943915022537112 -1.1393070136662573 -0.013939629634842276 -1.1390331135597078
82 -0.013944266643375159 -1.1532512803096324 -0.013928704243153334 -1.152961817802861
83 -0.013941468577831984 -1.1671927488874645 -0.013935375027358532 -1.1668971928302196
84 -0.013935641152784228 -1.1811283900402487 -0.013987967185676098 -1.1808851600158958
85 -0.013936565862968564 -1.1950649559032174 -0.013957076566293835 -1.1948422365821896
86 -0.013930391706526279 -1.2089953476097437 -0.013916158070787787 -1.2087583946529774
87 -0.013938365783542395 -1.222933713393286 -0.013849095813930035 -1.2226074904669075
88 -0.01392719759605825 -1.2368609109893443 -0.013862078823149205 -1.2364695692900567
89 -0.01392763270996511 -1.2507885436993094 -0.013892579358071089 -1.2503621486481278
90 -0.013931103143841028 -1.2647196468431503 -0.013927555503323674 -1.2642897041514514
91 -0.013928568828850985 -1.2786482156720014 -0.013911312120035291 -1.2782010162714867
92 -0.013927083788439631 -1.292575299460441 -0.013907369645312428 -1.2921083859167992
93 -0.013926923228427767 -1.3065022226888687 -0.013909670012071728 -1.306018055928871
94 -0.013926805974915624 -1.3204290286637843 -0.013930933875963092 -1.319948989804834
95 -0.013925387850031256 -1.3343544165138155 -0.013923706393688918 -1.333872696198523
96 -0.013921549078077078 -1.3482759655918926 -0.013927743025124072 -1.3478004392236471
97 -0.013921512523666024 -1.3621974781155586 -0.013927497761324048 -1.361727936984971
98 -0.013920588325709105 -1.3761180664412678 -0.013893307931721211 -1.3756212449166922
99 -0.013917611911892891 -1.3900356783531607 -0.013996502850204706 -1.389617747766897
100 -0.013911322364583612 -1.4039470007177444 -0.013900888478383422 -1.4035186362452803
101 -0.013910870114341379 -1.4178578708320857 -0.013921499019488692 -1.417440135264769
102 -0.013911152118816971 -1.4317690229509026 -0.013902859622612595 -1.4313429948873815
103 -0.013911544065922498 -1.4456805670168251 -0.013952182279899717 -1.4452951771672813
104 -0.013902894407510757 -1.459583461424336 -0.013946016598492861 -1.459241193765774
105 -0.01390122906304896 -1.4734846904873848 -0.013856159057468176 -1.4730973528232423
106 -0.01390810557641089 -1.4873927960637958 -0.013830870389938354 -1.4869282232131806
107 -0.013905496289953589 -1.5012982923537495 -0.013905830215662718 -1.5008340534288434
108 -0.013901020074263215 -1.5151993124280128 -0.01391545357182622 -1.5147495070006696
109 -0.013900921121239663 -1.5291002335492525 -0.013934568827971816 -1.5286840758286413
110 -0.013901563920080661 -1.543001797469333 -0.013937280280515552 -1.5426213561091568
111 -0.013890311494469643 -1.5568921089638028 -0.013848523143678904 -1.5564698792528358
112 -0.013910030946135521 -1.5708021399099383 -0.014090817607939243 -1.570560696860775
113 -0.013888916466385126 -1.5846910563763235 -0.013874657033011318 -1.5844353538937863
114 -0.013892094604671001 -1.5985831509809945 -0.013916847016662359 -1.5983522009104487
115 -0.013886884180828929 -1.6124700351618233 -0.013878663629293441 -1.612230864539742
116 -0.013886751793324947 -1.6263567869551483 -0.01387994159013033 -1.6261108061298724
117 -0.013888671388849616 -1.6402454583439978 -0.013824121234938503 -1.639934927364811
118 -0.01389028732664883 -1.6541357456706467 -0.01384247737005353 -1.6537774047348646
119 -0.013888594415038823 -1.6680243400856856 -0.01381279230117798 -1.6675901970360425
120 -0.013893782673403621 -1.6819181227590891 -0.013791160471737385 -1.6813813575077798
121 -0.013866878487169743 -1.695785001246259 -0.014041088707745075 -1.695422446215525
122 -0.01388401836156845 -1.7096690196078275 -0.013878453476354479 -1.7093008996918795
123 -0.013882656907662749 -1.7235516765154901 -0.013886455725878478 -1.723187355417758
124 -0.013880226528272033 -1.7374319030437622 -0.01388422418385744 -1.7370715796016154
125 -0.013878872757777572 -1.7513107758015398 -0.013878054544329643 -1.750949634145945
126 -0.013880318449810147 -1.76519109425135 -0.013864570809528232 -1.7648142049554731
127 -0.013878024462610484 -1.7790691187139605 -0.013881983980536462 -1.7786961889360096
128 -0.013872178550809623 -1.79294129726477 -0.013821187755092978 -1.7925173766911024
129 -0.013874619221314787 -1.8068159164860849 -0.01386274085380137 -1.806380117544904
130 -0.013876958889886737 -1.8206928753759717 -0.013884557597339153 -1.820264675142243
131 -0.013877115258947016 -1.8345699906349187 -0.013807267043739557 -1.8340719421859826
132 -0.013874801713973284 -1.848444792348892 -0.013876043492928147 -1.8479479856789107
133 -0.013873391039669513 -1.8623181833885616 -0.013861218374222517 -1.8618092040531333
134 -0.013872466189786792 -1.8761906495783485 -0.013871309161186219 -1.8756805132143195
135 -0.01387205272912979 -1.8900627023074783 -0.01382752312347293 -1.8895080363377925
136 -0.013870348641648888 -1.9039330509491272 -0.01386732393875718 -1.9033753602765497
137 -0.013871731329709291 -1.9178047822788364 -0.01387027525343001 -1.9172456355299798
138 -0.013869907753542066 -1.9316746900323785 -0.013883073627948762 -1.9311287091579286
139 -0.013869364047423005 -1.9455440540798015 -0.013870838331058621 -1.9449995474889872
140 -0.013866120018064976 -1.9594101740978664 -0.013834423618391156 -1.9588339711073783
141 -0.013869789941236377 -1.9732799640391028 -0.013957150373607874 -1.9727911214809861
142 -0.013864694675430656 -1.9871446587145334 -0.013849076116457582 -1.9866401975974437
143 -0.013863537460565567 -2.001008196175099 -0.013862207345664502 -2.0005024049431084
144 -0.013862856151536106 -2.014871052326635 -0.013852755539119244 -2.0143551604822276
145 -0.013861557468771935 -2.028732609795407 -0.013928087474778295 -2.028283247957006
146 -0.013861396862193943 -2.042594006657601 -0.013827223144471646 -2.042110471101478
147 -0.013859412213787437 -2.0564534188713885 -0.013858042750507593 -2.0559685138519854
148 -0.013860148377716541 -2.070313567249105 -0.013846196001395583 -2.069814709853381
149 -0.013859313633292913 -2.084172880882398 -0.013865535613149405 -2.0836802454665304
150 -0.01385810854844749 -2.0980309894308453 -0.013830325938761235 -2.0975105714052917
151 -0.01385492985136807 -2.1118859192822135 -0.013887181645259261 -2.111397753050551
152 -0.01385528240352869 -2.125741201685742 -0.01376503575593233 -2.1251627888064832
153 -0.013857036223635077 -2.139598237909377 -0.014028687262907624 -2.139191476069391
154 -0.013850509515032172 -2.153448747424409 -0.013857345702126623 -2.1530488217715176
155 -0.013852917170152069 -2.1673016645945613 -0.01384340920485556 -2.166892230976373
156 -0.013852011458948255 -2.1811536760535097 -0.013825454143807292 -2.18071768512018
157 -0.01385160288773477 -2.1950052789412444 -0.013893869938328862 -2.194611555058509
158 -0.013851716415956616 -2.208856995357201 -0.013915540417656302 -2.2085270954761653
159 -0.013848527893424034 -2.222705523250625 -0.013873843336477875 -2.222400938812643
160 -0.013842876255512237 -2.236548399506137 -0.013780658366158605 -2.2361815971788017
161 -0.013850352121517062 -2.250398751627654 -0.01398486914113164 -2.2501664663199334
162 -0.013845549104735256 -2.2642443007323894 -0.013850300945341587 -2.264016767265275
163 -0.013843779591843486 -2.278088080324233 -0.013839729875326157 -2.2778564971406015
164 -0.013843452464789152 -2.291931532789022 -0.013833060441538692 -2.2916895575821403
165 -0.01384662943892181 -2.305778162227944 -0.013881007116287947 -2.3055705646984284
166 -0.013838448701426387 -2.3196166109293705 -0.013912949804216623 -2.319483514502645
167 -0.013836406450718642 -2.3334530173800894 -0.01383462972007692 -2.333318144222722
168 -0.013838259782642127 -2.3472912771627317 -0.01383888223208487 -2.347157026454807
169 -0.013838326185941696 -2.3611296033486733 -0.01382963303476572 -2.3609866594895728
170 -0.013837501080706716 -2.37496710442938 -0.013837922550737857 -2.3748245820403104
171 -0.013824412180110813 -2.388791516609491 -0.014036821713671089 -2.3888614037539817
172 -0.013833630736917258 -2.4026251473464084 -0.013828996242955327 -2.402690399996937
173 -0.013830773532390594 -2.416455920878799 -0.01384683782234788 -2.416537237819285
174 -0.013829608540982008 -2.430285529419781 -0.013846432510763406 -2.4303836703300483
175 -0.013835480529814958 -2.444121009949596 -0.013747025327757002 -2.4441306956578055
176 -0.0138292474206537 -2.4579502573702494 -0.013535993173718452 -2.457666688831524
177 -0.013838578155264259 -2.4717888355255138 -0.013832336803898216 -2.4714990256354223
178 -0.013835581438615917 -2.4856244169641295 -0.01381746381521225 -2.4853164894506348
179 -0.013837334979325534 -2.499461751943455 -0.013847203040495516 -2.4991636924911305
180 -0.013835348840802907 -2.513297100784258 -0.013841379014775158 -2.513005071505906
181 -0.013835690775886178 -2.527132791560144 -0.013841205462813377 -2.526846276968719
182 -0.013832583976909518 -2.5409653755370534 -0.013897305075079202 -2.540743582043798
183 -0.013834575284272432 -2.5547999508213257 -0.013847425812855363 -2.5545910078566534
184 -0.013832856016233564 -2.5686328068375595 -0.013815991673618555 -2.568406999530272
185 -0.013831600826233626 -2.5824644076637933 -0.013828370068222285 -2.5822353695984943
186 -0.013828812539577484 -2.596293220203371 -0.013759946543723344 -2.5959953161422176
187 -0.013825358590111136 -2.610118578793482 -0.013717855187132954 -2.6097131713293504
188 -0.013827160326763987 -2.623945739120246 -0.013878252543509006 -2.6235914238728593
189 -0.013831910910084844 -2.6377776500303307 -0.013824452925473452 -2.637415876798333
190 -0.013828834518790245 -2.651606484549121 -0.013797061145305633 -2.6512129379436384
191 -0.013829057989642023 -2.665435542538763 -0.01384883774444461 -2.6650617756880832
192 -0.013828704552724957 -2.6792642470914876 -0.01386592946946621 -2.6789277051575495
193 -0.013828783994540572 -2.693093031086028 -0.013819816801697016 -2.6927475219592467
194 -0.013825909374281764 -2.70691894046031 -0.013858288107439876 -2.7066058100666868
195 -0.01382664437405765 -2.7207455848343676 -0.013841756340116262 -2.720447566406803
196 -0.013825480313971638 -2.734571065148339 -0.01380957937799394 -2.7342571457847966
197 -0.01383874830789864 -2.7484098134562376 -0.01410098485648632 -2.7483581306412828
198 -0.013822168670594692 -2.762231982126832 -0.013823494873940944 -2.7621816255152236
199 -0.013822575565427542 -2.7760545576922597 -0.013819403247907758 -2.7760010287631314
200 -0.013821236323565245 -2.789875794015825 -0.013797111669555306 -2.7897981404326866
201 -0.013817890733480453 -2.8036936847493052 -0.013924858858808875 -2.8037229992914954
202 -0.013815839076414704 -2.81750952382572 -0.013814985146746039 -2.8175379844382413
203 -0.013821147894486786 -2.831330671720207 -0.013723904686048626 -2.8312618891242898
204 -0.01381769385188818 -2.8451483655720953 -0.013831977732479572 -2.8450938668567693
205 -0.01381774409674108 -2.8589661096688364 -0.013798678200691939 -2.8588925450574614
206 -0.013819049578160048 -2.8727851592469964 -0.01385190775617957 -2.8727444528136408
207 -0.013807917898520827 -2.886593077145517 -0.013657760294154286 -2.886402213107795
208 -0.013817639090120792 -2.900410716235638 -0.013813895080238581 -2.9002161081880335
209 -0.01381861618719995 -2.914229332422838 -0.013815529504790902 -2.9140316376928244
210 -0.01381683312356472 -2.9280461655464025 -0.013845415832474828 -2.9278770535252994
211 -0.013816208019852639 -2.9418623735662552 -0.01388172535225749 -2.9417587788775568
212 -0.013816143991425634 -2.955678517557681 -0.013839342491701245 -2.955598121369258
213 -0.013817586889490484 -2.9694961044471713 -0.013890459993854165 -2.969488581363112
214 -0.013814361905679107 -2.9833104663528505 -0.013818597700446845 -2.983307179063559
215 -0.013813603715971113 -2.9971240700688218 -0.013811100926250219 -2.997118279989809
216 -0.013809085451066494 -3.010933155519888 -0.013767630327492952 -3.010885910317302
217 -0.013812993885949254 -3.0247461494058374 -0.013802672456949949 -3.024688582774252
218 -0.013811694458127022 -3.0385578438639644 -0.01382490899413824 -3.03851349176839
219 -0.013813825184479355 -3.0523716690484437 -0.013830336276441813 -3.052343828044832
220 -0.013812563801184296 -3.066184232849628 -0.013815297139808535 -3.0661591251846403
221 -0.013809859473258256 -3.079994092322886 -0.013785128062590957 -3.0799442532472314
222 -0.013810527790337802 -3.093804620113224 -0.01381986476480961 -3.093764118012041
223 -0.013810054305940867 -3.107614674419165 -0.013801853870972991 -3.107565971883014
224 -0.013811002438887953 -3.1214256768580526 -0.013804065622389316 -3.1213700375054034
225 -0.013809590693563223 -3.1352352675516157 -0.013900880236178637 -3.135270917741582
226 -0.01380786607041955 -3.1490431336220355 -0.013830340607091785 -3.149101258348674
227 -0.013810283644124866 -3.1628534172661604 -0.01383004137314856 -3.1629312997218224
228 -0.013805596716701984 -3.1766590139828623 -0.013785743713378906 -3.1767170434352012
229 -0.013809242332354189 -3.1904682563152167 -0.013809304637834429 -3.1905263480730355
230 -0.013797376537695527 -3.204265632852912 -0.013706419989466668 -3.2042327680625022
231 -0.013809829577803611 -3.2180754624307157 -0.013844909612089396 -3.2180776776745916
232 -0.013807068951427937 -3.2318825313821438 -0.013829939160495996 -3.2319076168350875
233 -0.013806865038350224 -3.245689396420494 -0.013805824611335994 -3.2457134414464237
234 -0.013803296443074941 -3.2594926928635686 -0.013698927592486143 -3.25941236903891
235 -0.013805941864848136 -3.2732986347284165 -0.013831207621842622 -3.2732435766607524
236 -0.013807201152667403 -3.287105835881084 -0.013799961982294917 -3.287043538643047
237 -0.013806548621505498 -3.300912384502589 -0.01381152612157166 -3.300855064764619
238 -0.013802543096244336 -3.3147149275988337 -0.013759132893756031 -3.3146141976583747
239 -0.013813902391120791 -3.3285288299899545 -0.013762929802760481 -3.328377127461135
240 -0.01380674229003489 -3.3423355722799895 -0.013901725225150586 -3.342278852686286
241 -0.013805428333580495 -3.35614100061357 -0.013816511211916804 -3.3560953638982025
242 -0.013804884906858206 -3.3699458855204285 -0.013788341637700796 -3.369883705535903
243 -0.013806881615892053 -3.3837527671363206 -0.013869683956727386 -3.3837533894926306
244 -0.013803581241518259 -3.397556348377839 -0.013808964751660824 -3.3975623542442914
245 -0.013803908322006463 -3.411360256699845 -0.013775275880470872 -3.411337630124762
246 -0.01380321872420609 -3.425163475424051 -0.013798822928220034 -3.4251364530529824
247 -0.013804977107793093 -3.4389684525318445 -0.013779315166175365 -3.438915768219158
248 -0.013796643167734147 -3.452765095699579 -0.013746337965130806 -3.4526621061842886
249 -0.0138051001355052 -3.466570195835084 -0.013784668454900385 -3.466446774639189
250 -0.013802016945555806 -3.48037221278064 -0.013874826906248926 -3.480321601545438
251 -0.013803748041391372 -3.494175960822031 -0.01380600556731224 -3.49412760711275
252 -0.013803914142772555 -3.5079798749648035 -0.0138760881498456 -3.5080036952625955
253 -0.013801492843776941 -3.5217813678085803 -0.01380352727137506 -3.5218072225339707
254 -0.013800166267901658 -3.535581534076482 -0.013796633342280984 -3.5356038558762517
255 -0.013800181075930595 -3.5493817151524123 -0.01379075418226421 -3.549394610058516
256 -0.01380122764967382 -3.563182942802086 -0.013788305642083287 -3.563182915700599
257 -0.01380069348961115 -3.5769836362916974 -0.013854947965592146 -3.5770378636661913
258 -0.013800389738753438 -3.590784026030451 -0.01381222764030099 -3.5908500913064922
259 -0.01379923652857542 -3.6045832625590264 -0.013788866251707077 -3.6046389575581994
260 -0.013800030248239637 -3.618383292807266 -0.013596329791471361 -3.6182352873496706
261 -0.013803445268422365 -3.6321867380756885 -0.013797038933262229 -3.632032326282933
262 -0.013802344910800457 -3.645989082986489 -0.0138043109793216 -3.6458366372622546
263 -0.01380173172801733 -3.659790814714506 -0.013721700431779027 -3.6595583376940337
264 -0.013801221828907728 -3.673592036543414 -0.013777837809175252 -3.673336175503209
265 -0.013803050387650728 -3.6873950869310645 -0.013804800761863589 -3.687140976265072
266 -0.013803362473845482 -3.70119844940491 -0.013806105963885784 -3.700947082228958
267 -0.01380275790579617 -3.715001207310706 -0.013799347262829543 -3.714746429491788
268 -0.013802479486912489 -3.7288036867976184 -0.013827962288632988 -3.7285743917804206
269 -0.013809469668194652 -3.742613156465813 -0.014000085880979896 -3.7425744776614005
270 -0.013796914648264647 -3.756410071114078 -0.013789658667519689 -3.75636413632892
271 -0.0137986256275326 -3.7702086967416104 -0.013802837999537586 -3.7701669743284576
272 -0.013796736719086766 -3.784005433460697 -0.013791132578626275 -3.783958106907084
273 -0.013797678938135504 -3.7978031123988325 -0.013806776748970151 -3.797764883656054
274 -0.013796157902106643 -3.811599270300939 -0.013790875021368266 -3.8115557586774225
275 -0.013796103885397315 -3.8253953741863365 -0.013758115144446493 -3.825313873821869
276 -0.01379532814025879 -3.8391907023265954 -0.013798798574134708 -3.839112672396004
277 -0.013798105157911777 -3.852988807484507 -0.013799478486180305 -3.852912150882184
278 -0.013797899708151817 -3.866786707192659 -0.013800735957920552 -3.8667128868401046
279 -0.01379568069241941 -3.8805823878850783 -0.01378941098228097 -3.8805022978223858
280 -0.013786419853568077 -3.8943688077386462 -0.014012210723012685 -3.8945145085453983
281 -0.01379159390926361 -3.9081604016479097 -0.013808539649471641 -3.90832304819487
282 -0.013795009534806012 -3.9219554111827155 -0.013793429266661406 -3.9221164774615316
283 -0.01379309743642807 -3.9357485086191435 -0.013810282759368419 -3.9359267602209
284 -0.013790613505989313 -3.949539122125133 -0.013785265944898128 -3.949712026165798
285 -0.013789951242506504 -3.9633290733676394 -0.013809205032885075 -3.963521231198683
286 -0.013790849596261978 -3.9771199229639014 -0.013767521549016237 -3.977288752747699
287 -0.013791489321738482 -3.99091141228564 -0.01379210944287479 -3.991080862190574
288 -0.013792812963947654 -4.004704225249587 -0.013644756143912673 -4.004725618334486
289 -0.013794339448213577 -4.018498564697801 -0.013750528218224645 -4.018476146552711
290 -0.01379419476725161 -4.032292759465053 -0.013782420475035907 -4.032258567027747
291 -0.013794907834380865 -4.0460876672994335 -0.013821358885616064 -4.0460799259133635
292 -0.013790778117254376 -4.059878445416688 -0.013839956652373076 -4.059919882565737
293 -0.013800567854195834 -4.073679013270883 -0.013621518481522798 -4.07354140104726
294 -0.013796377880498766 -4.087475391151382 -0.013808406190946698 -4.087349807238207
295 -0.013796607544645668 -4.101271998696028 -0.013818389642983675 -4.10116819688119
296 -0.013794582709670067 -4.1150665814056975 -0.01382220103405416 -4.1149903979152445
297 -0.013794164080172778 -4.12886074548587 -0.013811480393633247 -4.128801878308877
298 -0.013795456569641828 -4.1426562020555115 -0.013787711085751653 -4.142589589394629
299 -0.013793283561244606 -4.156449485616756 -0.013876565266400576 -4.15646615466103
300 -0.013790902961045504 -4.170240388577802 -0.013782852282747626 -4.170249006943777
301 -0.013787040393799544 -4.184027428971601 -0.013713084952905774 -4.183962091896683
302 -0.013793039740994573 -4.197820468712595 -0.013856623554602265 -4.197818715451286
303 -0.013791813980787992 -4.211612282693383 -0.01379270083270967 -4.211611416283995
304 -0.013789776898920535 -4.225402059592303 -0.013813222479075193 -4.22542463876307
305 -0.013790527312085032 -4.239192586904388 -0.013782935636118054 -4.239207574399188
306 -0.01379334982484579 -4.252985936729234 -0.013426368264481426 -4.252633942663669
307 -0.01379807866178453 -4.266784015391019 -0.013793840119615198 -4.266427782783285
308 -0.013796310452744365 -4.280580325843763 -0.013800592487677931 -4.280228375270963
309 -0.013795701693743468 -4.294376027537506 -0.013805312244221568 -4.294033687515184
310 -0.013796204794198274 -4.308172232331705 -0.013803681544959544 -4.3078373690601435
311 -0.013795928843319417 -4.3219681611750245 -0.01378410472534597 -4.321621473785489
312 -0.013797566201537848 -4.335765727376562 -0.01377184959128499 -4.335393323376774
313 -0.013795157242566348 -4.3495608846191285 -0.013796865846961737 -4.3491901892237355
314 -0.013791932398453355 -4.3633528170175815 -0.013697694335132838 -4.3628878835588685
315 -0.013795656012371182 -4.377148473029953 -0.013958424190059304 -4.376846307748928
316 -0.013791920011863112 -4.3909403930418165 -0.013804408907890319 -4.390650716656818
317 -0.013792936457321048 -4.4047333294991375 -0.013797007920220494 -4.404447724577039
318 -0.013791580684483051 -4.418524910183621 -0.013667505327612161 -4.418115229904651
319 -0.01379696950316429 -4.432321879686785 -0.013784627430140972 -4.431899857334792
320 -0.01379476678557694 -4.446116646472362 -0.013784399721771479 -4.445684257056564
321 -0.013799467915669083 -4.459916114388031 -0.013962757587432862 -4.459647014643997
322 -0.013791957683861256 -4.473708072071893 -0.013806754210963845 -4.47345376885496
323 -0.013792562391608953 -4.487500634463502 -0.013793266471475362 -4.487247035326436
324 -0.013790429383516312 -4.5012910638470185 -0.013825820293277502 -4.5010728556197135
325 -0.013791347714141011 -4.51508241156116 -0.0137843893840909 -4.514857245003804
326 -0.013788757333531975 -4.528871168894692 -0.013769345870241523 -4.528626590874046
327 -0.013781747361645103 -4.542652916256337 -0.013554058317095042 -4.542180649191141
328 -0.013794294651597738 -4.556447210907935 -0.013818515371531248 -4.555999164562672
329 -0.013792952336370946 -4.570240163244306 -0.013784971740096807 -4.5697841363027685
330 -0.013792126486077905 -4.584032289730384 -0.013787027215585113 -4.583571163518354
331 -0.013798285787925125 -4.5978305755183095 -0.01384575800038874 -4.597416921518742
332 -0.013799106748774648 -4.611629682267084 -0.013684554165229202 -4.611101475683971
333 -0.013792665163055062 -4.625422347430139 -0.013798578549176455 -4.624900054233147
334 -0.01379115292802453 -4.639213500358164 -0.01377972960472107 -4.638679783837868
335 -0.013792462414130569 -4.653005962772294 -0.013750863866880536 -4.652430647704748
336 -0.0137928138487041 -4.666798776620999 -0.01380054042674601 -4.666231188131494
337 -0.013792526721954346 -4.680591303342953 -0.013804994430392981 -4.680036182561887
338 -0.013790319534018635 -4.694381622876972 -0.013814872968941927 -4.693851055530828
339 -0.01378973489627242 -4.708171357773245 -0.013843528833240271 -4.707694584364068
340 -0.013790530571714043 -4.721961888344959 -0.013786854548379779 -4.721481438912448
341 -0.013790285447612405 -4.735752173792571 -0.013791628368198871 -4.735273067280647
342 -0.013789881486445665 -4.749542055279017 -0.013785429019480943 -4.749058496300128
343 -0.013791452394798398 -4.763333507673815 -0.013846194092184304 -4.762904690392312
344 -0.013786597643047571 -4.777120105316863 -0.013773654866963626 -4.776678345259276
345 -0.013789267791435123 -4.790909373108298 -0.013770675379782915 -4.790449020639059
346 -0.01378914238885045 -4.804698515497148 -0.013800093065947294 -4.804249113705007
347 -0.013788617169484495 -4.8184871326666325 -0.013780730357393623 -4.8180298440624005
348 -0.013788846461102367 -4.8322759791277345 -0.01379498215392232 -4.831824826216323
349 -0.013789087347686291 -4.846065066475421 -0.013788495631888508 -4.845613321848211
350 -0.013790859142318368 -4.859855925617739 -0.01382856504060328 -4.859441886888814
351 -0.0137870485894382 -4.873642974207177 -0.01377744278870523 -4.87321932967752
352 -0.013782278634607792 -4.887425252841785 -0.013606115709990263 -4.88682544538751
353 -0.013791417004540563 -4.901216669846326 -0.01380947013385594 -4.9006349155213655
354 -0.013789968052878975 -4.9150066378992046 -0.01378348800353706 -4.914418403524903
355 -0.013788818754255772 -4.92879545665346 -0.013801165157929063 -4.928219568682832
356 -0.013788689393550158 -4.94258414604701 -0.013794494280591606 -4.942014062963423
357 -0.013783360226079821 -4.95636750627309 -0.013902897667139768 -4.955916960630563
358 -0.013786127464845777 -4.970153633737936 -0.013792621809989214 -4.969709582440552
359 -0.013784690108150244 -4.983938323846086 -0.013791514746844768 -4.983501097187396
360 -0.013785990793257952 -4.997724314639344 -0.013783083343878389 -4.997284180531275
361 -0.013786883233115077 -5.0115111978724585 -0.013794479798525572 -5.0110786603298
362 -0.013786691753193737 -5.025297889625652 -0.013791757868602872 -5.024870418198403
363 -0.013785515911877155 -5.0390834055375295 -0.013779792282730342 -5.0386502104811335
364 -0.01376742385327816 -5.052850829390808 -0.014038714021444321 -5.0526889245025774
365 -0.013778993673622609 -5.066629823064431 -0.013768631871789694 -5.066457556374367
366 -0.013780220132321119 -5.080410043196752 -0.013771614106372 -5.080229170480739
367 -0.013779663667082786 -5.094189706863834 -0.013777616247534753 -5.094006786728274
368 -0.013781243842095137 -5.107970950705929 -0.01377761592157185 -5.107784402649846
369 -0.013777973596006632 -5.121748924301936 -0.013788753747940063 -5.121573156397786
370 -0.013780677830800414 -5.135529602132736 -0.013678406458348035 -5.135251562856134
371 -0.013780371518805623 -5.149309973651541 -0.013790340768173337 -5.149041903624307
372 -0.013782587461173534 -5.163092561112715 -0.013849818287417293 -5.162891721911724
373 -0.013777734385803342 -5.176870295498518 -0.013779110787436367 -5.176670832699161
374 -0.013781701447442174 -5.19065199694596 -0.013769129943102597 -5.190439962642263
375 -0.013779371557757259 -5.204431368503718 -0.013769205985590815 -5.204209168627854
376 -0.013780598994344473 -5.218211967498062 -0.013725053146481514 -5.217934221774336
377 -0.013782726507633925 -5.231994694005696 -0.013805356668308377 -5.231739578442645
378 -0.013783910637721419 -5.245778604643418 -0.013835546746850013 -5.245575125189495
379 -0.0137812287081033 -5.2595598333515206 -0.013780188281089067 -5.259355313470584
380 -0.013781701540574431 -5.273341534892095 -0.013772552413865925 -5.27312786588445
381 -0.013782286178320646 -5.287123821070416 -0.013767999969422818 -5.2868958658538725
382 -0.013786582415923477 -5.3009104034863395 -0.013990294933319092 -5.300886160787192
383 -0.013778288755565882 -5.314688692241905 -0.013807100895792245 -5.314693261682984
384 -0.013778723264113068 -5.328467415506018 -0.01377435978502035 -5.328467621468004
385 -0.013779514096677303 -5.3422469296026955 -0.013785557728260756 -5.342253179196264
386 -0.013778506545349956 -5.3560254361480455 -0.013770206598564982 -5.356023385794829
387 -0.01377734923735261 -5.3698027853853985 -0.013750380743294955 -5.369773766538124
388 -0.01377941626124084 -5.3835822016466395 -0.013801609911024571 -5.383575376449149
389 -0.013784174947068096 -5.397366376593707 -0.013723037485033274 -5.397298413934182
390 -0.013779974123463035 -5.41114635071717 -0.013785642432048916 -5.4110840563662315
391 -0.0137792922090739 -5.424925642926245 -0.01377544687129557 -5.424859503237527
392 -0.013778118696063758 -5.438703761622309 -0.013780331611633301 -5.43863983484916
393 -0.013779619475826621 -5.452483381098135 -0.013756555831059813 -5.45239639068022
394 -0.013777339132502675 -5.466260720230638 -0.013950691325590014 -5.46634708200581
395 -0.01378905908204615 -5.480049779312684 -0.013991873199120163 -5.48033895520493
396 -0.013771783281117677 -5.493821562593801 -0.013766476651653647 -5.494105431856584
397 -0.013773454865440727 -5.507595017459242 -0.0137732801027596 -5.507878711959343
398 -0.01377379298210144 -5.521368810441344 -0.01376105323433876 -5.521639765193681
399 -0.013773419242352248 -5.5351422296836965 -0.013777302112430334 -5.535417067306112
400 -0.013774069491773844 -5.54891629917547 -0.0137896619271487 -5.54920672923326
401 -0.013774587726220488 -5.562690886901691 -0.013776199007406831 -5.562982928240667
402 -0.013773426786065102 -5.576464313687755 -0.013788185454905033 -5.576771113695572
403 -0.013774185627698898 -5.590238499315454 -0.013751550251618028 -5.59052266394719
404 -0.013775424286723136 -5.604013923602177 -0.01374394865706563 -5.604266612604255
405 -0.013776434352621436 -5.6177903579547985 -0.013751830300316214 -5.618018442904572
406 -0.013775281934067607 -5.6315656398888665 -0.013792982790619135 -5.631811425695191
407 -0.013773474516347051 -5.645339114405213 -0.013789128186181188 -5.645600553881372
408 -0.01377283656038344 -5.659111950965596 -0.013690441939979791 -5.659290995821352
409 -0.013774750521406531 -5.672886701487003 -0.013786216359585523 -5.673077212180938
410 -0.013776292419061064 -5.686662993906064 -0.013775653904303908 -5.686852866085242
411 -0.013782906951382757 -5.700445900857447 -0.013601512182503939 -5.700454378267746
412 -0.013782424153760076 -5.714228325011207 -0.013779128948226572 -5.7142335072159725
413 -0.013780261809006333 -5.728008586820213 -0.013764483062550426 -5.7279979902785225
414 -0.0137805902864784 -5.741789177106691 -0.013772511342540383 -5.741770501621063
415 -0.013779542502015829 -5.755568719608707 -0.013713773945346475 -5.755484275566409
416 -0.013778510875999928 -5.769347230484707 -0.01375367441214621 -5.769237949978555
417 -0.01378157720901072 -5.783128807693718 -0.013837221032008528 -5.783075171010563
418 -0.013777623372152447 -5.79690643106587 -0.013834110321477055 -5.796909281332041
419 -0.013779810070991516 -5.810686241136861 -0.013732158998027443 -5.810641440330068
420 -0.01377759207971394 -5.8244638332165755 -0.0137887688819319 -5.824430209212
421 -0.013765893457457424 -5.838229726674033 -0.013800476910546422 -5.838230686122547
422 -0.01377702341414988 -5.852006750088183 -0.013784156367182731 -5.852014842489729
423 -0.013776597334071994 -5.865783347422255 -0.013770184339955449 -5.865785026829685
424 -0.013774686818942427 -5.879558034241198 -0.01375342272222042 -5.879538449551905
425 -0.013777630869299173 -5.893335665110497 -0.013785944506525993 -5.893324394058431
426 -0.013772762846201658 -5.9071084279566985 -0.013729257229715585 -5.907053651288146
427 -0.013781941309571267 -5.92089036926627 -0.013792719831690193 -5.920846371119836
428 -0.013778998283669353 -5.934669367549939 -0.013778251549229025 -5.934624622669065
429 -0.013780167372897268 -5.948449534922837 -0.013781378138810396 -5.948406000807876
430 -0.013777597481384874 -5.962227132404221 -0.013765138993039727 -5.962171139800915
431 -0.01377852912992239 -5.976005661534144 -0.013780074939131737 -5.975951214740047
432 -0.013778673112392425 -5.9897843346465365 -0.013815576303750276 -5.989766791043798
433 -0.013777273427695035 -6.003561608074231 -0.013787532364949584 -6.003554323408747
434 -0.013780318247154356 -6.017341926321386 -0.01378124081529677 -6.017335564224044
435 -0.013779186177998781 -6.031121112499385 -0.013784381095319986 -6.031119945319364
436 -0.013779245782643557 -6.044900358282028 -0.013781840400770306 -6.044901785720134
437 -0.013778225053101778 -6.05867858333513 -0.013791458867490291 -6.058693244587624
438 -0.01377726048231125 -6.072455843817441 -0.01376359541900456 -6.0724568400066286
439 -0.013776360359042884 -6.0862322041764845 -0.01372815640643239 -6.086184996413061
440 -0.013778809318318963 -6.100011013494804 -0.01375443059951067 -6.099939427012571
441 -0.013777652150020003 -6.113788665644824 -0.013766687083989381 -6.11370611409656
442 -0.013779345294460654 -6.127568010939285 -0.013779238425195217 -6.127485352521756
443 -0.013780496129766107 -6.141348507069051 -0.013772082841023802 -6.14125743536278
444 -0.013743819063529372 -6.155092326132581 -0.013931176718324422 -6.155188612081105
445 -0.013775859680026769 -6.168868185812608 -0.013772334717214108 -6.168960946798319
446 -0.013774143299087882 -6.182642329111696 -0.01377874263562262 -6.182739689433942
447 -0.013773486902937292 -6.196415816014633 -0.013750188471749424 -6.196489877905691
448 -0.013775045005604624 -6.210190861020237 -0.013757684081792832 -6.210247561987484
449 -0.013773368392139673 -6.223964229412377 -0.013751518540084362 -6.223999080527569
450 -0.01377556025981903 -6.237739789672196 -0.013796448754146696 -6.2377955292817155
451 -0.013776217913255095 -6.251516007585451 -0.013754278747364878 -6.251549808029081
452 -0.013777652196586132 -6.265293659782037 -0.013781583216041327 -6.265331391245122
453 -0.013774676527827979 -6.279068336309865 -0.0137894825078547 -6.279120873752977
454 -0.013775292504578828 -6.292843628814444 -0.013766981707885862 -6.292887855460863
455 -0.01377678858116269 -6.306620417395607 -0.013768273778259755 -6.306656129239123
456 -0.013773798197507858 -6.320394215593114 -0.013817976461723447 -6.320474105700846
457 -0.013775585172697901 -6.334169800765812 -0.01379029406234622 -6.334264399763192
458 -0.01377386380918324 -6.347943664574995 -0.013768765423446894 -6.3480331651866395
459 -0.013775973208248615 -6.361719637783244 -0.013817861443385482 -6.361851026630025
460 -0.01377479564398527 -6.375494433427229 -0.013812225265428423 -6.375663251895453
461 -0.013769385917112232 -6.389263819344341 -0.013704048935323954 -6.389367300830777
462 -0.013778187427669763 -6.4030420067720115 -0.013718861993402243 -6.403086162824179
463 -0.013775754859670997 -6.416817761631682 -0.013785340450704097 -6.4168715032748835
464 -0.013770019868388772 -6.430587781500071 -0.01420483379624784 -6.431076337071131
465 -0.013769048824906349 -6.444356830324978 -0.01376376086845994 -6.444840097939591
466 -0.013770431699231266 -6.458127262024209 -0.013775412132963539 -6.458615510072554
467 -0.013770476495847107 -6.471897738520056 -0.013764230348169804 -6.472379740420724
468 -0.013770826114341616 -6.4856685646343974 -0.013772963918745518 -6.486152704339469
469 -0.013770496938377619 -6.499439061572775 -0.013764412561431526 -6.4999171169009005
470 -0.013770730793476104 -6.5132097923662515 -0.013774353731423616 -6.513691470632324
471 -0.013767731562256812 -6.526977523928508 -0.013717074133455753 -6.5274085447657795
472 -0.013777770707383752 -6.540755294635892 -0.013856223411858081 -6.541264768177638
473 -0.013771744025871158 -6.554527038661763 -0.01377926548011601 -6.555044033657754
474 -0.013770094746723771 -6.568297133408486 -0.013761524856090546 -6.568805558513844
475 -0.013767058402299881 -6.582064191810786 -0.013787573948502541 -6.582593132462347
476 -0.01377178356051445 -6.5958359753713 -0.013785305153578519 -6.596378437615925
477 -0.013770842831581831 -6.609606818202882 -0.013787714065983891 -6.610166151681909
478 -0.013771391613408923 -6.62337820981629 -0.01370565821416676 -6.623871809896076
479 -0.013772207172587514 -6.637150416988878 -0.013772176438942551 -6.637643986335019
480 -0.013770675053820014 -6.650921092042698 -0.013773194374516606 -6.651417180709536
481 -0.013769486872479319 -6.664690578915177 -0.013740266114473343 -6.665157446824009
482 -0.013777094194665551 -6.678467673109843 -0.013636276405304671 -6.6787937232293135
483 -0.013774674804881214 -6.692242347914724 -0.013780839461833238 -6.692574562691147
484 -0.013774303067475558 -6.7060166509822 -0.013778609549626708 -6.706353172240774
485 -0.013774535525590182 -6.7197911865077895 -0.013792184414342046 -6.720145356655116
486 -0.013774117408320307 -6.73356530391611 -0.01376038258895278 -6.733905739244069
487 -0.013772332202643156 -6.747337636118753 -0.013767266739159822 -6.747673005983229
488 -0.01377370608970523 -6.7611113422084586 -0.013794506108388305 -6.761467512091617
489 -0.013771786820143461 -6.774883129028602 -0.013750755041837693 -6.775218267133455
490 -0.013774713315069676 -6.788657842343672 -0.013778161024674773 -6.788996428158129
491 -0.013774782884866 -6.802432625228538 -0.013781229825690388 -6.80277765798382
492 -0.013774422882124781 -6.8162070481106625 -0.013782575400546193 -6.816560233384366
493 -0.013771721068769694 -6.829978769179432 -0.0137972264084965 -6.830357459792863
494 -0.013774206908419729 -6.843752976087852 -0.013762213615700602 -6.844119673408564
495 -0.013773578265681864 -6.857526554353534 -0.013775078719481826 -6.857894752128045
496 -0.013772728992626071 -6.8712992833461595 -0.013758218800649046 -6.871652970928694
497 -0.013750985963270068 -6.8850502693094295 -0.013928972650319338 -6.885581943579013
498 -0.01377109531313181 -6.898821364622561 -0.013776003662496806 -6.89935794724151
499 -0.013770952727645636 -6.912592317350207 -0.013779501710087062 -6.9131374489515975
500 -0.013772617699578405 -6.926364935049785 -0.013745167199522257 -6.926882616151119
501 -0.013774065673351288 -6.940139000723136 -0.01378983804024756 -6.940672454191367
502 -0.013775466103106737 -6.953914466826243 -0.013733037421479822 -6.954405491612847
503 -0.013784703938290477 -6.967699170764533 -0.013647371483966709 -6.968052863096814
504 -0.0137757851742208 -6.9814749559387534 -0.013762448355555535 -6.981815311452369
505 -0.01377549972385168 -6.995250455662605 -0.01376986363902688 -6.995585175091396
506 -0.013774849753826857 -7.009025305416432 -0.013795435102656484 -7.009380610194052
507 -0.013767882995307446 -7.02279318841174 -0.013663230650126933 -7.023043840844179
508 -0.0137770205270499 -7.036570208938789 -0.013772377977147698 -7.036816218821326
509 -0.0137768582906574 -7.050347067229446 -0.01378011773340404 -7.05059633655473
510 -0.013776523852720856 -7.064123591082168 -0.013791660731658339 -7.0643879972863886
511 -0.01377595472149551 -7.077899545803663 -0.01377638434059918 -7.078164381626988
512 -0.013779646903276443 -7.091679192706939 -0.013712735567241906 -7.09187711719423
513 -0.013779791165143251 -7.105458983872083 -0.013774261623620988 -7.105651378817851
514 -0.013776416890323162 -7.119235400762406 -0.013786036195233465 -7.119437415013084
515 -0.013776439847424627 -7.13301184060983 -0.013766677351668477 -7.133204092364752
516 -0.013775658793747425 -7.146787499403578 -0.013742399541661144 -7.146946491906413
517 -0.013777297642081975 -7.16056479704566 -0.0137946967035532 -7.160741188609967
518 -0.013776285061612725 -7.174341082107272 -0.013761366065591574 -7.174502554675558
519 -0.013779196236282588 -7.188120278343555 -0.013788274861872197 -7.18829082953743
520 -0.01376706869341433 -7.201887347036969 -0.013689104421064257 -7.201979933958494
521 -0.013776348065584898 -7.215663695102554 -0.013790343282744288 -7.215770277241239
522 -0.01377596501260996 -7.2294396601151645 -0.013776264525949955 -7.2295465417671885
523 -0.013776309415698051 -7.243215969530863 -0.01377673982642591 -7.243323281593614
524 -0.013775791646912694 -7.256991761177775 -0.013782972656190395 -7.257106254249805
525 -0.013775523239746689 -7.270767284417522 -0.01379254381172359 -7.270898798061528
526 -0.013775354903191327 -7.284542639320713 -0.013748735561966896 -7.284647533623494
527 -0.013772836420685053 -7.298315475741398 -0.013819244783371687 -7.298466778406866
528 -0.013773512188345194 -7.3120889879297435 -0.01375408130697906 -7.312220859713846
529 -0.0137756472453475 -7.325864635175091 -0.013781842077150941 -7.326002701790997
530 -0.013775724219158292 -7.33964035939425 -0.013783500716090202 -7.339786202507087
531 -0.013775902148336173 -7.353416261542586 -0.013740629609674215 -7.353526832116761
532 -0.01378565919585526 -7.367201920738442 -0.013613206334412098 -7.367140038451173
533 -0.013775515742599964 -7.380977436481041 -0.01377141852863133 -7.380911456979804
534 -0.01377760423347354 -7.394755040714514 -0.013802276412025093 -7.394713733391829
535 -0.013777127675712108 -7.408532168390226 -0.013801127858459949 -7.408514861250289
536 -0.013775342097505926 -7.422307510487732 -0.013801244786009192 -7.422316106036298
537 -0.01377601595595479 -7.436083526443687 -0.013750156573951244 -7.436066262610249
538 -0.013777973689138889 -7.449861500132826 -0.013773819897323847 -7.449840082507573
539 -0.013775559142231941 -7.463637059275058 -0.01378595302812755 -7.463626035535701
540 -0.013776644086465239 -7.477413703361523 -0.013729253550991416 -7.477355289086693
541 -0.013778862077742815 -7.491192565439266 -0.013754416164010764 -7.491109705250703
542 -0.01377584608271718 -7.5049684115219835 -0.013755637221038342 -7.504865342471741
543 -0.0137780187651515 -7.518746430287135 -0.01377646322362125 -7.518641805695363
544 -0.013771888939663768 -7.532518319226798 -0.013748490344733 -7.532390296040096
545 -0.013779277866706251 -7.5462975970935045 -0.013771627331152558 -7.5461619233712485
546 -0.013778313668444753 -7.560075910761949 -0.013772483076900243 -7.559934406448149
547 -0.01378175113350153 -7.573857661895451 -0.013885795045644045 -7.573820201493793
548 -0.013776019494980574 -7.5876336813904315 -0.013794552441686392 -7.587614753935479
549 -0.01377593195065856 -7.60140961334109 -0.013784502260386943 -7.601399256195866
550 -0.013775899773463607 -7.615185513114554 -0.01377664222382009 -7.615175898419686
551 -0.013781821122393012 -7.628967334236947 -0.013685593195259572 -7.628861491614946
552 -0.013774583581835032 -7.642741917818782 -0.013730087410658598 -7.642591579025605
553 -0.013777568377554417 -7.656519486196336 -0.013777270540595054 -7.6563688495662
554 -0.013777930941432714 -7.6702974171377685 -0.01375764817930758 -7.670126497745508
555 -0.013777815829962492 -7.684075232967731 -0.013781501865014433 -7.683907999610522
556 -0.013779661757871509 -7.6978548947256025 -0.013728871941566467 -7.697636871552088
557 -0.013778066262602806 -7.711632960988205 -0.013782116817310452 -7.711418988369399
558 -0.013778367266058921 -7.725411328254264 -0.013770187040790915 -7.72518917541019
559 -0.013778394507244229 -7.739189722761508 -0.01379704587161541 -7.738986221281805
560 -0.013776835659518838 -7.7529665584210266 -0.01377607979811728 -7.7527623010799225
561 -0.013778041116893291 -7.76674459953792 -0.013820102252066136 -7.766582403331989
562 -0.01376928254030645 -7.7805138820782265 -0.013711677398532629 -7.780294080730521
563 -0.013772741053253412 -7.79428662313148 -0.013761192606762052 -7.794055273337284
564 -0.013776466576382517 -7.808063089707863 -0.013787698931992054 -7.807842972269276
565 -0.013779036048799754 -7.821842125756663 -0.013726804265752434 -7.8215697765350285
566 -0.01377622908912599 -7.835618354845789 -0.013798075867816806 -7.835367852402845
567 -0.01377952885814011 -7.849397883703929 -0.013901776680722833 -7.849269629083568
568 -0.013774197455495596 -7.863172081159425 -0.01378868673928082 -7.863058315822848
569 -0.013775104517117142 -7.876947185676542 -0.013742037396878005 -7.876800353219727
570 -0.013770704576745629 -7.8907178902532875 -0.013747206702828408 -7.890547559922555
571 -0.013776172418147326 -7.904494062671435 -0.013787600817158819 -7.904335160739714
572 -0.013770198589190841 -7.918264261260625 -0.013675700360909104 -7.918010861100623
573 -0.013779496354982258 -7.932043757615608 -0.013791473675519228 -7.931802334776142
574 -0.01378176617436111 -7.945825523789969 -0.013828954892233014 -7.945631289668375
575 -0.013774751359596849 -7.959600275149565 -0.013795827515423298 -7.9594271171837985
576 -0.013776388857513666 -7.973376664007079 -0.013781274762004614 -7.973208391945803
577 -0.013775933906435967 -7.987152597913514 -0.013763205846771598 -7.986971597792575
578 -0.013775788387283683 -8.000928386300798 -0.013744896743446589 -8.000716494536022
579 -0.013781225169077515 -8.014709611469875 -0.013849938847124576 -8.014566433383147
580 -0.013778721122071147 -8.028488332591946 -0.013793790806084871 -8.028360224189232
581 -0.013777202926576138 -8.042265535518522 -0.013774559600278735 -8.04213478378951
582 -0.013777078036218882 -8.056042613554741 -0.013762319646775722 -8.055897103436287
583 -0.013776128087192774 -8.069818741641933 -0.013794755144044758 -8.069691858580331
584 -0.013774558948352934 -8.083593300590286 -0.013794646365568042 -8.083486504945899
585 -0.01377407656982541 -8.097367377160111 -0.013741276739165188 -8.097227781685064
586 -0.013773277681320906 -8.111140654841432 -0.013742921408265829 -8.11097070309333
587 -0.013775579398497939 -8.12491623423993 -0.013830878911539913 -8.124801582004869
588 -0.013775378791615367 -8.138691613031545 -0.013796214340254664 -8.138597796345124
589 -0.013774638622999191 -8.152466251654545 -0.013783735735341907 -8.152381532080465
590 -0.013775125751271844 -8.166241377405816 -0.013784054294228553 -8.166165586374694
591 -0.013774111168459058 -8.180015488574275 -0.013749077450484037 -8.179914663825178
592 -0.013775499118492008 -8.193790987692767 -0.013704924611374736 -8.193619588436553
593 -0.013776365434750915 -8.207567353127518 -0.013794796448200941 -8.207414384884753
594 -0.013776605390012265 -8.22134395851753 -0.013754870556294919 -8.221169255441048
595 -0.013780829589813947 -8.235124788107344 -0.013740791380405426 -8.234910046821453
596 -0.013777610752731562 -8.248902398860075 -0.013781990343704819 -8.248692037165158
597 -0.013774733105674387 -8.262677131965749 -0.01379493558779359 -8.262486972752951
598 -0.013777348026633263 -8.276454479992381 -0.013727586949244142 -8.276214559702195
599 -0.013774872291833162 -8.290229352284214 -0.013789793429896235 -8.290004353132092
600 -0.01377345430664718 -8.304002806590862 -0.01378600150346756 -8.30379035463556
601 -0.01377526787109673 -8.317778074461959 -0.01378816827200353 -8.317578522907564
602 -0.013777903188019991 -8.331555977649979 -0.01379228001460433 -8.331370802922168
603 -0.013772024866193533 -8.345328002516172 -0.013811448169872165 -8.345182251092039
604 -0.013771158549934626 -8.359099161066107 -0.013738521002233028 -8.358920772094272
605 -0.013771279389038682 -8.372870440455145 -0.013815470039844513 -8.372736242134117
606 -0.013773956755176186 -8.386644397210322 -0.013794871000573038 -8.38653111313469
607 -0.013774771755561233 -8.400419168965882 -0.013753132754936814 -8.400284245889628
608 -0.013772736582905055 -8.414191905548787 -0.013776154676452278 -8.41406040056608
609 -0.013773411884903908 -8.42796531743369 -0.013831189135089517 -8.42789158970117
610 -0.01377259031869471 -8.441737907752385 -0.013731466373428702 -8.441623056074599
611 -0.013769641704857349 -8.455507549457243 -0.013826153799891472 -8.455449209874491
612 -0.013773547159507871 -8.46928109661675 -0.013783841952681541 -8.469233051827173
613 -0.01377100246027112 -8.483052099077021 -0.01376963541842997 -8.483002687245603
614 -0.01376909390091896 -8.49682119297794 -0.01382123352959752 -8.496823920775201
615 -0.013773136725649237 -8.51059432970359 -0.013729422492906452 -8.510553343268107
616 -0.013770222943276168 -8.524364552646865 -0.01376393144018948 -8.524317274708297
617 -0.01377526200376451 -8.53813981465063 -0.013740084180608392 -8.538057358888905
618 -0.013774059154093266 -8.551913873804724 -0.01376297939568758 -8.551820338284593
619 -0.013773960201069713 -8.565687834005793 -0.013784615043550729 -8.565604953328144
620 -0.013774647610262036 -8.579462481616055 -0.013717560423538088 -8.579322513751682
621 -0.013774438248947262 -8.593236919865003 -0.013772349059581756 -8.593094862811265
622 -0.013773921132087707 -8.607010840997091 -0.013790512783452868 -8.606885375594718
623 -0.013774626282975077 -8.620785467280067 -0.013780283881351352 -8.620665659476069
624 -0.013775550574064255 -8.63456101785413 -0.01370999226346612 -8.634375651739536
625 -0.013775827316567301 -8.648336845170698 -0.013781841797754168 -8.64815749353729
626 -0.013774058269336819 -8.662110903440036 -0.013777976855635643 -8.661935470392926
627 -0.013774071400985122 -8.67588497484102 -0.013778041210025549 -8.675713511602952
628 -0.01377513213083148 -8.689660106971852 -0.013777759904041887 -8.689491271506993
629 -0.013773236842826008 -8.703433343814678 -0.01378607894293964 -8.703277350449932
630 -0.013772996282204986 -8.717206340096883 -0.013739637611433864 -8.717016988061365
631 -0.013771313382312656 -8.730977653479195 -0.013720211246982217 -8.730737199308347
632 -0.0137745575979352 -8.744752211077131 -0.01377724101766944 -8.744514440326016
633 -0.01377495313063264 -8.758527164207763 -0.013770135352388024 -8.758284575678404
634 -0.013775361469015479 -8.772302525676778 -0.013772819517180323 -8.772057395195585
635 -0.013775837374851108 -8.78607836305163 -0.013730228925123811 -8.785787624120708
636 -0.013777530053630471 -8.79985589310526 -0.013707222137600183 -8.799494846258309
637 -0.013777622999623419 -8.813633516104883 -0.013782307133078575 -8.813277153391388
638 -0.013775832066312433 -8.827409348171194 -0.013777270447462797 -8.82705442383885
639 -0.013775118999183178 -8.841184467170377 -0.013803108036518097 -8.840857531875368
640 -0.013776495540514588 -8.854960962710893 -0.013772954000160098 -8.854630485875528
641 -0.013777648657560348 -8.868738611368453 -0.013790937419980765 -8.868421423295509
642 -0.013778106495738029 -8.882516717864192 -0.013780585350468754 -8.882202008645978
643 -0.013774441089481115 -8.896291158953673 -0.013776810700073838 -8.895978819346052
644 -0.013773688161745668 -8.910064847115418 -0.013776973495259881 -8.909755792841311
645 -0.01377411587163806 -8.923838962987055 -0.013734753709286451 -8.923490546550598
646 -0.013772834045812487 -8.937611797032869 -0.013756569335237145 -8.937247115885835
647 -0.013774447841569781 -8.951386244874438 -0.01378760552033782 -8.951034721406174
648 -0.013775094877928495 -8.965161339752367 -0.013768963329494 -8.964803684735667
649 -0.013774955878034234 -8.978936295630401 -0.013810350559651852 -8.978614035295319
650 -0.013776006828993558 -8.992712302459395 -0.013759419415146112 -8.992373454710465
651 -0.013773407554253936 -9.00648571001365 -0.013781489990651607 -9.006154944701118
652 -0.01377350715920329 -9.020259217172853 -0.013733936520293356 -9.01988888122141
653 -0.013777079898864031 -9.034036297071717 -0.0137689717579633 -9.033657852979374
654 -0.013775570318102837 -9.04781186738982 -0.013779148086905479 -9.04743700106628
655 -0.013776133861392736 -9.061588001251213 -0.01377199711278081 -9.06120899817906
656 -0.013774666795507073 -9.07536266804672 -0.013778660353273154 -9.074987658532333
657 -0.013775501260533929 -9.089138169307255 -0.01376606859266758 -9.088753727125
658 -0.013768366910517216 -9.102906536217771 -0.013870272180065512 -9.102623999305067
659 -0.013775500888004898 -9.116682037105777 -0.013786883000284434 -9.11641088230535
660 -0.013773223152384162 -9.130455260258161 -0.013769053667783738 -9.130179935973134
661 -0.013773598847910762 -9.144228859106072 -0.013766618072986602 -9.14394655404612
662 -0.01377655235119164 -9.158005411457264 -0.013835716294124722 -9.157782270340245
663 -0.013771194918081164 -9.171776606375346 -0.01375163933262229 -9.171533909672867
664 -0.013772951066493988 -9.18554955744184 -0.01376924179494381 -9.18530315146781
665 -0.013772861426696181 -9.199322418868537 -0.0137835165951401 -9.19908666806295
666 -0.013772252015769482 -9.213094670884306 -0.013778484566137195 -9.212865152629087
667 -0.01377411955036223 -9.226868790434668 -0.013771746354177595 -9.226636898983264
668 -0.013773392513394355 -9.240642182948063 -0.013859542971476912 -9.240496441954742
669 -0.013771680789068342 -9.254413863737131 -0.013767615426331758 -9.254264057381073
670 -0.013779426692053676 -9.268193290429185 -0.01375040654093027 -9.268014463922004
671 -0.0137738520745188 -9.281967142503703 -0.013746459456160664 -9.281760923378165
672 -0.013774154707789421 -9.295741297211492 -0.013783617131412029 -9.295544540509578
673 -0.01377329188399017 -9.309514589095482 -0.013757857540622354 -9.3093023980502
674 -0.013773149391636253 -9.323287738487117 -0.01377310361713171 -9.323075501667331
675 -0.013773348601534962 -9.337061087088653 -0.013802385795861483 -9.336877887463192
676 -0.013774868939071894 -9.350835956027725 -0.013753274967893959 -9.350631162431085
677 -0.013772062817588448 -9.364608018845313 -0.01377021949738264 -9.364401381928468
678 -0.013772968761622905 -9.378380987606937 -0.013772048708051442 -9.37817343063652
679 -0.013772054621949793 -9.392153042228886 -0.013770065503194928 -9.391943496139715
680 -0.013773062918335199 -9.405926105147222 -0.013779922807589173 -9.405723418947305
681 -0.013772309478372335 -9.419698414625595 -0.01377894110046327 -9.419502360047769
682 -0.013772105798125267 -9.43347052042372 -0.013767514983192087 -9.43326987503096
683 -0.013771230727434159 -9.447241751151154 -0.01376986843533814 -9.447039743466298
684 -0.013773381942883134 -9.461015133094037 -0.013786345440894365 -9.460826088907194
685 -0.013774586655199528 -9.474789719749236 -0.013662956794723869 -9.474489045701917
686 -0.013774072704836725 -9.488563792454073 -0.013757793372496963 -9.488246839074414
687 -0.013773429207503796 -9.502337221661577 -0.01377680809237063 -9.502023647166784
688 -0.013773331884294748 -9.516110553545872 -0.013777131214737892 -9.515800778381521
689 -0.013773727975785733 -9.529884281521657 -0.013757869601249695 -9.529558647982771
690 -0.01377321914769709 -9.543657500669354 -0.013770105643197894 -9.54332875362597
691 -0.01377190458588302 -9.557429405255238 -0.013768758159130812 -9.5570975117851
692 -0.013775166030973196 -9.571204571286211 -0.013788831932470203 -9.57088634371757
693 -0.013772627059370279 -9.584977198345582 -0.013776204083114862 -9.584662547800685
694 -0.013772914372384547 -9.598750112717967 -0.013773235026746988 -9.598435782827432
695 -0.013771892804652453 -9.612522005522619 -0.01377899143844843 -9.61221477426588
696 -0.01377226267941296 -9.626294268202033 -0.013375647459179163 -9.62559042172506
697 -0.013774826610460877 -9.640069094812494 -0.013753281300887465 -9.639343703025947
698 -0.01377746146172285 -9.653846556274218 -0.013774172170087695 -9.653117875196035
699 -0.013777595525607467 -9.667624151799824 -0.013779597356915474 -9.66689747255295
700 -0.013777445815503598 -9.681401597615327 -0.013780399365350604 -9.6806778719183
701 -0.013776842458173632 -9.695178440073501 -0.013774114195257425 -9.694451986113558
702 -0.013777309050783514 -9.708955749124286 -0.013770209159702063 -9.70822219527326
703 -0.013776446506381036 -9.722732195630666 -0.013782318029552699 -9.722004513302812
704 -0.013776579080149532 -9.736508774710815 -0.013770227506756782 -9.73577474080957
705 -0.013776910677552223 -9.750285685388368 -0.013784458255395293 -9.749559199064965
706 -0.013773208530619741 -9.764058893918987 -0.01390271158888936 -9.763461910653854
707 -0.013774253521114587 -9.777833147440102 -0.013777092238888145 -9.777239002892742
708 -0.013777527771890164 -9.791610675211992 -0.01381951947696507 -9.791058522369706
709 -0.013774881372228265 -9.80538555658422 -0.013770304201170803 -9.804828826570876
710 -0.013776248134672642 -9.819161804718892 -0.013796469708904625 -9.81862529627978
711 -0.013771410658955574 -9.832933215377848 -0.013781806174665689 -9.832407102454447
712 -0.013774111168459058 -9.846707326546307 -0.013810114050284029 -9.84621721650473
713 -0.013772355671972037 -9.860479682218278 -0.013782634865492582 -9.859999851370223
714 -0.01377191236242652 -9.874251594580704 -0.013755188696086407 -9.873755040066309
715 -0.013771759066730737 -9.888023353647435 -0.01379005452618003 -9.887545094592488
716 -0.01377609563060105 -9.901799449278036 -0.013868280220776796 -9.901413374813265
717 -0.013771045627072454 -9.915570494905108 -0.013700658222660422 -9.915114033035925
718 -0.013772247452288866 -9.929342742357397 -0.013761279825121164 -9.928875312861047
719 -0.0137717351783067 -9.943114477535703 -0.01377244726754725 -9.942647760128594
720 -0.01377296564169228 -9.956887443177395 -0.013785151531919837 -9.956432911660514
721 -0.013771474920213222 -9.970658918097609 -0.013781370176002384 -9.970214281836515
722 -0.013787072710692882 -9.984445990808302 -0.013911545556038619 -9.984125827392553
723 -0.013770038029178977 -9.998216028837481 -0.013774861628189684 -9.997900689020742
724 -0.013768489053472877 -10.011984517890953 -0.01376344501040876 -10.01166413403115
725 -0.013769154576584697 -10.025753672467538 -0.013769758306443692 -10.025433892337594
726 -0.013768998626619577 -10.039522671094158 -0.013772788736969233 -10.039206681074562
727 -0.013770789187401534 -10.053293460281559 -0.013789260666817427 -10.05299594174138
728 -0.013768074102699757 -10.067061534384258 -0.013741299184039235 -10.066737240925418
729 -0.013775283563882112 -10.080836817948141 -0.013697418756783009 -10.0804346596822
730 -0.013761023338884116 -10.094597841287024 -0.013857124000787735 -10.094291783682989
731 -0.013769161608070134 -10.108367002895095 -0.013750990759581328 -10.10804277444257
732 -0.013768305163830518 -10.122135308058926 -0.013794396724551915 -10.121837171167122
733 -0.013768753269687295 -10.135904061328613 -0.01376230102032423 -10.135599472187447
734 -0.013770481897518038 -10.149674543226132 -0.01378624876961112 -10.149385720957058
735 -0.01376984128728509 -10.163444384513417 -0.013756920862942935 -10.16314264182
736 -0.013772268919274211 -10.17721665343269 -0.013802341418340802 -10.176944983238341
737 -0.013770961714908481 -10.190987615147598 -0.013708555465564131 -10.190653538703906
738 -0.01376912514679134 -10.204756740294389 -0.013760092109441758 -10.204413630813347
739 -0.013770295539870858 -10.21852703583426 -0.013755088672041893 -10.218168719485389
740 -0.013770368555560708 -10.23229740438982 -0.013705431763082743 -10.231874151248471
741 -0.013773501943796873 -10.246070906333618 -0.013738018972799183 -10.24561217022127
742 -0.013776209577918053 -10.259847115911535 -0.013705331040546298 -10.259317501261815
743 -0.013774995971471072 -10.273622111883006 -0.013774656783789396 -10.273092158045605
744 -0.013772878190502524 -10.287394990073508 -0.01379939573816955 -10.286891553783775
745 -0.013772697327658534 -10.301167687401167 -0.01377159277908504 -10.30066314656286
746 -0.013773237215355038 -10.314940924616522 -0.013777423137798905 -10.31444056970066
747 -0.013772838050499558 -10.328713762667022 -0.013769418047741056 -10.3282099877484
748 -0.013773037074133753 -10.342486799741156 -0.013773719780147076 -10.341983707528547
749 -0.013772688806056976 -10.356259488547213 -0.013742028968408704 -10.355725736496955
750 -0.01376750897616148 -10.370026997523375 -0.013697807351127267 -10.369423543848082
751 -0.013776807999238371 -10.383803805522614 -0.013761571981012822 -10.383185115829095
752 -0.013774957600980997 -10.397578763123596 -0.01376922708004713 -10.396954342909142
753 -0.013772786408662797 -10.411351549532258 -0.01375186312943697 -10.41070620603858
754 -0.013771748170256615 -10.425123297702514 -0.013808850105851889 -10.42451505614443
755 -0.013774213939905166 -10.43889751164242 -0.013756352616474033 -10.438271408760905
756 -0.013774586189538241 -10.452672097831957 -0.013767652539536357 -10.452039061300441
757 -0.01376629271544516 -10.466438390547403 -0.014078759402036668 -10.466117820702477
758 -0.0137716019526124 -10.480209992500015 -0.013799439929425717 -10.479917260631902
759 -0.013770621921867131 -10.493980614421883 -0.013766319118440151 -10.493683579750343
760 -0.01377036226913333 -10.507750976691016 -0.013767852960154415 -10.507451432710496
761 -0.013770014932379126 -10.521520991623396 -0.013767475076019765 -10.521218907786515
762 -0.013770146295428276 -10.535291137918824 -0.013778931694105268 -10.53499783948062
763 -0.013768788846209645 -10.549059926765034 -0.013776081847026944 -10.548773921327648
764 -0.013770677847787738 -10.562830604612822 -0.01377819045446813 -10.562552111782116
765 -0.01377246594056487 -10.576603070553388 -0.013711326150223612 -10.57626343793234
766 -0.013772770809009672 -10.590375841362397 -0.013762275502085686 -10.590025713434425
767 -0.013772887596860527 -10.604148728959258 -0.013779149437323213 -10.603804862871748
768 -0.013775107311084866 -10.617923836270343 -0.013825227553024889 -10.617630090424772
769 -0.013771359715610743 -10.631695195985953 -0.013752833055332304 -10.631382923480103
770 -0.013772465288639069 -10.645467661274592 -0.013822621991857886 -10.645205545471962
771 -0.013769900565966964 -10.659237561840559 -0.013734943512827159 -10.658940488984788
772 -0.013772307941690088 -10.673009869782248 -0.013726611109450459 -10.67266710009424
773 -0.013772809226065875 -10.686782679008314 -0.013763172226026655 -10.686430272320266
774 -0.01376905906945467 -10.700551738077769 -0.013671114016324282 -10.70010138633659
775 -0.013773653469979764 -10.714325391547748 -0.013778133690357209 -10.713879520026946
776 -0.013771623698994517 -10.728097015246743 -0.01377396988682449 -10.72765348991377
777 -0.013774400856345893 -10.741871416103088 -0.013791557075455785 -10.741445046989226
778 -0.013772366847842932 -10.75564378295093 -0.013775849668309092 -10.755220896657535
779 -0.013773577939718961 -10.76941736089065 -0.013779358379542828 -10.769000255037078
780 -0.013772728201001883 -10.78319008909165 -0.01379402200691402 -10.782794277043992
781 -0.013770269602537155 -10.796960358694188 -0.013755187764763832 -10.796549464808756
782 -0.013771521486341953 -10.81073188018053 -0.01376239159144461 -10.810311856400201
783 -0.013770647626370192 -10.8245025278069 -0.0137837755959481 -10.82409563199615
784 -0.013774401880800724 -10.8382769296877 -0.013799162255600095 -10.83789479425175
785 -0.013769649341702462 -10.852046579029402 -0.013744184514507651 -10.851638978766257
786 -0.013771482510492206 -10.865818061539894 -0.013784947479143739 -10.8654239262454
787 -0.01377101643010974 -10.879589077970003 -0.013771732430905103 -10.879195658676306
788 -0.013772065145894885 -10.893361143115898 -0.013770007388666272 -10.892965666064972
789 -0.01377175748348236 -10.90713290059938 -0.013772106729447842 -10.90673777279442
790 -0.013770920131355524 -10.920903820730736 -0.013786825584247708 -10.920524598378668
791 -0.013771868823096157 -10.934675689553831 -0.013754138024523854 -10.934278736403192
792 -0.01377043491229415 -10.948446124466125 -0.013860310381278395 -10.94813904678447
793 -0.013770597288385034 -10.96221672175451 -0.013782697077840567 -10.96192174386231
794 -0.013770894100889563 -10.9759876158554 -0.013775934977456928 -10.975697678839767
795 -0.013770047575235367 -10.989757663430636 -0.013752283481881022 -10.989449962321649
796 -0.013771378248929978 -11.003529041679565 -0.013704462070018053 -11.003154424391667
797 -0.013770590303465724 -11.01729963198303 -0.013694863207638264 -11.016849287599305
798 -0.013772899424657226 -11.031072531407688 -0.013774559926241636 -11.030623847525547
799 -0.013770767580717802 -11.044843298988406 -0.013682227209210395 -11.044306074734758
800 -0.013771893410012125 -11.058615192398419 -0.013746057776734233 -11.058052132511492
801 -0.013773675542324781 -11.072388867940743 -0.0137952022254467 -11.071847334736939
802 -0.013773354468867183 -11.08616222240961 -0.013782256748527288 -11.085629591485466
803 -0.013771179970353842 -11.099933402379964 -0.013744394807145 -11.09937398629261
804 -0.013771121762692929 -11.113704524142657 -0.013810855522751807 -11.113184841815363
805 -0.013773575564846397 -11.127478099707503 -0.01379173886962235 -11.126976580684985
806 -0.013770072534680367 -11.141248172242182 -0.013654335355386137 -11.140630916040372
807 -0.013775928458198906 -11.15502410070038 -0.013760658865794539 -11.154391574906168
808 -0.013775054411962629 -11.168799155112342 -0.013765445537865162 -11.168157020444033
809 -0.013774172961711883 -11.182573328074055 -0.013733533257618547 -11.18189055370165
810 -0.013779018400236964 -11.196352346474292 -0.013976785028353334 -11.195867338730004
811 -0.013772627385333181 -11.210124973859624 -0.013774559367448092 -11.209641898097452
812 -0.013772171828895808 -11.22389714568852 -0.013777756737545133 -11.223419654834997
813 -0.0137730591930449 -11.237670204881566 -0.013785188924521208 -11.237204843759518
814 -0.01377139869146049 -11.251441603573026 -0.013763074250891804 -11.25096791801041
815 -0.013770956173539161 -11.265212559746566 -0.013782346714287996 -11.264750264724698
816 -0.013767858548089863 -11.278980418294655 -0.01371062002144754 -11.278460884746146
817 -0.013770477706566453 -11.292750896001222 -0.013766542496159672 -11.292227427242306
818 -0.01377075482159853 -11.30652165082282 -0.013773174583911895 -11.306000601826218
819 -0.013771597715094685 -11.320293248537915 -0.013770489767193795 -11.319771091593411
820 -0.013765742629766464 -11.334058991167682 -0.013743475032970309 -11.333514566626382
821 -0.01377029954455793 -11.34782929071224 -0.01377803017385304 -11.347292596800235
822 -0.01377192554064095 -11.36160121625288 -0.013775700936093926 -11.36106829773633
823 -0.013771998090669512 -11.37537321434355 -0.013767269300296902 -11.374835567036627
824 -0.013771249447017908 -11.389144463790569 -0.01377631351351738 -11.388611880550144
825 -0.013771293731406332 -11.402915757521974 -0.013781375112012028 -11.402393255662156
826 -0.013771876553073525 -11.416687634075048 -0.013818763615563511 -11.41621201927772
827 -0.01377377393655479 -11.430461408011602 -0.013764326134696603 -11.429976345412417
828 -0.013770063361153006 -11.444231471372756 -0.013788896799087524 -11.443765242211505
829 -0.013770402781665326 -11.458001874154421 -0.01380922133103013 -11.457574463542535
830 -0.013768596155568958 -11.47177047030999 -0.013758970936760307 -11.471333434479295
831 -0.0137714559212327 -11.485541926231223 -0.013753567030653358 -11.485087001509948
832 -0.013770586997270583 -11.499312513228494 -0.01377999815158546 -11.498866999661534
833 -0.013770645949989557 -11.513083159178484 -0.013772765966132283 -11.512639765627666
834 -0.013770359009504319 -11.526853518187988 -0.01382393091917038 -11.526463696546836
835 -0.013768240110948682 -11.540621758298936 -0.013780667167156934 -11.540244363713994
836 -0.013771470263600349 -11.554393228562537 -0.013815797120332717 -11.554060160834327
837 -0.013768305815756322 -11.568161534378293 -0.013744186935946345 -11.567804347770274
838 -0.013768970686942338 -11.581930505065236 -0.013767446111887693 -11.581571793882162
839 -0.013767281686887145 -11.595697786752122 -0.013740112911909819 -11.595311906794072
840 -0.013784097554162145 -11.609481884306284 -0.013719533523544668 -11.609031440317617
841 -0.013771090656518936 -11.623252974962803 -0.013767442991957068 -11.622798883309574
842 -0.013771294942125678 -11.637024269904929 -0.013766059838235378 -11.63656494314781
843 -0.013771118270233274 -11.650795388175162 -0.013761360198259354 -11.65032630334607
844 -0.013771704165264964 -11.664567092340427 -0.013770582573488354 -11.664096885919559
845 -0.013770287483930587 -11.678337379824358 -0.013767184177413582 -11.677864070096973
846 -0.013761194469407202 -11.692098574293764 -0.013604356674477458 -11.69146842677145
847 -0.013773596286773682 -11.705872170580538 -0.013756166445091367 -11.705224593216542
848 -0.013773884018883109 -11.719646054599421 -0.013772016670554877 -11.718996609887096
849 -0.013774907076731324 -11.733420961676153 -0.013753521023318172 -11.732750130910414
850 -0.013773746369406582 -11.747194708045559 -0.013783480739220977 -11.746533611649635
851 -0.013773326762020588 -11.76096803480758 -0.013770389743149281 -11.760304001392784
852 -0.013771619740873575 -11.774739654548453 -0.013724067620933056 -11.774028069013717
853 -0.013774140737950802 -11.788513795286404 -0.01375801577232778 -11.787786084786045
854 -0.013772737747058273 -11.802286533033461 -0.013784314459189772 -11.801570399245236
855 -0.013775266334414482 -11.816061799367876 -0.01374101866967976 -11.815311417914916
856 -0.01377591984346509 -11.82983771921134 -0.013769032061100006 -11.829080449976017
857 -0.01377437449991703 -11.843612093711258 -0.01375157330185175 -11.842832023277868
858 -0.013774656411260366 -11.857386750122519 -0.013831613538786768 -11.856663636816656
859 -0.013777124555781483 -11.8711638746783 -0.013771994598209858 -11.870435631414866
860 -0.013774733245372772 -11.884938607923674 -0.013780598342418671 -11.884216229757284
861 -0.013775411387905478 -11.89871401931158 -0.01375781218521297 -11.897974041942497
862 -0.013774495106190443 -11.91248851441777 -0.013770843017846346 -11.911744884960344
863 -0.013772971602156759 -11.926261486019927 -0.013740894570946693 -11.925485779531291
864 -0.013775345729663968 -11.940036831749591 -0.013800170179456473 -11.939285949710747
865 -0.013775273226201534 -11.953812104975793 -0.013769346196204424 -11.953055295906951
866 -0.013774150284007192 -11.9675862552598 -0.013779531046748162 -11.966834826953699
867 -0.01377776898443699 -11.981364024244236 -0.013850788865238429 -11.980685615818937
868 -0.013773758709430695 -11.995137782953666 -0.013768397504463792 -11.9944540133234
869 -0.013772783521562814 -12.00891056647523 -0.013762675551697611 -12.008216688875098
870 -0.013772792927920819 -12.02268335940315 -0.013768970547243953 -12.021985659422342
871 -0.013773200567811728 -12.036456559970961 -0.013777520693838596 -12.03576318011618
872 -0.01377455391921103 -12.050231113890172 -0.013793377997353673 -12.049556558113535
873 -0.013771825795993209 -12.064002939686166 -0.013809786131605505 -12.063366344245141
874 -0.013770448043942451 -12.077773387730108 -0.01374594154767692 -12.077112285792818
875 -0.013773254211992025 -12.0915466419421 -0.013769260700792074 -12.09088154649361
876 -0.013772397115826607 -12.105319039057926 -0.01376978806219995 -12.104651334555811
877 -0.013767201593145728 -12.119086240651072 -0.013731798063963652 -12.118383132619774
878 -0.01377325258217752 -12.13285949323325 -0.013770079566165805 -12.13215321218594
879 -0.013772194599732756 -12.146631687832983 -0.01378815770149231 -12.145941369887433
880 -0.013773287553340197 -12.160404975386323 -0.0137813919223845 -12.159722761809817
881 -0.013772081397473813 -12.174177056783796 -0.013750983029603958 -12.173473744839422
882 -0.013773679779842497 -12.187950736563637 -0.013777240086346865 -12.187250984925768
883 -0.013772745756432414 -12.20172348232007 -0.013683883287012578 -12.20093486821278
884 -0.013774143531918526 -12.215497625851988 -0.013799079786986112 -12.214733947999767
885 -0.0137739984318614 -12.22927162428385 -0.013773780129849911 -12.228507728129616
886 -0.013773122103884816 -12.243044746387735 -0.013765322323888541 -12.242273050453504
887 -0.013775349641218782 -12.256820096028953 -0.013786546839401125 -12.256059597292905
888 -0.013773048575967551 -12.27059314460492 -0.013747855927795172 -12.2698074532207
889 -0.013768556993454695 -12.284361701598375 -0.013805939862504602 -12.283613393083204
890 -0.013773071905598044 -12.298134773503973 -0.013780049188062549 -12.297393442271266
891 -0.01377257788553834 -12.311907351389511 -0.013781099068000912 -12.311174541339268
892 -0.013772732531651854 -12.325680083921164 -0.013760602287948131 -12.324935143627217
893 -0.01377372802235186 -12.339453811943516 -0.013741141650825739 -12.338676285278042
894 -0.013773532910272479 -12.353227344853789 -0.013776694377884268 -12.352452979655927
895 -0.013773350231349468 -12.367000695085139 -0.013761887419968843 -12.366214867075897
896 -0.013770992914214731 -12.380771687999353 -0.013725219154730439 -12.379940086230627
897 -0.01377527224831283 -12.394546960247666 -0.013789233146235346 -12.393729319376863
898 -0.013774348516017198 -12.408321308763684 -0.01378542953170836 -12.407514748908572
899 -0.013774748099967838 -12.422096056863651 -0.013774599274620413 -12.421289348183192
900 -0.013773066690191627 -12.435869123553843 -0.013761235726997256 -12.43505058391019
901 -0.013791381381452084 -12.449660504935295 -0.01364795845001936 -12.448698542360209
902 -0.01377477552741766 -12.463435280462713 -0.013770810980349778 -12.462469353340559
903 -0.01377506908029318 -12.477210349543006 -0.013780661066994071 -12.476250014407553
904 -0.013774544140323997 -12.49098489368333 -0.01377845210954547 -12.490028466517098
905 -0.013774802861735224 -12.504759696545065 -0.013771656807512045 -12.50380012332461
906 -0.01377485585398972 -12.518534552399055 -0.01376562942750752 -12.517565752752116
907 -0.01377513250336051 -12.532309684902415 -0.013771765166893601 -12.53133751791901
908 -0.013774667214602233 -12.546084352117017 -0.013781264051795005 -12.545118781970805
909 -0.013774893013760448 -12.559859245130777 -0.013790825335308909 -12.558909607306115
910 -0.013775376696139574 -12.573634621826917 -0.013679131399840117 -12.572588738705955
911 -0.013774830754846335 -12.587409452581763 -0.01379399336874485 -12.5863827320747
912 -0.013776356866583229 -12.601185809448346 -0.013768049143254756 -12.600150781217955
913 -0.013776088366284966 -12.61496189781463 -0.013761428277939558 -12.613912209495895
914 -0.013774209236726166 -12.628736107051356 -0.013754456350579859 -12.627666665846474
915 -0.013776401989161968 -12.642512509040518 -0.013543448876589537 -12.641210114723064
916 -0.013776049064472318 -12.65628855810499 -0.013807092001661659 -12.655017206724725
917 -0.01377733601257205 -12.670065894117561 -0.013780990289524198 -12.66879819701425
918 -0.013777604280039667 -12.683843498397602 -0.013776181871071458 -12.68257437888532
919 -0.013776959478855133 -12.697620457876457 -0.013773253839462995 -12.696347632724784
920 -0.013776975963264704 -12.711397433839721 -0.013772268267348408 -12.710119900992133
921 -0.013778471481055021 -12.725175905320777 -0.013809360656887293 -12.72392926164902
922 -0.013775829644873738 -12.738951734965651 -0.01378589696250856 -12.737715158611529
923 -0.013775707315653562 -12.752727442281305 -0.013776950677856803 -12.751492109289385
924 -0.013775050593540072 -12.766502492874846 -0.013756886264309287 -12.765248995553694
925 -0.013777652569115163 -12.78028014544396 -0.013760246196761727 -12.779009241750456
926 -0.013775382656604052 -12.794055528100564 -0.013858041819185018 -12.792867283569642
927 -0.01377590992487967 -12.807831438025444 -0.013759211031720042 -12.806626494601362
928 -0.013774835737422109 -12.821606273762866 -0.013779611606150866 -12.820406106207512
929 -0.013774056872352957 -12.83538033063522 -0.013775498932227492 -12.83418160513974
930 -0.013771560648456216 -12.849151891283675 -0.01368562513962388 -12.847867230279364
931 -0.013773607229813934 -12.862925498513489 -0.013759152451530098 -12.861626382730895
932 -0.013776227040216327 -12.876701725553705 -0.013775601517409086 -12.875401984248304
933 -0.013774457806721329 -12.890476183360427 -0.013772186869755388 -12.889174171118059
934 -0.013775935675948859 -12.904252119036375 -0.013770418986678124 -12.902944590104736
935 -0.013776077376678585 -12.918028196413054 -0.01377604566514492 -12.916720635769881
936 -0.013775775814428926 -12.931803972227483 -0.013746123621240258 -12.930466759391122
937 -0.013775249617174268 -12.945579221844657 -0.013740069745108486 -12.94420682913623
938 -0.013775453809648753 -12.959354675654305 -0.013767755357548594 -12.957974584493778
939 -0.013775561470538378 -12.973130237124844 -0.013767817756161094 -12.971742402249939
940 -0.013777293870225549 -12.986907530995069 -0.013759325677528977 -12.985501727927469
941 -0.013776139449328184 -13.000683670444397 -0.013778118928894401 -12.999279846856362
942 -0.013778962939977647 -13.014462633384374 -0.013797834748402238 -13.013077681604765
943 -0.013776604738086461 -13.028239238122461 -0.013771612662822008 -13.026849294267587
944 -0.013775666570290923 -13.042014904692753 -0.013719823397696018 -13.040569117665283
945 -0.013775347359478473 -13.055790252052232 -0.013782769395038485 -13.054351887060323
946 -0.013777041109278798 -13.06956729316151 -0.013770224433392287 -13.068122111493714
947 -0.013778875628486276 -13.083346168789996 -0.013872436759993435 -13.081994548253707
948 -0.013776860060170293 -13.097123028850167 -0.013784629432484508 -13.095779177686191
949 -0.013776148110628128 -13.110899176960794 -0.013773764856159687 -13.10955294254235
950 -0.013776582898572087 -13.124675759859366 -0.013770817779004574 -13.123323760321355
951 -0.013772049034014345 -13.13844780889338 -0.013773588836193085 -13.137097349157548
952 -0.013774740230292081 -13.152222549123673 -0.013707630056887864 -13.150804979214437
953 -0.013775673368945718 -13.165998222492618 -0.013776117796078324 -13.164581097010515
954 -0.01377371815033257 -13.17977194064295 -0.013754915446043015 -13.178336012456558
955 -0.013773159822449088 -13.1935451004654 -0.013748193951323628 -13.192084206407882
956 -0.013775684684515 -13.207320785149914 -0.013775649247691035 -13.205859855655573
957 -0.01377358241006732 -13.221094367559981 -0.013693322986364364 -13.219553178641938
958 -0.013776877149939536 -13.234871244709922 -0.013780570914968848 -13.233333749556907
959 -0.013778214436024427 -13.248649459145946 -0.013710536155849695 -13.247044285712757
960 -0.013776791514828801 -13.262426250660775 -0.013781685708090663 -13.260825971420848
961 -0.01377217094413936 -13.276198421604915 -0.013861671509221195 -13.27468764293007
962 -0.013772636046633124 -13.289971057651549 -0.013766166707500815 -13.288453809637572
963 -0.013775464985519648 -13.303746522637068 -0.013776384433731437 -13.302230194071303
964 -0.013774921977892518 -13.317521444614961 -0.013774377014487981 -13.316004571085791
965 -0.013775457348674535 -13.331296901963636 -0.013782046176493168 -13.329786617262284
966 -0.013774426514282822 -13.34507132847792 -0.013771102670580149 -13.343557719932864
967 -0.013775438303127885 -13.358846766781047 -0.01375809139572084 -13.357315811328585
968 -0.013775817211717367 -13.372622583992765 -0.013808237295597792 -13.371124048624182
969 -0.013774023111909627 -13.386396607104675 -0.013760041818022728 -13.384884090442204
970 -0.013775697443634272 -13.40017230454831 -0.013687378261238337 -13.398571468703443
971 -0.013775651901960373 -13.41394795645027 -0.01378084453754127 -13.412352313240984
972 -0.013775848550722003 -13.427723805000992 -0.013774600438773632 -13.426126913679758
973 -0.01377585087902844 -13.44149965588002 -0.013766895793378354 -13.439893809473135
974 -0.013775758631527423 -13.455275414511549 -0.013774506887421012 -13.453668316360556
975 -0.013776566740125418 -13.469051981251674 -0.01375905224122107 -13.467427368601777
976 -0.013775037415325642 -13.482827018666999 -0.013770359242334962 -13.481197727844112
977 -0.013770863600075244 -13.496597882267075 -0.013951471634209156 -13.495149199478321
978 -0.013773461896926164 -13.510371344164001 -0.013782154629006982 -13.508931354107329
979 -0.0137719901278615 -13.524143334291862 -0.013789202366024256 -13.522720556473352
980 -0.013772358233109117 -13.53791569252497 -0.01377175166271627 -13.536492308136069
981 -0.01377216037362814 -13.5516878528986 -0.01376292104832828 -13.550255229184398
982 -0.013774391682818531 -13.565462244581418 -0.013737824652343989 -13.563993053836741
983 -0.013775629596784711 -13.579237874178203 -0.013776850793510676 -13.577769904630252
984 -0.013784757209941744 -13.593022631388145 -0.013485210482031107 -13.591255115112283
985 -0.013777300575748086 -13.606799931963893 -0.013780995784327389 -13.60503611089661
986 -0.013778226869180798 -13.620578158833075 -0.013777446933090687 -13.6188135578297
987 -0.013777718460187317 -13.634355877293261 -0.013778873765841127 -13.63259243159554
988 -0.013777143927291036 -13.648133021220552 -0.013778903475031256 -13.646371335070572
989 -0.013777762604877352 -13.66191078382543 -0.013776925252750516 -13.660148260323323
990 -0.013776822295039893 -13.67568760612047 -0.013781949924305082 -13.673930210247628
991 -0.013776351884007453 -13.689463958004477 -0.013776044128462672 -13.68770625437609
992 -0.013776878081262111 -13.70324083608574 -0.013777669193223119 -13.701483923569313
993 -0.013776920177042485 -13.717017756262782 -0.013776965392753481 -13.715260888962067
994 -0.013776241755113005 -13.730793998017896 -0.013775044213980436 -13.729035933176048
995 -0.013776462059468031 -13.744570460077364 -0.01377981873229146 -13.74281575190834
996 -0.013776374189183116 -13.758346834266547 -0.013785112462937833 -13.756600864371277
997 -0.013775333808735014 -13.772122168075281 -0.013782986951991916 -13.770383851323269
998 -0.013776534888893365 -13.785898702964175 -0.013767741480842232 -13.784151592804111
999 -0.013775523100048304 -13.799674226064223 -0.013752840925008059 -13.79790443372912
1000 -0.01377938878722489 -13.813453614851447 -0.013697983464226127 -13.811602417193345
1001 -0.013777568191289901 -13.827231183042738 -0.013778798375278711 -13.825381215568624
1002 -0.013776644924655556 -13.841007827967394 -0.013779300823807716 -13.839160516392432
1003 -0.013777513988316059 -13.85478534195571 -0.013774696085602046 -13.852935212478034
1004 -0.013775760401040315 -13.86856110235675 -0.013785597309470177 -13.866720809787504
1005 -0.013778301142156123 -13.882339403498907 -0.013737102644518018 -13.880457912432021
1006 -0.013774197455495596 -13.896113600954402 -0.013642745744436979 -13.894100658176459
1007 -0.013778143189847469 -13.90989174414425 -0.013755681738257409 -13.907856339914716
1008 -0.013778674602508544 -13.92367041874676 -0.013795810006558894 -13.921652149921275
1009 -0.013779058447107672 -13.937449477193868 -0.013707835972309113 -13.935359985893584
1010 -0.013778723822906614 -13.951228201016773 -0.013761903624981642 -13.949121889518565
1011 -0.013779003219678999 -13.965007204236452 -0.013770235888659953 -13.962892125407226
1012 -0.013777284044772386 -13.978784488281224 -0.013785787764936686 -13.976677913172162
1013 -0.013781551830470562 -13.992566040111695 -0.013832933828234672 -13.990510847000397
1014 -0.013778146309778094 -14.006344186421474 -0.013747733691707254 -14.004258580692104
1015 -0.013776870351284743 -14.020121056772759 -0.013781013153493404 -14.018039593845598
1016 -0.013777791149914264 -14.033898847922673 -0.013779849978163838 -14.031819443823762
1017 -0.013775690784677863 -14.047674538707351 -0.013790617324411869 -14.045610061148174
1018 -0.013777602557092905 -14.061452141264445 -0.013797861384227872 -14.059407922532403
1019 -0.013779388135299086 -14.075231529399744 -0.013773187343031169 -14.073181109875433
1020 -0.013777137827128172 -14.089008667226873 -0.013772725500166417 -14.0869538353756
1021 -0.013776602363213897 -14.102785269590086 -0.013894703797996044 -14.100848539173596
1022 -0.013775581214576959 -14.116560850804664 -0.01377677172422409 -14.11462531089782
1023 -0.013776087388396262 -14.13033693819306 -0.013775695348158479 -14.128401006245978
1024 -0.013776014605537058 -14.144112952798597 -0.013781631924211979 -14.14218263817019
1025 -0.013775705313310026 -14.157888658111908 -0.01377987046726048 -14.155962508637451
1026 -0.0137755346018821 -14.17166419271379 -0.013810804346576333 -14.169773312984027
1027 -0.013775246730074287 -14.185439439443863 -0.013660260196775197 -14.183433573180803
1028 -0.01377622364088893 -14.199215663084752 -0.013779591070488095 -14.197213164251291
1029 -0.013775684125721454 -14.212991347210474 -0.013755020219832659 -14.210968184471124
1030 -0.013776797195896506 -14.226768144406371 -0.013756148470565676 -14.22472433294169
1031 -0.013777797855436803 -14.240545942261807 -0.01380064026452601 -14.238524973206216
1032 -0.013771283766254782 -14.254317226028062 -0.01379071343690157 -14.252315686643117
1033 -0.01377766034565866 -14.26809488637372 -0.013832604978233576 -14.26614829162135
1034 -0.013774690637364983 -14.281869577011086 -0.013787742238491774 -14.279936033859842
1035 -0.0137732220813632 -14.29564279909245 -0.013874427042901516 -14.293810460902744
1036 -0.013773860363289713 -14.30941665945574 -0.013775324216112494 -14.307585785118857
1037 -0.0137729961425066 -14.323189655598247 -0.01376800131984055 -14.321353786438697
1038 -0.013772324658930302 -14.336961980257177 -0.01377345658838749 -14.335127243027085
1039 -0.01377287725917995 -14.350734857516358 -0.0137694395147264 -14.348896682541811
1040 -0.013772552739828825 -14.364507410256186 -0.013768043788149952 -14.362664726329962
1041 -0.01377383228391409 -14.3782812425401 -0.013767335517331957 -14.376432061847295
1042 -0.01377377351745963 -14.39205501605756 -0.013769473833963274 -14.390201535681259
1043 -0.013766927178949118 -14.405821943236509 -0.013801439478993417 -14.404002975160251
1044 -0.013772894348949193 -14.419594837585459 -0.013777188677340745 -14.417780163837593
1045 -0.013772846944630147 -14.433367684530088 -0.01377576175145805 -14.43155592558905
1046 -0.013772745477035641 -14.447140430007124 -0.013780444161966443 -14.445336369751017
1047 -0.013772457931190729 -14.460912887938315 -0.013769558677449823 -14.459105928428466
1048 -0.013772725779563188 -14.47468561371788 -0.01385037018917501 -14.47295629861764
1049 -0.013771144347265363 -14.488456758065144 -0.013792095566168427 -14.48674839418381
1050 -0.013771827844902874 -14.502228585910046 -0.01376333339139819 -14.500511727575208
1051 -0.013772286055609585 -14.516000871965655 -0.013771783979609608 -14.514283511554819
1052 -0.013771574199199676 -14.529772446164856 -0.013782564830034972 -14.528066076384853
1053 -0.013771743746474385 -14.54354418991133 -0.013770976848900319 -14.541837053233753
1054 -0.013771440554410218 -14.557315630465741 -0.013773861899971962 -14.555610915133725
1055 -0.013771591335535049 -14.571087221801276 -0.013791249878704549 -14.569402165012429
1056 -0.013771634828299285 -14.584858856629575 -0.013751197047531605 -14.58315336205996
1057 -0.013771151658147573 -14.598630008287723 -0.013775957841426134 -14.596929319901387
1058 -0.013768746424466372 -14.612398754712189 -0.013776060286909341 -14.610705380188296
1059 -0.013771149003878236 -14.626169903716066 -0.013769260654225946 -14.624474640842521
1060 -0.013771322183310985 -14.639941225899378 -0.013772495789453387 -14.638247136631975
1061 -0.013771521765738726 -14.653712747665116 -0.013766341516748071 -14.652013478148723
1062 -0.013774747494608164 -14.667487495159724 -0.013804280245676637 -14.665817758394398
1063 -0.013771066023036838 -14.68125856118276 -0.013762795133516192 -14.679580553527915
1064 -0.01377045102417469 -14.695029012206936 -0.013781127473339438 -14.693361681001255
1065 -0.013770438823848962 -14.708799451030785 -0.013738975208252669 -14.707100656209507
1066 -0.013770858198404312 -14.722570309229189 -0.013779957685619593 -14.720880613895126
1067 -0.013771191332489252 -14.736341500561679 -0.013769058929756283 -14.734649672824883
1068 -0.013771397061645985 -14.750112897623325 -0.013748558796942234 -14.748398231621826
1069 -0.013769794441759586 -14.763882692065085 -0.013657835545018315 -14.762056067166844
1070 -0.01377242086455226 -14.777655112929637 -0.01376095493324101 -14.775817022100085
1071 -0.013772858818992973 -14.791427971748629 -0.013776094885542989 -14.789593116985628
1072 -0.01377228363417089 -14.8052002553828 -0.013777971267700195 -14.803371088253328
1073 -0.01377327456139028 -14.818973529944191 -0.01378477462567389 -14.817155862879002
1074 -0.01377130658365786 -14.83274483652785 -0.013703817455098032 -14.8308596803341
1075 -0.0137732217554003 -14.84651805828325 -0.013761784369125962 -14.844621464703227
1076 -0.013773910468444228 -14.860291968751694 -0.01379259191453457 -14.858414056617761
1077 -0.013773735193535686 -14.874065703945229 -0.013773733144626021 -14.872187789762387
1078 -0.013775345450267196 -14.887841049395496 -0.013600056571885944 -14.885787846334273
1079 -0.01377433310262859 -14.901615382498123 -0.013791629439219832 -14.899579475773493
1080 -0.013775466987863184 -14.915390849485986 -0.013767808955162764 -14.913347284728655
1081 -0.013774792989715933 -14.929165642475702 -0.013774310844019056 -14.927121595572673
1082 -0.013775484357029199 -14.942941126832732 -0.013754922663792968 -14.940876518236466
1083 -0.013774532917886972 -14.95671565975062 -0.013735748222097754 -14.954612266458565
1084 -0.013776066852733493 -14.970491726603353 -0.0137765992898494 -14.968388865748414
1085 -0.013772970158606767 -14.98426469676196 -0.013796804333105683 -14.98218567008152
1086 -0.013774539530277252 -14.998039236292238 -0.013793790759518743 -14.995979460841038
1087 -0.013772723264992237 -15.01181195955723 -0.013765351381152868 -15.009744812222191
1088 -0.01377347349189222 -15.025585433049121 -0.01377584314905107 -15.023520655371243
1089 -0.013780372869223356 -15.039365805918345 -0.013825217541307212 -15.03734587291255
1090 -0.013773528346791863 -15.053139334265138 -0.01377013921737671 -15.051116012129926
1091 -0.01377400872297585 -15.066913342988114 -0.013774709263816475 -15.064890721393743
1092 -0.013775282772257924 -15.080688625760372 -0.013732120208442212 -15.078622841602185
1093 -0.013774317875504493 -15.094462943635877 -0.01376192937605083 -15.092384770978235
1094 -0.013773481035605073 -15.108236424671482 -0.013749838015064597 -15.1061346089933
1095 -0.013776254234835505 -15.122012678906318 -0.013757753930985928 -15.119892362924285
1096 -0.013774918764829636 -15.135787597671147 -0.01376119814813137 -15.133653561072416
1097 -0.013773060217499734 -15.149560657888646 -0.01377195492386818 -15.147425515996284
1098 -0.013784538907930254 -15.163345196796577 -0.013649641070514917 -15.161075157066799
1099 -0.013776012044399977 -15.177121208840976 -0.013751399889588355 -15.174826556956388
1100 -0.013776709930971265 -15.190897918771947 -0.013775221118703485 -15.18860177807509
1101 -0.013776706717908382 -15.204674625489856 -0.01377492151223123 -15.202376699587322
1102 -0.013776399986818432 -15.218451025476675 -0.013781448639929295 -15.216158148227251
1103 -0.01377599611878395 -15.23222702159546 -0.013766419235616922 -15.229924567462868
1104 -0.013776240963488817 -15.246003262558949 -0.013770159659907221 -15.243694727122776
1105 -0.013776624202728271 -15.259779886761677 -0.013759906124323606 -15.2574546332471
1106 -0.013776009809225798 -15.273555896570903 -0.013806336000561715 -15.271260969247662
1107 -0.01377232363447547 -15.287328220205378 -0.013714464195072652 -15.284975433442733
1108 -0.0137765031773597 -15.301104723382737 -0.013767820969223975 -15.298743254411958
1109 -0.01377706197090447 -15.314881785353641 -0.013773651141673327 -15.31251690555363
1110 -0.013776643527671694 -15.328658428881313 -0.01378175956197083 -15.326298665115601
1111 -0.013775512482970953 -15.342433941364284 -0.013775947596877813 -15.34007461271248
1112 -0.013777458108961582 -15.356211399473246 -0.013783297920599579 -15.35385791063308
1113 -0.013777309004217387 -15.369988708477463 -0.013759232731536031 -15.367617143364615
1114 -0.013781283376738429 -15.383769991854201 -0.013667066348716617 -15.381284209713332
1115 -0.013777532242238521 -15.39754752409644 -0.01377569423057139 -15.395059903943903
1116 -0.013778130896389485 -15.41132565499283 -0.013779252581298352 -15.4088391565252
1117 -0.013777439715340734 -15.42510309470817 -0.013776699593290687 -15.42261585611849
1118 -0.013777358690276742 -15.438880453398447 -0.013769686501473189 -15.436385542619963
1119 -0.013776499684900046 -15.452656953083347 -0.013773746322840452 -15.450159288942803
1120 -0.01377885565161705 -15.466435808734964 -0.013737340597435832 -15.463896629540239
1121 -0.013778007496148348 -15.480213816231112 -0.013782195560634137 -15.477678825100872
1122 -0.013777342345565557 -15.493991158576678 -0.013771843863651156 -15.491450668964523
1123 -0.013776700478047132 -15.507767859054725 -0.013779951957985759 -15.505230620922509
1124 -0.013784195762127638 -15.521552054816853 -0.013901898358017205 -15.519132519280527
1125 -0.013775237975642085 -15.535327292792495 -0.013780884398147463 -15.532913403678675
1126 -0.013775594485923647 -15.54910288727842 -0.013771971361711622 -15.546685375040386
1127 -0.013776124268770219 -15.562879011547189 -0.01378807183355093 -15.560473446873937
1128 -0.013775455113500357 -15.576654466660688 -0.013770560827106237 -15.574244007701044
1129 -0.013775470573455096 -15.590429937234143 -0.0137667425442487 -15.588010750245292
1130 -0.013771492056548595 -15.604201429290692 -0.01371641019359231 -15.601727160438884
1131 -0.013777216710150243 -15.617978646000841 -0.013765212940052151 -15.615492373378936
1132 -0.013776578195393085 -15.631755224196235 -0.013782468996942044 -15.629274842375878
1133 -0.013775624521076679 -15.645530848717312 -0.013781927432864905 -15.643056769808743
1134 -0.013775350851938128 -15.65930619956925 -0.0137674274854362 -15.65682419729418
1135 -0.013748468738049269 -15.6730546683073 -0.01411956399679184 -15.670943761290971
1136 -0.013771329587325454 -15.686825997894625 -0.013768878625705838 -15.684712639916677
1137 -0.013772388640791177 -15.700598386535416 -0.013773954659700393 -15.698486594576378
1138 -0.01377184404991567 -15.714370230585333 -0.01377925262786448 -15.712265847204243
1139 -0.013772102864459157 -15.728142333449792 -0.013771696854382754 -15.726037544058626
1140 -0.01377197289839387 -15.741914306348185 -0.013772620493546129 -15.739810164552171
1141 -0.013771057734265924 -15.755685364082451 -0.013773985905572772 -15.753584150457744
1142 -0.013771195011213423 -15.769456559093664 -0.013765846425667406 -15.76734999688341
1143 -0.013774018548429013 -15.783230577642092 -0.013795185601338744 -15.78114518248475
1144 -0.01377131836488843 -15.79700189600698 -0.013769681006669999 -15.79491486349142
1145 -0.013769589271396399 -15.810771485278377 -0.013436164101585745 -15.808351027593005
1146 -0.013776381639763713 -15.82454786691814 -0.013780088303610683 -15.822131115896616
1147 -0.01377621926367283 -15.838324086181812 -0.0137804567348212 -15.835911572631437
1148 -0.013775771157816053 -15.852099857339628 -0.013775048311799765 -15.849686620943237
1149 -0.013777017127722502 -15.86587687446735 -0.013772523822262883 -15.8634591447655
1150 -0.013776346296072006 -15.879653220763423 -0.013779832143336534 -15.877238976908837
1151 -0.013777072727680206 -15.893430293491104 -0.013784614345058798 -15.891023591253896
1152 -0.01377587034367025 -15.907206163834774 -0.013784086564555764 -15.904807677818452
1153 -0.013776979548856616 -15.92098314338363 -0.013800919987261295 -15.918608597805713
1154 -0.013774719554930925 -15.934757862938561 -0.013783540343865752 -15.932392138149579
1155 -0.013775488920509815 -15.948533351859071 -0.0137834083288908 -15.94617554647847
1156 -0.013773494493216276 -15.962306846352288 -0.013783693872392177 -15.959959240350862
1157 -0.01377567071467638 -15.976082517066963 -0.013781495206058026 -15.97374073555692
1158 -0.01377390674315393 -15.989856423810117 -0.013781381398439407 -15.98752211695536
1159 -0.013775022886693477 -16.00363144669681 -0.0137356820050627 -16.001257798960424
1160 -0.013773083034902812 -16.017404529731714 -0.013765282090753317 -16.015023081051176
1161 -0.013770699733868241 -16.031175229465582 -0.013766094902530312 -16.028789175953705
1162 -0.013774247048422695 -16.044949476514006 -0.013789671659469604 -16.042578847613175
1163 -0.013774444395676256 -16.05872392090968 -0.01382163860835135 -16.056400486221527
1164 -0.013773386692628264 -16.07249730760231 -0.01376657309010625 -16.070167059311633
1165 -0.013766633393242956 -16.08626394099555 -0.01392241041176021 -16.08408946972339
1166 -0.013770990772172809 -16.100034931767723 -0.013778944127261638 -16.09786841385065
1167 -0.013771278131753207 -16.113806209899476 -0.013773837173357607 -16.11164225102401
1168 -0.013770461082458496 -16.127576670981934 -0.013764107506722212 -16.125406358530732
1169 -0.013770709605887532 -16.14134738058782 -0.013766616256907583 -16.13917297478764
1170 -0.013771255547180773 -16.155118636135 -0.013768198806792498 -16.152941173594435
1171 -0.013770223362371325 -16.168888859497372 -0.013803162146359682 -16.166744335740795
1172 -0.013769709412008524 -16.182658568909382 -0.013763363054022194 -16.180507698794816
1173 -0.013771022437140346 -16.196429591346522 -0.013784205401316285 -16.19429190419613
1174 -0.01377364550717175 -16.210203236853694 -0.013638596702367067 -16.2079305008985
1175 -0.01377117084339261 -16.223974407697085 -0.013771900301799178 -16.221702401200297
1176 -0.013772061467170716 -16.237746469164257 -0.013771011959761381 -16.235473413160058
1177 -0.01377168232575059 -16.251518151490007 -0.013774794293567538 -16.249248207453626
1178 -0.013771722186356783 -16.265289873676362 -0.01377597632817924 -16.263024183781805
1179 -0.013772220304235815 -16.2790620939806 -0.013778866501525044 -16.27680305028333
1180 -0.01377129009924829 -16.29283338407985 -0.013756783027201892 -16.29055983331053
1181 -0.013771917624399065 -16.30660530170425 -0.013774848403409123 -16.30433468171394
1182 -0.01377313882112503 -16.320378440525374 -0.013854193687438964 -16.31818887540138
1183 -0.013770667416974903 -16.33414910794235 -0.013756547775119542 -16.3319454231765
1184 -0.0137703622225672 -16.347919470164914 -0.013766551949083805 -16.34571197512558
1185 -0.0137704037129879 -16.361689873877904 -0.013763723988085985 -16.359475699113666
1186 -0.013767623575404286 -16.375457497453308 -0.013801079662516712 -16.373276778776184
1187 -0.013771309750154614 -16.389228807203462 -0.013778044423088432 -16.38705482319927
1188 -0.01377252647653222 -16.403001333679995 -0.013753034267574548 -16.400807857466845
1189 -0.013768590334802867 -16.416769924014798 -0.013788541546091437 -16.414596399012936
1190 -0.013771787751466036 -16.430541711766264 -0.013690883014351129 -16.428287282027288
1191 -0.013770882738754153 -16.444312594505018 -0.013784674974158407 -16.442071957001446
1192 -0.013772508595138788 -16.458085103100156 -0.013776082778349519 -16.455848039779795
1193 -0.013773029297590255 -16.471858132397745 -0.013768142880871892 -16.469616182660666
1194 -0.013768560206517576 -16.485626692604264 -0.013775827782228588 -16.483392010442895
1195 -0.013770970003679394 -16.499397662607944 -0.013722531078383327 -16.497114541521277
1196 -0.013771581184118985 -16.513169243792063 -0.01375340330414474 -16.51086794482542
1197 -0.01377945183776319 -16.526948695629827 -0.014056603936478496 -16.5249245487619
1198 -0.013767767325043678 -16.54071646295487 -0.013770049111917615 -16.538694597873818
1199 -0.013766907388344407 -16.554483370343213 -0.013769583217799664 -16.55246418109162
1200 -0.013768790196627379 -16.568252160539842 -0.013754121633246541 -16.566218302724867
1201 -0.013766958378255367 -16.582019118918097 -0.013766032550483942 -16.579984335275352
1202 -0.01376844528131187 -16.59578756419941 -0.013749209744855762 -16.593733545020207
1203 -0.013768139528110623 -16.60955570372752 -0.013763238117098809 -16.607496783137307
1204 -0.01376541843637824 -16.623321122163897 -0.013792302366346121 -16.621289085503655
1205 -0.013767668884247542 -16.637088791048146 -0.013767796335741878 -16.635056881839397
1206 -0.013772405311465263 -16.65086119635961 -0.013826221926137805 -16.648883103765534
1207 -0.013771117152646183 -16.664632313512257 -0.013802488287910818 -16.662685592053446
1208 -0.013766891323029995 -16.678399204835287 -0.013786836387589574 -16.676472428441034
1209 -0.013770036632195115 -16.692169241467482 -0.01376734273508191 -16.690239771176117
1210 -0.013767021149396897 -16.70593626261688 -0.013769162958487869 -16.704008934134606
1211 -0.013766433345153928 -16.719702695962035 -0.013746192213147879 -16.717755126347754
1212 -0.013768452685326338 -16.73347114864736 -0.013766827108338476 -16.73152195345609
1213 -0.013766845874488353 -16.74723799452185 -0.013755102688446642 -16.745277056144538
1214 -0.013765560276806355 -16.761003554798656 -0.013724175468087196 -16.759001231612626
1215 -0.013768132729455828 -16.774771687528112 -0.013767174631357192 -16.772768406243983
1216 -0.013768067117780447 -16.788539754645893 -0.013774859625846148 -16.78654326586983
1217 -0.0137684955727309 -16.802308250218623 -0.013772430783137678 -16.80031569665297
1218 -0.01375841088593006 -16.816066661104554 -0.013632672373205423 -16.813948369026175
1219 -0.013771169586107135 -16.82983783069066 -0.013766165077686309 -16.827714534103862
1220 -0.013770397705957293 -16.84360822839662 -0.013778279349207879 -16.84149281345307
1221 -0.013768612314015627 -16.857376840710636 -0.013764518778771162 -16.85525733223184
1222 -0.013769818283617497 -16.871146658994252 -0.013769835466518998 -16.86902716769836
1223 -0.013779360242187977 -16.884926019236442 -0.01356994928792119 -16.88259711698628
1224 -0.013773273350670934 -16.898699292587114 -0.013779839221388101 -16.896376956207668
1225 -0.013772765407338738 -16.912472057994453 -0.013765934528782964 -16.910142890736452
1226 -0.013772596651688219 -16.92624465464614 -0.013770779315382242 -16.923913670051835
1227 -0.01377086415886879 -16.94001551880501 -0.013761286623775959 -16.93767495667561
1228 -0.013777114218100905 -16.95379263302311 -0.013883361592888832 -16.9515583182685
1229 -0.013771503977477551 -16.967564137000586 -0.013774041598662735 -16.965332359867162
1230 -0.013772338395938277 -16.981336475396525 -0.013776714587584138 -16.979109074454747
1231 -0.013770995335653425 -16.99510747073218 -0.013775882497429847 -16.992884956952178
1232 -0.013772094110026955 -17.008879564842207 -0.013726645708084106 -17.00661160266026
1233 -0.013774066790938377 -17.022653631633144 -0.013790729083120823 -17.02040233174338
1234 -0.013772971043363214 -17.036426602676507 -0.013762821443378925 -17.03416515318676
1235 -0.01377316084690392 -17.05019976352341 -0.013778012059628964 -17.047943165246387
1236 -0.013775413343682884 -17.063975176867093 -0.013791941199451685 -17.061735106445838
1237 -0.013772202050313353 -17.077747378917405 -0.01379054170101881 -17.075525648146858
1238 -0.013770793564617634 -17.091518172482022 -0.013741184724494815 -17.089266832871353
1239 -0.013772214762866497 -17.10529038724489 -0.013775039277970792 -17.103041872149323
1240 -0.013772771134972573 -17.119063158379863 -0.013773716706782579 -17.116815588856106
1241 -0.01376697225496173 -17.132830130634826 -0.013609636668115854 -17.13042522552422
1242 -0.013773698871955276 -17.14660382950678 -0.013776431046426296 -17.144201656570647
1243 -0.013772364566102624 -17.16037619407288 -0.01377240619622171 -17.15797406276687
1244 -0.013773029670119286 -17.174149223743 -0.013769717467948795 -17.171743780234817
1245 -0.013772228173911572 -17.187921451916914 -0.013780998811125756 -17.18552477904594
1246 -0.013772523775696755 -17.20169397569261 -0.01377585860900581 -17.199300637654947
1247 -0.013772583799436688 -17.215466559492047 -0.013773019425570965 -17.213073657080518
1248 -0.013772716699168085 -17.229239276191215 -0.013770726323127747 -17.226844383403645
1249 -0.01377325993962586 -17.24301253613084 -0.013777634315192699 -17.240622017718838
1250 -0.013774132309481501 -17.256786668440323 -0.013847786700353026 -17.25446980441919
1251 -0.013771724514663219 -17.270558392954985 -0.01377028557471931 -17.26824008999391
1252 -0.013771726610139012 -17.284330119565123 -0.013773167738690972 -17.2820132577326
1253 -0.013771571964025498 -17.298101691529148 -0.013766923174262046 -17.295780180906863
1254 -0.013772031990811229 -17.31187372351996 -0.013771493406966328 -17.30955167431383
1255 -0.013771919161081314 -17.32564564268104 -0.01377244656905532 -17.323324120882887
1256 -0.013770093768835067 -17.339415736449872 -0.013735167821869254 -17.337059288704758
1257 -0.013770139124244452 -17.353185875574116 -0.013766595488414168 -17.35082588419317
1258 -0.013771334150806069 -17.366957209724923 -0.013805578043684364 -17.364631462236854
1259 -0.013772527081891894 -17.380729736806813 -0.013738637696951628 -17.378370099933807
1260 -0.0137717105448246 -17.394501447351637 -0.013772737653926014 -17.392142837587734
1261 -0.013773481687530875 -17.408274929039166 -0.013785330392420293 -17.405928167980154
1262 -0.013772699143737554 -17.422047628182902 -0.013768334686756135 -17.41969650266691
1263 -0.01377287097275257 -17.435820499155653 -0.013768523652106523 -17.433465026319016
1264 -0.013771208142861724 -17.449591707298516 -0.01377495084889233 -17.447239977167907
1265 -0.013773359265178442 -17.463365066563696 -0.013633371284231543 -17.46087334845214
1266 -0.013774495013058186 -17.477139561576756 -0.013787776604294777 -17.474661125056436
1267 -0.013773867348209023 -17.490913428924966 -0.013776132464408874 -17.488437257520843
1268 -0.013773068366572262 -17.504686497291537 -0.013777638971805572 -17.50221489649265
1269 -0.013772213459014892 -17.51845871075055 -0.013749135984107852 -17.515964032476756
1270 -0.013773046340793372 -17.532231757091346 -0.013746251352131367 -17.529710283828887
1271 -0.013780372915789485 -17.546012130007135 -0.01373750544153154 -17.54344778927042
1272 -0.013775510992854834 -17.55978764099999 -0.013761750515550375 -17.55720953978597
1273 -0.013775036297738552 -17.573562677297726 -0.013769690180197358 -17.570979229966166
1274 -0.013775504194200039 -17.587338181491926 -0.013773012021556497 -17.584752241987722
1275 -0.013773833261802792 -17.601112014753728 -0.01375084430910647 -17.59850308629683
1276 -0.013775780005380512 -17.61488779475911 -0.013782836263999343 -17.61228592256083
1277 -0.013775162352249026 -17.62866295711136 -0.013773264875635505 -17.626059187436464
1278 -0.013771070027723908 -17.642434027139082 -0.013804183341562748 -17.639863370778027
1279 -0.01377308052033186 -17.656207107659412 -0.013742269575595855 -17.65360564035362
1280 -0.013775278860703111 -17.669982386520115 -0.013761248998343944 -17.667366889351964
1281 -0.013775399094447494 -17.683757785614564 -0.01378841414116323 -17.681155303493128
1282 -0.013774724118411541 -17.697532509732977 -0.0137632776517421 -17.69491858114487
1283 -0.013774000061675905 -17.711306509794653 -0.013771348679438234 -17.708689929824306
1284 -0.013777346117421985 -17.725083855912075 -0.013949758931994438 -17.7226396887563
1285 -0.013772682379931211 -17.738856538292005 -0.013762309728190304 -17.73640199848449
1286 -0.013772491132840514 -17.752629029424845 -0.013770647859200836 -17.75017264634369
1287 -0.013772471342235804 -17.76640150076708 -0.01377052217721939 -17.763943168520907
1288 -0.013772448617964983 -17.780173949385045 -0.01377411987632513 -17.77771728839723
1289 -0.013771532988175749 -17.79394548237322 -0.01376962442882359 -17.791486912826056
1290 -0.013771897414699197 -17.80771737978792 -0.013765918649733066 -17.805252831475787
1291 -0.013771385559812188 -17.821488765347734 -0.01377344699576497 -17.81902627847155
1292 -0.013772068312391639 -17.835260833660126 -0.013768893526867032 -17.832795171998416
1293 -0.013771999115124344 -17.84903283277525 -0.013772395066916942 -17.846567567065332
1294 -0.013771105278283357 -17.862803938053535 -0.013773032883182167 -17.860340599948515
1295 -0.013771628076210619 -17.876575566129745 -0.01377383186481893 -17.874114431813332
1296 -0.013770710583776236 -17.890346276713522 -0.013765915762633085 -17.887880347575965
1297 -0.013771430915221572 -17.904117707628743 -0.01377555183134973 -17.901655899407316
1298 -0.013770587230101227 -17.917888294858844 -0.013780141761526466 -17.915436041168842
1299 -0.013769479468464851 -17.93165777432731 -0.01380710476078093 -17.92924314592962
1300 -0.013767858548089863 -17.9454256328754 -0.013689371291548014 -17.94293251722117
1301 -0.013771376991644501 -17.959197009867044 -0.01377169662155211 -17.956704213842723
1302 -0.013772565638646483 -17.97296957550569 -0.013769999472424388 -17.970474213315146
1303 -0.013773111812770366 -17.98674268731846 -0.013783108768984675 -17.98425732208413
1304 -0.013772279396653176 -18.000514966715116 -0.013799047423526644 -17.998056369507655
1305 -0.013770595286041498 -18.014285562001156 -0.013682684628292918 -18.011739054135948
1306 -0.013772928901016713 -18.028058490902172 -0.013781177438795566 -18.025520231574742
1307 -0.013771606935188174 -18.04183009783736 -0.013773177983239293 -18.03929340955798
1308 -0.013773390185087919 -18.055603488022445 -0.013706536544486881 -18.052999946102467
1309 -0.01377267660573125 -18.069376164628178 -0.01378332069143653 -18.066783266793905
1310 -0.01377331637777388 -18.08314948100595 -0.013772487547248602 -18.080555754341155
1311 -0.013773857848718762 -18.09692333885467 -0.013788459636271 -18.094344213977426
1312 -0.013771825935691595 -18.11069516479036 -0.013764344854280353 -18.108108558831706
1313 -0.013772066356614232 -18.124467231146976 -0.013759668124839664 -18.121868226956547
1314 -0.013772504264488816 -18.138239735411464 -0.013760172296315432 -18.135628399252862
1315 -0.01376743926666677 -18.15200717467813 -0.013722250098362565 -18.149350649351224
1316 -0.013772180024534463 -18.165779354702664 -0.01380942719988525 -18.163160076551108
1317 -0.01377179534174502 -18.17955115004441 -0.013803735189139844 -18.176963811740247
1318 -0.013772452529519797 -18.19332360257393 -0.013772988552227616 -18.190736800292473
1319 -0.013772189943119883 -18.20709579251705 -0.013788021216169 -18.20452482150864
1320 -0.013768294407054783 -18.220864086924102 -0.013694180687889457 -18.21821900219653
1321 -0.013771319203078747 -18.234635406127182 -0.013772258069366217 -18.231991260265897
1322 -0.013773356657475233 -18.248408762784656 -0.01377298254519701 -18.245764242811095
1323 -0.013767895475029945 -18.262176658259687 -0.013608510233461856 -18.259372753044556
1324 -0.013773727416992187 -18.27595038567668 -0.013783635338768363 -18.273156388383324
1325 -0.01377336741425097 -18.289723753090932 -0.013775400957092643 -18.286931789340418
1326 -0.013773615378886462 -18.30349736846982 -0.013772653182968497 -18.300704442523386
1327 -0.013773245178163052 -18.317270613647985 -0.013771668961271643 -18.31447611148466
1328 -0.01377550452016294 -18.331046118168146 -0.013865795638412236 -18.32834190712307
1329 -0.013771812338382006 -18.34481793050653 -0.013769779074937104 -18.34211168619801
1330 -0.013772691180929542 -18.35859062168746 -0.013752422854304313 -18.355864109052312
1331 -0.013773079868406058 -18.372363701555866 -0.013751982664689421 -18.369616091717003
1332 -0.013770317332819105 -18.386134018888686 -0.013782794494181872 -18.383398886211186
1333 -0.013772982778027654 -18.399907001666715 -0.01377648338675499 -18.397175369597942
1334 -0.013773407973349094 -18.413680409640065 -0.0137442572042346 -18.410919626802176
1335 -0.013773209881037474 -18.427453619521103 -0.013780863350257277 -18.424700490152432
1336 -0.013774412125349045 -18.441228031646453 -0.013774147629737854 -18.43847463778217
1337 -0.013773499522358179 -18.45500153116881 -0.013782441336661577 -18.452257079118834
1338 -0.013775522774085402 -18.468777053942897 -0.013872114941477776 -18.46612919406031
1339 -0.013773576589301229 -18.4825506305322 -0.013783762743696571 -18.479912956804007
1340 -0.013772932393476368 -18.496323562925674 -0.013750264560803771 -18.493663221364812
1341 -0.013772778445854783 -18.51009634137153 -0.013773448253050446 -18.507436669617864
1342 -0.013772982032969594 -18.523869323404497 -0.013760444475337863 -18.5211971140932
1343 -0.013772908085957169 -18.537642231490455 -0.013776833936572076 -18.534973948029773
1344 -0.013773186597973108 -18.55141541808843 -0.013772036833688616 -18.548745984863462
1345 -0.013772189570590853 -18.56518760765902 -0.013755914475768804 -18.56250189933923
1346 -0.013776004873216152 -18.578963612532235 -0.013720498280599713 -18.57622239761983
1347 -0.013774021947756409 -18.59273763447999 -0.01374109387397766 -18.58996349149381
1348 -0.013773563224822283 -18.606511197704815 -0.013748418632894754 -18.6037119101267
1349 -0.013774551637470722 -18.620285749342287 -0.013746920973062515 -18.617458831099764
1350 -0.013776327203959226 -18.634062076546247 -0.013703007949516177 -18.63116183904928
1351 -0.013774870056658983 -18.647836946602904 -0.013768205558881164 -18.644930044608163
1352 -0.01377595504745841 -18.66161290165036 -0.013828466599807143 -18.65875851120797
1353 -0.013774956902489066 -18.67538785855285 -0.013780653150752187 -18.672539164358724
1354 -0.01377349835820496 -18.689161356911054 -0.013767681643366813 -18.68630684600209
1355 -0.013772879121825099 -18.702934236032878 -0.013760715024545789 -18.700067561026636
1356 -0.013774292217567563 -18.716708528250447 -0.013781663216650485 -18.713849224243287
1357 -0.01376849845983088 -18.73047702671028 -0.013743060547858477 -18.727592284791147
1358 -0.013773051230236888 -18.744250077940517 -0.013780521275475622 -18.74137280606662
1359 -0.013773327926173806 -18.75802340586669 -0.013762721419334411 -18.755135527485955
1360 -0.013773433724418282 -18.771796839591108 -0.013776115234941244 -18.768911642720894
1361 -0.013772725919261574 -18.785569565510368 -0.01376680713146925 -18.782678449852362
1362 -0.013773781759664417 -18.79934334727003 -0.013696978287771343 -18.796375428140134
1363 -0.013775453064590692 -18.81311880033462 -0.01379291652701795 -18.81016834466715
1364 -0.013774389075115323 -18.826893189409738 -0.013778915256261825 -18.82394725992341
1365 -0.013774234056472778 -18.84066742346621 -0.013776229834184051 -18.837723489757597
1366 -0.013772948319092393 -18.854440371785305 -0.01374770188704133 -18.851471191644638
1367 -0.013775179767981172 -18.868215551553288 -0.013781795231625437 -18.865252986876264
1368 -0.01377318468876183 -18.88198873624205 -0.013733653305098414 -18.878986640181363
1369 -0.013775036064907908 -18.895763772306957 -0.013816527463495732 -18.89280316764486
1370 -0.013775029638782143 -18.90953880194574 -0.013773680897429585 -18.90657684854229
1371 -0.013774861302226781 -18.923313663247967 -0.0137711470015347 -18.920347995543825
1372 -0.013774791220203041 -18.93708845446817 -0.01377923102118075 -18.934127226565007
1373 -0.013773787161335349 -18.950862241629505 -0.013762727892026306 -18.947889954457033
1374 -0.013774603744968772 -18.964636845374475 -0.013792814267799259 -18.96168276872483
1375 -0.01377460453659296 -18.978411449911068 -0.013794677890837192 -18.975477446615667
1376 -0.013778197392821313 -18.99218964730389 -0.013842134457081556 -18.98931958107275
1377 -0.013773878244683147 -19.005963525548573 -0.013790367403998971 -19.003109948476748
1378 -0.013773646112531424 -19.019737171661106 -0.013773553585633636 -19.01688350206238
1379 -0.013774556061252951 -19.03351172772236 -0.013763299398124217 -19.030646801460506
1380 -0.013772399490699172 -19.047284127213057 -0.013756128074601293 -19.044402929535106
1381 -0.013772344635799526 -19.061056471848858 -0.013752144947648048 -19.058155074482755
1382 -0.013773455889895559 -19.074829927738755 -0.013762721512466668 -19.071917795995223
1383 -0.01377360401675105 -19.088603531755506 -0.013765640929341317 -19.085683436924565
1384 -0.013772380352020264 -19.102375912107526 -0.013776309182867407 -19.09945974610743
1385 -0.013773343991488218 -19.116149256099014 -0.013779554516077042 -19.11323930062351
1386 -0.013773027155548335 -19.12992228325456 -0.013787371665239334 -19.127026672288746
1387 -0.013775457348674535 -19.143697740603237 -0.013816011510789395 -19.140842683799537
1388 -0.013771544862538575 -19.157469285465776 -0.013752574054524302 -19.154595257854062
1389 -0.01377336666919291 -19.171242652134968 -0.013789795152843 -19.168385053006904
1390 -0.013775952579453587 -19.185018604714422 -0.013695472199469805 -19.182080525206374
1391 -0.013771489728242159 -19.198790094442664 -0.013747827662155033 -19.195828352868528
1392 -0.0137729212641716 -19.212563015706834 -0.013774449564516544 -19.209602802433043
1393 -0.013773498218506574 -19.22633651392534 -0.013766806526109576 -19.223369608959153
1394 -0.01377238049171865 -19.24010889441706 -0.013772855745628476 -19.23714246470478
1395 -0.013771773874759674 -19.253880668291817 -0.013830110989511013 -19.25097257569429
1396 -0.01376700927503407 -19.267647677566853 -0.013808837160468102 -19.26478141285476
1397 -0.013771686470136046 -19.28141936403699 -0.013775142654776574 -19.278556555509535
1398 -0.013770833471789956 -19.295190197508777 -0.013790396694093942 -19.29234695220363
1399 -0.0137697737198323 -19.30895997122861 -0.013753588730469345 -19.3061005409341
1400 -0.013774460321292281 -19.322734431549904 -0.01372123002074659 -19.319821770954846
1401 -0.01377015202306211 -19.336504583572967 -0.01375278178602457 -19.33357455274087
1402 -0.013769469037652016 -19.35027405261062 -0.013799236947670579 -19.34737378968854
1403 -0.013772014249116182 -19.364046066859736 -0.013769464008510113 -19.36114325369705
1404 -0.013771144254133106 -19.377817211113868 -0.013770327949896456 -19.374913581646947
1405 -0.013771265326067806 -19.391588476439935 -0.013767186691984535 -19.388680768338933
1406 -0.013771478598937393 -19.405359955038872 -0.013754968019202351 -19.402435736358136
1407 -0.013770088134333492 -19.419130043173205 -0.013950600754469633 -19.416386337112606
1408 -0.013769636955112219 -19.432899680128315 -0.013759467005729675 -19.430145804118336
1409 -0.013769823871552945 -19.446669503999868 -0.013773143850266933 -19.4439189479686
1410 -0.0137686668895185 -19.460438170889386 -0.01376753868535161 -19.45768648665395
1411 -0.013769213575869799 -19.474207384465256 -0.013766595814377069 -19.47145308246833
1412 -0.013768849521875381 -19.48797623398713 -0.013768490310758353 -19.48522157277909
1413 -0.013769619166851044 -19.50174585315398 -0.013769930042326451 -19.498991502821415
1414 -0.013767265807837248 -19.515513118961817 -0.013719831313937902 -19.512711334135354
1415 -0.013771336013451218 -19.52928445497527 -0.013757778471335769 -19.52646911260669
1416 -0.013770386949181557 -19.54305484192445 -0.013807930145412683 -19.540277042752102
1417 -0.013770695636048913 -19.5568255375605 -0.013786375988274813 -19.554063418740377
1418 -0.013768638949841261 -19.57059417651034 -0.013750649848952889 -19.56781406858933
1419 -0.013770230952650309 -19.584364407462992 -0.013752221642062069 -19.58156629023139
1420 -0.013768938835710287 -19.598133346298702 -0.013766833674162626 -19.59533312390555
1421 -0.013769910996779799 -19.61190325729548 -0.013780532777309418 -19.60911365668286
1422 -0.0137741444632411 -19.625677401758722 -0.013696985086426139 -19.622810641769288
1423 -0.013770190393552184 -19.639447592152273 -0.013724183198064566 -19.636534824967352
1424 -0.013771739043295383 -19.65321933119557 -0.013768046302720905 -19.650302871270075
1425 -0.013770728465169668 -19.666990059660737 -0.013796357996761799 -19.664099229266835
1426 -0.013772254250943661 -19.680762313911682 -0.013825861178338528 -19.677925090445175
1427 -0.013770154910162091 -19.694532468821844 -0.013764568138867617 -19.691689658584043
1428 -0.013773674191907049 -19.70830614301375 -0.01387202418409288 -19.705561682768135
1429 -0.013769617956131696 -19.722075760969883 -0.01378342262469232 -19.719345105392826
1430 -0.013769441889598966 -19.735845202859483 -0.013756914157420396 -19.733102019550245
1431 -0.013773226458579303 -19.749618429318062 -0.013726250361651182 -19.746828269911894
1432 -0.013771041063591838 -19.763389470381654 -0.01378016765229404 -19.760608437564187
1433 -0.01377081759274006 -19.777160287974393 -0.013823000900447368 -19.774431438464635
1434 -0.013771595526486635 -19.79093188350088 -0.013729441771283745 -19.788160880235917
1435 -0.013770722039043903 -19.804702605539923 -0.01376426792703569 -19.801925148162955
1436 -0.013768605375662445 -19.818471210915586 -0.013778394507244229 -19.8157035426702
1437 -0.013770928606390953 -19.832242139521977 -0.013747492339462042 -19.82945103500966
1438 -0.013770639663562179 -19.84601277918554 -0.01378828431479633 -19.843239319324457
1439 -0.013768777484074235 -19.859781556669613 -0.01376056163571775 -19.856999880960174
1440 -0.013770713657140731 -19.873552270326755 -0.013758243899792433 -19.870758124859968
1441 -0.013767165690660476 -19.887319436017414 -0.013915406260639428 -19.884673531120608
1442 -0.013767330767586827 -19.901086766785 -0.013780463999137283 -19.898453995119745
1443 -0.013769000303000212 -19.914855767088 -0.013773309579119087 -19.912227304698863
1444 -0.013767880480736494 -19.928623647568735 -0.0137709335424006 -19.925998238241263
1445 -0.013767953962087631 -19.942391601530822 -0.013772742170840502 -19.939770980412103
1446 -0.013767751399427652 -19.95615935293025 -0.013763782056048512 -19.953534762468152
1447 -0.013769001048058272 -19.969928353978307 -0.013775902055203914 -19.967310664523357
1448 -0.013766241865232587 -19.98369459584354 -0.013779866788536311 -19.981090531311892
1449 -0.013767334679141641 -19.997461930522682 -0.01374505553394556 -19.994835586845838
1450 -0.01376902642659843 -20.01123095694928 -0.013787632388994098 -20.00862321923483
1451 -0.013771294010803103 -20.025002250960082 -0.013720499398186804 -20.022343718633017
1452 -0.013769554812461138 -20.038771805772544 -0.013780009374022484 -20.03612372800704
1453 -0.013769433367997408 -20.05254123914054 -0.013773314142599701 -20.04989704214964
1454 -0.01376887345686555 -20.066310112597407 -0.013774571428075432 -20.063671613577718
1455 -0.013767792610451579 -20.080077905207858 -0.013765434082597495 -20.077437047660315
1456 -0.013770225225016475 -20.093848130432875 -0.013777994504198431 -20.091215042164514
1457 -0.013768712524324656 -20.1076168429572 -0.013776079285889864 -20.104991121450404
1458 -0.01376924179494381 -20.121386084752142 -0.013761082058772444 -20.118752203509175
1459 -0.013769303029403091 -20.135155387781545 -0.013769014226272702 -20.132521217735448
1460 -0.01377073973417282 -20.14892612751572 -0.013715934613719583 -20.14623715234917
1461 -0.013770561246201397 -20.16269668876192 -0.013748726900666952 -20.159985879249835
1462 -0.01377032110467553 -20.176467009866595 -0.013812933675944805 -20.173798812925778
1463 -0.013769615069031715 -20.190236624935626 -0.01377411773428321 -20.18757293066006
1464 -0.013769012130796909 -20.204005637066423 -0.013770143408328295 -20.20134307406839
1465 -0.01376921315677464 -20.217774850223197 -0.013765652058646083 -20.215108726127035
1466 -0.01377003095112741 -20.231544881174326 -0.013761373236775398 -20.22887009936381
1467 -0.013773004384711384 -20.245317885559036 -0.013699389155954122 -20.242569488519763
1468 -0.013769988436251879 -20.259087873995288 -0.013766717119142412 -20.256336205638906
1469 -0.013770053349435329 -20.272857927344724 -0.01376659688539803 -20.270102802524303
1470 -0.01376825817860663 -20.286626185523332 -0.013768414640799165 -20.283871217165103
1471 -0.013768508099019527 -20.30039469362235 -0.013781591132283211 -20.297652808297386
1472 -0.013769281376153231 -20.314163974998504 -0.013765056477859616 -20.311417864775244
1473 -0.013770042825490237 -20.327934017823996 -0.01376909357495606 -20.3251869583502
1474 -0.013768743490800261 -20.341702761314796 -0.013769484171643854 -20.338956442521845
1475 -0.013770304992794991 -20.355473066307592 -0.013765619741752744 -20.3527220622636
1476 -0.013769723894074559 -20.369242790201668 -0.013774078199639916 -20.366496140463237
1477 -0.013769077556207775 -20.383011867757876 -0.013819958735257386 -20.380316099198495
1478 -0.013768679182976484 -20.396780546940853 -0.013777731219306588 -20.394093830417802
1479 -0.01376894167624414 -20.410549488617097 -0.013767711305990814 -20.407861541723793
1480 -0.013768990617245435 -20.42431847923434 -0.01376887341029942 -20.421630415134093
1481 -0.013769706571474671 -20.438088185805814 -0.013776249904185533 -20.43540666503828
1482 -0.01376935881562531 -20.45185754462144 -0.01375797032378614 -20.449164635362067
1483 -0.013770599802955984 -20.465628144424397 -0.013738773250952362 -20.46290340861302
1484 -0.013770433142781258 -20.479398577567178 -0.013756360858678818 -20.4766597694717
1485 -0.013768196012824774 -20.493166773580004 -0.013814926799386739 -20.490474696271086
1486 -0.013769323099404573 -20.506936096679407 -0.013766476511955261 -20.50424117278304
1487 -0.013769162399694324 -20.5207052590791 -0.01376218618825078 -20.518003358971292
1488 -0.013769561890512705 -20.534474820969614 -0.013770183501765131 -20.531773542473058
1489 -0.01377048371359706 -20.54824530468321 -0.013773419661447406 -20.545546962134505
1490 -0.013771692756563425 -20.562016997439773 -0.013802981609478593 -20.559349943743985
1491 -0.013768666563555599 -20.57578566400333 -0.013783831568434834 -20.57313377531242
1492 -0.013766431622207165 -20.58955209562554 -0.01370142176747322 -20.586835197079893
1493 -0.01377043891698122 -20.60332253454252 -0.013744839048013092 -20.600580036127905
1494 -0.013770547974854708 -20.617093082517375 -0.013779308274388313 -20.614359344402292
1495 -0.013769295858219266 -20.630862378375593 -0.01377026429399848 -20.62812960869629
1496 -0.01376987979747355 -20.644632258173065 -0.013769420562312007 -20.641899029258603
1497 -0.013769306847825647 -20.658401565020892 -0.013766235206276178 -20.65566526446488
1498 -0.013769574230536819 -20.67217113925143 -0.013786167232319712 -20.669451431697198
1499 -0.013769917655736208 -20.685941056907165 -0.01378014488145709 -20.683231576578656
1500 -0.013770738942548632 -20.699711795849712 -0.01376552232541144 -20.696997098904067
1501 -0.013766209967434407 -20.713478005817148 -0.013804172724485397 -20.71080127162855
1502 -0.013783034775406123 -20.727261040592555 -0.013672573212534189 -20.724473844841086
1503 -0.013768887892365456 -20.74102992848492 -0.013771077338606118 -20.738244922179693
1504 -0.013769005006179214 -20.7547989334911 -0.01377154840156436 -20.752016470581257
1505 -0.013769276347011328 -20.76856820983811 -0.013764002360403538 -20.76578047294166
1506 -0.013769841147586703 -20.782338050985697 -0.013778307195752858 -20.779558780137414
1507 -0.013769270945340395 -20.796107321931036 -0.01377196554094553 -20.79333074567836
1508 -0.013768683606758713 -20.809876005537795 -0.013756782095879317 -20.80708752777424
1509 -0.013769697397947311 -20.823645702935742 -0.013786672474816441 -20.820874200249055
1510 -0.013769705314189196 -20.83741540824993 -0.0137571323197335 -20.834631332568787
1511 -0.0137684709392488 -20.85118387918918 -0.013716855365782977 -20.84834818793457
1512 -0.013769246870651841 -20.86495312605983 -0.013764138426631689 -20.8621123263612
1513 -0.013769336743280292 -20.87872246280311 -0.013780332636088133 -20.875892658997287
1514 -0.013769526174291969 -20.892491988977405 -0.013758138753473759 -20.88965079775076
1515 -0.013768905168399214 -20.906260894145802 -0.013770446320995689 -20.903421244071758
1516 -0.013770221080631018 -20.920031115226433 -0.013646734366193413 -20.917067978437952
1517 -0.01377124898135662 -20.93380236420779 -0.013746043667197227 -20.93081402210515
1518 -0.013771531404927373 -20.947573895612717 -0.013768005790188909 -20.94458202789534
1519 -0.013770979410037399 -20.961344875022753 -0.013768801093101501 -20.95835082898844
1520 -0.013770135538652539 -20.975115010561407 -0.01377726448699832 -20.972128093475437
1521 -0.013771364791318774 -20.988886375352724 -0.013755047507584096 -20.98588314098302
1522 -0.013771327212452888 -21.002657702565177 -0.013751477189362048 -20.999634618172383
1523 -0.013772738073021174 -21.0164304406382 -0.013768033776432275 -21.013402651948816
1524 -0.013771009352058172 -21.03020144999026 -0.013801237381994725 -21.02720388933081
1525 -0.013772494299337268 -21.043973944289597 -0.013762441324070096 -21.04096633065488
1526 -0.013774976134300232 -21.057748920423897 -0.013679882371798157 -21.054646213026675
1527 -0.013775011757388711 -21.071523932181286 -0.01377794798463583 -21.06842416101131
1528 -0.013773007784038782 -21.085296939965325 -0.013763070059940218 -21.082187231071252
1529 -0.013772854767739772 -21.099069794733065 -0.0137218302115798 -21.095909061282832
1530 -0.013774270052090287 -21.112844064785154 -0.013776023872196674 -21.10968508515503
1531 -0.013774088257923723 -21.12661815304308 -0.013770227320492268 -21.12345531247552
1532 -0.013780277268961073 -21.14039843031204 -0.013767234655097127 -21.13722254713062
1533 -0.013774034474045039 -21.154172464786086 -0.013762531522661447 -21.15098507865328
1534 -0.013774248212575913 -21.167946712998663 -0.01377625991590321 -21.164761338569186
1535 -0.013773692585527898 -21.18172040558419 -0.013781914254650474 -21.178543252823836
1536 -0.013774198712781072 -21.19549460429697 -0.013781500095501543 -21.192324752919337
1537 -0.013773576263338328 -21.20926818056031 -0.013774067116901278 -21.20609882003624
1538 -0.01377334063872695 -21.22304152119904 -0.013684391882270575 -21.21978321191851
1539 -0.013774321740493178 -21.23681584293953 -0.013779995404183865 -21.233563207322696
1540 -0.013774352287873626 -21.250590195227407 -0.013777830125764012 -21.24734103744846
1541 -0.013774400437250733 -21.264364595664656 -0.013767340360209346 -21.26110837780867
1542 -0.013775398628786207 -21.278139994293443 -0.013767155306413769 -21.274875533115086
1543 -0.013775291247293353 -21.291915285540735 -0.0137583929579705 -21.288633926073057
1544 -0.01377489292062819 -21.305690178461365 -0.013779352838173508 -21.30241327891123
1545 -0.013775741262361408 -21.319465919723726 -0.013755311351269483 -21.3161685902625
1546 -0.013774473685771227 -21.333240393409497 -0.01371802855283022 -21.32988661881533
1547 -0.01377432169392705 -21.347014715103423 -0.013833807827904821 -21.343720426643234
1548 -0.013775478303432464 -21.360790193406856 -0.013776329532265662 -21.3574967561755
1549 -0.01377491857856512 -21.374565111985422 -0.013774242391809821 -21.37127099856731
1550 -0.013774479832500219 -21.38833959181792 -0.013786293240264058 -21.385057291807577
1551 -0.013774522673338651 -21.40211411449126 -0.013776634028181434 -21.39883392583576
1552 -0.01377570885233581 -21.415889823343594 -0.013800558773800731 -21.412634484609562
1553 -0.013773814169690013 -21.429663637513283 -0.013781208079308271 -21.42641569268887
1554 -0.013773951772600412 -21.44343758928588 -0.013772803777828812 -21.4401884964667
1555 -0.013773812027648092 -21.45721140131353 -0.013786475732922554 -21.45397497219962
1556 -0.013773696683347224 -21.470985097996877 -0.013770624157041311 -21.46774559635666
1557 -0.013772797444835306 -21.484757895441714 -0.013745646644383668 -21.481491243001045
1558 -0.013772822078317403 -21.49853071752003 -0.013758121477439999 -21.495249364478486
1559 -0.013773888070136308 -21.512304605590167 -0.013772868691012264 -21.5090222331695
1560 -0.01377401575446129 -21.526078621344627 -0.013771048979833722 -21.522793282149333
1561 -0.013773129414767027 -21.539851750759393 -0.013769008498638869 -21.53656229064797
1562 -0.013773564901202916 -21.553625315660597 -0.013770069787278771 -21.55033236043525
1563 -0.013771981000900269 -21.567397296661497 -0.013759502675384283 -21.564091863110633
1564 -0.013775251200422644 -21.581172547861918 -0.013767460593953729 -21.577859323704587
1565 -0.013774141017347575 -21.594946688879265 -0.013789460947737097 -21.591648784652325
1566 -0.013773569231852889 -21.608720258111116 -0.013731542695313691 -21.60538032734764
1567 -0.013774247234687209 -21.622494505345802 -0.01378785721026361 -21.619168184557903
1568 -0.013783184578642249 -21.636277689924444 -0.013910859543830156 -21.633079044101734
1569 -0.013772036228328944 -21.650049726152773 -0.013780689239501953 -21.646859733341238
1570 -0.01377143207937479 -21.663821158232146 -0.013774401927366852 -21.660634135268605
1571 -0.013771249493584038 -21.67759240772573 -0.0137745579238981 -21.674408693192504
1572 -0.013771375035867095 -21.691363782761595 -0.013777257036417722 -21.68818595022892
1573 -0.013770981505513192 -21.705134764267108 -0.01373400683514774 -21.701919957064067
1574 -0.013773468136787415 -21.718908232403894 -0.013748137699440121 -21.715668094763508
1575 -0.013769191084429621 -21.732677423488322 -0.013793821912258863 -21.729461916675767
1576 -0.01377212768420577 -21.746449551172528 -0.01368743940256536 -21.743149356078334
1577 -0.01377136530354619 -21.760220916476076 -0.013784210802987218 -21.756933566881322
1578 -0.013771695969626307 -21.773992612445703 -0.013734514359384775 -21.770668081240707
1579 -0.013774397037923335 -21.787767009483627 -0.01375300227664411 -21.78442108351735
1580 -0.013773059798404574 -21.80154006928203 -0.013768619438633323 -21.798189702955984
1581 -0.01377353579737246 -21.815313605079403 -0.013770836358889937 -21.811960539314875
1582 -0.013771896483376622 -21.82908550156278 -0.013727872679010034 -21.825688411993884
1583 -0.013768629217520357 -21.8428541307803 -0.013796526473015547 -21.8394849384669
1584 -0.013773424830287696 -21.856627555610586 -0.013772836374118923 -21.85325777484102
1585 -0.013774482067674398 -21.87040203767826 -0.013783198036253452 -21.867040972877273
1586 -0.013772834185510873 -21.88417487186377 -0.013753374898806214 -21.880794347776078
1587 -0.013774242857471109 -21.897949114721243 -0.013758460292592645 -21.89455280806867
1588 -0.013774909125640989 -21.911724023846883 -0.01370708835311234 -21.908259896421782
1589 -0.013772479863837362 -21.925496503710722 -0.013768485793843866 -21.922028382215625
1590 -0.013775448966771364 -21.939271952677494 -0.013766488945111632 -21.935794871160738
1591 -0.013773625064641238 -21.953045577742134 -0.013720384938642383 -21.94951525609938
1592 -0.013775777770206332 -21.96682135551234 -0.013767662458121777 -21.963282918557503
1593 -0.01377364844083786 -21.98059500395318 -0.013757809530943632 -21.977040728088447
1594 -0.01377640007995069 -21.99437140403313 -0.013807819224894047 -21.99084854731334
1595 -0.01378244231455028 -22.008153846347682 -0.013741693133488298 -22.00459024044683
1596 -0.013775741402059793 -22.021929587749742 -0.013784180162474513 -22.018374420609305
1597 -0.013776374142616987 -22.035705961892358 -0.013803398050367833 -22.032177818659672
1598 -0.013774880208075047 -22.049480842100433 -0.013769671833142639 -22.045947490492814
1599 -0.013775107497349382 -22.06325594959778 -0.013773211743682623 -22.059720702236497
1600 -0.013775608642026782 -22.07703155823981 -0.013768485002219676 -22.073489187238717
1601 -0.013775297021493316 -22.090806855261302 -0.01378127047792077 -22.087270457716638
1602 -0.013776567159220576 -22.10458342242052 -0.013757472578436136 -22.101027930295075
1603 -0.013775740889832378 -22.118359163310355 -0.013780910801142455 -22.114808841096217
1604 -0.013774707308039069 -22.132133870618393 -0.013776513282209635 -22.128585354378426
1605 -0.013774863304570317 -22.145908733922962 -0.013760627154260874 -22.14234598153269
1606 -0.013779578637331725 -22.159688312560295 -0.013812691764906048 -22.156158673297593
1607 -0.013774914108216763 -22.173463226668513 -0.013784621050581336 -22.169943294348176
1608 -0.013774276431649923 -22.187237503100164 -0.013778925081714988 -22.183722219429892
1609 -0.01377490502782166 -22.201012408127987 -0.013784796558320522 -22.19750701598821
1610 -0.01377424243837595 -22.214786650566364 -0.013825642131268977 -22.21133265811948
1611 -0.013773419009521604 -22.228560069575884 -0.01375930393114686 -22.225091962050627
1612 -0.01377391959540546 -22.24233398917129 -0.01377282296307385 -22.2388647850137
1613 -0.01377345365472138 -22.25610744282601 -0.013758047204464673 -22.252622832218165
1614 -0.013773845368996262 -22.269881288195005 -0.01375972367823124 -22.266382555896396
1615 -0.013772873347625137 -22.283654161542632 -0.013773232698440552 -22.280155788594836
1616 -0.01377398194745183 -22.297428143490084 -0.013767104176804424 -22.29392289277164
1617 -0.013773410860449076 -22.311201554350532 -0.013770024199038744 -22.30769291697068
1618 -0.013774316012859344 -22.324975870363392 -0.013834002101793886 -22.321526919072475
1619 -0.013771336106583477 -22.338747206469975 -0.013760246336460114 -22.335287165408936
1620 -0.013774467119947075 -22.352521673589923 -0.013776212371885777 -22.349063377780823
1621 -0.013771642604842782 -22.366293316194767 -0.013777287444099784 -22.362840665224923
1622 -0.01377374529838562 -22.380067061493154 -0.013759240321815015 -22.376599905546737
1623 -0.013771480321884156 -22.39383854181504 -0.013756142649799585 -22.390356048196537
1624 -0.013773230463266372 -22.407611772278305 -0.01374236075207591 -22.404098408948613
1625 -0.013772824546322227 -22.421384596824627 -0.013782309787347912 -22.41788071873596
1626 -0.013770770328119398 -22.435155367152745 -0.013687437912449241 -22.43156815664841
1627 -0.01377427582629025 -22.448929642979035 -0.013775707641616463 -22.445343864290027
1628 -0.013773662317544223 -22.46270330529658 -0.01377385864034295 -22.45911772293037
1629 -0.01377444276586175 -22.47647774806244 -0.013800739077851176 -22.47291846200822
1630 -0.013773902412503957 -22.490251650474942 -0.013776782620698213 -22.48669524462892
1631 -0.013772755535319448 -22.504024406010263 -0.013777075381949545 -22.500472320010868
1632 -0.013773204665631056 -22.517797610675895 -0.013770918734371662 -22.51424323874524
1633 -0.013770367531105877 -22.531567978207 -0.014017153019085526 -22.528260391764327
1634 -0.013770918035879732 -22.545338896242882 -0.013780589820817113 -22.542040981585146
1635 -0.013770479941740632 -22.559109376184622 -0.013770737079903483 -22.555811718665048
1636 -0.013770360918715596 -22.57287973710334 -0.013766038278117777 -22.569577756943165
1637 -0.013770583597943187 -22.58665032070128 -0.013774347491562366 -22.583352104434727
1638 -0.01377063114196062 -22.60042095184324 -0.01376881026662886 -22.597120914701357
1639 -0.013771066814661026 -22.614192018657903 -0.01377028450369835 -22.610891199205057
1640 -0.013769858097657562 -22.62796187675556 -0.013773141242563725 -22.62466434044762
1641 -0.013769916631281376 -22.641731793386842 -0.013792549399659038 -22.63845688984728
1642 -0.013769571576267481 -22.65550136496311 -0.013780107675120234 -22.6522369975224
1643 -0.013769261911511422 -22.669270626874624 -0.01377179818227887 -22.66600879570468
1644 -0.013765667285770177 -22.683036294160395 -0.013653393741697073 -22.67966218944638
1645 -0.01377076138742268 -22.69680705554782 -0.01376721989363432 -22.693429409340013
1646 -0.013771765260025859 -22.710578820807843 -0.013777333684265614 -22.70720674302428
1647 -0.013771090004593135 -22.724349910812435 -0.013773173978552222 -22.720979917002833
1648 -0.013771441485732793 -22.73812135229817 -0.013771180203184486 -22.73475109720602
1649 -0.013771899603307247 -22.751893251901475 -0.01378346593119204 -22.74853456313721
1650 -0.013775895535945892 -22.76566914743742 -0.013850814662873745 -22.762385377800083
1651 -0.013771375175565481 -22.779440522612987 -0.013770329579710961 -22.776155707379793
1652 -0.013770116446539759 -22.793210639059527 -0.013784847082570195 -22.789940554462362
1653 -0.013769842498004437 -22.80698048155753 -0.013764296239241958 -22.803704850701603
1654 -0.01377105014398694 -22.820751531701518 -0.013779504830017686 -22.817484355531622
1655 -0.013767968071624637 -22.834519499773144 -0.013756025163456798 -22.83124038069508
1656 -0.013772099325433374 -22.848291599098577 -0.013725215988233685 -22.844965596683313
1657 -0.013771680556237698 -22.862063279654816 -0.013745374977588654 -22.8587109716609
1658 -0.013771384442225098 -22.87583466409704 -0.013772508036345244 -22.872483479697248
1659 -0.013771889731287956 -22.88960655382833 -0.01376957232132554 -22.886253052018574
1660 -0.013771107140928506 -22.90337766096926 -0.013771653035655617 -22.90002470505423
1661 -0.013771319808438421 -22.917148980777696 -0.01376906423829496 -22.913793769292525
1662 -0.013772045355290174 -22.930921026132985 -0.013759239483624697 -22.92755300877615
1663 -0.013771969312801956 -22.944692995445788 -0.013779859011992811 -22.941332867788145
1664 -0.013771068258211016 -22.958464063704 -0.013746422296389938 -22.955079290084534
1665 -0.013771290192380548 -22.97223535389638 -0.01372058861888945 -22.96879987870342
1666 -0.013771257270127535 -22.98600661116651 -0.013692603772506117 -22.982492482475926
1667 -0.013772887736558914 -22.999779498903067 -0.013775943033397197 -22.996268425509324
1668 -0.013773093651980161 -23.013552592555047 -0.013834559172391892 -23.010102984681716
1669 -0.01377255879342556 -23.027325151348474 -0.013776022754609586 -23.023879007436324
1670 -0.013771614711731672 -23.041096766060207 -0.013771652476862073 -23.037650659913187
1671 -0.013769607339054347 -23.05486637339926 -0.013796361722052097 -23.051447021635237
1672 -0.013772601168602705 -23.068638974567865 -0.01377021437510848 -23.065217236010344
1673 -0.013778395159170032 -23.082417369727036 -0.013850480038672685 -23.079067716049018
1674 -0.013769580656662584 -23.0961869503837 -0.013764947466552258 -23.09283266351557
1675 -0.013770048227161168 -23.109956998610862 -0.013775568921118975 -23.106608232436688
1676 -0.01377077172510326 -23.123727770335964 -0.01376704890280962 -23.1203752813395
1677 -0.013769934233278037 -23.137497704569242 -0.013774810871109367 -23.134150092210607
1678 -0.013770823972299695 -23.151268528541543 -0.013766542030498385 -23.147916634241106
1679 -0.013770725345239043 -23.165039253886782 -0.013768462650477886 -23.161685096891585
1680 -0.013769276486709715 -23.17880853037349 -0.013782489113509655 -23.175467586005094
1681 -0.013772162469103932 -23.192580692842593 -0.013825316959992052 -23.189292902965086
1682 -0.013769961707293988 -23.206350654549887 -0.01375681022182107 -23.203049713186907
1683 -0.01376891676336527 -23.22011957131325 -0.013767560198903083 -23.21681727338581
1684 -0.013772265054285526 -23.233891836367537 -0.013743247603997588 -23.23056052098981
1685 -0.013770780991762877 -23.2476626173593 -0.013763695582747459 -23.244324216572554
1686 -0.013769892044365406 -23.261432509403665 -0.013754693185910582 -23.258078909758463
1687 -0.013771992130205035 -23.27520450153387 -0.013782977918162942 -23.271861887676625
1688 -0.013770849211141467 -23.288975350745012 -0.013747437158599496 -23.285609324835224
1689 -0.013770845998078585 -23.30274619674309 -0.013768726401031018 -23.299378051236257
1690 -0.01377352993004024 -23.316519726673132 -0.013876328384503723 -23.313254379620762
1691 -0.013770310953259469 -23.33029003762639 -0.013774068001657725 -23.32702844762242
1692 -0.013771245023235679 -23.344061282649626 -0.013781436206772923 -23.340809883829195
1693 -0.013769771810621024 -23.35783105446025 -0.013769926084205509 -23.3545798099134
1694 -0.013768787542358042 -23.371599842002606 -0.013704769453033805 -23.368284579366435
1695 -0.01377164302393794 -23.385371485026543 -0.013756328588351607 -23.382040907954785
1696 -0.01377175715751946 -23.399143242184063 -0.013776297215372324 -23.395817205170157
1697 -0.013769513973966242 -23.41291275615803 -0.013764454098418356 -23.409581659268575
1698 -0.013772263284772634 -23.4266850194428 -0.013754128105938434 -23.423335787374512
1699 -0.013769385498017072 -23.440454404940816 -0.0137913528829813 -23.437127140257495
1700 -0.013771746028214692 -23.45422615096903 -0.013775056833401323 -23.450902197090898
1701 -0.013771029934287072 -23.467997180903318 -0.013774119270965456 -23.464676316361864
1702 -0.013773359451442957 -23.48177054035476 -0.013709339685738087 -23.478385656047603
1703 -0.013770435098558664 -23.495540975453316 -0.013772647082805633 -23.49215830313041
1704 -0.013772188359871507 -23.50931316381319 -0.013769361423328519 -23.505927664553738
1705 -0.013771347468718886 -23.52308451128191 -0.013771985797211528 -23.51969965035095
1706 -0.013771276175975799 -23.536855787457885 -0.013785316562280058 -23.53348496691323
1707 -0.01377080213278532 -23.55062658959067 -0.013747849315404893 -23.547232816228636
1708 -0.013770517939701677 -23.56439710753037 -0.0137571029830724 -23.560989919211707
1709 -0.013772160513326526 -23.5781692680437 -0.013793350756168365 -23.574783269967874
1710 -0.013771238643676043 -23.591940506687376 -0.013763688178732992 -23.58854695814661
1711 -0.013770945463329553 -23.605711452150704 -0.013773668091744184 -23.602320626238352
1712 -0.013770218985155225 -23.61948167113586 -0.01377663118764758 -23.616097257426
1713 -0.01377056259661913 -23.633252233732478 -0.013783290423452855 -23.629880547849453
1714 -0.013771337270736695 -23.647023571003214 -0.01378765692934394 -23.6436682047788
1715 -0.0137701322324574 -23.660793703235672 -0.013771150354295969 -23.657439355133093
1716 -0.013770534936338664 -23.67456423817201 -0.013779579242691398 -23.671218934375784
1717 -0.013771899323910475 -23.68833613749592 -0.01374665116891265 -23.684965585544695
1718 -0.013775757839903235 -23.702111895335822 -0.013730804389342665 -23.69869638993404
1719 -0.013773261895403266 -23.715885157231224 -0.013789102854207157 -23.712485492788247
1720 -0.013771227141842247 -23.729656384373065 -0.013769503124058247 -23.726254995912306
1721 -0.013771747844293714 -23.74342813221736 -0.013781784009188414 -23.740036779921496
1722 -0.013770483154803514 -23.757198615372165 -0.0137591153383255 -23.75379589525982
1723 -0.013770098192617297 -23.77096871356478 -0.013769120769575238 -23.767565016029394
1724 -0.013770366553217173 -23.784739080117998 -0.013770843157544732 -23.78133585918694
1725 -0.013770294934511184 -23.798509375052507 -0.01373931160196662 -23.795075170788905
1726 -0.01377393091097474 -23.812283305963483 -0.013777726795524359 -23.80885289758443
1727 -0.013771260064095259 -23.82605456602758 -0.01376531827263534 -23.822618215857066
1728 -0.013771007303148508 -23.839825573330728 -0.013766907202079893 -23.836385123059145
1729 -0.013773419475182892 -23.85359899280591 -0.013670899951830507 -23.850056023010975
1730 -0.013771972060203553 -23.867370964866115 -0.0137547402177006 -23.863810763228674
1731 -0.013773461990058421 -23.881144426856174 -0.013784417556598783 -23.877595180785274
1732 -0.013772751716896892 -23.89491717857307 -0.01377302035689354 -23.891368201142168
1733 -0.013764920644462109 -23.908682099217533 -0.013646527053788304 -23.905014728195955
1734 -0.013775620050728321 -23.922457719268262 -0.013759075244888664 -23.918773803440843
1735 -0.013774844259023667 -23.936232563527287 -0.013776599196717143 -23.93255040263756
1736 -0.013773980364203454 -23.95000654389149 -0.01377947861328721 -23.946329881250847
1737 -0.013774767937138676 -23.96378131182863 -0.013781571853905916 -23.96011145310475
1738 -0.013773578591644764 -23.977554890420276 -0.013773351488634945 -23.973884804593386
1739 -0.013773634983226656 -23.991328525403503 -0.013773364340886473 -23.98765816893427
1740 -0.013774065487086772 -24.00510259089059 -0.013760816352441908 -24.001418985286712
1741 -0.013774465583264828 -24.018877056473855 -0.013771012471988798 -24.0151899977587
1742 -0.01377512696199119 -24.032652183435847 -0.013737577153369785 -24.02892757491207
1743 -0.013774156710132957 -24.04642634014598 -0.01376160942018032 -24.04268918433225
1744 -0.01377402087673545 -24.060200361022716 -0.013785598194226622 -24.056474782526475
1745 -0.013773888070136308 -24.073974249092853 -0.013779542734846472 -24.07025432526132
1746 -0.01377165294252336 -24.087745902035376 -0.013875888288021087 -24.08413021354934
1747 -0.013772786548361182 -24.101518688583738 -0.013790256157517434 -24.097920469706857
1748 -0.013773209368810057 -24.11529189795255 -0.0137782730627805 -24.111698742769637
1749 -0.013772429339587689 -24.129064327292138 -0.01376637970097363 -24.12546512247061
1750 -0.013772380677983165 -24.142836707970122 -0.013767655892297625 -24.13923277836291
1751 -0.013773213746026159 -24.15660992171615 -0.013787423260509968 -24.15302020162342
1752 -0.0137726666405797 -24.17038258835673 -0.01375845423899591 -24.166778655862416
1753 -0.013771507423371077 -24.1841540957801 -0.013763798028230667 -24.180542453890645
1754 -0.013775794766843319 -24.197929890546945 -0.013627106882631778 -24.194169560773275
1755 -0.013775636442005634 -24.21170552698895 -0.01378876124508679 -24.207958322018364
1756 -0.013775136228650809 -24.225480663217603 -0.013776058284565806 -24.22173438030293
1757 -0.013774470519274473 -24.239255133736876 -0.013774465350434185 -24.235508845653364
1758 -0.01377393319271505 -24.253029066929592 -0.013780380180105568 -24.24928922583347
1759 -0.013772196043282748 -24.266801262972876 -0.013795785140246153 -24.263085010973715
1760 -0.013771981140598655 -24.280573244113477 -0.013749801320955157 -24.27683481229467
1761 -0.013773005036637188 -24.294346249150113 -0.013794906670227647 -24.290629718964897
1762 -0.013773027015849948 -24.308119276165964 -0.013773967046290636 -24.304403686011188
1763 -0.013773244339972734 -24.321892520505937 -0.013778046797960996 -24.318181732809148
1764 -0.013772393204271793 -24.335664913710207 -0.0137623799033463 -24.331944112712495
1765 -0.013770533679053187 -24.34943544738926 -0.013731557922437788 -24.345675670634932
1766 -0.013767748326063155 -24.363203195715325 -0.013863798696547747 -24.35953946933148
1767 -0.01377284382469952 -24.376976039540025 -0.013757164683192968 -24.37329663401467
1768 -0.013772649085149169 -24.390748688625173 -0.013771422300487756 -24.387068056315158
1769 -0.013772560795769096 -24.40452124942094 -0.013772834558039904 -24.400840890873198
1770 -0.013770343409851194 -24.418291592830794 -0.013789780531078577 -24.414630671404275
1771 -0.013771082507446408 -24.43206267533824 -0.013780363323166966 -24.428411034727443
1772 -0.013771489961072803 -24.445834165299313 -0.013794685946777463 -24.44220572067422
1773 -0.013770233327522873 -24.459604398626837 -0.01374339833855629 -24.455949119012775
1774 -0.01377272205427289 -24.47337712068111 -0.013813562644645571 -24.46976268165742
1775 -0.013769721752032638 -24.487146842433145 -0.013745910674333572 -24.483508592331756
1776 -0.01377041838131845 -24.500917260814465 -0.013781719608232379 -24.497290311939988
1777 -0.013766149943694472 -24.51468341075816 -0.013674369920045138 -24.510964681860035
1778 -0.01377355633303523 -24.528456967091195 -0.013783124089241029 -24.524747805949275
1779 -0.013771876972168685 -24.542228844063363 -0.013776168879121541 -24.538523974828397
1780 -0.013771882420405746 -24.55600072648377 -0.013772785244509578 -24.552296760072906
1781 -0.013771561486646534 -24.569772287970416 -0.01376667246222496 -24.56606343253513
1782 -0.013771365582942962 -24.58354365355336 -0.013766731135547161 -24.579830163670678
1783 -0.013772061141207815 -24.597315714694567 -0.013765823375433684 -24.59359598704611
1784 -0.013771750032901764 -24.61108746472747 -0.013790051406249403 -24.60738603845236
1785 -0.013770199893042446 -24.62485766462051 -0.013739200914278627 -24.62112523936664
1786 -0.013771788217127323 -24.638629452837638 -0.013776355423033237 -24.634901594789675
1787 -0.013771802047267556 -24.652401254884904 -0.013769954442977905 -24.648671549232652
1788 -0.013771765911951662 -24.666173020796855 -0.01377476267516613 -24.662446311907818
1789 -0.013771189516410232 -24.679944210313266 -0.013771142391487957 -24.676217454299305
1790 -0.013776690140366555 -24.693720900453634 -0.014024730259552597 -24.69024218455886
1791 -0.013767862925305963 -24.70748876337894 -0.013775879610329866 -24.704018064169187
1792 -0.013768729055300355 -24.72125749243424 -0.013764765625819565 -24.717782829795006
1793 -0.013767972961068154 -24.73502546539531 -0.013769244728609919 -24.731552074523616
1794 -0.013768387399613858 -24.748793852794925 -0.013773462595418095 -24.745325537119033
1795 -0.013768629869446158 -24.76256248266437 -0.013766208477318288 -24.75909174559635
1796 -0.013767736591398716 -24.77633021925577 -0.013777355384081601 -24.772869100980433
1797 -0.013768119364976883 -24.790098338620744 -0.013777379505336284 -24.786646480485768
1798 -0.013769082678481936 -24.803867421299227 -0.01374437315389514 -24.800390853639662
1799 -0.013769035367295146 -24.817636456666524 -0.013700483459979295 -24.81409133709964
1800 -0.013770332327112556 -24.831406788993636 -0.013777879159897565 -24.827869216259536
1801 -0.013769809622317553 -24.845176598615954 -0.013760341564193368 -24.84162955782373
1802 -0.013768131006509065 -24.85894472962246 -0.013784342259168626 -24.855413900082898
1803 -0.013771481439471244 -24.87271621106193 -0.013795057032257318 -24.869208957115156
1804 -0.013769226521253586 -24.886485437583186 -0.013757547736167908 -24.882966504851325
1805 -0.013767846580594777 -24.90025328416378 -0.013773680385202169 -24.896740185236528
1806 -0.013767738873139024 -24.91402102303692 -0.013793915882706642 -24.910534101119236
1807 -0.013767991587519646 -24.92778901462444 -0.013779347483068704 -24.924313448602305
1808 -0.013769467920064926 -24.941558482544504 -0.013748588971793652 -24.9380620375741
1809 -0.013768057897686958 -24.95532654044219 -0.013771351287141442 -24.95183338886124
1810 -0.013769104145467281 -24.969095644587657 -0.01376715158112347 -24.965600540442363
1811 -0.013769622053951025 -24.982865266641607 -0.013773483410477638 -24.97937402385284
1812 -0.013768688356503845 -24.99663395499811 -0.013795141875743867 -24.993169165728585
1813 -0.013767549581825734 -25.010401504579935 -0.013754390133544802 -25.00692355586213
1814 -0.013769312528893352 -25.02417081710883 -0.013767398986965418 -25.020690954849094
1815 -0.013768606400117279 -25.037939423508945 -0.013774295244365931 -25.03446525009346
1816 -0.01376899410970509 -25.05170841761865 -0.013772182120010256 -25.048237432213472
1817 -0.01376840784214437 -25.06547682546079 -0.013737665442749857 -25.061975097656223
1818 -0.013768259715288878 -25.07924508517608 -0.013778026076033711 -25.075753123732255
1819 -0.013769414788112045 -25.09301449996419 -0.013775662705302238 -25.08952878643756
1820 -0.013768013566732407 -25.106782513530923 -0.013736209273338318 -25.103264995710898
1821 -0.013767048064619303 -25.120549561595542 -0.013717541703954339 -25.116982537414852
1822 -0.013770695542916656 -25.13432025713846 -0.013818782847374677 -25.130801320262226
1823 -0.013769266474992038 -25.14808952361345 -0.01376072783023119 -25.144562048092457
1824 -0.013769145449623465 -25.161858669063072 -0.013770458614453673 -25.15833250670691
1825 -0.01376780467107892 -25.17562647373415 -0.013754260120913386 -25.17208676682782
1826 -0.01377650029025972 -25.18940297402441 -0.013819944579154253 -25.185906711406975
1827 -0.01376927993260324 -25.203172253957014 -0.013765421183779835 -25.199672132590756
1828 -0.013770007435232401 -25.216942261392248 -0.013770469650626182 -25.213442602241383
1829 -0.013768427120521665 -25.23071068851277 -0.013783543650060893 -25.227226145891443
1830 -0.013769056973978877 -25.244479745486746 -0.013754067150875926 -25.24098021304232
1831 -0.013769138650968672 -25.258248884137714 -0.013773796940222382 -25.25475400998254
1832 -0.013767266646027565 -25.27201615078374 -0.013801491726189852 -25.268555501708732
1833 -0.01376862362958491 -25.285784774413326 -0.01377551625482738 -25.28233101796356
1834 -0.013768102508038282 -25.299552876921364 -0.013762545958161353 -25.296093563921723
1835 -0.013768584141507745 -25.313321461062873 -0.013784226402640343 -25.309877790324364
1836 -0.013768701767548918 -25.327090162830423 -0.013774285279214381 -25.32365207560358
1837 -0.013768791966140271 -25.340858954796563 -0.01377851734869182 -25.33743059295227
1838 -0.01376754930242896 -25.35462650409899 -0.013787191873416305 -25.351217784825685
1839 -0.013768506702035666 -25.368395010801027 -0.013770466856658458 -25.364988251682345
1840 -0.01376454634591937 -25.382159557146945 -0.013811617670580745 -25.378799869352925
1841 -0.013767469767481088 -25.395927026914425 -0.013742284430190922 -25.392542153783115
1842 -0.013768353313207627 -25.40969538022763 -0.013781394204124808 -25.40632354798724
1843 -0.013766991207376122 -25.423462371435008 -0.013760493462905287 -25.420084041450142
1844 -0.013768166489899158 -25.437230537924908 -0.013773794658482075 -25.433857836108626
1845 -0.013770767813548445 -25.451001305738455 -0.013806222379207611 -25.447664058487835
1846 -0.013766261003911495 -25.464767566742367 -0.013779646763578058 -25.461443705251412
1847 -0.013764653215184807 -25.47853221995755 -0.013824803894385696 -25.4752685091458
1848 -0.01376608177088201 -25.492298301728432 -0.013767767045646907 -25.489036276191445
1849 -0.013766678469255566 -25.50606498019769 -0.01376122161746025 -25.502797497808906
1850 -0.013766486989334225 -25.51983146718702 -0.013766138767823576 -25.51656363657673
1851 -0.013767068507149816 -25.53359853569417 -0.013766862638294696 -25.530330499215026
1852 -0.013766569970175623 -25.547365105664348 -0.013755283923819661 -25.544085783138847
1853 -0.013765907287597657 -25.561131012951947 -0.013780220039188861 -25.557866003178034
1854 -0.01376585690304637 -25.574896869854992 -0.013762221857905387 -25.57162822503594
1855 -0.013767520803958178 -25.588664390658952 -0.013767137238755823 -25.585395362274696
1856 -0.013766610389575362 -25.602431001048526 -0.013780145579949022 -25.599175507854646
1857 -0.01376946847885847 -25.616200469527385 -0.01381258894689381 -25.61298809680154
1858 -0.013767320523038506 -25.629967790050422 -0.01377875218167901 -25.62676684898322
1859 -0.013766623567789793 -25.643734413618212 -0.013745534839108587 -25.64051238382233
1860 -0.013768120435997844 -25.65750253405421 -0.013807443901896477 -25.654319827724226
1861 -0.013765995390713215 -25.671268529444923 -0.013908293470740319 -25.668228121194968
1862 -0.01376454564742744 -25.68503307509235 -0.013787104887887836 -25.682015226082857
1863 -0.013765115151181817 -25.69879819024353 -0.013760740449652076 -25.69577596653251
1864 -0.01376585611142218 -25.712564046354952 -0.01376252556219697 -25.709538492094705
1865 -0.013765821047127248 -25.72632986740208 -0.01378115862607956 -25.723319650720786
1866 -0.013766162050887942 -25.740096029452967 -0.013762889243662358 -25.737082539964447
1867 -0.013765418622642755 -25.75386144807561 -0.01373247867450118 -25.75081501863895
1868 -0.013766686944290996 -25.7676281350199 -0.01374888103455305 -25.7645638996735
1869 -0.013766121352091432 -25.781394256371993 -0.013764045340940357 -25.778327945014443
1870 -0.01376496534794569 -25.79515922171994 -0.013705325359478594 -25.79203327037392
1871 -0.013767165271565318 -25.808926386991505 -0.01374191753566265 -25.805775187909582
1872 -0.013769050966948271 -25.822695437958455 -0.013787064095959067 -25.81956225200554
1873 -0.013767481967806815 -25.836462919926262 -0.013758674915879964 -25.83332092692142
1874 -0.013764635473489762 -25.85022755539975 -0.013847036147490143 -25.84716796306891
1875 -0.013767167646437883 -25.86399472304619 -0.01376068377867341 -25.860928646847583
1876 -0.013766387896612286 -25.877761110942803 -0.01376574570313096 -25.874694392550715
1877 -0.013766353204846381 -25.89152746414765 -0.013768441323190928 -25.888462833873906
1878 -0.013767370395362378 -25.905294834543014 -0.01375369392335415 -25.90221652779726
1879 -0.013770598592236638 -25.919065433135252 -0.013877460826188326 -25.916093988623448
1880 -0.013765303883701563 -25.932830737018953 -0.013774075359106065 -25.929868063982553
1881 -0.013765093870460987 -25.946595830889414 -0.01374636720865965 -25.943614431191214
1882 -0.013765947287902236 -25.960361778177315 -0.013759504118934274 -25.957373935310148
1883 -0.013765170890837907 -25.974126949068154 -0.013760106498375535 -25.971134041808522
1884 -0.013765940815210343 -25.987892889883366 -0.013825106481090189 -25.98495914828961
1885 -0.013764144526794553 -26.00165703441016 -0.013817251892760396 -25.998776400182372
1886 -0.013765401626005768 -26.015422436036168 -0.013776855915784836 -26.01255325609816
1887 -0.013767217891290784 -26.02918965392746 -0.013811198063194752 -26.026364454161353
1888 -0.013764376798644663 -26.042954030726104 -0.013750037411227822 -26.04011449157258
1889 -0.013763714069500565 -26.056717744795606 -0.013758460851386189 -26.053872952423966
1890 -0.013765077898278832 -26.070482822693883 -0.013775210408493877 -26.06764816283246
1891 -0.013764593377709388 -26.08424741607159 -0.013761213514953852 -26.081409376347413
1892 -0.013763501541689038 -26.09801091761328 -0.013773124245926738 -26.09518250059334
1893 -0.013763687061145901 -26.111774604674427 -0.013770124688744546 -26.108952625282082
1894 -0.01376308067701757 -26.125537685351443 -0.013814112823456525 -26.12276673810554
1895 -0.01376289683394134 -26.139300582185385 -0.01374683459289372 -26.136513572698433
1896 -0.013763632485643029 -26.153064214671026 -0.013766779890283942 -26.150280352588716
1897 -0.01376480795443058 -26.166829022625457 -0.01375785879790783 -26.164038211386625
1898 -0.013764800084754825 -26.18059382271021 -0.013770924787968397 -26.177809136174595
1899 -0.013764582062140106 -26.194358404772352 -0.01375534231774509 -26.19156447849234
1900 -0.013762251334264874 -26.208120656106615 -0.013816864555701613 -26.20538134304804
1901 -0.013762226607650519 -26.221882882714265 -0.01373377745039761 -26.219115120498437
1902 -0.01376629490405321 -26.235649177618317 -0.013807303784415127 -26.23292242428285
1903 -0.013764585694298148 -26.249413763312614 -0.013766972115263343 -26.246689396398114
1904 -0.013765724329277872 -26.263179487641892 -0.013726362865418196 -26.260415759263534
1905 -0.013763818563893438 -26.276943306205787 -0.013775783637538553 -26.27419154290107
1906 -0.01376489894464612 -26.290708205150434 -0.013779702130705118 -26.287971245031777
1907 -0.013771714456379414 -26.304479919606813 -0.013809949299320579 -26.3017811943311
1908 -0.013764835987240076 -26.31824475559405 -0.013770877895876766 -26.315552072226975
1909 -0.01376479580067098 -26.332009551394723 -0.013763223635032773 -26.329315295862006
1910 -0.013765395991504193 -26.34577494738623 -0.013760971697047352 -26.343076267559052
1911 -0.013765073521062732 -26.359540020907293 -0.013774347444996237 -26.35685061500405
1912 -0.013765132706612348 -26.373305153613906 -0.013765287632122637 -26.37061590263617
1913 -0.013762770919129252 -26.387067924533035 -0.013595817564055323 -26.384211720200227
1914 -0.01376653965562582 -26.400834464188662 -0.013784081814810634 -26.39799580201504
1915 -0.01376661886461079 -26.414601083053274 -0.013770832354202867 -26.411766634369243
1916 -0.013766618212684989 -26.42836770126596 -0.013766114506870509 -26.425532748876115
1917 -0.013766723917797208 -26.442134425183756 -0.013763927714899182 -26.439296676591013
1918 -0.013767821015790105 -26.455902246199546 -0.013766453647986055 -26.453063130239
1919 -0.013767004199326038 -26.469669250398873 -0.013765010284259915 -26.46682814052326
1920 -0.013766138348728418 -26.4834353887476 -0.013757181586697698 -26.480585322109956
1921 -0.013763527385890484 -26.49719891613349 -0.013854255527257919 -26.494439577637213
1922 -0.013765880232676863 -26.510964796366167 -0.013754807133227586 -26.50819438477044
1923 -0.013766255509108306 -26.524731051875275 -0.013770848233252763 -26.521965233003694
1924 -0.013766241073608399 -26.538497292948882 -0.013768892642110587 -26.535734125645806
1925 -0.013765911757946014 -26.55226320470683 -0.013777223275974393 -26.54951134892178
1926 -0.013768712058663368 -26.566031916765493 -0.013760429155081511 -26.56327177807686
1927 -0.013766076415777206 -26.57979799318127 -0.0137724032625556 -26.577044181339417
1928 -0.013766297651454807 -26.593564290832724 -0.013768601510673762 -26.59081278285009
1929 -0.013766044937074184 -26.6073303357698 -0.013764867046847939 -26.60457764989694
1930 -0.013768064696341753 -26.621098400466142 -0.01371057378128171 -26.61828822367822
1931 -0.013766611879691481 -26.634865012345834 -0.013757832115516067 -26.632046055793737
1932 -0.013767366297543049 -26.648632378643377 -0.013758524972945451 -26.645804580766683
1933 -0.0137662292458117 -26.662398607889187 -0.013797124475240707 -26.659601705241922
1934 -0.013766421983018518 -26.676165029872205 -0.013772317161783575 -26.673374022403706
1935 -0.013766680750995875 -26.689931710623203 -0.013763443799689412 -26.687137466203396
1936 -0.013766852486878634 -26.70369856311008 -0.013776478916406631 -26.7009139451198
1937 -0.013768746517598629 -26.71746730962768 -0.013771322090178728 -26.71468526720998
1938 -0.013765127630904317 -26.731232437258583 -0.013776916498318314 -26.7284621837083
1939 -0.013765424443408846 -26.744997861701993 -0.01376025825738907 -26.742222441965687
1940 -0.013765782443806529 -26.758763644145798 -0.01376379607245326 -26.75598623803814
1941 -0.013765878742560744 -26.77252952288836 -0.013736833119764924 -26.769723071157905
1942 -0.013766266126185655 -26.786295789014545 -0.013783451914787293 -26.783506523072692
1943 -0.01376672754995525 -26.800062516564502 -0.013762816321104765 -26.797269339393797
1944 -0.013768092822283506 -26.813830609386784 -0.013739747274667025 -26.811009086668463
1945 -0.013770102709531783 -26.827600712096316 -0.01366955516859889 -26.82467864183706
1946 -0.013770912447944284 -26.841371624544262 -0.013723621843382716 -26.838402263680443
1947 -0.013768434897065163 -26.85514005944133 -0.013778743846341968 -26.852181007526784
1948 -0.013769102655351162 -26.86890916209668 -0.013928879192098976 -26.866109886718885
1949 -0.013767072139307857 -26.88267623423599 -0.013772915443405509 -26.87988280216229
1950 -0.013766550039872528 -26.896442784275862 -0.013764709653332829 -26.893647511815622
1951 -0.013767082896083593 -26.910209867171947 -0.013757966319099068 -26.90740547813472
1952 -0.013766625756397843 -26.923976492928343 -0.013763749226927757 -26.92116922736165
1953 -0.013766790693625807 -26.93774328362197 -0.013770937034860254 -26.934940164396508
1954 -0.013765444932505488 -26.951508728554476 -0.013716273149475456 -26.948656437545985
1955 -0.013767929514870048 -26.965276658069346 -0.01376341856084764 -26.962419856106834
1956 -0.013775990856811405 -26.979052648926157 -0.013978747464716435 -26.97639860357155
1957 -0.013765656063333154 -26.99281830498949 -0.013753102906048299 -26.990151706477597
1958 -0.01376432334072888 -27.00658262833022 -0.013760203355923295 -27.00391190983352
1959 -0.013765114219859242 -27.02034774255008 -0.013769426615908742 -27.017681336449428
1960 -0.013764615682885051 -27.034112358232964 -0.013766216160729528 -27.031447552610157
1961 -0.013764193141832947 -27.047876551374795 -0.013767783157527446 -27.045215335767683
1962 -0.013764637941494583 -27.06164118931629 -0.01376688010059297 -27.058982215868276
1963 -0.01376463184133172 -27.075405821157624 -0.013773947535082699 -27.07275616340336
1964 -0.013763936143368483 -27.089169757300994 -0.013761325040832162 -27.08651748844419
1965 -0.013764089392498135 -27.102933846693492 -0.013802282651886344 -27.10031977109608
1966 -0.01376463184133172 -27.116698478534826 -0.013754149014130235 -27.114073920110208
1967 -0.013765183510258794 -27.130463662045084 -0.013770541036501526 -27.127844461146708
1968 -0.013765608612447976 -27.144229270657533 -0.013774528494104743 -27.14161898964081
1969 -0.013765814434736966 -27.15799508509227 -0.013750405097380281 -27.15536939473819
1970 -0.01376140653155744 -27.171756491623828 -0.013811340928077698 -27.16918073566627
1971 -0.013765348866581918 -27.18552184049041 -0.01376544930972159 -27.182946184975993
1972 -0.01376554872840643 -27.199287389218817 -0.013764632679522038 -27.196710817655514
1973 -0.013771189283579588 -27.213058578502398 -0.013677725708112121 -27.210388543363628
1974 -0.013759187888354063 -27.226817766390752 -0.013901898125186562 -27.224290441488815
1975 -0.013763950765132904 -27.240581717155884 -0.01378151699900627 -27.238071958487822
1976 -0.013765058852732182 -27.254346776008617 -0.013762742653489113 -27.251834701141313
1977 -0.013764239428564907 -27.26811101543718 -0.013758039614185692 -27.265592740755498
1978 -0.013764397939667106 -27.28187541337685 -0.013778985664248466 -27.279371726419747
1979 -0.013764073280617595 -27.295639486657468 -0.013761548604816199 -27.293133275024562
1980 -0.01376729253679514 -27.309406779194262 -0.013660085294395686 -27.30679336031896
1981 -0.013766271993517876 -27.32317305118778 -0.013757811114192008 -27.320551171433152
1982 -0.013766351714730262 -27.33693940290251 -0.01377057721838355 -27.334321748651536
1983 -0.013765602139756083 -27.350705005042265 -0.01376619511283934 -27.348087943764376
1984 -0.013766178721562028 -27.364471183763825 -0.013754054624587297 -27.361841998388964
1985 -0.013764634123072028 -27.378235817886896 -0.0138076932169497 -27.375649691605915
1986 -0.013765889126807452 -27.392001707013705 -0.013779660081490874 -27.389429351687404
1987 -0.013768145628273488 -27.405769852641978 -0.013745964970439672 -27.403175316657844
1988 -0.01376698650419712 -27.419536839146176 -0.013758663879707455 -27.41693398053755
1989 -0.013766419049352408 -27.43330325819553 -0.013801324600353836 -27.430735305137905
1990 -0.013765978952869773 -27.447069237148398 -0.013780477037653328 -27.444515782175557
1991 -0.013765443721786142 -27.460834680870185 -0.013757898658514022 -27.458273680834072
1992 -0.013771324697881938 -27.474606005568067 -0.013978604367002845 -27.472252285201076
1993 -0.01376479105092585 -27.48837079661899 -0.013768182788044214 -27.48602046798912
1994 -0.013762769475579261 -27.50213356609457 -0.013769958866760135 -27.49979042685588
1995 -0.013762861397117377 -27.51589642749169 -0.013781029637902975 -27.513571456493786
1996 -0.01376276663504541 -27.529659194126737 -0.01376438639126718 -27.52733584288505
1997 -0.013762471498921514 -27.543421665625658 -0.013759830826893448 -27.541095673711943
1998 -0.013764015631750226 -27.55718568125741 -0.013747196551412344 -27.554842870263357
1999 -0.013763552391901612 -27.57094923364931 -0.013773054024204612 -27.568615924287563
2000 -0.013765213638544082 -27.58471444728785 -0.013765523722395302 -27.582381448009958
