# Supplementary material for: Learning nonequilibrium statistical mechanics and dynamical phase transitions
Source: Nat Commun. 2024 Feb 6;15:1117. doi: 10.1038/s41467-024-45172-8 (PMC10847122; doi:10.1038/s41467-024-45172-8)
Supplement: Supplementary file 4 — Supplementary Data 1 [file 41467_2024_45172_MOESM4_ESM.zip › DPT-main/PlotTemplate/plot_KL_divergence/out/finite_time/SE/L4_D2W32K5_E100BS1k/logs-1.40/log.txt]

1 -0.012763215973973275 -0.012763215973973275 -0.01276394734159112 -0.01276394734159112
2 -0.0127560306340456 -0.025519246608018874 -0.012756230589002372 -0.02552017793059349
3 -0.012745855003595352 -0.03826510161161423 -0.012746207043528556 -0.03826638497412205
4 -0.012738350685685873 -0.0510034522973001 -0.01273860689252615 -0.0510049918666482
5 -0.012731836875900626 -0.06373528917320073 -0.01273236032575369 -0.06373735219240188
6 -0.01272487030364573 -0.07646015947684646 -0.012725011399015784 -0.07646236359141767
7 -0.012713472312316298 -0.08917363178916277 -0.012714110175147652 -0.08917647376656532
8 -0.0127069391310215 -0.10188057092018427 -0.012707465980201959 -0.10188393974676728
9 -0.0127004474401474 -0.11458101836033166 -0.012700463924556971 -0.11458440367132425
10 -0.012693107733502984 -0.12727412609383465 -0.012693673325702547 -0.12727807699702678
11 -0.012690058490261436 -0.1399641845840961 -0.012691072328016162 -0.13996914932504295
12 -0.01268285671249032 -0.1526470412965864 -0.012681575678288936 -0.15265072500333188
13 -0.012676181085407735 -0.16532322238199415 -0.012674723472446203 -0.16532544847577807
14 -0.012670099642127753 -0.1779933220241219 -0.012668663216754795 -0.17799411169253287
15 -0.012664009118452668 -0.19065733114257458 -0.01266384175978601 -0.1906579534523189
16 -0.01265893867239356 -0.20331626981496814 -0.012661006627604365 -0.20331896007992326
17 -0.012653359584510327 -0.21596962939947847 -0.01265553613193333 -0.21597449621185658
18 -0.012644633604213595 -0.22861426300369206 -0.012642574310302735 -0.22861707052215932
19 -0.012642270466312767 -0.24125653347000484 -0.012641368666663766 -0.2412584391888231
20 -0.012633540481328965 -0.2538900739513338 -0.01263805702328682 -0.2538964962121099
21 -0.012629479309543968 -0.26651955326087773 -0.01262647919356823 -0.26652297540567815
22 -0.012628434505313636 -0.2791479877661914 -0.012628150079399348 -0.2791511254850775
23 -0.012623086431995034 -0.29177107419818643 -0.012619555229321122 -0.2917706807143986
24 -0.012623260961845517 -0.30439433516003195 -0.012612160760909319 -0.3043828414753079
25 -0.012614646507427097 -0.31700898166745906 -0.012616049405187369 -0.31699889088049527
26 -0.012616052897647024 -0.32962503456510606 -0.012612192053347826 -0.3296110829338431
27 -0.01260872082784772 -0.34223375539295375 -0.012618756853044033 -0.34222983978688715
28 -0.012599846674129367 -0.35483360206708314 -0.012629124522209167 -0.3548589643090963
29 -0.01259539988823235 -0.36742900195531547 -0.012589894654229283 -0.3674488589633256
30 -0.012597588310018181 -0.38002659026533364 -0.012593124294653535 -0.3800419832579791
31 -0.012583896797150374 -0.392610487062484 -0.012621118687093258 -0.39266310194507237
32 -0.012589969951659442 -0.4052004570141435 -0.012609055545181037 -0.4052721574902534
33 -0.012578871054574847 -0.4177793280687183 -0.01258620503358543 -0.41785836252383884
34 -0.01257718913257122 -0.43035651720128953 -0.012578494846820831 -0.4304368573706597
35 -0.012578289909288286 -0.4429348071105778 -0.012520053703337908 -0.4429569110739976
36 -0.012574883736670017 -0.45550969084724785 -0.012564792344346643 -0.45552170341834425
37 -0.012577899964526296 -0.46808759081177415 -0.012610106263309717 -0.46813180968165397
38 -0.012568402802571654 -0.4806559936143458 -0.012568137096241116 -0.48069994677789507
39 -0.012565378099679947 -0.49322137171402575 -0.012567625613883138 -0.4932675723917782
40 -0.012558628525584935 -0.5057800002396107 -0.012549719540402293 -0.5058172919321805
41 -0.012563389539718629 -0.5183433897793293 -0.012590081384405493 -0.518407373316586
42 -0.012553546251729131 -0.5308969360310584 -0.01256030281074345 -0.5309676761273295
43 -0.012556629022583365 -0.5434535650536417 -0.012568761827424169 -0.5435364379547537
44 -0.012557134218513965 -0.5560106992721557 -0.012508012540638446 -0.5560444504953922
45 -0.012545619579032063 -0.5685563188511878 -0.012544918293133377 -0.5685893687885256
46 -0.012546271597966552 -0.5811025904491544 -0.01255587926134467 -0.5811452480498703
47 -0.012540837330743671 -0.593643427779898 -0.012549710320308804 -0.5936949583701792
48 -0.012541336752474309 -0.6061847645323722 -0.012547415029257537 -0.6062423733994367
49 -0.012538611982017755 -0.61872337651439 -0.012540073925629258 -0.6187824473250659
50 -0.012537617376074195 -0.6312609938904642 -0.012523992452770472 -0.6313064397778364
51 -0.012531750649213792 -0.6437927445396779 -0.01252371477894485 -0.6438301545567813
52 -0.012531362427398562 -0.6563241069670765 -0.01252209129743278 -0.656352245854214
53 -0.012525763036683202 -0.6688498700037597 -0.012523895315825938 -0.66887614117004
54 -0.012526226323097944 -0.6813760963268577 -0.01252704975195229 -0.6814031909219923
55 -0.012529723159968854 -0.6939058194868265 -0.012509587919339538 -0.6939127788413318
56 -0.012525271018967032 -0.7064310905057936 -0.012539304560050368 -0.7064520834013822
57 -0.012520799180492759 -0.7189518896862863 -0.012533747963607312 -0.7189858313649895
58 -0.012521394528448582 -0.7314732842147349 -0.012521823542192579 -0.7315076549071821
59 -0.012516886834055186 -0.7439901710487901 -0.012524353805929422 -0.7440320087131115
60 -0.01251269318163395 -0.756502864230424 -0.01250443421304226 -0.7565364429261537
61 -0.012513325037434696 -0.7690161892678588 -0.01250914465636015 -0.7690455875825138
62 -0.01250817570835352 -0.7815243649762122 -0.012492701830342411 -0.7815382894128563
63 -0.012506475392729043 -0.7940308403689413 -0.01250022449530661 -0.7940385139081629
64 -0.012506759818643331 -0.8065376001875847 -0.01242612167261541 -0.8064646355807783
65 -0.01250980976037681 -0.8190474099479615 -0.012511953664943575 -0.8189765892457219
66 -0.012507960060611367 -0.8315553700085729 -0.012510450184345245 -0.8314870394300672
67 -0.012502369796857237 -0.8440577398054302 -0.012514988472685219 -0.8440020279027524
68 -0.01250111497938633 -0.8565588547848165 -0.012483874754980206 -0.8564859026577326
69 -0.01249354206956923 -0.8690523968543857 -0.012537642428651453 -0.869023545086384
70 -0.012497914349660277 -0.881550311204046 -0.012507208064198494 -0.8815307531505825
71 -0.012499526003375649 -0.8940498372074217 -0.012534603802487254 -0.8940653569530698
72 -0.01249090749770403 -0.9065407447051257 -0.01249856329523027 -0.9065639202483
73 -0.012491553742438554 -0.9190322984475643 -0.012441401975229383 -0.9190053222235294
74 -0.012483860086649656 -0.931516158534214 -0.012162068486213684 -0.9311673907097431
75 -0.012500473763793707 -0.9440166322980077 -0.01250091609545052 -0.9436683068051936
76 -0.012498163850978017 -0.9565147961489857 -0.012495081452652813 -0.9561633882578464
77 -0.012493889778852463 -0.9690086859278382 -0.012509010545909405 -0.9686723988037558
78 -0.012492577079683542 -0.9815012630075217 -0.012478570034727455 -0.9811509688384832
79 -0.012493834923952818 -0.9939950979314746 -0.012497910019010305 -0.9936488788574935
80 -0.012489433214068413 -1.006484531145543 -0.012493957439437509 -1.0061428362969311
81 -0.012486782623454928 -1.018971313768998 -0.012458298588171601 -1.0186011348851027
82 -0.01249047527089715 -1.0314617890398952 -0.012495725043118 -1.0310968599282206
83 -0.012483848305419088 -1.0439456373453142 -0.012510126596316696 -1.0436069865245374
84 -0.012487790314480662 -1.0564334276597949 -0.012468400783836842 -1.0560753873083744
85 -0.01248467918485403 -1.068918106844649 -0.012477166764438153 -1.0685525540728125
86 -0.012480799807235599 -1.0813989066518845 -0.01248817597515881 -1.0810407300479712
87 -0.012480013584718109 -1.0938789202366026 -0.012473535211756825 -1.093514265259728
88 -0.012477988703176379 -1.106356908939779 -0.012498348811641335 -1.1060126140713693
89 -0.01247532879933715 -1.118832237739116 -0.012471493519842624 -1.118484107591212
90 -0.012474200269207359 -1.1313064380083233 -0.012447794154286384 -1.1309319017454984
91 -0.012469050008803606 -1.143775488017127 -0.012402457371354102 -1.1433343591168525
92 -0.012468443345278501 -1.1562439313624053 -0.012425422482192517 -1.155759781599045
93 -0.012473686179146171 -1.1687176175415515 -0.012477209372445942 -1.168236990971491
94 -0.012472018646076322 -1.1811896361876277 -0.01246760510839522 -1.180704596079886
95 -0.012471949774771928 -1.1936615859623996 -0.012463166704401374 -1.1931677627842874
96 -0.01247003087773919 -1.2061316168401388 -0.01248297686688602 -1.2056507396511733
97 -0.012463619885966181 -1.218595236726105 -0.012438795762136579 -1.2180895354133099
98 -0.012470472417771817 -1.2310657091438768 -0.012443741597235203 -1.230533277010545
99 -0.012458467530086637 -1.2435241766739635 -0.012832960719242692 -1.2433662377297878
100 -0.012457119347527624 -1.2559812960214911 -0.012448696792125702 -1.2558149345219136
101 -0.012455282313749195 -1.2684365783352403 -0.012449291162192821 -1.2682642256841063
102 -0.012454318953678012 -1.2808908972889184 -0.01245135422796011 -1.2807155799120664
103 -0.012453440390527249 -1.2933443376794456 -0.012450192635878921 -1.2931657725479453
104 -0.012452623015269637 -1.3057969606947153 -0.012459398154169321 -1.3056251707021147
105 -0.012450792919844389 -1.3182477536145596 -0.01244545024819672 -1.3180706209503115
106 -0.012449165806174278 -1.3306969194207339 -0.012450611265376211 -1.3305212322156876
107 -0.012449918920174241 -1.3431468383409082 -0.01245369012467563 -1.3429749223403633
108 -0.012446576403453946 -1.3555934147443622 -0.01245506308041513 -1.3554299854207785
109 -0.0124477778095752 -1.3680411925539375 -0.012524084886536002 -1.3679540703073145
110 -0.012446438847109675 -1.3804876314010472 -0.012515505496412515 -1.380469575803727
111 -0.012438646052032709 -1.39292627745308 -0.012425920786336064 -1.392895496590063
112 -0.012442270154133439 -1.4053685476072133 -0.012448654603213071 -1.405344151193276
113 -0.012440011790022253 -1.4178085593972356 -0.01246188785880804 -1.4178060390520841
114 -0.012437167624011636 -1.4302457270212472 -0.012427071854472161 -1.4302331109065562
115 -0.012437240593135357 -1.4426829676143826 -0.012454248452559113 -1.4426873593591154
116 -0.012436045426875353 -1.455119013041258 -0.012441255757585168 -1.4551286151167007
117 -0.012435012217611074 -1.467554025258869 -0.012443807534873485 -1.467572422651574
118 -0.01243729698471725 -1.4799913222435863 -0.0124067772179842 -1.4799791998695582
119 -0.012436425918713212 -1.4924277481622996 -0.012424390204250813 -1.492403590073809
120 -0.01243308037519455 -1.5048608285374943 -0.012522970745339989 -1.504926560819149
121 -0.012428669165819884 -1.5172894977033142 -0.012449550442397594 -1.5173761112615467
122 -0.012429926590994001 -1.5297194242943082 -0.012439237721264363 -1.529815348982811
123 -0.012431424111127853 -1.542150848405436 -0.012391649000346661 -1.5422069979831576
124 -0.012430316349491478 -1.5545811647549275 -0.012559392675757407 -1.554766390658915
125 -0.012424839055165648 -1.567006003810093 -0.012439291784539818 -1.5672056824434548
126 -0.012425118684768676 -1.5794311224948616 -0.012419050512835383 -1.5796247329562902
127 -0.01242565019056201 -1.5918567726854236 -0.012426463374868035 -1.5920511963311583
128 -0.012421279028058053 -1.6042780517134816 -0.012377652525901794 -1.6044288488570602
129 -0.012422965699806809 -1.6167010174132883 -0.012433038465678692 -1.616861887322739
130 -0.01242368994280696 -1.6291247073560953 -0.012427659006789327 -1.6292895463295283
131 -0.012428213190287352 -1.6415529205463826 -0.011890631681308151 -1.6411801780108364
132 -0.012430183589458466 -1.653983104135841 -0.012439569598063827 -1.6536197476089003
133 -0.012435416411608457 -1.6664185205474495 -0.012434282107278705 -1.666054029716179
134 -0.012432372989133 -1.6788508935365825 -0.012429692409932613 -1.6784837221261115
135 -0.012431806325912476 -1.691282699862495 -0.01243393993936479 -1.6909176620654762
136 -0.012429972458630801 -1.7037126723211258 -0.012433648761361837 -1.703351310826838
137 -0.012431609304621815 -1.7161442816257475 -0.012434682995080947 -1.715785993821919
138 -0.0124301431234926 -1.72857442474924 -0.012429441744461655 -1.7282154355663808
139 -0.012426963122561575 -1.7410013878718016 -0.012421178165823221 -1.740636613732204
140 -0.012427361542358994 -1.7534287494141605 -0.012431259313598276 -1.7530678730458022
141 -0.012427553441375494 -1.765856302855536 -0.01243374114856124 -1.7655016141943636
142 -0.012425429141148924 -1.778281731996685 -0.012428862461820244 -1.7779304766561839
143 -0.012422981392592191 -1.7907047133892773 -0.012423959281295537 -1.7903544359374794
144 -0.012422486813738942 -1.8031272002030163 -0.01239721872843802 -1.8027516546659175
145 -0.012422713963314892 -1.8155499141663312 -0.012449979223310948 -1.8152016338892285
146 -0.012421161914244295 -1.8279710760805754 -0.012431440269574523 -1.827633074158803
147 -0.012419613217934966 -1.8403906892985105 -0.01243317974731326 -1.8400662539061161
148 -0.012421142542734742 -1.8528118318412452 -0.012463900074362756 -1.8525301539804788
149 -0.012419202364981174 -1.8652310342062264 -0.012404634337872266 -1.8649347883183511
150 -0.012417713040485978 -1.8776487472467123 -0.012444225000217557 -1.8773790133185686
151 -0.0124160950537771 -1.8900648423004893 -0.012442461680620909 -1.8898214749991895
152 -0.012415674841031432 -1.9024805171415207 -0.012427650857716799 -1.9022491258569063
153 -0.012413743417710066 -1.9148942605592307 -0.012375716911628842 -1.914624842768535
154 -0.012416296638548374 -1.927310557197779 -0.012494205590337515 -1.9271190483588725
155 -0.012415035348385572 -1.9397255925461647 -0.012397478986531495 -1.939516527345404
156 -0.012425218615680933 -1.9521508111618457 -0.011970292450860143 -1.9514868197962643
157 -0.012423349311575294 -1.964574160473421 -0.012430516816675664 -1.9639173366129399
158 -0.01242025662213564 -1.9769944170955567 -0.012424038536846638 -1.9763413751497865
159 -0.01241831756196916 -1.9894127346575259 -0.01241436148993671 -1.9887557366397233
160 -0.01241720081306994 -2.001829935470596 -0.012411339301615953 -2.001167075941339
161 -0.012416214589029551 -2.0142461500596256 -0.012418287666514516 -2.0135853636078536
162 -0.012414308777078987 -2.0266604588367048 -0.012410579156130553 -2.025995942763984
163 -0.012419955059885978 -2.0390804138965906 -0.012427616864442825 -2.038423559628427
164 -0.012417650735005736 -2.051498064631596 -0.01239874712191522 -2.050822306750342
165 -0.012414538487792014 -2.063912603119388 -0.012395910918712616 -2.0632182176690548
166 -0.012409090949222445 -2.0763216940686102 -0.012428872101008893 -2.075647089770064
167 -0.012410901114344597 -2.0887325951829547 -0.012432900676503777 -2.0880799904465674
168 -0.012412285944446922 -2.101144881127402 -0.012409190787002445 -2.10048918123357
169 -0.012402432924136519 -2.113547314051538 -0.012254206091165542 -2.1127433873247354
170 -0.012412723992019892 -2.125960038043558 -0.012427018629387021 -2.1251704059541225
171 -0.012412877241149544 -2.1383729152847075 -0.012414416158571839 -2.1375848221126943
172 -0.012412268156185745 -2.150785183440893 -0.012399625079706312 -2.149984447192401
173 -0.012412614421918988 -2.163197797862812 -0.012420861376449465 -2.16240530856885
174 -0.012410117825493217 -2.1756079156883055 -0.012397317588329316 -2.1748026261571796
175 -0.01240889560431242 -2.1880168112926177 -0.012417819257825613 -2.1872204454150053
176 -0.012410558806732298 -2.20042737009935 -0.012468909099698066 -2.199689354514703
177 -0.012406160263344646 -2.212833530362695 -0.012385709723457695 -2.212075064238161
178 -0.012419117195531727 -2.225252647558227 -0.012578468676656485 -2.2246535329148176
179 -0.012404147861525416 -2.237656795419752 -0.012419096380472183 -2.2370726292952896
180 -0.012401351844891906 -2.250058147264644 -0.0124091527890414 -2.249481782084331
181 -0.012401521718129516 -2.262459668982774 -0.012398896645754576 -2.2618806787300856
182 -0.012400569207966328 -2.2748602381907403 -0.01239914707839489 -2.2742798258084806
183 -0.012402274878695607 -2.287262513069436 -0.012398302275687455 -2.286678128084168
184 -0.012401500623673201 -2.2996640136931092 -0.012416899856179952 -2.2990950279403477
185 -0.012403362663462758 -2.312067376356572 -0.012363356584683061 -2.311458384525031
186 -0.012401339458301663 -2.3244687158148736 -0.01241253800690174 -2.3238709225319325
187 -0.01239400370977819 -2.336862719524652 -0.01229838510043919 -2.3361693076323715
188 -0.012409213185310363 -2.349271932709962 -0.012345442408695817 -2.3485147500410672
189 -0.012414114363491536 -2.3616860470734538 -0.012302323896437883 -2.360817073937505
190 -0.012403852585703135 -2.374089899659157 -0.012427517212927341 -2.3732445911504323
191 -0.012404523231089115 -2.3864944228902463 -0.012397967651486397 -2.3856425588019188
192 -0.012403007363900542 -2.398897430254147 -0.012397922296077012 -2.3980404810979956
193 -0.01241634893231094 -2.411313779186458 -0.012136071361601353 -2.410176552459597
194 -0.01240664958022535 -2.4237204287666834 -0.012408550456166267 -2.4225851029157632
195 -0.012404322996735573 -2.436124751763419 -0.012389219272881747 -2.434974322188645
196 -0.0124051493126899 -2.448529901076109 -0.01241111932322383 -2.447385441511869
197 -0.012407640554010868 -2.46093754163012 -0.012420006934553385 -2.4598054484464225
198 -0.012395173730328678 -2.4733327153604483 -0.01249971161596477 -2.4723051600623873
199 -0.012403308739885687 -2.485736024100334 -0.012387442635372281 -2.4846926026977596
200 -0.012401441019028426 -2.4981374651193624 -0.012401544814929366 -2.497094147512689
201 -0.012400405341759324 -2.5105378704611216 -0.012405069870874285 -2.509499217383563
202 -0.01239696964621544 -2.5229348401073373 -0.01237591109238565 -2.5218751284759486
203 -0.012401469191536308 -2.5353363092988737 -0.012415002891793847 -2.5342901313677424
204 -0.012399530038237572 -2.5477358393371112 -0.012393285380676388 -2.5466834167484187
205 -0.012398019758984446 -2.5601338590960956 -0.012408554367721081 -2.55909197111614
206 -0.01239907364360988 -2.5725329327397053 -0.012383633619174361 -2.5714756047353142
207 -0.012398976180702449 -2.584931908920408 -0.012391546694561838 -2.583867151429876
208 -0.012397151859477162 -2.597329060779885 -0.012491810973733664 -2.5963589624036096
209 -0.012394727347418666 -2.6097237881273037 -0.012370487721636892 -2.6087294501252467
210 -0.01239642072468996 -2.6221202088519937 -0.012402106495574116 -2.6211315566208206
211 -0.012394780246540903 -2.6345149890985344 -0.012443711562082172 -2.633575268182903
212 -0.012392869824543596 -2.646907858923078 -0.012399894976988434 -2.6459751631598913
213 -0.012394882179796696 -2.659302741102875 -0.012391260825097561 -2.658366423984989
214 -0.012392205605283379 -2.671694946708158 -0.012379112234339119 -2.670745536219328
215 -0.012405799515545369 -2.6841007462237036 -0.012259905925020576 -2.6830054421443488
216 -0.01239493116736412 -2.6964956773910678 -0.012428417149931193 -2.69543385929428
217 -0.01239451109431684 -2.7088901884853844 -0.012396797956898808 -2.7078306572511788
218 -0.012388775264844299 -2.721278963750229 -0.012495804717764259 -2.720326461968943
219 -0.012391328252851963 -2.733670292003081 -0.012384203448891639 -2.7327106654178346
220 -0.01239124252460897 -2.7460615345276898 -0.01239555818028748 -2.745106223598122
221 -0.012386817391961813 -2.7584483519196517 -0.012346817180514336 -2.7574530407786364
222 -0.01239138380624354 -2.7708397357258954 -0.012397324433550239 -2.7698503652121866
223 -0.01239015543833375 -2.783229891164229 -0.012438954506069421 -2.782289319718256
224 -0.012390859052538871 -2.795620750216768 -0.012392175244167447 -2.7946814949624232
225 -0.012388532375916838 -2.8080092825926846 -0.01240282440558076 -2.807084319368004
226 -0.012372646480798721 -2.8203819290734833 -0.012594574922695756 -2.8196788942907
227 -0.012384893838316202 -2.8327668229117995 -0.012400643387809395 -2.832079537678509
228 -0.012382588582113385 -2.845149411493913 -0.012386229122057557 -2.8444657668005666
229 -0.012382391560822725 -2.8575318030547354 -0.012370641436427831 -2.8568364082369944
230 -0.012385448068380355 -2.8699172511231157 -0.012521754298359156 -2.8693581625353537
231 -0.012379772169515491 -2.8822970232926313 -0.012401801720261573 -2.881759964255615
232 -0.012377929175272584 -2.894674952467904 -0.012366501800715923 -2.894126466056331
233 -0.012380401184782387 -2.9070553536526864 -0.012399181164801121 -2.906525647221132
234 -0.012376150721684099 -2.9194315043743706 -0.012337951129302383 -2.9188635983504345
235 -0.012380532454699278 -2.93181203682907 -0.012383381417021156 -2.931246979767456
236 -0.01238068132661283 -2.9441927181556826 -0.012371012242510915 -2.9436179920099668
237 -0.01237941482104361 -2.956572132976726 -0.012375228479504586 -2.9559932204894714
238 -0.012381865503266453 -2.9689539984799924 -0.012378846248611807 -2.968372066738083
239 -0.012375089433044195 -2.9813290879130365 -0.012424111226573586 -2.9807961779646566
240 -0.012377332709729672 -2.9937064206227664 -0.012355229910463094 -2.9931514078751196
241 -0.012378465943038463 -3.0060848865658047 -0.012399024795740843 -3.0055504326708604
242 -0.012377129076048732 -3.0184620156418536 -0.012341358698904514 -3.017891791369765
243 -0.012381143355742096 -3.0308431589975955 -0.012370087392628192 -3.030261878762393
244 -0.01237862566486001 -3.0432217846624554 -0.012212196551263332 -3.042474075313656
245 -0.012384812207892537 -3.055606596870348 -0.012356885196641087 -3.054830960510297
246 -0.01238074661232531 -3.067987343482673 -0.012378896912559867 -3.067209857422857
247 -0.0123841836117208 -3.080371527094394 -0.012372694909572601 -3.0795825523324294
248 -0.012379907444119454 -3.0927514345385134 -0.012389064393937587 -3.091971616726367
249 -0.012390658538788558 -3.105142093077302 -0.012279700627550483 -3.1042513173539175
250 -0.012380674993619323 -3.1175227680709217 -0.012420456903055311 -3.116671774256973
251 -0.01238397741690278 -3.1299067454878244 -0.012393498746678232 -3.129065273003651
252 -0.012382934335619211 -3.1422896798234436 -0.012407169630751013 -3.141472442634402
253 -0.012382088787853717 -3.1546717686112973 -0.012383189937099814 -3.1538556325715015
254 -0.012381417769938707 -3.167053186381236 -0.012404993688687683 -3.1662606262601893
255 -0.012378849601373077 -3.179432035982609 -0.012362138228490948 -3.17862276448868
256 -0.01238075103610754 -3.1918127870187165 -0.012375238118693233 -3.1909980026073734
257 -0.012381383357569576 -3.204194170376286 -0.012372702313587069 -3.2033707049209603
258 -0.012379096960648895 -3.216573267336935 -0.012389962980523705 -3.215760667901484
259 -0.012380216363817453 -3.2289534837007525 -0.012406148156151176 -3.228166816057635
260 -0.0123780757188797 -3.241331559419632 -0.012356533296406269 -3.2405233493540413
261 -0.012378365872427822 -3.25370992529206 -0.012335601868107915 -3.2528589512221493
262 -0.012386319041252137 -3.2660962443333124 -0.012359918328002095 -3.2652188695501514
263 -0.012380913691595196 -3.2784771580249075 -0.012377947894856333 -3.2775968174450076
264 -0.012378132343292237 -3.2908552903682 -0.012342162802815438 -3.289938980247823
265 -0.012373898783698678 -3.3032291891518986 -0.01252574217505753 -3.3024647224228807
266 -0.012377432081848383 -3.315606621233747 -0.012405778374522924 -3.3148705007974035
267 -0.01237779324874282 -3.32798441448249 -0.012373178591951728 -3.327243679389355
268 -0.012374377343803644 -3.3403587918262936 -0.012401798320934177 -3.3396454777102895
269 -0.012382627604529262 -3.352741419430823 -0.01253563528880477 -3.3521811129990944
270 -0.012370426720008255 -3.3651118461508314 -0.01232781088910997 -3.3645089238882044
271 -0.012372000329196452 -3.3774838464800276 -0.012409236375242471 -3.376918160263447
272 -0.012374099111184478 -3.389857945591212 -0.012377671012654901 -3.389295831276102
273 -0.012369154067710043 -3.4022270996589223 -0.012338471645489336 -3.4016343029215914
274 -0.012372818030416965 -3.414599917689339 -0.01237405170686543 -3.4140083546284568
275 -0.01237357542850077 -3.4269734931178397 -0.01237058537080884 -3.4263789399992657
276 -0.012373519549146294 -3.439347012666986 -0.012377848103642463 -3.438756788102908
277 -0.012373354565352202 -3.451720367232338 -0.012364938901737333 -3.4511217270046455
278 -0.012371069937944412 -3.4640914371702825 -0.012389014102518558 -3.463510741107164
279 -0.012370227510109544 -3.476461664680392 -0.012348850769922138 -3.4758595918770863
280 -0.012371683912351727 -3.4888333485927436 -0.012384627154096961 -3.4882442190311833
281 -0.012371906079351902 -3.5012052546720955 -0.012420844007283448 -3.5006650630384666
282 -0.012373866233974695 -3.51357912090607 -0.012450804049149156 -3.513115867087616
283 -0.012369301216676832 -3.525948422122747 -0.01236963295377791 -3.525485500041394
284 -0.012368980702012778 -3.53831740282476 -0.012367746047675609 -3.5378532460890693
285 -0.012368680024519563 -3.5506860828492797 -0.012373831728473306 -3.5502270778175427
286 -0.01237021004781127 -3.563056292897091 -0.012377026351168751 -3.5626041041687113
287 -0.012368798069655896 -3.575425090966747 -0.012376244133338331 -3.5749803483020495
288 -0.012370015447959303 -3.5877951064147062 -0.012383922003209591 -3.587364270305259
289 -0.0123775121755898 -3.600172618590296 -0.012221734086051584 -3.599586004391311
290 -0.012370651494711638 -3.6125432700850078 -0.012332889018580317 -3.611918893409891
291 -0.012374099902808666 -3.6249173699878163 -0.012374140974134206 -3.624293034384025
292 -0.012371258344501257 -3.6372886283323176 -0.012376271467655898 -3.6366693058516812
293 -0.012374152103438974 -3.6496627804357566 -0.01234008027240634 -3.6490093861240878
294 -0.012372509902343154 -3.6620352903380997 -0.012361472984775902 -3.661370859108864
295 -0.01237230352126062 -3.6744075938593603 -0.012378328340128064 -3.673749187448992
296 -0.012371412105858326 -3.6867790059652186 -0.012395137455314398 -3.686144324904306
297 -0.01237410306930542 -3.699153109034524 -0.012356152711436152 -3.698500477615742
298 -0.012373807141557336 -3.7115269161760813 -0.01239475728943944 -3.710895234905182
299 -0.012370202783495187 -3.7238971189595764 -0.012381331995129585 -3.7232765669003114
300 -0.012369883991777898 -3.7362670029513545 -0.012347114132717251 -3.7356236810330286
301 -0.012366534443572164 -3.7486335373949267 -0.012304780539125204 -3.7479284615721538
302 -0.012372150225564838 -3.7610056876204916 -0.012383820675313472 -3.760312282247467
303 -0.012372912699356675 -3.773378600319848 -0.012354793911799788 -3.7726670761592667
304 -0.012373970588669181 -3.7857525709085174 -0.012348345573991537 -3.785015421733258
305 -0.012377769639715552 -3.7981303405482327 -0.012513363175094128 -3.7975287849083523
306 -0.012369501590728759 -3.8104998421389613 -0.012361866561695934 -3.8098906514700484
307 -0.01236855387687683 -3.822868396015838 -0.01236756737343967 -3.822258218843488
308 -0.012368894182145596 -3.8352372901979837 -0.012368870293721556 -3.8346270891372094
309 -0.012370665976777672 -3.847607956174761 -0.012359923170879483 -3.8469870123080887
310 -0.012368554482236505 -3.8599765106569977 -0.012365519534796476 -3.859352531842885
311 -0.012367678806185722 -3.8723441894631834 -0.012324467720463871 -3.871676999563349
312 -0.012366581708192825 -3.884710771171376 -0.012449454097077251 -3.8841264536604263
313 -0.012368894089013338 -3.8970796652603896 -0.012396715953946114 -3.8965231696143725
314 -0.01236845082603395 -3.9094481160864234 -0.012392229354009032 -3.9089153989683814
315 -0.012368732783943414 -3.9218168488703666 -0.012384131783619523 -3.921299530752001
316 -0.012364287581294774 -3.9341811364516612 -0.012407081620767712 -3.9337066123727684
317 -0.012365580862388014 -3.946546717314049 -0.012414784450083972 -3.9461213968228526
318 -0.012365598417818546 -3.9589123157318675 -0.012369955144822597 -3.958491351967675
319 -0.012364832311868667 -3.971277148043736 -0.012368459533900023 -3.970859811501575
320 -0.012363558588549494 -3.9836407066322854 -0.012349659483879805 -3.983209470985455
321 -0.012363667134195566 -3.996004373766481 -0.01229733438231051 -3.9955068053677656
322 -0.01236496097408235 -4.008369334740563 -0.012365439720451833 -4.007872245088217
323 -0.012364354822784663 -4.020733689563348 -0.012367793079465627 -4.020240038167683
324 -0.012364651309326291 -4.033098340872674 -0.012431706534698606 -4.032671744702381
325 -0.01236383249051869 -4.045462173363193 -0.01235271361656487 -4.045024458318946
326 -0.012364104809239506 -4.057826278172432 -0.0123692796099931 -4.0573937379289395
327 -0.012349613104015588 -4.070175891276448 -0.012103061890229583 -4.069496799819169
328 -0.01236825087107718 -4.082544142147525 -0.012362904008477926 -4.081859703827647
329 -0.01236903527751565 -4.094913177425041 -0.012372961500659585 -4.094232665328307
330 -0.01237053326331079 -4.1072837106883515 -0.012327208276838064 -4.106559873605145
331 -0.012367869401350618 -4.119651580089702 -0.012351852981373668 -4.118911726586519
332 -0.01237535970285535 -4.132026939792557 -0.01233072387985885 -4.131242450466377
333 -0.012371001159772277 -4.14439794095233 -0.012367839831858874 -4.143610290298236
334 -0.012370816757902503 -4.156768757710233 -0.012372346920892596 -4.155982637219129
335 -0.012370285531505942 -4.169139043241739 -0.012381033832207322 -4.1683636710513365
336 -0.012369810231029987 -4.181508853472769 -0.012368866382166744 -4.180732537433503
337 -0.012367759179323912 -4.193876612652093 -0.012370492424815893 -4.193103029858319
338 -0.01236957092769444 -4.206246183579787 -0.012350338511168957 -4.205453368369488
339 -0.012371300393715501 -4.218617483973502 -0.012403988931328058 -4.217857357300816
340 -0.012367416499182582 -4.230984900472685 -0.01236353679560125 -4.230220894096417
341 -0.012368129380047322 -4.243353029852733 -0.012367980880662799 -4.242588874977081
342 -0.012368238158524036 -4.255721268011257 -0.012375330971553921 -4.254964205948634
343 -0.012362656928598881 -4.268083924939856 -0.012374037504196167 -4.267338243452831
344 -0.012364965304732323 -4.280448890244588 -0.01234333640895784 -4.279681579861789
345 -0.012366094486787915 -4.292814984731376 -0.012382375681772828 -4.292063955543561
346 -0.012367140082642437 -4.305182124814019 -0.012364875758066773 -4.304428831301628
347 -0.012365742027759552 -4.317547866841778 -0.01237028012983501 -4.316799111431463
348 -0.012365033896639944 -4.329912900738418 -0.012380618695169687 -4.329179730126633
349 -0.012368072522804141 -4.342280973261222 -0.012376026948913932 -4.341555757075547
350 -0.012365355249494314 -4.354646328510717 -0.012377527728676795 -4.353933284804223
351 -0.012368384143337607 -4.367014712654055 -0.012421416118741035 -4.366354700922964
352 -0.012363426527008415 -4.379378139181063 -0.0123494325671345 -4.378704133490099
353 -0.012366632418707012 -4.39174477159977 -0.012382438685745002 -4.391086572175844
354 -0.012364431656897068 -4.404109203256667 -0.012341333832591773 -4.403427906008436
355 -0.012365165632218122 -4.416474368888885 -0.012373186647891998 -4.415801092656328
356 -0.012366610439494252 -4.428840979328379 -0.012353366706520319 -4.428154459362848
357 -0.012369978986680508 -4.44121095831506 -0.012287223804742098 -4.440441683167591
358 -0.012365956837311388 -4.453576915152372 -0.012320352345705032 -4.452762035513296
359 -0.0123670709785074 -4.465943986130879 -0.012366889836266637 -4.465128925349563
360 -0.012363159144297243 -4.478307145275177 -0.012414247449487447 -4.4775431727990505
361 -0.012364743603393435 -4.490671888878571 -0.012364419782534242 -4.489907592581584
362 -0.012368090683594346 -4.503039979562165 -0.012272844184190035 -4.502180436765775
363 -0.012366980267688631 -4.515406959829853 -0.012360029527917505 -4.514540466293692
364 -0.012370291771367193 -4.52777725160122 -0.012257888866588473 -4.52679835516028
365 -0.012368823587894439 -4.5401460751891145 -0.012371988222002982 -4.539170343382283
366 -0.012370164087042213 -4.552516239276157 -0.012359064212068916 -4.5515294075943515
367 -0.012369118258357048 -4.564885357534514 -0.012371137272566557 -4.563900544866918
368 -0.012369471741840244 -4.577254829276354 -0.012375135766342282 -4.576275680633261
369 -0.01236393377184868 -4.589618763048203 -0.012407282693311572 -4.588682963326573
370 -0.012366155674681068 -4.601984918722884 -0.012368966732174158 -4.6010519300587465
371 -0.012366211554035545 -4.61435113027692 -0.012341544264927506 -4.613393474323674
372 -0.01237323828972876 -4.626724368566649 -0.012451428594067693 -4.625844902917741
373 -0.012365864077582955 -4.639090232644231 -0.01237213802523911 -4.638217040942981
374 -0.012364893266931177 -4.651455125911163 -0.012351447064429522 -4.65056848800741
375 -0.012365311104804277 -4.663820437015967 -0.012334764888510107 -4.66290325289592
376 -0.012362030241638422 -4.676182467257605 -0.012411159183830022 -4.67531441207975
377 -0.012365388032048941 -4.688547855289654 -0.012383755808696151 -4.687698167888446
378 -0.012364540155977011 -4.700912395445631 -0.012363149970769882 -4.700061317859216
379 -0.012363333255052567 -4.713275728700683 -0.012369185406714677 -4.712430503265931
380 -0.012363732419908046 -4.725639461120592 -0.012368940282613039 -4.724799443548544
381 -0.012363106105476617 -4.738002567226069 -0.0123638064134866 -4.73716324996203
382 -0.012364162318408489 -4.750366729544477 -0.012370288465172052 -4.749533538427203
383 -0.012361964257434011 -4.762728693801911 -0.012379468139261007 -4.761913006566464
384 -0.012361754290759563 -4.775090448092671 -0.012381096696481108 -4.774294103262945
385 -0.012363321147859097 -4.78745376924053 -0.012366395583376289 -4.786660498846321
386 -0.012358937412500381 -4.7998127066530305 -0.012462026113644243 -4.799122524959965
387 -0.012366313394159079 -4.812179020047189 -0.012433983571827411 -4.811556508531792
388 -0.012361059337854386 -4.824540079385043 -0.012356309732422233 -4.823912818264215
389 -0.012361020362004638 -4.836901099747048 -0.012362298741936683 -4.836275117006151
390 -0.012360956147313118 -4.8492620558943615 -0.012382611306384206 -4.848657728312535
391 -0.012360141891986132 -4.861622197786348 -0.012378086848184467 -4.86103581516072
392 -0.012362482398748398 -4.873984680185096 -0.012029403308406472 -4.873065218469126
393 -0.012366274185478688 -4.886350954370575 -0.012369854561984538 -4.88543507303111
394 -0.012365321209654213 -4.898716275580229 -0.01236649751663208 -4.897801570547743
395 -0.012364554684609175 -4.911080830264838 -0.012370595009997487 -4.91017216555774
396 -0.012365287262946367 -4.923446117527785 -0.012371786450967193 -4.9225439520087075
397 -0.012365295179188251 -4.935811412706974 -0.012365061044692992 -4.9349090130534
398 -0.012367433309555054 -4.948178846016528 -0.012369384476915001 -4.947278397530315
399 -0.012365051778033376 -4.960543897794562 -0.012366979336366057 -4.959645376866681
400 -0.01236336212605238 -4.972907259920614 -0.012378238374367356 -4.972023615241048
401 -0.012362492457032203 -4.985269752377646 -0.012355772592127324 -4.984379387833176
402 -0.012363243894651533 -4.997632996272298 -0.012262195395305753 -4.996641583228482
403 -0.012365243071690202 -5.009998239343988 -0.01235759984701872 -5.008999183075501
404 -0.012365647638216615 -5.0223638869822045 -0.012372771417722106 -5.0213719544932225
405 -0.012357415817677974 -5.034721302799882 -0.012606124859303236 -5.033978079352526
406 -0.012361179292201995 -5.047082482092084 -0.012360752932727337 -5.046338832285253
407 -0.012360300822183489 -5.059442782914267 -0.012355840438976884 -5.058694672724229
408 -0.012360856402665377 -5.071803639316933 -0.012363725900650024 -5.07105839862488
409 -0.012359987432137131 -5.08416362674907 -0.012361151026561856 -5.083419549651442
410 -0.012360347015783191 -5.096523973764853 -0.012356443703174591 -5.095775993354616
411 -0.012360181799158454 -5.108884155564011 -0.012331114942207932 -5.108107108296824
412 -0.012356922915205359 -5.121241078479216 -0.012354264361783862 -5.120461372658609
413 -0.0123605462256819 -5.133601624704898 -0.012350067030638456 -5.132811439689247
414 -0.012363097863271832 -5.14596472256817 -0.012342845881357789 -5.145154285570605
415 -0.012361566303297877 -5.158326288871468 -0.01237209839746356 -5.157526383968069
416 -0.01236102981492877 -5.170687318686396 -0.012367580365389586 -5.1698939643334585
417 -0.01235269634053111 -5.183040015026927 -0.012524922098964452 -5.182418886432423
418 -0.012358242040500044 -5.195398257067428 -0.012335696397349239 -5.194754582829772
419 -0.012357765389606357 -5.207756022457034 -0.012370959809049963 -5.207125542638821
420 -0.01235751244239509 -5.220113534899429 -0.01235538050532341 -5.219480923144145
421 -0.012357384990900755 -5.23247091989033 -0.01235857349820435 -5.231839496642349
422 -0.012347237672656775 -5.244818157562987 -0.012224308447912335 -5.244063805090262
423 -0.012360944040119648 -5.257179101603107 -0.012367989215999842 -5.256431794306262
424 -0.01235921666957438 -5.269538318272682 -0.01235204767435789 -5.268783841980619
425 -0.01235953001305461 -5.281897848285737 -0.012371475622057915 -5.2811553176026775
426 -0.012359622912481428 -5.294257471198218 -0.012352002551779151 -5.293507320154457
427 -0.012359568057581783 -5.3066170392558 -0.012357674445956946 -5.305864994600413
428 -0.012355566630139947 -5.318972605885939 -0.012372159026563167 -5.318237153626977
429 -0.012357916217297316 -5.3313305221032365 -0.012351045245304703 -5.330588198872282
430 -0.012358371634036303 -5.343688893737273 -0.0123545132111758 -5.342942712083458
431 -0.012369620148092508 -5.356058513885365 -0.012089706771075726 -5.355032418854534
432 -0.012363727623596787 -5.368422241508962 -0.01235820734873414 -5.367390626203268
433 -0.012363886460661888 -5.380786127969624 -0.012367046298459172 -5.379757672501728
434 -0.012364208791404962 -5.393150336761029 -0.01235838271677494 -5.392116055218502
435 -0.012363485945388674 -5.405513822706418 -0.012361136637628079 -5.40447719185613
436 -0.012364287674427033 -5.417878110380845 -0.012368196900933982 -5.416845388757064
437 -0.012365381885319948 -5.430243492266165 -0.012358719995245338 -5.42920410875231
438 -0.012364010978490114 -5.442607503244655 -0.012358982488512993 -5.441563091240822
439 -0.012362613854929805 -5.454970117099585 -0.012338872859254479 -5.453901964100077
440 -0.012361288443207741 -5.467331405542792 -0.012392975343391299 -5.466294939443468
441 -0.012363181076943874 -5.479694586619736 -0.012301147356629372 -5.478596086800097
442 -0.012362328032031656 -5.4920569146517675 -0.012371279438957572 -5.490967366239055
443 -0.012363734981045127 -5.504420649632813 -0.012334676878526806 -5.503302043117581
444 -0.012363787600770592 -5.516784437233584 -0.012521948479115964 -5.515823991596697
445 -0.012362365936860442 -5.529146803170445 -0.012364800414070487 -5.528188792010768
446 -0.012362096179276704 -5.541508899349721 -0.012362607615068555 -5.540551399625837
447 -0.012361818412318825 -5.55387071776204 -0.012358372984454035 -5.552909772610291
448 -0.012360231205821037 -5.566230948967861 -0.012383439438417554 -5.565293212048709
449 -0.012358011957257987 -5.578588960925119 -0.01233503301627934 -5.5776282450649886
450 -0.012363624665886164 -5.590952585591005 -0.012334885448217392 -5.589963130513206
451 -0.012369149643927813 -5.603321735234933 -0.012570631038397551 -5.602533761551603
452 -0.012359939934685826 -5.615681675169618 -0.012341329455375671 -5.614875091006979
453 -0.012359770527109504 -5.628041445696728 -0.012363024149090051 -5.62723811515607
454 -0.01235907170921564 -5.6404005174059435 -0.01235485407523811 -5.639592969231308
455 -0.012358673941344022 -5.652759191347288 -0.012353265704587103 -5.651946234935895
456 -0.012358584394678473 -5.665117775741966 -0.01234728484414518 -5.66429351978004
457 -0.012359410244971513 -5.6774771859869375 -0.01235661618411541 -5.676650135964156
458 -0.012358431983739138 -5.689835617970677 -0.012358651170507074 -5.689008787134663
459 -0.01236652941443026 -5.7022021473851074 -0.012487220298498868 -5.701496007433161
460 -0.012356714438647031 -5.714558861823755 -0.012351902155205607 -5.713847909588367
461 -0.012356726732105017 -5.72691558855586 -0.012360117258504033 -5.726208026846871
462 -0.012356478860601783 -5.7392720674164615 -0.012347950972616673 -5.7385559778194875
463 -0.012355528492480516 -5.751627595908942 -0.012345397379249334 -5.750901375198737
464 -0.012355816923081875 -5.763983412832023 -0.01236794525757432 -5.7632693204563115
465 -0.01235722196288407 -5.776340634794908 -0.012356818187981844 -5.775626138644293
466 -0.012352506350725889 -5.788693141145633 -0.012299310509115457 -5.787925449153409
467 -0.012351147970184684 -5.801044289115818 -0.01249666758812964 -5.800422116741538
468 -0.012354332813993096 -5.813398621929811 -0.012366525689139962 -5.812788642430679
469 -0.012355596385896206 -5.825754218315708 -0.012354517355561256 -5.82514315978624
470 -0.012355480482801795 -5.838109698798509 -0.012350423913449048 -5.837493583699689
471 -0.012355236848816276 -5.8504649356473255 -0.012349424092099071 -5.849843007791788
472 -0.012356120208278299 -5.862821055855604 -0.012371374247595667 -5.862214382039383
473 -0.012354031344875694 -5.875175087200479 -0.012349305907264352 -5.874563687946647
474 -0.012353620259091258 -5.887528707459571 -0.01235344666056335 -5.886917134607211
475 -0.01235643825493753 -5.899885145714508 -0.012348242150619627 -5.899265376757831
476 -0.012363116815686226 -5.912248262530195 -0.012462457548826933 -5.9117278343066575
477 -0.012355902325361967 -5.924604164855557 -0.01236078361980617 -5.924088617926464
478 -0.012354883551597595 -5.936959048407155 -0.012361996341496706 -5.936450614267961
479 -0.01235416429117322 -5.9493132126983275 -0.0123294310644269 -5.948780045332388
480 -0.012354388553649186 -5.9616676012519765 -0.012358387233689427 -5.961138432566077
481 -0.012354597728699446 -5.974022198980676 -0.01235489258542657 -5.973493325151503
482 -0.012354757357388734 -5.986376956338065 -0.01234418130479753 -5.985837506456301
483 -0.01235518315806985 -5.998732139496134 -0.012365064676851034 -5.998202571133152
484 -0.01235195673070848 -6.011084096226843 -0.012380806636065245 -6.010583377769217
485 -0.01235608640126884 -6.023440182628112 -0.012382518593221903 -6.0229658963624395
486 -0.012354036048054694 -6.035794218676166 -0.012370680691674352 -6.035336577054114
487 -0.012353907898068428 -6.048148126574235 -0.012359965685755014 -6.047696542739869
488 -0.012357408553361893 -6.0605055351275965 -0.012390565034002066 -6.060087107773871
489 -0.012353371968492866 -6.072858907096089 -0.012345330649986863 -6.072432438423858
490 -0.01235198057256639 -6.085210887668655 -0.012391792982816697 -6.0848242314066745
491 -0.012352635292336345 -6.097563522960991 -0.012397142546251416 -6.097221373952926
492 -0.012352110585197806 -6.109915633546189 -0.012343731196597218 -6.109565105149523
493 -0.012354942038655281 -6.122270575584844 -0.012343697436153888 -6.1219088025856765
494 -0.01235644966363907 -6.134627025248483 -0.012292496720328927 -6.134201299306006
495 -0.012353575928136707 -6.14698060117662 -0.012338109919801355 -6.146539409225807
496 -0.012354499660432339 -6.159335100837052 -0.012381251342594624 -6.158920660568401
497 -0.012348753726109862 -6.171683854563162 -0.01228430736809969 -6.171204967936501
498 -0.012355327792465686 -6.184039182355628 -0.012366036185994744 -6.183571004122496
499 -0.012354324990883469 -6.196393507346511 -0.012354250019416212 -6.195925254141912
500 -0.012355732638388872 -6.2087492399849 -0.012355911126360298 -6.208281165268272
501 -0.012356001837179064 -6.2211052418220785 -0.012334780767560005 -6.220615946035832
502 -0.012353461282327772 -6.233458703104406 -0.012365203956142068 -6.232981149991974
503 -0.012355318432673812 -6.24581402153708 -0.012306481413543225 -6.2452876314055175
504 -0.012358352728188037 -6.258172374265268 -0.01234063389711082 -6.257628265302628
505 -0.012356015713885426 -6.2705283899791535 -0.012354206480085849 -6.269982471782714
506 -0.012354612117633224 -6.282883002096787 -0.012357083382084966 -6.282339555164799
507 -0.012354154977947474 -6.295237157074734 -0.012321032630279661 -6.294660587795079
508 -0.01235609371215105 -6.307593250786885 -0.01236152476631105 -6.3070221125613894
509 -0.012356375390663744 -6.319949626177549 -0.012326518772169948 -6.319348631333559
510 -0.012356841377913952 -6.332306467555463 -0.012361416732892394 -6.331710048066451
511 -0.01235738922841847 -6.344663856783881 -0.012355613708496093 -6.344065661774947
512 -0.012358818296343088 -6.357022675080224 -0.012335397070273757 -6.356401058845221
513 -0.01235922910273075 -6.369381904182955 -0.012566786957904696 -6.368967845803126
514 -0.012352078640833496 -6.381733982823788 -0.012351475842297076 -6.381319321645423
515 -0.012352007627487182 -6.394085990451275 -0.01235359967686236 -6.393672921322285
516 -0.012352133356034755 -6.40643812380731 -0.012352491868659854 -6.406025413190944
517 -0.012352967401966453 -6.418791091209276 -0.01235499200411141 -6.418380405195055
518 -0.012352577969431877 -6.4311436691787085 -0.012353138066828251 -6.4307335432618835
519 -0.012353175226598978 -6.443496844405307 -0.012354648439213634 -6.443088191701097
520 -0.012354012858122588 -6.45585085726343 -0.012357152719050645 -6.455445344420148
521 -0.01235319203697145 -6.468204049300401 -0.012356847850605845 -6.467802192270754
522 -0.012352167116478085 -6.480556216416879 -0.01235531740821898 -6.480157509678973
523 -0.012353615975007415 -6.492909832391886 -0.012363200960680842 -6.492520710639654
524 -0.012351236073300242 -6.505261068465186 -0.012349740089848637 -6.504870450729502
525 -0.012356030009686946 -6.517617098474873 -0.012318719876930118 -6.517189170606432
526 -0.012352544534951448 -6.529969643009824 -0.012330086203292012 -6.529519256809724
527 -0.012354576447978615 -6.542324219457803 -0.012370182108134032 -6.541889438917858
528 -0.0123548470903188 -6.554679066548122 -0.012360732024535536 -6.554250170942393
529 -0.012353020440787076 -6.567032086988909 -0.012369826156646013 -6.566619997099039
530 -0.012355835828930139 -6.579387922817839 -0.012366102263331413 -6.57898609936237
531 -0.012353772856295108 -6.591741695674134 -0.012347701517865062 -6.591333800880236
532 -0.012353506404906511 -6.604095202079041 -0.012335279257968068 -6.603669080138204
533 -0.012357164127752184 -6.616452366206793 -0.012439143331721424 -6.616108223469925
534 -0.012352646281942724 -6.628805012488735 -0.012346719717606902 -6.628454943187532
535 -0.012352740252390504 -6.641157752741126 -0.012355074239894747 -6.640810017427427
536 -0.012352366233244538 -6.653510118974371 -0.01235127099789679 -6.6531612884253235
537 -0.012352461460977793 -6.665862580435348 -0.012357428018003703 -6.665518716443327
538 -0.012353063607588411 -6.678215644042937 -0.012375083519145846 -6.677893799962473
539 -0.012350843753665686 -6.690566487796603 -0.012392172636464239 -6.690285972598938
540 -0.012346774199977517 -6.7029132619965806 -0.012437780760228634 -6.702723753359166
541 -0.01235086196102202 -6.715264123957603 -0.012358722137287259 -6.7150824754964535
542 -0.01235047010704875 -6.727614594064652 -0.012347314087674022 -6.727429789584128
543 -0.012350670900195837 -6.739965264964847 -0.012344668712466955 -6.739774458296595
544 -0.012350837560370564 -6.752316102525218 -0.01234581316821277 -6.752120271464808
545 -0.012351385084912181 -6.76466748761013 -0.012367091979831457 -6.764487363444639
546 -0.012349043507128954 -6.777016531117259 -0.012309151189401745 -6.77679651463404
547 -0.012351351277902722 -6.789367882395162 -0.012356418324634433 -6.789152932958674
548 -0.012351909233257175 -6.801719791628419 -0.012354423571377993 -6.801507356530053
549 -0.012351504852995276 -6.814071296481415 -0.012357399519532918 -6.813864756049585
550 -0.012352198222652077 -6.826423494704067 -0.012356181582435965 -6.826220937632021
551 -0.012350561609491707 -6.838774056313559 -0.01235677469521761 -6.838577712327239
552 -0.012351791048422456 -6.851125847361981 -0.012364557012915611 -6.8509422693401545
553 -0.012352467468008398 -6.863478314829989 -0.012363851442933083 -6.863306120783087
554 -0.012350942101329565 -6.875829256931319 -0.012359954509884119 -6.875666075292972
555 -0.012354986229911446 -6.888184243161231 -0.012195137143135071 -6.887861212436107
556 -0.012355156103149056 -6.90053939926438 -0.012353860633447766 -6.900215073069555
557 -0.012353857420384884 -6.9128932566847645 -0.0123597358353436 -6.912574808904899
558 -0.012354503385722637 -6.925247760070487 -0.012357260519638657 -6.924932069424537
559 -0.012354676285758615 -6.937602436356245 -0.012365711946040392 -6.937297781370578
560 -0.01235434995032847 -6.949956786306574 -0.012342909956350923 -6.949640691326929
561 -0.01235416391864419 -6.962310950225218 -0.012359304493293167 -6.961999995820221
562 -0.012353792646899819 -6.974664742872118 -0.01234596217982471 -6.974345958000046
563 -0.012353891413658858 -6.987018634285777 -0.012353838328272105 -6.986699796328318
564 -0.012355372263118624 -6.999374006548895 -0.012345060892403125 -6.999044857220721
565 -0.012351714726537465 -7.0117257212754325 -0.012433414766564965 -7.0114782719872855
566 -0.01235385462641716 -7.024079575901849 -0.012361328396946192 -7.023839600384232
567 -0.012352105975151063 -7.0364316818770005 -0.012333368510007858 -7.03617296889424
568 -0.012353169219568371 -7.048784851096569 -0.012350002257153391 -7.048522971151393
569 -0.012351280078291893 -7.061136131174861 -0.012359412852674723 -7.060882384004068
570 -0.012352613499388099 -7.073488744674249 -0.01233117408119142 -7.07321355808526
571 -0.012353098206222057 -7.085841842880471 -0.012344842497259378 -7.085558400582519
572 -0.012353582959622144 -7.0981954258400926 -0.012357135070487857 -7.097915535653007
573 -0.012354349764063955 -7.110549775604157 -0.012368907779455185 -7.110284443432462
574 -0.012357916915789247 -7.122907692519946 -0.012411723332479595 -7.122696166764942
575 -0.0123510776553303 -7.135258770175276 -0.012345691164955496 -7.135041857929897
576 -0.012352304812520743 -7.147611074987797 -0.012355864373967051 -7.1473977223038645
577 -0.012352507654577493 -7.159963582642375 -0.01233432199805975 -7.159732044301924
578 -0.01235473626293242 -7.172318318905307 -0.012394917802885175 -7.172126962104809
579 -0.012354344362393022 -7.1846726632677 -0.012353992788121104 -7.18448095489293
580 -0.012351483711972833 -7.197024146979673 -0.012374947220087052 -7.1968559021130165
581 -0.01235856399871409 -7.209382710978387 -0.01218536114320159 -7.209041263256218
582 -0.012353074131533503 -7.221735785109921 -0.0123481304384768 -7.221389393694695
583 -0.01235435251146555 -7.234090137621386 -0.012366465665400029 -7.233755859360095
584 -0.012352944677695632 -7.246443082299082 -0.012356890691444277 -7.246112750051539
585 -0.012353890715166927 -7.258796973014249 -0.012358356360346079 -7.258471106411886
586 -0.012353265564888716 -7.271150238579137 -0.012387721007689834 -7.270858827419575
587 -0.012350841425359249 -7.283501080004497 -0.012340835481882095 -7.283199662901457
588 -0.01235287026502192 -7.295853950269518 -0.01235257531516254 -7.29555223821662
589 -0.012346582626923919 -7.308200532896442 -0.012263689935207368 -7.307815928151827
590 -0.012352808518335224 -7.320553341414777 -0.012346942024305464 -7.320162870176133
591 -0.012353293225169181 -7.332906634639946 -0.012371990084648132 -7.332534860260781
592 -0.012353707384318114 -7.345260342024265 -0.012365987105295063 -7.344900847366076
593 -0.012353716185316443 -7.357614058209581 -0.012380128633230925 -7.3572809759993065
594 -0.012354748649522662 -7.369968806859104 -0.012331168260425329 -7.369612144259732
595 -0.012355583254247904 -7.382324390113352 -0.01232312796637416 -7.381935272226106
596 -0.012353908875957132 -7.394678298989309 -0.012311034882441164 -7.394246307108547
597 -0.012354773748666049 -7.407033072737975 -0.012342948094010353 -7.406589255202558
598 -0.012354189297184348 -7.419387262035159 -0.012363152904435992 -7.418952408106994
599 -0.012355661811307072 -7.431742923846467 -0.012268743850290776 -7.431221151957285
600 -0.0123545759357512 -7.444097499782218 -0.01235354426316917 -7.443574696220454
601 -0.01235575401224196 -7.45645325379446 -0.012353896209970117 -7.455928592430424
602 -0.012354664783924819 -7.468807918578385 -0.012352091260254383 -7.468280683690678
603 -0.012355718528851867 -7.481163637107237 -0.01235328232869506 -7.480633966019373
604 -0.012355980882421135 -7.493519617989658 -0.012352920789271592 -7.492986886808644
605 -0.01235622209496796 -7.5058758400846255 -0.012359623983502387 -7.505346510792147
606 -0.012358555430546403 -7.518234395515172 -0.012233474710956215 -7.517579985503103
607 -0.012357153836637736 -7.53059154935181 -0.012352325767278672 -7.5299323112703815
608 -0.01235673245973885 -7.542948281811548 -0.012352652661502362 -7.542284963931884
609 -0.012355993688106536 -7.555304275499655 -0.012361869635060429 -7.554646833566944
610 -0.012356361607089639 -7.567660637106744 -0.012358517665416003 -7.5670053512323605
611 -0.01237022913992405 -7.580030866246668 -0.012212613457813859 -7.579217964690175
612 -0.012358370330184698 -7.592389236576853 -0.012347620306536555 -7.591565584996712
613 -0.012359997723251581 -7.604749234300105 -0.012359661422669888 -7.603925246419381
614 -0.012359656393527985 -7.617108890693633 -0.012333183269947767 -7.616258429689329
615 -0.01235680733807385 -7.629465698031707 -0.012286307429894805 -7.628544737119223
616 -0.012361600622534752 -7.641827298654242 -0.012371391896158457 -7.640916129015381
617 -0.0123603458981961 -7.654187644552438 -0.012360584689304233 -7.6532767137046855
618 -0.012360261101275683 -7.666547905653714 -0.012359228916466236 -7.665635942621152
619 -0.012358114728704095 -7.678906020382418 -0.012414578720927239 -7.678050521342079
620 -0.012358939694240689 -7.6912649600766585 -0.012369544850662351 -7.690420066192741
621 -0.012358674965798854 -7.703623635042457 -0.012351855030283332 -7.702771921223024
622 -0.012358453311026096 -7.715982088353483 -0.012351999105885626 -7.71512392032891
623 -0.012347038090229034 -7.728329126443712 -0.012205039942637086 -7.727328960271548
624 -0.01236113030463457 -7.740690256748347 -0.012363832769915461 -7.739692793041463
625 -0.012360534770414234 -7.753050791518761 -0.01235547666437924 -7.752048269705843
626 -0.012360494304448365 -7.765411285823209 -0.012364131631329656 -7.7644124013371725
627 -0.0123600282240659 -7.777771314047275 -0.012360604479908943 -7.776773005817081
628 -0.01236018156632781 -7.790131495613602 -0.012336651654914021 -7.789109657471996
629 -0.01236009830608964 -7.802491593919692 -0.01237612678669393 -7.8014857842586895
630 -0.012358072958886624 -7.814849666878579 -0.012357323756441474 -7.813843108015131
631 -0.012357569020241498 -7.82720723589882 -0.01227589682675898 -7.826119004841891
632 -0.012362157600000501 -7.83956939349882 -0.01235476708970964 -7.8384737719316
633 -0.012362959189340472 -7.851932352688161 -0.012353735882788897 -7.8508275078143885
634 -0.01236098981462419 -7.864293342502785 -0.012355392379686237 -7.863182900194075
635 -0.012362287007272243 -7.876655629510058 -0.012362743867561221 -7.875545644061636
636 -0.012359738210216164 -7.889015367720274 -0.012368729896843433 -7.88791437395848
637 -0.012361808959394694 -7.901377176679669 -0.01240352550521493 -7.900317899463695
638 -0.012359645823016763 -7.913736822502686 -0.012372842943295836 -7.9126907424069906
639 -0.01235678200609982 -7.926093604508785 -0.012344378838315606 -7.9250351212453065
640 -0.012361233215779066 -7.9384548377245645 -0.012361082946881652 -7.937396204192188
641 -0.012360586831346155 -7.950815424555911 -0.012357460614293814 -7.949753664806482
642 -0.012363508390262724 -7.963178932946174 -0.012351297354325653 -7.962104962160808
643 -0.012361549818888307 -7.975540482765062 -0.01236982992850244 -7.97447479208931
644 -0.012360316887497901 -7.98790079965256 -0.012332816096022724 -7.986807608185333
645 -0.012362260604277253 -8.000263060256838 -0.012344710016623139 -7.999152318201956
646 -0.012362653017044067 -8.012625713273883 -0.01238415758125484 -8.011536475783211
647 -0.012359926803037524 -8.02498564007692 -0.012373152934014798 -8.023909628717226
648 -0.01236038226634264 -8.037346022343263 -0.01235734042711556 -8.036266969144341
649 -0.012359725823625923 -8.049705748166888 -0.012341664405539632 -8.04860863354988
650 -0.012361887749284506 -8.062067635916172 -0.012370235892012716 -8.060978869441893
651 -0.012359789246693254 -8.074427425162865 -0.012363843433558942 -8.073342712875451
652 -0.012359352642670273 -8.086786777805536 -0.012364936666563154 -8.085707649542014
653 -0.012361128395423294 -8.099147906200958 -0.012342108879238367 -8.098049758421253
654 -0.012361967749893666 -8.111509873950851 -0.012333434494212269 -8.110383192915466
655 -0.01235205470584333 -8.123861928656694 -0.012444228120148181 -8.122827421035614
656 -0.012353483820334077 -8.136215412477029 -0.012410339526832103 -8.135237760562447
657 -0.012357692094519734 -8.148573104571549 -0.012325013941153883 -8.147562774503601
658 -0.0123563046567142 -8.160929409228263 -0.012425655266270041 -8.159988429769871
659 -0.012357620662078262 -8.173287029890341 -0.012336161267012358 -8.172324591036883
660 -0.012357300706207752 -8.18564433059655 -0.012358053028583527 -8.184682644065466
661 -0.012356657302007079 -8.198000987898556 -0.01235506678931415 -8.197037710854781
662 -0.012336719082668424 -8.210337706981225 -0.012542412895709277 -8.20958012375049
663 -0.012351938663050533 -8.222689645644275 -0.01234275014139712 -8.221922873891886
664 -0.012352647306397558 -8.235042292950672 -0.012352905189618468 -8.234275779081505
665 -0.012352639203891158 -8.247394932154563 -0.012352510634809733 -8.246628289716314
666 -0.0123531399294734 -8.259748072084037 -0.012354201311245561 -8.25898249102756
667 -0.012353693787008523 -8.272101765871046 -0.012352308211848139 -8.271334799239408
668 -0.012352808052673936 -8.28445457392372 -0.012344612134620547 -8.28367941137403
669 -0.012353507848456503 -8.296808081772175 -0.012350284261628985 -8.296029695635658
670 -0.01235376363620162 -8.309161845408378 -0.012353566708043218 -8.308383262343702
671 -0.01235300493426621 -8.321514850342643 -0.012355682207271457 -8.320738944550973
672 -0.012353775696828962 -8.333868626039472 -0.012321603950113058 -8.333060548501086
673 -0.01235493873246014 -8.346223564771933 -0.012348447693511844 -8.345408996194598
674 -0.012354816868901252 -8.358578381640834 -0.012349769659340381 -8.357758765853939
675 -0.012354537937790155 -8.370932919578625 -0.012354485969990493 -8.370113251823929
676 -0.012354874471202492 -8.383287794049828 -0.012351254979148508 -8.382464506803077
677 -0.0123547307215631 -8.395642524771391 -0.012358921160921455 -8.394823427963997
678 -0.012355028931051493 -8.407997553702442 -0.01235208222642541 -8.407175510190422
679 -0.012353870924562216 -8.420351424627004 -0.012362857535481452 -8.419538367725904
680 -0.012354884343221784 -8.432706308970225 -0.0123596943449229 -8.431898062070827
681 -0.01235482101328671 -8.445061129983511 -0.012373104551807046 -8.444271166622634
682 -0.012355106882750988 -8.457416236866262 -0.01234863456338644 -8.45661980118602
683 -0.012354111159220338 -8.469770348025483 -0.012357791792601347 -8.468977592978622
684 -0.01235966682434082 -8.482130014849824 -0.012411822332069278 -8.48138941531069
685 -0.01235563294030726 -8.494485647790132 -0.012314791698008776 -8.4937042070087
686 -0.01235412685200572 -8.506839774642138 -0.012343875085934996 -8.506048082094635
687 -0.012354540778324008 -8.519194315420462 -0.012361855059862138 -8.518409937154496
688 -0.012353125773370267 -8.531547441193831 -0.01237480235286057 -8.530784739507357
689 -0.012354122893884777 -8.543901564087717 -0.012337430752813816 -8.54312217026017
690 -0.012355355126783252 -8.5562569192145 -0.01236962852999568 -8.555491798790166
691 -0.0123566260561347 -8.568613545270635 -0.01237157341092825 -8.567863372201094
692 -0.012351704807952047 -8.580965250078586 -0.012333046272397041 -8.580196418473491
693 -0.012354257795959712 -8.593319507874545 -0.012355582416057586 -8.59255200088955
694 -0.012353998748585582 -8.60567350662313 -0.012358364509418606 -8.604910365398968
695 -0.012354073394089938 -8.61802758001722 -0.012311979429796338 -8.617222344828765
696 -0.012354295793920755 -8.63038187581114 -0.012360120425000787 -8.629582465253765
697 -0.01235417379066348 -8.642736049601805 -0.012369036814197898 -8.641951502067963
698 -0.012355721648782491 -8.655091771250587 -0.012383614853024482 -8.654335116920988
699 -0.012360548926517367 -8.667452320177105 -0.012422910798341036 -8.666758027719329
700 -0.012354294210672379 -8.679806614387777 -0.012349111167714 -8.679107138887042
701 -0.012353510409593583 -8.69216012479737 -0.012354949768632651 -8.691462088655674
702 -0.012352289259433746 -8.704512414056804 -0.012356443563476205 -8.70381853221915
703 -0.012351552722975612 -8.71686396677978 -0.012359596230089665 -8.71617812844924
704 -0.012351499777287245 -8.729215466557067 -0.0123347582295537 -8.728512886678793
705 -0.012352508446201681 -8.741567975003269 -0.012356178741902113 -8.740869065420695
706 -0.012355058267712594 -8.753923033270981 -0.012302230345085263 -8.75317129576578
707 -0.012353914650157094 -8.766276947921138 -0.012350652320310473 -8.765521948086091
708 -0.012352446233853698 -8.778629394154992 -0.012326461914926767 -8.777848410001019
709 -0.012353893369436264 -8.790983287524428 -0.012321940204128624 -8.790170350205146
710 -0.012355462461709977 -8.803338749986137 -0.012348424736410379 -8.802518774941557
711 -0.01235638726502657 -8.815695137251163 -0.012361160898581147 -8.814879935840139
712 -0.012355408677831293 -8.828050545928994 -0.012360594375059009 -8.827240530215198
713 -0.012355649424716831 -8.84040619535371 -0.012348661711439491 -8.839589191926637
714 -0.012354740779846907 -8.852760936133556 -0.012352676177397371 -8.851941868104033
715 -0.012355503346771001 -8.865116439480328 -0.012303148303180933 -8.864245016407214
716 -0.012357535399496555 -8.877473974879825 -0.012372390134260058 -8.876617406541474
717 -0.012356168776750564 -8.889830143656576 -0.012356843193992972 -8.888974249735467
718 -0.012354754796251654 -8.902184898452829 -0.012391241453588008 -8.901365491189056
719 -0.012354760197922587 -8.914539658650751 -0.01234249104745686 -8.913707982236513
720 -0.01235516401939094 -8.926894822670143 -0.012339521711692215 -8.926047503948205
721 -0.012355308700352906 -8.939250131370496 -0.012341928761452436 -8.938389432709657
722 -0.012352539086714387 -8.951602670457211 -0.012331716809421777 -8.95072114951908
723 -0.012356743961572648 -8.963959414418783 -0.012376734521239996 -8.96309788404032
724 -0.012353568011894822 -8.976312982430677 -0.012328340206295252 -8.975426224246615
725 -0.012353695696219802 -8.988666678126897 -0.012394768465310336 -8.987820992711924
726 -0.012357429228723049 -9.00102410735562 -0.012364748166874051 -9.000185740878798
727 -0.012354451231658459 -9.013378558587279 -0.01233567507006228 -9.01252141594886
728 -0.01235611941665411 -9.025734678003934 -0.012347663519904017 -9.024869079468765
729 -0.01234867782332003 -9.038083355827254 -0.01242873971350491 -9.03729781918227
730 -0.012353783939033747 -9.050437139766288 -0.012361074471846223 -9.049658893654115
731 -0.012353448709473015 -9.06279058847576 -0.012346497876569629 -9.062005391530684
732 -0.01235436461865902 -9.07514495309442 -0.012354611745104193 -9.074360003275789
733 -0.01235441449098289 -9.087499367585401 -0.012350613391026855 -9.086710616666815
734 -0.012356040813028813 -9.09985540839843 -0.012405985686928033 -9.099116602353744
735 -0.012354485783725977 -9.112209894182156 -0.012329039350152015 -9.111445641703897
736 -0.012353958608582617 -9.124563852790738 -0.012343037221580744 -9.123788678925477
737 -0.012356010638177395 -9.136919863428915 -0.012312941439449786 -9.136101620364927
738 -0.012355429073795676 -9.149275292502711 -0.012374905310571194 -9.148476525675498
739 -0.012355661625042558 -9.161630954127753 -0.012428515078499913 -9.160905040753999
740 -0.012352740531787277 -9.17398369465954 -0.012358515616506338 -9.173263556370506
741 -0.012353433528915048 -9.186337128188455 -0.01235645841807127 -9.185620014788578
742 -0.012354351347312331 -9.198691479535768 -0.0123253024648875 -9.197945317253465
743 -0.012354303430765868 -9.211045782966533 -0.012378637073561549 -9.210323954327027
744 -0.012353777559474111 -9.223399560526007 -0.012350674066692591 -9.222674628393719
745 -0.012352229980751871 -9.23575179050676 -0.012351797241717578 -9.235026425635436
746 -0.012353401072323323 -9.248105191579082 -0.01233878410421312 -9.247365209739648
747 -0.012354442989453674 -9.260459634568535 -0.012355036521330475 -9.25972024626098
748 -0.012354603921994566 -9.27281423849053 -0.012350054318085312 -9.272070300579065
749 -0.012360370066016913 -9.285174608556547 -0.01252273959107697 -9.284593040170142
750 -0.012352004181593657 -9.29752661273814 -0.012342652026563882 -9.296935692196707
751 -0.012351919896900654 -9.309878532635041 -0.012361904373392463 -9.309297596570099
752 -0.012351911421865225 -9.322230444056906 -0.012348415702581406 -9.32164601227268
753 -0.012351959710940719 -9.334582403767847 -0.01234668013639748 -9.333992692409078
754 -0.012352184299379588 -9.346934588067226 -0.012356918631121516 -9.3463496110402
755 -0.012352095590904355 -9.35928668365813 -0.012355446396395565 -9.358705057436595
756 -0.012351869931444525 -9.371638553589575 -0.012365997629240155 -9.371071055065835
757 -0.01235227845609188 -9.383990832045667 -0.012359310453757644 -9.383430365519592
758 -0.01235189726576209 -9.39634272931143 -0.012378541473299264 -9.395808906992892
759 -0.01234987061470747 -9.408692599926137 -0.012352535640820861 -9.408161442633713
760 -0.01235146508552134 -9.421044065011658 -0.012353973696008325 -9.420515416329721
761 -0.012351195514202117 -9.433395260525861 -0.012339961156249047 -9.43285537748597
762 -0.012350838864222169 -9.445746099390083 -0.0123569096904248 -9.445212287176394
763 -0.012352236034348606 -9.458098335424433 -0.012360778404399753 -9.457573065580794
764 -0.0123498460277915 -9.470448181452225 -0.012384497048333287 -9.469957562629128
765 -0.01235123137012124 -9.482799412822347 -0.012341848015785218 -9.482299410644913
766 -0.012351536704227329 -9.495150949526574 -0.012342549208551646 -9.494641959853464
767 -0.012351722689345479 -9.507502672215919 -0.012350876303389668 -9.506992836156854
768 -0.012354677077382803 -9.519857349293302 -0.012390783848240971 -9.519383620005096
769 -0.012350972974672914 -9.532208322267975 -0.01235534348525107 -9.531738963490346
770 -0.012351857125759124 -9.544560179393734 -0.01233508661389351 -9.54407405010424
771 -0.012351874494925141 -9.55691205388866 -0.01238513169810176 -9.55645918180234
772 -0.012351548438891769 -9.56926360232755 -0.012349028326570987 -9.568808210128912
773 -0.012351412232965231 -9.581615014560516 -0.012350340047851205 -9.581158550176763
774 -0.012351705366745592 -9.593966719927261 -0.012357102753594518 -9.593515652930357
775 -0.012351464433595537 -9.606318184360857 -0.01235569678246975 -9.605871349712826
776 -0.012351994402706623 -9.618670178763564 -0.012347683450207115 -9.618219033163033
777 -0.012350542284548283 -9.631020721048111 -0.01233193427324295 -9.630550967436276
778 -0.012354140356183051 -9.643374861404295 -0.012314523244276643 -9.642865490680553
779 -0.012352659879252315 -9.655727521283547 -0.01236296552233398 -9.655228456202886
780 -0.01235152562148869 -9.668079046905035 -0.012346162227913737 -9.6675746184308
781 -0.012355615152046084 -9.680434662057081 -0.012304187845438718 -9.679878806276239
782 -0.012353544682264328 -9.692788206739346 -0.012385876290500164 -9.692264682566739
783 -0.012354711862280965 -9.705142918601627 -0.012337030842900276 -9.70460171340964
784 -0.012352684698998927 -9.717495603300627 -0.01235313331708312 -9.716954846726722
785 -0.012355390097945928 -9.729850993398573 -0.012292837491258979 -9.729247684217981
786 -0.012354180356487632 -9.74220517375506 -0.012358390400186181 -9.741606074618167
787 -0.012353532435372471 -9.754558706190434 -0.012353408057242632 -9.753959482675409
788 -0.01235338132828474 -9.766912087518719 -0.012342754704877733 -9.766302237380287
789 -0.012354566436260938 -9.77926665395498 -0.012348132254555822 -9.778650369634843
790 -0.012353545613586902 -9.791620199568568 -0.012357579777017236 -9.79100794941186
791 -0.012354019936174155 -9.803974219504742 -0.012343487096950411 -9.80335143650881
792 -0.012355063296854495 -9.816329282801597 -0.012459476385265589 -9.815810912894076
793 -0.01235136203467846 -9.828680644836275 -0.012350842310115694 -9.828161755204192
794 -0.012352528236806392 -9.841033173073082 -0.012360750045627356 -9.840522505249819
795 -0.012352620903402566 -9.853385793976486 -0.012351610790938139 -9.852874116040757
796 -0.012352616293355823 -9.865738410269842 -0.012354464875534177 -9.865228580916291
797 -0.012351375725120305 -9.878089785994963 -0.012352044647559523 -9.877580625563851
798 -0.01235264758579433 -9.890442433580757 -0.012376041896641255 -9.889956667460492
799 -0.012349001923575997 -9.902791435504334 -0.012292544823139906 -9.902249212283632
800 -0.012352460855618119 -9.915143896359952 -0.012349453708156943 -9.91459866599179
801 -0.012352614756673574 -9.927496511116626 -0.012354317540302872 -9.926952983532093
802 -0.012352531729266047 -9.939849042845893 -0.012348347716033459 -9.939301331248126
803 -0.01235238160006702 -9.95220142444596 -0.012393443752080202 -9.951694775000206
804 -0.012350821914151312 -9.96455224636011 -0.01237575956620276 -9.964070534566408
805 -0.012351963808760047 -9.97690421016887 -0.012349035730585456 -9.976419570296994
806 -0.012351871049031616 -9.989256081217901 -0.012366030178964139 -9.988785600475957
807 -0.012352452287450433 -10.001608533505351 -0.012358140666037798 -10.001143741141995
808 -0.01234934264793992 -10.013957876153292 -0.012471343856304884 -10.0136150849983
809 -0.01234901463612914 -10.02630689078942 -0.012349487049505115 -10.025964572047805
810 -0.012349273264408111 -10.03865616405383 -0.01234816648066044 -10.038312738528465
811 -0.012350633088499308 -10.051006797142328 -0.012356325052678585 -10.050669063581143
812 -0.012349845422431827 -10.06335664256476 -0.012351981131359935 -10.063021044712503
813 -0.012343601929023862 -10.075700244493783 -0.01223916057497263 -10.075260205287476
814 -0.012351509416475892 -10.088051753910259 -0.012365514133125543 -10.087625719420602
815 -0.012350654089823365 -10.100402408000082 -0.012359601631760597 -10.099985321052364
816 -0.012350967386737466 -10.11275337538682 -0.012344243517145515 -10.112329564569508
817 -0.012352448748424649 -10.125105824135245 -0.012395242135971785 -10.12472480670548
818 -0.012351838080212474 -10.137457662215457 -0.012336234096437693 -10.137061040801917
819 -0.012352213962003589 -10.14980987617746 -0.01233838233165443 -10.149399423133572
820 -0.012351738847792148 -10.162161615025253 -0.012344360258430243 -10.161743783392001
821 -0.012347264494746924 -10.17450887952 -0.01243623518384993 -10.174180018575852
822 -0.012350855441763998 -10.186859734961763 -0.012344750482589007 -10.18652476905844
823 -0.012350754020735622 -10.199210488982498 -0.012352122645825147 -10.198876891704266
824 -0.012351145409047604 -10.211561634391545 -0.012305334536358714 -10.211182226240625
825 -0.012351334886625409 -10.223912969278171 -0.012352262064814568 -10.22353448830544
826 -0.012350951367989183 -10.23626392064616 -0.0123481011018157 -10.235882589407256
827 -0.01235008630901575 -10.248614006955176 -0.012402386358007788 -10.248284975765264
828 -0.012349937576800585 -10.260963944531976 -0.012275536358356477 -10.26056051212362
829 -0.012351868068799376 -10.273315812600776 -0.012372983573004603 -10.272933495696625
830 -0.012351848091930151 -10.285667660692706 -0.012356879096478224 -10.285290374793103
831 -0.012352967308834195 -10.29802062800154 -0.012345652002841235 -10.297636026795944
832 -0.012352874036878347 -10.310373502038418 -0.012349199037998915 -10.309985225833943
833 -0.012352164089679717 -10.322725666128099 -0.0123560787178576 -10.3223413045518
834 -0.01235242336988449 -10.335078089497983 -0.012348912470042706 -10.334690217021842
835 -0.012352211121469735 -10.347430300619454 -0.012348245270550251 -10.347038462292392
836 -0.012355174031108617 -10.359785474650563 -0.012483425252139569 -10.359521887544531
837 -0.012350361701101065 -10.372135836351664 -0.012330230791121721 -10.371852118335653
838 -0.012350077321752907 -10.384485913673416 -0.012347020069137215 -10.38419913840479
839 -0.012351272720843553 -10.39683718639426 -0.01235698233358562 -10.396556120738376
840 -0.012351801013574004 -10.409188987407834 -0.012349714618176222 -10.408905835356553
841 -0.012349019246175885 -10.42153800665401 -0.012359228357672692 -10.421265063714225
842 -0.012349949171766638 -10.433887955825778 -0.01236511254683137 -10.433630176261056
843 -0.012352015078067779 -10.446239970903846 -0.012330315820872784 -10.445960492081928
844 -0.012351043242961168 -10.458591014146808 -0.012334597390145063 -10.458295089472074
845 -0.012350031547248364 -10.470941045694056 -0.012356458371505142 -10.470651547843579
846 -0.012353182630613446 -10.48329422832467 -0.012378580262884497 -10.483030128106464
847 -0.012350268149748444 -10.49564449647442 -0.01231539244763553 -10.4953455205541
848 -0.012350198300555348 -10.507994694774975 -0.012394179590046406 -10.507739700144146
849 -0.012350315181538462 -10.520345009956515 -0.012354701152071356 -10.520094401296218
850 -0.012350526452064515 -10.532695536408578 -0.01234984528273344 -10.532444246578951
851 -0.012350877188146115 -10.545046413596724 -0.012353695882484316 -10.544797942461436
852 -0.012350135808810591 -10.557396549405535 -0.012349503301084041 -10.55714744576252
853 -0.012352942023426294 -10.569749491428961 -0.012354301242157816 -10.56950174700468
854 -0.012351058283820748 -10.582100549712782 -0.012317359773442149 -10.581819106778122
855 -0.012350255344063043 -10.594450805056846 -0.012369357561692596 -10.594188464339814
856 -0.012351615214720368 -10.606802420271567 -0.01235690745525062 -10.606545371795065
857 -0.01235107365064323 -10.61915349392221 -0.012344373809173702 -10.618889745604239
858 -0.012345088552683592 -10.631498582474894 -0.012308089016005396 -10.631197834620245
859 -0.01235161703079939 -10.643850199505692 -0.012358273565769195 -10.643556108186015
860 -0.01235153959132731 -10.65620173909702 -0.012314871419221163 -10.655870979605236
861 -0.012351598730310798 -10.66855333782733 -0.012347162840887905 -10.668218142446124
862 -0.012352107092738152 -10.680905444920068 -0.012355342134833336 -10.680573484580957
863 -0.01235129339620471 -10.693256738316272 -0.01243161135353148 -10.693005095934488
864 -0.01235117856413126 -10.705607916880403 -0.01234710575081408 -10.705352201685303
865 -0.012352553149685263 -10.71796047003009 -0.012355761136859655 -10.717707962822162
866 -0.01235297960229218 -10.730313449632382 -0.012352288980036975 -10.730060251802199
867 -0.012351481383666396 -10.742664931016048 -0.012368310429155826 -10.742428562231355
868 -0.012351145874708891 -10.755016076890756 -0.012350960774347186 -10.754779523005702
869 -0.012352432822808623 -10.767368509713565 -0.012286439491435885 -10.767065962497139
870 -0.012352023925632238 -10.779720533639198 -0.012331553967669606 -10.779397516464808
871 -0.012353218207135797 -10.792073751846333 -0.012356567941606045 -10.791754084406413
872 -0.012353102583438158 -10.80442685442977 -0.01235780999995768 -10.804111894406372
873 -0.012352638971060514 -10.816779493400832 -0.012334724143147468 -10.81644661854952
874 -0.012352310447022318 -10.829131803847854 -0.012336269952356815 -10.828782888501877
875 -0.01235196995548904 -10.841483773803343 -0.012372767459601164 -10.841155655961478
876 -0.012352716038003564 -10.853836489841347 -0.012349392753094435 -10.853505048714572
877 -0.012353056715801359 -10.866189546557148 -0.012356461305171252 -10.865861510019743
878 -0.012352965120226145 -10.878542511677374 -0.012359596649184823 -10.878221106668928
879 -0.012352174147963524 -10.890894685825337 -0.01235435358248651 -10.890575460251414
880 -0.012354242708534002 -10.903248928533872 -0.012376033049076796 -10.90295149330049
881 -0.012352063972502946 -10.915600992506375 -0.012365039065480232 -10.91531653236597
882 -0.012351141776889563 -10.927952134283265 -0.012351013394072652 -10.927667545760043
883 -0.012351576052606106 -10.94030371033587 -0.012361317640170455 -10.940028863400213
884 -0.012362528499215842 -10.952666238835086 -0.012292766571044922 -10.952321629971259
885 -0.012354487599804998 -10.96502072643489 -0.01235887873917818 -10.964680508710437
886 -0.012354038888588548 -10.977374765323479 -0.012359406100586057 -10.977039914811023
887 -0.01235250779427588 -10.989727273117754 -0.012346832919865847 -10.989386747730888
888 -0.012352716689929367 -11.002079989807683 -0.012346434872597456 -11.001733182603486
889 -0.012354563176631927 -11.014434552984316 -0.012318051885813475 -11.0140512344893
890 -0.012352730054408312 -11.026787283038724 -0.012341822683811187 -11.026393057173111
891 -0.012352219689637423 -11.03913950272836 -0.012353616068139672 -11.038746673241251
892 -0.012352522881701588 -11.051492025610063 -0.012353014945983887 -11.051099688187234
893 -0.012351701129227876 -11.063843726739291 -0.012347087170928717 -11.063446775358162
894 -0.012352089351043104 -11.076195816090335 -0.012296368833631277 -11.075743144191794
895 -0.012354261707514524 -11.08855007779785 -0.012355105811730027 -11.088098250003524
896 -0.012354657426476479 -11.100904735224326 -0.01235672514885664 -11.100454975152381
897 -0.01235388363711536 -11.11325861886144 -0.012365424446761608 -11.112820399599142
898 -0.012353853741660713 -11.125612472603102 -0.012350338231772184 -11.125170737830915
899 -0.01235445737838745 -11.13796692998149 -0.012359951576218008 -11.137530689407134
900 -0.012352840323001147 -11.15031977030449 -0.012355961510911584 -11.149886650918045
901 -0.012346499413251878 -11.162666269717741 -0.012410086905583739 -11.16229673782363
902 -0.012353519350290299 -11.175019789068031 -0.012358518829569221 -11.174655256653198
903 -0.012354207737371326 -11.187373996805402 -0.01234554424881935 -11.187000800902018
904 -0.012352303415536881 -11.199726300220938 -0.012320470530539751 -11.199321271432558
905 -0.012354974541813135 -11.21208127476275 -0.012364934664219618 -11.211686206096777
906 -0.012353288009762764 -11.224434562772514 -0.012355036148801447 -11.224041242245578
907 -0.0123549890704453 -11.236789551842959 -0.01235282514244318 -11.236394067388021
908 -0.012355476338416337 -11.249145028181376 -0.012350562121719122 -11.24874462950974
909 -0.012352534290403127 -11.26149756247178 -0.012347032409161329 -11.261091661918902
910 -0.012352623324841262 -11.27385018579662 -0.012350279651582242 -11.273441941570484
911 -0.01235184189863503 -11.286202027695255 -0.012353678280487657 -11.28579561985097
912 -0.012351357331499457 -11.298553385026755 -0.012361351680010558 -11.29815697153098
913 -0.012353229196742177 -11.310906614223498 -0.012349689984694124 -11.310506661515674
914 -0.012350792484357952 -11.323257406707857 -0.012336421245709061 -11.322843082761384
915 -0.012352231051772833 -11.33560963775963 -0.012352127209305763 -11.33519520997069
916 -0.012353261141106487 -11.347962898900736 -0.012347092432901264 -11.34754230240359
917 -0.01235122513025999 -11.360314124030996 -0.012350588804110885 -11.359892891207702
918 -0.012352164927870035 -11.372666288958866 -0.012366216303780675 -11.372259107511482
919 -0.012352463090792298 -11.385018752049659 -0.012348872656002641 -11.384607980167484
920 -0.012351994635537267 -11.397370746685196 -0.012353213038295507 -11.39696119320578
921 -0.01235196073539555 -11.409722707420592 -0.01235259473323822 -11.409313787939018
922 -0.012351430440321564 -11.422074137860914 -0.01238042521290481 -11.421694213151923
923 -0.012351344572380185 -11.434425482433294 -0.012326093390583992 -11.434020306542507
924 -0.012350576650351285 -11.446776059083646 -0.012364531587809324 -11.446384838130317
925 -0.012351806974038482 -11.459127866057685 -0.012356116808950901 -11.458740954939268
926 -0.012352411588653921 -11.47148027764634 -0.012375352531671524 -11.47111630747094
927 -0.012352664256468415 -11.483832941902808 -0.012336699711158871 -11.4834530071821
928 -0.012351286411285401 -11.496184228314092 -0.01238078735768795 -11.495833794539788
929 -0.012355297151952983 -11.508539525466045 -0.012392917508259415 -11.508226712048048
930 -0.012351390812546015 -11.52089091627859 -0.012356582330539823 -11.520583294378588
931 -0.012351604038849473 -11.53324252031744 -0.012365808570757508 -11.532949102949345
932 -0.012351315096020698 -11.545593835413461 -0.012353745987638831 -11.545302848936984
933 -0.012347938027232885 -11.557941773440694 -0.012269793078303337 -11.557572642015288
934 -0.01235265014693141 -11.570294423587626 -0.01234683501534164 -11.569919477030629
935 -0.012352332100272178 -11.582646755687898 -0.012343455106019974 -11.582262932136649
936 -0.012353870877996087 -11.595000626565895 -0.012358323764055967 -11.594621255900705
937 -0.012352751521393656 -11.60735337808729 -0.012363033322617411 -11.606984289223323
938 -0.012352659041061998 -11.619706037128351 -0.012376431794837117 -11.619360721018161
939 -0.012351783644407987 -11.63205782077276 -0.012369663827121258 -11.631730384845282
940 -0.012351053394377231 -11.644408874167137 -0.012363439006730915 -11.644093823852012
941 -0.012351644597947598 -11.656760518765084 -0.012357804318889975 -11.656451628170903
942 -0.012350176367908717 -11.669110695132993 -0.01234246757812798 -11.66879409574903
943 -0.012350667268037796 -11.68146136240103 -0.01234640465117991 -11.68114050040021
944 -0.012351953610777854 -11.69381331601181 -0.012385002244263888 -11.693525502644473
945 -0.012350307404994964 -11.706163623416804 -0.012356592854484916 -11.705882095498957
946 -0.012350792763754725 -11.71851441618056 -0.012355164252221584 -11.718237259751179
947 -0.01235273089259863 -11.730867147073157 -0.012483551865443587 -11.730720811616623
948 -0.012349217757582664 -11.74321636483074 -0.012379595311358571 -11.743100406927981
949 -0.012349082995206118 -11.755565447825946 -0.01235165256075561 -11.755452059488738
950 -0.012349285557866097 -11.767914733383812 -0.01234612469561398 -11.767798184184352
951 -0.012349898554384708 -11.780264631938197 -0.012345198728144168 -11.780143382912497
952 -0.012350125377997756 -11.792614757316194 -0.012352887215092779 -11.79249627012759
953 -0.012350305402651428 -11.804965062718846 -0.012352097313851118 -11.80484836744144
954 -0.012345239194110036 -11.817310301912956 -0.012272037891671061 -11.817120405333112
955 -0.012352394964545965 -11.829662696877502 -0.012325061857700348 -11.829445467190812
956 -0.012350512901321054 -11.842013209778823 -0.012336312187835574 -11.841781779378648
957 -0.012349214917048813 -11.854362424695871 -0.012310133781284094 -11.854091913159932
958 -0.012351357191801072 -11.866713781887672 -0.0123548184055835 -11.866446731565516
959 -0.012351641012355686 -11.879065422900027 -0.012314332835376262 -11.878761064400893
960 -0.012347648618742824 -11.89141307151877 -0.012330549210309983 -11.891091613611202
961 -0.01235309368930757 -11.903766165208078 -0.01235810206271708 -11.903449715673919
962 -0.012352381646633149 -11.91611854685471 -0.012348422640934586 -11.915798138314853
963 -0.012352214474231005 -11.92847076132894 -0.012354843504726886 -11.928152981819581
964 -0.012350974651053549 -11.940821735979993 -0.012290687812492252 -11.940443669632073
965 -0.01235159463249147 -11.953173330612485 -0.012267078272998333 -11.952710747905071
966 -0.012353781331330537 -11.965527111943816 -0.012343049561604858 -11.965053797466675
967 -0.01235255254432559 -11.97787966448814 -0.01234707054682076 -11.977400868013495
968 -0.012352277664467693 -11.990231942152608 -0.012340485583990812 -11.989741353597486
969 -0.012354245409369469 -12.002586187561977 -0.01236860230565071 -12.002109955903137
970 -0.012353007867932319 -12.01493919542991 -0.012372175185009836 -12.014482131088148
971 -0.012355363462120295 -12.02729455889203 -0.012433825572952629 -12.0269159566611
972 -0.012353281397372485 -12.039647840289403 -0.012365814577788115 -12.039281771238887
973 -0.01235270956531167 -12.052000549854714 -0.012355857389047742 -12.051637628627935
974 -0.012352689309045673 -12.06435323916376 -0.012357338378205896 -12.06399496700614
975 -0.012350624706596137 -12.076703863870355 -0.012329569738358259 -12.0763245367445
976 -0.012350891763344408 -12.089054755633699 -0.012352691451087593 -12.088677228195587
977 -0.012353095971047879 -12.101407851604746 -0.01235658354125917 -12.101033811736846
978 -0.012353188497945667 -12.113761040102691 -0.01234741355292499 -12.113381225289771
979 -0.012352156965062023 -12.126113197067752 -0.012353071616962552 -12.125734296906733
980 -0.012352989101782442 -12.138466186169534 -0.012362651294097304 -12.13809694820083
981 -0.012347044469788671 -12.150813230639322 -0.012283075461164117 -12.150380023661995
982 -0.012354304268956184 -12.163167534908279 -0.012364741368219256 -12.162744765030215
983 -0.01235377388074994 -12.17552130878903 -0.012357100564986467 -12.175101865595202
984 -0.01235351706854999 -12.18787482585758 -0.012353881495073438 -12.187455747090276
985 -0.01235264572314918 -12.20022747158073 -0.012360680336132645 -12.19981642742641
986 -0.012352849449962377 -12.212580321030693 -0.012347737979143857 -12.212164165405554
987 -0.012353594787418843 -12.224933915818111 -0.012352891499176621 -12.22451705690473
988 -0.012350618652999402 -12.23728453447111 -0.01232245024293661 -12.236839507147668
989 -0.012352914176881313 -12.249637448647992 -0.012373697711154819 -12.249213204858822
990 -0.012351697171106934 -12.261989145819099 -0.01233551143668592 -12.261548716295508
991 -0.012353340722620487 -12.27434248654172 -0.012341406475752593 -12.27389012277126
992 -0.012354730907827616 -12.286697217449547 -0.012332683568820358 -12.28622280634008
993 -0.01235441635362804 -12.299051633803174 -0.01236717556603253 -12.298589981906112
994 -0.012354162521660328 -12.311405796324834 -0.012359034502878785 -12.31094901640899
995 -0.012359660817310214 -12.323765457142144 -0.012307340791448951 -12.323256357200439
996 -0.012354840571060777 -12.336120297713205 -0.012364988587796688 -12.335621345788235
997 -0.012355525698512792 -12.348475823411718 -0.012347878329455853 -12.34796922411769
998 -0.012354105524718762 -12.360829928936436 -0.012354322383180261 -12.36032354650087
999 -0.012346943654119969 -12.373176872590555 -0.012209960026666522 -12.372533506527537
1000 -0.01235714303329587 -12.38553401562385 -0.012356722634285689 -12.384890229161822
1001 -0.01235794397071004 -12.39789195959456 -0.012364540249109268 -12.397254769410932
1002 -0.012357046827673912 -12.410249006422234 -0.01235983190126717 -12.4096146013122
1003 -0.012356785591691732 -12.422605792013925 -0.012381985830143095 -12.421996587142342
1004 -0.012356341257691384 -12.434962133271616 -0.012355893477797508 -12.43435248062014
1005 -0.012356702890247106 -12.447318836161864 -0.01235997285693884 -12.446712453477078
1006 -0.012356635928153992 -12.459675472090018 -0.01236562617123127 -12.45907807964831
1007 -0.01235628998838365 -12.472031762078402 -0.012344637187197804 -12.471422716835507
1008 -0.012356434529647232 -12.484388196608048 -0.012358404602855444 -12.483781121438362
1009 -0.012359811365604401 -12.496748007973652 -0.0124373200815171 -12.49621844151988
1010 -0.012354258121922613 -12.509102266095574 -0.012351271323859691 -12.50856971284374
1011 -0.012354863295331597 -12.521457129390907 -0.012357472814619542 -12.520927185658358
1012 -0.012360277026891709 -12.533817406417798 -0.012302443105727433 -12.533229628764087
1013 -0.01235392945818603 -12.546171335875984 -0.012332347501069308 -12.545561976265155
1014 -0.012356644123792648 -12.558527979999777 -0.012354328064247966 -12.557916304329403
1015 -0.0123587379232049 -12.570886717922981 -0.012405736465007066 -12.57032204079441
1016 -0.012356521189212799 -12.583243239112194 -0.012353895604610443 -12.58267593639902
1017 -0.012357964692637325 -12.595601203804831 -0.012385217286646367 -12.595061153685666
1018 -0.012354529276490212 -12.60795573308132 -0.01234116512350738 -12.607402318809173
1019 -0.012355984840542077 -12.620311717921863 -0.012347365077584983 -12.619749683886758
1020 -0.012354562338441611 -12.632666280260304 -0.012360001215711236 -12.632109685102469
1021 -0.012355310562998056 -12.645021590823303 -0.012330925231799484 -12.644440610334268
1022 -0.01235434995032847 -12.657375940773631 -0.01238998407498002 -12.656830594409248
1023 -0.012354778358712792 -12.669730719132344 -0.012366036418825388 -12.669196630828074
1024 -0.01235466948710382 -12.682085388619448 -0.012357804970815778 -12.681554435798889
1025 -0.0123540542088449 -12.694439442828294 -0.012345336703583598 -12.693899772502473
1026 -0.012354080379009248 -12.706793523207303 -0.012356191594153642 -12.706255964096627
1027 -0.012354342406615615 -12.719147865613918 -0.012349622650071978 -12.7186055867467
1028 -0.012353749992325903 -12.731501615606243 -0.01235962393693626 -12.730965210683635
1029 -0.012353111570701004 -12.743854727176943 -0.012352781649678946 -12.743317992333314
1030 -0.012352538574486972 -12.75620726575143 -0.012385729979723693 -12.755703722313037
1031 -0.012352748401463031 -12.768560014152893 -0.012368903355672955 -12.76807262566871
1032 -0.01235358202829957 -12.780913596181193 -0.012358630681410432 -12.78043125635012
1033 -0.012364862533286215 -12.793278458714479 -0.012550349999219178 -12.79298160634934
1034 -0.012350564775988459 -12.805629023490468 -0.01234983243048191 -12.805331438779822
1035 -0.01235050018876791 -12.817979523679236 -0.01235217321664095 -12.817683611996463
1036 -0.012350884592160582 -12.830330408271397 -0.012348533747717738 -12.83003214574418
1037 -0.012350543541833759 -12.84268095181323 -0.012358086463063956 -12.842390232207244
1038 -0.012350910902023315 -12.855031862715254 -0.0123450871091336 -12.854735319316378
1039 -0.012350470386445522 -12.8673823331017 -0.012354221660643816 -12.867089540977021
1040 -0.012349169235676527 -12.879731502337377 -0.012336264085024595 -12.879425805062047
1041 -0.012349098781123757 -12.8920806011185 -0.012334542581811547 -12.891760347643858
1042 -0.01235067592933774 -12.904431277047838 -0.012358274590224028 -12.904118622234082
1043 -0.012349622882902622 -12.91678089993074 -0.012352258944883943 -12.916470881178965
1044 -0.012351299216970802 -12.92913219914771 -0.012342706276103853 -12.92881358745507
1045 -0.01235124790109694 -12.941483447048808 -0.012354277865961194 -12.941167865321031
1046 -0.01235332079231739 -12.953836767841127 -0.012322895415127277 -12.953490760736159
1047 -0.012352131400257349 -12.966188899241384 -0.012359474413096904 -12.965850235149256
1048 -0.012351376609876752 -12.97854027585126 -0.012335274135693908 -12.97818550928495
1049 -0.012350887153297662 -12.990891163004559 -0.01235227040015161 -12.990537779685102
1050 -0.012348635820671916 -13.00323979882523 -0.012308036582544446 -13.002845816267646
1051 -0.012352414894849062 -13.01559221372008 -0.01235191891901195 -13.015197735186659
1052 -0.012352874595671892 -13.027945088315752 -0.012355830101296306 -13.027553565287954
1053 -0.01235205321572721 -13.040297141531479 -0.012353125121444463 -13.0399066904094
1054 -0.012352558644488454 -13.052649700175968 -0.012355976505205035 -13.052262666914604
1055 -0.012351774610579014 -13.065001474786547 -0.012350872252136469 -13.064613539166741
1056 -0.012352270213887096 -13.077353745000433 -0.012350048311054707 -13.076963587477795
1057 -0.012352326279506087 -13.08970607127994 -0.012354296259582042 -13.089317883737378
1058 -0.012351995659992098 -13.102058066939932 -0.012329045170918106 -13.101646928908297
1059 -0.012352643022313713 -13.114410709962247 -0.012328327493742108 -13.113975256402039
1060 -0.012351334933191538 -13.126762044895438 -0.012340000551193952 -13.126315256953234
1061 -0.012356259115040302 -13.139118304010479 -0.012296282034367324 -13.1386115389876
1062 -0.0123549893964082 -13.151473293406887 -0.012373949773609639 -13.15098548876121
1063 -0.012353830551728607 -13.163827123958615 -0.012350564170628787 -13.163336052931838
1064 -0.012352980161085724 -13.176180104119702 -0.012368704518303275 -13.175704757450141
1065 -0.012355204904451966 -13.188535309024154 -0.012368179485201835 -13.188072936935344
1066 -0.01235227957367897 -13.200887588597833 -0.012381812511011957 -13.200454749446356
1067 -0.012353080324828625 -13.213240668922662 -0.012361571192741394 -13.212816320639098
1068 -0.012352759065106512 -13.225593427987768 -0.012350204773247242 -13.225166525412344
1069 -0.012353070080280304 -13.237946498068048 -0.0123552025295794 -13.237521727941925
1070 -0.012350521422922612 -13.25029701949097 -0.012343663396313787 -13.249865391338238
1071 -0.012349677924066781 -13.262646697415038 -0.012373899342492223 -13.26223929068073
1072 -0.012352215452119708 -13.274998912867158 -0.01235198169015348 -13.274591272370884
1073 -0.012351712770760059 -13.287350625637918 -0.012354458728805185 -13.286945731099689
1074 -0.012351628113538026 -13.299702253751457 -0.012344298465177417 -13.299290029564865
1075 -0.012351658986881375 -13.312053912738339 -0.0123633389826864 -13.311653368547551
1076 -0.012349410355091095 -13.32440332309343 -0.01241020574234426 -13.324063574289896
1077 -0.012351124687120319 -13.33675444778055 -0.012346998555585742 -13.336410572845482
1078 -0.012350920494645834 -13.349105368275195 -0.01234724847599864 -13.348757821321481
1079 -0.012351414049044251 -13.36145678232424 -0.012348810397088527 -13.36110663171857
1080 -0.012351219449192286 -13.373808001773432 -0.01238546841777861 -13.37349210013635
1081 -0.012349571008235216 -13.386157572781666 -0.012354670325294137 -13.385846770461644
1082 -0.0123504308052361 -13.398508003586903 -0.012353402888402342 -13.398200173350046
1083 -0.012348862970247865 -13.41085686655715 -0.012383064487949014 -13.410583237837995
1084 -0.012351053534075618 -13.423207920091226 -0.01234205118380487 -13.4229252890218
1085 -0.012350924918428064 -13.435558845009654 -0.012346051260828972 -13.435271340282629
1086 -0.012350562866777182 -13.44790940787643 -0.012347812950611114 -13.44761915323324
1087 -0.012350874999538065 -13.460260282875968 -0.012319825869053603 -13.459938979102294
1088 -0.012351719290018081 -13.472612002165986 -0.012352944537997245 -13.472291923640292
1089 -0.01235199379734695 -13.484963995963334 -0.012361833127215505 -13.484653756767507
1090 -0.01235220804810524 -13.497316204011439 -0.012363121099770068 -13.497016877867278
1091 -0.012348402431234718 -13.509664606442673 -0.012261189380660653 -13.509278067247939
1092 -0.012354127503931523 -13.522018733946604 -0.01235180371440947 -13.521629870962348
1093 -0.012352516269311309 -13.534371250215916 -0.012350484170019627 -13.533980355132368
1094 -0.012352881580591201 -13.546724131796507 -0.012351043615490198 -13.546331398747858
1095 -0.012352765165269375 -13.559076896961777 -0.012351813446730375 -13.55868321219459
1096 -0.012353070918470621 -13.571429967880247 -0.01235901853069663 -13.571042230725286
1097 -0.012352522695437074 -13.583782490575684 -0.012352460389956832 -13.583394691115243
1098 -0.012352388724684716 -13.596134879300369 -0.01235584933310747 -13.595750540448352
1099 -0.012356143072247505 -13.608491022372617 -0.012408618396148086 -13.608159158844499
1100 -0.012352171214297413 -13.620843193586914 -0.012347771087661386 -13.62050692993216
1101 -0.01235183421522379 -13.633195027802138 -0.012348835589364171 -13.632855765521525
1102 -0.012351629510521888 -13.64554665731266 -0.012353993859142065 -13.645209759380666
1103 -0.01235216148197651 -13.657898818794637 -0.012365192594006657 -13.657574951974674
1104 -0.01235174061730504 -13.670250559411942 -0.012361908797174692 -13.669936860771848
1105 -0.012351608509197832 -13.68260216792114 -0.012332588341087103 -13.682269449112935
1106 -0.012350313737988472 -13.694952481659127 -0.01231614793650806 -13.694585597049443
1107 -0.012353203492239118 -13.707305685151367 -0.012392443558201193 -13.706978040607645
1108 -0.012352521251887082 -13.719658206403254 -0.012357886647805572 -13.71933592725545
1109 -0.012354498356580734 -13.732012704759835 -0.012352702068164944 -13.731688629323616
1110 -0.012351380148902535 -13.744364084908739 -0.01234828345477581 -13.744036912778391
1111 -0.012352028116583823 -13.756716113025323 -0.01233939821831882 -13.75637631099671
1112 -0.012351533258333802 -13.769067646283657 -0.012393523147329688 -13.76876983414404
1113 -0.012349902046844363 -13.781417548330502 -0.0123537243809551 -13.781123558524994
1114 -0.012351855402812362 -13.793769403733315 -0.012337314803153277 -13.793460873328147
1115 -0.012351471465080976 -13.806120875198395 -0.012348780361935496 -13.805809653690083
1116 -0.012348619708791374 -13.818469494907188 -0.012320401472970843 -13.818130055163055
1117 -0.012351936101913452 -13.8308214310091 -0.012434448907151818 -13.830564504070207
1118 -0.012351466249674559 -13.843172897258775 -0.012348614493384957 -13.842913118563592
1119 -0.012350883428007364 -13.855523780686783 -0.01235791645012796 -13.85527103501372
1120 -0.012351218424737454 -13.86787499911152 -0.012348993914201856 -13.867620028927922
1121 -0.012350855208933354 -13.880225854320452 -0.012359620444476605 -13.879979649372398
1122 -0.012348755449056625 -13.89257460976951 -0.01237537693232298 -13.89235502630472
1123 -0.012350620655342936 -13.904925230424853 -0.012321227975189687 -13.90467625427991
1124 -0.01235638214275241 -13.917281612567605 -0.012504400918260217 -13.91718065519817
1125 -0.012349260365590453 -13.929630872933195 -0.012351468298584222 -13.929532123496754
1126 -0.012349863350391389 -13.941980736283586 -0.012349371938034892 -13.941881495434789
1127 -0.012350996769964696 -13.95433173305355 -0.012353607872501015 -13.95423510330729
1128 -0.012350364401936532 -13.966682097455486 -0.01256241644732654 -13.966797519754618
1129 -0.012346959672868252 -13.979029057128354 -0.012339456845074892 -13.979136976599692
1130 -0.012347082048654557 -13.991376139177008 -0.012346203858032822 -13.991483180457726
1131 -0.01234724260866642 -14.003723381785674 -0.012348126294091344 -14.003831306751817
1132 -0.012347947200760245 -14.016071328986435 -0.012346280971542 -14.016177587723359
1133 -0.012347823288291693 -14.028419152274726 -0.012344709364697337 -14.028522297088056
1134 -0.012347739934921265 -14.040766892209646 -0.012335952743887902 -14.040858249831944
1135 -0.012350857211276888 -14.053117749420924 -0.0123204430565238 -14.053178692888467
1136 -0.012348440336063504 -14.065466189756988 -0.012355181155726314 -14.065533874044194
1137 -0.012341436557471752 -14.07780762631446 -0.012416769610717892 -14.077950643654912
1138 -0.012347291875630616 -14.090154918190091 -0.012342615379020571 -14.090293259033933
1139 -0.012347969459369779 -14.102502887649461 -0.012350108241662383 -14.102643367275595
1140 -0.012347301840782166 -14.114850189490243 -0.012337245373055339 -14.114980612648651
1141 -0.012348776031285525 -14.127198965521528 -0.012392684211954474 -14.127373296860606
1142 -0.012347690248861908 -14.13954665577039 -0.012350727478042245 -14.139724024338648
1143 -0.012342017842456698 -14.151888673612847 -0.012299259006977082 -14.152023283345624
1144 -0.012347574345767498 -14.164236247958614 -0.012334180623292923 -14.164357463968917
1145 -0.012349238432943822 -14.176585486391557 -0.01240558153949678 -14.176763045508414
1146 -0.012352928007021546 -14.18893841439858 -0.01245762947946787 -14.189220674987881
1147 -0.012346554128453136 -14.201284968527032 -0.012350834906101227 -14.201571509893983
1148 -0.012346443999558688 -14.21363141252659 -0.012345246877521277 -14.213916756771503
1149 -0.012342431955039502 -14.22597384448163 -0.012417594250291587 -14.226334351021794
1150 -0.012345789931714535 -14.238319634413344 -0.012356243468821049 -14.238690594490615
1151 -0.012346184905618429 -14.250665819318963 -0.012346320226788521 -14.251036914717403
1152 -0.012346416618674994 -14.263012235937637 -0.01235382780432701 -14.26339074252173
1153 -0.012347494764253498 -14.27535973070189 -0.012363588251173497 -14.275754330772903
1154 -0.012348435539752244 -14.287708166241643 -0.012418666342273354 -14.288172997115177
1155 -0.012343913223594427 -14.300052079465237 -0.012319504516199231 -14.300492501631377
1156 -0.012342985346913337 -14.31239506481215 -0.012394880456849933 -14.312887382088226
1157 -0.01234575342386961 -14.32474081823602 -0.012340304115787149 -14.325227686204013
1158 -0.01234521004371345 -14.337086028279733 -0.012340809637680649 -14.337568495841694
1159 -0.012344097252935171 -14.349430125532669 -0.012360201776027679 -14.349928697617722
1160 -0.012342231115326285 -14.361772356647995 -0.012250151857733727 -14.362178849475455
1161 -0.012345590768381954 -14.374117947416376 -0.012352120177820326 -14.374530969653275
1162 -0.012346386257559062 -14.386464333673935 -0.012340009910985827 -14.38687097956426
1163 -0.012348082754760981 -14.398812416428695 -0.01233920850791037 -14.399210188072171
1164 -0.01234744223766029 -14.411159858666355 -0.012330899387598038 -14.411541087459769
1165 -0.012344584707170725 -14.423504443373526 -0.012364769261330366 -14.423905856721099
1166 -0.012346444465219975 -14.435850887838745 -0.012349200854077935 -14.436255057575178
1167 -0.012347249640151858 -14.448198137478897 -0.012352918228134512 -14.448607975803313
1168 -0.012347015319392085 -14.46054515279829 -0.012344352342188359 -14.4609523281455
1169 -0.012347104493528605 -14.472892257291818 -0.01234755148179829 -14.4732998796273
1170 -0.012347472552210092 -14.485239729844029 -0.012350742053240538 -14.48565062168054
1171 -0.012351992120966316 -14.497591721964994 -0.012342017656192184 -14.497992639336731
1172 -0.01234774743206799 -14.509939469397063 -0.012341189570724964 -14.510333828907456
1173 -0.012349537340924144 -14.522289006737987 -0.012390272365882993 -14.522724101273338
1174 -0.012346686655655503 -14.534635693393643 -0.012337941210716963 -14.535062042484055
1175 -0.012347913114354014 -14.546983606507997 -0.01235109637491405 -14.54741313885897
1176 -0.0123467359226197 -14.559330342430616 -0.012346376013010741 -14.55975951487198
1177 -0.012346169771626591 -14.571676512202243 -0.012329124053940177 -14.57208863892592
1178 -0.01234552008099854 -14.584022032283242 -0.012401426723226906 -14.584490065649145
1179 -0.012346504954621196 -14.596368537237863 -0.012338552670553327 -14.596828618319698
1180 -0.012346495920792223 -14.608715033158655 -0.01234964095056057 -14.609178259270259
1181 -0.012346788123250008 -14.621061821281904 -0.012367665069177747 -14.621545924339436
1182 -0.012346860766410828 -14.633408682048314 -0.012347302725538611 -14.633893227064975
1183 -0.012347016809508204 -14.645755698857823 -0.012349977297708392 -14.646243204362683
1184 -0.012346452241763473 -14.658102151099586 -0.012343705538660288 -14.658586909901343
1185 -0.01234705289825797 -14.670449203997844 -0.012348716286942363 -14.670935626188285
1186 -0.012348545482382178 -14.682797749480226 -0.0123511235229671 -14.683286749711252
1187 -0.01234518331475556 -14.695142932794981 -0.012308952817693352 -14.695595702528946
1188 -0.012348794285207987 -14.707491727080189 -0.012365555204451085 -14.707961257733396
1189 -0.01234787805005908 -14.719839605130248 -0.012371081626042724 -14.72033233935944
1190 -0.012346945004537702 -14.732186550134786 -0.012365303281694651 -14.732697642641133
1191 -0.012347973324358464 -14.744534523459144 -0.012422404391691089 -14.745120047032824
1192 -0.012346582394093275 -14.756881105853237 -0.01235135579481721 -14.75747140282764
1193 -0.01234674514271319 -14.76922785099595 -0.01234801854006946 -14.76981942136771
1194 -0.01234574019908905 -14.78157359119504 -0.012332711089402437 -14.782152132457114
1195 -0.012347597954794764 -14.793921189149835 -0.012424480728805065 -14.794576613185919
1196 -0.012345099588856101 -14.80626628873869 -0.012359482375904918 -14.806936095561824
1197 -0.012346084509044886 -14.818612373247735 -0.012344591785222292 -14.819280687347046
1198 -0.012345510302111506 -14.830957883549846 -0.012347818911075592 -14.831628506258122
1199 -0.012343733571469784 -14.843301617121316 -0.01232627653516829 -14.84395478279329
1200 -0.012344968924298882 -14.855646586045616 -0.012349880719557404 -14.856304663512848
1201 -0.012347007216885687 -14.8679935932625 -0.01234304872341454 -14.868647712236262
1202 -0.012346599763259292 -14.88034019302576 -0.012341619422659277 -14.880989331658922
1203 -0.012344501866027712 -14.892684694891788 -0.012328407447785138 -14.893317739106708
1204 -0.01234797453507781 -14.905032669426866 -0.012346442881971597 -14.90566418198868
1205 -0.012347407918423415 -14.917380077345289 -0.012338066706433892 -14.918002248695114
1206 -0.012348952144384385 -14.929729029489673 -0.012307560071349144 -14.930309808766463
1207 -0.012348562898114323 -14.942077592387788 -0.012341699795797467 -14.94265150856226
1208 -0.012349678250029684 -14.954427270637817 -0.012349469540640711 -14.955000978102902
1209 -0.012348189018666744 -14.966775459656484 -0.012351939221844077 -14.967352917324746
1210 -0.012349829589948059 -14.979125289246431 -0.012359787663444876 -14.979712704988192
1211 -0.012350713275372982 -14.991476002521804 -0.012336889840662479 -14.992049594828854
1212 -0.012348250532522798 -15.003824253054326 -0.012337489752098918 -15.004387084580953
1213 -0.01234919112175703 -15.016173444176083 -0.012320426013320684 -15.016707510594275
1214 -0.012343871453776956 -15.028517315629859 -0.012310367776080966 -15.029017878370356
1215 -0.012349558668211103 -15.04086687429807 -0.012349468329921365 -15.041367346700277
1216 -0.012349658785387874 -15.053216533083457 -0.012332855025306344 -15.053700201725583
1217 -0.012349272752180696 -15.065565805835638 -0.012343785306438804 -15.066043987032021
1218 -0.012349463114514948 -15.077915268950152 -0.012354720337316393 -15.078398707369338
1219 -0.012350996630266309 -15.090266265580418 -0.01233657095581293 -15.090735278325152
1220 -0.012348792189732194 -15.10261505777015 -0.01232333742082119 -15.103058615745972
1221 -0.012350911973044276 -15.114965969743194 -0.01230771979317069 -15.115366335539143
1222 -0.012350665079429746 -15.127316634822623 -0.012349344743415713 -15.12771568028256
1223 -0.01235077385790646 -15.13966740868053 -0.012357804505154491 -15.140073484787713
1224 -0.012351008038967848 -15.152018416719498 -0.012347109150141478 -15.152420593937855
1225 -0.012350569479167461 -15.164368986198665 -0.01238080272451043 -15.164801396662366
1226 -0.012350200349465013 -15.17671918654813 -0.012341559398919344 -15.177142956061285
1227 -0.012349994340911507 -15.189069180889042 -0.01235404284670949 -15.189496998907995
1228 -0.012350630294531584 -15.201419811183573 -0.01235197214409709 -15.201848971052092
1229 -0.012351901363581419 -15.213771712547155 -0.012345888698473573 -15.214194859750565
1230 -0.012350457161664963 -15.22612216970882 -0.012342554097995163 -15.22653741384856
1231 -0.012350572552531958 -15.23847274226135 -0.012338269921019673 -15.23887568376958
1232 -0.012353681027889252 -15.25082642328924 -0.012411442212760448 -15.25128712598234
1233 -0.012350076390430332 -15.26317649967967 -0.012348399497568607 -15.26363552547991
1234 -0.012350620934739709 -15.27552712061441 -0.012346727633848786 -15.275982253113758
1235 -0.012349739950150252 -15.287876860564559 -0.012355790520086885 -15.288338043633845
1236 -0.012351246736943721 -15.300228107301503 -0.012337810778990387 -15.300675854412836
1237 -0.012348340777680277 -15.312576448079184 -0.012441191636025906 -15.31311704604886
1238 -0.012349074939265847 -15.32492552301845 -0.012338405987247825 -15.325455452036108
1239 -0.012349186418578028 -15.337274709437029 -0.012354016350582243 -15.33780946838669
1240 -0.01234924215823412 -15.349623951595262 -0.012351151183247566 -15.350160619569937
1241 -0.012349442346021533 -15.361973393941284 -0.012355439271777869 -15.362516058841715
1242 -0.012350160488858819 -15.374323554430143 -0.012340613966807723 -15.374856672808523
1243 -0.012353268172591924 -15.386676822602736 -0.012419445021077991 -15.3872761178296
1244 -0.012349420646205544 -15.399026243248942 -0.012368658650666475 -15.399644776480267
1245 -0.01234830035828054 -15.411374543607222 -0.012346947565674782 -15.411991724045942
1246 -0.012349214218556882 -15.423723757825778 -0.012352092750370502 -15.424343816796313
1247 -0.01235046130605042 -15.436074219131829 -0.012324410211294889 -15.436668227007608
1248 -0.012348113302141427 -15.448422332433971 -0.012365936441347003 -15.449034163448955
1249 -0.01234977706335485 -15.460772109497325 -0.012354309437796474 -15.461388472886751
1250 -0.012350292783230543 -15.473122402280556 -0.012349747074767947 -15.47373821996152
1251 -0.012354735098779202 -15.485477137379334 -0.012443396355956792 -15.486181616317477
1252 -0.012349058641120791 -15.497826196020455 -0.012336956383660436 -15.498518572701137
1253 -0.01234662663191557 -15.51017282265237 -0.012436526920646429 -15.510955099621784
1254 -0.012347502820193767 -15.522520325472565 -0.012347612623125314 -15.52330271224491
1255 -0.012347279721871019 -15.534867605194435 -0.012346642417833209 -15.535649354662743
1256 -0.012348667392507196 -15.547216272586942 -0.012356942985206842 -15.54800629764795
1257 -0.012347137881442904 -15.559563410468385 -0.012303949473425746 -15.560310247121375
1258 -0.012348225945606828 -15.571911636413992 -0.012338013900443912 -15.572648261021818
1259 -0.012350037833675742 -15.584261674247667 -0.012322736345231533 -15.58497099736705
1260 -0.012350053992122412 -15.59661172823979 -0.012363479938358068 -15.597334477305408
1261 -0.012348462454974651 -15.608960190694765 -0.012335603451356291 -15.609670080756764
1262 -0.012348664412274956 -15.62130885510704 -0.012344298511743545 -15.622014379268508
1263 -0.012347649456933141 -15.633656504563973 -0.012352148536592722 -15.634366527805101
1264 -0.012349715270102025 -15.646006219834074 -0.012348657147958875 -15.64671518495306
1265 -0.012349279318004846 -15.65835549915208 -0.01235970826819539 -15.659074893221256
1266 -0.012348702596500515 -15.670704201748581 -0.012351757753640414 -15.671426650974896
1267 -0.012348146364092826 -15.683052348112675 -0.012340726749971508 -15.683767377724868
1268 -0.012349985493347048 -15.695402333606022 -0.01234915372915566 -15.696116531454024
1269 -0.012351423688232898 -15.707753757294256 -0.012368408171460033 -15.708484939625484
1270 -0.012349350051954389 -15.72010310734621 -0.012347005913034082 -15.720831945538517
1271 -0.012348934868350625 -15.732452042214561 -0.012351697869598865 -15.733183643408116
1272 -0.012348576355725527 -15.744800618570286 -0.012361745815724134 -15.74554538922384
1273 -0.012348499707877636 -15.757149118278164 -0.012321567814797162 -15.757866957038638
1274 -0.012350116204470397 -15.769499234482634 -0.012362491386011244 -15.770229448424649
1275 -0.012349414126947521 -15.781848648609582 -0.012338569993153215 -15.782568018417802
1276 -0.012350636953487992 -15.79419928556307 -0.012320192391052842 -15.794888210808855
1277 -0.012349213799461722 -15.806548499362533 -0.012371591292321682 -15.807259802101177
1278 -0.012349773151800036 -15.818898272514334 -0.012346280552446843 -15.819606082653623
1279 -0.012349598528817295 -15.831247871043152 -0.012351509463042021 -15.831957592116664
1280 -0.01234976719133556 -15.843597638234487 -0.0123482970520854 -15.84430588916875
1281 -0.012349165370687842 -15.855946803605175 -0.012298855790868401 -15.856604744959618
1282 -0.012351730233058333 -15.868298533838233 -0.012342365318909287 -15.868947110278528
1283 -0.012351052043959499 -15.880649585882193 -0.012345873983576894 -15.881292984262105
1284 -0.012349700834602118 -15.892999286716794 -0.012347691785544157 -15.89364067604765
1285 -0.012352191423997284 -15.90535147814079 -0.01231620036996901 -15.90595687641762
1286 -0.01234969669021666 -15.917701174831008 -0.01233293884433806 -15.918289815261957
1287 -0.01235284386202693 -15.930054018693035 -0.012340175872668623 -15.930629991134627
1288 -0.012351646879687905 -15.942405665572723 -0.012301770271733403 -15.94293176140636
1289 -0.012350693577900529 -15.954756359150624 -0.012345032766461372 -15.955276794172821
1290 -0.012351179867982865 -15.967107539018606 -0.012363643618300557 -15.967640437791122
1291 -0.012351493071764707 -15.979459032090372 -0.012357371719554066 -15.979997809510676
1292 -0.012351730605587363 -15.991810762695959 -0.012343818275257944 -15.992341627785935
1293 -0.012351250136271119 -16.00416201283223 -0.012348139053210616 -16.004689766839146
1294 -0.012352384021505713 -16.016514396853733 -0.012368630710989236 -16.017058397550134
1295 -0.012351423408836127 -16.02886582026257 -0.012350092595443129 -16.029408490145578
1296 -0.01235168119892478 -16.041217501461496 -0.012356535391882062 -16.041765025537458
1297 -0.012352612102404237 -16.0535701135639 -0.012361319456249475 -16.05412634499371
1298 -0.012351488880813121 -16.065921602444714 -0.012349864980205894 -16.066476209973914
1299 -0.012351544061675667 -16.07827314650639 -0.01235099290497601 -16.07882720287889
1300 -0.012351077049970627 -16.09062422355636 -0.012344162166118621 -16.09117136504501
1301 -0.012351798405870796 -16.10297602196223 -0.012398830614984035 -16.103570195659994
1302 -0.012352887773886323 -16.115328909736117 -0.01235193102620542 -16.1159221266862
1303 -0.012351974658668042 -16.127680884394785 -0.01235171789303422 -16.128273844579233
1304 -0.01235143542289734 -16.14003231981768 -0.012347665103152394 -16.140621509682386
1305 -0.01234916583634913 -16.15238148565403 -0.01228636559098959 -16.152907875273375
1306 -0.012354461010545492 -16.164735946664575 -0.012341328617185354 -16.16524920389056
1307 -0.01235286397859454 -16.17708881064317 -0.012353093130514026 -16.177602297021075
1308 -0.012352513847872615 -16.189441324491042 -0.0123525760602206 -16.189954873081295
1309 -0.012350342934951186 -16.201791667425994 -0.01236540307290852 -16.202320276154204
1310 -0.012353017367422581 -16.214144684793418 -0.012348974728956819 -16.214669250883162
1311 -0.012351676542311906 -16.22649636133573 -0.012355961883440614 -16.227025212766602
1312 -0.012352026160806417 -16.238848387496535 -0.01233698190189898 -16.2393621946685
1313 -0.012351982342079283 -16.251200369838614 -0.012356480862945319 -16.251718675531446
1314 -0.012353119859471916 -16.263553489698086 -0.012344640260562301 -16.264063315792008
1315 -0.012356895999982954 -16.27591038569807 -0.012407795945182442 -16.27647111173719
1316 -0.012351845391094685 -16.288262231089163 -0.012342985579743981 -16.288814097316934
1317 -0.012351761246100068 -16.300613992335265 -0.012353749806061387 -16.301167847122993
1318 -0.012352664396166802 -16.312966656731433 -0.0123222297988832 -16.313490076921877
1319 -0.012350817210972309 -16.325317473942405 -0.01231805793941021 -16.325808134861287
1320 -0.01235291170887649 -16.337670385651283 -0.012357428204268217 -16.338165563065555
1321 -0.012352800695225596 -16.350023186346508 -0.0123488275334239 -16.350514390598978
1322 -0.012352933315560222 -16.36237611966207 -0.01234969450160861 -16.362864085100586
1323 -0.012353836698457599 -16.37472995636053 -0.012382257357239723 -16.375246342457825
1324 -0.012352999206632376 -16.387082955567163 -0.0123698343988508 -16.387616176856675
1325 -0.012351732002571225 -16.399434687569734 -0.01234683389775455 -16.39996301075443
1326 -0.012352824443951249 -16.411787512013685 -0.012361487885937095 -16.412324498640366
1327 -0.012351907836273313 -16.424139419849958 -0.012342385295778514 -16.424666883936144
1328 -0.012353062769398094 -16.436492482619357 -0.012358859460800887 -16.437025743396944
1329 -0.012352355616167187 -16.448844838235523 -0.01231992058455944 -16.449345663981504
1330 -0.012352579133585095 -16.461197417369107 -0.012381243892014027 -16.46172690787352
1331 -0.012350609619170427 -16.473548026988276 -0.012377498019486666 -16.474104405893005
1332 -0.012352431379258632 -16.485900458367535 -0.012356259999796749 -16.486460665892803
1333 -0.012352909799665213 -16.4982533681672 -0.01237671640701592 -16.49883738229982
1334 -0.012351258844137191 -16.51060462701134 -0.012337834481149912 -16.51117521678097
1335 -0.012348310463130474 -16.52295293747447 -0.012386735854670405 -16.52356195263564
1336 -0.01235157805494964 -16.535304515529422 -0.012347687734290957 -16.53590964036993
1337 -0.012352110957726837 -16.54765662648715 -0.012347808992490172 -16.54825744936242
1338 -0.012351603992283345 -16.560008230479433 -0.012335682939738035 -16.56059313230216
1339 -0.01235152087174356 -16.572359751351176 -0.012348902877420187 -16.57294203517958
1340 -0.012352947844192386 -16.584712699195368 -0.012361119920387863 -16.585303155099968
1341 -0.01235273559577763 -16.597065434791144 -0.012323850207030774 -16.597627005307
1342 -0.012350133992731572 -16.609415568783877 -0.012349322205409408 -16.60997632751241
1343 -0.012351788952946663 -16.621767357736825 -0.01235261680558324 -16.622328944317992
1344 -0.012351060239598154 -16.634118417976424 -0.012374739721417427 -16.63470368403941
1345 -0.01235133344307542 -16.6464697514195 -0.012381055718287825 -16.647084739757695
1346 -0.012352017452940345 -16.65882176887244 -0.01233012517914176 -16.659414864936835
1347 -0.012351022567600012 -16.67117279144004 -0.012348615983501076 -16.671763480920337
1348 -0.012352354545146226 -16.683525145985186 -0.01235561645589769 -16.684119097376236
1349 -0.01235394631512463 -16.69587909230031 -0.01229091822169721 -16.696410015597934
1350 -0.012352220807224512 -16.708231313107532 -0.012364457920193672 -16.708774473518126
1351 -0.012351419124752284 -16.720582732232284 -0.012357831094413995 -16.72113230461254
1352 -0.012352217128500343 -16.732934949360786 -0.012356035923585296 -16.733488340536123
1353 -0.012360401451587677 -16.745295350812373 -0.012234693113714456 -16.74572303364984
1354 -0.012355221481993795 -16.757650572294366 -0.012347534904256463 -16.758070568554096
1355 -0.012354018213227392 -16.770004590507593 -0.012351200822740794 -16.77042176937684
1356 -0.012353387521579861 -16.78235797802917 -0.012351084360852837 -16.78277285373769
1357 -0.012353843729943036 -16.794711821759115 -0.012353521212935448 -16.795126374950627
1358 -0.012354001170024276 -16.80706582292914 -0.012353063002228737 -16.807479437952857
1359 -0.012353850388899445 -16.819419673318038 -0.012352183228358626 -16.819831621181216
1360 -0.012354196887463332 -16.831773870205502 -0.012353420397266746 -16.832185041578484
1361 -0.012353574298322201 -16.844127444503826 -0.012356664193794132 -16.84454170577228
1362 -0.012353813461959361 -16.856481257965786 -0.012328274548053741 -16.856869980320333
1363 -0.01234938893467188 -16.86883064690046 -0.012252809014171362 -16.869122789334504
1364 -0.012355368304997682 -16.881186015205458 -0.012344928225502372 -16.881467717560007
1365 -0.012354515166953206 -16.893540530372412 -0.012355090025812388 -16.89382280758582
1366 -0.012354227202013134 -16.905894757574426 -0.012366630369797349 -16.906189437955618
1367 -0.01235624710097909 -16.918251004675405 -0.012313541024923325 -16.91850297898054
1368 -0.012355099665001035 -16.930606104340406 -0.01235297964885831 -16.9308559586294
1369 -0.012354947207495571 -16.9429610515479 -0.01235356293618679 -16.94320952156559
1370 -0.012355350190773606 -16.955316401738674 -0.012357999943196774 -16.955567521508787
1371 -0.012354217702522874 -16.967670619441197 -0.012340466445311903 -16.9679079879541
1372 -0.012354584224522114 -16.98002520366572 -0.01235973504371941 -16.98026772299782
1373 -0.012353420536965132 -16.992378624202683 -0.012234585639089347 -16.992502308636908
1374 -0.012355722673237323 -17.00473434687592 -0.012358495220541953 -17.00486080385745
1375 -0.012356341816484928 -17.017090688692406 -0.012352092657238245 -17.01721289651469
1376 -0.012356516346335411 -17.029447205038743 -0.012357811257243157 -17.02957070777193
1377 -0.0123559414409101 -17.04180314647965 -0.012348356144502758 -17.041919063916435
1378 -0.01235551997087896 -17.05415866645053 -0.012341758888214826 -17.05426082280465
1379 -0.012355657434090972 -17.066514323884622 -0.012349266465753317 -17.066610089270405
1380 -0.012356441561132669 -17.078870765445753 -0.012355903023853898 -17.078965992294258
1381 -0.012358014332130551 -17.091228779777882 -0.012369576981291175 -17.09133556927555
1382 -0.012355879973620176 -17.1035846597515 -0.012353826314210892 -17.10368939558976
1383 -0.012355893757194281 -17.115940553508697 -0.012361811148002744 -17.116051206737765
1384 -0.012354946183040737 -17.12829549969174 -0.01237072260119021 -17.128421929338955
1385 -0.012356626987457275 -17.140652126679196 -0.012375005008652806 -17.14079693434761
1386 -0.012354263523593544 -17.15300639020279 -0.012361730402335524 -17.153158664749945
1387 -0.012354487646371126 -17.16536087784916 -0.012339266622439027 -17.165497931372386
1388 -0.012357572512701153 -17.177718450361862 -0.01234932178631425 -17.1778472531587
1389 -0.01235497030429542 -17.190073420666156 -0.012348325550556183 -17.190195578709254
1390 -0.01234858762472868 -17.202422008290885 -0.012421216303482651 -17.202616795012737
1391 -0.012352318130433559 -17.214774326421317 -0.012325708568096162 -17.214942503580833
1392 -0.012353349709883332 -17.2271276761312 -0.01235225168056786 -17.2272947552614
1393 -0.012352475710213185 -17.239480151841413 -0.012379287695512175 -17.239674042956914
1394 -0.012353280885145068 -17.251833432726556 -0.012313951132819056 -17.25198799408973
1395 -0.012355634570121765 -17.264189067296677 -0.012373439827933907 -17.264361433917664
1396 -0.01235387404449284 -17.27654294134117 -0.012351796915754675 -17.27671323083342
1397 -0.012354517029598356 -17.28889745837077 -0.012352693406865001 -17.289065924240283
1398 -0.01235423660837114 -17.30125169497914 -0.012357256328687071 -17.30142318056897
1399 -0.012354495422914624 -17.313606190402055 -0.012347954604774714 -17.313771135173745
1400 -0.012353995069861411 -17.325960185471917 -0.012351441709324718 -17.32612257688307
1401 -0.012354444805532694 -17.33831463027745 -0.012355487188324332 -17.338478064071392
1402 -0.012355271680280566 -17.35066990195773 -0.012346550030633808 -17.350824614102027
1403 -0.012354498263448477 -17.363024400221178 -0.01235204366967082 -17.3631766577717
1404 -0.012355897948145867 -17.375380298169325 -0.012353283353149891 -17.37552994112485
1405 -0.012354676146060228 -17.387734974315386 -0.012354392930865288 -17.387884334055716
1406 -0.012354732491075993 -17.40008970680646 -0.012352253356948496 -17.400236587412664
1407 -0.01235525542870164 -17.412444962235163 -0.012356858467683196 -17.412593445880347
1408 -0.012354323966428637 -17.42479928620159 -0.012364429188892245 -17.42495787506924
1409 -0.012356282817199827 -17.437155569018792 -0.012411980656906962 -17.437369855726146
1410 -0.012353203725069761 -17.44950877274386 -0.012356622144579887 -17.449726477870726
1411 -0.012353327078744768 -17.461862099822607 -0.012357582105323672 -17.46208405997605
1412 -0.012353566009551287 -17.47421566583216 -0.012354683503508568 -17.47443874347956
1413 -0.012353629106655717 -17.486569294938814 -0.012358482414856552 -17.486797225894417
1414 -0.012353213177993894 -17.49892250811681 -0.012346663139760494 -17.499143889034176
1415 -0.012354063242673874 -17.511276571359485 -0.012367501808330416 -17.511511390842507
1416 -0.012353500770404934 -17.52363007212989 -0.012335175508633256 -17.52384656635114
1417 -0.012353757862001657 -17.535983829991892 -0.012355243135243655 -17.536201809486382
1418 -0.012353742262348533 -17.54833757225424 -0.012319716019555926 -17.548521525505937
1419 -0.012354894680902362 -17.560692466935144 -0.012351523013785481 -17.56087304851972
1420 -0.012354782456532121 -17.573047249391678 -0.012349436664953828 -17.573222485184676
1421 -0.012354373931884766 -17.585401623323563 -0.012353994557633996 -17.58557647974231
1422 -0.012359432131052017 -17.597761055454615 -0.01227240297012031 -17.59784888271243
1423 -0.012355024926364422 -17.61011608038098 -0.012356352666392923 -17.610205235378825
1424 -0.012354833958670496 -17.62247091433965 -0.012356818467378617 -17.622562053846202
1425 -0.012355274427682162 -17.634826188767335 -0.012345498567447067 -17.63490755241365
1426 -0.012354279123246669 -17.647180467890582 -0.012397079402580858 -17.647304631816233
1427 -0.012354085082188248 -17.65953455297277 -0.012350404215976597 -17.65965503603221
1428 -0.01235555591993034 -17.6718901088927 -0.012396226357668638 -17.67205126238988
1429 -0.012353957397863269 -17.684244066290564 -0.012341339094564318 -17.684392601484443
1430 -0.01235372768715024 -17.696597793977713 -0.012354383897036313 -17.69674698538148
1431 -0.01235550306737423 -17.70895329704509 -0.012335034878924489 -17.709082020260404
1432 -0.012352969637140632 -17.72130626668223 -0.012341569270938635 -17.72142358953134
1433 -0.012354246713221073 -17.733660513395453 -0.012358525209128857 -17.73378211474047
1434 -0.012354631396010517 -17.746015144791464 -0.012361517874523997 -17.746143632614995
1435 -0.012352669797837734 -17.758367814589302 -0.012364922696724534 -17.75850855531172
1436 -0.012354591302573681 -17.770722405891878 -0.012354845553636551 -17.77086340086536
1437 -0.01235277415253222 -17.78307518004441 -0.012350719468668104 -17.783214120334026
1438 -0.01235795863904059 -17.79543313868345 -0.012411428848281503 -17.795625549182308
1439 -0.012354892492294312 -17.807788031175743 -0.01237971056252718 -17.808005259744835
1440 -0.012353364285081625 -17.820141395460826 -0.012345841713249683 -17.820351101458083
1441 -0.012353257602080702 -17.832494653062906 -0.0123726817779243 -17.83272378323601
1442 -0.012352188350632787 -17.84484684141354 -0.012354624224826694 -17.845078407460836
1443 -0.01235274998471141 -17.85719959139825 -0.012351061031222344 -17.857429468492057
1444 -0.012351417355239392 -17.86955100875349 -0.012353708734735847 -17.869783177226793
1445 -0.01235241387039423 -17.881903422623886 -0.012354384502395987 -17.882137561729188
1446 -0.012352340389043093 -17.89425576301293 -0.012344652181491255 -17.894482213910678
1447 -0.012358594033867121 -17.906614357046795 -0.012380261952057482 -17.906862475862734
1448 -0.012351543363183736 -17.91896590040998 -0.01235082969069481 -17.91921330555343
1449 -0.012354124197736382 -17.931320024607714 -0.012357188388705254 -17.931570493942136
1450 -0.012352593382820487 -17.943672617990536 -0.012347595673054457 -17.94391808961519
1451 -0.012349206814542412 -17.956021824805077 -0.012397849466651678 -17.956315939081843
1452 -0.01235049832612276 -17.9683723231312 -0.01234961743466556 -17.96866555651651
1453 -0.012352358177304268 -17.9807246813085 -0.01235159537754953 -17.981017151894058
1454 -0.012352390121668578 -17.99307707143017 -0.012354194372892379 -17.99337134626695
1455 -0.012352062482386827 -18.005429133912557 -0.012358640460297466 -18.00572998672725
1456 -0.012352465093135834 -18.017781599005694 -0.012353434832766652 -18.018083421560018
1457 -0.012352487631142139 -18.030134086636835 -0.012350334413349628 -18.030433755973366
1458 -0.012352435709908604 -18.042486522346742 -0.012351955706253647 -18.04278571167962
1459 -0.0123523632530123 -18.054838885599754 -0.012361646257340908 -18.05514735793696
1460 -0.01235327571630478 -18.067192161316058 -0.012345897033810616 -18.06749325497077
1461 -0.01235276684165001 -18.07954492815771 -0.012365869712084532 -18.079859124682855
1462 -0.012352297501638531 -18.09189722565935 -0.012335308222100138 -18.092194432904954
1463 -0.012357251113280654 -18.104254476772628 -0.0122163160238415 -18.104410748928796
1464 -0.012354385619983078 -18.11660886239261 -0.012353985477238894 -18.116764734406036
1465 -0.012353689363226294 -18.128962551755837 -0.0123548180796206 -18.12911955248566
1466 -0.012353965966030955 -18.14131651772187 -0.012353242002427578 -18.141472794488084
1467 -0.01235438035801053 -18.15367089807988 -0.01235667890869081 -18.153829473396776
1468 -0.012351973634213208 -18.166022871714095 -0.012401286885142327 -18.16623076028192
1469 -0.012352685676887631 -18.178375557390982 -0.012345993192866445 -18.178576753474786
1470 -0.012352911382913589 -18.190728468773894 -0.012353197112679482 -18.190929950587467
1471 -0.01235270882025361 -18.203081177594147 -0.012344327382743358 -18.20327427797021
1472 -0.012353009497746825 -18.215434187091894 -0.012352505046874285 -18.215626783017083
1473 -0.01235314030200243 -18.227787327393898 -0.012372950790449977 -18.227999733807533
1474 -0.012353028682991863 -18.24014035607689 -0.012346266070380807 -18.240345999877913
1475 -0.012352946307510137 -18.252493302384398 -0.012357280310243367 -18.252703280188157
1476 -0.012352333823218941 -18.264845636207617 -0.012342737428843975 -18.265046017617003
1477 -0.012354188971221447 -18.27719982517884 -0.012305678194388747 -18.27735169581139
1478 -0.012354615936055779 -18.289554441114895 -0.012356138462200761 -18.289707834273592
1479 -0.012353984173387289 -18.301908425288282 -0.012357346015051007 -18.302065180288643
1480 -0.012354215187951923 -18.314262640476233 -0.012353299837559461 -18.314418480126204
1481 -0.012353540584444999 -18.32661618106068 -0.012349989544600249 -18.326768469670803
1482 -0.012354156794026494 -18.338970337854704 -0.012359810434281826 -18.339128280105086
1483 -0.012354149669408798 -18.351324487524113 -0.012352901138365268 -18.35148118124345
1484 -0.012353003490716219 -18.36367749101483 -0.012322988221421837 -18.36380416946487
1485 -0.012352936016395689 -18.376030427031225 -0.012332291202619671 -18.37613646066749
1486 -0.01235594698227942 -18.388386374013503 -0.01235209172591567 -18.388488552393405
1487 -0.012354065803810954 -18.400740439817316 -0.012346953433007003 -18.40083550582641
1488 -0.012356135854497552 -18.413096575671812 -0.012323960987851023 -18.41315946681426
1489 -0.012353759352117777 -18.42545033502393 -0.012377150543034076 -18.425536617357295
1490 -0.012354171369224787 -18.437804506393153 -0.012356528080999851 -18.437893145438295
1491 -0.012354775099083781 -18.450159281492237 -0.012347161956131458 -18.450240307394427
1492 -0.012354959547519685 -18.462514241039756 -0.012360256537795067 -18.462600563932224
1493 -0.012354868510738016 -18.474869109550493 -0.012346242927014828 -18.47494680685924
1494 -0.01235451097600162 -18.487223620526496 -0.012355616874992847 -18.48730242373423
1495 -0.012355238758027553 -18.499578859284522 -0.012334541883319616 -18.49963696561755
1496 -0.012354869209229947 -18.51193372849375 -0.012340044882148505 -18.5119770104997
1497 -0.012353522051125766 -18.524287250544877 -0.01238321214914322 -18.52436022264884
1498 -0.012354422826319933 -18.536641673371197 -0.012357932841405272 -18.536718155490245
1499 -0.012354690767824649 -18.548996364139022 -0.012354083452373743 -18.549072238942617
1500 -0.0123537324834615 -18.561350096622483 -0.012352283159270883 -18.561424522101888
1501 -0.012355554150417447 -18.5737056507729 -0.01238089958205819 -18.573805421683947
1502 -0.012354381429031492 -18.58606003220193 -0.01237974208779633 -18.58618516377174
1503 -0.012352867471054196 -18.598412899672986 -0.012357389880344271 -18.598542553652084
1504 -0.012353165075182915 -18.61076606474817 -0.012351103033870459 -18.610893656685956
1505 -0.012353716418147087 -18.623119781166316 -0.012357496609911322 -18.623251153295868
1506 -0.012353594228625298 -18.63547337539494 -0.012349879182875157 -18.635601032478743
1507 -0.01235396764241159 -18.647827343037353 -0.012348702503368258 -18.64794973498211
1508 -0.012352952919900417 -18.660180295957254 -0.012331412127241492 -18.66028114710935
1509 -0.01235346682369709 -18.67253376278095 -0.012368820188567043 -18.672649967297918
1510 -0.012353809038177132 -18.68488757181913 -0.012355093145743012 -18.68500506044366
1511 -0.012352815363556147 -18.697240387182685 -0.012405636068433524 -18.697410696512094
1512 -0.012353187706321479 -18.709593574889006 -0.012348547205328941 -18.70975924371742
1513 -0.012348893005400896 -18.721942467894408 -0.012375591835007072 -18.722134835552428
1514 -0.012352703278884292 -18.734295171173294 -0.012345395656302572 -18.73448023120873
1515 -0.012352409819141031 -18.746647580992434 -0.012354813050478697 -18.74683504425921
1516 -0.01235273159109056 -18.759000312583524 -0.012352399760857224 -18.759187444020068
1517 -0.012352165952324867 -18.77135247853585 -0.012350579118356108 -18.771538023138422
1518 -0.012352755293250084 -18.7837052338291 -0.012352839671075344 -18.783890862809496
1519 -0.012353041023015977 -18.796058274852115 -0.012355795409530402 -18.796246658219026
1520 -0.012352089863270521 -18.808410364715385 -0.012362032011151314 -18.808608690230177
1521 -0.01235265526920557 -18.82076301998459 -0.012283380003646016 -18.82089207023382
1522 -0.012353694858029484 -18.833116714842618 -0.012353991437703372 -18.833246061671524
1523 -0.01235430771484971 -18.84547102255747 -0.012354782456532121 -18.845600844128057
1524 -0.01235300931148231 -18.85782403186895 -0.012369723711162805 -18.85797056783922
1525 -0.01235479568131268 -18.870178827550262 -0.012368779350072145 -18.870339347189294
1526 -0.012352913338690995 -18.882531740888954 -0.01235335054807365 -18.88269269773737
1527 -0.012352559249848127 -18.894884300138802 -0.012362098833546043 -18.895054796570914
1528 -0.012352451542392373 -18.907236751681193 -0.012344818888232112 -18.907399615459145
1529 -0.012352538388222456 -18.919589290069414 -0.012345888977870345 -18.919745504437014
1530 -0.012354066642001272 -18.931943356711415 -0.012379031023010611 -18.932124535460023
1531 -0.012351811118423938 -18.94429516782984 -0.012346440460532904 -18.944470975920556
1532 -0.012353149941191077 -18.95664831777103 -0.012355974595993757 -18.95682695051655
1533 -0.012352579971775413 -18.969000897742806 -0.01235161959193647 -18.969178570108486
1534 -0.012353137927129864 -18.981354035669934 -0.012353227846324444 -18.981531797954812
1535 -0.012352581229060888 -18.993706616898994 -0.012365686288103462 -18.993897484242915
1536 -0.012353009637445211 -19.006059626536437 -0.012365708826109767 -19.006263193069024
1537 -0.012353274412453175 -19.018412900948892 -0.012327281991019845 -19.018590475060044
1538 -0.012350431596860289 -19.030763332545753 -0.012344635743647813 -19.030935110803693
1539 -0.012353654997423292 -19.043116987543176 -0.012357408925890923 -19.043292519729583
1540 -0.012352734012529254 -19.055469721555706 -0.012356145493686198 -19.05564866522327
1541 -0.012352684885263443 -19.06782240644097 -0.012350274855270982 -19.067998940078542
1542 -0.012353323586285114 -19.080175730027257 -0.012389901373535395 -19.080388841452077
1543 -0.012352504022419452 -19.092528234049677 -0.012344907969236374 -19.092733749421313
1544 -0.012352271983399988 -19.104880506033076 -0.012347350269556046 -19.10508109969087
1545 -0.01235282071866095 -19.117233326751737 -0.012353499466553331 -19.117434599157423
1546 -0.012353098066523672 -19.12958642481826 -0.012351956916972995 -19.129786556074396
1547 -0.012353340489789843 -19.14193976530805 -0.012343911733478308 -19.142130467807874
1548 -0.012352252332493662 -19.154292017640543 -0.012354119447991252 -19.154484587255865
1549 -0.012350985035300254 -19.166643002675844 -0.01246508709155023 -19.166949674347414
1550 -0.012351678870618343 -19.178994681546463 -0.012355247745290399 -19.179304922092705
1551 -0.012351140845566988 -19.19134582239203 -0.012360634189099074 -19.191665556281805
1552 -0.012351281056180597 -19.20369710344821 -0.012349224323406816 -19.204014780605213
1553 -0.012350533716380596 -19.21604763716459 -0.012371513340622187 -19.216386293945835
1554 -0.012350633880123496 -19.228398271044714 -0.012353957025334239 -19.228740250971168
1555 -0.012350483844056726 -19.24074875488877 -0.012347018951550126 -19.24108726992272
1556 -0.012354472139850258 -19.25310322702862 -0.012398794572800399 -19.25348606449552
1557 -0.012351584993302822 -19.265454812021925 -0.01236745435744524 -19.265853518852964
1558 -0.012349885050207376 -19.27780469707213 -0.012350969761610032 -19.278204488614573
1559 -0.012350662657991052 -19.29015535973012 -0.012350327335298061 -19.29055481594987
1560 -0.012349993363022805 -19.302505353093146 -0.012348293699324131 -19.302903109649197
1561 -0.012349825259298087 -19.314855178352445 -0.012350993463769555 -19.315254103112967
1562 -0.0123504638671875 -19.32720564221963 -0.012352571450173854 -19.32760667456314
1563 -0.012349993782117962 -19.339555636001748 -0.012350439326837659 -19.339957113889977
1564 -0.012350467639043928 -19.351906103640793 -0.012345319241285324 -19.35230243313126
1565 -0.01235100976191461 -19.364257113402708 -0.012349026603624224 -19.364651459734883
1566 -0.01235138950869441 -19.376608502911402 -0.01234352313913405 -19.376994982874017
1567 -0.012351272208616138 -19.388959775120018 -0.012389436177909375 -19.389384419051925
1568 -0.012351177027449011 -19.401310952147465 -0.012360753491520882 -19.401745172543446
1569 -0.012349432380869985 -19.413660384528335 -0.012335273437201977 -19.414080445980648
1570 -0.012350061442703009 -19.426010445971038 -0.012343129515647889 -19.426423575496298
1571 -0.012349979300051928 -19.43836042527109 -0.012380914436653257 -19.438804489932952
1572 -0.012347298813983798 -19.450707724085074 -0.012413835851475596 -19.451218325784428
1573 -0.012349007371813058 -19.463056731456888 -0.012342756614089012 -19.463561082398517
1574 -0.01234927293844521 -19.47540600439533 -0.012345717893913389 -19.47590680029243
1575 -0.012353188218548894 -19.48775919261388 -0.012280997075140476 -19.488187797367573
1576 -0.012350583868101239 -19.50010977648198 -0.012358738901093602 -19.500546536268665
1577 -0.012350928131490945 -19.51246070461347 -0.012351911095902324 -19.512898447364567
1578 -0.012350334692746401 -19.52481103930622 -0.012348124897107482 -19.525246572261675
1579 -0.012350574834272265 -19.53716161414049 -0.01235654130578041 -19.537603113567457
1580 -0.012348797963932156 -19.54951041210442 -0.01236893399618566 -19.549972047563642
1581 -0.012350905872881412 -19.561861317977304 -0.012327553750947118 -19.56229960131459
1582 -0.012348696822300553 -19.574210014799604 -0.012351885810494423 -19.574651487125085
1583 -0.012351145083084703 -19.586561159882688 -0.012350647617131472 -19.587002134742217
1584 -0.012350799283012748 -19.5989119591657 -0.012334189936518669 -19.599336324678735
1585 -0.012354086805135011 -19.611266045970837 -0.012385636568069458 -19.611721961246804
1586 -0.012349557317793369 -19.62361560328863 -0.012354496819898485 -19.624076458066703
1587 -0.012351368460804224 -19.635966971749436 -0.012337905960157514 -19.636414364026862
1588 -0.012350705359131098 -19.64831767710857 -0.012350745685398578 -19.64876510971226
1589 -0.012350014876574278 -19.660667691985143 -0.01234623659402132 -19.66111134630628
1590 -0.012350390059873461 -19.673018082045015 -0.012348173325881362 -19.673459519632164
1591 -0.012349713081493973 -19.68536779512651 -0.012356289150193333 -19.68581580878236
1592 -0.01235074559226632 -19.697718540718775 -0.012384513951838016 -19.698200322734195
1593 -0.012350614089518786 -19.710069154808295 -0.012355086533352733 -19.71055540926755
1594 -0.012350415671244263 -19.722419570479538 -0.012350176461040974 -19.72290558572859
1595 -0.01235106335952878 -19.734770633839066 -0.012348299846053123 -19.735253885574643
1596 -0.01234944062307477 -19.747120074462142 -0.012182384030893445 -19.747436269605537
1597 -0.012353627942502499 -19.759473702404645 -0.012348040100187063 -19.759784309705722
1598 -0.012353578815236688 -19.77182728121988 -0.012358412006869912 -19.77214272171259
1599 -0.012353170337155462 -19.784180451557038 -0.012353207217529416 -19.78449592893012
1600 -0.012353055784478784 -19.79653350734152 -0.012353673204779625 -19.7968496021349
1601 -0.012353909155353903 -19.808887416496873 -0.012357697775587439 -19.809207299910486
1602 -0.012353162001818418 -19.821240578498692 -0.012351188203319907 -19.821558488113805
1603 -0.012353428499773144 -19.833594006998464 -0.012295809015631676 -19.833854297129438
1604 -0.012354567507281899 -19.845948574505744 -0.012355855340138078 -19.846210152469578
1605 -0.012354093184694648 -19.858302667690438 -0.012354846252128482 -19.858564998721707
1606 -0.012355141062289476 -19.87065780875273 -0.012357228016480804 -19.870922226738188
1607 -0.012354461895301937 -19.88301227064803 -0.012356764590367674 -19.883278991328556
1608 -0.012354005128145218 -19.895366275776176 -0.01235702526755631 -19.89563601659611
1609 -0.01235415656119585 -19.90772043233737 -0.012354567227885128 -19.907990583823995
1610 -0.012353822495788336 -19.92007425483316 -0.012345384759828448 -19.920335968583824
1611 -0.012354385759681463 -19.932428640592843 -0.012346157245337963 -19.932682125829164
1612 -0.012356481840834021 -19.944785122433675 -0.012326206266880035 -19.945008332096045
1613 -0.012355741439387202 -19.95714086387306 -0.012350320350378752 -19.957358652446423
1614 -0.012355049140751362 -19.969495913013812 -0.01239651432260871 -19.969755166769033
1615 -0.012352855084463954 -19.981848768098278 -0.01234173527918756 -19.98209690204822
1616 -0.01235385863110423 -19.994202626729383 -0.01235930435359478 -19.994456206401814
1617 -0.012355027068406344 -20.00655765379779 -0.012331010168418288 -20.00678721657023
1618 -0.01235819044522941 -20.01891584424302 -0.012362605566158891 -20.01914982213639
1619 -0.012354600615799427 -20.03127044485882 -0.012351540941745042 -20.031501363078135
1620 -0.01235426738858223 -20.0436247122474 -0.012353772763162851 -20.043855135841298
1621 -0.01235488262027502 -20.055979594867676 -0.012346194824203849 -20.056201330665502
1622 -0.01235793880186975 -20.068337533669546 -0.012352180713787676 -20.06855351137929
1623 -0.012354639265686274 -20.080692172935233 -0.01235171896405518 -20.080905230343344
1624 -0.012355367979034781 -20.093047540914267 -0.012359240464866162 -20.09326447080821
1625 -0.012354735238477587 -20.105402276152745 -0.01234743297100067 -20.105611903779213
1626 -0.012354315491393209 -20.117756591644138 -0.01239429907873273 -20.118006202857945
1627 -0.012354055372998118 -20.130110647017137 -0.012339278729632497 -20.13034548158758
1628 -0.01235411036759615 -20.142464757384733 -0.012349052121862769 -20.14269453370944
1629 -0.012354949163272977 -20.154819706548007 -0.012332998029887677 -20.15502753173933
1630 -0.01235426519997418 -20.16717397174798 -0.012340626353397966 -20.167368158092728
1631 -0.012355185113847256 -20.17952915686183 -0.012331924634054303 -20.179700082726782
1632 -0.012355313170701265 -20.19188447003253 -0.012381134601309896 -20.19208121732809
1633 -0.012353430967777967 -20.204237901000308 -0.01239237105473876 -20.20447358838283
1634 -0.012353543331846595 -20.216591444332156 -0.012353620491921902 -20.21682720887475
1635 -0.012353560235351325 -20.228945004567507 -0.012358852429315448 -20.229186061304066
1636 -0.012353391526266933 -20.241298396093775 -0.012342380965128541 -20.241528442269196
1637 -0.012353395763784646 -20.25365179185756 -0.012344238394871355 -20.253872680664067
1638 -0.01235362933948636 -20.266005421197047 -0.01235359706915915 -20.266226277733224
1639 -0.01235322798602283 -20.27835864918307 -0.01235202858224511 -20.27857830631547
1640 -0.012353625521063805 -20.290712274704134 -0.012355032423511148 -20.29093333873898
1641 -0.012362012080848217 -20.303074286784984 -0.012386194011196495 -20.303319532750177
1642 -0.012352791288867593 -20.315427078073853 -0.01235288823954761 -20.315672420989724
1643 -0.012352538574486972 -20.32777961664834 -0.012353017181158065 -20.328025438170883
1644 -0.012352644046768547 -20.340132260695107 -0.0123486605938524 -20.340374098764734
1645 -0.012351898336783051 -20.35248415903189 -0.012349441275000572 -20.352723540039733
1646 -0.012352605955675245 -20.364836764987565 -0.01235998417250812 -20.365083524212242
1647 -0.012354074651375413 -20.377190839638942 -0.012365811038762331 -20.377449335251004
1648 -0.012348750419914723 -20.389539590058856 -0.012396151246502996 -20.389845486497506
1649 -0.012351117515936493 -20.401890707574793 -0.012348501151427627 -20.402193987648936
1650 -0.012351568415760994 -20.414242275990553 -0.012351813213899731 -20.414545800862836
1651 -0.012352412194013595 -20.426594688184565 -0.012356398534029723 -20.426902199396867
1652 -0.012349847983568907 -20.438944536168133 -0.012380669871345163 -20.43928286926821
1653 -0.012351020565256476 -20.45129555673339 -0.012349690636619925 -20.45163255990483
1654 -0.012351750629022717 -20.46364730736241 -0.0123566803522408 -20.46398924025707
1655 -0.012349676992744207 -20.475996984355156 -0.012385755870491266 -20.47637499612756
1656 -0.01235254919156432 -20.48834953354672 -0.012307294039055705 -20.488682290166615
1657 -0.012350321747362614 -20.500699855294084 -0.012354220589622855 -20.501036510756236
1658 -0.012350716814398765 -20.513050572108483 -0.012351600965484977 -20.51338811172172
1659 -0.012351013533771039 -20.525401585642253 -0.012355827121064067 -20.525743938842783
1660 -0.012351216049864888 -20.53775280169212 -0.012350279977545143 -20.53809421882033
1661 -0.012350502982735634 -20.550103304674852 -0.01234321016818285 -20.550437428988513
1662 -0.012350346660241485 -20.562453651335094 -0.012370840599760412 -20.562808269588274
1663 -0.012349801417440177 -20.574803452752533 -0.012348316190764309 -20.575156585779037
1664 -0.012350574415177108 -20.58715402716771 -0.01234723487868905 -20.587503820657727
1665 -0.012350292084738613 -20.59950431925245 -0.01234501083381474 -20.599848831491542
1666 -0.012350277416408062 -20.61185459666886 -0.012347502633929253 -20.61219633412547
1667 -0.012351386435329913 -20.62420598310419 -0.012331276154145598 -20.624527610279618
1668 -0.012351882550865412 -20.636557865655057 -0.012357872305437922 -20.636885482585054
1669 -0.012350472016260028 -20.648908337671315 -0.012342901201918721 -20.649228383786973
1670 -0.012349149445071816 -20.661257487116387 -0.01233166349120438 -20.661560047278176
1671 -0.012352518970146775 -20.673610006086534 -0.012347629433497787 -20.673907676711675
1672 -0.01235219556838274 -20.685962201654917 -0.012353859236463904 -20.686261535948137
1673 -0.012351722503080965 -20.698313924157997 -0.012344663729891181 -20.69860619967803
1674 -0.012352741882205009 -20.7106666660402 -0.01234978442080319 -20.71095598409883
1675 -0.012350629502907395 -20.72301729554311 -0.01243972610682249 -20.723395710205654
1676 -0.01235142364166677 -20.735368719184777 -0.012346090609207749 -20.73574180081486
1677 -0.012351953703910113 -20.747720672888686 -0.012353136762976646 -20.748094937577836
1678 -0.012349351868033409 -20.76007002475672 -0.012303556269034743 -20.76039849384687
1679 -0.012352500297129154 -20.772422525053848 -0.012366031762212515 -20.772764525609084
1680 -0.012351351883262396 -20.78477387693711 -0.01233081817626953 -20.785095343785354
1681 -0.012352622719481588 -20.797126499656592 -0.012335321540012956 -20.79743066532537
1682 -0.012351754447445273 -20.809478254104036 -0.012353876326233148 -20.809784541651602
1683 -0.012352728750556707 -20.821830982854593 -0.012355453334748745 -20.82213999498635
1684 -0.012349351169541478 -20.834180334024133 -0.012366089224815368 -20.834506084211167
1685 -0.012351713981479407 -20.846532048005614 -0.012351863225921989 -20.84685794743709
1686 -0.012351303128525615 -20.85888335113414 -0.012357947649434209 -20.859215895086525
1687 -0.012351914029568433 -20.87123526516371 -0.012350408639758826 -20.871566303726283
1688 -0.012351728696376085 -20.883586993860085 -0.012364549795165658 -20.88393085352145
1689 -0.012358356546610594 -20.895945350406695 -0.01232033697888255 -20.89625119050033
1690 -0.012351732840761543 -20.908297083247458 -0.01235089497640729 -20.908602085476737
1691 -0.012352598132565618 -20.920649681380024 -0.012348965741693974 -20.92095105121843
1692 -0.012353357439860702 -20.933003038819884 -0.01237645368091762 -20.93332750489935
1693 -0.012351019820198417 -20.94535405864008 -0.012332434393465519 -20.945659939292813
1694 -0.012352127768099307 -20.95770618640818 -0.012380636343732477 -20.958040575636545
1695 -0.012349294312298299 -20.97005548072048 -0.012285435618832708 -20.970326011255377
1696 -0.012352334288880228 -20.98240781500936 -0.012345993099734187 -20.982672004355113
1697 -0.012353481305763126 -20.994761296315122 -0.012351600546389818 -20.9950236049015
1698 -0.012352773966267706 -21.00711407028139 -0.012348359869793057 -21.007371964771295
1699 -0.012353303842246532 -21.019467374123636 -0.012355649471282959 -21.019727614242576
1700 -0.0123529895208776 -21.031820363644513 -0.012379398941993714 -21.03210701318457
1701 -0.012352574290707708 -21.044172937935222 -0.012365711200982333 -21.044472724385553
1702 -0.012352196732535958 -21.05652513466776 -0.012352983094751835 -21.056825707480304
1703 -0.01235271180048585 -21.068877846468244 -0.012355120480060577 -21.069180827960363
1704 -0.012353073759004473 -21.08123092022725 -0.012348117493093013 -21.081528945453456
1705 -0.012352166697382927 -21.09358308692463 -0.012349564116448164 -21.093878509569905
1706 -0.012353250291198492 -21.10593633721583 -0.012355805421248079 -21.106234314991152
1707 -0.012351871561259031 -21.118288208777088 -0.01234923591837287 -21.118583550909523
1708 -0.012351463502272963 -21.13063967227936 -0.012358937552198768 -21.130942488461724
1709 -0.012350622517988085 -21.14299029479735 -0.012388369254767894 -21.143330857716492
1710 -0.012351874122396111 -21.155342168919745 -0.012351749977096916 -21.15568260769359
1711 -0.01235216106288135 -21.167694329982627 -0.01234729466959834 -21.168029902363187
1712 -0.012352091260254383 -21.18004642124288 -0.012309211539104581 -21.180339113902292
1713 -0.012351689767092467 -21.192398111009975 -0.012346913479268551 -21.192686027381562
1714 -0.012353583052754403 -21.20475169406273 -0.012356917466968298 -21.20504294484853
1715 -0.012352066393941642 -21.21710376045667 -0.012340889032930135 -21.21738383388146
1716 -0.012352234777063131 -21.22945599523373 -0.012355903722345829 -21.229739737603804
1717 -0.012352780066430568 -21.24180877530016 -0.012355727795511483 -21.242095465399316
1718 -0.012351663270965218 -21.254160438571127 -0.0123847933486104 -21.254480258747925
1719 -0.012353254761546851 -21.266513693332673 -0.01235729013569653 -21.266837548883622
1720 -0.012354487832635642 -21.278868181165308 -0.012400043383240699 -21.279237592266863
1721 -0.012352626956999301 -21.291220808122308 -0.012353581143543124 -21.291591173410406
1722 -0.012358397571370005 -21.303579205693676 -0.012340174755081534 -21.303931348165488
1723 -0.012354161031544209 -21.315933366725222 -0.012369905877858401 -21.316301254043346
1724 -0.01235237643122673 -21.32828574315645 -0.012350846733897924 -21.328652100777244
1725 -0.01235296493396163 -21.34063870809041 -0.01235057390294969 -21.341002674680194
1726 -0.012352681625634432 -21.352991389716045 -0.012351479334756731 -21.35335415401495
1727 -0.012352303043007851 -21.365343692759055 -0.01235304488800466 -21.365707198902957
1728 -0.012352214148268103 -21.377695906907324 -0.012334588402882218 -21.37804178730584
1729 -0.01235375707037747 -21.390049663977702 -0.012340932944789528 -21.390382720250628
1730 -0.012352085439488292 -21.40240174941719 -0.01232490511611104 -21.402707625366737
1731 -0.012352344719693065 -21.414754094136885 -0.012360494816675782 -21.415068120183413
1732 -0.012353328615427017 -21.42710742275231 -0.012343603232875467 -21.427411723416288
1733 -0.01235275245271623 -21.439460175205028 -0.012350242305546998 -21.439761965721836
1734 -0.012355817295610905 -21.451815992500638 -0.012319297809153796 -21.45208126353099
1735 -0.012353459745645523 -21.464169452246285 -0.012380498833954335 -21.464461762364945
1736 -0.012351745227351784 -21.476521197473637 -0.012334544071927666 -21.47679630643687
1737 -0.012353647127747535 -21.488874844601384 -0.012359312642365694 -21.489155619079238
1738 -0.012354023475199937 -21.501228868076584 -0.012291254848241806 -21.50144687392748
1739 -0.01235353434458375 -21.513582402421168 -0.012361189397051931 -21.513808063324532
1740 -0.012354497285559773 -21.52593689970673 -0.012348302081227303 -21.52615636540576
1741 -0.012354571046307683 -21.538291470753038 -0.012354357121512293 -21.538510722527274
1742 -0.012354364432394505 -21.55064583518543 -0.012352367769926787 -21.550863090297202
1743 -0.01235427288338542 -21.563000108068817 -0.01235649436712265 -21.563219584664324
1744 -0.01235410408116877 -21.575354212149985 -0.012337985215708613 -21.575557569880033
1745 -0.012354529229924083 -21.58770874137991 -0.012361331982538104 -21.587918901862572
1746 -0.012356331991031765 -21.600065073370942 -0.012246653018519283 -21.60016555488109
1747 -0.012355697946622968 -21.612420771317566 -0.012360249413177371 -21.61252580429427
1748 -0.012355296080932021 -21.6247760673985 -0.012348955823108554 -21.624874760117375
1749 -0.01235569380223751 -21.637131761200738 -0.012356774881482124 -21.637231534998858
1750 -0.01235568430274725 -21.649487445503485 -0.012348635168746114 -21.649580170167603
1751 -0.012355921184644103 -21.661843366688128 -0.012340907286852599 -21.661921077454455
1752 -0.012355983396992088 -21.67419935008512 -0.012356091290712357 -21.674277168745167
1753 -0.012355003319680691 -21.6865543534048 -0.012356836581602693 -21.68663400532677
1754 -0.012354898499324918 -21.698909251904126 -0.012370522739365697 -21.699004528066137
1755 -0.012355109257623554 -21.71126436116175 -0.012354176491498947 -21.711358704557636
1756 -0.012355051329359412 -21.723619412491107 -0.012398999510332942 -21.723757704067967
1757 -0.012353359628468752 -21.735972772119577 -0.012326415861025453 -21.736084119928993
1758 -0.012354296585544943 -21.748327068705123 -0.012353097461163998 -21.74843721739016
1759 -0.012357038538902998 -21.760684107244025 -0.012353154039010406 -21.76079037142917
1760 -0.012356472993269562 -21.773040580237293 -0.012322928942739963 -21.77311330037191
1761 -0.012359345983713865 -21.785399926221007 -0.012333065224811434 -21.785446365596723
1762 -0.012355268048122526 -21.79775519426913 -0.012354896450415254 -21.797801262047138
1763 -0.012354271952062845 -21.810109466221192 -0.012367292447015643 -21.810168554494155
1764 -0.012358787143602968 -21.822468253364796 -0.012362643238157034 -21.82253119773231
1765 -0.012354460638016462 -21.83482271400281 -0.01235629664734006 -21.83488749437965
1766 -0.012353617418557405 -21.84717633142137 -0.012360212206840516 -21.84724770658649
1767 -0.01235376470722258 -21.85953009612859 -0.012361423717811704 -21.859609130304303
1768 -0.012356263399124146 -21.871886359527714 -0.012401425233110785 -21.872010555537415
1769 -0.012352333776652813 -21.88423869330437 -0.012370033795014024 -21.88438058933243
1770 -0.012353840237483382 -21.896592533541853 -0.01234737322665751 -21.896727962559087
1771 -0.012353476788848638 -21.908946010330702 -0.012362925661727786 -21.909090888220813
1772 -0.012353797722607852 -21.92129980805331 -0.012341448478400708 -21.921432336699215
1773 -0.012353746173903345 -21.933653554227213 -0.012354477541521192 -21.933786814240737
1774 -0.012353825708851218 -21.946007379936063 -0.012356098275631666 -21.94614291251637
1775 -0.01235298877581954 -21.958360368711883 -0.012340800603851676 -21.95848371312022
1776 -0.012353966990485788 -21.970714335702368 -0.012371101044118404 -21.970854814164337
1777 -0.012358725676313043 -21.983073061378683 -0.012415141938254238 -21.983269956102593
1778 -0.012351721292361617 -21.995424782671044 -0.012359101697802544 -21.995629057800397
1779 -0.012347788829356433 -22.0077725715004 -0.012430962594226002 -22.008060020394623
1780 -0.012351268716156483 -22.020123840216556 -0.01234738533385098 -22.020407405728474
1781 -0.012351573212072253 -22.032475413428628 -0.012348692957311868 -22.032756098685784
1782 -0.01235156594775617 -22.044826979376385 -0.012356419395655394 -22.04511251808144
1783 -0.012351955752819777 -22.057178935129205 -0.012351364875212312 -22.05746388295665
1784 -0.012351259589195251 -22.0695301947184 -0.012368335155770183 -22.06983221811242
1785 -0.01235427549108863 -22.081884470209488 -0.012377269519492983 -22.082209487631914
1786 -0.012350849388167263 -22.094235319597654 -0.01235320121049881 -22.094562688842412
1787 -0.012351024895906448 -22.10658634449356 -0.012346103880554437 -22.106908792722965
1788 -0.012351441802456975 -22.11893778629602 -0.012348226085305215 -22.11925701880827
1789 -0.012351474724709988 -22.13128926102073 -0.012314275186508895 -22.131571293994778
1790 -0.01235234271734953 -22.14364160373808 -0.012347981100901961 -22.14391927509568
1791 -0.01235324707813561 -22.155994850816214 -0.012348106829449534 -22.15626738192513
1792 -0.0123534569516778 -22.168348307767893 -0.01237548915669322 -22.168642871081822
1793 -0.012354465015232564 -22.180702772783125 -0.01233524181880057 -22.180978112900622
1794 -0.012352703465148806 -22.193055476248272 -0.012339093536138535 -22.19331720643676
1795 -0.01235610800795257 -22.205411584256225 -0.012395636597648262 -22.20571284303441
1796 -0.012353824125602842 -22.21776540838183 -0.012310003070160747 -22.21802284610457
1797 -0.012352984072640539 -22.23011839245447 -0.012361614918336272 -22.230384461022908
1798 -0.012351009203121066 -22.242469401657594 -0.01234260960482061 -22.24272707062773
1799 -0.012350093154236675 -22.25481949481183 -0.012276424886658787 -22.255003495514387
1800 -0.01235436531715095 -22.26717386012898 -0.012344253296032549 -22.26734774881042
1801 -0.012353812251240015 -22.279527672380222 -0.012358113145455717 -22.279705861955875
1802 -0.01235451833344996 -22.29188219071367 -0.012351988954469562 -22.292057850910346
1803 -0.012352283811196685 -22.30423447452487 -0.012371104629710316 -22.304428955540057
1804 -0.012354559917002916 -22.316589034441872 -0.012329519772902132 -22.31675847531296
1805 -0.012351977732032537 -22.328941012173903 -0.01232969514094293 -22.3290881704539
1806 -0.012353074038401246 -22.341294086212304 -0.012372281216084958 -22.341460451669985
1807 -0.01235199491493404 -22.353646081127238 -0.012315451167523861 -22.35377590283751
1808 -0.012354370718821884 -22.36600045184606 -0.012343410402536392 -22.366119313240045
1809 -0.012353644194081425 -22.37835409604014 -0.012363454699516297 -22.378482767939563
1810 -0.01235600169748068 -22.39071009773762 -0.012417269498109817 -22.39090003743767
1811 -0.012353578768670558 -22.403063676506292 -0.012349870754405856 -22.403249908192077
1812 -0.012353021558374167 -22.415416698064668 -0.012351406598463654 -22.41560131479054
1813 -0.012353247590363025 -22.42776994565503 -0.012347163911908866 -22.427948478702447
1814 -0.012354659801349043 -22.44012460545638 -0.012324274610728025 -22.440272753313174
1815 -0.012358429422602058 -22.45248303487898 -0.01236247355118394 -22.45263522686436
1816 -0.012353256065398454 -22.46483629094438 -0.012317739985883236 -22.46495296685024
1817 -0.012354555027559399 -22.47719084597194 -0.01235428936779499 -22.477307256218037
1818 -0.012355477968230843 -22.48954632394017 -0.012360382173210383 -22.489667638391246
1819 -0.012354402476921678 -22.501900726417094 -0.012354833446443081 -22.50202247183769
1820 -0.01235523894429207 -22.514255965361386 -0.012366674095392226 -22.514389145933084
1821 -0.012353481212630867 -22.526609446574017 -0.012351622898131609 -22.526740768831214
1822 -0.012354453606531025 -22.538963900180548 -0.01236073994077742 -22.539101508771992
1823 -0.012355350563302636 -22.551319250743852 -0.012285256944596767 -22.55138676571659
1824 -0.012355649005621671 -22.563674899749472 -0.012364845164120198 -22.56375161088071
1825 -0.012354929093271494 -22.576029828842742 -0.012351137353107333 -22.57610274823382
1826 -0.012355153914541006 -22.588384982757283 -0.012344521889463066 -22.588447270123282
1827 -0.012355376919731497 -22.600740359677015 -0.012357307504862547 -22.600804577628146
1828 -0.012354627065360547 -22.613094986742375 -0.012348215468227864 -22.613152793096376
1829 -0.012352659599855542 -22.62544764634223 -0.012359390640631318 -22.62551218373701
1830 -0.0123498210683465 -22.63779746741058 -0.01240296675823629 -22.637915150495246
1831 -0.01235408834181726 -22.650151555752394 -0.012354820966720581 -22.650269971461967
1832 -0.012353132106363773 -22.662504687858757 -0.012359284283593296 -22.66262925574556
1833 -0.012353654112666845 -22.674858341971422 -0.012355084251612424 -22.674984339997174
1834 -0.012355831870809197 -22.687214173842232 -0.012320178328081965 -22.687304518325256
1835 -0.012354676518589259 -22.699568850360823 -0.012348053976893425 -22.69965257230215
1836 -0.012354279216378928 -22.7119231295772 -0.012346158968284726 -22.711998731270434
1837 -0.012354167271405458 -22.724277296848605 -0.012358257174491882 -22.724356988444924
1838 -0.01235512369312346 -22.736632420541728 -0.012327605485916137 -22.73668459393084
1839 -0.012354606250301003 -22.74898702679203 -0.012331179762259125 -22.7490157736931
1840 -0.012351157190278173 -22.761338183982307 -0.012406816054135562 -22.761422589747234
1841 -0.012353715766221286 -22.773691899748528 -0.012356068706139922 -22.773778658453374
1842 -0.012353458115831018 -22.78604535786436 -0.012351368926465512 -22.78613002737984
1843 -0.012353751715272665 -22.798399109579634 -0.01235466031357646 -22.798484687693417
1844 -0.012354080611839891 -22.810753190191473 -0.01235847882926464 -22.81084316652268
1845 -0.012352622067555784 -22.82310581225903 -0.01234036567620933 -22.82318353219889
1846 -0.012351247761398555 -22.835457060020428 -0.012327761668711901 -22.8355112938676
1847 -0.012355072423815727 -22.847812132444243 -0.012327198218554259 -22.847838492086154
1848 -0.012353478418663143 -22.860165610862907 -0.012354719219729304 -22.860193211305884
1849 -0.012354579009115695 -22.872520189872024 -0.012357001472264529 -22.872550212778147
1850 -0.012354144407436252 -22.88487433427946 -0.01235495381988585 -22.884905166598035
1851 -0.012354225339367985 -22.897228559618828 -0.012362630199640989 -22.897267796797674
1852 -0.012354969419538975 -22.90958352903837 -0.012358589423820376 -22.909626386221493
1853 -0.012349846214056015 -22.921933375252426 -0.01218059086240828 -22.9218069770839
1854 -0.012356235412880778 -22.934289610665306 -0.012364051304757595 -22.934171028388658
1855 -0.012356025353074073 -22.94664563601838 -0.012358663789927959 -22.946529692178586
1856 -0.012355756247416139 -22.959001392265797 -0.012354565551504493 -22.95888425773009
1857 -0.01235552760772407 -22.97135691987352 -0.012351757753640414 -22.971236015483733
1858 -0.012355802254751325 -22.983712722128274 -0.012351964088156819 -22.98358797957189
1859 -0.012355870753526687 -22.9960685928818 -0.012357358867302538 -22.995945338439192
1860 -0.012355579901486636 -23.00842417278329 -0.0123557323589921 -23.008301070798183
1861 -0.012353767966851592 -23.02077794075014 -0.012386649567633867 -23.020687720365817
1862 -0.012355784187093377 -23.033133724937233 -0.012348102172836661 -23.033035822538654
1863 -0.012354626087471843 -23.045488351024705 -0.012363297771662474 -23.045399120310318
1864 -0.012355115171521902 -23.05784346619623 -0.012341921543702483 -23.05774104185402
1865 -0.012355842115357518 -23.070199308311587 -0.012344118440523744 -23.070085160294543
1866 -0.012355437083169819 -23.082554745394756 -0.012334020668640732 -23.082419180963182
1867 -0.012359587335959077 -23.094914332730713 -0.012503984896466137 -23.094923165859647
1868 -0.012353441212326288 -23.10726777394304 -0.012335168523713946 -23.10725833438336
1869 -0.012354037445038556 -23.11962181138808 -0.01235538930632174 -23.11961372368968
1870 -0.012354655237868429 -23.131976466625947 -0.012370449677109718 -23.131984173366792
1871 -0.012354194093495608 -23.144330660719444 -0.012350526312366128 -23.14433469967916
1872 -0.012355229770764708 -23.15668589049021 -0.012374888919293881 -23.156709588598453
1873 -0.01235615685582161 -23.169042047346032 -0.012357056885957719 -23.16906664548441
1874 -0.012356186890974641 -23.181398234237008 -0.012338804500177502 -23.181405449984588
1875 -0.012356576835736632 -23.193754811072743 -0.012406040728092194 -23.19381149071268
1876 -0.01235324670560658 -23.20610805777835 -0.012343886261805891 -23.206155376974486
1877 -0.012353428034111857 -23.218461485812462 -0.012351929442957044 -23.218507306417443
1878 -0.012354120146483183 -23.230815605958945 -0.012341435113921762 -23.230848741531364
1879 -0.012357582245022059 -23.24317318820397 -0.01244142702780664 -23.24329016855917
1880 -0.012352746119722724 -23.255525934323693 -0.01236551459878683 -23.255655683157958
1881 -0.012351961573585868 -23.26787789589728 -0.0123718302231282 -23.268027513381085
1882 -0.01235193689353764 -23.280229832790816 -0.012354405084624886 -23.28038191846571
1883 -0.012353644520044327 -23.29258347731086 -0.012329177651554345 -23.292711096117266
1884 -0.012351495679467916 -23.304934972990328 -0.01232189112342894 -23.305032987240693
1885 -0.012352228257805109 -23.31728720124813 -0.01238023922778666 -23.31741322646848
1886 -0.012351096095517277 -23.32963829734365 -0.012335814675316215 -23.3297490411438
1887 -0.012357776192948223 -23.3419960735366 -0.01243239319883287 -23.34218143434263
1888 -0.01235100910998881 -23.354347082646587 -0.012340961256995797 -23.354522395599627
1889 -0.01235211263410747 -23.366699195280695 -0.012339275190606713 -23.366861670790232
1890 -0.012352106533944607 -23.37905130181464 -0.012352393381297589 -23.37921406417153
1891 -0.012353380769491195 -23.39140468258413 -0.012334090191870928 -23.391548154363402
1892 -0.012352359993383289 -23.403757042577514 -0.012364901369437575 -23.40391305573284
1893 -0.012352751940488816 -23.416109794518004 -0.012346429191529751 -23.41625948492437
1894 -0.012352618854492903 -23.428462413372497 -0.01236358000896871 -23.42862306493334
1895 -0.012352195847779513 -23.440814609220276 -0.012345632119104267 -23.440968697052444
1896 -0.012352264858782292 -23.45316687407906 -0.012355379713699221 -23.453324076766144
1897 -0.01235284749418497 -23.465519721573244 -0.012346697133034467 -23.465670773899177
1898 -0.012352980440482497 -23.477872702013727 -0.01232571890577674 -23.477996492804955
1899 -0.012352915434166788 -23.490225617447894 -0.012365443306043744 -23.490361936111
1900 -0.01235207482241094 -23.502577692270304 -0.012349486211314797 -23.502711422322314
1901 -0.012360103242099286 -23.514937795512402 -0.01242987704463303 -23.515141299366945
1902 -0.01235166285187006 -23.527289458364272 -0.012355983909219503 -23.527497283276166
1903 -0.012352095684036613 -23.53964155404831 -0.012352581880986691 -23.53984986515715
1904 -0.012352612940594554 -23.551994166988905 -0.01234992458485067 -23.552199789742
1905 -0.012352529633790254 -23.564346696622696 -0.012357175489887596 -23.56455696523189
1906 -0.012351218704134225 -23.57669791532683 -0.012338002119213343 -23.576894967351105
1907 -0.012352483766153454 -23.589050399092983 -0.012358334893360735 -23.589253302244465
1908 -0.012350344797596335 -23.60140074389058 -0.012403972120955587 -23.601657274365422
1909 -0.012351277749985456 -23.613752021640565 -0.01235351786017418 -23.614010792225596
1910 -0.012351275654509664 -23.626103297295074 -0.012352073565125465 -23.62636286579072
1911 -0.012352385465055704 -23.63845568276013 -0.012362964265048505 -23.63872583005577
1912 -0.012351427506655455 -23.650807110266786 -0.012345428904518485 -23.651071258960286
1913 -0.012352034915238619 -23.663159145182025 -0.012413828587159514 -23.663485087547446
1914 -0.012353234412148594 -23.675512379594174 -0.012371527962386608 -23.675856615509833
1915 -0.01235068696551025 -23.687863066559686 -0.012349610542878508 -23.68820622605271
1916 -0.012350504426285625 -23.700213570985973 -0.012348832609131933 -23.70055505866184
1917 -0.012350534368306399 -23.71256410535428 -0.012353120232000947 -23.71290817889384
1918 -0.012349896039813757 -23.724914001394094 -0.012304809922352434 -23.725212988816192
1919 -0.012351390020921827 -23.737265391415015 -0.01234970735386014 -23.737562696170052
1920 -0.01235181074589491 -23.74961720216091 -0.012352513568475842 -23.74991520973853
1921 -0.012351333117112517 -23.761968535278022 -0.012352559808641672 -23.76226776954717
1922 -0.012351346807554365 -23.774319882085578 -0.012347918190062045 -23.77461568773723
1923 -0.01235172343440354 -23.78667160551998 -0.012340510077774525 -23.786956197815005
1924 -0.012351797986775636 -23.799023403506755 -0.012354721082374454 -23.79931091889738
1925 -0.012351223966106772 -23.811374627472862 -0.012345487391576171 -23.811656406288957
1926 -0.01235131099820137 -23.823725938471064 -0.012412437843158841 -23.824068844132118
1927 -0.012349103903397917 -23.83607504237446 -0.012363056652247906 -23.836431900784365
1928 -0.012351228948682546 -23.84842627132314 -0.012351733818650245 -23.848783634603016
1929 -0.01235116240568459 -23.860777433728828 -0.012351484969258308 -23.861135119572275
1930 -0.012350441003218294 -23.873127874732045 -0.012332371715456248 -23.87346749128773
1931 -0.01234898897819221 -23.885476863710238 -0.012356185587123036 -23.885823676874853
1932 -0.012351055443286896 -23.897827919153524 -0.012348456494510173 -23.898172133369364
1933 -0.012351713282987476 -23.910179632436513 -0.01235168450511992 -23.910523817874484
1934 -0.012351012276485562 -23.922530644713 -0.012348119588568806 -23.922871937463054
1935 -0.012351690139621497 -23.93488233485262 -0.012353899329900742 -23.935225836792956
1936 -0.012352861277759076 -23.94723519613038 -0.012303303461521864 -23.947529140254478
1937 -0.012354771979153157 -23.959589968109533 -0.012320427875965833 -23.959849568130444
1938 -0.01235269708558917 -23.971942665195122 -0.012351427180692553 -23.972200995311137
1939 -0.012353785894811153 -23.984296451089932 -0.012424823129549623 -23.984625818440687
1940 -0.012349986657500266 -23.996646437747433 -0.012359946500509977 -23.996985764941197
1941 -0.012350252131000161 -24.008996689878433 -0.012391937430948019 -24.009377702372145
1942 -0.012350760027766227 -24.021347449906198 -0.012355509167537092 -24.021733211539683
1943 -0.012350885150954127 -24.033698335057153 -0.012347971461713314 -24.034081183001398
1944 -0.012350864894688129 -24.04604919995184 -0.012355123134329914 -24.04643630613573
1945 -0.012351357284933329 -24.058400557236777 -0.012363302521407604 -24.058799608657136
1946 -0.012348796520382167 -24.070749353757158 -0.012376193562522531 -24.07117580221966
1947 -0.012349944422021508 -24.083099298179178 -0.012349094403907657 -24.08352489662357
1948 -0.012350703682750463 -24.095450001861927 -0.012264725100249053 -24.095789621723817
1949 -0.012350628152489662 -24.107800630014417 -0.012349160201847554 -24.108138781925664
1950 -0.012351292092353106 -24.12015192210677 -0.012335682474076747 -24.12047446439974
1951 -0.012352066533640026 -24.132503988640412 -0.012322396831586957 -24.132796861231327
1952 -0.012352943886071444 -24.144856932526483 -0.012340977555140853 -24.145137838786468
1953 -0.01235202313400805 -24.15720895566049 -0.012342200288549066 -24.15748003907502
1954 -0.012353255786001683 -24.169562211446493 -0.012317941151559353 -24.169797980226576
1955 -0.012352991895750166 -24.181915203342243 -0.012356592621654273 -24.18215457284823
1956 -0.0123519794549793 -24.194267182797223 -0.012337498785927891 -24.19449207163416
1957 -0.012353362189605832 -24.20662054498683 -0.012340599065646529 -24.206832670699804
1958 -0.012353419978171586 -24.218973964965002 -0.012350808596238494 -24.219183479296042
1959 -0.012353559443727135 -24.23132752440873 -0.012355645606294274 -24.231539124902337
1960 -0.012353651970624924 -24.243681176379354 -0.012378480518236756 -24.243917605420574
1961 -0.012353277299553156 -24.256034453678907 -0.012355794711038471 -24.25627340013161
1962 -0.012353513808920979 -24.26838796748783 -0.01235527005046606 -24.26862867018208
1963 -0.012353324564173818 -24.280741292052003 -0.012351618753746152 -24.280980288935826
1964 -0.012353247310966254 -24.29309453936297 -0.01235489030368626 -24.293335179239513
1965 -0.012358725350350142 -24.305453264713318 -0.012342002987861634 -24.305677182227374
1966 -0.012353683216497302 -24.317806947929814 -0.012355647049844265 -24.318032829277218
1967 -0.01235376950353384 -24.330160717433348 -0.012350009521469474 -24.330382838798688
1968 -0.012353257508948445 -24.342513974942296 -0.012352557713165879 -24.342735396511852
1969 -0.012353576580062508 -24.354867551522357 -0.012355725886300207 -24.355091122398154
1970 -0.012353351432830095 -24.367220902955186 -0.012352001946419477 -24.36744312434457
1971 -0.01235314249061048 -24.379574045445796 -0.012354126758873462 -24.379797251103444
1972 -0.012353373179212212 -24.39192741862501 -0.012352685257792474 -24.392149936361236
1973 -0.012354269484058022 -24.404281688109066 -0.012345850793644786 -24.40449578715488
1974 -0.012351075559854508 -24.41663276366892 -0.012379254633560776 -24.41687504178844
1975 -0.012351623829454183 -24.428984387498375 -0.012334472825750708 -24.42920951461419
1976 -0.012353223655372858 -24.44133761115375 -0.012348715914413333 -24.441558230528603
1977 -0.012352967262268066 -24.453690578416015 -0.012351959338411688 -24.453910189867013
1978 -0.01235329695045948 -24.466043875366474 -0.01235363194718957 -24.466263821814202
1979 -0.012350786896422505 -24.478394662262897 -0.01231303634122014 -24.47857685815542
1980 -0.012353538163006305 -24.4907482004259 -0.012349722674116492 -24.490926580829537
1981 -0.012353726383298635 -24.5031019268092 -0.012357975216582417 -24.50328455604612
1982 -0.012353555532172322 -24.515455482341373 -0.012353675113990903 -24.51563823116011
1983 -0.01235341071151197 -24.527808893052885 -0.012354003638029099 -24.52799223479814
1984 -0.012352835992351175 -24.540161729045238 -0.012347448151558638 -24.5403396829497
1985 -0.012353274272754788 -24.552515003317993 -0.012351397518068552 -24.552691080467767
1986 -0.012353110173717142 -24.56486811349171 -0.012367181340232491 -24.565058261807998
1987 -0.012354369508102536 -24.57722248299981 -0.012362279184162616 -24.57742054099216
1988 -0.012351596867665649 -24.58957407986748 -0.01233622431755066 -24.589756765309712
1989 -0.012353072641417384 -24.601927152508896 -0.012367985909804702 -24.602124751219517
1990 -0.012352373683825135 -24.61427952619272 -0.012353583332151174 -24.614478334551666
1991 -0.012352401996031404 -24.626631928188754 -0.012342727789655328 -24.62682106234132
1992 -0.01235999963246286 -24.638991927821216 -0.012467460753396154 -24.639288523094717
1993 -0.012351665273308754 -24.651343593094523 -0.012344029545783997 -24.6516325526405
1994 -0.012351427227258682 -24.663695020321782 -0.012349922209978104 -24.663982474850478
1995 -0.012347224727272987 -24.676042245049054 -0.011911741644144058 -24.675894216494623
1996 -0.012355724349617958 -24.68839796939867 -0.012352649262174964 -24.6882468657568
1997 -0.012356939585879445 -24.70075490898455 -0.012355100829154253 -24.700601966585953
1998 -0.01235617846250534 -24.713111087447054 -0.012358546489849687 -24.712960513075803
1999 -0.012356533948332072 -24.725467621395385 -0.012356607895344495 -24.725317120971148
2000 -0.012355959415435791 -24.737823580810822 -0.012356393132358789 -24.737673514103506
