# Supplementary material for: Learning nonequilibrium statistical mechanics and dynamical phase transitions
Source: Nat Commun. 2024 Feb 6;15:1117. doi: 10.1038/s41467-024-45172-8 (PMC10847122; doi:10.1038/s41467-024-45172-8)
Supplement: Supplementary file 4 — Supplementary Data 1 [file 41467_2024_45172_MOESM4_ESM.zip › DPT-main/PlotTemplate/plot_KL_divergence/out/finite_time/SE/L4_D2W32K5_E100BS1k/logs-1.45/log.txt]

1 -0.011392385605722666 -0.011392385605722666 -0.011393214389681817 -0.011393214389681817
2 -0.011386369168758393 -0.02277875477448106 -0.01138650942593813 -0.02277972381561995
3 -0.011377783166244626 -0.034156537940725686 -0.01137806149199605 -0.034157785307616
4 -0.011372247571125626 -0.045528785511851314 -0.011372523754835129 -0.045530309062451126
5 -0.011367461737245321 -0.056896247249096636 -0.011367847537621855 -0.05689815660007298
6 -0.011361523019149899 -0.06825777026824653 -0.011362369637936354 -0.06826052623800934
7 -0.011351548554375767 -0.0796093188226223 -0.01135211493819952 -0.07961264117620885
8 -0.011346586188301444 -0.09095590501092375 -0.011346424184739589 -0.09095906536094844
9 -0.011341704800724984 -0.10229760981164873 -0.011342223919928073 -0.10230128928087652
10 -0.011334953922778368 -0.1136325637344271 -0.011335001047700643 -0.11363629032857717
11 -0.011334864050149917 -0.124967427784577 -0.01133597013540566 -0.12497226046398283
12 -0.011328806262463331 -0.13629623404704033 -0.01132801454514265 -0.13630027500912548
13 -0.011322566214948893 -0.14761880026198923 -0.011320971976965665 -0.14762124698609114
14 -0.011318126972764731 -0.15893692723475397 -0.01131988987326622 -0.15894113685935735
15 -0.011313738068565726 -0.1702506653033197 -0.011314530298113823 -0.17025566715747117
16 -0.011310856090858579 -0.18156152139417828 -0.01131218639202416 -0.18156785354949534
17 -0.011304825823754073 -0.19286634721793236 -0.011307498766109347 -0.19287535231560468
18 -0.011296372534707189 -0.20416271975263955 -0.011296543944627046 -0.20417189626023172
19 -0.01129591758362949 -0.21545863733626905 -0.011294913617894054 -0.21546680987812578
20 -0.01129033388569951 -0.22674897122196855 -0.011289147706702352 -0.22675595758482814
21 -0.011286793928593396 -0.23803576515056193 -0.011287581268697977 -0.2380435388535261
22 -0.01128446040675044 -0.24932022555731237 -0.011288513243198395 -0.24933205209672452
23 -0.011278397496789693 -0.2605986230541021 -0.011298960540443659 -0.26063101263716815
24 -0.011279488587751985 -0.27187811164185405 -0.011270358273759485 -0.27190137091092764
25 -0.011276220716536046 -0.2831543323583901 -0.011270990874618293 -0.28317236178554595
26 -0.01127459080889821 -0.2944289231672883 -0.011270834086462855 -0.2944431958720088
27 -0.011267362581565975 -0.30569628574885427 -0.01124044437892735 -0.30568364025093614
28 -0.011261988850310444 -0.3169582745991647 -0.011271895514801145 -0.31695553576573726
29 -0.01126319752074778 -0.3282214721199125 -0.01126921633258462 -0.32822475209832186
30 -0.011260861251503228 -0.3394823333714157 -0.0112607107963413 -0.33948546289466314
31 -0.011274560447782278 -0.350756893819198 -0.011210839357227087 -0.35069630225189025
32 -0.011252394411712885 -0.3620092882309109 -0.011244637751951813 -0.3619409400038421
33 -0.011254412727430463 -0.3732637009583413 -0.011251906724646687 -0.3731928467284888
34 -0.011251406650990248 -0.38451510760933155 -0.011258369171991944 -0.38445121590048076
35 -0.01124913222156465 -0.3957642398308962 -0.011257508629933 -0.3957087245304138
36 -0.011246349941939116 -0.40701058977283533 -0.011242998018860816 -0.4069517225492746
37 -0.011242291377857327 -0.41825288115069265 -0.011243357276543974 -0.41819507982581855
38 -0.011238963808864355 -0.429491844959557 -0.011239093029871583 -0.42943417285569013
39 -0.01123963836580515 -0.44073148332536216 -0.011238027503713966 -0.4406722003594041
40 -0.011232496332377195 -0.4519639796577394 -0.0112187962513417 -0.4518909966107458
41 -0.011242354614660144 -0.46320633427239954 -0.011235152464359998 -0.4631261490751058
42 -0.011232426995411516 -0.47443876126781104 -0.011240198509767652 -0.47436634758487345
43 -0.011195220099762083 -0.48563398136757313 -0.011074054101482034 -0.4854404016863555
44 -0.011229502595961094 -0.49686348396353425 -0.011231639888137579 -0.4966720415744931
45 -0.011226951563730835 -0.5080904355272651 -0.011245756968855858 -0.507917798543349
46 -0.011227980302646757 -0.5193184158299118 -0.01122790644876659 -0.5191457049921155
47 -0.011224122485145926 -0.5305425383150577 -0.011224228702485562 -0.5303699336946011
48 -0.011221664398908615 -0.5417642027139663 -0.011221565073356032 -0.5415914987679571
49 -0.011222999123856426 -0.5529872018378227 -0.011217823065817357 -0.5528093218337744
50 -0.011214174656197428 -0.5642013764940201 -0.01122619998641312 -0.5640355218201876
51 -0.01121778185479343 -0.5754191583488135 -0.01122076422907412 -0.5752562860492617
52 -0.011214639246463775 -0.5866337975952773 -0.01121956636197865 -0.5864758524112403
53 -0.011211966071277857 -0.5978457636665552 -0.011214034585282206 -0.5976898869965226
54 -0.01120901401154697 -0.6090547776781021 -0.011205244855955244 -0.6088951318524778
55 -0.01120958267711103 -0.6202643603552132 -0.011195821361616254 -0.620090953214094
56 -0.011191084329038859 -0.631455444684252 -0.011074180901050567 -0.6311651341151446
57 -0.011210274696350098 -0.642665719380602 -0.011212404724210501 -0.6423775388393551
58 -0.011208182433620095 -0.6538739018142221 -0.011214943090453743 -0.6535924819298089
59 -0.011204453604295849 -0.665078355418518 -0.011192783573642373 -0.6647852655034513
60 -0.011202516406774521 -0.6762808718252925 -0.011201755981892348 -0.6759870214853436
61 -0.01120146461762488 -0.6874823364429173 -0.011203068215399981 -0.6871900897007436
62 -0.011193991918116809 -0.6986763283610341 -0.011128540150821209 -0.6983186298515648
63 -0.011196243064478039 -0.7098725714255122 -0.011180939339101314 -0.7094995691906661
64 -0.011197052011266351 -0.7210696234367785 -0.011194010498002172 -0.7206935796886683
65 -0.011197652807459236 -0.7322672762442377 -0.011198654444888234 -0.7318922341335565
66 -0.01119531919248402 -0.7434625954367218 -0.011192065523937344 -0.7430842996574939
67 -0.011190331308171153 -0.7546529267448929 -0.011198394978418947 -0.7542826946359128
68 -0.011190975597128273 -0.7658439023420212 -0.011189735867083073 -0.7654724305029958
69 -0.011193069256842136 -0.7770369715988633 -0.011181083554401994 -0.7766535140573978
70 -0.01119737415574491 -0.7882343457546083 -0.011159677198156715 -0.7878131912555545
71 -0.011188569478690624 -0.7994229152332989 -0.011183408135548235 -0.7989965993911027
72 -0.011186018539592623 -0.8106089337728916 -0.011221392685547471 -0.8102179920766501
73 -0.011184571031481027 -0.8217935048043726 -0.011195048643276095 -0.8214130407199263
74 -0.011181025020778178 -0.8329745298251509 -0.011164175067096948 -0.8325772157870233
75 -0.011182354856282472 -0.8441568846814334 -0.011192420125007629 -0.8437696359120309
76 -0.011179221281781792 -0.8553361059632152 -0.011177591560408474 -0.8549472274724393
77 -0.011177551234140992 -0.8665136571973562 -0.01117935827933252 -0.8661265857517718
78 -0.01117822052910924 -0.8776918777264654 -0.011177057959139347 -0.8773036437109112
79 -0.011177685530856251 -0.8888695632573217 -0.01118447151966393 -0.8884881152305751
80 -0.011174275167286396 -0.9000438384246081 -0.011203303886577486 -0.8996914191171527
81 -0.011171240312978625 -0.9112150787375868 -0.01117690042592585 -0.9108683195430786
82 -0.011171728186309338 -0.9223868069238961 -0.011172161530703306 -0.9220404810737819
83 -0.011172993807122111 -0.9335598007310182 -0.011243582237511873 -0.9332840633112938
84 -0.01116743595339358 -0.9447272366844117 -0.011171802645549178 -0.9444558659568429
85 -0.011167616723105312 -0.955894853407517 -0.011170482449233531 -0.9556263484060765
86 -0.011169217107817531 -0.9670640705153345 -0.011129661882296204 -0.9667560102883728
87 -0.011162707582116127 -0.9782267780974506 -0.01121598477475345 -0.9779719950631263
88 -0.011162327183410526 -0.9893891052808611 -0.01116518834605813 -0.9891371834091844
89 -0.011158502940088511 -1.0005476082209497 -0.011221746588125825 -1.0003589299973104
90 -0.011159334750846028 -1.0117069429717958 -0.011145471874624491 -1.0115044018719348
91 -0.011155378120020033 -1.0228623210918157 -0.011066974699497223 -1.022571376571432
92 -0.01115904226899147 -1.0340213633608073 -0.011124551249668001 -1.0336959278211
93 -0.011168171372264623 -1.045189534733072 -0.011133961658924819 -1.0448298894800248
94 -0.011149342590942978 -1.056338877324015 -0.011028964584693313 -1.055858854064718
95 -0.011163209518417715 -1.0675020868424328 -0.011166963120922446 -1.0670258171856404
96 -0.011161468364298344 -1.0786635552067312 -0.01117989793419838 -1.0782057151198388
97 -0.01115133841522038 -1.0898148936219516 -0.011117802886292338 -1.0893235180061311
98 -0.011157721700146794 -1.1009726153220984 -0.01115138502791524 -1.1004749030340464
99 -0.011153904628008604 -1.1121265199501071 -0.01124904160387814 -1.1117239446379246
100 -0.011152737913653255 -1.1232792578637605 -0.011154918745160104 -1.1228788633830846
101 -0.011153275519609452 -1.13443253338337 -0.011151807615533471 -1.134030670998618
102 -0.011153392912819981 -1.14558592629619 -0.011164093902334572 -1.1451947649009526
103 -0.011143844574689865 -1.15672977087088 -0.011116936430335045 -1.1563117013312876
104 -0.011151960538700222 -1.1678817314095802 -0.01114273457787931 -1.167454435909167
105 -0.011149877868592738 -1.179031609278173 -0.01113069849088788 -1.1785851344000549
106 -0.011149369040504098 -1.190180978318677 -0.011149791441857815 -1.1897349258419128
107 -0.011149217654019595 -1.2013301959726965 -0.011146463407203554 -1.2008813892491164
108 -0.011148540442809463 -1.212478736415506 -0.0111466180998832 -1.2120280073489995
109 -0.011145768407732248 -1.2236245048232384 -0.01113520092330873 -1.2231632082723083
110 -0.01114447102881968 -1.2347689758520581 -0.011143182590603828 -1.2343063908629122
111 -0.011147174704819917 -1.245916150556878 -0.011148739606142044 -1.2454551304690542
112 -0.011144073400646447 -1.2570602239575246 -0.011122249532490969 -1.2565773800015452
113 -0.011142190173268318 -1.2682024141307928 -0.011119821155443788 -1.267697201156989
114 -0.011143915774300694 -1.2793463299050936 -0.011141985934227706 -1.2788391870912166
115 -0.011141776433214545 -1.290488106338308 -0.011142467055469752 -1.2899816541466864
116 -0.01114878747612238 -1.3016368938144305 -0.011277908645570277 -1.3012595627922567
117 -0.011142831621691584 -1.312779725436122 -0.011144548282027244 -1.312404111074284
118 -0.011138757457956672 -1.3239184828940787 -0.01114778071641922 -1.3235518917907032
119 -0.011140599334612488 -1.3350590822286912 -0.011152552114799619 -1.334704443905503
120 -0.011139188054949045 -1.3461982702836401 -0.011127332411706447 -1.3458317763172094
121 -0.011130250617861747 -1.3573285209015018 -0.01115812323987484 -1.3569898995570842
122 -0.011135815875604749 -1.3684643367771065 -0.011131203453987836 -1.368121103011072
123 -0.011135561531409622 -1.3795998983085163 -0.011130094109103084 -1.379251197120175
124 -0.011133915837854147 -1.3907338141463703 -0.011141048604622483 -1.3903922457247975
125 -0.011133606312796474 -1.4018674204591668 -0.011128870630636811 -1.4015211163554342
126 -0.011131329508498312 -1.412998749967665 -0.01111692637205124 -1.4126380427274854
127 -0.01113190003670752 -1.4241306500043727 -0.011134134838357568 -1.423772177565843
128 -0.01112897414714098 -1.4352596241515136 -0.011118448665365576 -1.4348906262312084
129 -0.011132324207574129 -1.4463919483590877 -0.011140805669128895 -1.4460314319003373
130 -0.011131532862782479 -1.4575234812218703 -0.011205975338816643 -1.457237407239154
131 -0.011128078028559685 -1.46865155925043 -0.011129099829122423 -1.4683665070682765
132 -0.011127212038263678 -1.4797787712886936 -0.011125951958820223 -1.4794924590270968
133 -0.011127799144014716 -1.4909065704327082 -0.011128444084897637 -1.4906209031119944
134 -0.01113572451286018 -1.5020422949455685 -0.011049190396443009 -1.5016700935084373
135 -0.011125692352652549 -1.513167987298221 -0.01117771752178669 -1.512847811030224
136 -0.011126730591058731 -1.5242947178892798 -0.011129787052050233 -1.523977598082274
137 -0.011124899750575424 -1.5354196176398553 -0.011123289912939071 -1.535100887995213
138 -0.0111249097622931 -1.5465445274021485 -0.011093414574861526 -1.5461943025700746
139 -0.011128257401287556 -1.5576727848034362 -0.01125797163695097 -1.5574522742070256
140 -0.01112067811191082 -1.568793462915347 -0.011119440710172058 -1.5685717149171976
141 -0.011121306335553527 -1.5799147692509006 -0.011123468028381467 -1.579695182945579
142 -0.01112048071809113 -1.5910352499689917 -0.011122133396565915 -1.5908173163421448
143 -0.011119694076478481 -1.60215494404547 -0.011119716661050915 -1.6019370330031957
144 -0.011119555914774537 -1.6132744999602446 -0.011108455574139952 -1.6130454885773355
145 -0.011122004920616746 -1.6243965048808613 -0.011196386814117432 -1.624241875391453
146 -0.011119861947372555 -1.6355163668282338 -0.011121547082439065 -1.635363422473892
147 -0.01111572002992034 -1.646632086858154 -0.011114595038816334 -1.6464780175127083
148 -0.011116144619882107 -1.6577482314780363 -0.011115961568430066 -1.6575939790811383
149 -0.011117161298170686 -1.668865392776207 -0.01112904385663569 -1.6687230229377739
150 -0.011116229835897684 -1.6799816226121047 -0.011122852889820933 -1.6798458758275947
151 -0.011113313445821404 -1.6910949360579262 -0.011081517161801457 -1.6909273929893962
152 -0.011116052838042378 -1.7022109888959684 -0.011134575586766005 -1.7020619685761622
153 -0.011114031728357076 -1.7133250206243256 -0.011111640883609653 -1.7131736094597718
154 -0.011113319825381041 -1.7244383404497066 -0.011120640859007835 -1.7242942503187797
155 -0.011113443691283465 -1.73555178414099 -0.011109557887539267 -1.735403808206319
156 -0.011114006955176592 -1.7466657910961665 -0.01109543014317751 -1.7464992383494966
157 -0.011112019885331392 -1.7577778109814979 -0.011103588808327913 -1.7576028271578246
158 -0.011113184783607722 -1.7688909957651056 -0.011113857571035623 -1.7687166847288602
159 -0.011087859654799104 -1.7799788554199047 -0.011370561923831702 -1.780087246652692
160 -0.011105060391128064 -1.7910839158110328 -0.011105711804702878 -1.791192958457395
161 -0.01110520027577877 -1.8021891160868115 -0.011103933118283749 -1.8022968915756787
162 -0.011105288472026586 -1.8132944045588382 -0.011104775732383132 -1.813401667308062
163 -0.011105710733681917 -1.82440011529252 -0.011106479540467262 -1.8245081468485291
164 -0.011106182308867573 -1.8355062976013876 -0.01110280081629753 -1.8356109476648266
165 -0.011105415131896734 -1.8466117127332844 -0.011104719201102852 -1.8467156668659295
166 -0.01110394806601107 -1.8577156607992955 -0.011118571460247039 -1.8578342383261766
167 -0.011105722701177 -1.8688213835004726 -0.011080480040982365 -1.8689147183671588
168 -0.011104694521054625 -1.8799260780215272 -0.011103213485330343 -1.8800179318524892
169 -0.011099114036187529 -1.8910251920577148 -0.011047790525481105 -1.8910657223779703
170 -0.011104707280173898 -1.9021298993378888 -0.01109974174760282 -1.9021654641255732
171 -0.011102331429719925 -1.9132322307676086 -0.01112402561120689 -1.91328948973678
172 -0.01110390000976622 -1.9243361307773748 -0.011116033513098955 -1.924405523249879
173 -0.01110185026191175 -1.9354379810392865 -0.011108441883698106 -1.935513965133577
174 -0.011103611579164863 -1.9465415926184515 -0.011109874024987221 -1.9466238391585644
175 -0.011102309077978134 -1.9576439016964295 -0.011097569251433015 -1.9577214084099974
176 -0.011097664292901755 -1.9687415659893313 -0.011177956499159336 -1.9688993649091568
177 -0.011102871038019657 -1.979844437027351 -0.011111172568053006 -1.98001053747721
178 -0.011100418400019407 -1.9909448554273703 -0.011105016665533185 -1.991115554142743
179 -0.011099645728245377 -2.002044501155616 -0.011107490211725236 -2.0022230443544684
180 -0.011098972242325544 -2.013143473397941 -0.011112143518403172 -2.0133351878728716
181 -0.011100200936198235 -2.0242436743341394 -0.01109493155963719 -2.024430119432509
182 -0.011096708057448269 -2.035340382391588 -0.011184327583760024 -2.035614447016269
183 -0.011095377756282688 -2.0464357601478707 -0.011187402391806245 -2.0468018494080753
184 -0.011096361605450512 -2.0575321217533213 -0.011102312942966819 -2.057904162351042
185 -0.01109506543725729 -2.068627187190579 -0.011096594342961907 -2.069000756694004
186 -0.011094217328354717 -2.0797214045189336 -0.011093350918963551 -2.0800941076129673
187 -0.01109595000743866 -2.090817354526372 -0.01108031435869634 -2.0911744219716635
188 -0.011083852499723434 -2.1019012070260956 -0.011207289062440395 -2.102381711034104
189 -0.011092114495113492 -2.112993321521209 -0.011084077972918749 -2.1134657890070225
190 -0.01109219491481781 -2.124085516436027 -0.01108492650091648 -2.124550715507939
191 -0.011094055604189634 -2.1351795720402165 -0.011081446334719658 -2.1356321618426586
192 -0.01109194909222424 -2.146271521132441 -0.010982819460332393 -2.146614981302991
193 -0.011096108565106988 -2.1573676296975477 -0.011072047799825669 -2.1576870291028167
194 -0.011095429491251706 -2.1684630591887992 -0.01112028700299561 -2.1688073161058123
195 -0.011093046143651008 -2.17955610533245 -0.011043497873470188 -2.1798508139792827
196 -0.011095848307013512 -2.1906519536394637 -0.01111015621572733 -2.19096097019501
197 -0.011097923014312982 -2.2017498766537766 -0.01119088800624013 -2.2021518582012503
198 -0.011092400038614869 -2.2128422766923914 -0.011102207750082017 -2.2132540659513324
199 -0.011093530897051096 -2.2239358075894424 -0.01109379380941391 -2.2243478597607464
200 -0.011092439014464616 -2.235028246603907 -0.011095586325973272 -2.2354434460867196
201 -0.011091080727055669 -2.2461193273309625 -0.011112064681947231 -2.2465555107686668
202 -0.011086333077400923 -2.2572056604083635 -0.011076907953247428 -2.257632418721914
203 -0.011089200153946877 -2.2682948605623103 -0.011304669734090566 -2.2689370884560045
204 -0.01108642788603902 -2.2793812884483495 -0.011092204647138715 -2.2800292931031434
205 -0.011089149583131074 -2.2904704380314804 -0.011086935084313155 -2.2911162281874566
206 -0.011087091267108917 -2.3015575292985893 -0.011076558707281947 -2.3021927868947385
207 -0.011087869899347425 -2.3126453991979368 -0.011095032887533307 -2.3132878197822717
208 -0.011087316600605846 -2.323732715798543 -0.01111195026896894 -2.3243997700512407
209 -0.011090549686923624 -2.3348232654854666 -0.01110638496465981 -2.3355061550159006
210 -0.011090397275984288 -2.345913662761451 -0.011078225541859865 -2.3465843805577604
211 -0.011088157165795564 -2.3570018199272464 -0.011091561894863844 -2.3576759424526244
212 -0.011087665194645524 -2.368089485121892 -0.011090088775381446 -2.368766031228006
213 -0.011087141046300531 -2.3791766261681926 -0.011090940842404962 -2.379856972070411
214 -0.011088644247502088 -2.3902652704156946 -0.011107818502932788 -2.390964790573344
215 -0.011089474288746714 -2.401354744704441 -0.011066755885258317 -2.4020315464586024
216 -0.011088028037920594 -2.4124427727423616 -0.011112297372892498 -2.4131438438314947
217 -0.011085971351712942 -2.4235287440940745 -0.01109432396478951 -2.4242381677962843
218 -0.011086993804201483 -2.434615737898276 -0.011085469601675868 -2.43532363739796
219 -0.011084979539737106 -2.445700717438013 -0.010869630938395857 -2.446193268336356
220 -0.011090962821617723 -2.456791680259631 -0.01108871358446777 -2.457281981920824
221 -0.011091809626668692 -2.4678834898862996 -0.01109350034967065 -2.4683754822704946
222 -0.011089876061305404 -2.478973365947605 -0.011091672722250224 -2.479467154992745
223 -0.011091876588761807 -2.490065242536367 -0.011092917155474424 -2.4905600721482193
224 -0.011090481001883746 -2.501155723538251 -0.011079191789031028 -2.5016392639372502
225 -0.011093147564679384 -2.5122488711029303 -0.011038695881143212 -2.5126779598183933
226 -0.011094889603555202 -2.5233437607064855 -0.011061656195670367 -2.5237396160140637
227 -0.011097588669508695 -2.534441349375994 -0.011077907728031277 -2.534817523742095
228 -0.011077497433871032 -2.5455188468098653 -0.011164744570851325 -2.545982268312946
229 -0.011090087285265327 -2.556608934095131 -0.011086435662582517 -2.5570687039755287
230 -0.011090966174378991 -2.56769990026951 -0.01109868329949677 -2.5681673872750252
231 -0.01109086638316512 -2.578790766652675 -0.01110285222530365 -2.579270239500329
232 -0.01109056300483644 -2.589881329657511 -0.011073815589770674 -2.5903440550900996
233 -0.011089753126725554 -2.6009710827842367 -0.01091777766123414 -2.6012618327513337
234 -0.011092376755550503 -2.612063459539787 -0.011089031398296357 -2.6123508641496302
235 -0.011091762641444802 -2.6231552221812318 -0.01109650474973023 -2.6234473688993605
236 -0.011090539768338204 -2.63424576194957 -0.0110923717264086 -2.634539740625769
237 -0.011091082030907274 -2.6453368439804774 -0.011096235085278749 -2.6456359757110475
238 -0.01109052700921893 -2.656427370989696 -0.011093132523819804 -2.656729108234867
239 -0.011091007431969047 -2.6675183784216654 -0.011088217794895171 -2.667817326029762
240 -0.011094245407730342 -2.678612623829396 -0.011070252722129225 -2.6788875787518913
241 -0.01109184711240232 -2.6897044709417983 -0.011072974512353539 -2.6899605532642448
242 -0.011092228535562753 -2.700796699477361 -0.011086071375757456 -2.7010466246400022
243 -0.011089722299948335 -2.7118864217773093 -0.011074343789368868 -2.712120968429371
244 -0.01109452466480434 -2.7229809464421137 -0.011037897272035479 -2.7231588657014063
245 -0.011092978902161122 -2.734073925344275 -0.011079386807978153 -2.7342382525093845
246 -0.0110922341234982 -2.745166159467773 -0.01109697218053043 -2.745335224689915
247 -0.011094494536519051 -2.756260654004292 -0.011055726511403918 -2.7563909512013187
248 -0.011091639846563339 -2.7673522938508555 -0.011081278463825584 -2.7674722296651444
249 -0.011111945658922196 -2.778464239509778 -0.010922265984117985 -2.7783944956492626
250 -0.011093916511163116 -2.789558156020941 -0.011125290859490633 -2.789519786508753
251 -0.0110959580168128 -2.8006541140377537 -0.01110012987628579 -2.8006199163850387
252 -0.011093779327347874 -2.8117478933651014 -0.011095144087448716 -2.8117150604724874
253 -0.011095397965982556 -2.822843291331084 -0.011088721780106425 -2.8228037822525938
254 -0.01109563889913261 -2.8339389302302167 -0.011097888695076108 -2.83390167094767
255 -0.01109400112181902 -2.8450329313520357 -0.011095220921561122 -2.844996891869231
256 -0.011093398462980986 -2.856126329815017 -0.011061248881742359 -2.8560581407509735
257 -0.011095455149188638 -2.8672217849642054 -0.01094810226932168 -2.8670062430202954
258 -0.011096561141312123 -2.8783183461055177 -0.011099569499492645 -2.878105812519788
259 -0.011094662081450223 -2.889413008186968 -0.011107298405840993 -2.889213110925629
260 -0.01109504271298647 -2.9005080508999543 -0.011077838530763984 -2.900290949456393
261 -0.011095045087859034 -2.911603095987813 -0.011111834505572914 -2.911402783961966
262 -0.011097050830721855 -2.922700146818535 -0.011023689061403275 -2.922426473023369
263 -0.011095898132771254 -2.9337960449513063 -0.011113910237327218 -2.9335403832606963
264 -0.011094999266788363 -2.9448910442180947 -0.011104568466544151 -2.9446449517272404
265 -0.011094293557107449 -2.955985337775202 -0.011090106656774878 -2.955735058384015
266 -0.011094646481797098 -2.967079984256999 -0.011088203825056552 -2.9668232622090716
267 -0.01109504052437842 -2.9781750247813776 -0.011053895903751254 -2.9778771581128227
268 -0.011094461660832167 -2.98926948644221 -0.011071105813607573 -2.98894826392643
269 -0.011091195419430733 -3.0003606818616406 -0.01093004303984344 -2.9998783069662736
270 -0.011099808849394321 -3.011460490711035 -0.011112766992300748 -3.010991073958574
271 -0.011096470803022385 -3.0225569615140575 -0.011094102542847395 -3.0220851765014216
272 -0.011096989968791604 -3.033653951482849 -0.011092317337170244 -3.033177493838592
273 -0.011096694180741907 -3.044750645663591 -0.011101138032972812 -3.0442786318715647
274 -0.011096550291404128 -3.0558471959549953 -0.011106319027021527 -3.055384950898586
275 -0.011095224879682064 -3.0669424208346774 -0.011217830562964081 -3.06660278146155
276 -0.011094493512064218 -3.0780369143467414 -0.011087179882451892 -3.077689961344002
277 -0.011092384811490774 -3.089129299158232 -0.011087625380605459 -3.0887775867246074
278 -0.011091994447633624 -3.1002212936058657 -0.011102266702800989 -3.0998798534274083
279 -0.011091872071847319 -3.111313165677713 -0.01109352265484631 -3.1109733760822547
280 -0.011093931877985597 -3.1224070975556986 -0.011072742426767946 -3.1220461185090227
281 -0.011092813173308968 -3.1334999107290074 -0.011107178637757897 -3.1331532971467806
282 -0.011092350957915187 -3.1445922616869226 -0.011157756438478827 -3.1443110535852594
283 -0.011090932274237275 -3.15568319396116 -0.011094328993931413 -3.155405382579191
284 -0.011089709075167774 -3.1667729030363274 -0.01108909836038947 -3.1664944809395803
285 -0.01108929729089141 -3.177862200327219 -0.011093442514538764 -3.177587923454119
286 -0.011089292773976921 -3.1889514931011957 -0.01108534107916057 -3.1886732645332794
287 -0.011089322855696082 -3.200040815956892 -0.011091006500646473 -3.199764271033926
288 -0.011088625201955438 -3.2111294411588474 -0.011104390397667885 -3.210868661431594
289 -0.011091512348502874 -3.22222095350735 -0.01111123119480908 -3.221979892626403
290 -0.011085113836452365 -3.2333060673438023 -0.011117234267294407 -3.2330971268936977
291 -0.011086150025948881 -3.244392217369751 -0.011082988465204835 -3.2441801153589025
292 -0.011085454560816287 -3.255477671930567 -0.011094268783926964 -3.2552743841428295
293 -0.011086625140160322 -3.2665642970707274 -0.011172639625146984 -3.2664470237679764
294 -0.011085696844384074 -3.2776499939151114 -0.011090186843648552 -3.2775372106116247
295 -0.011084219720214606 -3.288734213635326 -0.011086208932101726 -3.2886234195437263
296 -0.011084546195343136 -3.299818759830669 -0.011085784621536731 -3.299709204165263
297 -0.011084095574915409 -3.3109028554055846 -0.01106464364565909 -3.310773847810922
298 -0.0110866189468652 -3.3219894743524496 -0.011125894216820597 -3.3218997420277425
299 -0.011084275133907796 -3.3330737494863576 -0.011086024576798081 -3.3329857666045406
300 -0.011084713554009796 -3.3441584630403676 -0.011086923396214842 -3.3440726900007554
301 -0.011085688276216388 -3.355244151316584 -0.01109718270599842 -3.3551698727067536
302 -0.011084624892100691 -3.3663287762086846 -0.011083463439717889 -3.3662533361464715
303 -0.011085418984293938 -3.3774141951929786 -0.011117585375905037 -3.3773709215223766
304 -0.011081864684820175 -3.3884960598777987 -0.011051626363769173 -3.3884225478861456
305 -0.011087198089808226 -3.399583257967607 -0.01107195084914565 -3.399494498735291
306 -0.011084787081927061 -3.410668045049534 -0.011086397292092442 -3.4105808960273833
307 -0.011083262367174029 -3.421751307416708 -0.011081259278580547 -3.421662155305964
308 -0.011083567375317216 -3.432834874792025 -0.011123326187953354 -3.4327854814939176
309 -0.011084555927664042 -3.4439194307196894 -0.011069795629009605 -3.4438552771229274
310 -0.011087112640962005 -3.4550065433606516 -0.011073170276358724 -3.4549284473992863
311 -0.011082109156996011 -3.4660886525176475 -0.011087533738464116 -3.4660159811377502
312 -0.01108241342008114 -3.477171065937729 -0.011091855634003878 -3.4771078367717543
313 -0.011087581655010581 -3.4882586475927395 -0.011050928756594658 -3.488158765528349
314 -0.011083947727456689 -3.499342595320196 -0.01109704808332026 -3.4992558136116694
315 -0.011082616401836276 -3.5104252117220325 -0.01108865006826818 -3.5103444636799375
316 -0.011082892073318362 -3.521508103795351 -0.011085956683382392 -3.5214304203633198
317 -0.011082398612052203 -3.532590502407403 -0.01107949041761458 -3.5325099107809343
318 -0.011082150181755424 -3.5436726525891586 -0.011085763154551388 -3.543595673935486
319 -0.011083124717697502 -3.5547557773068563 -0.011094469437375664 -3.5546901433728615
320 -0.011081414017826318 -3.5658371913246825 -0.011091170832514763 -3.5657813142053763
321 -0.011082763317972422 -3.576919954642655 -0.011090377159416676 -3.576871691364793
322 -0.011082592606544494 -3.588002547249199 -0.01105279866605997 -3.587924490030853
323 -0.011083644209429621 -3.5990861914586287 -0.011084524961188436 -3.5990090149920415
324 -0.01108198668807745 -3.610168178146706 -0.011080786027014256 -3.610089801019056
325 -0.011089323740452527 -3.6212575018871584 -0.010917602339759469 -3.6210074033588153
326 -0.01108435015194118 -3.6323418520390995 -0.011087203305214644 -3.63209460666403
327 -0.01108585111796856 -3.643427703157068 -0.011087789386510848 -3.6431823960505407
328 -0.011085628345608712 -3.654513331502677 -0.011094188969582319 -3.654276585020123
329 -0.011089660925790668 -3.6656029924284677 -0.011030321987345815 -3.665306907007469
330 -0.01108685340732336 -3.676689845835791 -0.011084717372432351 -3.6763916243799013
331 -0.011086047999560833 -3.6877758938353518 -0.011095426138490438 -3.6874870505183917
332 -0.011081797862425446 -3.698857691697777 -0.011113576451316476 -3.698600626969708
333 -0.011085136001929641 -3.709942827699707 -0.01106071686372161 -3.70966134383343
334 -0.011083051608875395 -3.7210258793085824 -0.01107390858232975 -3.7207352524157598
335 -0.011088313348591328 -3.732114192657174 -0.0111169190146029 -3.7318521714303627
336 -0.0110852116253227 -3.7431994042824965 -0.011100581241771578 -3.7429527526721342
337 -0.011083557456731796 -3.754282961739228 -0.011091341264545918 -3.75404409393668
338 -0.011082703340798616 -3.7653656650800267 -0.01109223635867238 -3.7651363302953524
339 -0.011084185307845473 -3.776449850387872 -0.011099279345944523 -3.776235609641297
340 -0.011083426931872965 -3.787533277319745 -0.011084780143573881 -3.787320389784871
341 -0.011083093332126736 -3.798616370651872 -0.01108467010781169 -3.7984050598926826
342 -0.011081191571429371 -3.809697562223301 -0.011063813604414463 -3.809468873497097
343 -0.01108047873713076 -3.8207780409604317 -0.011040576361119747 -3.820509449858217
344 -0.011082188319414854 -3.8318602292798465 -0.011090273829177022 -3.8315997236873938
345 -0.011082793958485127 -3.8429430232383317 -0.011085281521081925 -3.842685005208476
346 -0.011083092587068678 -3.8540261158254006 -0.01108898320235312 -3.853773988410829
347 -0.01108232932165265 -3.865108445147053 -0.011077684490010143 -3.8648516729008393
348 -0.011078276624903082 -3.876186721771956 -0.011125368764624 -3.8759770416654633
349 -0.011083163507282733 -3.8872698852792387 -0.011091302474960684 -3.887068344140424
350 -0.011086743744090199 -3.8983566290233287 -0.011209515295922757 -3.8982778594363467
351 -0.01107788598164916 -3.909434515004978 -0.011068025790154933 -3.9093458852265015
352 -0.011079045664519071 -3.9205135606694967 -0.01107670171186328 -3.920422586938365
353 -0.011078873788937927 -3.9315924344584348 -0.011077575106173753 -3.9315001620445384
354 -0.011079954355955124 -3.94267238881439 -0.01105303973890841 -3.942553201783447
355 -0.011077695433050394 -3.9537500842474405 -0.011105278413742781 -3.95365848019719
356 -0.011080339644104242 -3.9648304238915446 -0.011082005780190229 -3.96474048597738
357 -0.0110834626480937 -3.9759138865396384 -0.0111099308822304 -3.9758504168596103
358 -0.011080373637378215 -3.9869942601770165 -0.011080591520294548 -3.986931008379905
359 -0.011080549843609334 -3.998074810020626 -0.011076324852183461 -3.9980073332320885
360 -0.01108004511334002 -4.009154855133966 -0.011077035032212735 -4.009084368264301
361 -0.011079509556293488 -4.02023436469026 -0.01107649370096624 -4.020160861965268
362 -0.011080239014700056 -4.03131460370496 -0.011074311006814242 -4.031235172972082
363 -0.011088246339932084 -4.042402850044892 -0.011003620503470302 -4.042238793475552
364 -0.011080080689862371 -4.053482930734755 -0.011078348709270358 -4.053317142184823
365 -0.011080925446003675 -4.064563856180759 -0.011082088528200983 -4.064399230713024
366 -0.011075672088190913 -4.07563952826895 -0.011155912466347218 -4.075555143179371
367 -0.011079894471913576 -4.086719422740864 -0.011080619599670171 -4.086635762779041
368 -0.011079821828752756 -4.097799244569617 -0.011079530557617545 -4.097715293336659
369 -0.011081183096393943 -4.108880427666011 -0.011108983075246215 -4.108824276411905
370 -0.01107928860001266 -4.119959716266024 -0.011075177369639278 -4.119899453781544
371 -0.011076617520302534 -4.1310363337863265 -0.01108214925043285 -4.130981603031977
372 -0.011078353645280004 -4.142114687431606 -0.011084392573684454 -4.142065995605661
373 -0.01107837539166212 -4.153193062823268 -0.011077138502150774 -4.153143134107811
374 -0.011078671086579561 -4.164271733909848 -0.011082372488453984 -4.1642255065962654
375 -0.011077734781429172 -4.175349468691277 -0.011089021526277065 -4.175314528122542
376 -0.011074481578543783 -4.186423950269821 -0.011076734121888875 -4.186391262244431
377 -0.011077159969136118 -4.197501110238957 -0.01111385361291468 -4.1975051158573455
378 -0.011068069422617555 -4.208569179661574 -0.010945058474317194 -4.208450174331663
379 -0.011076853051781655 -4.219646032713356 -0.011084069777280093 -4.219534244108943
380 -0.011077348655089737 -4.2307233813684455 -0.01108148363418877 -4.230615727743132
381 -0.011084223818033933 -4.241807605186479 -0.011049422202631831 -4.241665149945764
382 -0.011075931787490844 -4.25288353697397 -0.011064755590632558 -4.2527299055363965
383 -0.011077423160895706 -4.263960960134866 -0.011083623394370079 -4.263813528930767
384 -0.011078480677679182 -4.275039440812545 -0.011061320081353188 -4.27487484901212
385 -0.011079737544059753 -4.286119178356605 -0.011056979186832905 -4.285931828198953
386 -0.011080792685970665 -4.297199971042576 -0.011036523804068565 -4.296968352003021
387 -0.011082490906119347 -4.3082824619486955 -0.011092362785711884 -4.308060714788733
388 -0.011079468997195363 -4.319361930945891 -0.011043772008270026 -4.319104486797003
389 -0.011076643876731396 -4.330438574822622 -0.01103025539778173 -4.330134742194785
390 -0.011081553623080253 -4.341520128445703 -0.011025747982785106 -4.34116049017757
391 -0.011081924242898823 -4.352602052688602 -0.011077166674658656 -4.352237656852228
392 -0.01108229667879641 -4.363684349367398 -0.011089425953105091 -4.363327082805333
393 -0.01108341603539884 -4.374767765402797 -0.011071105115115642 -4.374398187920449
394 -0.011081896955147386 -4.385849662357945 -0.011081757443025708 -4.385479945363475
395 -0.011079199658706785 -4.396928862016652 -0.011060737026855349 -4.39654068239033
396 -0.011082314886152744 -4.4080111769028045 -0.011110041011124849 -4.407650723401455
397 -0.011082017561420798 -4.419093194464225 -0.011053518624976277 -4.418704242026431
398 -0.011080101877450944 -4.4301732963416764 -0.011060551973059773 -4.429764793999491
399 -0.011078581493347884 -4.4412518778350245 -0.010967924864962697 -4.440732718864453
400 -0.011082833632826805 -4.452334711467851 -0.011081179697066545 -4.45181389856152
401 -0.011082350695505738 -4.463417062163357 -0.011081976862624288 -4.462895875424144
402 -0.011081906175240875 -4.474498968338597 -0.011089470237493515 -4.473985345661638
403 -0.011083550890907646 -4.485582519229505 -0.011068227514624596 -4.485053573176263
404 -0.011084995605051518 -4.496667514834556 -0.011041595973074437 -4.496095169149337
405 -0.011083783116191626 -4.5077512979507475 -0.011079473700374366 -4.507174642849711
406 -0.01108422433026135 -4.518835522281009 -0.011034415708854795 -4.518209058558566
407 -0.011086278688162565 -4.529921800969172 -0.011067898757755757 -4.529276957316322
408 -0.011087384168058633 -4.541009185137231 -0.01103489864617586 -4.540311855962497
409 -0.011082794703543185 -4.552091979840774 -0.011074550729244948 -4.551386406691742
410 -0.011084087705239654 -4.563176067546014 -0.011088121589273215 -4.562474528281015
411 -0.011084848688915372 -4.574260916234929 -0.01104164943099022 -4.573516177712006
412 -0.011082809884101152 -4.58534372611903 -0.011090337671339512 -4.584606515383345
413 -0.011085314489901067 -4.596429040608931 -0.01106247929856181 -4.5956689946819065
414 -0.011083314288407564 -4.607512354897339 -0.0110868108458817 -4.606755805527788
415 -0.011080250144004822 -4.618592605041344 -0.011046619014814496 -4.617802424542603
416 -0.011085595982149244 -4.629678201023493 -0.011102597648277878 -4.628905022190881
417 -0.011085677705705167 -4.6407638787291985 -0.011090302001684904 -4.639995324192566
418 -0.011082245269790292 -4.651846123998989 -0.011103226570412517 -4.6510985507629785
419 -0.011083877459168435 -4.662930001458157 -0.011056209029629827 -4.6621547597926085
420 -0.011082537518814207 -4.674012538976972 -0.011085875798016787 -4.673240635590625
421 -0.011091104848310352 -4.685103643825282 -0.010949705308303238 -4.684190340898929
422 -0.011086961207911371 -4.696190605033193 -0.011096838768571616 -4.6952871796675
423 -0.011085026431828737 -4.707275631465022 -0.011086411261931061 -4.706373590929431
424 -0.01110253599472344 -4.718378167459745 -0.011272417195141316 -4.717646008124572
425 -0.011081302957609295 -4.729459470417354 -0.01106851282529533 -4.728714520949867
426 -0.011080908728763461 -4.740540379146117 -0.011078907689079643 -4.739793428638947
427 -0.01108269663527608 -4.751623075781393 -0.011084553552791476 -4.750877982191739
428 -0.011080944770947098 -4.7627040205523405 -0.011083090957254172 -4.761961073148993
429 -0.011081109521910548 -4.773785130074251 -0.011074754456058145 -4.773035827605051
430 -0.011080625932663679 -4.784865756006915 -0.011075449222698808 -4.78411127682775
431 -0.01108061894774437 -4.795946374954659 -0.011083110515028239 -4.795194387342779
432 -0.011081486381590367 -4.807027861336249 -0.01107950070872903 -4.806273888051508
433 -0.011081533180549741 -4.8181093945167985 -0.011098378151655198 -4.817372266203163
434 -0.011081094201654196 -4.829190488718453 -0.011076659383252262 -4.828448925586415
435 -0.01108133578673005 -4.840271824505183 -0.01109084878116846 -4.839539774367584
436 -0.011076297890394927 -4.851348122395578 -0.010997566254809498 -4.8505373406223935
437 -0.011081911949440837 -4.862430034345019 -0.011081948829814791 -4.861619289452208
438 -0.011081411968916655 -4.873511446313936 -0.011075427336618305 -4.872694716788827
439 -0.01108302678912878 -4.884594473103064 -0.011117032123729586 -4.8838117489125565
440 -0.011082997266203164 -4.895677470369267 -0.011022623162716627 -4.894834372075273
441 -0.011081143002957105 -4.906758613372224 -0.011073030019178986 -4.905907402094452
442 -0.011082023521885276 -4.917840636894109 -0.011084968782961368 -4.916992370877414
443 -0.011082282243296503 -4.928922919137405 -0.011083654453977942 -4.928076025331392
444 -0.01108483476564288 -4.940007753903048 -0.011016831221058964 -4.939092856552451
445 -0.011080866027623416 -4.951088619930672 -0.011111853225156666 -4.950204709777608
446 -0.011081452947109938 -4.962170072877782 -0.011080427654087543 -4.9612851374316955
447 -0.01108054225333035 -4.9732506151311116 -0.011085908766835928 -4.972371046198531
448 -0.011081100907176733 -4.984331716038288 -0.011076553957536817 -4.983447600156068
449 -0.011080423137173057 -4.995412139175461 -0.011078502144664526 -4.994526102300733
450 -0.011076120426878333 -5.00648825960234 -0.011142464959993959 -5.005668567260726
451 -0.011078940331935882 -5.017567199934276 -0.011075876420363784 -5.01674444368109
452 -0.011079145641997457 -5.0286463455762735 -0.011097947182133795 -5.027842390863224
453 -0.011078847525641321 -5.039725193101915 -0.011083519598469139 -5.0389259104616935
454 -0.011078606499359012 -5.050803799601273 -0.011092877248302102 -5.050018787709996
455 -0.011079807626083493 -5.061883607227357 -0.011067262245342135 -5.061086049955338
456 -0.011078712437301875 -5.072962319664659 -0.011370606208220124 -5.072456656163558
457 -0.011073965253308416 -5.084036284917967 -0.011078706057742239 -5.0835353622213
458 -0.011074971780180931 -5.095111256698147 -0.011075864965096115 -5.094611227186396
459 -0.01107455212622881 -5.106185808824376 -0.011074175965040923 -5.105685403151437
460 -0.011074442230165005 -5.1172602510545415 -0.011076420499011874 -5.116761823650449
461 -0.011074280319735407 -5.128334531374277 -0.011075176484882831 -5.127837000135331
462 -0.011073925159871578 -5.139408456534149 -0.011073004268109799 -5.138910004403441
463 -0.011075423983857035 -5.1504838805180055 -0.011071173939853907 -5.149981178343295
464 -0.011074418248608709 -5.161558298766614 -0.011070258542895317 -5.161051436886191
465 -0.011074821325019002 -5.172633120091634 -0.011080290330573917 -5.172131727216764
466 -0.011074788821861147 -5.183707908913495 -0.011068182531744242 -5.183199909748509
467 -0.011076292023062706 -5.1947842009365575 -0.011075670132413507 -5.194275579880922
468 -0.01107567958533764 -5.205859880521895 -0.011064498964697123 -5.2053400788456194
469 -0.011076682806015014 -5.21693656332791 -0.011058463109657168 -5.216398541955277
470 -0.01107312785461545 -5.228009691182526 -0.011103859078139067 -5.227502401033416
471 -0.011075744358822703 -5.239085435541348 -0.011069875583052636 -5.238572276616468
472 -0.011076522152870893 -5.250161957694219 -0.011108233127743006 -5.249680509744211
473 -0.011073737777769566 -5.2612356954719885 -0.011080777738243341 -5.260761287482454
474 -0.011075337138026952 -5.272311032610015 -0.011073070159181953 -5.271834357641636
475 -0.011072800680994987 -5.28338383329101 -0.01109662065282464 -5.282930978294461
476 -0.011073423130437732 -5.294457256421448 -0.011039502266794444 -5.2939704805612555
477 -0.011074134195223451 -5.305531390616672 -0.011051012901589274 -5.305021493462845
478 -0.011077056266367435 -5.3166084468830395 -0.011087295459583401 -5.3161087889224286
479 -0.011078333389014006 -5.327686780272053 -0.011147476453334092 -5.3272562653757625
480 -0.011070837080478669 -5.338757617352532 -0.011072795744985342 -5.3383290611207475
481 -0.01107456679455936 -5.3498321841470915 -0.011073722364380955 -5.349402783485129
482 -0.01107470178976655 -5.360906885936858 -0.011076156562194229 -5.360478940047323
483 -0.011074074963107704 -5.371980960899966 -0.0110697983764112 -5.371548738423734
484 -0.011073577916249633 -5.383054538816215 -0.011075484193861484 -5.382624222617596
485 -0.011074463604018092 -5.394129002420233 -0.011078319977968931 -5.393702542595565
486 -0.011073861876502633 -5.405202864296736 -0.011076423292979597 -5.404778965888545
487 -0.011073557706549764 -5.4162764220032855 -0.011066150711849332 -5.415845116600394
488 -0.011074747797101736 -5.427351169800387 -0.011071701487526297 -5.42691681808792
489 -0.011074294056743383 -5.43842546385713 -0.0110433682333678 -5.4379601863212885
490 -0.011076229391619563 -5.44950169324875 -0.011073629837483168 -5.449033816158772
491 -0.011072820099070669 -5.4605745133478205 -0.010941001260653139 -5.4599748174194245
492 -0.011078051244840025 -5.47165256459266 -0.011081084702163934 -5.471055902121589
493 -0.011077177524566651 -5.482729742117227 -0.011079423921182751 -5.482135326042772
494 -0.011075535090640187 -5.493805277207867 -0.011104472167789935 -5.493239798210562
495 -0.0110772002954036 -5.504882477503271 -0.011090746521949768 -5.504330544732511
496 -0.011077665723860264 -5.515960143227131 -0.011094902036711573 -5.515425446769223
497 -0.01107181585393846 -5.52703195908107 -0.011097218981012702 -5.526522665750235
498 -0.011076031206175684 -5.538107990287245 -0.01108600846491754 -5.537608674215153
499 -0.011074547749012708 -5.549182538036258 -0.011063149850815534 -5.548671824065968
500 -0.011073437007144093 -5.560255975043402 -0.011103380378335715 -5.559775204444303
501 -0.011075229197740556 -5.571331204241143 -0.011068421928212047 -5.570843626372516
502 -0.011074379924684763 -5.582405584165827 -0.011077030189335346 -5.581920656561851
503 -0.011074916366487742 -5.593480500532315 -0.011064174538478255 -5.592984831100329
504 -0.011073753470554948 -5.60455425400287 -0.011088844621554017 -5.604073675721883
505 -0.011076090624555945 -5.615630344627426 -0.011116665881127119 -5.615190341603011
506 -0.011074170423671603 -5.626704515051097 -0.011084723751991987 -5.626275065355003
507 -0.01107410821132362 -5.63777862326242 -0.011080305557698011 -5.637355370912701
508 -0.011072603799402714 -5.648851227061823 -0.01102881720289588 -5.648384188115597
509 -0.011074985098093747 -5.659926212159917 -0.011065147258341313 -5.659449335373938
510 -0.01107294256798923 -5.670999154727906 -0.011065006162971259 -5.670514341536909
511 -0.01107482803054154 -5.682073982758448 -0.011085256887599825 -5.6815995984245085
512 -0.011075560003519058 -5.693149542761967 -0.011061974847689272 -5.692661573272198
513 -0.011074807588011026 -5.704224350349978 -0.011069078091531992 -5.70373065136373
514 -0.011074582673609256 -5.715298933023588 -0.011071885051205755 -5.714802536414936
515 -0.011075825709849597 -5.726374758733438 -0.011063808854669333 -5.725866345269606
516 -0.011076031299307943 -5.737450790032746 -0.011071342695504426 -5.73693768796511
517 -0.011067739920690656 -5.7485185299534365 -0.011161001492291689 -5.748098689457402
518 -0.01107287360355258 -5.759591403556989 -0.011070248112082482 -5.759168937569484
519 -0.0110730255022645 -5.770664429059254 -0.011074339644983411 -5.770243277214467
520 -0.011072481889277697 -5.781736910948531 -0.011072734463959932 -5.7813160116784275
521 -0.01107321809977293 -5.792810129048304 -0.011074273753911257 -5.792390285432338
522 -0.01107404986396432 -5.803884178912268 -0.011067190300673246 -5.803457475733012
523 -0.011073878081515432 -5.814958056993784 -0.011072334181517363 -5.8145298099145295
524 -0.011073335632681846 -5.826031392626466 -0.011069639818742871 -5.825599449733272
525 -0.011073402408510447 -5.837104795034977 -0.01107715959660709 -5.83667660932988
526 -0.011073117330670356 -5.848177912365647 -0.011068600323051214 -5.847745209652931
527 -0.011074494943022728 -5.859252407308669 -0.01107042571529746 -5.858815635368229
528 -0.01107320124283433 -5.870325608551504 -0.011089869355782867 -5.869905504724012
529 -0.011072753928601742 -5.881398362480105 -0.011068951804190874 -5.880974456528203
530 -0.01107271327637136 -5.892471075756477 -0.01107476237230003 -5.892049218900503
531 -0.011074393754824996 -5.903545469511302 -0.011045777844265104 -5.903094996744768
532 -0.011074399389326573 -5.914619868900629 -0.011089761415496469 -5.914184758160264
533 -0.011074003530666232 -5.925693872431295 -0.011071835225448013 -5.925256593385712
534 -0.011073151836171746 -5.936767024267467 -0.011067903228104114 -5.936324496613817
535 -0.011073240917176009 -5.9478402651846425 -0.011077030608430505 -5.947401527222247
536 -0.011073914356529713 -5.958914179541172 -0.011066970881074667 -5.958468498103322
537 -0.011074425419792533 -5.969988604960965 -0.011053131800144911 -5.969521629903467
538 -0.011072771903127433 -5.981061376864092 -0.011080531030893325 -5.98060216093436
539 -0.011073065362870694 -5.992134442226963 -0.011095825396478177 -5.991697986330839
540 -0.01107868799008429 -6.003213130217047 -0.011121493810787798 -6.002819480141627
541 -0.011074181972071528 -6.0142873121891185 -0.011077532125636936 -6.013897012267264
542 -0.011073388811200856 -6.025360701000319 -0.011076202522963286 -6.024973214790227
543 -0.011072880122810602 -6.03643358112313 -0.011067346204072237 -6.036040560994299
544 -0.011074160924181342 -6.047507742047311 -0.01108918166719377 -6.047129742661492
545 -0.011073858197778463 -6.058581600245089 -0.011072568921372294 -6.058202311582865
546 -0.01107759759761393 -6.069659197842704 -0.011133369477465748 -6.0693356810603305
547 -0.011072101024910807 -6.080731298867614 -0.011054499354213477 -6.080390180414544
548 -0.011071754759177566 -6.0918030536267915 -0.011070826509967446 -6.091461006924511
549 -0.011071807378903032 -6.102874861005694 -0.011073532095178962 -6.102534539019691
550 -0.011072332737967372 -6.113947193743662 -0.011071509495377541 -6.113606048515068
551 -0.011072918772697449 -6.125020112516359 -0.011074544116854667 -6.124680592631923
552 -0.011072015063837171 -6.136092127580196 -0.011077668238431215 -6.135758260870354
553 -0.011073952820152045 -6.147166080400348 -0.011102946242317557 -6.146861207112671
554 -0.011071753315627575 -6.158237833715976 -0.011067549046128989 -6.1579287561588005
555 -0.011071114568039775 -6.169308948284016 -0.011078638257458806 -6.169007394416259
556 -0.01107074562460184 -6.180379693908618 -0.011073249578475951 -6.180080643994735
557 -0.01107198754325509 -6.191451681451873 -0.011067252000793814 -6.191147895995529
558 -0.011071851942688227 -6.202523533394562 -0.011076415097340942 -6.20222431109287
559 -0.011071403045207262 -6.213594936439769 -0.011061757802963257 -6.213286068895833
560 -0.011071761231869459 -6.224666697671639 -0.011078208032995463 -6.224364276928829
561 -0.011070333234965802 -6.235737030906605 -0.011075413785874844 -6.235439690714704
562 -0.011071547772735358 -6.24680857867934 -0.011060414230450987 -6.246500104945155
563 -0.01106800539419055 -6.25787658407353 -0.011019985331222415 -6.257520090276377
564 -0.011071608122438192 -6.268948192195968 -0.011078378092497588 -6.268598468368874
565 -0.011072597606107593 -6.280020789802076 -0.011076904740184546 -6.279675373109058
566 -0.01107322140596807 -6.291094011208044 -0.011069002747535705 -6.290744375856594
567 -0.011073936661705374 -6.302167947869749 -0.011094242613762618 -6.301838618470357
568 -0.01107246931642294 -6.313240417186171 -0.011061809118837118 -6.312900427589194
569 -0.01106958631426096 -6.3243100035004325 -0.011066993419080972 -6.323967421008275
570 -0.011069331923499704 -6.335379335423932 -0.011054060934111477 -6.335021481942387
571 -0.011072397930547595 -6.346451733354479 -0.01106450790539384 -6.34608598984778
572 -0.011074288981035352 -6.357526022335515 -0.011092855781316757 -6.357178845629097
573 -0.011073336750268937 -6.368599359085784 -0.011081166239455343 -6.368260011868552
574 -0.01110224430449307 -6.379701603390277 -0.011334374593570829 -6.379594386462123
575 -0.011069525592029094 -6.390771128982307 -0.011067318823188543 -6.390661705285312
576 -0.01106871892698109 -6.4018398479092875 -0.01106775552034378 -6.401729460805655
577 -0.011069186590611934 -6.4129090344999 -0.01107116905041039 -6.412800629856066
578 -0.011068972386419773 -6.42397800688632 -0.011070432933047413 -6.423871062789114
579 -0.011069752927869558 -6.435047759814189 -0.011069971788674592 -6.434941034577788
580 -0.011069045634940267 -6.44611680544913 -0.011069927643984557 -6.446010962221773
581 -0.011070274747908115 -6.457187080197038 -0.011067163664847612 -6.45707812588662
582 -0.011069058580324054 -6.468256138777361 -0.011066923663020135 -6.468145049549641
583 -0.011070286436006428 -6.479326425213368 -0.011076760618016124 -6.479221810167656
584 -0.011069984687492252 -6.49039640990086 -0.011073080636560918 -6.4902948908042175
585 -0.011070694588124753 -6.501467104488985 -0.01107430192641914 -6.501369192730636
586 -0.011068262439221144 -6.512535366928207 -0.011060963245108723 -6.512430155975745
587 -0.011072221398353576 -6.52360758832656 -0.011065977346152066 -6.523496133321897
588 -0.011070803832262754 -6.534678392158823 -0.01106993155553937 -6.534566064877437
589 -0.011070014210417867 -6.545748406369241 -0.011073378194123507 -6.54563944307156
590 -0.01107008857652545 -6.556818494945767 -0.011074660578742623 -6.556714103650303
591 -0.011069931089878082 -6.567888426035645 -0.011063574068248271 -6.567777677718551
592 -0.01107018468901515 -6.57895861072466 -0.011070248484611512 -6.578847926203163
593 -0.011070515122264623 -6.590029125846925 -0.011062141135334968 -6.589910067338498
594 -0.011072708060964942 -6.60110183390789 -0.01102245580404997 -6.600932523142548
595 -0.011072941636666656 -6.612174775544557 -0.01106587629765272 -6.611998399440201
596 -0.011071103671565653 -6.623245879216123 -0.011074169306084514 -6.623072568746285
597 -0.011072095716372132 -6.634317974932495 -0.011074364930391312 -6.634146933676677
598 -0.011070519313216209 -6.6453884942457115 -0.011069529596716166 -6.6452164632733925
599 -0.011073180986568332 -6.65646167523228 -0.011041629733517766 -6.65625809300691
600 -0.011073089949786664 -6.667534765182067 -0.011073155980557203 -6.667331248987467
601 -0.011072073131799698 -6.678606838313867 -0.011072229780256748 -6.6784034787677236
602 -0.011073160171508788 -6.689679998485375 -0.01107921041548252 -6.689482689183206
603 -0.011072213947772979 -6.700752212433148 -0.011081974301487208 -6.700564663484694
604 -0.011071981955319643 -6.711824194388468 -0.011076102592051029 -6.711640766076745
605 -0.01107100285589695 -6.722895197244365 -0.011100587574765087 -6.72274135365151
606 -0.011072542145848274 -6.733967739390214 -0.011056250240653754 -6.733797603892164
607 -0.011071508284658194 -6.745039247674872 -0.011069970717653633 -6.744867574609818
608 -0.011071970500051976 -6.756111218174924 -0.011004069447517395 -6.755871644057335
609 -0.011073183547705413 -6.76718440172263 -0.011065281834453345 -6.766936925891788
610 -0.0110732177272439 -6.778257619449874 -0.01107570705935359 -6.778012632951142
611 -0.011073068808764219 -6.789330688258638 -0.011073726322501897 -6.789086359273644
612 -0.011074991803616286 -6.800405680062254 -0.011050941608846187 -6.80013730088249
613 -0.011073538241907955 -6.811479218304162 -0.01107404544018209 -6.811211346322672
614 -0.011072937306016684 -6.822552155610178 -0.011019332241266966 -6.822230678563939
615 -0.011074940208345652 -6.833627095818524 -0.011072139348834753 -6.833302817912774
616 -0.011074816109612584 -6.844701911928136 -0.011072940938174725 -6.844375758850949
617 -0.011075300397351384 -6.855777212325488 -0.011028124205768108 -6.8554038830567166
618 -0.011075594276189805 -6.866852806601678 -0.011065599275752902 -6.8664694823324695
619 -0.011076703667640686 -6.877929510269318 -0.011080230446532368 -6.877549712779002
620 -0.011079481476917863 -6.889008991746236 -0.011006742576137185 -6.88855645535514
621 -0.011076151952147483 -6.900085143698384 -0.011075120093300939 -6.89963157544844
622 -0.011076163314282895 -6.911161307012667 -0.01107648522593081 -6.910708060674371
623 -0.011075610527768731 -6.9222369175404355 -0.011079777125269174 -6.9217878377996405
624 -0.011075063608586788 -6.933311981149022 -0.011088719265535474 -6.932876557065176
625 -0.011075986269861459 -6.9443879674188835 -0.011084994487464427 -6.94396155155264
626 -0.011074863141402602 -6.955462830560286 -0.011079769767820834 -6.9550413213204605
627 -0.011074836039915681 -6.9665376666002015 -0.011079393653199076 -6.96612071497366
628 -0.011075219046324492 -6.977612885646526 -0.011072279000654817 -6.977192993974315
629 -0.011074415035545826 -6.988687300682072 -0.011068833386525511 -6.988261827360841
630 -0.011073812376707792 -6.99976111305878 -0.011113207880407571 -6.999375035241249
631 -0.01107644704170525 -7.010837560100485 -0.01102797593921423 -7.010403011180463
632 -0.011074693361297249 -7.021912253461782 -0.011078836023807525 -7.021481847204271
633 -0.011074900953099131 -7.032987154414881 -0.011080538434907795 -7.032562385639179
634 -0.01107309595681727 -7.0440602503716985 -0.011154706869274379 -7.043717092508453
635 -0.011073124362155795 -7.055133374733854 -0.01106900442391634 -7.05478609693237
636 -0.011073245806619525 -7.066206620540473 -0.011068954458460211 -7.06585505139083
637 -0.011073138844221831 -7.0772797593846954 -0.011077898414805531 -7.076932949805636
638 -0.01107277194969356 -7.088352531334389 -0.011106241308152676 -7.088039191113789
639 -0.011070790840312839 -7.099423322174702 -0.011041008727625012 -7.099080199841414
640 -0.011072801984846592 -7.110496124159549 -0.011086542857810855 -7.110166742699225
641 -0.011076321126893163 -7.121572445286442 -0.0110566396266222 -7.121223382325847
642 -0.011081573739647865 -7.13265401902609 -0.011022867495194077 -7.1322462498210415
643 -0.011074094008654356 -7.143728113034744 -0.011065243883058429 -7.1433114937041
644 -0.011077075125649571 -7.154805188160394 -0.011043170979246498 -7.154354664683346
645 -0.011076053325086831 -7.16588124148548 -0.011101955780759454 -7.165456620464106
646 -0.011069513205438853 -7.176950754690919 -0.011014727037400007 -7.176471347501506
647 -0.011076464876532554 -7.188027219567452 -0.011067344108596444 -7.1875386916101025
648 -0.011074827704578637 -7.199102047272031 -0.011070898082107306 -7.19860958969221
649 -0.011080068163573742 -7.210182115435605 -0.011016750894486903 -7.209626340586697
650 -0.01107656080275774 -7.221258676238363 -0.011080954363569618 -7.220707294950266
651 -0.01107676406390965 -7.232335440302273 -0.01107519087381661 -7.231782485824082
652 -0.011076129507273436 -7.243411569809546 -0.011071269167587161 -7.242853754991669
653 -0.011077188700437546 -7.254488758509984 -0.01107471720315516 -7.253928472194825
654 -0.011078816372901201 -7.265567574882885 -0.01106219538487494 -7.2649906675797
655 -0.011077624512836337 -7.2766451993957215 -0.011071662465110422 -7.276062330044811
656 -0.011076538171619178 -7.287721737567341 -0.01107563842087984 -7.28713796846569
657 -0.011076212534680963 -7.2987979501020215 -0.011072993464767932 -7.298210961930458
658 -0.011076845694333315 -7.309874795796355 -0.01105835004709661 -7.3092693119775545
659 -0.0110824185423553 -7.32095721433871 -0.011151048308238386 -7.320420360285793
660 -0.011074824538081885 -7.332032038876792 -0.011079193511977791 -7.33149955379777
661 -0.011074340669438243 -7.343106379546231 -0.011072979494929313 -7.342572533292699
662 -0.011074974900111556 -7.354181354446342 -0.011071467539295554 -7.353644000831995
663 -0.011073332512751222 -7.365254686959093 -0.011061524786055089 -7.36470552561805
664 -0.011074162274599075 -7.376328849233692 -0.011076146550476552 -7.375781672168527
665 -0.011071421718224884 -7.387400270951917 -0.011012486182153225 -7.38679415835068
666 -0.011076128063723444 -7.398476399015641 -0.011073211161419749 -7.3978673695121
667 -0.011075692297890783 -7.4095520913135315 -0.011077297804877161 -7.408944667316977
668 -0.011075521912425756 -7.420627613225958 -0.011075254064053297 -7.42001992138103
669 -0.011075408151373266 -7.431703021377331 -0.01108222552575171 -7.431102146906782
670 -0.011075482470914721 -7.4427785038482455 -0.011048832163214683 -7.4421509790699965
671 -0.011074513848870992 -7.453853017697116 -0.011090229917317628 -7.453241208987314
672 -0.011076394096016884 -7.4649294117931335 -0.01106808390468359 -7.464309292891998
673 -0.011076348787173628 -7.476005760580307 -0.01108837011270225 -7.4753976630047
674 -0.01107790730893612 -7.487083667889243 -0.011050457507371903 -7.486448120512072
675 -0.011074904538691043 -7.498158572427934 -0.011039541428908705 -7.497487661940981
676 -0.011078100325539708 -7.509236672753473 -0.01106607224792242 -7.5085537341889035
677 -0.011078150058165193 -7.520314822811638 -0.011106065427884459 -7.519659799616788
678 -0.011076085548847914 -7.531390908360486 -0.01107759797014296 -7.530737397586931
679 -0.01107593453489244 -7.5424668428953785 -0.011080197570845485 -7.541817595157776
680 -0.011076410673558712 -7.553543253568937 -0.011073271883651615 -7.552890867041428
681 -0.011076581664383411 -7.56461983523332 -0.011073761340230703 -7.563964628381658
682 -0.011076271859928965 -7.57569610709325 -0.011080222716555 -7.575044851098213
683 -0.011075131595134735 -7.586771238688384 -0.011080340994521976 -7.5861251920927355
684 -0.01107570375315845 -7.597846942441543 -0.011076095374301076 -7.597201287467037
685 -0.011074874782934785 -7.608921817224478 -0.011077895388007164 -7.6082791828550445
686 -0.011074761766940356 -7.619996578991418 -0.011075881449505687 -7.61935506430455
687 -0.011073978943750262 -7.6310705579351685 -0.011076278053224087 -7.630431342357774
688 -0.011075212573632597 -7.642145770508801 -0.011118727922439575 -7.641550070280213
689 -0.011074010003358125 -7.653219780512159 -0.01107252943329513 -7.652622599713508
690 -0.01107465741224587 -7.664294437924405 -0.011072303028777241 -7.663694902742286
691 -0.011073802597820759 -7.675368240522226 -0.011074950080364942 -7.674769852822651
692 -0.01107221650891006 -7.686440457031136 -0.011075813323259354 -7.6858456661459105
693 -0.011075148778036236 -7.697515605809172 -0.011075524939224124 -7.696921191085135
694 -0.011097452556714415 -7.708613058365886 -0.011231585452333093 -7.708152776537468
695 -0.011071646865457297 -7.7196847052313435 -0.011073312722146511 -7.719226089259615
696 -0.011071827867999673 -7.730756533099343 -0.011070286715403199 -7.730296375975018
697 -0.011071819812059402 -7.741828352911402 -0.01106650666333735 -7.741362882638356
698 -0.011072119977325202 -7.752900472888728 -0.01107513285242021 -7.752438015490776
699 -0.011072256369516253 -7.763972729258244 -0.011069094762206078 -7.7635071102529825
700 -0.011071354523301125 -7.775044083781545 -0.011088427435606719 -7.774595537688589
701 -0.011072496697306634 -7.7861165804788515 -0.011075905291363597 -7.785671442979953
702 -0.011084681889042259 -7.797201262367894 -0.011051974631845951 -7.7967234176117985
703 -0.011073532933369278 -7.808274795301263 -0.011074557993561029 -7.80779797560536
704 -0.01107265572063625 -7.819347451021899 -0.01107412320561707 -7.818872098810977
705 -0.011072722496464849 -7.830420173518364 -0.01107615982182324 -7.8299482586328
706 -0.011071947682648898 -7.841492121201013 -0.011096502281725406 -7.841044760914526
707 -0.011070704879239201 -7.852562826080253 -0.011078764870762824 -7.852123525785289
708 -0.011074299877509474 -7.863637125957762 -0.011090468242764473 -7.863213994028054
709 -0.011070797918364406 -7.874707923876127 -0.011068600695580244 -7.874282594723634
710 -0.011072212178260089 -7.885780136054387 -0.011050193710252643 -7.885332788433886
711 -0.011074764747172594 -7.89685490080156 -0.011043558595702052 -7.896376347029588
712 -0.011072871973738074 -7.907927772775298 -0.011068935925140976 -7.907445282954729
713 -0.011072801100090146 -7.919000573875388 -0.011074957484379411 -7.918520240439109
714 -0.01107473550364375 -7.930075309379031 -0.011047617020085453 -7.929567857459194
715 -0.01107460930943489 -7.941149918688466 -0.011147220386192203 -7.940715077845386
716 -0.011072468757629395 -7.9522223874460956 -0.011091657727956773 -7.951806735573343
717 -0.011072073504328728 -7.963294460950424 -0.011072746664285659 -7.9628794822376285
718 -0.01107241902500391 -7.9743668799754275 -0.011072322400286794 -7.973951804637915
719 -0.01107216659002006 -7.985439046565448 -0.011071913735941052 -7.985023718373856
720 -0.011071880627423526 -7.996510927192872 -0.011041831877082586 -7.996065550250939
721 -0.01106904880143702 -8.00757997599431 -0.011028826795518398 -8.007094377046457
722 -0.011073947511613369 -8.018653923505923 -0.011072483891621233 -8.018166860938077
723 -0.011073085712268949 -8.029727009218192 -0.011067151464521885 -8.029234012402599
724 -0.011074618156999349 -8.040801627375192 -0.01108522447757423 -8.040319236880173
725 -0.011073236213997006 -8.05187486358919 -0.011075247917324305 -8.051394484797497
726 -0.011076944274827838 -8.062951807864017 -0.011035856604576112 -8.062430341402072
727 -0.01107486579567194 -8.07402667365969 -0.011087699513882398 -8.073518040915955
728 -0.011073662247508765 -8.085100335907198 -0.011073530279099941 -8.084591571195055
729 -0.011073477193713188 -8.096173813100911 -0.011075524939224124 -8.09566709613428
730 -0.011074206419289112 -8.1072480195202 -0.011072668759152294 -8.106739764893431
731 -0.01107450583949685 -8.118322525359698 -0.011098794732242822 -8.117838559625675
732 -0.0110733303707093 -8.129395855730408 -0.011067054653540253 -8.128905614279216
733 -0.011072605522349477 -8.140468461252757 -0.01107439659535885 -8.139980010874574
734 -0.01107350569218397 -8.151541966944942 -0.011074633058160543 -8.151054643932735
735 -0.01107169953174889 -8.162613666476691 -0.011098270257934927 -8.16215291419067
736 -0.011074401577934623 -8.173688068054625 -0.01107893167063594 -8.173231845861306
737 -0.011073182011023164 -8.184761250065648 -0.011075866781175137 -8.18430771264248
738 -0.011072534322738647 -8.195833784388387 -0.01107045472599566 -8.195378167368476
739 -0.011073963856324554 -8.206907748244712 -0.01108347363770008 -8.206461641006177
740 -0.011073723016306759 -8.217981471261018 -0.011073074862360954 -8.217534715868538
741 -0.011073836171999574 -8.229055307433017 -0.011068447912111878 -8.228603163780651
742 -0.011073836591094732 -8.240129144024111 -0.01107101128436625 -8.239674175065018
743 -0.011073054140433669 -8.251202198164545 -0.011075371829792856 -8.250749546894811
744 -0.011072514904662966 -8.262274713069209 -0.01106356866657734 -8.261813115561388
745 -0.011073585972189904 -8.273348299041398 -0.011074520414695144 -8.272887635976083
746 -0.01107558044604957 -8.284423879487449 -0.011039665807038546 -8.283927301783121
747 -0.011072991834953427 -8.295496871322403 -0.011084420280531049 -8.295011722063652
748 -0.011072807479649782 -8.306569678802052 -0.01107880026102066 -8.306090522324673
749 -0.011072686361148953 -8.317642365163202 -0.011062459275126457 -8.3171529815998
750 -0.011070967465639115 -8.32871333262884 -0.011062130331993103 -8.328215111931794
751 -0.011073460476472974 -8.339786793105313 -0.011085869977250695 -8.339300981909044
752 -0.011074156174436212 -8.350860949279749 -0.01106203841045499 -8.350363020319499
753 -0.01107367342337966 -8.361934622703128 -0.01107326620258391 -8.361436286522082
754 -0.011073900572955608 -8.373008523276084 -0.011077331751585007 -8.372513618273667
755 -0.011073237285017967 -8.384081760561102 -0.011082619382068514 -8.383596237655736
756 -0.011074144206941128 -8.395155904768043 -0.011080676829442382 -8.394676914485178
757 -0.011073858058080078 -8.406229762826122 -0.011080527678132057 -8.40575744216331
758 -0.011072754813358187 -8.417302517639481 -0.011063694255426526 -8.416821136418736
759 -0.011072826571762562 -8.428375344211243 -0.011055423691868783 -8.427876560110604
760 -0.011082666367292405 -8.439458010578536 -0.011102603655308485 -8.438979163765913
761 -0.011074900161474943 -8.45053291074001 -0.011054220143705606 -8.450033383909618
762 -0.011073145270347595 -8.461606056010359 -0.011077362671494484 -8.461110746581113
763 -0.011072201142087578 -8.472678257152447 -0.011070206575095654 -8.472180953156208
764 -0.011072422796860337 -8.483750679949308 -0.011084742471575737 -8.483265695627784
765 -0.011076164105907083 -8.494826844055215 -0.011109251482412218 -8.494374947110197
766 -0.011072867969051003 -8.505899712024267 -0.011063801404088736 -8.505438748514285
767 -0.01107434812001884 -8.516974060144285 -0.011082726810127497 -8.516521475324412
768 -0.0110713679343462 -8.52804542807863 -0.011092407768592239 -8.527613883093004
769 -0.011072382098063827 -8.539117810176695 -0.011074519110843539 -8.538688402203848
770 -0.011071891384199261 -8.550189701560894 -0.011066448595374822 -8.549754850799223
771 -0.011078501073643564 -8.561268202634539 -0.011112631717696785 -8.56086748251692
772 -0.011071730172261596 -8.5723399328068 -0.011072424566373229 -8.571939907083294
773 -0.011071710335090756 -8.583411643141892 -0.011070719547569751 -8.583010626630864
774 -0.011070744739845395 -8.594482387881737 -0.011049906630069018 -8.594060533260933
775 -0.011071880348026752 -8.605554268229763 -0.011076991772279143 -8.605137525033212
776 -0.011072028800845147 -8.616626297030608 -0.01106663211248815 -8.6162041571457
777 -0.011081530479714274 -8.627707827510323 -0.011182219441980123 -8.627386376587681
778 -0.011068155756220222 -8.638775983266543 -0.011075092433020472 -8.638461469020703
779 -0.011070254631340504 -8.649846237897883 -0.011072078626602888 -8.649533547647305
780 -0.01106985225342214 -8.660916090151305 -0.01106866137124598 -8.66060220901855
781 -0.011069265799596906 -8.671985355950902 -0.011073591839522123 -8.671675800858074
782 -0.011070143152028322 -8.683055499102931 -0.011071789776906371 -8.68274759063498
783 -0.011069636046886443 -8.694125135149818 -0.011071250261738896 -8.69381884089672
784 -0.011073029413819314 -8.705198164563637 -0.011093230079859495 -8.70491207097658
785 -0.011068835202604533 -8.71626699976624 -0.01106348093599081 -8.715975551912571
786 -0.011070061568170786 -8.727337061334412 -0.011101813009008765 -8.72707736492158
787 -0.011069868132472039 -8.738406929466883 -0.011069660633802414 -8.738147025555383
788 -0.011067477799952031 -8.749474407266835 -0.011053374642506242 -8.74920040019789
789 -0.011067771213129162 -8.760542178479964 -0.011068612849339843 -8.760269013047228
790 -0.011069405963644386 -8.771611584443608 -0.011073882272467018 -8.771342895319695
791 -0.01106944615021348 -8.782681030593821 -0.011069226264953613 -8.782412121584649
792 -0.011071662651374936 -8.793752693245196 -0.010954986140131951 -8.79336710772478
793 -0.011070550186559558 -8.804823243431755 -0.011076340591534973 -8.804443448316315
794 -0.011071929335594177 -8.81589517276735 -0.011072201933711768 -8.815515650250026
795 -0.011071933805942536 -8.826967106573292 -0.011072582704946399 -8.826588232954972
796 -0.011071986285969615 -8.838039092859262 -0.011072907224297523 -8.83766114017927
797 -0.011071207374334336 -8.849110300233596 -0.011069289362058043 -8.848730429541328
798 -0.011071753175929188 -8.860182053409526 -0.011072283377870917 -8.8598027129192
799 -0.011071969382464885 -8.871254022791991 -0.011070056306198239 -8.870872769225398
800 -0.011072215856984258 -8.882326238648975 -0.011076229810714721 -8.881948999036114
801 -0.011071584932506085 -8.89339782358148 -0.011082775052636861 -8.893031774088751
802 -0.011073633190244436 -8.904471456771725 -0.011077383020892739 -8.904109157109644
803 -0.011070974823087453 -8.915542431594814 -0.011069858120754361 -8.915179015230398
804 -0.01107062646187842 -8.926613058056692 -0.011075844196602702 -8.926254859427
805 -0.011070922994986177 -8.937683981051677 -0.011063662637025119 -8.937318522064025
806 -0.011074950732290745 -8.948758931783967 -0.01111442488618195 -8.948432946950208
807 -0.011071328772231936 -8.959830260556199 -0.01106471810489893 -8.959497665055107
808 -0.011070019658654928 -8.970900280214854 -0.011079679150134325 -8.97057734420524
809 -0.011070969002321362 -8.981971249217176 -0.011055931029841305 -8.981633275235081
810 -0.011069805268198252 -8.993041054485374 -0.011053425073623658 -8.992686700308704
811 -0.011070884112268687 -9.004111938597642 -0.011073143873363733 -9.003759844182069
812 -0.01107171205803752 -9.015183650655679 -0.011068581463769078 -9.014828425645838
813 -0.011070070555433631 -9.026253721211113 -0.011051732208579778 -9.025880157854418
814 -0.01107136537320912 -9.037325086584321 -0.011071141995489597 -9.036951299849909
815 -0.01107224733568728 -9.048397333920008 -0.011065770639106631 -9.048017070489015
816 -0.011072211991995573 -9.059469545912004 -0.011070899432525039 -9.05908796992154
817 -0.011070833727717399 -9.070540379639722 -0.011070153489708901 -9.070158123411248
818 -0.011072340281680226 -9.081612719921402 -0.011084623355418443 -9.081242746766668
819 -0.011071533663198352 -9.0926842535846 -0.011070811236277223 -9.092313558002944
820 -0.01107126553542912 -9.10375551912003 -0.011071875505149365 -9.103385433508093
821 -0.011070819152519108 -9.114826338272549 -0.011068546120077372 -9.11445397962817
822 -0.011071463022381068 -9.12589780129493 -0.0110802392475307 -9.1255342188757
823 -0.01106988275423646 -9.136967684049166 -0.011072792904451489 -9.136607011780152
824 -0.011072218185290694 -9.148039902234457 -0.011041774041950702 -9.147648785822103
825 -0.011072058323770761 -9.159111960558228 -0.011075354320928455 -9.15872414014303
826 -0.011071650125086308 -9.170183610683313 -0.011064025480300188 -9.16978816562333
827 -0.011069855047389865 -9.181253465730704 -0.011118412809446454 -9.180906578432777
828 -0.011073169624432921 -9.192326635355137 -0.0111348579172045 -9.192041436349982
829 -0.011070849653333426 -9.20339748500847 -0.011081710644066333 -9.203123146994049
830 -0.01107064113020897 -9.214468126138678 -0.011074143834412098 -9.21419729082846
831 -0.011073572002351284 -9.22554169814103 -0.011072395369410515 -9.225269686197871
832 -0.011070532957091928 -9.236612231098121 -0.01106984941288829 -9.236339535610758
833 -0.011071685981005431 -9.247683917079126 -0.011074739787727595 -9.247414275398485
834 -0.01107107070274651 -9.258754987781872 -0.011067578103393316 -9.258481853501879
835 -0.011070442106574773 -9.269825429888447 -0.011073650792241096 -9.26955550429412
836 -0.011070321034640073 -9.280895750923088 -0.011029672482982278 -9.280585176777102
837 -0.011071518482640385 -9.29196726940573 -0.011080161482095719 -9.291665338259197
838 -0.011071570264175535 -9.303038839669904 -0.011067507229745388 -9.302732845488942
839 -0.011071517877280713 -9.314110357547184 -0.011073119984939695 -9.31380596547388
840 -0.011066810041666032 -9.32517716758885 -0.0110615202691406 -9.324867485743022
841 -0.011071023857221007 -9.33624819144607 -0.01106390836648643 -9.335931394109508
842 -0.011071771569550037 -9.347319963015622 -0.011089102923870086 -9.347020497033379
843 -0.01107072327286005 -9.358390686288482 -0.01106535759754479 -9.358085854630923
844 -0.011071853945031762 -9.369462540233513 -0.011068579088896514 -9.36915443371982
845 -0.011072359187528491 -9.380534899421042 -0.011088196188211441 -9.38024262990803
846 -0.011067733401432633 -9.391602632822474 -0.011007815599441528 -9.391250445507472
847 -0.01107164635322988 -9.402674279175704 -0.011067909467965365 -9.402318354975437
848 -0.011072403378784656 -9.413746682554489 -0.011073968233540654 -9.413392323208978
849 -0.011069592228159309 -9.424816274782648 -0.011099266912788152 -9.424491590121766
850 -0.011071239924058318 -9.435887514706707 -0.011068945331498981 -9.435560535453265
851 -0.011072331573814154 -9.44695984628052 -0.01107028303667903 -9.446630818489943
852 -0.011070033116266132 -9.458029879396786 -0.011048036441206933 -9.45767885493115
853 -0.011072333808988333 -9.469102213205774 -0.011075397673994302 -9.468754252605144
854 -0.011072337813675403 -9.48017455101945 -0.011076153302565218 -9.479830405907709
855 -0.011072143306955695 -9.491246694326406 -0.011046773893758655 -9.490877179801467
856 -0.011072504799813032 -9.50231919912622 -0.01107921558432281 -9.50195639538579
857 -0.011072529572993517 -9.513391728699213 -0.011063292063772679 -9.513019687449562
858 -0.011072958819568157 -9.524464687518782 -0.011051072785630823 -9.524070760235192
859 -0.011075106635689735 -9.535539794154472 -0.011068156640976667 -9.53513891687617
860 -0.01107289264909923 -9.546612686803572 -0.011077805887907743 -9.546216722764077
861 -0.011071917228400707 -9.557684604031973 -0.011081119347363711 -9.55729784211144
862 -0.011072772881016135 -9.56875737691299 -0.011076792376115918 -9.568374634487556
863 -0.011072106193751097 -9.57982948310674 -0.011066354904323816 -9.57944098939188
864 -0.011066794954240322 -9.590896278060981 -0.011122178006917238 -9.590563167398798
865 -0.011070609837770463 -9.601966887898751 -0.011067428393289447 -9.601630595792088
866 -0.011071011470630766 -9.613037899369381 -0.011072971997782588 -9.61270356778987
867 -0.01107158320955932 -9.624109482578941 -0.011064624274149537 -9.62376819206402
868 -0.01107093901373446 -9.635180421592676 -0.011084382236003876 -9.634852574300023
869 -0.01107108136638999 -9.646251502959066 -0.011071051936596632 -9.64592362623662
870 -0.011070198006927967 -9.657321700965994 -0.011065780837088823 -9.65698940707371
871 -0.011070824647322296 -9.668392525613317 -0.01107487534172833 -9.668064282415438
872 -0.011072480957955122 -9.679465006571272 -0.011074504815042019 -9.67913878723048
873 -0.011071814410388469 -9.690536820981661 -0.011068496853113174 -9.690207284083593
874 -0.011070322943851352 -9.701607143925512 -0.011087377974763512 -9.701294662058357
875 -0.011071087373420597 -9.712678231298932 -0.011079350113868713 -9.712374012172226
876 -0.01107096578925848 -9.72374919708819 -0.011067673098295927 -9.723441685270522
877 -0.011070248018950225 -9.73481944510714 -0.011053541395813226 -9.734495226666336
878 -0.011074901605024935 -9.745894346712165 -0.011099145282059908 -9.745594371948396
879 -0.011071371845901012 -9.756965718558066 -0.01106161498464644 -9.756655986933042
880 -0.011071819020435214 -9.7680375375785 -0.011073752539232373 -9.767729739472275
881 -0.01107479827478528 -9.779112335853286 -0.011076264409348368 -9.778806003881623
882 -0.011072659073397518 -9.790184994926683 -0.01105782580561936 -9.789863829687242
883 -0.011072880821302533 -9.801257875747986 -0.011075527593493461 -9.800939357280736
884 -0.01107157520018518 -9.812329450948171 -0.011061316588893533 -9.81200067386963
885 -0.011074062064290046 -9.823403513012462 -0.011058337520807981 -9.823059011390438
886 -0.011073027644306422 -9.834476540656768 -0.011067774938419461 -9.834126786328858
887 -0.011072270944714547 -9.845548811601482 -0.011066996585577726 -9.845193782914436
888 -0.011072993790730835 -9.856621805392212 -0.011077295616269111 -9.856271078530705
889 -0.011071604443714023 -9.867693409835926 -0.011091261962428689 -9.867362340493134
890 -0.01107085458934307 -9.87876426442527 -0.011066005332395434 -9.87842834582553
891 -0.011071632616221905 -9.889835897041491 -0.011069414066150784 -9.88949775989168
892 -0.011072143446654081 -9.900908040488146 -0.011076139006763696 -9.900573898898445
893 -0.011071502603590489 -9.911979543091736 -0.011069494532421231 -9.911643393430866
894 -0.011072243470698595 -9.923051786562434 -0.011079176748171448 -9.922722570179038
895 -0.011071685422211885 -9.934123471984647 -0.011068183276802302 -9.93379075345584
896 -0.01107247332111001 -9.945195945305757 -0.011081836698576809 -9.944872590154416
897 -0.011074509425088763 -9.956270454730847 -0.011071554897353054 -9.955944145051769
898 -0.011070918664336205 -9.967341373395183 -0.011071711871773004 -9.967015856923542
899 -0.01107102376408875 -9.978412397159271 -0.01106949495151639 -9.978085351875059
900 -0.011070201126858591 -9.98948259828613 -0.011068467749282718 -9.989153819624342
901 -0.01107049030251801 -10.00055308858865 -0.011073791794478894 -10.00022761141882
902 -0.01107115768827498 -10.011624246276924 -0.011075777001678944 -10.0113033884205
903 -0.01106839724816382 -10.022692643525087 -0.011028268886730076 -10.022331657307229
904 -0.011071913922205568 -10.033764557447292 -0.01107562743127346 -10.033407284738502
905 -0.011071760207414627 -10.044836317654706 -0.011072837840765714 -10.044480122579268
906 -0.011070995219051838 -10.055907312873758 -0.011074065370485187 -10.055554187949753
907 -0.011076332069933414 -10.066983644943692 -0.011173696769401432 -10.066727884719153
908 -0.011070678429678082 -10.07805432337337 -0.011072551365941763 -10.077800436085095
909 -0.011070267902687192 -10.089124591276057 -0.011066151550039649 -10.088866587635135
910 -0.011070925462990999 -10.10019551673905 -0.011068730521947146 -10.099935318157081
911 -0.011070447834208607 -10.111265964573258 -0.011057875026017428 -10.110993193183099
912 -0.011070376541465522 -10.122336341114723 -0.011076153116300702 -10.1220693462994
913 -0.011071074567735196 -10.133407415682457 -0.011073692049831153 -10.13314303834923
914 -0.01107199895195663 -10.144479414634414 -0.011061333259567619 -10.144204371608797
915 -0.01107085240073502 -10.15555026703515 -0.011071597272530199 -10.155275968881327
916 -0.011072618653997779 -10.166622885689147 -0.011044014897197484 -10.166319983778525
917 -0.011070371000096202 -10.177693256689244 -0.011079572327435016 -10.17739955610596
918 -0.011071389866992831 -10.188764646556237 -0.01106991688720882 -10.18846947299317
919 -0.011069880984723567 -10.199834527540961 -0.011063181329518557 -10.199532654322688
920 -0.011072121886536479 -10.210906649427498 -0.011080725211650133 -10.210613379534339
921 -0.011071679322049022 -10.221978328749547 -0.01110061197541654 -10.221713991509755
922 -0.011071509681642056 -10.233049838431189 -0.01106574055738747 -10.232779732067144
923 -0.011070828372612595 -10.244120666803802 -0.011081137415021657 -10.243860869482166
924 -0.011068775737658142 -10.255189442541461 -0.011035804962739348 -10.254896674444906
925 -0.01107109640724957 -10.26626053894871 -0.011082074651494623 -10.2659787490964
926 -0.01107091186568141 -10.277331450814392 -0.011100493324920534 -10.27707924242132
927 -0.011073792399838567 -10.28840524321423 -0.011063871160149574 -10.288143113581471
928 -0.011071768961846829 -10.299477012176077 -0.011083628283813596 -10.299226741865285
929 -0.011071985214948654 -10.310548997391026 -0.011072295997291804 -10.310299037862576
930 -0.011071068793535232 -10.321620066184561 -0.011084656603634358 -10.32138369446621
931 -0.01106950342655182 -10.332689569611112 -0.011047951970249414 -10.33243164643646
932 -0.011065592477098107 -10.343755162088211 -0.01109151323325932 -10.343523159669719
933 -0.011070416681468487 -10.35482557876968 -0.011069461703300476 -10.354592621373019
934 -0.011070368858054281 -10.365895947627733 -0.01107108211144805 -10.365663703484467
935 -0.011069402657449245 -10.376965350285182 -0.011060970649123193 -10.37672467413359
936 -0.011070867720991372 -10.388036218006174 -0.011070882435888052 -10.387795556569477
937 -0.011072554253041744 -10.399108772259217 -0.011095728119835257 -10.398891284689313
938 -0.011069402936846018 -10.410178175196062 -0.011075637396425008 -10.409966922085738
939 -0.011070016073063016 -10.421248191269125 -0.01106328391470015 -10.421030206000438
940 -0.011069666780531406 -10.432317858049657 -0.011072290688753128 -10.432102496689192
941 -0.01106863641180098 -10.443386494461459 -0.011038672411814332 -10.443141169101006
942 -0.011070088157430292 -10.454456582618889 -0.01108414218761027 -10.454225311288615
943 -0.011070775426924228 -10.465527358045813 -0.011057634418830276 -10.465282945707445
944 -0.011071072705090047 -10.476598430750903 -0.011070296633988619 -10.476353242341434
945 -0.01106718359515071 -10.487665614346053 -0.011104980856180191 -10.487458223197613
946 -0.011071449797600507 -10.498737064143654 -0.011064265435561538 -10.498522488633174
947 -0.01107076029293239 -10.509807824436587 -0.011071546794846654 -10.509594035428021
948 -0.011069276230409741 -10.520877100666997 -0.011020794790238143 -10.520614830218259
949 -0.011069782078266144 -10.531946882745263 -0.011040944745764137 -10.531655774964022
950 -0.011071953037753702 -10.543018835783016 -0.011072366498410702 -10.542728141462433
951 -0.01107253977097571 -10.554091375553991 -0.011072454834356904 -10.55380059629679
952 -0.011071460135281087 -10.565162835689272 -0.011074905563145877 -10.564875501859936
953 -0.011071339156478644 -10.57623417484575 -0.011072530085220933 -10.575948031945156
954 -0.011071528820320965 -10.58730570366607 -0.011067656986415386 -10.587015688931572
955 -0.011071278993040324 -10.59837698265911 -0.01107778730802238 -10.598093476239594
956 -0.011079017631709575 -10.60945600029082 -0.01121807391755283 -10.609311550157146
957 -0.011069061933085322 -10.620525062223905 -0.011070973379537464 -10.620382523536684
958 -0.011069099511951208 -10.631594161735856 -0.011068155011162161 -10.631450678547846
959 -0.011068971361964941 -10.642663133097821 -0.011071963841095567 -10.642522642388942
960 -0.011069270223379135 -10.6537324033212 -0.011071414547041058 -10.653594056935983
961 -0.011067418847233057 -10.664799822168433 -0.01109394384548068 -10.664688000781464
962 -0.011068912595510483 -10.675868734763943 -0.011066813813522458 -10.675754814594987
963 -0.011069016717374324 -10.686937751481318 -0.011068897601217032 -10.686823712196203
964 -0.011068300437182188 -10.698006051918501 -0.01105870888568461 -10.697882421081887
965 -0.011070288484916091 -10.709076340403417 -0.01107873972505331 -10.708961160806941
966 -0.011070115817710757 -10.720146456221128 -0.01106942044571042 -10.720030581252653
967 -0.011068595899268984 -10.731215052120398 -0.011044654808938504 -10.73107523606159
968 -0.011068120878189803 -10.742283172998587 -0.011031349934637547 -10.742106585996227
969 -0.011070754565298557 -10.753353927563886 -0.011065792758017778 -10.753172378754245
970 -0.011071196850389242 -10.764425124414275 -0.011074537923559547 -10.764246916677804
971 -0.011070602992549538 -10.775495727406826 -0.011068861000239849 -10.775315777678044
972 -0.011070439079776406 -10.786566166486603 -0.011064918339252472 -10.786380696017297
973 -0.01106659504584968 -10.797632761532453 -0.011061242874711752 -10.797441938892009
974 -0.011071876296773553 -10.808704637829226 -0.011073660431429743 -10.808515599323439
975 -0.011071032751351595 -10.819775670580578 -0.011070612259209156 -10.819586211582648
976 -0.011071983212605118 -10.830847653793183 -0.011083039827644825 -10.830669251410292
977 -0.011068926798179746 -10.841916580591363 -0.01108403387479484 -10.841753285285087
978 -0.011071442067623139 -10.852988022658986 -0.011072910577058791 -10.852826195862146
979 -0.011070665111765266 -10.86405868777075 -0.01106828274205327 -10.8638944786042
980 -0.011071146698668599 -10.87512983446942 -0.011077820509672164 -10.874972299113873
981 -0.011071653105318546 -10.886201487574738 -0.011071592569351196 -10.886043891683224
982 -0.011072149965912104 -10.89727363754065 -0.011056056991219521 -10.897099948674443
983 -0.0110712637193501 -10.90834490126 -0.011072317790240049 -10.908172266464684
984 -0.011071335291489959 -10.91941623655149 -0.011068915668874978 -10.91924118213356
985 -0.011072715278714895 -10.930488951830204 -0.011074939416721464 -10.93031612155028
986 -0.011072846595197916 -10.941561798425402 -0.011077928729355336 -10.941394050279635
987 -0.01107136718928814 -10.95263316561469 -0.011074574012309314 -10.952468624291944
988 -0.011073697870597244 -10.963706863485287 -0.011078228428959846 -10.963546852720905
989 -0.011070800153538585 -10.974777663638825 -0.01100016045384109 -10.974547013174746
990 -0.01107325884513557 -10.98585092248396 -0.01108758058398962 -10.985634593758736
991 -0.011071730265393853 -10.996922652749355 -0.011067120265215636 -10.996701714023951
992 -0.011071238806471229 -11.007993891555826 -0.011059292079880833 -11.007761006103832
993 -0.011071666842326522 -11.019065558398152 -0.011027029948309064 -11.018788036052142
994 -0.011072429222986102 -11.030137987621139 -0.011072835931554437 -11.029860871983695
995 -0.011076452629640698 -11.04121444025078 -0.011027653655037283 -11.040888525638733
996 -0.011073219031095505 -11.052287659281875 -0.011075518419966101 -11.0519640440587
997 -0.011072699539363384 -11.063360358821239 -0.011073934100568294 -11.063037978159269
998 -0.011073098937049507 -11.074433457758289 -0.01107326028868556 -11.074111238447955
999 -0.011072683054953814 -11.085506140813242 -0.011086116451770068 -11.085197354899725
1000 -0.011072639422491194 -11.096578780235733 -0.011064345948398113 -11.096261700848123
1001 -0.011069338163360953 -11.107648118399094 -0.011050998745486141 -11.107312699593608
1002 -0.011073199613019825 -11.118721318012113 -0.01108895568177104 -11.11840165527538
1003 -0.011077590985223651 -11.129798908997337 -0.01107039679773152 -11.12947205207311
1004 -0.01107320636510849 -11.140872115362445 -0.011077971756458282 -11.140550023829569
1005 -0.011073810933157801 -11.151945926295603 -0.011068606982007623 -11.151618630811576
1006 -0.011072268523275853 -11.163018194818878 -0.01105127613991499 -11.162669906951491
1007 -0.01107352003455162 -11.17409171485343 -0.011071569100022317 -11.173741476051513
1008 -0.011073447857052087 -11.185165162710483 -0.011070395866408945 -11.18481187191792
1009 -0.011071529146283865 -11.196236691856766 -0.011042927438393236 -11.195854799356313
1010 -0.011072678165510297 -11.207309370022276 -0.01105842082761228 -11.206913220183926
1011 -0.011073870584368706 -11.218383240606645 -0.011071645701304079 -11.21798486588523
1012 -0.011075108777731657 -11.229458349384377 -0.011060942756012082 -11.229045808641242
1013 -0.011070302641019224 -11.240528652025397 -0.01099390177987516 -11.240039710421117
1014 -0.011075157020241023 -11.251603809045637 -0.01107614510692656 -11.251115855528043
1015 -0.011074311193078756 -11.262678120238716 -0.011077326908707618 -11.262193182436752
1016 -0.01107373759150505 -11.273751857830222 -0.011074212519451976 -11.273267394956203
1017 -0.011074011586606503 -11.284825869416828 -0.011076606344431639 -11.284344001300635
1018 -0.011073949187994004 -11.295899818604822 -0.01109174764715135 -11.295435748947787
1019 -0.011074782023206354 -11.306974600628028 -0.011060787457972765 -11.30649653640576
1020 -0.011073519103229046 -11.318048119731257 -0.011072190990671516 -11.31756872739643
1021 -0.01107338471338153 -11.329121504444638 -0.011070669116452336 -11.328639396512884
1022 -0.011073088319972158 -11.34019459276461 -0.011078769201412797 -11.339718165714297
1023 -0.011074535362422467 -11.351269128127031 -0.011089436849579215 -11.350807602563876
1024 -0.01107287141494453 -11.362341999541975 -0.011070380080491304 -11.361877982644367
1025 -0.011072226334363222 -11.373414225876338 -0.01107987081632018 -11.372957853460688
1026 -0.011073414608836174 -11.384487640485174 -0.011082608532160521 -11.384040461992848
1027 -0.011071416502818465 -11.395559056987993 -0.011059304373338819 -11.395099766366187
1028 -0.011074168886989356 -11.406633225874982 -0.011084651108831167 -11.406184417475018
1029 -0.01107309376820922 -11.417706319643191 -0.01108261700719595 -11.417267034482213
1030 -0.01107308492064476 -11.428779404563835 -0.011065624142065644 -11.42833265862428
1031 -0.011072570830583573 -11.439851975394419 -0.01109712738543749 -11.439429786009716
1032 -0.011072668805718422 -11.450924644200137 -0.01106818774715066 -11.450497973756868
1033 -0.011072663450613618 -11.461997307650751 -0.011075134994462133 -11.46157310875133
1034 -0.011071620928123593 -11.473068928578876 -0.011065293801948428 -11.472638402553278
1035 -0.011072487849742175 -11.484141416428617 -0.011035930225625634 -11.483674332778904
1036 -0.01107339900918305 -11.4952148154378 -0.01107447613030672 -11.494748808909211
1037 -0.011073582153767348 -11.506288397591566 -0.011067539686337113 -11.505816348595548
1038 -0.011074604466557503 -11.517363002058124 -0.011084165936335922 -11.516900514531883
1039 -0.011073890002444386 -11.528436892060569 -0.011059326259419322 -11.527959840791302
1040 -0.011071237223222851 -11.539508129283792 -0.011023545963689685 -11.538983386754992
1041 -0.011074563907459378 -11.550582693191252 -0.011075421981513501 -11.550058808736505
1042 -0.011074345419183373 -11.561657038610436 -0.011073383130133152 -11.561132191866639
1043 -0.011074860580265522 -11.572731899190702 -0.011077230144292117 -11.57220942201093
1044 -0.011073707928881049 -11.583805607119583 -0.011076615331694484 -11.583286037342624
1045 -0.011073457822203637 -11.594879064941786 -0.011062407866120338 -11.594348445208745
1046 -0.011070087179541587 -11.605949152121328 -0.011127220699563622 -11.605475665908308
1047 -0.011072929855436087 -11.617022081976764 -0.011071736458688974 -11.616547402366997
1048 -0.011073525715619325 -11.628095607692384 -0.011069372110068799 -11.627616774477065
1049 -0.011073495727032423 -11.639169103419416 -0.01106049632653594 -11.638677270803601
1050 -0.011072116158902644 -11.65024121957832 -0.011074548307806253 -11.649751819111408
1051 -0.011073738522827625 -11.661314958101148 -0.011065314384177327 -11.660817133495586
1052 -0.011073522316291929 -11.672388480417439 -0.011073734518140555 -11.671890868013726
1053 -0.01107427030801773 -11.683462750725457 -0.01107545318081975 -11.682966321194545
1054 -0.011073240684345365 -11.694535991409802 -0.011072079045698046 -11.694038400240244
1055 -0.01107170912437141 -11.705607700534173 -0.011053307075053453 -11.705091707315297
1056 -0.011074341647326947 -11.7166820421815 -0.011073043197393417 -11.716164750512691
1057 -0.011073405900970102 -11.727755448082469 -0.011068457923829555 -11.727233208436521
1058 -0.011073941038921476 -11.73882938912139 -0.011071450263261794 -11.738304658699784
1059 -0.011073432257398963 -11.74990282137879 -0.011070547299459577 -11.749375205999243
1060 -0.011073921015486122 -11.760976742394275 -0.011073941318318247 -11.760449147317562
1061 -0.011074997996911407 -11.772051740391186 -0.011043040314689279 -11.771492187632251
1062 -0.01107434812001884 -11.783126088511205 -0.011076132534071803 -11.782568320166323
1063 -0.011073734052479267 -11.794199822563684 -0.011070915590971708 -11.793639235757295
1064 -0.011074383929371833 -11.805274206493056 -0.011069104634225368 -11.804708340391521
1065 -0.011074671801179648 -11.816348878294235 -0.011073767626658081 -11.81578210801818
1066 -0.011072966596111655 -11.827421844890347 -0.010999298188835382 -11.826781406207015
1067 -0.011076040985062718 -11.83849788587541 -0.01108484952710569 -11.83786625573412
1068 -0.011075803963467478 -11.849573689838879 -0.011071551963686943 -11.848937807697807
1069 -0.01107500670477748 -11.860648696543656 -0.011084009567275644 -11.860021817265082
1070 -0.011074952455237508 -11.871723648998893 -0.011076744226738811 -11.87109856149182
1071 -0.011069741239771247 -11.882793390238664 -0.011107402155175805 -11.882205963646996
1072 -0.01107500996440649 -11.89386840020307 -0.011076596425846219 -11.893282560072842
1073 -0.011070511443540454 -11.90493891164661 -0.011077724397182465 -11.904360284470025
1074 -0.011074519902467727 -11.916013431549079 -0.011079466063529253 -11.915439750533555
1075 -0.011073284735903143 -11.927086716284983 -0.011065504560247064 -11.9265052550938
1076 -0.011072501074522734 -11.938159217359505 -0.011077889194712042 -11.937583144288514
1077 -0.011070645600557327 -11.949229862960063 -0.011089901300147175 -11.948673045588661
1078 -0.011073742620646953 -11.96030360558071 -0.01107675014063716 -11.959749795729298
1079 -0.011073398170992732 -11.971377003751703 -0.011075177462771535 -11.97082497319207
1080 -0.01107369251549244 -11.982450696267195 -0.011071042995899916 -11.981896016187969
1081 -0.011074321810156107 -11.993525018077351 -0.01106079937890172 -11.99295681556687
1082 -0.011077101994305848 -12.004602120071658 -0.01112225502729416 -12.004079070594164
1083 -0.011071831732988358 -12.015673951804645 -0.011053289100527764 -12.015132359694691
1084 -0.01107310806401074 -12.026747059868656 -0.011071777995675802 -12.026204137690367
1085 -0.011072721891105175 -12.037819781759762 -0.011073843017220497 -12.037277980707588
1086 -0.011074259970337152 -12.0488940417301 -0.011064346926286817 -12.048342327633874
1087 -0.011075134808197617 -12.059969176538297 -0.011082951864227652 -12.059425279498102
1088 -0.011073297075927257 -12.071042473614225 -0.01107201213017106 -12.070497291628273
1089 -0.011073786159977317 -12.082116259774203 -0.011080161668360233 -12.081577453296633
1090 -0.011073134513571859 -12.093189394287775 -0.011075312457978725 -12.092652765754613
1091 -0.011075868783518673 -12.104265263071293 -0.011034740693867206 -12.10368750644848
1092 -0.011073401803150773 -12.115338664874443 -0.011074141832068563 -12.114761648280549
1093 -0.011073436820879579 -12.126412101695323 -0.011078790389001369 -12.12584043866955
1094 -0.011072499211877584 -12.1374846009072 -0.01106836525723338 -12.136908803926785
1095 -0.011075594462454319 -12.148560195369654 -0.011104430397972464 -12.148013234324758
1096 -0.01107278182171285 -12.159632977191368 -0.011073459684848786 -12.159086694009606
1097 -0.01107335384003818 -12.170706331031406 -0.011071154195815325 -12.17015784820542
1098 -0.011072844453155994 -12.181779175484563 -0.01107364622876048 -12.181231494434181
1099 -0.011072417441755533 -12.192851592926319 -0.01106966445222497 -12.192301158886407
1100 -0.011073907325044274 -12.203925500251364 -0.011108151590451597 -12.203409310476859
1101 -0.011073418660089374 -12.214998918911453 -0.011066025262698531 -12.214475335739557
1102 -0.011072158161550761 -12.226071077073003 -0.01114226640202105 -12.225617602141579
1103 -0.011070679221302272 -12.237141756294305 -0.011069661844521761 -12.2366872639861
1104 -0.01107177846133709 -12.248213534755642 -0.011066984012722969 -12.247754247998824
1105 -0.011071799090132117 -12.259285333845774 -0.01107256831601262 -12.258826816314837
1106 -0.011070567090064288 -12.270355900935838 -0.011044908547773957 -12.269871724862611
1107 -0.01107151941396296 -12.281427420349802 -0.011064659338444471 -12.280936384201055
1108 -0.01107113822363317 -12.292498558573435 -0.011080134240910412 -12.292016518441965
1109 -0.011074343044310809 -12.303572901617745 -0.01108004031702876 -12.303096558758995
1110 -0.011070598661899567 -12.314643500279644 -0.01106459330767393 -12.314161152066669
1111 -0.01107165408320725 -12.32571515436285 -0.011069870833307505 -12.325231022899976
1112 -0.011071417760103942 -12.336786572122953 -0.011066043935716151 -12.336297066835693
1113 -0.011073231836780906 -12.347859803959734 -0.011040672147646546 -12.34733773898334
1114 -0.011072049103677272 -12.358931853063412 -0.011070107948035002 -12.358407846931375
1115 -0.011071887100115418 -12.370003740163527 -0.011067892191931605 -12.369475739123306
1116 -0.011071869544684887 -12.381075609708212 -0.01107045761309564 -12.380546196736402
1117 -0.011073967209085822 -12.392149576917298 -0.011018747836351395 -12.391564944572753
1118 -0.011072967574000359 -12.403222544491298 -0.011077557597309351 -12.402642502170062
1119 -0.011072773206979036 -12.414295317698278 -0.01107279434800148 -12.413715296518063
1120 -0.011072513181716204 -12.425367830879994 -0.011065541347488762 -12.424780837865551
1121 -0.011070648673921824 -12.436438479553916 -0.011146481847390532 -12.435927319712942
1122 -0.011072109686210752 -12.447510589240126 -0.011066920962184668 -12.446994240675126
1123 -0.011071647610515356 -12.458582236850642 -0.011078999610617757 -12.458073240285744
1124 -0.011070872750133276 -12.469653109600776 -0.011035458790138364 -12.469108699075882
1125 -0.01107402155175805 -12.480727131152534 -0.011057584034278988 -12.480166283110162
1126 -0.011073214700445533 -12.49180034585298 -0.011082217888906598 -12.491248500999069
1127 -0.011070962902158499 -12.502871308755138 -0.01105375038459897 -12.502302251383668
1128 -0.011076680989935994 -12.513947989745073 -0.0110273705329746 -12.513329621916643
1129 -0.011073387740179897 -12.525021377485253 -0.011066705128178 -12.52439632704482
1130 -0.011073507182300091 -12.536094884667552 -0.011083391960710287 -12.535479719005531
1131 -0.011072755511850118 -12.547167640179403 -0.011098093492910266 -12.546577812498441
1132 -0.011071529891341924 -12.558239170070745 -0.011052561597898603 -12.55763037409634
1133 -0.011074213823303581 -12.569313383894048 -0.011107769887894392 -12.568738143984234
1134 -0.011072188755497337 -12.580385572649545 -0.011070093465968966 -12.579808237450203
1135 -0.011071557831019162 -12.591457130480565 -0.011070899991318583 -12.590879137441522
1136 -0.011073383735492826 -12.602530514216058 -0.011072434671223163 -12.601951572112746
1137 -0.011077475734055042 -12.613607989950113 -0.01100956522859633 -12.612961137341342
1138 -0.011073234025388956 -12.624681223975502 -0.011078501585870981 -12.624039638927213
1139 -0.011073829419910908 -12.635755053395412 -0.011073362082242966 -12.635113001009456
1140 -0.01107310615479946 -12.646828159550212 -0.011074220482259988 -12.646187221491717
1141 -0.011074858624488116 -12.6579030181747 -0.011076119262725115 -12.657263340754442
1142 -0.011076343804597854 -12.668979361979298 -0.0111257070209831 -12.668389047775426
1143 -0.01107127727009356 -12.680050639249393 -0.011065607331693173 -12.679454655107119
1144 -0.011072635417804122 -12.691123274667197 -0.011071944050490857 -12.690526599157609
1145 -0.011072538373991848 -12.702195813041188 -0.011070594005286694 -12.701597193162895
1146 -0.011072411388158798 -12.713268224429347 -0.011074022110551595 -12.712671215273447
1147 -0.011072809621691704 -12.724341034051038 -0.0110745785292238 -12.72374579380267
1148 -0.011072531808167696 -12.735413565859206 -0.011068293964490295 -12.73481408776716
1149 -0.011073038168251514 -12.746486604027458 -0.01107019344344735 -12.745884281210609
1150 -0.011071918345987797 -12.757558522373445 -0.01109159509651363 -12.756975876307122
1151 -0.011073066806420683 -12.768631589179867 -0.0110812415368855 -12.768057117844007
1152 -0.01107261679135263 -12.77970420597122 -0.011081039113923908 -12.77913815695793
1153 -0.011071919184178113 -12.790776125155398 -0.011073778616264462 -12.790211935574195
1154 -0.011071632103994488 -12.801847757259393 -0.011063620634377002 -12.801275556208573
1155 -0.011071698879823089 -12.812919456139216 -0.011095008626580239 -12.812370564835152
1156 -0.011071565235033632 -12.82399102137425 -0.011082638846710324 -12.823453203681863
1157 -0.011072575533762574 -12.835063596908013 -0.011069053690880537 -12.834522257372743
1158 -0.01107262442819774 -12.846136221336211 -0.011097168130800129 -12.845619425503543
1159 -0.011074392963200808 -12.857210614299412 -0.01108317687176168 -12.856702602375304
1160 -0.011070317914709448 -12.868280932214121 -0.01111247525550425 -12.867815077630809
1161 -0.011072388477623462 -12.879353320691745 -0.011065606772899628 -12.878880684403708
1162 -0.01107133086770773 -12.890424651559453 -0.011075762240216136 -12.889956446643923
1163 -0.01107085170224309 -12.901495503261696 -0.011075274320319295 -12.901031720964243
1164 -0.011070403549820185 -12.912565906811516 -0.011064031161367893 -12.91209575212561
1165 -0.011069993395358324 -12.923635900206873 -0.011087935976684093 -12.923183688102295
1166 -0.011071147629991174 -12.934707047836865 -0.011071714386343957 -12.934255402488638
1167 -0.011070843320339918 -12.945777891157205 -0.0110657820943743 -12.945321184583012
1168 -0.011068035149946809 -12.956845926307151 -0.011059000762179494 -12.956380185345191
1169 -0.011071626376360656 -12.967917552683511 -0.011072680680081248 -12.967452866025273
1170 -0.011071158293634652 -12.978988710977147 -0.011070530721917748 -12.97852339674719
1171 -0.011072069499641657 -12.990060780476789 -0.011076392652466894 -12.989599789399657
1172 -0.011070877639576792 -13.001131658116366 -0.010981600172817707 -13.000581389572474
1173 -0.01107195415534079 -13.012203612271707 -0.011061444086953998 -13.011642833659428
1174 -0.011074266443029047 -13.023277878714735 -0.011086846562102437 -13.02272968022153
1175 -0.011072618188336492 -13.034350496903071 -0.011042818892747164 -13.033772499114278
1176 -0.011072396347299219 -13.04542289325037 -0.011067857034504414 -13.044840356148782
1177 -0.011074408376589417 -13.05649730162696 -0.011095449980348348 -13.055935806129131
1178 -0.011073208739981055 -13.067570510366942 -0.011043270025402308 -13.066979076154533
1179 -0.011073194909840822 -13.078643705276782 -0.011056712595745921 -13.07803578875028
1180 -0.011072888784110547 -13.089716594060892 -0.011065613757818938 -13.089101402508097
1181 -0.011073556635528803 -13.10079015069642 -0.011058695334941148 -13.10016009784304
1182 -0.011072243796661496 -13.111862394493082 -0.011068085394799709 -13.11122818323784
1183 -0.011073492746800185 -13.122935887239882 -0.011074630729854106 -13.122302813967694
1184 -0.011072754207998515 -13.13400864144788 -0.011070792004466057 -13.13337360597216
1185 -0.011074124136939645 -13.145082765584819 -0.011070193303748966 -13.144443799275908
1186 -0.011072619073092937 -13.156155384657913 -0.011079014418646694 -13.155522813694555
1187 -0.011071576364338398 -13.167226961022251 -0.011051153298467398 -13.166573966993022
1188 -0.011073214095085859 -13.178300175117338 -0.011049550166353584 -13.177623517159375
1189 -0.011071311868727207 -13.189371486986065 -0.011099712643772363 -13.188723229803148
1190 -0.011073138471692801 -13.200444625457758 -0.011073826253414154 -13.199797056056562
1191 -0.011072591366246342 -13.211517216824005 -0.011069160560145975 -13.210866216616708
1192 -0.011072919517755509 -13.22259013634176 -0.011068893503397704 -13.221935110120105
1193 -0.01107470616698265 -13.233664842508743 -0.011115057114511728 -13.233050167234618
1194 -0.011072776420041919 -13.244737618928784 -0.01106261434033513 -13.244112781574954
1195 -0.011072672065347433 -13.255810290994132 -0.011071859300136567 -13.25518464087509
1196 -0.01107301446609199 -13.266883305460224 -0.011072851764038206 -13.266257492639127
1197 -0.011071902234107256 -13.277955207694331 -0.011069996701553463 -13.277327489340681
1198 -0.01107309120707214 -13.289028298901403 -0.011064900970086455 -13.288392390310769
1199 -0.011071634059771896 -13.300099932961174 -0.011058478895574809 -13.299450869206343
1200 -0.01107121268287301 -13.311171145644048 -0.011083262460306286 -13.31053413166665
1201 -0.011073259636759758 -13.322244405280808 -0.011075448198243975 -13.321609579864894
1202 -0.011071515083312989 -13.33331592036412 -0.011046275543048979 -13.332655855407943
1203 -0.011073647579178215 -13.344389567943297 -0.011084112618118525 -13.34373996802606
1204 -0.011073742946609854 -13.355463310889908 -0.01107226749882102 -13.354812235524882
1205 -0.011073258938267827 -13.366536569828176 -0.011078091897070408 -13.365890327421953
1206 -0.011073392303660511 -13.377609962131837 -0.01106755188666284 -13.376957879308616
1207 -0.011073914356529713 -13.388683876488367 -0.011081692390143871 -13.38803957169876
1208 -0.011074965866282583 -13.399758842354649 -0.011079820105805993 -13.399119391804566
1209 -0.011073175212368369 -13.410832017567017 -0.01107359784655273 -13.410192989651119
1210 -0.011073222570121288 -13.42190524013714 -0.011074283812195062 -13.421267273463314
1211 -0.011073978478088975 -13.432979218615229 -0.011063008289784192 -13.4323302817531
1212 -0.011072351317852735 -13.444051569933082 -0.011078986851498485 -13.443409268604597
1213 -0.011072682915255427 -13.455124252848337 -0.011071995180100203 -13.454481263784697
1214 -0.011074494197964668 -13.466198747046302 -0.011115697538480162 -13.465596961323177
1215 -0.01107168304733932 -13.477270430093641 -0.011084597930312157 -13.476681559253489
1216 -0.011074265651404857 -13.488344695745047 -0.011067124688997865 -13.487748683942486
1217 -0.01107216216623783 -13.499416857911285 -0.011070768116042018 -13.498819452058529
1218 -0.01107221026904881 -13.510489068180334 -0.011086762230843306 -13.509906214289371
1219 -0.01107195932418108 -13.521561027504514 -0.011070224037393928 -13.520976438326764
1220 -0.011071707541123032 -13.532632735045638 -0.011101996712386607 -13.532078435039152
1221 -0.011072822194546462 -13.543705557240184 -0.01107886373065412 -13.543157298769806
1222 -0.011071093007922172 -13.554776650248106 -0.011070545203983784 -13.55422784397379
1223 -0.011072521703317762 -13.565849171951424 -0.011095858411863446 -13.565323702385653
1224 -0.011070378543809056 -13.576919550495234 -0.011076447740197181 -13.57640015012585
1225 -0.011070285364985466 -13.587989835860219 -0.011072163330391049 -13.587472313456242
1226 -0.011070967046543955 -13.599060802906763 -0.011073115654289723 -13.598545429110532
1227 -0.011070428416132927 -13.610131231322896 -0.01108212498947978 -13.609627554100012
1228 -0.011070209881290793 -13.621201441204187 -0.011071778181940318 -13.620699332281951
1229 -0.011067720595747232 -13.632269161799934 -0.011094239959493279 -13.631793572241445
1230 -0.011065585538744926 -13.64333474733868 -0.010906181996688247 -13.642699754238134
1231 -0.011073343688622117 -13.654408091027301 -0.01106822625733912 -13.653767980495473
1232 -0.011072638258337975 -13.665480729285639 -0.011069228313863278 -13.664837208809336
1233 -0.011072562728077173 -13.676553292013717 -0.011067182943224906 -13.675904391752562
1234 -0.011073331395164133 -13.68762662340888 -0.011068221414461732 -13.686972613167024
1235 -0.011072359513491392 -13.698698982922371 -0.011071827914565801 -13.69804444108159
1236 -0.011070703575387596 -13.70976968649776 -0.01108875460922718 -13.709133195690818
1237 -0.01107076946645975 -13.72084045596422 -0.011107991728931666 -13.720241187419749
1238 -0.011071851383894682 -13.731912307348114 -0.011066170036792755 -13.731307357456542
1239 -0.011072395881637932 -13.742984703229752 -0.011071642488241195 -13.742378999944783
1240 -0.011072181351482868 -13.754056884581235 -0.011056027887389065 -13.753435027832172
1241 -0.011075965547934174 -13.76513285012917 -0.011047463305294514 -13.764482491137466
1242 -0.011072405194863678 -13.776205255324033 -0.011070999084040523 -13.775553490221506
1243 -0.011072906665503979 -13.787278161989537 -0.011073565809056163 -13.786627056030563
1244 -0.01107217390090227 -13.79835033589044 -0.011066073924303055 -13.797693129954865
1245 -0.011072542425245047 -13.809422878315685 -0.011073282966390253 -13.808766412921255
1246 -0.011072397278621793 -13.820495275594306 -0.011105470033362508 -13.819871882954617
1247 -0.011072847107425333 -13.83156812270173 -0.01107770106755197 -13.83094958402217
1248 -0.011072969622910022 -13.84264109232464 -0.011067648977041244 -13.842017232999211
1249 -0.011073270393535495 -13.853714362718176 -0.011080918973311782 -13.853098151972523
1250 -0.011072762962430715 -13.864787125680607 -0.011063991859555245 -13.864162143832077
1251 -0.011072772275656461 -13.875859897956264 -0.011080489633604884 -13.875242633465682
1252 -0.011072136554867029 -13.886932034511132 -0.011065371567383409 -13.886308005033065
1253 -0.011072267731651663 -13.898004302242784 -0.011058273585513234 -13.897366278618579
1254 -0.011072080768644809 -13.90907638301143 -0.011068016616627574 -13.908434295235207
1255 -0.011072052642703056 -13.920148435654133 -0.011057724803686142 -13.919492020038893
1256 -0.011073390720412135 -13.931221826374545 -0.011069996934384107 -13.930562016973278
1257 -0.011074379552155733 -13.9422962059267 -0.011038112966343761 -13.941600129939621
1258 -0.011072910903021694 -13.953369116829721 -0.011068829894065857 -13.952668959833687
1259 -0.01107291798107326 -13.964442034810794 -0.011083586933091282 -13.963752546766779
1260 -0.01106379865668714 -13.975505833467482 -0.010984445130452514 -13.974736991897231
1261 -0.0110754678491503 -13.986581301316631 -0.01107712290249765 -13.985814114799728
1262 -0.011074037011712789 -13.997655338328345 -0.011079654842615128 -13.996893769642343
1263 -0.011074513429775834 -14.00872985175812 -0.01107422010973096 -14.007967989752073
1264 -0.011074000038206577 -14.019803851796327 -0.011074184020981193 -14.019042173773054
1265 -0.011074459925293923 -14.03087831172162 -0.011075185611844063 -14.030117359384898
1266 -0.01107464386150241 -14.041952955583122 -0.01106552705168724 -14.041182886436586
1267 -0.01107488344423473 -14.053027839027356 -0.011060899868607522 -14.052243786305192
1268 -0.011073949607089162 -14.064101788634446 -0.011107037123292685 -14.063350823428484
1269 -0.011074620671570301 -14.075176409306016 -0.011091618193313479 -14.074442441621798
1270 -0.01107335202395916 -14.086249761329976 -0.011072840681299568 -14.085515282303097
1271 -0.011073215585201978 -14.097322976915178 -0.011076865391805768 -14.096592147694903
1272 -0.011073045944795013 -14.108396022859973 -0.01107629076577723 -14.10766843846068
1273 -0.011071802582591772 -14.119467825442564 -0.011058017378672957 -14.118726455839353
1274 -0.011073847487568855 -14.130541672930134 -0.011086547328159214 -14.129813003167511
1275 -0.011074144253507256 -14.141615817183641 -0.011110273096710444 -14.140923276264221
1276 -0.011072780191898345 -14.15268859737554 -0.011073247669264675 -14.151996523933486
1277 -0.011072455067187547 -14.163761052442728 -0.011080917483195663 -14.16307744141668
1278 -0.011074292473495007 -14.174835344916223 -0.011068729544058442 -14.17414617096074
1279 -0.011071921326220036 -14.185907266242443 -0.011086957808583976 -14.185233128769323
1280 -0.011072400026023388 -14.196979666268467 -0.011043164832517504 -14.19627629360184
1281 -0.011074072401970624 -14.208053738670438 -0.011071528401225805 -14.207347822003067
1282 -0.011073110438883305 -14.21912684910932 -0.01107323495671153 -14.218421056959778
1283 -0.011072993138805031 -14.230199842248126 -0.011071577854454517 -14.229492634814234
1284 -0.011074659507721662 -14.241274501755848 -0.011121910950168967 -14.240614545764403
1285 -0.011072828434407711 -14.252347330190256 -0.011069471994414926 -14.251684017758818
1286 -0.011072469875216484 -14.263419800065472 -0.011070565227419138 -14.262754582986236
1287 -0.01107252724468708 -14.27449232731016 -0.011072093900293112 -14.273826676886529
1288 -0.011072626058012246 -14.285564953368173 -0.01107232803478837 -14.284899004921318
1289 -0.011072985362261534 -14.296637938730434 -0.011075527500361204 -14.29597453242168
1290 -0.011073098005726933 -14.307711036736162 -0.01107176193036139 -14.307046294352041
1291 -0.011073412280529738 -14.318784449016691 -0.011063279816880822 -14.318109574168922
1292 -0.011071542976424098 -14.329855991993115 -0.011136363679543137 -14.329245937848466
1293 -0.01107184453867376 -14.340927836531788 -0.011073312489315867 -14.340319250337782
1294 -0.011071419529616832 -14.351999256061406 -0.011076613841578365 -14.35139586417936
1295 -0.011072157835587858 -14.363071413896995 -0.01107216184027493 -14.362468026019634
1296 -0.011078664055094122 -14.37415007795209 -0.01115437769331038 -14.373622403712945
1297 -0.011068869987502694 -14.385218947939592 -0.011078933207318186 -14.384701336920264
1298 -0.011070070276036858 -14.39628901821563 -0.011069656629115344 -14.395770993549379
1299 -0.011070518242195248 -14.407359536457825 -0.011066911928355693 -14.406837905477735
1300 -0.011070637265220284 -14.418430173723046 -0.011072657210752368 -14.417910562688487
1301 -0.011070567276328802 -14.429500740999375 -0.011072251992300153 -14.428982814680786
1302 -0.011070301057770848 -14.440571042057146 -0.011073679849505424 -14.440056494530292
1303 -0.011071067862212658 -14.451642109919359 -0.011070530908182264 -14.451127025438474
1304 -0.011070602107793093 -14.462712712027152 -0.01104985005222261 -14.462176875490696
1305 -0.011070327600464225 -14.473783039627616 -0.011066644871607422 -14.473243520362304
1306 -0.011072894651442766 -14.484855934279059 -0.011063312320038677 -14.484306832682343
1307 -0.011071103950962424 -14.495927038230022 -0.011137625388801097 -14.495444458071145
1308 -0.011070505157113076 -14.506997543387135 -0.011064803786575794 -14.50650926185772
1309 -0.011070621386170387 -14.518068164773306 -0.011068659601733088 -14.517577921459454
1310 -0.011069983569905162 -14.529138148343211 -0.011071628984063863 -14.528649550443518
1311 -0.011070361267775298 -14.540208509610986 -0.011071750801056624 -14.539721301244574
1312 -0.011070127319544553 -14.551278636930531 -0.011081621842458844 -14.550802923087033
1313 -0.011070419941097498 -14.562349056871629 -0.011066695814952255 -14.561869618901985
1314 -0.011069791205227376 -14.573418848076855 -0.011067544342949986 -14.572937163244935
1315 -0.011071579996496439 -14.584490428073352 -0.011080592218786479 -14.584017755463721
1316 -0.01107049654237926 -14.59556092461573 -0.011065732175484299 -14.595083487639206
1317 -0.011071557085961104 -14.606632481701691 -0.01107817180454731 -14.606161659443753
1318 -0.011071390379220248 -14.617703872080911 -0.011053136829286814 -14.61721479627304
1319 -0.011070639686658978 -14.62877451176757 -0.011095971520990133 -14.62831076779403
1320 -0.011071227630600334 -14.63984573939817 -0.011075074831023813 -14.639385842625053
1321 -0.011070676473900675 -14.650916415872071 -0.011055513797327877 -14.65044135642238
1322 -0.0110713014844805 -14.661987717356553 -0.011064955126494169 -14.661506311548875
1323 -0.011072935862466693 -14.67306065321902 -0.01108306748792529 -14.6725893790368
1324 -0.011072395322844385 -14.684133048541865 -0.011098194820806383 -14.683687573857608
1325 -0.011069444008171558 -14.695202492550036 -0.011073045851662754 -14.694760619709271
1326 -0.011070250393822789 -14.70627274294386 -0.011073073046281934 -14.705833692755553
1327 -0.011070555541664362 -14.717343298485524 -0.01107712062075734 -14.71691081337631
1328 -0.01106913755647838 -14.728412436042003 -0.011050290521234274 -14.727961103897545
1329 -0.011071084765717387 -14.73948352080772 -0.0110751086845994 -14.739036212582144
1330 -0.01107073281891644 -14.750554253626637 -0.011094302264973521 -14.750130514847118
1331 -0.011072600400075317 -14.761626854026712 -0.0110549324657768 -14.761185447312895
1332 -0.011072696046903729 -14.772699550073616 -0.011047124210745097 -14.77223257152364
1333 -0.011072103446349502 -14.783771653519965 -0.011085343128070236 -14.78331791465171
1334 -0.011071589123457671 -14.794843242643422 -0.011075286706909538 -14.794393201358618
1335 -0.011069730063900352 -14.805912972707322 -0.011087372386828064 -14.805480573745447
1336 -0.011071479227393866 -14.816984451934715 -0.01107787354849279 -14.81655844729394
1337 -0.011071682395413517 -14.82805613433013 -0.011059386469423772 -14.827617833763362
1338 -0.011070601968094706 -14.839126736298224 -0.011081506544724107 -14.838699340308086
1339 -0.011070396285504103 -14.850197132583729 -0.011045660264790058 -14.849745000572875
1340 -0.011071507213637232 -14.861268639797366 -0.011081955023109913 -14.860826955595986
1341 -0.01107142334803939 -14.872340063145405 -0.011060241051018238 -14.871887196647004
1342 -0.011074519902467727 -14.883414583047873 -0.011051330436021089 -14.882938527083025
1343 -0.011071081133559346 -14.894485664181433 -0.011069971323013305 -14.89400849840604
1344 -0.011071521090343595 -14.905557185271777 -0.011076020821928979 -14.905084519227968
1345 -0.011071486212313176 -14.916628671484089 -0.011045903339982033 -14.91613042256795
1346 -0.011070875311270356 -14.92769954679536 -0.011077470704913139 -14.927207893272863
1347 -0.01106965341605246 -14.938769200211413 -0.011084242491051555 -14.938292135763914
1348 -0.011067724181339144 -14.949836924392752 -0.011026362609118222 -14.949318498373033
1349 -0.011072157602757215 -14.96090908199551 -0.011077166954055428 -14.96039566532709
1350 -0.011071232613176107 -14.971980314608686 -0.011074708262458443 -14.971470373589549
1351 -0.011071803141385317 -14.983052117750072 -0.011069628968834877 -14.982540002558384
1352 -0.011065894551575185 -14.994118012301646 -0.011202638363465666 -14.99374264092185
1353 -0.011070657102391124 -15.005188669404037 -0.011064531048759818 -15.00480717197061
1354 -0.011070508509874344 -15.016259177913911 -0.011074246698990464 -15.0158814186696
1355 -0.011070668464526534 -15.027329846378437 -0.011070908140391111 -15.026952326809992
1356 -0.011070364667102695 -15.03840021104554 -0.011071275221183896 -15.038023602031176
1357 -0.011070090904831886 -15.049470301950372 -0.011069082841277122 -15.049092684872454
1358 -0.011069584731012582 -15.060539886681385 -0.011066320026293397 -15.060159004898747
1359 -0.011068486236035823 -15.07160837291742 -0.011037997109815479 -15.071197002008562
1360 -0.011070749210193753 -15.082679122127615 -0.011068338807672263 -15.082265340816233
1361 -0.01107107219286263 -15.093750194320478 -0.01107080583460629 -15.09333614665084
1362 -0.01107081538066268 -15.10482100970114 -0.011064792098477483 -15.104400938749317
1363 -0.011071505770087243 -15.115892515471227 -0.011073193699121475 -15.115474132448439
1364 -0.011070692678913474 -15.12696320815014 -0.011067701317369939 -15.126541833765808
1365 -0.011070209695026279 -15.138033417845167 -0.011067450745031238 -15.13760928451084
1366 -0.011071084532886744 -15.149104502378053 -0.011103514721617103 -15.148712799232456
1367 -0.011069701332598925 -15.160174203710651 -0.01107082748785615 -15.159783626720312
1368 -0.011070638755336403 -15.171244842465988 -0.011068708309903742 -15.170852335030215
1369 -0.011070663202553987 -15.182315505668543 -0.011068978253751994 -15.181921313283967
1370 -0.01106899748556316 -15.193384503154105 -0.011056031426414847 -15.192977344710382
1371 -0.01106810113415122 -15.204452604288257 -0.011029903125017882 -15.2040072478354
1372 -0.011070973938331008 -15.215523578226588 -0.011075302306562663 -15.215082550141961
1373 -0.011071218596771359 -15.22659479682336 -0.010933744488283992 -15.226016294630245
1374 -0.011072269454598428 -15.237667066277957 -0.01107543813996017 -15.237091732770205
1375 -0.011072648921981454 -15.248739715199939 -0.011073562223464251 -15.248165294993669
1376 -0.011072889389470219 -15.25981260458941 -0.01107557499781251 -15.259240869991482
1377 -0.011072753369808197 -15.270885357959218 -0.011071949545294047 -15.270312819536775
1378 -0.011072258418425917 -15.281957616377644 -0.011072608083486557 -15.281385427620261
1379 -0.011073078727349639 -15.293030695104994 -0.01107535120099783 -15.292460778821258
1380 -0.011072384705767036 -15.30410307981076 -0.011070489976555109 -15.303531268797814
1381 -0.011073004454374313 -15.315176084265135 -0.011068761721253395 -15.314600030519067
1382 -0.011073109321296215 -15.326249193586431 -0.011076384410262107 -15.32567641492933
1383 -0.011071723187342286 -15.337320916773773 -0.011061842646449804 -15.33673825757578
1384 -0.01107296640984714 -15.34839388318362 -0.01107099186629057 -15.34780924944207
1385 -0.011072738002985716 -15.359466621186606 -0.011074589658528566 -15.3588838391006
1386 -0.011072663823142648 -15.370539285009748 -0.011079183826223016 -15.369963022926822
1387 -0.01107262885197997 -15.381611913861729 -0.011077183671295643 -15.381040206598117
1388 -0.01107203816063702 -15.392683952022367 -0.011070682434365153 -15.392110889032482
1389 -0.011072140652686357 -15.403756092675053 -0.011085755284875631 -15.403196644317358
1390 -0.011072024423629045 -15.414828117098683 -0.01108480291441083 -15.414281447231769
1391 -0.011070492491126061 -15.425898609589808 -0.01106273545883596 -15.425344182690605
1392 -0.011076896451413631 -15.436975506041222 -0.011021539149805904 -15.43636572184041
1393 -0.011073888465762138 -15.448049394506985 -0.011069462215527893 -15.447435184055937
1394 -0.011073534144088626 -15.459122928651073 -0.011071492219343781 -15.458506676275281
1395 -0.011072943918406963 -15.47019587256948 -0.01106816208921373 -15.469574838364494
1396 -0.011073090089485049 -15.481268962658966 -0.011073605110868811 -15.480648443475364
1397 -0.011079125758260488 -15.492348088417227 -0.011095918854698539 -15.491744362330062
1398 -0.01107308235950768 -15.503421170776734 -0.011084481608122587 -15.502828843938184
1399 -0.011073466762900353 -15.514494637539634 -0.011074227653443814 -15.513903071591628
1400 -0.011073359241709112 -15.525567996781344 -0.011071640253067016 -15.524974711844695
1401 -0.011073314538225531 -15.53664131131957 -0.011076062358915806 -15.536050774203611
1402 -0.011089163972064853 -15.547730475291635 -0.010981392627581955 -15.547032166831192
1403 -0.011073452048003673 -15.558803927339639 -0.011075445404276251 -15.55810761223547
1404 -0.011074688564985991 -15.569878615904624 -0.011076479172334074 -15.569184091407804
1405 -0.011073903366923332 -15.580952519271548 -0.01107602333649993 -15.580260114744304
1406 -0.01107418336905539 -15.592026702640604 -0.011074703326448799 -15.591334818070752
1407 -0.011074011772871017 -15.603100714413475 -0.011072610784322024 -15.602407428855074
1408 -0.011074004508554936 -15.61417471892203 -0.011074528004974127 -15.613481956860047
1409 -0.011074306396767496 -15.625249025318798 -0.011074257828295232 -15.624556214688342
1410 -0.0110735725145787 -15.636322597833377 -0.011082631070166826 -15.635638845758509
1411 -0.011071337061002851 -15.64739393489438 -0.011038336623460054 -15.64667718238197
1412 -0.01107396762818098 -15.658467902522561 -0.011093832412734627 -15.657771014794704
1413 -0.011073478870093823 -15.669541381392655 -0.011072050500661134 -15.668843065295366
1414 -0.011071403790265322 -15.68061278518292 -0.0110550947021693 -15.679898159997535
1415 -0.011072886968031525 -15.691685672150951 -0.011058900086209179 -15.690957060083743
1416 -0.011073209345340729 -15.702758881496292 -0.011044776299968362 -15.702001836383712
1417 -0.011074085719883442 -15.713832967216176 -0.011069561634212733 -15.713071398017924
1418 -0.011074400041252375 -15.724907367257428 -0.011080802651122212 -15.724152200669046
1419 -0.011073653725907207 -15.735981020983335 -0.011043332424014807 -15.73519553309306
1420 -0.011074683675542474 -15.747055704658877 -0.011066744010895491 -15.746262277103956
1421 -0.011074073519557715 -15.758129778178434 -0.011067114910110832 -15.757329392014066
1422 -0.011077711870893837 -15.769207490049327 -0.011074468027800322 -15.768403860041866
1423 -0.011074532708153128 -15.780282022757481 -0.011047078017145395 -15.779450938059012
1424 -0.011075276602059602 -15.791357299359541 -0.01105548944324255 -15.790506427502255
1425 -0.011075196973979472 -15.802432496333521 -0.011091664945706726 -15.80159809244796
1426 -0.011075412295758725 -15.81350790862928 -0.011075363634154201 -15.812673456082114
1427 -0.01107498463243246 -15.824582893261713 -0.011076338216662407 -15.823749794298777
1428 -0.01107503492385149 -15.835657928185565 -0.011042960081249475 -15.834792754380027
1429 -0.011074824258685112 -15.84673275244425 -0.011057882616296411 -15.845850636996323
1430 -0.011075648060068489 -15.857808400504318 -0.011086119292303919 -15.856936756288627
1431 -0.0110749923158437 -15.868883392820162 -0.01108142794109881 -15.868018184229726
1432 -0.011074290843680501 -15.879957683663843 -0.011061024339869618 -15.879079208569596
1433 -0.01107465596869588 -15.891032339632538 -0.011060256883502007 -15.890139465453098
1434 -0.01107618291862309 -15.902108522551162 -0.01108668022789061 -15.901226145680988
1435 -0.011075311666354537 -15.913183834217516 -0.011077015846967696 -15.912303161527957
1436 -0.01107603833079338 -15.92425987254831 -0.011057606153190135 -15.923360767681148
1437 -0.011076725600287319 -15.935336598148597 -0.011090332036837935 -15.934451099717986
1438 -0.01107364408671856 -15.946410242235315 -0.011068566842004657 -15.94551966655999
1439 -0.011074790451675653 -15.957485032686991 -0.011075781844556331 -15.956595448404547
1440 -0.011074690986424685 -15.968559723673415 -0.011070905718952417 -15.9676663541235
1441 -0.011074125627055764 -15.979633849300471 -0.011042044265195727 -15.978708398388695
1442 -0.01107633621431887 -15.990710185514791 -0.011056209774687886 -15.989764608163384
1443 -0.01107580540701747 -16.00178599092181 -0.011078674718737603 -16.000843282882123
1444 -0.011075653322041034 -16.012861644243852 -0.011076263012364506 -16.011919545894486
1445 -0.011075596278533339 -16.023937240522386 -0.011078087752684951 -16.022997633647172
1446 -0.011076403222978115 -16.035013643745366 -0.011088875913992524 -16.034086509561163
1447 -0.011077187350019812 -16.046090831095384 -0.011082953540608287 -16.04516946310177
1448 -0.011077175522223115 -16.05716800661761 -0.011079069320112466 -16.056248532421883
1449 -0.011074213823303581 -16.06824222044091 -0.011052288813516498 -16.0673008212354
1450 -0.011071901302784681 -16.079314121743696 -0.011037421924993396 -16.078338243160392
1451 -0.011076650535687804 -16.090390772279385 -0.011090630479156972 -16.089428873639548
1452 -0.01107586077414453 -16.10146663305353 -0.011069927271455527 -16.100498800911005
1453 -0.011075885081663728 -16.112542518135193 -0.011072832299396396 -16.111571633210403
1454 -0.011075563030317426 -16.12361808116551 -0.011068448424339294 -16.122640081634742
1455 -0.011075345752760767 -16.134693426918272 -0.011067832168191672 -16.133707913802933
1456 -0.011079241055995226 -16.145772667974267 -0.01111359870992601 -16.14482151251286
1457 -0.01107498244382441 -16.15684765041809 -0.01107774144038558 -16.155899253953244
1458 -0.011074886936694384 -16.167922537354784 -0.011075132992118597 -16.166974386945363
1459 -0.011075138160958887 -16.178997675515742 -0.011074274312704802 -16.178048661258067
1460 -0.01107493438757956 -16.19007260990332 -0.011074854992330074 -16.189123516250397
1461 -0.011075150780379772 -16.2011477606837 -0.01107569164596498 -16.20019920789636
1462 -0.01107605774886906 -16.21222381843257 -0.011127325845882297 -16.211326533742245
1463 -0.011073419405147434 -16.223297237837716 -0.01107047707773745 -16.222397010819982
1464 -0.011074168514460326 -16.234371406352178 -0.011075312132015824 -16.233472322951997
1465 -0.011072602914646268 -16.245444009266823 -0.011076716938987374 -16.244549039890984
1466 -0.011076706554740667 -16.256520715821562 -0.011037339828908444 -16.255586379719894
1467 -0.011073933634907007 -16.26759464945647 -0.01104714972898364 -16.266633529448878
1468 -0.011074940394610166 -16.27866958985108 -0.011073136515915395 -16.277706665964793
1469 -0.01107491934671998 -16.2897445091978 -0.011076139053329825 -16.288782805018123
1470 -0.011074630776420236 -16.30081913997422 -0.011077877599745989 -16.29986068261787
1471 -0.011074424488469958 -16.31189356446269 -0.011075520887970924 -16.31093620350584
1472 -0.011074127070605755 -16.322967691533297 -0.011066084634512663 -16.322002288140354
1473 -0.01107413088902831 -16.334041822422325 -0.011048971116542817 -16.333051259256898
1474 -0.011075945803895593 -16.34511776822622 -0.011068469751626253 -16.344119729008526
1475 -0.011075200699269771 -16.35619296892549 -0.011079290881752968 -16.35519901989028
1476 -0.011073750583454967 -16.367266719508947 -0.011073389369994403 -16.366272409260272
1477 -0.011074964003637434 -16.378341683512584 -0.01107386639341712 -16.37734627565369
1478 -0.01107368292286992 -16.389415366435454 -0.011070956569164991 -16.388417232222853
1479 -0.011074334289878607 -16.400489700725334 -0.011086234729737044 -16.39950346695259
1480 -0.01107382532209158 -16.411563526047427 -0.011071002343669534 -16.41057446929626
1481 -0.011079118540510535 -16.42264264458794 -0.011123179411515593 -16.421697648707777
1482 -0.011073866672813893 -16.43371651126075 -0.01106998291797936 -16.432767631625758
1483 -0.011074052285403013 -16.444790563546153 -0.011067342292517424 -16.443834973918275
1484 -0.011073894286528229 -16.455864457832682 -0.011075932392850518 -16.454910906311124
1485 -0.011075078556314111 -16.466939536388995 -0.011074644653126598 -16.465985550964252
1486 -0.011078731017187237 -16.47801826740618 -0.011145857255905866 -16.477131408220156
1487 -0.011070127598941326 -16.489088395005123 -0.011082753771916032 -16.488214161992072
1488 -0.011071685096248984 -16.50016008010137 -0.011072373762726784 -16.4992865357548
1489 -0.011071961559355258 -16.511232041660726 -0.011072968319058418 -16.510359504073858
1490 -0.011072248127311468 -16.52230428978804 -0.011074640182778239 -16.521434144256634
1491 -0.011071520578116178 -16.533375810366156 -0.011070280987769365 -16.532504425244404
1492 -0.011072063352912664 -16.54444787371907 -0.011071292869746684 -16.543575718114152
1493 -0.011071541160345078 -16.555519414879413 -0.011070365272462367 -16.554646083386615
1494 -0.011072027543559671 -16.566591442422972 -0.01107202903367579 -16.565718112420292
1495 -0.011072321562096477 -16.57766376398507 -0.011084026796743274 -16.576802139217037
1496 -0.01107165073044598 -16.588735414715515 -0.011072671646252275 -16.58787481086329
1497 -0.011072181491181254 -16.599807596206695 -0.01107010105624795 -16.59894491191954
1498 -0.011073554400354624 -16.61088115060705 -0.01113232523202896 -16.610077237151568
1499 -0.011070372676476837 -16.621951523283528 -0.011069033946841954 -16.62114627109841
1500 -0.011070813005790114 -16.63302233628932 -0.011072387546300888 -16.63221865864471
1501 -0.011071147210896016 -16.644093483500214 -0.011070524621754885 -16.643289183266464
1502 -0.011070978408679367 -16.655164461908893 -0.011066546523943543 -16.654355729790407
1503 -0.01107116574421525 -16.66623562765311 -0.011072109593078494 -16.665427839383486
1504 -0.011071288725361228 -16.67730691637847 -0.011074274312704802 -16.67650211369619
1505 -0.011070081405341626 -16.688376997783813 -0.011134897964075208 -16.687637011660268
1506 -0.01107022692449391 -16.699447224708308 -0.011064368160441517 -16.698701379820708
1507 -0.01107065351679921 -16.710517878225108 -0.01107180044054985 -16.70977318026126
1508 -0.011069580353796482 -16.721587458578906 -0.01107157333754003 -16.720844753598797
1509 -0.011070758476853371 -16.73265821705576 -0.011071138363331557 -16.731915891962128
1510 -0.011074535129591823 -16.743732752185352 -0.011034424882382154 -16.74295031684451
1511 -0.011070480896160006 -16.75480323308151 -0.011067880177870392 -16.75401819702238
1512 -0.011071067117154599 -16.765874300198664 -0.011074051214382052 -16.765092248236762
1513 -0.011071082530543208 -16.776945382729206 -0.011069326475262643 -16.776161574712024
1514 -0.011070822458714246 -16.78801620518792 -0.011044240044429898 -16.787205814756454
1515 -0.01107149007730186 -16.79908769526522 -0.011073911795392632 -16.798279726551847
1516 -0.011071420647203923 -16.810159115912427 -0.011018960969522595 -16.80929868752137
1517 -0.011071365047246217 -16.821230480959674 -0.011064940877258778 -16.820363628398628
1518 -0.011072019301354884 -16.83230250026103 -0.011070156516507269 -16.831433784915134
1519 -0.011070918058976531 -16.843373418320006 -0.011103035882115364 -16.84253682079725
1520 -0.011071081226691603 -16.854444499546698 -0.011139741027727723 -16.853676561824976
1521 -0.011070025386288762 -16.865514524932987 -0.011065658275038004 -16.864742220100013
1522 -0.011070697708055377 -16.876585222641044 -0.01106751747429371 -16.875809737574308
1523 -0.011070680571720004 -16.887655903212764 -0.011069506220519543 -16.886879243794827
1524 -0.01107090930454433 -16.898726812517307 -0.011071994248777629 -16.897951238043603
1525 -0.011070261802524328 -16.90979707431983 -0.011028370261192322 -16.908979608304797
1526 -0.011071227677166461 -16.920868301996997 -0.011060495162382722 -16.92004010346718
1527 -0.011072125378996133 -16.93194042737599 -0.011072440864518284 -16.931112544331697
1528 -0.011072038393467664 -16.94301246576946 -0.011071222042664886 -16.942183766374363
1529 -0.011071613989770412 -16.95408407975923 -0.011071809707209468 -16.953255576081574
1530 -0.011071796575561167 -16.96515587633479 -0.011065601883456112 -16.96432117796503
1531 -0.011072093201801182 -16.97622796953659 -0.011054112808778882 -16.97537529077381
1532 -0.011070048529654741 -16.987298018066245 -0.011088937893509865 -16.98646422866732
1533 -0.011071562208235264 -16.99836958027448 -0.011073325667530299 -16.99753755433485
1534 -0.011074647959321737 -17.009444228233804 -0.011102976649999619 -17.008640530984852
1535 -0.011072139209136366 -17.02051636744294 -0.01109725283458829 -17.01973778381944
1536 -0.011070479126647114 -17.03158684656959 -0.011067542480304837 -17.030805326299745
1537 -0.011071310052648187 -17.042658156622238 -0.011066059255972505 -17.04187138555572
1538 -0.01107101640664041 -17.053729173028877 -0.011087890435010194 -17.05295927599073
1539 -0.011072632251307368 -17.064801805280183 -0.011035833973437548 -17.063995109964168
1540 -0.011071992199867963 -17.07587379748005 -0.011072015110403299 -17.075067125074572
1541 -0.011070898827165365 -17.086944696307214 -0.011070152651518584 -17.086137277726092
1542 -0.011071340320631862 -17.098016036627847 -0.011142508825287223 -17.09727978655138
1543 -0.011070874566212297 -17.10908691119406 -0.011076578684151173 -17.10835636523553
1544 -0.011070804670453072 -17.12015771586451 -0.011078310152515768 -17.119434675388046
1545 -0.011070792842656375 -17.131228508707167 -0.011075687455013394 -17.130510362843058
1546 -0.011070937616750598 -17.142299446323918 -0.01107610114850104 -17.14158646399156
1547 -0.01107476749457419 -17.15337421381849 -0.01105311643332243 -17.152639580424882
1548 -0.011071209143847228 -17.164445422962338 -0.01106759961694479 -17.163707180041825
1549 -0.01107061905786395 -17.175516042020202 -0.011073219729587436 -17.174780399771414
1550 -0.011070889700204135 -17.186586931720406 -0.011083489982411265 -17.185863889753826
1551 -0.011072292178869247 -17.197659223899276 -0.011063288245350123 -17.196927177999175
1552 -0.011070460686460138 -17.208729684585737 -0.011072819773107766 -17.207999997772284
1553 -0.01107044224627316 -17.21980012683201 -0.011060843849554658 -17.21906084162184
1554 -0.011068962793797255 -17.230869089625806 -0.011093026120215654 -17.230153867742054
1555 -0.011070109391584992 -17.24193919901739 -0.01104799504391849 -17.24120186278597
1556 -0.01107061137445271 -17.253009810391845 -0.011079929117113353 -17.252281791903084
1557 -0.011070777755230665 -17.264080588147074 -0.011074049305170775 -17.263355841208256
1558 -0.011070898501202464 -17.275151486648276 -0.011084237834438682 -17.274440079042694
1559 -0.011071438156068324 -17.286222924804346 -0.011060972092673182 -17.285501051135366
1560 -0.011072020558640362 -17.297294945362985 -0.011080123391002417 -17.29658117452637
1561 -0.011070681037381291 -17.308365626400366 -0.011061824951320886 -17.30764299947769
1562 -0.0110709591768682 -17.319436585577236 -0.011078092269599438 -17.31872109174729
1563 -0.011073184199631214 -17.330509769776867 -0.01107740169391036 -17.3297984934412
1564 -0.011071106512099504 -17.341580876288965 -0.01107239704579115 -17.34087089048699
1565 -0.011073667602613569 -17.35265454389158 -0.01108068716712296 -17.351951577654113
1566 -0.01107019567862153 -17.3637247395702 -0.011072915839031338 -17.363024493493143
1567 -0.011071821069344878 -17.374796560639542 -0.011093829618766904 -17.374118323111908
1568 -0.011071294406428933 -17.38586785504597 -0.011081466125324369 -17.385199789237234
1569 -0.011071148514747619 -17.396939003560718 -0.01109296539798379 -17.39629275463522
1570 -0.01106924917548895 -17.408008252736206 -0.011054557375609874 -17.407347312010828
1571 -0.011069980822503567 -17.41907823355871 -0.011070323223248125 -17.418417635234075
1572 -0.011069241585209966 -17.430147475143922 -0.011079412931576372 -17.42949704816565
1573 -0.011070076702162623 -17.441217551846083 -0.011071599926799536 -17.44056864809245
1574 -0.011066832393407822 -17.45228438423949 -0.011029423074796795 -17.451598071167247
1575 -0.011070029810070992 -17.46335441404956 -0.011074894201010465 -17.462672965368256
1576 -0.011071211146190762 -17.474425625195753 -0.01107133780606091 -17.473744303174318
1577 -0.011070242989808321 -17.485495868185563 -0.011075346963480115 -17.484819650137798
1578 -0.011071197222918272 -17.49656706540848 -0.011063124286010861 -17.49588277442381
1579 -0.011073173908516764 -17.507640239317 -0.011079299682751297 -17.50696207410656
1580 -0.011069285590201617 -17.5187095249072 -0.011077098827809096 -17.51803917293437
1581 -0.011070316843688487 -17.52977984175089 -0.011066608643159271 -17.529105781577528
1582 -0.011069524800404906 -17.540849366551296 -0.01107287621125579 -17.540178657788783
1583 -0.011073794029653073 -17.551923160580948 -0.011062114778906108 -17.551240772567688
1584 -0.01107061062939465 -17.562993771210344 -0.011072199931368232 -17.562312972499058
1585 -0.011071285186335444 -17.57406505639668 -0.011069785756990313 -17.57338275825605
1586 -0.01107035162858665 -17.585135408025266 -0.011069126380607485 -17.584451884636657
1587 -0.011070028645917773 -17.596205436671184 -0.011072215717285871 -17.59552410035394
1588 -0.011069777328521014 -17.607275213999706 -0.01105864467099309 -17.606582745024934
1589 -0.011072361608967185 -17.618347575608674 -0.011076156003400683 -17.617658901028335
1590 -0.011070153117179871 -17.629417728725855 -0.011069051502272487 -17.628727952530607
1591 -0.011070290580391884 -17.640488019306247 -0.011067845113575458 -17.639795797644183
1592 -0.011069549946114421 -17.65155756925236 -0.011054487526416778 -17.6508502851706
1593 -0.01107165585272014 -17.662629225105082 -0.011065243417397142 -17.661915528587997
1594 -0.011070010112598538 -17.67369923521768 -0.011062166607007384 -17.672977695195005
1595 -0.011071792244911194 -17.68477102746259 -0.011069857981055975 -17.68404755317606
1596 -0.011071233544498682 -17.69584226100709 -0.011059924261644483 -17.695107477437706
1597 -0.011071308748796582 -17.706913569755887 -0.011062670405954123 -17.70617014784366
1598 -0.01107531189918518 -17.71798888165507 -0.011103481147438287 -17.717273628991098
1599 -0.011071350425481796 -17.729060232080553 -0.011056757904589177 -17.72833038689569
1600 -0.011070887232199312 -17.740131119312753 -0.011066392017528414 -17.739396778913218
1601 -0.011070364015176892 -17.75120148332793 -0.011050690012052656 -17.75044746892527
1602 -0.011070615565404295 -17.762272098893334 -0.011083673639222979 -17.761531142564493
1603 -0.011070978175848723 -17.773343077069182 -0.011067102709785104 -17.772598245274278
1604 -0.011071139201521873 -17.784414216270704 -0.011052958574146033 -17.783651203848425
1605 -0.011071712523698807 -17.795485928794402 -0.011063175275921822 -17.794714379124347
1606 -0.011072104843333364 -17.806558033637735 -0.011074232775717974 -17.805788611900066
1607 -0.011071953969076277 -17.81762998760681 -0.011073532793670893 -17.816862144693737
1608 -0.011072008451446892 -17.828701996058257 -0.011067447997629643 -17.827929592691365
1609 -0.0110721196513623 -17.83977411570962 -0.01107744462788105 -17.839007037319245
1610 -0.011071942932903766 -17.850846058642524 -0.011064086155965925 -17.85007112347521
1611 -0.011071758670732379 -17.861917817313255 -0.011072104983031749 -17.861143228458243
1612 -0.01107131876051426 -17.87298913607377 -0.011075832974165678 -17.872219061432407
1613 -0.011071995133534074 -17.884061131207304 -0.011044670874252916 -17.88326373230666
1614 -0.011073261825367808 -17.89513439303267 -0.011088980035856367 -17.894352712342517
1615 -0.011071774922311307 -17.90620616795498 -0.011069746594876051 -17.905422458937394
1616 -0.011071621626615524 -17.917277789581597 -0.01108475709334016 -17.916507216030734
1617 -0.011070273350924253 -17.92834806293252 -0.011093015829101206 -17.927600231859834
1618 -0.011072049522772432 -17.939420112455295 -0.011070602992549538 -17.938670834852385
1619 -0.011072020558640362 -17.950492133013935 -0.01107133412733674 -17.94974216897972
1620 -0.011072364961728453 -17.96156449797566 -0.011053810361772776 -17.960795979341494
1621 -0.011072566034272313 -17.972637064009934 -0.01107479897327721 -17.97187077831477
1622 -0.011072249477729201 -17.98370931348766 -0.011067018005996942 -17.982937796320766
1623 -0.011072213528677821 -17.99478152701634 -0.011075679212808609 -17.994013475533574
1624 -0.011072981776669622 -18.00585450879301 -0.011073439195752145 -18.005086914729326
1625 -0.011071942141279578 -18.01692645093429 -0.011073428858071565 -18.016160343587398
1626 -0.011071845516562462 -18.02799829645085 -0.011059707682579755 -18.02722005126998
1627 -0.01107349880039692 -18.039071795251246 -0.011093658208847047 -18.038313709478825
1628 -0.0110720235388726 -18.05014381879012 -0.011078164866194128 -18.04939187434502
1629 -0.011082690069451928 -18.06122650885957 -0.011024026898667216 -18.060415901243687
1630 -0.011072284914553166 -18.072298793774124 -0.011067183734849096 -18.071483084978535
1631 -0.011072024097666144 -18.08337081787179 -0.011065418599173427 -18.08254850357771
1632 -0.011072448967024685 -18.094443266838812 -0.011073925392702222 -18.09362242897041
1633 -0.011071405000984668 -18.105514671839796 -0.01097537917084992 -18.10459780814126
1634 -0.011073474818840624 -18.116588146658636 -0.011078702798113228 -18.115676510939373
1635 -0.011073440592736006 -18.12766158725137 -0.011075414624065161 -18.12675192556344
1636 -0.011073389556258917 -18.13873497680763 -0.01107139685191214 -18.13782332241535
1637 -0.01107361987233162 -18.14980859667996 -0.011073619266971946 -18.148896941682324
1638 -0.011074164835736155 -18.160882761515698 -0.011074676550924778 -18.15997161823325
1639 -0.011073577497154475 -18.17195633901285 -0.01107434993609786 -18.17104596816935
1640 -0.011073291162028908 -18.18302963017488 -0.011080484185367823 -18.182126452354716
1641 -0.01107348157092929 -18.194103111745807 -0.011077594989910722 -18.193204047344626
1642 -0.011073141405358911 -18.205176253151166 -0.01107780570164323 -18.20428185304627
1643 -0.01107327276840806 -18.216249525919572 -0.011055838875472545 -18.21533769192174
1644 -0.011074897460639476 -18.22732442338021 -0.011082098307088017 -18.226419790228828
1645 -0.011074822628870606 -18.23839924600908 -0.011074285488575697 -18.237494075717404
1646 -0.0110737020149827 -18.249472948024064 -0.011071826657280326 -18.248565902374683
1647 -0.011073662480339409 -18.260546610504402 -0.011074723349884153 -18.25964062572457
1648 -0.011073458613827825 -18.27162006911823 -0.011080843443050981 -18.27072146916762
1649 -0.011073514027521015 -18.282693583145754 -0.011075440421700477 -18.281796909589318
1650 -0.01107372627593577 -18.29376730942169 -0.0110772545915097 -18.292874164180827
1651 -0.011072672018781305 -18.30483998144047 -0.011073309183120727 -18.303947473363948
1652 -0.011072700470685959 -18.315912681911154 -0.011083036148920655 -18.31503050951287
1653 -0.011072889948263765 -18.326985571859417 -0.011068329215049744 -18.32609883872792
1654 -0.011074297921732068 -18.338059869781148 -0.011076755402609707 -18.337175594130528
1655 -0.011073443572968245 -18.349133313354116 -0.011076416820287704 -18.348252010950816
1656 -0.011073405481874942 -18.36020671883599 -0.011070028599351644 -18.359322039550168
1657 -0.011074850196018815 -18.371281569032007 -0.011082350322976709 -18.370404389873144
1658 -0.011073011346161366 -18.38235458037817 -0.011069388873875142 -18.38147377874702
1659 -0.011073090229183435 -18.393427670607352 -0.011074389889836311 -18.392548168636853
1660 -0.01107228621840477 -18.404499956825756 -0.011072524636983872 -18.403620693273837
1661 -0.011072511225938797 -18.415572468051696 -0.011064449325203896 -18.41468514259904
1662 -0.011072040954604744 -18.4266445090063 -0.01109064556658268 -18.425775788165623
1663 -0.011070274980738759 -18.43771478398704 -0.011069057136774063 -18.436844845302396
1664 -0.011072472343221307 -18.448787256330263 -0.0110629515722394 -18.447907796874635
1665 -0.01107466840185225 -18.459861924732117 -0.011080207489430904 -18.458988004364066
1666 -0.011073693120852112 -18.47093561785297 -0.011076038796454668 -18.47006404316052
1667 -0.011074636643752456 -18.48201025449672 -0.011068574525415898 -18.481132617685937
1668 -0.01107274736277759 -18.4930830018595 -0.011067852517589927 -18.492200470203528
1669 -0.011074111284688114 -18.50415711314419 -0.011078751599416136 -18.503279221802945
1670 -0.011072259675711394 -18.5152293728199 -0.011070559127256274 -18.5143497809302
1671 -0.011072237929329275 -18.52630161074923 -0.011069446615874768 -18.525419227546074
1672 -0.011073310812935232 -18.537374921562165 -0.011072827223688363 -18.536492054769763
1673 -0.011072186287492514 -18.548447107849658 -0.011062792688608169 -18.547554847458372
1674 -0.011078215669840574 -18.559525323519498 -0.011129792453721166 -18.558684639912094
1675 -0.011072487477213145 -18.570597810996713 -0.011085978848859668 -18.569770618760955
1676 -0.011073459824547171 -18.58167127082126 -0.01106970994733274 -18.580840328708288
1677 -0.0110723284073174 -18.592743599228577 -0.011077480344101786 -18.59191780905239
1678 -0.011072780750691891 -18.603816379979268 -0.011107112001627683 -18.60302492105402
1679 -0.011071316758170724 -18.614887696737437 -0.011084300652146339 -18.614109221706165
1680 -0.011073245713487268 -18.625960942450924 -0.011101399175822734 -18.625210620881987
1681 -0.011068789288401604 -18.637029731739325 -0.011065552476793528 -18.63627617335878
1682 -0.011071667121723295 -18.648101398861048 -0.011077616177499295 -18.64735378953628
1683 -0.011074091820046306 -18.659175490681093 -0.011088906275108456 -18.658442695811388
1684 -0.011070894822478295 -18.67024638550357 -0.01107834097929299 -18.66952103679068
1685 -0.011072089476510883 -18.68131847498008 -0.01107475203461945 -18.6805957888253
1686 -0.011070462642237544 -18.69238893762232 -0.011073495214805006 -18.691669284040106
1687 -0.011071545770391822 -18.70346048339271 -0.011062403209507465 -18.702731687249614
1688 -0.011072177486494184 -18.714532660879204 -0.01108373710885644 -18.71381542435847
1689 -0.011071542697027325 -18.725604203576232 -0.011069720750674606 -18.724885145109145
1690 -0.011071813851594925 -18.736676017427826 -0.011069529596716166 -18.735954674705862
1691 -0.011071813153102994 -18.747747830580927 -0.011067972565069795 -18.74702264727093
1692 -0.011070915730670094 -18.758818746311597 -0.01105791972950101 -18.758080567000434
1693 -0.01107257311232388 -18.76989131942392 -0.011040202993899583 -18.769120769994334
1694 -0.011072346149012447 -18.780963665572934 -0.011074066767469049 -18.780194836761805
1695 -0.0110703743994236 -18.792034039972357 -0.011085540987551212 -18.791280377749356
1696 -0.011071135150268674 -18.803105175122624 -0.011067778384312988 -18.802348156133668
1697 -0.01107142292894423 -18.814176598051567 -0.011072561144828796 -18.813420717278497
1698 -0.011070783203467726 -18.825247381255036 -0.011072686035186052 -18.82449340331368
1699 -0.011069910926744342 -18.83631729218178 -0.011096921004354953 -18.835590324318037
1700 -0.011072625638917089 -18.847389917820696 -0.011047134455293418 -18.84663745877333
1701 -0.011071497108787298 -18.858461414929483 -0.011076020915061236 -18.857713479688393
1702 -0.011071623349562288 -18.869533038279044 -0.011071860184893012 -18.868785339873284
1703 -0.011071402765810489 -18.880604441044856 -0.011073622619733214 -18.879858962493017
1704 -0.011071942280977964 -18.891676383325834 -0.011069975141435862 -18.890928937634452
1705 -0.011071129934862256 -18.902747513260696 -0.011069186124950647 -18.9019981237594
1706 -0.011071757599711417 -18.913819270860408 -0.011074176989495754 -18.913072300748897
1707 -0.01107144127599895 -18.924890712136406 -0.011074213311076164 -18.924146514059974
1708 -0.011071201181039214 -18.935961913317445 -0.01106862504966557 -18.93521513910964
1709 -0.011066404450684787 -18.94702831776813 -0.010994748258963228 -18.946209887368603
1710 -0.011070999223738909 -18.95809931699187 -0.01105697564780712 -18.95726686301641
1711 -0.011072922311723233 -18.969172239303592 -0.011072699073702097 -18.96833956209011
1712 -0.011073107551783323 -18.980245346855376 -0.011070350976660847 -18.97940991306677
1713 -0.011072586523368955 -18.991317933378745 -0.011075282283127309 -18.990485195349898
1714 -0.011072854278609157 -19.002390787657355 -0.0110744449775666 -19.001559640327464
1715 -0.011073186993598938 -19.013463974650954 -0.011081005912274122 -19.01264064623974
1716 -0.011071585258468986 -19.024535559909424 -0.01107886121608317 -19.023719507455823
1717 -0.01107387226074934 -19.035609432170173 -0.011064839316532016 -19.034784346772355
1718 -0.01107646208256483 -19.046685894252736 -0.011099401535466314 -19.045883748307823
1719 -0.011073523992672562 -19.057759418245407 -0.011073479894548655 -19.05695722820237
1720 -0.011072726314887404 -19.068832144560293 -0.011074268072843552 -19.068031496275214
1721 -0.011071934131905437 -19.0799040786922 -0.011067559802904725 -19.079099056078118
1722 -0.011069432366639376 -19.090973511058838 -0.011099185049533843 -19.090198241127652
1723 -0.011071991734206676 -19.102045502793043 -0.011068182345479727 -19.10126642347313
1724 -0.011072315601631999 -19.113117818394674 -0.011072268430143594 -19.112338691903275
1725 -0.011072311829775573 -19.12419013022445 -0.011074097733944655 -19.12341278963722
1726 -0.011072388244792819 -19.13526251846924 -0.011058506276458501 -19.13447129591368
1727 -0.01107132975012064 -19.14633384821936 -0.011077525047585367 -19.145548820961267
1728 -0.011072337720543146 -19.1574061859399 -0.011070965183898806 -19.156619786145164
1729 -0.011072254041209817 -19.16847843998111 -0.01108906390145421 -19.16770885004662
1730 -0.011070082103833557 -19.179548522084946 -0.011067247856408358 -19.17877609790303
1731 -0.011071622837334871 -19.19062014492228 -0.011082790186628699 -19.189858888089656
1732 -0.011071633594110609 -19.20169177851639 -0.01108456589281559 -19.20094345398247
1733 -0.011068576434627175 -19.21276035495102 -0.01104174149222672 -19.2119851954747
1734 -0.011073181871324778 -19.223833536822344 -0.0110559469088912 -19.22304114238359
1735 -0.01107202614657581 -19.23490556296892 -0.011072372272610664 -19.2341135146562
1736 -0.011070971935987472 -19.245976534904905 -0.011067135212942957 -19.245180649869145
1737 -0.011072143167257308 -19.257048678072163 -0.011075737746432423 -19.256256387615576
1738 -0.011071823304519057 -19.268120501376682 -0.011076844157651066 -19.267333231773225
1739 -0.011072302516549826 -19.27919280389323 -0.01107339859008789 -19.278406630363314
1740 -0.011072181537747383 -19.29026498543098 -0.011070990189909934 -19.289477620553225
1741 -0.011072121001780033 -19.30133710643276 -0.011072737351059913 -19.300550357904285
1742 -0.01107217390090227 -19.312409280333664 -0.011069529037922621 -19.311619886942207
1743 -0.011072669411078095 -19.323481949744743 -0.011061737313866615 -19.322681624256074
1744 -0.011071725701913237 -19.334553675446656 -0.011038713669404388 -19.333720337925477
1745 -0.011073596077039838 -19.345627271523696 -0.01102320197969675 -19.344743539905174
1746 -0.011071833549067378 -19.356699105072764 -0.011065278155729174 -19.355808818060904
1747 -0.011073220521211624 -19.367772325593975 -0.011074648005887866 -19.366883466066792
1748 -0.011072659958153963 -19.378844985552128 -0.011069333599880337 -19.377952799666673
1749 -0.01107372622936964 -19.389918711781498 -0.011070854123681783 -19.389023653790353
1750 -0.011072630155831575 -19.400991341937328 -0.011097615351900458 -19.400121269142254
1751 -0.011072303913533688 -19.41206364585086 -0.011070818407461047 -19.411192087549715
1752 -0.011073068156838417 -19.4231367140077 -0.011071498598903417 -19.422263586148617
1753 -0.01107291504740715 -19.434209629055108 -0.011074418434873223 -19.43333800458349
1754 -0.01107251332141459 -19.445282142376524 -0.011072941962629557 -19.44441094654612
1755 -0.011073066480457782 -19.45635520885698 -0.011081272969022393 -19.455492219515143
1756 -0.01107599651440978 -19.46743120537139 -0.011271685035899282 -19.466763904551044
1757 -0.011070620780810714 -19.4785018261522 -0.011074276128783821 -19.47783818067983
1758 -0.011070497939363122 -19.489572324091565 -0.011072273552417754 -19.488910454232247
1759 -0.011070020450279116 -19.500642344541845 -0.011070182500407099 -19.499980636732655
1760 -0.011069923872128129 -19.511712268413973 -0.011071097804233432 -19.51105173453689
1761 -0.011070241825655103 -19.52278251023963 -0.011073032394051552 -19.52212476693094
1762 -0.011070620501413941 -19.533853130741043 -0.011069279396906495 -19.533194046327846
1763 -0.011070234701037407 -19.54492336544208 -0.011069078603759408 -19.544263124931607
1764 -0.01107049691490829 -19.55599386235699 -0.011066839564591646 -19.5553299644962
1765 -0.011070381617173553 -19.567064243974162 -0.011070509441196918 -19.566400473937396
1766 -0.011074397666379809 -19.578138641640543 -0.011005650367587804 -19.577406124304982
1767 -0.01107038459740579 -19.58920902623795 -0.011086931126192212 -19.588493055431176
1768 -0.01107132607139647 -19.600280352309344 -0.011072626430541277 -19.599565681861716
1769 -0.011071023857221007 -19.611351376166564 -0.011072940845042466 -19.61063862270676
1770 -0.011070953868329524 -19.622422330034894 -0.011069787386804818 -19.621708410093564
1771 -0.011068598600104451 -19.633490928635 -0.011088836239650846 -19.632797246333215
1772 -0.011071046721190215 -19.64456197535619 -0.011082419333979488 -19.643879665667196
1773 -0.011070885928347707 -19.655632861284538 -0.010966286156326532 -19.65484595182352
1774 -0.011072180699557066 -19.666705041984095 -0.011070670606568456 -19.66591662243009
1775 -0.01107213986106217 -19.67777718184516 -0.01107507236301899 -19.67699169479311
1776 -0.011072180047631264 -19.68884936189279 -0.011070041125640273 -19.68806173591875
1777 -0.011072009801864624 -19.699921371694654 -0.011073620477691292 -19.699135356396443
1778 -0.01107197292149067 -19.710993344616146 -0.011071794945746661 -19.71020715134219
1779 -0.011072204820811749 -19.72206554943696 -0.011061790399253368 -19.721268941741442
1780 -0.011067658942192794 -19.73313320837915 -0.01105815558694303 -19.732327097328387
1781 -0.011072217114269733 -19.74420542549342 -0.011076278844848275 -19.743403376173234
1782 -0.011072793463245034 -19.755278218956665 -0.011067284969612956 -19.754470661142847
1783 -0.01107364404015243 -19.766351862996817 -0.011105603631585836 -19.76557626477443
1784 -0.01107332673855126 -19.777425189735368 -0.01107709128409624 -19.776653356058528
1785 -0.01107260286808014 -19.788497792603447 -0.011070211138576268 -19.787723567197105
1786 -0.011072234762832523 -19.79957002736628 -0.011065463162958622 -19.798789030360062
1787 -0.011074301134794951 -19.810644328501073 -0.011115571390837431 -19.8099046017509
1788 -0.011072574369609355 -19.821716902870683 -0.01107087628915906 -19.82097547804006
1789 -0.011072567338123918 -19.83278947020881 -0.011073261685669421 -19.83204873972573
1790 -0.011074155988171696 -19.84386362619698 -0.011103899125009776 -19.843152638850743
1791 -0.011073396494612097 -19.854937022691594 -0.01106803365983069 -19.854220672510575
1792 -0.01107225609011948 -19.866009278781714 -0.011081593204289674 -19.865302265714863
1793 -0.01107046972028911 -19.877079748502002 -0.011083186557516455 -19.87638545227238
1794 -0.0110719358548522 -19.888151684356853 -0.01106639988720417 -19.887451852159586
1795 -0.011071482906118035 -19.89922316726297 -0.011063586501404644 -19.89851543866099
1796 -0.011072520120069384 -19.91029568738304 -0.011071387398988008 -19.90958682605998
1797 -0.011071383114904165 -19.921367070497944 -0.011069461284205318 -19.920656287344183
1798 -0.011068552359938621 -19.93243562285788 -0.011102989502251148 -19.931759276846435
1799 -0.011071722814813256 -19.943507345672693 -0.01106925429776311 -19.942828531144198
1800 -0.011071330960839986 -19.95457867663353 -0.011062887869775296 -19.953891419013974
1801 -0.011068545514717698 -19.96564722214825 -0.011066102795302868 -19.96495752180928
1802 -0.011071720207110048 -19.976718942355358 -0.011079663364216685 -19.976037185173496
1803 -0.011071548890322446 -19.98779049124568 -0.011071117501705885 -19.987108302675203
1804 -0.011071739485487342 -19.998862230731167 -0.011073271604254841 -19.998181574279457
1805 -0.011071771010756492 -20.00993400174192 -0.011077488074079156 -20.009259062353536
1806 -0.011072151456028223 -20.02100615319795 -0.01106172688305378 -20.02032078923659
1807 -0.011071358853951097 -20.0320775120519 -0.011066911928355693 -20.031387701164945
1808 -0.01107168891467154 -20.04314920096657 -0.011085770511999726 -20.042473471676946
1809 -0.011073047388345003 -20.054222248354915 -0.011066078674048185 -20.053539550350994
1810 -0.011072118021547794 -20.065294366376463 -0.011065004114061593 -20.064604554465056
1811 -0.011072839610278606 -20.07636720598674 -0.011055090511217714 -20.075659644976273
1812 -0.011071593733504415 -20.087438799720246 -0.011071318062022328 -20.086730963038296
1813 -0.011072690272703767 -20.09851148999295 -0.011073580896481871 -20.097804543934778
1814 -0.01106913764961064 -20.10958062764256 -0.011083285603672267 -20.10888782953845
1815 -0.01107192737981677 -20.120652555022378 -0.011070836056023835 -20.119958665594474
1816 -0.011072091152891516 -20.131724646175268 -0.011075912229716777 -20.13103457782419
1817 -0.011072049383074045 -20.142796695558342 -0.011070898734033108 -20.142105476558225
1818 -0.011072085425257682 -20.1538687809836 -0.011146196397021413 -20.153251672955246
1819 -0.011070649418979884 -20.16493943040258 -0.011070957034826278 -20.16432262999007
1820 -0.011070199403911829 -20.17600962980649 -0.011071857158094644 -20.175394487148164
1821 -0.011070492491126061 -20.187080122297616 -0.011073640361428261 -20.186468127509592
1822 -0.011070568021386862 -20.198150690319004 -0.011072352575138212 -20.19754048008473
1823 -0.011070329323410988 -20.209221019642413 -0.011068030772730709 -20.20860851085746
1824 -0.011071696178987622 -20.2202927158214 -0.011047642631456255 -20.219656153488916
1825 -0.01107019018381834 -20.23136290600522 -0.011064293328672647 -20.23072044681759
1826 -0.011070667440071702 -20.242433573445293 -0.011072618467733265 -20.24179306528532
1827 -0.011071033170446753 -20.25350460661574 -0.01108179590664804 -20.25287486119197
1828 -0.011070286436006428 -20.264574893051744 -0.011068761581555009 -20.263943622773525
1829 -0.011070680664852261 -20.275645573716595 -0.011049589840695262 -20.27499321261422
1830 -0.011071580601856113 -20.286717154318453 -0.01106395572423935 -20.28605716833846
1831 -0.011070781061425805 -20.29778793537988 -0.011073120729997754 -20.297130289068456
1832 -0.011068937461823225 -20.3088568728417 -0.011078743590041995 -20.308209032658496
1833 -0.011070713680237532 -20.31992758652194 -0.011064702551811934 -20.31927373521031
1834 -0.011071120435371996 -20.33099870695731 -0.011077227257192134 -20.330350962467502
1835 -0.011072737444192172 -20.3420714444015 -0.011096098087728023 -20.34144706055523
1836 -0.011070434655994176 -20.353141879057496 -0.0110868816729635 -20.35253394222819
1837 -0.011069430271163583 -20.36421130932866 -0.011070064920932054 -20.363604007149124
1838 -0.011069499049335718 -20.375280808377994 -0.011071191634982824 -20.374675198784107
1839 -0.011071553686633706 -20.386352362064628 -0.011073366412892938 -20.385748565197
1840 -0.011070384131744503 -20.397422746196373 -0.011072852090001107 -20.396821417287004
1841 -0.01107044261880219 -20.408493188815175 -0.011075155856087805 -20.40789657314309
1842 -0.011069751298055052 -20.41956294011323 -0.01105774249881506 -20.418954315641905
1843 -0.011069812066853046 -20.430632752180085 -0.011031543090939521 -20.429985858732845
1844 -0.01107136937789619 -20.44170412155798 -0.01106506260111928 -20.441050921333964
1845 -0.011071286397054791 -20.452775407955034 -0.011085950816050173 -20.452136872150014
1846 -0.011070280661806464 -20.46384568861684 -0.011071779066696763 -20.46320865121671
1847 -0.01107200114056468 -20.474917689757405 -0.01107111694291234 -20.474279768159622
1848 -0.011070619383826853 -20.48598830914123 -0.011070711957290768 -20.485350480116914
1849 -0.011070278659462928 -20.497058587800694 -0.011071144742891193 -20.496421624859806
1850 -0.011070493422448636 -20.508129081223142 -0.011070353258401156 -20.507491978118207
1851 -0.011070787720382214 -20.519199868943524 -0.011073019774630665 -20.518564997892838
1852 -0.011069188173860312 -20.530269057117383 -0.011066128499805927 -20.529631126392644
1853 -0.011072393367066979 -20.54134145048445 -0.011093845032155514 -20.5407249714248
1854 -0.011070070136338473 -20.552411520620787 -0.011068844608962536 -20.551793816033765
1855 -0.011070941854268313 -20.563482462475054 -0.011069294111803175 -20.562863110145567
1856 -0.011069826688617468 -20.574552289163673 -0.011073319939896464 -20.573936430085464
1857 -0.011070366017520428 -20.585622655181194 -0.011071070050820708 -20.585007500136285
1858 -0.011071117408573628 -20.596693772589767 -0.011070197960361839 -20.596077698096646
1859 -0.011069755861535668 -20.6077635284513 -0.011064374353736639 -20.607142072450383
1860 -0.01107041658833623 -20.618833945039636 -0.01106914789415896 -20.61821122034454
1861 -0.011070074094459415 -20.629904019134095 -0.011064428789541125 -20.629275649134083
1862 -0.011070870561525226 -20.64097488969562 -0.011075864639133215 -20.640351513773215
1863 -0.011070709768682718 -20.6520455994643 -0.011070593213662504 -20.651422106986878
1864 -0.011070646392181516 -20.663116245856482 -0.011093390360474586 -20.662515497347353
1865 -0.011069601867347956 -20.67418584772383 -0.011061529023572802 -20.673577026370925
1866 -0.01107090818695724 -20.68525675591079 -0.011073356727138162 -20.684650383098063
1867 -0.011070332070812584 -20.6963270879816 -0.011054889904335142 -20.6957052730024
1868 -0.011071884026750922 -20.707398972008352 -0.011068805307149886 -20.70677407830955
1869 -0.011078347498551012 -20.718477319506903 -0.011013321345672011 -20.717787399655222
1870 -0.011072383262217045 -20.72954970276912 -0.01107377395965159 -20.728861173614874
1871 -0.01107284496538341 -20.740622547734503 -0.011073934752494097 -20.73993510836737
1872 -0.01107182465493679 -20.75169437238944 -0.011070017935708165 -20.751005126303077
1873 -0.011071446072310209 -20.76276581846175 -0.011082034790888429 -20.762087161093966
1874 -0.011071204766631126 -20.77383702322838 -0.011065743863582611 -20.77315290495755
1875 -0.011072511458769441 -20.784909534687152 -0.011065016547217966 -20.784217921504766
1876 -0.011071228235960007 -20.79598076292311 -0.011065903538838028 -20.795283825043605
1877 -0.01107176230289042 -20.807052525226002 -0.011071067349985243 -20.80635489239359
1878 -0.01106978110037744 -20.81812230632638 -0.011089033540338277 -20.817443925933926
1879 -0.011072234669700264 -20.82919454099608 -0.011076346784830094 -20.828520272718755
1880 -0.011071945633739233 -20.84026648662982 -0.011035815300419926 -20.839556088019176
1881 -0.011071651801466941 -20.851338138431284 -0.011065748194232583 -20.85062183621341
1882 -0.011072536045685411 -20.86241067447697 -0.01107564102858305 -20.861697477241993
1883 -0.011072456231340766 -20.87348313070831 -0.011072891065850854 -20.872770368307844
1884 -0.011072714207693934 -20.884555844916 -0.011079759895801544 -20.883850128203644
1885 -0.011069600889459252 -20.89562544580546 -0.01110796076245606 -20.8949580889661
1886 -0.011071837786585093 -20.906697283592045 -0.011060710763558745 -20.906018799729658
1887 -0.011072673741728068 -20.917769957333775 -0.011081320093944668 -20.9171001198236
1888 -0.011072453670203685 -20.928842411003977 -0.011061722412705421 -20.928161842236307
1889 -0.011071314522996544 -20.939913725526974 -0.011102594016119838 -20.939264436252426
1890 -0.011071392754092812 -20.950985118281068 -0.011070742039009929 -20.950335178291436
1891 -0.011071509402245282 -20.962056627683314 -0.01107127140276134 -20.9614064496942
1892 -0.011071442998945713 -20.97312807068226 -0.011071012867614628 -20.972477462561812
1893 -0.011073592072352766 -20.984201662754614 -0.01112792599014938 -20.98360538855196
1894 -0.011070712469518185 -20.995272375224133 -0.011077892500907183 -20.99468328105287
1895 -0.011070588976144791 -21.00634296420028 -0.011070071766152979 -21.00575335281902
1896 -0.01107082781381905 -21.017413792014096 -0.011074497969821096 -21.016827850788843
1897 -0.01107035968452692 -21.028484151698624 -0.01107004531659186 -21.027897896105436
1898 -0.011071018129587173 -21.039555169828212 -0.011071815062314272 -21.038969711167752
1899 -0.011070306692272425 -21.050625476520484 -0.0110725705511868 -21.050042281718937
1900 -0.011070902878418564 -21.061696379398903 -0.011072345031425356 -21.061114626750363
1901 -0.01107096285559237 -21.072767342254494 -0.011077673034742474 -21.072192299785105
1902 -0.011071061296388508 -21.08383840355088 -0.01107856105081737 -21.08327086083592
1903 -0.011069937981665135 -21.09490834153255 -0.011070879083126784 -21.09434173991905
1904 -0.011076885275542736 -21.10598522680809 -0.011016115872189402 -21.105357855791237
1905 -0.011071741767227649 -21.11705696857532 -0.011068602371960879 -21.116426458163197
1906 -0.011071596201509238 -21.12812856477683 -0.011074249632656574 -21.127500707795853
1907 -0.011071196245029568 -21.13919976102186 -0.01106946743093431 -21.13857017522679
1908 -0.01107136751525104 -21.15027112853711 -0.011072245473042131 -21.14964242069983
1909 -0.011074196966364979 -21.161345325503476 -0.011099060531705618 -21.160741481231536
1910 -0.011069866409525276 -21.172415191913 -0.011052872985601425 -21.171794354217138
1911 -0.01107088620774448 -21.183486078120744 -0.01106445356272161 -21.18285880777986
1912 -0.011070901341736317 -21.19455697946248 -0.011075192969292403 -21.193934000749152
1913 -0.011071886867284775 -21.205628866329764 -0.011064394237473607 -21.204998394986625
1914 -0.011072167614474892 -21.21670103394424 -0.011072127288207412 -21.216070522274833
1915 -0.011074938904494047 -21.227775972848733 -0.011038807034492493 -21.227109329309325
1916 -0.011072749737650156 -21.238848722586383 -0.011064775055274367 -21.2381741043646
1917 -0.011072469875216484 -21.2499211924616 -0.011074620625004172 -21.249248724989602
1918 -0.01107205874286592 -21.260993251204464 -0.011079713655635714 -21.26032843864524
1919 -0.011071619112044573 -21.27206487031651 -0.011086949612945318 -21.271415388258184
1920 -0.011072911042720079 -21.28313778135923 -0.011087755765765905 -21.28250314402395
1921 -0.011071556387469173 -21.2942093377467 -0.011076145712286234 -21.293579289736236
1922 -0.011070899059996009 -21.305280236806695 -0.011011612322181463 -21.30459090205842
1923 -0.011072114435955882 -21.31635235124265 -0.01106462925672531 -21.315655531315144
1924 -0.011072415951639413 -21.327424767194287 -0.011074343789368868 -21.326729875104512
1925 -0.011072284588590265 -21.338497051782877 -0.011072146613150835 -21.337802021717664
1926 -0.011072138184681534 -21.349569189967557 -0.011124675022438168 -21.3489266967401
1927 -0.011070641735568643 -21.360639831703125 -0.011083187349140645 -21.36000988408924
1928 -0.011071583349257707 -21.37171141505238 -0.011071773851290346 -21.371081657940532
1929 -0.011071087373420597 -21.3827825024258 -0.011073430301621556 -21.382155088242154
1930 -0.011071233078837395 -21.39385373550464 -0.011070956429466604 -21.39322604467162
1931 -0.011071132635697723 -21.404924868140338 -0.011069678748026491 -21.404295723419647
1932 -0.011070734867826105 -21.415995603008163 -0.011069219186902046 -21.415364942606548
1933 -0.011071339016780257 -21.427066942024943 -0.011073062662035227 -21.426438005268583
1934 -0.011070789163932204 -21.438137731188874 -0.011078053619712591 -21.437516058888296
1935 -0.011069332901388406 -21.449207064090263 -0.011085670022293926 -21.44860172891059
1936 -0.011070192838087679 -21.46027725692835 -0.011074833758175372 -21.459676562668765
1937 -0.011075533786788582 -21.471352790715137 -0.011050536436960101 -21.470727099105726
1938 -0.011070326855406164 -21.482423117570544 -0.011072942521423101 -21.48180004162715
1939 -0.011070895614102483 -21.493494013184648 -0.011072041653096675 -21.492872083280247
1940 -0.01107205292209983 -21.504566066106747 -0.01105827554129064 -21.50393035882154
1941 -0.011071355268359184 -21.515637421375107 -0.011071969522163272 -21.5150023283437
1942 -0.011072768783196806 -21.526710190158305 -0.011018518637865782 -21.526020846981567
1943 -0.011072488129138946 -21.537782678287442 -0.011068591615185142 -21.53708943859675
1944 -0.011071550054475665 -21.548854228341916 -0.011070248624309897 -21.548159687221062
1945 -0.011071760533377528 -21.559925988875293 -0.011075320467352868 -21.559235007688414
1946 -0.011072190152481199 -21.570998179027775 -0.01105845496058464 -21.570293462648998
1947 -0.011070848954841495 -21.582069027982616 -0.011063601216301322 -21.581357063865298
1948 -0.011072721099480987 -21.593141749082097 -0.011063227290287614 -21.592420291155584
1949 -0.011072328081354499 -21.60421407716345 -0.01107559772208333 -21.603495888877667
1950 -0.011071872711181641 -21.615285949874632 -0.011075734999030829 -21.6145716238767
1951 -0.011071486584842204 -21.626357436459475 -0.011078115925192833 -21.625649739801894
1952 -0.011072671599686145 -21.63743010805916 -0.011028178781270982 -21.636677918583164
1953 -0.011072368500754238 -21.648502476559916 -0.011072182469069958 -21.647750101052235
1954 -0.011072154296562076 -21.65957463085648 -0.011072838911786675 -21.658822939964022
1955 -0.011072180001065135 -21.670646810857544 -0.01107158618979156 -21.669894526153815
1956 -0.011072187405079603 -21.681718998262625 -0.01107651456259191 -21.680971040716408
1957 -0.011072167288511991 -21.692791165551135 -0.01105878478847444 -21.692029825504882
1958 -0.011072547640651464 -21.703863713191787 -0.011033746879547834 -21.70306357238443
1959 -0.011072864523157477 -21.714936577714944 -0.011086515942588448 -21.714150088327017
1960 -0.011073295399546624 -21.726009873114492 -0.011071319738402963 -21.72522140806542
1961 -0.011072785872966052 -21.737082658987458 -0.011049852008000016 -21.73627126007342
1962 -0.011073405761271716 -21.74815606474873 -0.011074814572930336 -21.747346074646348
1963 -0.011077481927350164 -21.759233546676082 -0.011038033897057176 -21.758384108543407
1964 -0.011072615161538124 -21.77030616183762 -0.011068130377680063 -21.769452238921087
1965 -0.011073710164055228 -21.781379872001676 -0.011070635123178362 -21.780522874044266
1966 -0.011073691118508578 -21.792453563120183 -0.011081610852852464 -21.791604484897118
1967 -0.01107351747341454 -21.803527080593597 -0.011071516154333948 -21.802676001051452
1968 -0.011073066899552942 -21.81460014749315 -0.011058489792048931 -21.8137344908435
1969 -0.011073791747912764 -21.82567393924106 -0.011073509091511368 -21.82480799993501
1970 -0.011074135405942797 -21.836748074647 -0.011074640043079852 -21.83588263997809
1971 -0.011074063740670681 -21.847822138387674 -0.011077676247805358 -21.846960316225896
1972 -0.011073515145108103 -21.85889565353278 -0.011072878167033196 -21.85803319439293
1973 -0.011072007659822702 -21.869967661192604 -0.011093236971646547 -21.869126431364577
1974 -0.011073431512340904 -21.881041092704944 -0.011074385978281498 -21.88020081734286
1975 -0.011072797235101461 -21.892113889940045 -0.011079948209226132 -21.891280765552086
1976 -0.011071574315428734 -21.903185464255476 -0.011068338202312589 -21.9023491037544
1977 -0.011074024997651578 -21.914259489253126 -0.011090037832036614 -21.913439141586437
1978 -0.011073108576238156 -21.925332597829364 -0.011064487090334297 -21.92450362867677
1979 -0.011072062840685248 -21.93640466067005 -0.011099831946194173 -21.935603460622964
1980 -0.01107256361283362 -21.947477224282885 -0.011076363455504178 -21.94667982407847
1981 -0.011073142522946 -21.95855036680583 -0.011102914763614535 -21.957782738842084
1982 -0.011071906751021742 -21.96962227355685 -0.011072634626179934 -21.968855373468266
1983 -0.011072144377976656 -21.980694417934828 -0.011081544402986764 -21.979936917871253
1984 -0.011074689077213406 -21.99176910701204 -0.011075167311355471 -21.991012085182607
1985 -0.011072017392143607 -22.002841124404185 -0.011069538118317724 -22.002081623300924
1986 -0.011072040302678943 -22.013913164706864 -0.011069916049018502 -22.01315153934994
1987 -0.011070488905534148 -22.0249836536124 -0.011072413064539433 -22.02422395241448
1988 -0.011071554757654667 -22.036055208370055 -0.011075889738276602 -22.035299842152757
1989 -0.011071705492213368 -22.047126913862268 -0.011072247289121151 -22.046372089441878
1990 -0.011072578048333526 -22.058199491910603 -0.011067233141511678 -22.057439322583388
1991 -0.01106908954679966 -22.069268581457404 -0.011038522375747562 -22.068477844959137
1992 -0.011072108009830117 -22.080340689467235 -0.011068605771288275 -22.079546450730426
1993 -0.011071572732180356 -22.091412262199416 -0.011071832105517387 -22.090618282835944
1994 -0.011074774572625757 -22.102487036772043 -0.011127804080024362 -22.10174608691597
1995 -0.01107134367339313 -22.113558380445436 -0.01107347970828414 -22.112819566624253
1996 -0.011071360297501087 -22.124629740742936 -0.011071961559355258 -22.12389152818361
1997 -0.011071245698258281 -22.135700986441194 -0.011074193194508553 -22.13496572137812
1998 -0.011071673640981317 -22.146772660082174 -0.011075081722810864 -22.14604080310093
1999 -0.011071262741461396 -22.157843922823634 -0.011070667952299117 -22.15711147105323
2000 -0.011071163089945912 -22.16891508591358 -0.011074005160480738 -22.16818547621371
