# Supplementary material for: Learning nonequilibrium statistical mechanics and dynamical phase transitions
Source: Nat Commun. 2024 Feb 6;15:1117. doi: 10.1038/s41467-024-45172-8 (PMC10847122; doi:10.1038/s41467-024-45172-8)
Supplement: Supplementary file 4 — Supplementary Data 1 [file 41467_2024_45172_MOESM4_ESM.zip › DPT-main/PlotTemplate/plot_KL_divergence/out/finite_time/SE/L4_D2W32K5_E100BS1k/logs-1.50/log.txt]

1 -0.010166994901373983 -0.010166994901373983 -0.01016776324249804 -0.01016776324249804
2 -0.010161925526335835 -0.02032892042770982 -0.010162008926272392 -0.02032977216877043
3 -0.010155046684667468 -0.03048396711237729 -0.010155195184051991 -0.030484967352822422
4 -0.010151063743978738 -0.04063503085635603 -0.010151449125260115 -0.04063641647808254
5 -0.01014778260141611 -0.05078281345777214 -0.010148321371525526 -0.05078473784960807
6 -0.01014301017858088 -0.06092582363635302 -0.010143807949498295 -0.060928545799106365
7 -0.010133993392810226 -0.07105981702916325 -0.010134831676259637 -0.07106337747536601
8 -0.01013019224628806 -0.08119000927545131 -0.01013010903261602 -0.08119348650798203
9 -0.010125946579501032 -0.09131595585495234 -0.010126739321276546 -0.09132022582925857
10 -0.010120094660669566 -0.1014360505156219 -0.010120452800765633 -0.1014406786300242
11 -0.010121214017271996 -0.1115572645328939 -0.010122148180380463 -0.11156282681040466
12 -0.01011706148274243 -0.12167432601563632 -0.010116522759199142 -0.1216793495696038
13 -0.010112074064090848 -0.13178640007972717 -0.010110180638730527 -0.13178953020833434
14 -0.010107367020100354 -0.1418937670998275 -0.010107660852372646 -0.14189719106070697
15 -0.010104607930406928 -0.15199837503023444 -0.010104914847761392 -0.15200210590846835
16 -0.010102023743093014 -0.16210039877332746 -0.010102418251335621 -0.16210452415980398
17 -0.010097819101065397 -0.17219821787439285 -0.01009915373288095 -0.17220367789268493
18 -0.01008999883197248 -0.18228821670636533 -0.010089888097718358 -0.18229356599040328
19 -0.010090638231486083 -0.19237885493785142 -0.010089079709723591 -0.19238264570012686
20 -0.010084436507895589 -0.202463291445747 -0.01008591721765697 -0.20246856291778384
21 -0.010082394629716874 -0.2125456860754639 -0.010081086959689855 -0.21254964987747368
22 -0.010080683790147305 -0.2226263698656112 -0.010074287187308073 -0.22262393706478176
23 -0.010077001713216304 -0.2327033715788275 -0.01007034075446427 -0.23269427781924604
24 -0.010073343897238374 -0.24277671547606589 -0.010089209396392107 -0.24278348721563814
25 -0.010074632382020355 -0.2528513478580862 -0.010073669208213686 -0.2528571564238518
26 -0.010073862737044692 -0.2629252105951309 -0.01007087267935276 -0.26292802910320456
27 -0.010068707214668394 -0.2729939178097993 -0.010066782217472791 -0.2729948113206774
28 -0.010044924542307853 -0.2830388423521072 -0.01016498263925314 -0.2831597939599305
29 -0.010059820348396897 -0.2930986627005041 -0.010067379986867308 -0.2932271739467978
30 -0.010056330170482398 -0.3031549928709865 -0.010054750926792621 -0.30328192487359046
31 -0.01005454882979393 -0.31320954170078047 -0.010054875584319233 -0.3133368004579097
32 -0.010050214873626829 -0.3232597565744073 -0.010051276069134474 -0.32338807652704415
33 -0.01004870729520917 -0.3333084638696165 -0.01004737694747746 -0.33343545347452164
34 -0.010047109983861446 -0.3433555738534779 -0.01004937761463225 -0.3434848310891539
35 -0.010045734141021967 -0.35340130799449987 -0.010049104876816272 -0.35353393596597016
36 -0.010045618750154972 -0.36344692674465484 -0.010036430228501559 -0.3635703661944717
37 -0.010042048199102283 -0.3734889749437571 -0.010047678928822279 -0.373618045123294
38 -0.010044445935636758 -0.38353342087939385 -0.010021277843043208 -0.3836393229663372
39 -0.010054717771708965 -0.3935881386511028 -0.010130783915519715 -0.3937701068818569
40 -0.01003263508901 -0.4036207737401128 -0.010031882673501968 -0.40380198955535884
41 -0.010034047812223435 -0.41365482155233624 -0.010035685496404767 -0.4138376750517636
42 -0.010031564254313707 -0.42368638580664997 -0.0100239765830338 -0.4238616516347974
43 -0.010032146750018001 -0.433718532556668 -0.010034585697576403 -0.4338962373323738
44 -0.010028781415894628 -0.4437473139725626 -0.010021478962153196 -0.44391771629452703
45 -0.01002333927899599 -0.45377065325155863 -0.010038554342463613 -0.4539562706369906
46 -0.010025777481496334 -0.463796430733055 -0.01003037835471332 -0.46398664899170394
47 -0.010023392783477903 -0.4738198235165329 -0.01001942977309227 -0.4740060787647962
48 -0.010023321956396103 -0.483843145472929 -0.010029675299301743 -0.484035754064098
49 -0.010023727221414447 -0.49386687269434343 -0.010020744241774081 -0.49405649830587206
50 -0.010016521997749805 -0.5038833946920932 -0.010021057538688182 -0.5040775558445603
51 -0.010021264757961034 -0.5139046594500543 -0.009948205342516303 -0.5140257611870765
52 -0.010017720842733979 -0.5239223802927883 -0.009965670201927424 -0.523991431389004
53 -0.010019002482295036 -0.5339413827750833 -0.010022259969264268 -0.5340136913582683
54 -0.010017250897362828 -0.5439586336724461 -0.01001512324437499 -0.5440288146026433
55 -0.010021460196003317 -0.5539800938684495 -0.010007920023053885 -0.5540367346256971
56 -0.010005337977781891 -0.5639854318462314 -0.009929931396618486 -0.5639666660223156
57 -0.010019248304888605 -0.57400468015112 -0.010028257174417377 -0.573994923196733
58 -0.010018156003206968 -0.584022836154327 -0.010015287855640053 -0.584010211052373
59 -0.010014367196708918 -0.5940372033510359 -0.010018234048038721 -0.5940284451004118
60 -0.010012180637568235 -0.6040493839886042 -0.01001647301018238 -0.6040449181105941
61 -0.010013297712430359 -0.6140626817010345 -0.010009029041975736 -0.6140539471525699
62 -0.010009087342768907 -0.6240717690438035 -0.0100036958232522 -0.6240576429758221
63 -0.010006139939650893 -0.6340779089834544 -0.009969150647521019 -0.6340267936233431
64 -0.010026724822819234 -0.6441046338062736 -0.009794200910255313 -0.6438209945335984
65 -0.010021105548366905 -0.6541257393546405 -0.010027096420526505 -0.6538480909541249
66 -0.010016179597005247 -0.6641419189516458 -0.01001285188831389 -0.6638609428424388
67 -0.010012253420427442 -0.6741541723720732 -0.010014830576255917 -0.6738757734186948
68 -0.010011541144922375 -0.6841657135169956 -0.010018554516136646 -0.6838943279348314
69 -0.010007407842203974 -0.6941731213591996 -0.010015129018574953 -0.6939094569534063
70 -0.010013587633147835 -0.7041867089923475 -0.01000792346894741 -0.7039173804223537
71 -0.010009199474006891 -0.7141959084663544 -0.010003133583813906 -0.7139205140061676
72 -0.00999601986259222 -0.7241919283289466 -0.010053844004869462 -0.723974358011037
73 -0.010005125030875205 -0.7341970533598219 -0.010008776420727372 -0.7339831344317644
74 -0.009999853977933525 -0.7441969073377555 -0.009987033251672984 -0.7439701676834374
75 -0.010000795917585492 -0.754197703255341 -0.010010241437703371 -0.7539804091211407
76 -0.01000264030881226 -0.7642003435641532 -0.010011756978929042 -0.7639921661000698
77 -0.009997182432562113 -0.7741975259967153 -0.009996681427583098 -0.773988847527653
78 -0.009996330086141824 -0.7841938560828572 -0.009995851572602988 -0.7839846991002559
79 -0.00999419428408146 -0.7941880503669386 -0.009961110167205333 -0.7939458092674613
80 -0.009988746885210276 -0.8041767972521489 -0.010080443182960152 -0.8040262524504215
81 -0.00999147635884583 -0.8141682736109946 -0.009995529288426041 -0.8140217817388475
82 -0.00999248488806188 -0.8241607584990566 -0.009992055222392082 -0.8240138369612396
83 -0.00999131049029529 -0.8341520689893519 -0.009993585525080562 -0.8340074224863202
84 -0.009990311646834015 -0.844142380636186 -0.009988128719851375 -0.8439955512061715
85 -0.009988960437476635 -0.8541313410736626 -0.009991416847333312 -0.8539869680535048
86 -0.009988718293607235 -0.8641200593672699 -0.009991116356104612 -0.8639780844096094
87 -0.009987128339707852 -0.8741071877069777 -0.009976955503225327 -0.8739550399128347
88 -0.009984073508530856 -0.8840912612155085 -0.009981113113462925 -0.8839361530262977
89 -0.009987849043682218 -0.8940791102591907 -0.009989072661846876 -0.8939252256881446
90 -0.009984739730134607 -0.9040638499893253 -0.009976116567850113 -0.9039013422559947
91 -0.009988063387572766 -0.9140519133768981 -0.010032360348850489 -0.9139337026048452
92 -0.009983354900032281 -0.9240352682769304 -0.009988868376240134 -0.9239225709810853
93 -0.00998186063952744 -0.9340171289164578 -0.009985604975372552 -0.9339081759564579
94 -0.009981059096753597 -0.9439981880132114 -0.009977281466126442 -0.9438854574225843
95 -0.009978708950802684 -0.9539768969640141 -0.009962810017168523 -0.9538482674397528
96 -0.00997825707308948 -0.9639551540371036 -0.009987045824527741 -0.9638353132642805
97 -0.0099769139662385 -0.9739320680033421 -0.009972338052466511 -0.9738076513167471
98 -0.009978408506140114 -0.9839104765094822 -0.01001174389384687 -0.9838193952105939
99 -0.009977993369102479 -0.9938884698785846 -0.009921843605116009 -0.99374123881571
100 -0.009976507490500807 -1.0038649773690853 -0.009980702586472035 -1.003721941402182
101 -0.009978071227669716 -1.0138430485967551 -0.009982483927160501 -1.0137044253293426
102 -0.00997593067586422 -1.0238189792726193 -0.009970597689971328 -1.023675023019314
103 -0.009967993712052703 -1.033786972984672 -0.009948741132393479 -1.0336237641517074
104 -0.009960238030180335 -1.0437472110148525 -0.010052235377952457 -1.0436759995296598
105 -0.009971230290830135 -1.0537184413056826 -0.009978523710742593 -1.0536545232404024
106 -0.00997032541781664 -1.0636887667234993 -0.009974156925454735 -1.0636286801658572
107 -0.00997060970403254 -1.073659376427532 -0.0099601399153471 -1.0735888200812043
108 -0.009971791878342628 -1.0836311683058746 -0.009946704981848598 -1.083535525063053
109 -0.00996777443215251 -1.093598942738027 -0.009941606689244509 -1.0934771317522975
110 -0.009968802938237787 -1.103567745676265 -0.009953437512740493 -1.1034305692650381
111 -0.009970391681417824 -1.1135381373576827 -0.009965665405616164 -1.1133962346706543
112 -0.00996905700303614 -1.1235071943607189 -0.009970078337937593 -1.1233663130085918
113 -0.009961420623585581 -1.1334686149843045 -0.009673736942932009 -1.1330400499515239
114 -0.009975647553801537 -1.143444262538106 -0.009973531449213624 -1.1430135814007374
115 -0.009975467156618834 -1.1534197296947248 -0.009977955557405948 -1.1529915369581434
116 -0.009975282708182931 -1.1633950124029078 -0.00997472982853651 -1.1629662667866798
117 -0.009974774904549122 -1.173369787307457 -0.009976855805143714 -1.1729431225918234
118 -0.009971893392503262 -1.1833416806999602 -0.00997623186558485 -1.1829193544574084
119 -0.009973386907950044 -1.1933150676079103 -0.009974167216569185 -1.1928935216739776
120 -0.009972718730568885 -1.2032877863384792 -0.00996898445300758 -1.202862506126985
121 -0.009965864336118102 -1.2132536506745972 -0.00998311536386609 -1.2128456214908512
122 -0.009967948729172348 -1.2232215994037696 -0.009986603446304799 -1.222832224937156
123 -0.009968917351216078 -1.2331905167549857 -0.009964819950982928 -1.232797044888139
124 -0.009966170694679023 -1.2431566874496647 -0.009989146143198013 -1.242786191031337
125 -0.009965362073853613 -1.2531220495235182 -0.009966337541118264 -1.2527525285724552
126 -0.009963664133101702 -1.26308571365662 -0.009915666654706001 -1.2626681952271612
127 -0.009964442439377308 -1.2730501560959973 -0.009975263616070151 -1.2726434588432314
128 -0.009964226512238383 -1.2830143826082356 -0.009964440623298288 -1.2826078994665298
129 -0.009962335135787726 -1.2929767177440235 -0.009966817032545806 -1.2925747164990755
130 -0.009966741688549519 -1.302943459432573 -0.009972505643963814 -1.3025472221430394
131 -0.009964536735787987 -1.312907996168361 -0.0100244649220258 -1.3125716870650652
132 -0.009960971027612685 -1.3228689671959737 -0.009978923434391617 -1.3225506104994569
133 -0.009960026340559125 -1.3328289935365327 -0.009956543846055866 -1.3325071543455127
134 -0.009959470154717565 -1.3427884636912504 -0.009960565576329827 -1.3424677199218424
135 -0.009959759982302785 -1.352748223673553 -0.009957833448424935 -1.3524255533702674
136 -0.009958411986008286 -1.3627066356595614 -0.00997032611630857 -1.362395879486576
137 -0.009961941745132208 -1.3726685774046936 -0.010024504363536834 -1.3724203838501128
138 -0.009956459933891892 -1.3826250373385855 -0.009962001955136657 -1.3823823858052495
139 -0.00995511058717966 -1.3925801479257651 -0.009953913977369666 -1.3923362997826192
140 -0.009954572562128306 -1.4025347204878935 -0.009951095515862107 -1.4022873952984813
141 -0.00995391272008419 -1.4124886332079778 -0.009953510714694858 -1.4122409060131762
142 -0.009954525204375387 -1.4224431584123531 -0.009959101164713501 -1.4222000071778897
143 -0.009954278683289885 -1.432397437095643 -0.009957112791016697 -1.4321571199689065
144 -0.009953997284173965 -1.442351434379817 -0.009944321075454354 -1.4421014410443609
145 -0.009949812246486545 -1.4523012466263034 -0.00991532108746469 -1.4520167621318256
146 -0.009952134964987636 -1.462253381591291 -0.009954388160258532 -1.4619711502920842
147 -0.009948342386633158 -1.4722017239779241 -0.010081147076562047 -1.4720522973686463
148 -0.009949686657637357 -1.4821514106355616 -0.009942036587744951 -1.4819943339563912
149 -0.00995047464966774 -1.4921018852852292 -0.009948018053546549 -1.4919423520099377
150 -0.009949257038533688 -1.502051142323763 -0.009994195075705647 -1.5019365470856434
151 -0.00995273976586759 -1.5120038820896307 -0.009882053639739753 -1.511818600725383
152 -0.009953838493674993 -1.5219577205833057 -0.010050171101465822 -1.5218687718268489
153 -0.009947128780186176 -1.531904849363492 -0.009943199157714844 -1.5318119709845637
154 -0.009948725905269384 -1.5418535752687612 -0.009982869680970907 -1.5417948406655346
155 -0.009917522501200437 -1.5517710977699617 -0.010090167680755258 -1.5518850083462898
156 -0.00994252236559987 -1.5617136201355615 -0.009942092606797815 -1.5618271009530877
157 -0.009941381076350808 -1.5716550012119124 -0.009943680046126247 -1.571770780999214
158 -0.00994300558231771 -1.5815980067942301 -0.009880010364577174 -1.5816507913637912
159 -0.00993958548642695 -1.5915375922806572 -0.009956551203504204 -1.5916073425672954
160 -0.00994169912301004 -1.6014792914036673 -0.00994514743797481 -1.6015524900052702
161 -0.009941960591822863 -1.6114212519954902 -0.009985092328861356 -1.6115375823341316
162 -0.009940025163814425 -1.6213612771593047 -0.009925049915909766 -1.6214626322500414
163 -0.009943318599835039 -1.6313045957591397 -0.009935810090973973 -1.6313984423410153
164 -0.009921312239021063 -1.6412259079981608 -0.010092022316530346 -1.6414904646575457
165 -0.009937245585024356 -1.6511631535831852 -0.009944657236337662 -1.6514351218938834
166 -0.009936049254611135 -1.6610992028377964 -0.009931383514776826 -1.6613665054086602
167 -0.009936717664822936 -1.6710359205026193 -0.009923649858683348 -1.6712901552673436
168 -0.00993638434447348 -1.6809723048470928 -0.00993767036125064 -1.6812278256285942
169 -0.009936783788725733 -1.6909090886358185 -0.009933144133538008 -1.6911609697621321
170 -0.00993478368036449 -1.700843872316183 -0.009917328506708145 -1.7010782982688404
171 -0.009940340323373676 -1.7107842126395567 -0.009897033777087927 -1.7109753320459282
172 -0.009939717641100288 -1.720723930280657 -0.009927752474322916 -1.720903084520251
173 -0.009944003773853183 -1.7306679340545101 -0.009848023951053619 -1.7307511084713048
174 -0.009940688125789165 -1.7406086221802992 -0.00993016567081213 -1.740681274142117
175 -0.00994073124602437 -1.7505493534263237 -0.009935802221298218 -1.7506170763634152
176 -0.009941531112417579 -1.7604908845387413 -0.009956051176413894 -1.760573127539829
177 -0.009947131900116802 -1.770438016438858 -0.010001995973289013 -1.7705751235131182
178 -0.009938278188928961 -1.780376294627787 -0.009946122439578176 -1.7805212459526965
179 -0.009942238498479129 -1.790318533126266 -0.009923957381397485 -1.7904452033340938
180 -0.009937494061887264 -1.8002560271881534 -0.009937173826619983 -1.800382377160714
181 -0.00993847376666963 -1.810194500954823 -0.009950388362631202 -1.8103327655233452
182 -0.009935868484899402 -1.8201303694397224 -0.009937727265059948 -1.8202704927884052
183 -0.009937818720936775 -1.830068188160659 -0.009946115966886281 -1.8302166087552916
184 -0.009939076891168953 -1.840007265051828 -0.009937864542007447 -1.840154473297299
185 -0.009938418958336115 -1.849945684010164 -0.009937320509925485 -1.8500917938072245
186 -0.009935787227004767 -1.8598814712371687 -0.00994707690551877 -1.8600388707127433
187 -0.009925793996080757 -1.8698072652332496 -0.009772504866123199 -1.8698113755788666
188 -0.009939576964825392 -1.879746842198075 -0.009950285730883478 -1.87976166130975
189 -0.00994021981023252 -1.8896870620083075 -0.009937322326004505 -1.8896989836357545
190 -0.009940323047339916 -1.8996273850556473 -0.00994602725841105 -1.8996450108941656
191 -0.009938329737633467 -1.9095657147932807 -0.00994246257469058 -1.9095874734688563
192 -0.009938999637961387 -1.919504714431242 -0.009938222914934158 -1.9195256963837903
193 -0.009933664835989476 -1.9294383792672316 -0.00998321077786386 -1.9295089071616542
194 -0.009938050713390111 -1.9393764299806218 -0.00994435721077025 -1.9394532643724245
195 -0.009935847157612443 -1.9493122771382343 -0.009909486211836339 -1.9493627505842608
196 -0.009937207074835896 -1.95924948421307 -0.009852271480485796 -1.9592150220647466
197 -0.009937854902818798 -1.969187339115889 -0.009935144847258926 -1.9691501669120055
198 -0.009940508799627424 -1.9791278479155163 -0.00991905340924859 -1.979069220321254
199 -0.009939416730776428 -1.9890672646462928 -0.009941114438697695 -1.9890103347599517
200 -0.009936865698546172 -1.999004130344839 -0.009940439322963356 -1.998950774082915
201 -0.009937151381745935 -2.008941281726585 -0.009941990440711378 -2.0088927645236265
202 -0.009937507286667823 -2.0188787890132525 -0.009918773919343949 -2.0188115384429706
203 -0.00993464314378798 -2.0288134321570404 -0.010108743095770478 -2.028920281538741
204 -0.009931868221610785 -2.0387453003786513 -0.009930504905059933 -2.038850786443801
205 -0.009933679085224866 -2.048678979463876 -0.00993242310360074 -2.0487832095474015
206 -0.009933570632711053 -2.058612550096587 -0.009933353262022137 -2.0587165628094235
207 -0.009932902734726667 -2.0685454528313136 -0.009928105678409339 -2.068644668487833
208 -0.009931898210197687 -2.0784773510415113 -0.00989977465942502 -2.078544443147258
209 -0.00993605311959982 -2.0884134041611113 -0.009978724597021937 -2.0885231677442797
210 -0.00993372411467135 -2.098347128275783 -0.009943125769495964 -2.0984662935137757
211 -0.009933599596843123 -2.108280727872626 -0.009934595180675387 -2.108400888694451
212 -0.009933637548238039 -2.118214365420864 -0.009938638610765337 -2.118339527305216
213 -0.00993319652043283 -2.128147561941297 -0.010066626081243157 -2.128406153386459
214 -0.009929460100829601 -2.1380770220421264 -0.009921800484880805 -2.13832795387134
215 -0.009928647382184862 -2.148005669424311 -0.009939876105636358 -2.148267829976976
216 -0.009929034626111388 -2.1579347040504224 -0.009934792621061206 -2.1582026225980373
217 -0.009932066919282079 -2.1678667709697046 -0.009900923306122422 -2.1681035459041595
218 -0.009927073447033762 -2.177793844416738 -0.00991107295267284 -2.1780146188568326
219 -0.009931141044944525 -2.1877249854616827 -0.009902578592300416 -2.187917197449133
220 -0.009929707320407034 -2.19765469278209 -0.009923286968842149 -2.1978404844179753
221 -0.00993142370134592 -2.207586116483436 -0.009928970644250513 -2.207769455062226
222 -0.009930898901075125 -2.217517015384511 -0.009931545332074165 -2.2177010003943
223 -0.009930551750585437 -2.2274475671350964 -0.009927427675575019 -2.2276284280698753
224 -0.009927961742505431 -2.237375528877602 -0.009897761885076762 -2.237526189954952
225 -0.009931165259331465 -2.2473066941369333 -0.00993145564571023 -2.2474576456006625
226 -0.00993007472716272 -2.257236768864096 -0.009948175260797143 -2.2574058208614596
227 -0.009931475762277842 -2.267168244626374 -0.00994592709466815 -2.267351747956128
228 -0.009929607110098004 -2.277097851736472 -0.010000236611813308 -2.2773519845679413
229 -0.009928608685731888 -2.287026460422204 -0.009937191288918257 -2.2872891758568596
230 -0.009927163226529956 -2.296953623648734 -0.009910910250619053 -2.2972000861074786
231 -0.00993331354111433 -2.306886937189848 -0.009966578707098961 -2.3071666648145777
232 -0.009929915284737944 -2.316816852474586 -0.009963882062584162 -2.317130546877162
233 -0.00992399239912629 -2.326740844873712 -0.009916504938155412 -2.3270470518153172
234 -0.009927761554718018 -2.33666860642843 -0.009930274402722716 -2.3369773262180398
235 -0.009927901485934854 -2.346596507914365 -0.00992401447147131 -2.346901340689511
236 -0.009926604805514216 -2.3565231127198794 -0.009956124890595674 -2.3568574655801067
237 -0.00992252198047936 -2.3664456347003586 -0.009848497342318296 -2.366705962922425
238 -0.009929729485884308 -2.376375364186243 -0.00996110001578927 -2.376667062938214
239 -0.009929374791681767 -2.3863047389779246 -0.00991614698432386 -2.386583209922538
240 -0.009927547723054885 -2.3962322867009793 -0.009923992631956934 -2.3965072025544947
241 -0.00992885367013514 -2.4061611403711143 -0.009929688042029738 -2.4064368905965243
242 -0.009934603702276945 -2.4160957440733912 -0.010001496458426119 -2.4164383870549506
243 -0.00992733146995306 -2.4260230755433443 -0.009918008325621485 -2.426356395380572
244 -0.009927936969324947 -2.4359510125126693 -0.009922931948676706 -2.436279327329249
245 -0.009926953352987766 -2.445877965865657 -0.009925134526565672 -2.4462044618558147
246 -0.009926316374912859 -2.45580428224057 -0.009921565791592002 -2.456126027647407
247 -0.009931371780112386 -2.4657356540206825 -0.009883270040154457 -2.4660092976875614
248 -0.009928304376080633 -2.4756639583967632 -0.009905661595985294 -2.4759149592835468
249 -0.009928418463096023 -2.4855923768598593 -0.009926132718101143 -2.485841092001648
250 -0.009928156761452556 -2.495520533621312 -0.009943051170557738 -2.4957841431722056
251 -0.009928528452292085 -2.505449062073604 -0.009915254078805447 -2.505699397251011
252 -0.009930245950818062 -2.5153793080244222 -0.009969830466434359 -2.5156692277174453
253 -0.009928005700930952 -2.525307313725353 -0.009925833344459534 -2.525595061061905
254 -0.009927061898633838 -2.535234375623987 -0.009924086043611169 -2.535519147105516
255 -0.009927209978923202 -2.5451615856029104 -0.009927076566964389 -2.5454462236724806
256 -0.009927892871201039 -2.5550894784741116 -0.009923110762611032 -2.555369334435092
257 -0.009928004816174507 -2.565017483290286 -0.009879678068682552 -2.5652490125037746
258 -0.009928177623078228 -2.5749456609133645 -0.009931289590895176 -2.5751803020946697
259 -0.00992581364698708 -2.5848714745603516 -0.00986533546820283 -2.5850456375628728
260 -0.009928987780585884 -2.5948004623409373 -0.009936049394309521 -2.5949816869571825
261 -0.009928834205493332 -2.604729296546431 -0.009929032158106565 -2.604910719115289
262 -0.009929969487711788 -2.614659266034143 -0.009932433953508735 -2.6148431530687977
263 -0.009929008176550269 -2.624588274210693 -0.00992996757850051 -2.624773120647298
264 -0.009928420465439559 -2.6345166946761327 -0.009921310748904944 -2.6346944313962033
265 -0.009926846250891685 -2.6444435409270244 -0.009838464623317122 -2.6445328960195202
266 -0.009931081719696522 -2.654374622646721 -0.009928372409194707 -2.6544612684287148
267 -0.009931461233645678 -2.664306083880367 -0.009930565347895026 -2.6643918337766097
268 -0.009931414714083075 -2.67423749859445 -0.009921654872596265 -2.674313488649206
269 -0.009930475102737545 -2.6841679736971873 -0.009930594312027096 -2.684244082961233
270 -0.009918420482426882 -2.6940863941796143 -0.009843557886779309 -2.6940876408480126
271 -0.009930769633501767 -2.704017163813116 -0.009925656998530031 -2.7040132978465428
272 -0.009931313013657928 -2.713948476826774 -0.009929853072389961 -2.713943150918933
273 -0.009928130311891437 -2.7238766071386653 -0.009890491422265769 -2.723833642341199
274 -0.009923349879682065 -2.7337999570183475 -0.009877791116014122 -2.733711433457213
275 -0.009931715810671449 -2.743731672829019 -0.00992404161952436 -2.7436354750767373
276 -0.00993309374898672 -2.7536647665780056 -0.009958213986828923 -2.753593689063566
277 -0.009935250971466303 -2.763600017549472 -0.009974728152155877 -2.763568417215722
278 -0.00993169778957963 -2.7735317153390517 -0.009924876037985086 -2.7734932932537073
279 -0.009931525401771068 -2.7834632407408226 -0.009916026936843991 -2.783409320190551
280 -0.009931423282250763 -2.7933946640230736 -0.009928063256666064 -2.7933373834472173
281 -0.009929871326312423 -2.803324535349386 -0.009931606659665703 -2.803268990106883
282 -0.009930351749062538 -2.8132548870984486 -0.010078223049640655 -2.8133472131565234
283 -0.009928683144971728 -2.8231835702434203 -0.0099348911549896 -2.823282104311513
284 -0.009926614724099636 -2.83311018496752 -0.009927039919421076 -2.833209144230934
285 -0.009924848238006235 -2.8430350332055263 -0.009923581266775727 -2.8431327254977097
286 -0.009925386821851134 -2.8529604200273773 -0.009920259937644005 -2.8530529854353537
287 -0.009925835579633713 -2.862886255607011 -0.009954545693472028 -2.863007531128826
288 -0.009925185842439533 -2.8728114414494508 -0.009921814221888781 -2.8729293453507148
289 -0.00992488912306726 -2.882736330572518 -0.009922805428504943 -2.8828521507792195
290 -0.009925687219947577 -2.892662017792466 -0.009924892988055944 -2.8927770437672753
291 -0.009925299836322666 -2.9025873176287886 -0.009923783270642162 -2.9027008270379175
292 -0.009925780212506652 -2.912513097841295 -0.00992522477172315 -2.9126260518096405
293 -0.009925842983648181 -2.9224389408249434 -0.00993060516193509 -2.9225566569715755
294 -0.009928825264796614 -2.93236776608974 -0.009971968876197935 -2.9325286258477736
295 -0.009924150072038174 -2.942291916161778 -0.009923025965690613 -2.9424516518134642
296 -0.009924207581207156 -2.952216123742985 -0.009921239549294114 -2.9523728913627583
297 -0.00992376240901649 -2.9621398861520016 -0.009920240985229612 -2.962293132347988
298 -0.009924304066225886 -2.9720641902182274 -0.00991450808942318 -2.972207640437411
299 -0.009925221605226398 -2.981989411823454 -0.00987895685248077 -2.982086597289892
300 -0.009925134107470512 -2.9919145459309244 -0.009926606528460979 -2.992013203818353
301 -0.009925610572099685 -3.001840156503024 -0.009923659916967153 -3.00193686373532
302 -0.009924166230484843 -3.0117643227335087 -0.009919266821816564 -3.0118561305571365
303 -0.009927313681691885 -3.0216916364152007 -0.009958688449114562 -3.0218148190062513
304 -0.00992499701678753 -3.0316166334319883 -0.009888478415086865 -3.031703297421338
305 -0.00992489531636238 -3.0415415287483505 -0.00992713076993823 -3.0416304281912763
306 -0.009924961812794208 -3.0514664905611446 -0.009919177880510688 -3.051549606071787
307 -0.009926748275756837 -3.0613932388369016 -0.009915164578706026 -3.061464770650493
308 -0.009924739459529519 -3.071317978296431 -0.00986180524341762 -3.071326575893911
309 -0.009926091274246573 -3.0812440695706775 -0.009930815314874053 -3.081257391208785
310 -0.009925005771219731 -3.0911690753418974 -0.009928025025874376 -3.091185416234659
311 -0.009927662275731563 -3.101096737617629 -0.009976368583738803 -3.1011617848183977
312 -0.009923979267477989 -3.1110207168851067 -0.009930430399253964 -3.1110922152176514
313 -0.00992462788708508 -3.120945344772192 -0.009899593656882644 -3.120991808874534
314 -0.009919046843424439 -3.1308643916156162 -0.009859602944925428 -3.1308514118194597
315 -0.009924505511298776 -3.140788897126915 -0.009921174449846148 -3.1407725862693057
316 -0.00992613723501563 -3.1507150343619306 -0.009926845692098141 -3.150699431961404
317 -0.009925320046022534 -3.160640354407953 -0.009923766879364849 -3.160623198840769
318 -0.009920923970639706 -3.170561278378593 -0.009854074101895094 -3.170477272942664
319 -0.009926751302555204 -3.180488029681148 -0.009923479054123163 -3.180400751996787
320 -0.009926928533241152 -3.1904149582143893 -0.009924350352957845 -3.190325102349745
321 -0.009927003551274538 -3.200341961765664 -0.00994406039826572 -3.200269162748011
322 -0.009926463896408676 -3.2102684256620724 -0.009904913511127234 -3.2101740762591384
323 -0.009927729750052095 -3.2201961554121246 -0.009937287960201501 -3.2201113642193397
324 -0.009926545340567828 -3.2301227007526925 -0.0099248340819031 -3.2300361983012427
325 -0.009925053780898451 -3.240047754533591 -0.00992734576575458 -3.239963544066997
326 -0.00992448590695858 -3.2499722404405493 -0.009925833577290178 -3.2498893776442874
327 -0.009924915013834834 -3.259897155454384 -0.00992603413760662 -3.259815411781894
328 -0.009922643285244703 -3.2698197987396287 -0.009910831460729241 -3.2697262432426233
329 -0.00992726581171155 -3.2797470645513402 -0.009909614641219377 -3.2796358578838425
330 -0.00992539613507688 -3.289672460686417 -0.009922491293400526 -3.289558349177243
331 -0.009925587428733706 -3.2995980481151506 -0.009932290064170957 -3.299490639241414
332 -0.009927288349717855 -3.3095253364648682 -0.009923690743744374 -3.3094143299851586
333 -0.009925027331337332 -3.3194503637962054 -0.009922937070950866 -3.3193372670561097
334 -0.009918694011867046 -3.3293690578080724 -0.00988499610684812 -3.3292222631629578
335 -0.00992499701678753 -3.33929405482486 -0.009919033478945493 -3.339141296641903
336 -0.00992466639727354 -3.3492187212221336 -0.009936593472957611 -3.349077890114861
337 -0.009925693739205599 -3.359144414961339 -0.009894148679450154 -3.358972038794311
338 -0.009927608026191592 -3.3690720229875306 -0.009897483559325338 -3.3688695223536365
339 -0.009930426906794309 -3.3790024498943247 -0.00985782565549016 -3.3787273480091264
340 -0.009927450260147453 -3.3889299001544724 -0.00991979376412928 -3.3886471417732555
341 -0.00992685966193676 -3.3988567598164092 -0.00990652977488935 -3.398553671548145
342 -0.009926506690680981 -3.4087832665070903 -0.009894802700728178 -3.408448474248873
343 -0.009926697704941034 -3.4187099642120313 -0.009909284161403775 -3.4183577584102767
344 -0.00991062275134027 -3.4286205869633717 -0.009809861611574888 -3.4281676200218514
345 -0.00992864235304296 -3.438549229316415 -0.009922528360038995 -3.43809014838189
346 -0.00992993707768619 -3.448479166394101 -0.009930086228996516 -3.448020234610887
347 -0.009929207060486079 -3.458408373454587 -0.009925863752141596 -3.4579460983630286
348 -0.009929643291980029 -3.4683380167465674 -0.009926167177036404 -3.467872265540065
349 -0.009928882960230112 -3.4782668997067976 -0.009931752923876047 -3.477804018463941
350 -0.009928900515660644 -3.4881958002224582 -0.009931162325665354 -3.487735180789606
351 -0.009929080447182059 -3.49812488066964 -0.009930479666218161 -3.4976656604558243
352 -0.009927639132365584 -3.5080525198020056 -0.009911944204941393 -3.507577604660766
353 -0.009925401210784912 -3.5179779210127906 -0.009889350365847349 -3.517466955026613
354 -0.009931415366008878 -3.5279093363787997 -0.009889743383973837 -3.527356698410587
355 -0.009929616143926978 -3.5378389525227267 -0.009921599412336946 -3.537278297822924
356 -0.00993413021788001 -3.5477730827406067 -0.009965312760323286 -3.547243610583247
357 -0.009923344803974032 -3.5576964275445806 -0.009988030325621367 -3.5572316409088685
358 -0.00992845669388771 -3.567624884238468 -0.009909978415817023 -3.5671416193246857
359 -0.009927286207675934 -3.577552170446144 -0.009926262358203531 -3.5770678816828894
360 -0.009926964109763504 -3.587479134555908 -0.00992907783947885 -3.5869969595223683
361 -0.00992704750970006 -3.597406182065608 -0.009936346439644694 -3.596933305962013
362 -0.009927125973626971 -3.6073333080392347 -0.009921282017603516 -3.6068545879796163
363 -0.009928035316988826 -3.6172613433562235 -0.009895395999774338 -3.616749983979391
364 -0.009926222870126367 -3.62718756622635 -0.00994068356230855 -3.626690667541699
365 -0.009911130694672466 -3.6370986969210226 -0.01003485294058919 -3.6367255204822886
366 -0.009924278082326054 -3.6470229750033485 -0.009911764599382877 -3.6466372850816713
367 -0.009924224158748985 -3.6569471991620977 -0.009923336375504733 -3.656560621457176
368 -0.0099245831836015 -3.6668717823456993 -0.00992204979993403 -3.66648267125711
369 -0.009925760654732585 -3.676797543000432 -0.009914476191624999 -3.676397147448735
370 -0.009918998228386045 -3.686716541228818 -0.009820334473624825 -3.68621748192236
371 -0.00992477936670184 -3.6966413205955195 -0.009926814306527375 -3.696144296228887
372 -0.009925848711282015 -3.7065671693068016 -0.009926382824778557 -3.7060706790536657
373 -0.009926558518782259 -3.716493727825584 -0.009931073151528835 -3.7160017522051945
374 -0.009925622772425414 -3.7264193505980097 -0.009912583278492093 -3.7259143354836866
375 -0.009927169838920235 -3.7363465204369297 -0.009915390564128757 -3.7358297260478155
376 -0.009925963636487723 -3.7462724840734176 -0.009923826856538653 -3.745753552904354
377 -0.009925517160445452 -3.756198001233863 -0.009920600382611156 -3.7556741532869653
378 -0.009925562143325805 -3.766123563377189 -0.009926638333126903 -3.765600791620092
379 -0.00992723172530532 -3.776050795102494 -0.00994085455313325 -3.7755416461732256
380 -0.009924186812713742 -3.7859749819152078 -0.009911120496690273 -3.785452766669916
381 -0.00992419421672821 -3.795899176131936 -0.009923737682402133 -3.7953765043523178
382 -0.009928583865985274 -3.8058277599979213 -0.009939516894519329 -3.805316021246837
383 -0.009924563858658076 -3.8157523238565796 -0.00991975967772305 -3.81523578092456
384 -0.009924509515985846 -3.8256768333725653 -0.009921743301674724 -3.825157524226235
385 -0.009927668701857328 -3.8356045020744225 -0.009921344183385371 -3.83507886840962
386 -0.009924267558380962 -3.8455287696328035 -0.009924447862431407 -3.8450033162720514
387 -0.009924660669639707 -3.8554534303024433 -0.009920565318316222 -3.8549238815903677
388 -0.009923926228657365 -3.8653773565311007 -0.009923650696873666 -3.8648475322872415
389 -0.009924364415928722 -3.8753017209470295 -0.009915715456008911 -3.8747632477432505
390 -0.009924965025857092 -3.885226685972887 -0.009940932784229518 -3.8847041805274802
391 -0.00992374513298273 -3.8951504311058693 -0.00992851727642119 -3.8946326978039014
392 -0.009923667088150978 -3.9050740981940204 -0.009933443367481231 -3.9045661411713826
393 -0.00992484069429338 -3.914998938888314 -0.009928914159536362 -3.914495055330919
394 -0.009923676075413824 -3.924922614963728 -0.00991765414364636 -3.9244127094745656
395 -0.00992370005697012 -3.9348463150206983 -0.009923300659283995 -3.9343360101338494
396 -0.009923777868971228 -3.9447700928896694 -0.009898783313110471 -3.94423479344696
397 -0.009924715757369995 -3.9546948086470395 -0.009928215621039271 -3.954163009067999
398 -0.009927844023332 -3.9646226526703714 -0.009982146276161074 -3.96414515534416
399 -0.009919589757919312 -3.974542242428291 -0.009895066916942596 -3.9740402222611024
400 -0.00992273767478764 -3.9844649801030783 -0.009924137266352773 -3.983964359527455
401 -0.009922447288408876 -3.994387427391487 -0.009924174146726727 -3.993888533674182
402 -0.009922462049871683 -4.004309889441359 -0.009929071459919215 -4.003817605134101
403 -0.009924808237701654 -4.01423469767906 -0.009895819751545788 -4.013713424885647
404 -0.009923529345542192 -4.024158227024603 -0.009924086136743426 -4.0236375110223905
405 -0.00992299341596663 -4.034081220440569 -0.00992445657029748 -4.033561967592688
406 -0.009923751791939139 -4.044004972232509 -0.009911872120574117 -4.043473839713262
407 -0.009926579566672445 -4.053931551799181 -0.009906493406742812 -4.053380333120005
408 -0.009921510890126228 -4.063853062689307 -0.00992640950717032 -4.063306742627176
409 -0.009923165384680032 -4.073776228073987 -0.00993282818235457 -4.07323957080953
410 -0.009921613056212664 -4.083697841130199 -0.009934772877022624 -4.083174343686553
411 -0.009923247108235955 -4.093621088238435 -0.009910882264375687 -4.0930852259509285
412 -0.00992274028249085 -4.103543828520926 -0.00991745237261057 -4.103002678323539
413 -0.009921703580766916 -4.113465532101693 -0.009927648166194559 -4.1129303264897334
414 -0.009920434188097715 -4.123385966289791 -0.00990830585360527 -4.122838632343338
415 -0.00991968964226544 -4.133305655932056 -0.009860702557489276 -4.132699334900828
416 -0.009924488607794046 -4.14323014453985 -0.009926686575636268 -4.142626021476464
417 -0.009923560731112956 -4.153153705270963 -0.009920059749856592 -4.152546081226321
418 -0.009924035938456654 -4.1630777412094195 -0.009912949940189719 -4.16245903116651
419 -0.009924947703257202 -4.173002688912677 -0.009891240857541561 -4.172350272024052
420 -0.009922259207814931 -4.182924948120491 -0.009921431867405772 -4.182271703891458
421 -0.009915519878268242 -4.192840467998759 -0.010042565921321512 -4.19231426981278
422 -0.009920480800792575 -4.202760948799551 -0.009916981495916844 -4.202231251308697
423 -0.00992121696472168 -4.2126821657642735 -0.009912364231422544 -4.2121436155401195
424 -0.009921429958194495 -4.222603595722468 -0.009921998158097267 -4.222065613698216
425 -0.009920720802620053 -4.2325243165250885 -0.009924831427633762 -4.2319904451258505
426 -0.009920211229473352 -4.242444527754562 -0.009918691730126739 -4.241909136855977
427 -0.009922312293201684 -4.252366840047763 -0.009931747848168016 -4.251840884704145
428 -0.009922765800729394 -4.262289605848492 -0.009902915870770811 -4.261743800574916
429 -0.009942015958949923 -4.2722316218074425 -0.010135460877791047 -4.271879261452707
430 -0.009919852437451481 -4.282151474244894 -0.009912257641553878 -4.281791519094261
431 -0.009919364051893354 -4.292070838296787 -0.009919623192399741 -4.291711142286661
432 -0.009917882643640042 -4.301988720940427 -0.009917632257565857 -4.301628774544227
433 -0.009917805483564735 -4.311906526423992 -0.00991799533367157 -4.311546769877898
434 -0.009918315475806594 -4.321824841899798 -0.009917929582297803 -4.321464699460196
435 -0.009918659785762429 -4.331743501685561 -0.00991497035138309 -4.33137966981158
436 -0.009918605396524071 -4.341662107082085 -0.009921213891357184 -4.341300883702937
437 -0.009918888565152884 -4.351580995647238 -0.0099210265558213 -4.351221910258758
438 -0.009918505139648915 -4.361499500786887 -0.009918912220746279 -4.361140822479504
439 -0.009919656766578555 -4.371419157553466 -0.009908800013363361 -4.371049622492867
440 -0.009921089466661214 -4.381340247020127 -0.009922492131590844 -4.380972114624458
441 -0.009917868068441749 -4.391258115088569 -0.00995399900712073 -4.390926113631579
442 -0.009918653359636664 -4.401176768448205 -0.009905406925827264 -4.400831520557406
443 -0.009918421832844615 -4.41109519028105 -0.009919102117419244 -4.410750622674826
444 -0.009918920695781708 -4.421014110976832 -0.009917343966662884 -4.4206679666414885
445 -0.009914772352203727 -4.4309288833290355 -0.00996389864012599 -4.430631865281614
446 -0.009915218269452453 -4.440844101598488 -0.009887682180851698 -4.440519547462466
447 -0.009917555889114738 -4.450761657487603 -0.009917276678606868 -4.450436824141073
448 -0.009920713864266873 -4.4606823713518695 -0.009905904857441783 -4.460342728998515
449 -0.00991818644106388 -4.470600557792934 -0.009913056949153542 -4.470255785947669
450 -0.009918177593499422 -4.4805187353864335 -0.009923144523054362 -4.480178930470723
451 -0.009917904017493128 -4.490436639403927 -0.00993739115074277 -4.490116321621466
452 -0.009917523898184299 -4.500354163302111 -0.0098847143817693 -4.500001036003235
453 -0.009917106572538614 -4.51027126987465 -0.009942413587123156 -4.5099434495903585
454 -0.009918841952458023 -4.520190111827108 -0.009912445023655892 -4.519855894614015
455 -0.009919314784929157 -4.530109426612037 -0.00992022706195712 -4.5297761216759715
456 -0.009918164322152733 -4.54002759093419 -0.009911979548633099 -4.539688101224605
457 -0.00991911101154983 -4.54994670194574 -0.009915763791650534 -4.549603865016255
458 -0.009918658714741468 -4.559865360660481 -0.009911078540608288 -4.559514943556864
459 -0.00991816627793014 -4.569783526938411 -0.009899382153525949 -4.569414325710389
460 -0.009924298105761408 -4.5797078250441725 -0.010024067433550953 -4.57943839314394
461 -0.009916778607293963 -4.589624603651466 -0.009909516898915172 -4.589347910042855
462 -0.009917649067938327 -4.599542252719405 -0.009916498884558677 -4.599264408927414
463 -0.009917118772864341 -4.609459371492269 -0.009913899330422282 -4.609178308257837
464 -0.009916799515485764 -4.6193761710077546 -0.009919801075011492 -4.619098109332849
465 -0.009917821642011404 -4.629293992649766 -0.009913800563663245 -4.629011909896512
466 -0.00991775975562632 -4.639211752405392 -0.009924153704196215 -4.638936063600708
467 -0.009917533630505205 -4.649129286035897 -0.009921740740537643 -4.648857804341246
468 -0.009916089521721006 -4.659045375557618 -0.009941695956513286 -4.658799500297759
469 -0.009917750116437673 -4.668963125674056 -0.009885452780872583 -4.668684953078632
470 -0.009917459869757294 -4.678880585543813 -0.009919285587966443 -4.6786042386665985
471 -0.009917909791693092 -4.688798495335506 -0.009923312487080694 -4.688527551153679
472 -0.009919763449579478 -4.698718258785085 -0.009945760481059551 -4.698473311634738
473 -0.009918089816346764 -4.708636348601432 -0.009904204541817308 -4.708377516176555
474 -0.009919520886614918 -4.718555869488047 -0.009915137756615877 -4.7182926539331715
475 -0.009917474770918488 -4.7284733442589655 -0.009912744630128145 -4.7282053985633
476 -0.009917890140786766 -4.738391234399752 -0.00992695651948452 -4.738132355082784
477 -0.009918369399383665 -4.748309603799136 -0.009927778318524361 -4.748060133401308
478 -0.009916511550545692 -4.758226115349681 -0.00991917448118329 -4.757979307882492
479 -0.009918118407949806 -4.768144233757631 -0.009912363858893514 -4.767891671741385
480 -0.009906085673719645 -4.778050319431351 -0.009950139513239264 -4.777841811254624
481 -0.009915785398334265 -4.787966104829685 -0.009912129025906324 -4.78775394028053
482 -0.009916940005496144 -4.7978830448351815 -0.009915321506559849 -4.79766926178709
483 -0.00991647676564753 -4.807799521600829 -0.009914122009649872 -4.807583383796739
484 -0.00991683965548873 -4.817716361256318 -0.009913829900324345 -4.817497213697064
485 -0.0099180209916085 -4.827634382247926 -0.009936165064573288 -4.827433378761637
486 -0.009916606778278946 -4.837550989026205 -0.009901915676891804 -4.837335294438529
487 -0.00991434808820486 -4.84746533711441 -0.009887971682474017 -4.847223266121003
488 -0.009920285269618034 -4.857385622384028 -0.009872635547071695 -4.857095901668075
489 -0.009918809775263071 -4.86730443215929 -0.009919269382953644 -4.867015171051028
490 -0.009918269515037537 -4.877222701674328 -0.009911349648609758 -4.876926520699637
491 -0.009915773430839181 -4.887138475105167 -0.009890333795920015 -4.8868168544955575
492 -0.009918577829375863 -4.897057052934543 -0.00992898251861334 -4.896745837014171
493 -0.009916562726721168 -4.906973615661264 -0.009928613901138306 -4.906674450915309
494 -0.009918199107050895 -4.916891814768315 -0.00991338761523366 -4.916587838530543
495 -0.009915859764441847 -4.926807674532757 -0.009903489565476774 -4.926491328096019
496 -0.00991573641076684 -4.936723410943523 -0.009885336412116886 -4.936376664508136
497 -0.009917762642726303 -4.94664117358625 -0.009934539860114455 -4.94631120436825
498 -0.00991822793148458 -4.956559401517734 -0.009909330122172832 -4.956220534490423
499 -0.009912966471165418 -4.966472367988899 -0.009900130145251752 -4.966120664635675
500 -0.009918655827641487 -4.976391023816541 -0.009921421622857451 -4.976042086258532
501 -0.009918884607031941 -4.986309908423573 -0.009918152540922164 -4.985960238799454
502 -0.009919308684766292 -4.99622921710834 -0.009915662463754416 -4.995875901263209
503 -0.009916918305680155 -5.00614613541402 -0.009945998201146722 -5.0058218994643555
504 -0.009925446845591069 -5.0160715822596105 -0.009885016549378633 -5.015706916013734
505 -0.009919800143688918 -5.0259913824033 -0.009935952723026276 -5.02564286873676
506 -0.009919337183237075 -5.0359107195865365 -0.009916817070916295 -5.0355596858076765
507 -0.009919771039858461 -5.045830490626395 -0.009922129474580288 -5.0454818152822565
508 -0.009918714594095945 -5.055749205220491 -0.009915462881326675 -5.055397278163583
509 -0.009919525077566504 -5.065668730298057 -0.009921836899593472 -5.0653191150631764
510 -0.009913586359471083 -5.0755823166575285 -0.009893294190987945 -5.075212409254164
511 -0.009919541701674462 -5.085501858359203 -0.009930870961397886 -5.085143280215562
512 -0.009917111974209547 -5.095418970333412 -0.009936019033193588 -5.095079299248756
513 -0.009919753344729543 -5.105338723678142 -0.009919798653572797 -5.104999097902328
514 -0.00991779575124383 -5.115256519429386 -0.009915490308776498 -5.1149145882111045
515 -0.009913453413173557 -5.12516997284256 -0.00994945908896625 -5.124864047300071
516 -0.009916388662531972 -5.135086361505092 -0.009932188224047423 -5.134796235524118
517 -0.009916703682392836 -5.145003065187485 -0.009928742470219732 -5.144724977994338
518 -0.009916756302118301 -5.154919821489603 -0.009934001229703426 -5.154658979224042
519 -0.009917293442413211 -5.164837114932016 -0.009917240217328071 -5.16457621944137
520 -0.009917816147208214 -5.1747549310792245 -0.009922598581761121 -5.174498818023132
521 -0.009916719188913703 -5.184671650268138 -0.009896000288426876 -5.184394818311558
522 -0.009917723946273327 -5.194589374214411 -0.009915157314389944 -5.1943099756259485
523 -0.00991872143931687 -5.204508095653728 -0.0099501830060035 -5.204260158631952
524 -0.009915746888145805 -5.214423842541874 -0.009922761609777809 -5.214182920241729
525 -0.009916066285222768 -5.224339908827097 -0.009924421645700931 -5.22410734188743
526 -0.00991656081750989 -5.234256469644607 -0.00992360427044332 -5.234030946157874
527 -0.009921929985284805 -5.244178399629892 -0.009818640956655144 -5.2438495871145285
528 -0.009917632397264241 -5.254096032027156 -0.00991026903502643 -5.253759856149555
529 -0.00991875953041017 -5.264014791557566 -0.009921770310029387 -5.263681626459585
530 -0.009918240364640951 -5.273933031922207 -0.009925119951367379 -5.273606746410952
531 -0.009917557844892145 -5.283850589767098 -0.009909795131534338 -5.283516541542486
532 -0.00992069304920733 -5.293771282816306 -0.009911283059045673 -5.293427824601531
533 -0.009919164469465613 -5.3036904472857715 -0.00992492218501866 -5.30335274678655
534 -0.009918724419549108 -5.313609171705321 -0.009908178774639963 -5.31326092556119
535 -0.009919279022142291 -5.323528450727463 -0.00993234645575285 -5.323193272016943
536 -0.00992214665748179 -5.333450597384945 -0.009916806733235717 -5.333110078750178
537 -0.00991876577027142 -5.343369363155216 -0.00990313095971942 -5.3430132097098975
538 -0.00991823198273778 -5.353287595137954 -0.009920037724077702 -5.352933247433975
539 -0.009919747477397323 -5.363207342615351 -0.009903469169512392 -5.362836716603487
540 -0.009922511177137494 -5.373129853792489 -0.009872283646836877 -5.372709000250325
541 -0.009919862030074 -5.383049715822563 -0.009924455499276518 -5.382633455749601
542 -0.009919586637988687 -5.392969302460552 -0.009920223243534565 -5.392553678993136
543 -0.009919799119234084 -5.4028891015797855 -0.009920686995610595 -5.402474365988747
544 -0.009919948223978282 -5.412809049803764 -0.009916737815365196 -5.4123911038041115
545 -0.00991925816051662 -5.422728307964281 -0.009922282630577683 -5.4223133864346895
546 -0.009918804885819555 -5.4326471128501 -0.009916836721822619 -5.4322302231565125
547 -0.009920537937432528 -5.442567650787533 -0.009920768812298775 -5.442150991968811
548 -0.009919611131772399 -5.452487261919305 -0.009926926158368588 -5.45207791812718
549 -0.009918778156861662 -5.462406040076167 -0.009919882472604512 -5.461997800599784
550 -0.009919129870831966 -5.472325169946999 -0.009914884902536869 -5.471912685502321
551 -0.009922185214236379 -5.482247355161236 -0.009887437615543605 -5.481800123117865
552 -0.009920899197459221 -5.4921682543586945 -0.009930750355124474 -5.4917308734729895
553 -0.009919078508391976 -5.502087332867086 -0.009921349259093404 -5.5016522227320825
554 -0.00991971455514431 -5.51200704742223 -0.009918502485379576 -5.511570725217462
555 -0.00991936530917883 -5.521926412731409 -0.009922943729907274 -5.521493668947369
556 -0.009919366845861078 -5.53184577957727 -0.009917166596278549 -5.531410835543648
557 -0.00991966756992042 -5.54176544714719 -0.009923622105270624 -5.541334457648919
558 -0.009917404549196363 -5.551682851696387 -0.009903390379622578 -5.551237848028541
559 -0.009919383563101292 -5.561602235259488 -0.009913694486021996 -5.561151542514563
560 -0.009918944351375103 -5.571521179610863 -0.009922136459499598 -5.571073678974062
561 -0.009919982170686126 -5.581441161781549 -0.009909234941005707 -5.580982913915068
562 -0.009921819437295198 -5.591362981218844 -0.009877305757254363 -5.590860219672322
563 -0.009918379317969083 -5.601281360536813 -0.00991829284466803 -5.600778512516991
564 -0.00991927282884717 -5.6112006333656606 -0.009918619599193334 -5.610697132116184
565 -0.009919564751908184 -5.621120198117569 -0.009919893043115736 -5.6206170251593
566 -0.009919305518269538 -5.631039503635838 -0.009915432007983328 -5.630532457167283
567 -0.009919816907495261 -5.640959320543334 -0.009924167580902577 -5.640456624748186
568 -0.0099193902220577 -5.650878710765391 -0.009918269189074635 -5.6503748939372604
569 -0.009919124795123935 -5.660797835560515 -0.009920690534636378 -5.660295584471897
570 -0.00991761302575469 -5.670715448586269 -0.00989921810105443 -5.670194802572952
571 -0.009920719219371677 -5.68063616780564 -0.009932204103097319 -5.680127006676049
572 -0.009924783417955042 -5.6905609512235955 -0.009985063504427672 -5.690112070180477
573 -0.00991750042885542 -5.700478451652451 -0.009922293899580836 -5.700034364080057
574 -0.009914419474080205 -5.7103928711265315 -0.009895075531676411 -5.7099294396117335
575 -0.00991931026801467 -5.720312181394546 -0.009913745895028114 -5.719843185506762
576 -0.009918517852202057 -5.730230699246748 -0.009918455127626657 -5.729761640634389
577 -0.009917889209464192 -5.740148588456212 -0.009917965298518539 -5.739679605932907
578 -0.009917261684313417 -5.750065850140525 -0.00990935699082911 -5.7495889629237364
579 -0.00992680126801133 -5.7599926514085364 -0.00999304703436792 -5.7595820099581045
580 -0.00991618181578815 -5.769908833224324 -0.009907478047534824 -5.7694894880056395
581 -0.009917351370677351 -5.779826184595001 -0.009916354296728968 -5.779405842302369
582 -0.009917384386062622 -5.789743568981064 -0.00992387617006898 -5.7893297184724375
583 -0.0099168767221272 -5.799660445703191 -0.009915125835686923 -5.799244844308125
584 -0.009916421864181757 -5.8095768675673725 -0.009964011330157518 -5.809208855638282
585 -0.009917354490607978 -5.819494222057981 -0.009912966750562191 -5.819121822388844
586 -0.009916227450594306 -5.829410449508575 -0.009911553421989083 -5.829033375810833
587 -0.009916863171383739 -5.839327312679958 -0.009911022102460264 -5.838944397913293
588 -0.009918556362390519 -5.849245869042349 -0.009938775096088648 -5.848883173009382
589 -0.009919396694749593 -5.859165265737099 -0.009965691482648253 -5.85884886449203
590 -0.009915982466191053 -5.86908124820329 -0.009920357400551439 -5.868769221892581
591 -0.009915683837607502 -5.878996932040898 -0.009921708749607206 -5.878690930642188
592 -0.009915859950706363 -5.888912791991604 -0.00991706196218729 -5.888607992604375
593 -0.009915498364716769 -5.898828290356321 -0.009909664234146475 -5.898517656838521
594 -0.009916616091504692 -5.908744906447826 -0.009894047537818551 -5.90841170437634
595 -0.00991896358318627 -5.918663870031012 -0.009890124620869755 -5.918301828997209
596 -0.009916049567982555 -5.928579919598994 -0.009926647739484906 -5.928228476736694
597 -0.009916244959458708 -5.938496164558453 -0.009913918701931835 -5.938142395438626
598 -0.009915012493729591 -5.948411177052183 -0.009882272686809301 -5.948024668125435
599 -0.009916979074478149 -5.958328156126661 -0.009926270367577672 -5.9579509384930125
600 -0.009916560351848602 -5.96824471647851 -0.009914415841922163 -5.9678653543349345
601 -0.009916814090684057 -5.978161530569194 -0.009915432473644615 -5.977780786808579
602 -0.009916490595787763 -5.988078021164982 -0.009918006137013435 -5.987698792945593
603 -0.009913295973092318 -5.997991317138074 -0.009919870318844915 -5.997618663264437
604 -0.009918430540710687 -6.007909747678784 -0.009950927086174488 -6.007569590350612
605 -0.009915278293192387 -6.017825025971977 -0.009924299363046885 -6.017493889713659
606 -0.00991535410284996 -6.027740380074826 -0.00991772161796689 -6.027411611331626
607 -0.009915081458166242 -6.037655461532992 -0.009922576975077391 -6.037334188306703
608 -0.00991598847322166 -6.047571450006214 -0.009921737108379602 -6.047255925415083
609 -0.009915794851258397 -6.057487244857472 -0.009916826989501715 -6.057172752404584
610 -0.00991391739808023 -6.067401162255552 -0.009898373484611511 -6.067071125889196
611 -0.009914361638948321 -6.077315523894501 -0.009920427249744535 -6.0769915531389405
612 -0.009916159650310874 -6.087231683544812 -0.009912840789183974 -6.086904393928124
613 -0.009916540887206792 -6.0971482244320185 -0.009930070163682104 -6.096834464091806
614 -0.009915316803380847 -6.1070635412354 -0.009921404160559177 -6.106755868252366
615 -0.009916738467290997 -6.116980279702691 -0.009992500534281135 -6.116748368786647
616 -0.009914320055395364 -6.126894599758087 -0.009913320606574415 -6.126661689393221
617 -0.009914337517693638 -6.136808937275781 -0.00991636561229825 -6.136578055005519
618 -0.009914788464084268 -6.146723725739865 -0.009916766127571464 -6.146494821133091
619 -0.00991386636160314 -6.156637592101468 -0.009923044312745332 -6.156417865445836
620 -0.009914841828867793 -6.166552433930336 -0.009912750823423267 -6.166330616269259
621 -0.009915685281157494 -6.176468119211494 -0.00991198942065239 -6.176242605689912
622 -0.009914808999747038 -6.186382928211241 -0.009914180682972073 -6.186156786372884
623 -0.009915423719212413 -6.196298351930453 -0.009918006416410208 -6.196074792789294
624 -0.00991400508210063 -6.206212357012554 -0.009922882309183478 -6.2059976750984776
625 -0.009916666988283395 -6.216129024000837 -0.009870733181014658 -6.215868408279492
626 -0.009920882247388362 -6.2260499062482255 -0.009846592275425791 -6.225715000554918
627 -0.009916976420208811 -6.235966882668435 -0.00991483237594366 -6.2356298329308615
628 -0.009917755518108607 -6.245884638186543 -0.00991998421959579 -6.245549817150457
629 -0.009917077980935574 -6.255801716167478 -0.009916734788566828 -6.255466551939024
630 -0.009916869504377247 -6.265718585671856 -0.009916556254029273 -6.265383108193053
631 -0.009917244175449013 -6.275635829847305 -0.009913016157224775 -6.275296124350278
632 -0.009916646219789983 -6.285552476067095 -0.009910990670323371 -6.285207115020601
633 -0.009916905593127013 -6.295469381660222 -0.009901738772168756 -6.29510885379277
634 -0.009917114535346628 -6.305386496195569 -0.00993245248682797 -6.305041306279597
635 -0.009923285990953445 -6.315309782186522 -0.009932180773466826 -6.314973487053064
636 -0.009917273931205273 -6.325227056117727 -0.009917701687663793 -6.324891188740728
637 -0.009917593095451593 -6.335144649213179 -0.009918621648102999 -6.334809810388831
638 -0.009917865740135312 -6.345062514953314 -0.009921020595356822 -6.344730830984187
639 -0.009916123002767563 -6.354978637956082 -0.00991095406934619 -6.354641785053533
640 -0.009918477851897478 -6.364897115807979 -0.009925603400915861 -6.364567388454449
641 -0.009917240822687745 -6.374814356630667 -0.009914781339466572 -6.374482169793915
642 -0.009919849410653114 -6.38473420604132 -0.00990631259046495 -6.38438848238438
643 -0.009916273318231106 -6.394650479359551 -0.009902919409796596 -6.3942914017941765
644 -0.009920138260349631 -6.404570617619901 -0.009894122276455164 -6.404185524070631
645 -0.009917550394311548 -6.414488168014212 -0.009927242482081055 -6.414112766552712
646 -0.009923056326806545 -6.424411224341019 -0.009979525115340948 -6.424092291668053
647 -0.009916283935308457 -6.434327508276327 -0.00992582766339183 -6.434018119331445
648 -0.009916864102706313 -6.444244372379034 -0.009921547910198569 -6.443939667241644
649 -0.009916383912786842 -6.45416075629182 -0.009911454282701015 -6.453851121524345
650 -0.009915914433076978 -6.464076670724897 -0.009914896497502924 -6.463766018021848
651 -0.00991543959826231 -6.4739921103231595 -0.009915778273716569 -6.473681796295565
652 -0.009920248202979565 -6.483912358526139 -0.009906983375549317 -6.483588779671114
653 -0.009914568020030856 -6.49382692654617 -0.009925148217007518 -6.493513927888121
654 -0.009917284874245525 -6.503744211420416 -0.009918769728392363 -6.503432697616513
655 -0.009916702145710587 -6.5136609135661265 -0.0099130779504776 -6.51334577556699
656 -0.009916810831055046 -6.523577724397182 -0.009913221793249249 -6.52325899736024
657 -0.009916797373443842 -6.533494521770626 -0.009910939261317253 -6.533169936621557
658 -0.009916849015280605 -6.543411370785907 -0.00991314104758203 -6.543083077669139
659 -0.009915363742038608 -6.553326734527945 -0.009970764815807342 -6.553053842484946
660 -0.009917181730270386 -6.563243916258216 -0.009898933907970786 -6.562952776392917
661 -0.009915759693831206 -6.573159675952047 -0.009896315401419997 -6.572849091794337
662 -0.009923463314771652 -6.583083139266819 -0.00988174406811595 -6.582730835862453
663 -0.00991772636771202 -6.593000865634531 -0.009914640011265874 -6.592645475873718
664 -0.009917754167690872 -6.602918619802222 -0.009919227985665201 -6.602564703859383
665 -0.00991734922863543 -6.612835969030857 -0.009916788153350353 -6.6124814920127335
666 -0.009917292278259993 -6.622753261309117 -0.009916238579899072 -6.622397730592633
667 -0.009917150624096394 -6.632670411933213 -0.00991396065801382 -6.632311691250647
668 -0.009916698327288032 -6.642587110260501 -0.00991904311813414 -6.6422307343687805
669 -0.009917524224147201 -6.652504634484648 -0.00991490138694644 -6.652145635755727
670 -0.00991749376989901 -6.662422128254548 -0.009931772341951728 -6.662077408097679
671 -0.0099154869094491 -6.672337615163997 -0.009915603278204798 -6.671993011375884
672 -0.009916952857747675 -6.682254568021745 -0.00992023483850062 -6.681913246214385
673 -0.009916740516200662 -6.6921713085379455 -0.009911952167749405 -6.691825198382134
674 -0.009915845515206457 -6.702087154053152 -0.009928499301895499 -6.70175369768403
675 -0.009917000448331237 -6.712004154501483 -0.009924300666898488 -6.711677998350928
676 -0.009916981682181358 -6.721921136183664 -0.009911157144233584 -6.7215891554951614
677 -0.009916587825864553 -6.731837724009529 -0.009933443227782845 -6.731522598722944
678 -0.009916555462405085 -6.741754279471935 -0.009897067630663513 -6.7414196663536075
679 -0.009916920866817235 -6.751671200338752 -0.009910137904807926 -6.751329804258416
680 -0.009917793143540621 -6.761588993482293 -0.009931406052783132 -6.761261210311199
681 -0.009916971437633038 -6.771505964919926 -0.009895647689700127 -6.771156858000899
682 -0.009917077887803317 -6.781423042807729 -0.00991994864307344 -6.781076806643973
683 -0.009916124539449811 -6.791339167347179 -0.009915495617315173 -6.790992302261288
684 -0.00991666540503502 -6.801255832752213 -0.009921237546950578 -6.8009135398082385
685 -0.009916426986455918 -6.811172259738669 -0.009919480280950665 -6.81083302008919
686 -0.009917651861906051 -6.821089911600575 -0.009914144454523922 -6.820747164543714
687 -0.009915033681318164 -6.831004945281894 -0.009925442095845938 -6.83067260663956
688 -0.00991683271713555 -6.8409217779990295 -0.00990294893272221 -6.840575555572282
689 -0.009917014045640826 -6.85083879204467 -0.009976671217009426 -6.850552226789291
690 -0.009916440630331636 -6.860755232675002 -0.009920315770432352 -6.860472542559723
691 -0.009914189949631691 -6.870669422624633 -0.00993449343368411 -6.8704070359934075
692 -0.009914531651884318 -6.880583954276518 -0.009905213257297873 -6.880312249250705
693 -0.00991718047298491 -6.890501134749503 -0.009911108342930675 -6.890223357593636
694 -0.00991481184028089 -6.900415946589783 -0.009911628346890211 -6.900134985940526
695 -0.009915853710845112 -6.910331800300629 -0.00989452381618321 -6.9100295097567095
696 -0.009915016777813434 -6.920246817078442 -0.009911585366353393 -6.919941095123063
697 -0.00991588681936264 -6.930162703897804 -0.00991310910321772 -6.929854204226281
698 -0.009916591038927437 -6.940079294936732 -0.009942923160269856 -6.939797127386551
699 -0.009916217159479856 -6.949995512096212 -0.009917931677773596 -6.949715059064324
700 -0.009913269197568297 -6.95990878129378 -0.00992670115083456 -6.959641760215159
701 -0.00991439181379974 -6.96982317310758 -0.009900646144524216 -6.969542406359683
702 -0.009913344169035554 -6.979736517276615 -0.0099317311309278 -6.9794741374906115
703 -0.009915309539064766 -6.98965182681568 -0.009910488966852427 -6.989384626457464
704 -0.009915491752326488 -6.9995673185680065 -0.009916409105062484 -6.999301035562526
705 -0.009915401134639979 -7.009482719702646 -0.009919430688023567 -7.00922046625055
706 -0.00991394598968327 -7.019396665692329 -0.009894225420430303 -7.01911469167098
707 -0.009915807889774442 -7.029312473582103 -0.009917588764801621 -7.029032280435782
708 -0.00991650871001184 -7.039228982292115 -0.009925786266103387 -7.038958066701886
709 -0.00991320195607841 -7.049142184248193 -0.009904888551682233 -7.048862955253568
710 -0.009914025338366628 -7.05905620958656 -0.009907052107155322 -7.058770007360724
711 -0.0099168645683676 -7.068973074154927 -0.009916385728865862 -7.06868639308959
712 -0.009915002062916756 -7.078888076217844 -0.009933868236839772 -7.07862026132643
713 -0.00991427511908114 -7.088802351336925 -0.00990911303088069 -7.088529374357311
714 -0.009915120340883732 -7.0987174716778085 -0.009916154062375426 -7.098445528419687
715 -0.009915645746514202 -7.108633117424323 -0.009915215242654086 -7.108360743662341
716 -0.009915849892422557 -7.1185489673167455 -0.009920072043314576 -7.118280815705655
717 -0.009915556013584136 -7.128464523330329 -0.009919744310900569 -7.128200560016556
718 -0.00991461668163538 -7.138379140011965 -0.00993228587321937 -7.138132845889776
719 -0.009916355926543474 -7.148295495938509 -0.009926091181114316 -7.14805893707089
720 -0.00991587433964014 -7.158211370278149 -0.009909042390063405 -7.157967979460953
721 -0.009914863388985395 -7.1681262336671345 -0.009912241948768497 -7.167880221409722
722 -0.009914955217391252 -7.178041188884526 -0.009914472419768571 -7.17779469382949
723 -0.009912964329123497 -7.187954153213649 -0.009938829857856036 -7.1877335236873465
724 -0.009914821200072765 -7.197868974413722 -0.009929906437173485 -7.19766343012452
725 -0.009914715867489576 -7.207783690281212 -0.009914407366886735 -7.2075778374914075
726 -0.009913671249523758 -7.217697361530735 -0.009922037459909916 -7.217499874951318
727 -0.009915195219218732 -7.227612556749954 -0.009916129382327199 -7.227416004333645
728 -0.009917181683704257 -7.2375297384336585 -0.009945690911263228 -7.237361695244909
729 -0.009914699476212263 -7.247444437909871 -0.009917680080980063 -7.247279375325888
730 -0.009913668408989907 -7.25735810631886 -0.009917504480108618 -7.257196879805997
731 -0.009910123655572534 -7.267268229974433 -0.009872771007940173 -7.267069650813937
732 -0.009915568213909865 -7.277183798188343 -0.009916178649291396 -7.276985829463229
733 -0.009914836939424276 -7.287098635127768 -0.009913698164746165 -7.286899527627975
734 -0.009915655571967363 -7.297014290699735 -0.00991632379591465 -7.29681585142389
735 -0.009915424976497889 -7.306929715676233 -0.009914141381159425 -7.3067299928050495
736 -0.009915110701695085 -7.316844826377928 -0.009913558093830942 -7.31664355089888
737 -0.009915092680603265 -7.3267599190585315 -0.009915533987805248 -7.326559084886686
738 -0.009914584970101715 -7.336674504028633 -0.009909930778667331 -7.336469015665353
739 -0.00991640486754477 -7.346590908896178 -0.009925813507288694 -7.346394829172642
740 -0.009915670566260814 -7.3565065794624385 -0.009941284824162722 -7.356336113996805
741 -0.009915387723594904 -7.366421967186033 -0.00990206697024405 -7.3662381809670485
742 -0.009915356803685427 -7.376337323989719 -0.009903952619060874 -7.376142133586109
743 -0.009915952105075121 -7.386253276094794 -0.009917534654960036 -7.386059668241069
744 -0.00991560285910964 -7.396168878953904 -0.009922265261411666 -7.395981933502481
745 -0.009913954744115471 -7.40608283369802 -0.00993062653578818 -7.405912560038269
746 -0.009914656961336732 -7.415997490659357 -0.009907841496169568 -7.415820401534439
747 -0.009914126759395004 -7.425911617418752 -0.009917816799134015 -7.4257382183335725
748 -0.009916357789188623 -7.435827975207941 -0.009916022932156921 -7.43565424126573
749 -0.009916731715202331 -7.4457447069231435 -0.009957893146201968 -7.445612134411932
750 -0.009912431612610817 -7.455657138535754 -0.009916886826977134 -7.455529021238909
751 -0.009914545062929391 -7.465571683598683 -0.00991212036460638 -7.465441141603515
752 -0.009914503758773207 -7.475486187357457 -0.009909599460661412 -7.475350741064176
753 -0.009914515307173133 -7.48540070266463 -0.009920000610873104 -7.485270741675049
754 -0.009914499474689364 -7.495315202139319 -0.009917645575478673 -7.495188387250528
755 -0.009915554709732533 -7.505230756849052 -0.009929800918325783 -7.505118188168854
756 -0.00991447763517499 -7.515145234484227 -0.009913927922025324 -7.51503211609088
757 -0.009914531465619802 -7.525059765949847 -0.009915923979133368 -7.524948040070013
758 -0.009914277540519833 -7.534974043490367 -0.00991052775643766 -7.534858567826451
759 -0.00991400983184576 -7.544888053322213 -0.009917710209265351 -7.544776278035716
760 -0.009915075683966278 -7.554803129006179 -0.00991900428198278 -7.554695282317699
761 -0.009914452442899346 -7.564717581449078 -0.009922109683975578 -7.564617392001674
762 -0.00991231556981802 -7.574629897018896 -0.009917490137740969 -7.574534882139415
763 -0.009912540763616562 -7.584542437782513 -0.009929544059559703 -7.584464426198974
764 -0.00991367343813181 -7.594456111220645 -0.009914827812463046 -7.594379254011438
765 -0.009913769783452153 -7.604369881004097 -0.00991586670279503 -7.604295120714233
766 -0.009913009405136109 -7.614282890409234 -0.009922816976904869 -7.614217937691138
767 -0.00991324451752007 -7.624196134926754 -0.00991917559877038 -7.624137113289908
768 -0.009913147753104567 -7.634109282679859 -0.009899510070681572 -7.63403662336059
769 -0.009913501422852277 -7.644022784102711 -0.009919181326404214 -7.643955804686994
770 -0.009913191478699446 -7.653935975581411 -0.009907272364944219 -7.6538630770519385
771 -0.009912767307832837 -7.663848742889244 -0.009935883479192853 -7.663798960531131
772 -0.009913405077531934 -7.673762147966776 -0.009914894495159388 -7.67371385502629
773 -0.009912844328209758 -7.683674992294986 -0.009924265136942268 -7.683638120163232
774 -0.009911628440022469 -7.693586620735008 -0.009867725614458322 -7.693505845777691
775 -0.00991446292027831 -7.703501083655286 -0.009895411413162946 -7.703401257190854
776 -0.009914773004129528 -7.713415856659416 -0.009913258627057076 -7.713314515817911
777 -0.009913105797022582 -7.7233289624564385 -0.009898684313520789 -7.723213200131432
778 -0.009915128909051418 -7.73324409136549 -0.00988462008535862 -7.73309782021679
779 -0.009915168443694711 -7.743159259809185 -0.009913323121145368 -7.743011143337935
780 -0.009916906617581845 -7.753076166426767 -0.009895670413970947 -7.752906813751906
781 -0.009920161543413996 -7.762996327970181 -0.009906993480399251 -7.762813807232305
782 -0.009916424984112382 -7.772912752954293 -0.009916082816198468 -7.772729890048504
783 -0.00991713348776102 -7.782829886442054 -0.009915716713294387 -7.782645606761799
784 -0.009916380560025573 -7.79274626700208 -0.00991514790803194 -7.792560754669831
785 -0.009916185680776835 -7.802662452682857 -0.009897015895694495 -7.802457770565525
786 -0.009916589222848415 -7.812579041905706 -0.009908249089494347 -7.812366019655019
787 -0.00991676738485694 -7.8224958092905625 -0.009917136793956161 -7.822283156448975
788 -0.009916716208681464 -7.832412525499244 -0.009922115597873926 -7.832205272046849
789 -0.00991669287905097 -7.842329218378294 -0.009915013145655394 -7.842120285192505
790 -0.009916143957525492 -7.85224536233582 -0.00993355610407889 -7.852053841296583
791 -0.00991625445894897 -7.8621616167947685 -0.009918907936662436 -7.861972749233246
792 -0.009916289243847132 -7.872077906038616 -0.009918287256732583 -7.871891036489979
793 -0.009916060976684094 -7.881993967015299 -0.009921569656580687 -7.88181260614656
794 -0.00991561459377408 -7.891909581609074 -0.009906221181154251 -7.891718827327714
795 -0.009916295623406767 -7.901825877232481 -0.009921973990276455 -7.90164080131799
796 -0.009914396982640027 -7.911740274215121 -0.009952923469245433 -7.911593724787235
797 -0.009914874471724034 -7.9216551486868445 -0.009913063421845437 -7.921506788209081
798 -0.00991562637500465 -7.931570775061849 -0.009912212658673526 -7.931419000867755
799 -0.009915246767923236 -7.941486021829772 -0.009916344936937094 -7.941335345804692
800 -0.00991479647345841 -7.95140081830323 -0.009916661493480205 -7.951252007298172
801 -0.009915112052112818 -7.961315930355343 -0.009915006207302212 -7.961167013505475
802 -0.009912667516618966 -7.971228597871962 -0.009872531844303012 -7.971039545349778
803 -0.009916204167529941 -7.981144802039491 -0.009926252672448755 -7.980965798022226
804 -0.00991560290567577 -7.991060404945167 -0.009913379233330489 -7.9908791772555565
805 -0.009915365604683757 -8.00097577054985 -0.009908440662547946 -8.000787617918105
806 -0.009913041861727834 -8.010888812411578 -0.009836229728534818 -8.01062384764664
807 -0.009916829830035567 -8.020805642241614 -0.009922210033982993 -8.020546057680622
808 -0.009916838770732284 -8.030722481012345 -0.009918067837134004 -8.030464125517756
809 -0.009917183639481663 -8.040639664651827 -0.009923189925029875 -8.040387315442786
810 -0.009915846446529031 -8.050555511098356 -0.009940262045711279 -8.050327577488497
811 -0.009918295359238983 -8.060473806457594 -0.009938152926042675 -8.06026573041454
812 -0.00991549352183938 -8.070389299979434 -0.009936475846916436 -8.070202206261458
813 -0.009911144571378826 -8.080300444550813 -0.009866050397977232 -8.080068256659436
814 -0.009916187031194568 -8.090216631582008 -0.00990479220636189 -8.089973048865797
815 -0.00991640230640769 -8.100133033888415 -0.009917728137224913 -8.099890777003022
816 -0.009916863450780512 -8.110049897339195 -0.009911211906000972 -8.109801988909023
817 -0.009910481702536344 -8.119960379041732 -0.009862970234826208 -8.119664959143849
818 -0.009916453622281551 -8.129876832664014 -0.009921067720279097 -8.129586026864128
819 -0.009916441142559051 -8.139793273806573 -0.00992087684571743 -8.139506903709846
820 -0.009916675742715597 -8.149709949549289 -0.0099162801168859 -8.149423183826732
821 -0.00991723695769906 -8.159627186506988 -0.009929095022380352 -8.159352278849113
822 -0.009915611008182168 -8.16954279751517 -0.0099329833406955 -8.169285262189808
823 -0.009916569851338864 -8.179459367366508 -0.009929640404880046 -8.179214902594689
824 -0.009917248878628016 -8.189376616245136 -0.009923251532018184 -8.189138154126708
825 -0.00991607215255499 -8.19929268839769 -0.009931860771030188 -8.199070014897737
826 -0.009920875355601311 -8.209213563753291 -0.0099568416364491 -8.209026856534186
827 -0.009914595913141967 -8.219128159666433 -0.009912611776962876 -8.218939468311149
828 -0.009915983444079757 -8.229044143110512 -0.009911390440538525 -8.228850858751688
829 -0.009916154341772199 -8.238960297452284 -0.009918780717998742 -8.238769639469687
830 -0.009915766818448902 -8.248876064270732 -0.009914826462045312 -8.248684465931733
831 -0.009917162312194704 -8.258793226582927 -0.009909294592216612 -8.258593760523949
832 -0.009915881557390094 -8.268709108140317 -0.009936700249090791 -8.26853046077304
833 -0.009913595207035542 -8.278622703347352 -0.009885206213220954 -8.27841566698626
834 -0.009916575765237213 -8.28853927911259 -0.009977863635867834 -8.288393530622129
835 -0.009916865266859531 -8.298456144379449 -0.00991446147672832 -8.298307992098858
836 -0.009915378550067544 -8.308371522929516 -0.009913836000487208 -8.308221828099345
837 -0.009916161233559252 -8.318287684163074 -0.00991727071814239 -8.318139098817488
838 -0.009914581896737218 -8.328202266059812 -0.009908734587952495 -8.32804783340544
839 -0.009916225029155613 -8.338118491088967 -0.00991372112184763 -8.337961554527288
840 -0.009915809566155075 -8.348034300655122 -0.009923991607502103 -8.34788554613479
841 -0.009913779981434345 -8.357948080636557 -0.009901443729177117 -8.357786989863968
842 -0.009916340326890349 -8.367864420963448 -0.009913192270323634 -8.367700182134291
843 -0.009915830893442034 -8.37778025185689 -0.009916387684643268 -8.377616569818935
844 -0.009913344215601683 -8.387693596072491 -0.009918439295142889 -8.387535009114078
845 -0.009917146479710936 -8.397610742552203 -0.009925903379917144 -8.397460912493996
846 -0.0099150653462857 -8.40752580789849 -0.009913236973807216 -8.407374149467802
847 -0.009916265215724706 -8.417442073114215 -0.009927347674965859 -8.417301497142768
848 -0.009914963087067009 -8.42735703620128 -0.00992054077796638 -8.427222037920734
849 -0.009913643868640066 -8.43727068006992 -0.009937004745006561 -8.43715904266574
850 -0.009915601229295135 -8.447186281299215 -0.0098953309468925 -8.447054373612634
851 -0.009915138455107808 -8.457101419754324 -0.009913852764293551 -8.456968226376928
852 -0.009914147201925516 -8.467015566956249 -0.009920263476669789 -8.466888489853597
853 -0.009915392845869064 -8.476930959802118 -0.009919647639617325 -8.476808137493213
854 -0.009915862558409571 -8.486846822360528 -0.009910048404708504 -8.486718185897923
855 -0.00991369504481554 -8.496760517405344 -0.00992409884929657 -8.49664228474722
856 -0.009914888301864266 -8.506675405707208 -0.009913423052057623 -8.506555707799277
857 -0.009914208576083184 -8.51658961428329 -0.009924747003242373 -8.51648045480252
858 -0.009918159618973733 -8.526507773902264 -0.00990868490189314 -8.526389139704413
859 -0.009915027441456914 -8.53642280134372 -0.009915473777800799 -8.536304613482214
860 -0.00991496341302991 -8.54633776475675 -0.009913982870057226 -8.54621859635227
861 -0.009915346698835491 -8.556253111455586 -0.009915577620267868 -8.556134173972538
862 -0.00991441449150443 -8.56616752594709 -0.009926509298384189 -8.566060683270923
863 -0.009914048900827765 -8.576081574847919 -0.009919298579916358 -8.575979981850839
864 -0.009915097523480654 -8.5859966723714 -0.009916893485933543 -8.585896875336772
865 -0.009914386598393322 -8.595911058969792 -0.009912549564614893 -8.595809424901386
866 -0.009913485357537865 -8.60582454432733 -0.00992313465103507 -8.605732559552422
867 -0.009914617706090211 -8.615739162033421 -0.009944856585934757 -8.615677416138357
868 -0.009915024554356933 -8.625654186587777 -0.009936339966952801 -8.62561375610531
869 -0.009914252487942577 -8.635568439075719 -0.009909083461388945 -8.635522839566699
870 -0.00991317960433662 -8.645481618680055 -0.009910299722105265 -8.645433139288803
871 -0.009914906788617372 -8.655396525468673 -0.009921274241060018 -8.655354413529864
872 -0.009914752375334502 -8.665311277844006 -0.009919391525909305 -8.665273805055772
873 -0.00991538232192397 -8.675226660165931 -0.009920282987877727 -8.67519408804365
874 -0.009914580918848514 -8.68514124108478 -0.009904231783002615 -8.685098319826652
875 -0.009914469346404076 -8.695055710431184 -0.009915671218186617 -8.695013991044839
876 -0.009915240854024888 -8.704970951285208 -0.009920307761058211 -8.704934298805897
877 -0.00991398673504591 -8.714884938020255 -0.009914035676047206 -8.714848334481944
878 -0.009914780082181097 -8.724799718102435 -0.009913468360900879 -8.724761802842846
879 -0.00991454771719873 -8.734714265819633 -0.009913504496216774 -8.734675307339062
880 -0.009914800152182579 -8.744629065971816 -0.009919016994535923 -8.744594324333598
881 -0.009914694679901003 -8.754543760651718 -0.009919809410348535 -8.754514133743946
882 -0.009914111904799938 -8.764457872556518 -0.00992083097808063 -8.764434964722026
883 -0.009912624303251506 -8.774370496859769 -0.009930928004905581 -8.774365892726932
884 -0.009915412915870548 -8.784285909775639 -0.00990442642942071 -8.784270319156352
885 -0.009914238331839442 -8.794200148107478 -0.009918273519724607 -8.794188592676077
886 -0.00991390054114163 -8.80411404864862 -0.009908745344728232 -8.804097338020805
887 -0.009916073782369495 -8.814030122430989 -0.009934683563187718 -8.814032021583992
888 -0.009908670978620648 -8.82393879340961 -0.009879770362749696 -8.823911791946742
889 -0.009914772445335984 -8.833853565854946 -0.009923731768503785 -8.833835523715246
890 -0.00991486245766282 -8.84376842831261 -0.009922775067389011 -8.843758298782635
891 -0.009913739142939448 -8.853682167455549 -0.009911772795021534 -8.853670071577657
892 -0.009914602246135473 -8.863596769701685 -0.009983995836228133 -8.863654067413885
893 -0.009914106596261263 -8.873510876297946 -0.00992777394130826 -8.873581841355193
894 -0.009913237718865275 -8.883424114016812 -0.00991192259825766 -8.883493763953451
895 -0.009912393661215902 -8.893336507678027 -0.009915849333629012 -8.89340961328708
896 -0.009912800742313266 -8.90324930842034 -0.00991121856495738 -8.903320831852037
897 -0.009912075754255057 -8.913161384174595 -0.009936110163107515 -8.913256942015144
898 -0.009913259884342551 -8.923074644058937 -0.00991213140077889 -8.923169073415922
899 -0.009913442097604275 -8.932988086156541 -0.009913123631849884 -8.933082197047773
900 -0.009913271199911833 -8.942901357356453 -0.009908968582749367 -8.942991165630522
901 -0.0099136664532125 -8.952815023809665 -0.009912364371120929 -8.952903530001644
902 -0.009914973797276617 -8.96272999760694 -0.009946668287739158 -8.962850198289383
903 -0.009914631582796573 -8.972644629189737 -0.009921417944133282 -8.972771616233516
904 -0.00991379264742136 -8.982558421837158 -0.009918581182137131 -8.982690197415653
905 -0.00991283874027431 -8.992471260577432 -0.009909283416345716 -8.992599480831998
906 -0.009911616332828999 -9.00238287691026 -0.009929658798500895 -9.0025291396305
907 -0.00991152753122151 -9.012294404441482 -0.009916489804163575 -9.012445629434664
908 -0.009912689123302698 -9.022207093564784 -0.009914593398571014 -9.022360222833235
909 -0.009912354871630669 -9.032119448436415 -0.009913699747994543 -9.03227392258123
910 -0.009913966339081526 -9.042033414775496 -0.009917480638250709 -9.04219140321948
911 -0.009911698196083308 -9.051945112971579 -0.009944499982520939 -9.052135903202
912 -0.009911291347816587 -9.061856404319395 -0.009915712382644415 -9.062051615584645
913 -0.009912326699122787 -9.071768731018517 -0.009918282134458422 -9.071969897719104
914 -0.009909808170050383 -9.081678539188568 -0.009883100353181361 -9.081852998072286
915 -0.009912399109452963 -9.09159093829802 -0.009886410180479288 -9.091739408252765
916 -0.009913173783570529 -9.10150411208159 -0.009909144369885325 -9.10164855262265
917 -0.009912823885679245 -9.11141693596727 -0.009912096336483956 -9.111560648959134
918 -0.009913454297930002 -9.1213303902652 -0.009908396983519197 -9.121469045942654
919 -0.00991300311870873 -9.131243393383908 -0.009911722503602505 -9.131380768446256
920 -0.009913492482155561 -9.141156885866064 -0.00989334462210536 -9.141274113068361
921 -0.0099128358066082 -9.151069721672672 -0.009879680024459958 -9.15115379309282
922 -0.009916386473923922 -9.160986108146595 -0.009922422142699361 -9.16107621523552
923 -0.009914406668394804 -9.17090051481499 -0.009912357199937105 -9.170988572435457
924 -0.009913690760731697 -9.180814205575722 -0.0099085736554116 -9.180897146090869
925 -0.009913666639477015 -9.190727872215199 -0.009905237331986427 -9.190802383422856
926 -0.00991375739686191 -9.200641629612061 -0.009913390921428799 -9.200715774344285
927 -0.009914638008922338 -9.210556267620984 -0.009911277564242482 -9.210627051908528
928 -0.00991296423599124 -9.220469231856974 -0.009911661967635155 -9.220538713876163
929 -0.009913277579471469 -9.230382509436446 -0.00990788647904992 -9.230446600355213
930 -0.009914463805034756 -9.240296973241481 -0.009913492994382978 -9.240360093349596
931 -0.009913465846329928 -9.25021043908781 -0.00991460750810802 -9.250274700857704
932 -0.009914761828258633 -9.26012520091607 -0.009913581795990467 -9.260188282653694
933 -0.009914528392255307 -9.270039729308325 -0.00991598521359265 -9.270104267867286
934 -0.009917537355795503 -9.27995726666412 -0.009938188642263413 -9.280042456509548
935 -0.009912008745595812 -9.289869275409716 -0.009911653539165854 -9.289954110048715
936 -0.009913253039121628 -9.299782528448837 -0.009911844180896879 -9.299865954229611
937 -0.009913214854896069 -9.309695743303733 -0.009913928806781769 -9.309779883036393
938 -0.009913167869672179 -9.319608911173406 -0.009912521485239268 -9.319692404521632
939 -0.00991362938657403 -9.32952254055998 -0.009913670225068926 -9.329606074746701
940 -0.009913949901238084 -9.339436490461217 -0.0099228176753968 -9.339528892422098
941 -0.009911966416984797 -9.349348456878202 -0.00991944195702672 -9.349448334379126
942 -0.009914480661973358 -9.359262937540175 -0.009912973921746015 -9.359361308300873
943 -0.00991327459923923 -9.369176212139413 -0.009924832312390209 -9.369286140613262
944 -0.009913262212648988 -9.379089474352062 -0.00993103114888072 -9.379217171762143
945 -0.009914724621921778 -9.389004198973984 -0.00991146769374609 -9.389128639455889
946 -0.009913595765829087 -9.398917794739813 -0.009916088264435529 -9.399044727720325
947 -0.009914203081279993 -9.408831997821093 -0.009920475585386158 -9.40896520330571
948 -0.009912595059722662 -9.418744592880815 -0.009847761038690806 -9.4188129643444
949 -0.009915642207488418 -9.428660235088303 -0.009921873593702913 -9.428734837938103
950 -0.009914599871262909 -9.438574834959566 -0.009913689643144607 -9.438648527581249
951 -0.009914878522977233 -9.448489713482543 -0.009908369788900018 -9.448556897370148
952 -0.009914609044790268 -9.458404322527333 -0.009915174869820475 -9.458472072239969
953 -0.009915077919140458 -9.468319400446473 -0.009910915652289987 -9.468382987892259
954 -0.00991768017411232 -9.478237080620586 -0.009945008903741837 -9.478327996796
955 -0.009920213231816888 -9.488157293852403 -0.009941982431337237 -9.488269979227338
956 -0.009915085742250085 -9.498072379594653 -0.009915597643703223 -9.498185576871041
957 -0.009914982598274946 -9.507987362192928 -0.009914358658716083 -9.508099935529756
958 -0.009915328258648515 -9.517902690451576 -0.009914337238296867 -9.518014272768053
959 -0.00991697795689106 -9.527819668408467 -0.009914202336221933 -9.527928475104275
960 -0.00991517431102693 -9.537734842719495 -0.009904904291033745 -9.537833379395309
961 -0.009914493979886174 -9.547649336699381 -0.00993025624193251 -9.547763635637242
962 -0.009915182646363974 -9.557564519345744 -0.009918604278936982 -9.55768223991618
963 -0.009915097150951624 -9.567479616496696 -0.009913103142753243 -9.567595343058933
964 -0.009915430564433336 -9.57739504706113 -0.009921542787924408 -9.577516885846858
965 -0.009914836101233959 -9.587309883162364 -0.009915999975055457 -9.587432885821913
966 -0.009914549626410007 -9.597224432788774 -0.009911902248859406 -9.597344788070773
967 -0.009914541942998767 -9.607138974731773 -0.009896418871358037 -9.607241206942131
968 -0.009915302973240614 -9.617054277705014 -0.009909925051033497 -9.617151131993165
969 -0.009919912181794643 -9.626974189886809 -0.009986694203689694 -9.627137826196854
970 -0.009913928294554352 -9.636888118181364 -0.009925022628158331 -9.637062848825012
971 -0.009914077864959837 -9.646802196046323 -0.009908183058723808 -9.646971031883735
972 -0.009913896722719074 -9.656716092769042 -0.009920980921015144 -9.65689201280475
973 -0.00991028849966824 -9.66662638126871 -0.009895992232486606 -9.666788005037237
974 -0.009914742736145853 -9.676541124004856 -0.009922475786879659 -9.676710480824116
975 -0.009914943249896169 -9.686456067254753 -0.009919402981176972 -9.686629883805294
976 -0.009913923777639866 -9.696369991032393 -0.00988815282471478 -9.696518036630009
977 -0.009914279030635954 -9.706284270063028 -0.009912630403414368 -9.706430667033423
978 -0.009913759306073189 -9.716198029369101 -0.01000517918728292 -9.716435846220707
979 -0.009913543332368135 -9.72611157270147 -0.009914575377479196 -9.726350421598186
980 -0.009913127217441798 -9.73602469991891 -0.009912120457738639 -9.736262542055924
981 -0.009913591947406531 -9.745938291866317 -0.009913725452497602 -9.746176267508421
982 -0.009913921356201172 -9.755852213222518 -0.009912831429392099 -9.756089098937814
983 -0.009913510642945766 -9.765765723865464 -0.00991480560041964 -9.766003904538234
984 -0.009913764661177993 -9.775679488526642 -0.009912753710523248 -9.775916658248757
985 -0.009913858585059642 -9.785593347111702 -0.009913791855797171 -9.785830450104555
986 -0.009913868037983775 -9.795507215149685 -0.009913400234654545 -9.79574385033921
987 -0.009913679584860802 -9.805420894734546 -0.0099129734095186 -9.805656823748729
988 -0.009913967829197646 -9.815334862563743 -0.009911445435136557 -9.815568269183865
989 -0.0099137581884861 -9.825248620752228 -0.009920570626854896 -9.82548883981072
990 -0.009915245650336146 -9.835163866402565 -0.009928456647321582 -9.835417296458042
991 -0.009913850063458084 -9.845077716466024 -0.009903813805431127 -9.845321110263473
992 -0.009914215607568621 -9.854991932073593 -0.00991027345880866 -9.855231383722282
993 -0.009914461709558963 -9.864906393783153 -0.009923944622278214 -9.86515532834456
994 -0.009912812523543835 -9.874819206306697 -0.009916228102520108 -9.87507155644708
995 -0.009913837630301714 -9.884733043936999 -0.009912606514990329 -9.884984162962072
996 -0.009913466451689602 -9.894646510388688 -0.00991159388795495 -9.894895756850026
997 -0.009915991406887769 -9.904562501795576 -0.009903266141191126 -9.904799022991217
998 -0.009915218269452453 -9.914477720065028 -0.009905646927654744 -9.914704669918871
999 -0.009914752515032887 -9.924392472580061 -0.009915382182225586 -9.924620052101096
1000 -0.009914464317262173 -9.934306936897324 -0.009919825429096817 -9.934539877530193
1001 -0.009914522245526313 -9.94422145914285 -0.009901841497048735 -9.944441719027242
1002 -0.009914095932617783 -9.954135555075469 -0.009910572553053498 -9.954352291580296
1003 -0.009917923295870424 -9.964053478371339 -0.009917994542047382 -9.964270286122343
1004 -0.00991460564546287 -9.973968084016802 -0.009916198579594493 -9.974186484701937
1005 -0.0099136995151639 -9.983881783531965 -0.009910311223939062 -9.984096795925876
1006 -0.009914573980495334 -9.99379635751246 -0.009916750295087696 -9.994013546220962
1007 -0.009912295546382666 -10.003708653058842 -0.009869112307205797 -10.003882658528168
1008 -0.009915581298992037 -10.013624234357835 -0.009918900718912483 -10.01380155924708
1009 -0.009915938088670372 -10.023540172446506 -0.009897775389254094 -10.023699334636333
1010 -0.009915593033656477 -10.033455765480163 -0.009924465604126454 -10.03362380024046
1011 -0.00991511857137084 -10.043370884051534 -0.009914597868919373 -10.043538398109378
1012 -0.009915221575647592 -10.053286105627182 -0.009918520459905267 -10.053456918569283
1013 -0.009917690884321928 -10.063203796511504 -0.009910106100142002 -10.063367024669425
1014 -0.009914457192644477 -10.073118253704148 -0.009910243097692728 -10.073277267767118
1015 -0.009915426513180137 -10.083033680217328 -0.009916061954572796 -10.083193329721691
1016 -0.009915805561468006 -10.092949485778796 -0.009910020558163524 -10.093103350279854
1017 -0.00991517398506403 -10.10286465976386 -0.009911245387047529 -10.103014595666902
1018 -0.009915495850145816 -10.112780155614006 -0.009914278564974666 -10.112928874231876
1019 -0.009914477774873375 -10.12269463338888 -0.009915102180093527 -10.12284397641197
1020 -0.009915557317435741 -10.132610190706316 -0.00991273601539433 -10.132756712427364
1021 -0.00991548914462328 -10.14252567985094 -0.009913372294977307 -10.142670084722342
1022 -0.009918110212311149 -10.15244379006325 -0.009879632433876396 -10.152549717156218
1023 -0.00991484448313713 -10.162358634546388 -0.00992251350544393 -10.162472230661661
1024 -0.009916544752195477 -10.172275179298584 -0.009915013425052166 -10.172387244086714
1025 -0.009915727842599153 -10.182190907141184 -0.009925282932817936 -10.182312527019532
1026 -0.009916537208482623 -10.192107444349666 -0.009924549562856554 -10.192237076582389
1027 -0.009917590953409671 -10.202025035303077 -0.009903103485703469 -10.202140180068092
1028 -0.009916145401075483 -10.211941180704152 -0.009912166837602853 -10.212052346905695
1029 -0.009910650178790092 -10.221851830882942 -0.009868592629209161 -10.221920939534904
1030 -0.00991737055592239 -10.231769201438864 -0.009921153821051121 -10.231842093355954
1031 -0.009916215995326638 -10.24168541743419 -0.009919840702787041 -10.241761934058742
1032 -0.009916658187285066 -10.251602075621475 -0.009921177104115487 -10.251683111162857
1033 -0.009916249616071581 -10.261518325237548 -0.00990565144456923 -10.261588762607426
1034 -0.00991618139669299 -10.271434506634241 -0.009917029831558465 -10.271505792438985
1035 -0.00991566269658506 -10.281350169330826 -0.00985886575654149 -10.281364658195526
1036 -0.009918276639655232 -10.291268445970482 -0.009915108233690262 -10.291279766429216
1037 -0.009917999804019927 -10.301186445774503 -0.009916988480836154 -10.301196754910052
1038 -0.009917870303615928 -10.311104316078119 -0.009919203352183104 -10.311115958262235
1039 -0.009917808696627617 -10.321022124774746 -0.00991782732307911 -10.321033785585314
1040 -0.009916974464431405 -10.330939099239178 -0.009926275676116347 -10.33096006126143
1041 -0.009917947882786392 -10.340857047121965 -0.009922755463048816 -10.340882816724479
1042 -0.009919055458158254 -10.350776102580124 -0.00990213337354362 -10.350784950098022
1043 -0.009918507281690836 -10.360694609861815 -0.009921675967052578 -10.360706626065076
1044 -0.009918220853433014 -10.370612830715247 -0.00992676904425025 -10.370633395109326
1045 -0.009916889434680342 -10.380529720149928 -0.0099097547121346 -10.380543149821461
1046 -0.009918144531548023 -10.390447864681477 -0.009908404853194951 -10.390451554674657
1047 -0.0099178662057966 -10.400365730887273 -0.009932247875258326 -10.400383802549916
1048 -0.009919416764751077 -10.410285147652024 -0.009917801897972821 -10.41030160444789
1049 -0.009922652505338192 -10.420207800157362 -0.009974402096122503 -10.420276006544013
1050 -0.009918208001181483 -10.430126008158544 -0.009912325581535698 -10.430188332125548
1051 -0.009917103545740246 -10.440043111704284 -0.009920474141836166 -10.440108806267384
1052 -0.0099172777030617 -10.449960389407346 -0.009921184135600924 -10.450029990402985
1053 -0.009916386660188436 -10.459876776067535 -0.0099149274174124 -10.459944917820398
1054 -0.009916325286030769 -10.469793101353567 -0.00991731621325016 -10.469862234033648
1055 -0.009915874293074011 -10.479708975646641 -0.00990348607301712 -10.479765720106666
1056 -0.009916870156303048 -10.489625845802944 -0.009921532217413187 -10.48968725232408
1057 -0.00991656007245183 -10.499542405875395 -0.009918709937483072 -10.499605962261564
1058 -0.009916469035670162 -10.509458874911065 -0.009912980534136296 -10.5095189427957
1059 -0.009916836675256491 -10.51937571158632 -0.009912776248529553 -10.51943171904423
1060 -0.00991729055531323 -10.529293002141634 -0.009920063009485603 -10.529351782053714
1061 -0.009916893858462571 -10.539209896000097 -0.009916875418275595 -10.53926865747199
1062 -0.009917078260332345 -10.54912697426043 -0.009922749875113369 -10.549191407347102
1063 -0.00991662205196917 -10.5590435963124 -0.009922417905181646 -10.559113825252284
1064 -0.009916362212970853 -10.56895995852537 -0.00994214965030551 -10.56905597490259
1065 -0.00991719332523644 -10.578877151850607 -0.009934276342391968 -10.578990251244981
1066 -0.009915926028043032 -10.58879307787865 -0.009924454148858786 -10.58891470539384
1067 -0.009915610915049911 -10.5987086887937 -0.009911705972626805 -10.598826411366467
1068 -0.009918955620378256 -10.608627644414078 -0.009877254534512759 -10.608703665900979
1069 -0.009917276119813323 -10.61854492053389 -0.009912713523954153 -10.618616379424934
1070 -0.009916499443352222 -10.628461419977244 -0.009916528640314937 -10.628532908065248
1071 -0.009918084973469377 -10.638379504950713 -0.009915485139936208 -10.638448393205184
1072 -0.009917692001909017 -10.648297196952623 -0.009909341065213084 -10.648357734270398
1073 -0.009914403827860952 -10.658211600780483 -0.009968327870592476 -10.65832606214099
1074 -0.009915918204933405 -10.668127518985417 -0.00992133622057736 -10.668247398361567
1075 -0.009915439132601022 -10.678042958118018 -0.009917267505079508 -10.678164665866646
1076 -0.009915990708395838 -10.687958948826415 -0.009919698443263769 -10.68808436430991
1077 -0.009919970808550716 -10.697878919634965 -0.00989607241936028 -10.69798043672927
1078 -0.00991630288772285 -10.707795222522687 -0.009924711752682924 -10.707905148481954
1079 -0.009916705731302499 -10.71771192825399 -0.009908527275547386 -10.717813675757501
1080 -0.009916136786341668 -10.727628065040332 -0.009925711434334517 -10.727739387191836
1081 -0.009915079176425933 -10.737543144216758 -0.009919573832303286 -10.737658961024138
1082 -0.009916484262794257 -10.747459628479552 -0.009916790807619692 -10.747575751831757
1083 -0.009914891654625535 -10.757374520134178 -0.009933104831725359 -10.757508856663483
1084 -0.009915589867159725 -10.767290110001337 -0.009907548502087592 -10.767416405165571
1085 -0.00991666535846889 -10.777206775359806 -0.009911272767931223 -10.777327677933503
1086 -0.009916400816291571 -10.787123176176097 -0.009927386743947863 -10.787255064677451
1087 -0.009914718056097626 -10.797037894232195 -0.009899118868634104 -10.797154183546086
1088 -0.009918214660137892 -10.806956108892333 -0.009919328428804875 -10.80707351197489
1089 -0.00991525361314416 -10.816871362505477 -0.009908698638901115 -10.81698221061379
1090 -0.009916345961391926 -10.826787708466869 -0.009922420186921955 -10.826904630800712
1091 -0.009915850684046745 -10.836703559150916 -0.009915527142584323 -10.836820157943297
1092 -0.009916037926450372 -10.846619597077366 -0.009914575051516295 -10.846734732994813
1093 -0.009915823489427567 -10.856535420566793 -0.00991690019145608 -10.856651633186269
1094 -0.009919172432273627 -10.866454592999066 -0.009913899237290025 -10.866565532423559
1095 -0.009917531022801995 -10.876372124021868 -0.009936997946351767 -10.87650253036991
1096 -0.009915926214307546 -10.886288050236177 -0.009916223771870136 -10.886418754141781
1097 -0.009916026750579477 -10.896204076986756 -0.009915655199438333 -10.89633440934122
1098 -0.009915906330570578 -10.906119983317327 -0.009915155870839954 -10.90624956521206
1099 -0.009916021022945642 -10.916036004340272 -0.009913552971556782 -10.916163118183617
1100 -0.009916305402293801 -10.925952309742566 -0.009910326078534126 -10.926073444262151
1101 -0.009916123189032077 -10.9358684329316 -0.009914877405390144 -10.93598832166754
1102 -0.00991587140597403 -10.945784304337574 -0.009918253822252154 -10.945906575489794
1103 -0.009915877226740121 -10.955700181564314 -0.00991787137463689 -10.95582444686443
1104 -0.009912239853292704 -10.965612421417607 -0.009910170966759325 -10.965734617831188
1105 -0.009915125742554664 -10.975527547160162 -0.009917974239215255 -10.975652592070404
1106 -0.009915751777589321 -10.985443298937751 -0.009896078007295727 -10.9855486700777
1107 -0.00991649804636836 -10.99535979698412 -0.009904174599796534 -10.995452844677496
1108 -0.009915139432996512 -11.005274936417116 -0.009906475245952607 -11.005359319923448
1109 -0.009916461491957306 -11.015191397909074 -0.009918537829071284 -11.015277857752519
1110 -0.009915788564831019 -11.025107186473905 -0.009914817614480853 -11.025192675367
1111 -0.009915998578071595 -11.035023185051976 -0.009912480553612112 -11.035105155920613
1112 -0.009915551450103522 -11.044938736502079 -0.009909639228135347 -11.045014795148749
1113 -0.009917093114927411 -11.054855829617006 -0.009904375625774264 -11.054919170774523
1114 -0.00991702270694077 -11.064772852323946 -0.009902217471972109 -11.064821388246495
1115 -0.009916146611794829 -11.074688998935741 -0.009913564845919608 -11.074734953092415
1116 -0.009916850412264467 -11.084605849348005 -0.009911672957241536 -11.084646626049656
1117 -0.009917127806693316 -11.094522977154698 -0.009906763024628163 -11.094553389074283
1118 -0.009918815549463033 -11.104441792704161 -0.009930601809173822 -11.104483990883457
1119 -0.009917087806388735 -11.11435888051055 -0.009925038320943713 -11.1144090292044
1120 -0.009916542330756783 -11.124275422841308 -0.009917461266741156 -11.124326490471143
1121 -0.009917595935985447 -11.134193018777292 -0.00991130033507943 -11.134237790806223
1122 -0.00991621525026858 -11.14410923402756 -0.009907701425254345 -11.144145492231477
1123 -0.009916552295908331 -11.15402578632347 -0.009906772756949067 -11.154052264988426
1124 -0.00991619359701872 -11.163941979920487 -0.00991507493890822 -11.163967339927334
1125 -0.009917061729356646 -11.173859041649845 -0.009914396004751325 -11.173881735932085
1126 -0.009916648315265775 -11.18377568996511 -0.009918514033779502 -11.183800249965865
1127 -0.00992066552862525 -11.193696355493735 -0.009932070598006248 -11.193732320563871
1128 -0.009915285417810083 -11.203611640911545 -0.009915223857387901 -11.203647544421258
1129 -0.00991589529439807 -11.213527536205943 -0.009911429230123758 -11.213558973651383
1130 -0.009916191501542927 -11.223443727707485 -0.009923819592222572 -11.223482793243605
1131 -0.009916721703484654 -11.23336044941097 -0.00994220986030996 -11.233425003103914
1132 -0.009915247838944197 -11.243275697249913 -0.009917941270396113 -11.24334294437431
1133 -0.009915898973122238 -11.253191596223036 -0.009913799306377768 -11.253256743680689
1134 -0.009915593406185507 -11.263107189629222 -0.00991744352504611 -11.263174187205735
1135 -0.009916166169568896 -11.273023355798792 -0.009913262585178018 -11.273087449790912
1136 -0.009913942916318775 -11.28293729871511 -0.009891184512525797 -11.282978634303438
1137 -0.00991343860514462 -11.292850737320254 -0.009947475930675864 -11.292926110234115
1138 -0.009915439458563925 -11.302766176778817 -0.009918398037552834 -11.302844508271667
1139 -0.00991582553833723 -11.312682002317155 -0.009915756061673164 -11.31276026433334
1140 -0.009914998710155488 -11.32259700102731 -0.009914225619286298 -11.322674489952627
1141 -0.009916583728045224 -11.332513584755356 -0.009924021968618035 -11.332598511921246
1142 -0.00991450771689415 -11.34242809247225 -0.009914990374818444 -11.342513502296065
1143 -0.009913878096267582 -11.352341970568517 -0.009904929623007774 -11.352418431919073
1144 -0.009915348887443543 -11.36225731945596 -0.00991060845553875 -11.362329040374611
1145 -0.009915347537025809 -11.372172666992986 -0.009908371279016137 -11.372237411653627
1146 -0.00991066275164485 -11.382083329744631 -0.009842462372034788 -11.382079874025662
1147 -0.009916995279490947 -11.392000325024123 -0.009918541228398681 -11.39199841525406
1148 -0.00991656007245183 -11.401916885096574 -0.009915318991988897 -11.40191373424605
1149 -0.009916523285210133 -11.411833408381783 -0.009915621345862746 -11.411829355591912
1150 -0.00991125013679266 -11.421744658518575 -0.010001023160293698 -11.421830378752206
1151 -0.009914631163701415 -11.431659289682276 -0.009920557728037238 -11.431750936480244
1152 -0.009915132727473974 -11.44157442240975 -0.009913790365681052 -11.441664726845925
1153 -0.0099152778275311 -11.451489700237282 -0.009914808394387364 -11.451579535240313
1154 -0.009915086068212986 -11.461404786305495 -0.009913915721699595 -11.461493450962013
1155 -0.00991524513810873 -11.471320031443604 -0.00990580813959241 -11.471399259101606
1156 -0.009916029823943972 -11.481236061267548 -0.009924062667414546 -11.48132332176902
1157 -0.009915599040687085 -11.491151660308235 -0.009907136391848325 -11.491230458160869
1158 -0.009915833687409758 -11.501067493995645 -0.009934668336063624 -11.501165126496932
1159 -0.00991391921415925 -11.510981413209805 -0.009886273927986623 -11.511051400424918
1160 -0.00991895655170083 -11.520900369761506 -0.009966750722378492 -11.521018151147297
1161 -0.009915302321314812 -11.53081567208282 -0.009912687726318837 -11.530930838873616
1162 -0.009915432054549455 -11.54073110413737 -0.009917231928557157 -11.540848070802173
1163 -0.00991546232253313 -11.550646566459903 -0.009917210973799228 -11.550765281775973
1164 -0.009915829868987203 -11.56056239632889 -0.009912566933780908 -11.560677848709755
1165 -0.009915063716471195 -11.570477460045362 -0.009926695981994272 -11.570604544691749
1166 -0.009915404627099634 -11.580392864672461 -0.009912688564509154 -11.580517233256257
1167 -0.009915767656639218 -11.590308632329101 -0.009898132737725973 -11.590415365993984
1168 -0.009913537930697203 -11.600222170259798 -0.009886257769539952 -11.600301623763524
1169 -0.009915522020310163 -11.610137692280109 -0.00990682952105999 -11.610208453284585
1170 -0.00991621152497828 -11.620053903805086 -0.009916032478213311 -11.620124485762798
1171 -0.009915626607835293 -11.629969530412922 -0.009942314168438316 -11.630066799931235
1172 -0.009915440157055855 -11.639884970569977 -0.009915333753451706 -11.639982133684686
1173 -0.009916191408410668 -11.649801161978388 -0.009921692963689565 -11.649903826648377
1174 -0.009915079222992063 -11.65971624120138 -0.009915327606722712 -11.6598191542551
1175 -0.009913464402779936 -11.66962970560416 -0.009948528511449695 -11.66976768276655
1176 -0.009914302313700319 -11.67954400791786 -0.009910885943099856 -11.67967856870965
1177 -0.009915476245805622 -11.689459484163665 -0.009918138524517417 -11.689596707234166
1178 -0.009915011515840889 -11.699374495679505 -0.009915501717478037 -11.699512208951644
1179 -0.009914781665429473 -11.709289277344935 -0.009912995295599103 -11.709425204247243
1180 -0.009914835216477513 -11.719204112561412 -0.009917417308315635 -11.719342621555558
1181 -0.00991561720147729 -11.729119729762889 -0.009920353395864367 -11.729262974951423
1182 -0.009912766423076392 -11.739032496185965 -0.009908945765346289 -11.73917192071677
1183 -0.00991574041545391 -11.74894823660142 -0.009915050771087407 -11.749086971487857
1184 -0.009914201637730002 -11.75886243823915 -0.009911842085421086 -11.758998813573278
1185 -0.009914751211181284 -11.768777189450331 -0.009916310990229249 -11.768915124563508
1186 -0.009915050165727735 -11.778692239616058 -0.009917086269706488 -11.778832210833214
1187 -0.009914871817454696 -11.788607111433512 -0.009916265169158578 -11.788748476002372
1188 -0.009914297005161643 -11.798521408438674 -0.009894593711942434 -11.798643069714315
1189 -0.009919003630056978 -11.80844041206873 -0.009903221763670445 -11.808546291477985
1190 -0.00991649548523128 -11.818356907553962 -0.009918264020234347 -11.818464555498219
1191 -0.009916163003072142 -11.828273070557035 -0.009917345736175776 -11.828381901234394
1192 -0.009913449268788099 -11.838186519825824 -0.009898184286430477 -11.838280085520825
1193 -0.009917356772348285 -11.848103876598172 -0.00991265350021422 -11.848192739021039
1194 -0.009917486179620027 -11.858021362777793 -0.009919656533747911 -11.858112395554787
1195 -0.009916360210627317 -11.86793772298842 -0.009907678049057723 -11.868020073603844
1196 -0.009917299402877689 -11.877855022391298 -0.009910971997305751 -11.87793104560115
1197 -0.00991797698661685 -11.887772999377916 -0.009917509742081165 -11.887848555343231
1198 -0.009916543681174516 -11.89768954305909 -0.009919596370309591 -11.89776815171354
1199 -0.009916681470349431 -11.90760622452944 -0.009916815487667919 -11.907684967201208
1200 -0.00991559335961938 -11.917521817889059 -0.009915498970076441 -11.917600466171285
1201 -0.009916537441313267 -11.927438355330372 -0.009911464061588049 -11.927511930232873
1202 -0.009917257679626345 -11.937355613009998 -0.009918126044794917 -11.937430056277668
1203 -0.009918338572606444 -11.947273951582606 -0.009935448272153735 -11.947365504549822
1204 -0.009915943769738079 -11.957189895352343 -0.009926535608246922 -11.95729204015807
1205 -0.009917238308116794 -11.967107133660459 -0.009912263648584486 -11.967204303806653
1206 -0.009914357820525766 -11.977021491480984 -0.009925422351807356 -11.977129726158461
1207 -0.009914988232776523 -11.98693647971376 -0.00990473753772676 -11.987034463696189
1208 -0.009917798405513167 -11.996854278119274 -0.00989707801491022 -11.996931541711099
1209 -0.009915190236642956 -12.006769468355918 -0.009917637426406145 -12.006849179137506
1210 -0.009916286310181021 -12.0166857546661 -0.009921672102063895 -12.016770851239569
1211 -0.009914589952677489 -12.026600344618776 -0.009921933757141232 -12.02669278499671
1212 -0.009916275041177869 -12.036516619659954 -0.009921815292909742 -12.036614600289619
1213 -0.009915968356654047 -12.046432588016609 -0.009910175064578652 -12.046524775354198
1214 -0.00991578851826489 -12.056348376534874 -0.009917567251250148 -12.056442342605449
1215 -0.009917479194700717 -12.066265855729576 -0.009898241190239788 -12.066340583795688
1216 -0.009914613980799913 -12.076180469710376 -0.009927446255460382 -12.076268030051148
1217 -0.009917022520676255 -12.086097492231053 -0.009934678394347429 -12.086202708445496
1218 -0.00991650503128767 -12.096013997262341 -0.00991679118014872 -12.096119499625646
1219 -0.009916732180863619 -12.105930729443205 -0.00991960596293211 -12.106039105588577
1220 -0.009914206061512231 -12.115844935504718 -0.009904724452644587 -12.115943830041221
1221 -0.009916261490434407 -12.125761196995153 -0.009913843404501677 -12.125857673445722
1222 -0.009914886066690087 -12.135676083061844 -0.009907984035089612 -12.135765657480812
1223 -0.009915632894262671 -12.145591715956106 -0.009926559776067734 -12.14569221725688
1224 -0.009915982512757182 -12.155507698468863 -0.009914297657087446 -12.155606514913966
1225 -0.009915680158883333 -12.165423378627747 -0.009915629494935274 -12.165522144408902
1226 -0.009917147271335126 -12.175340525899081 -0.009954901691526175 -12.175477046100427
1227 -0.00991515745408833 -12.18525568335317 -0.00991501440294087 -12.185392060503368
1228 -0.009915383532643318 -12.195171066885813 -0.009914938593283296 -12.195306999096651
1229 -0.009915660973638296 -12.20508672785945 -0.009913445776328444 -12.20522044487298
1230 -0.009914048574864864 -12.215000776434316 -0.009907695418223738 -12.215128140291204
1231 -0.009914475167170167 -12.224915251601486 -0.00991945811547339 -12.225047598406677
1232 -0.009916042862460017 -12.234831294463946 -0.009939627489075065 -12.234987225895752
1233 -0.009913571178913116 -12.24474486564286 -0.009899266390129923 -12.244886492285882
1234 -0.009915164252743126 -12.254660029895602 -0.009911781921982766 -12.254798274207864
1235 -0.009915540460497141 -12.264575570356099 -0.009913301235064865 -12.264711575442929
1236 -0.009919374249875546 -12.274494944605975 -0.009927130863070488 -12.274638706306
1237 -0.009915195824578404 -12.284410140430554 -0.009914953913539647 -12.28455366021954
1238 -0.00991495898924768 -12.294325099419801 -0.00991336810402572 -12.294467028323567
1239 -0.009915554337203503 -12.304240653757004 -0.009915343998000026 -12.304382372321566
1240 -0.009915420226752758 -12.314156073983757 -0.009912606002762914 -12.314294978324329
1241 -0.009915564814582467 -12.324071638798339 -0.009971883753314615 -12.324266862077643
1242 -0.00991532220505178 -12.33398696100339 -0.009911962551996112 -12.334178824629639
1243 -0.00991504518315196 -12.343902006186543 -0.00992076019756496 -12.344099584827203
1244 -0.009914328483864665 -12.353816334670407 -0.00991374715231359 -12.354013331979518
1245 -0.009914481826126576 -12.363730816496533 -0.009917641524225473 -12.363930973503743
1246 -0.009914314886555076 -12.373645131383087 -0.009890097519382834 -12.373821071023126
1247 -0.009915447561070323 -12.383560578944158 -0.009914630092680454 -12.383735701115807
1248 -0.00991548327729106 -12.393476062221449 -0.009912328561767936 -12.393648029677575
1249 -0.009914516098797321 -12.403390578320247 -0.0099074627738446 -12.403555492451419
1250 -0.009915563696995377 -12.413306142017243 -0.009916990948840975 -12.41347248340026
1251 -0.009915517969056964 -12.4232216599863 -0.009916444215923548 -12.423388927616184
1252 -0.009916914580389857 -12.43313857456669 -0.00992573848925531 -12.433314666105439
1253 -0.009911646274849773 -12.44305022084154 -0.010001590149477125 -12.443316256254915
1254 -0.00991347236558795 -12.452963693207128 -0.009898823173716664 -12.453215079428633
1255 -0.009913392178714276 -12.462877085385841 -0.009913289593532682 -12.463128369022165
1256 -0.009913997584953904 -12.472791082970796 -0.00991260758601129 -12.473040976608177
1257 -0.009913828084245324 -12.482704911055041 -0.009912876086309553 -12.482953852694486
1258 -0.009913540398702025 -12.492618451453744 -0.009915489796549081 -12.492869342491035
1259 -0.009913868363946676 -12.502532319817691 -0.009916692692786454 -12.502786035183822
1260 -0.009913358185440303 -12.51244567800313 -0.009913026029244066 -12.512699061213066
1261 -0.009916965989395976 -12.522362643992526 -0.009948301501572132 -12.522647362714638
1262 -0.009913248429074883 -12.532275892421602 -0.00992215289734304 -12.53256951561198
1263 -0.009914442617446183 -12.542190335039049 -0.009913347009569407 -12.542482862621549
1264 -0.009913444751873612 -12.552103779790922 -0.009916814509779215 -12.552399677131328
1265 -0.009914088854566216 -12.562017868645489 -0.009938569832593202 -12.562338246963922
1266 -0.00991216255351901 -12.571930031199008 -0.009918307745829224 -12.572256554709751
1267 -0.00991236655972898 -12.581842397758736 -0.009909732593223452 -12.582166287302975
1268 -0.009912646654993296 -12.591755044413729 -0.009921686723828316 -12.592087974026803
1269 -0.009912364231422544 -12.60166740864515 -0.009902015887200832 -12.601989989914005
1270 -0.009913905570283533 -12.611581314215433 -0.009918525768443941 -12.61190851568245
1271 -0.009911162639036774 -12.62149247685447 -0.009939515450969338 -12.62184803113342
1272 -0.009912038082256913 -12.631404514936728 -0.009912339458242058 -12.631760370591662
1273 -0.009912396082654595 -12.641316911019382 -0.009911578008905053 -12.641671948600568
1274 -0.009912588959559798 -12.651229499978943 -0.009913553763180972 -12.651585502363748
1275 -0.009912531170994044 -12.661142031149936 -0.009919333318248392 -12.661504835681995
1276 -0.009913910645991564 -12.671055941795927 -0.009914497612044215 -12.67141933329404
1277 -0.009913863614201546 -12.680969805410129 -0.009909330261871218 -12.681328663555911
1278 -0.009913306124508381 -12.690883111534637 -0.009911986300721765 -12.691240649856633
1279 -0.009913466172292829 -12.70079657770693 -0.009922321839258074 -12.701162971695892
1280 -0.009913289500400425 -12.71070986720733 -0.009909649146720767 -12.711072620842613
1281 -0.009910800959914923 -12.720620668167244 -0.009900568518787622 -12.7209731893614
1282 -0.009913526708260179 -12.730534194875505 -0.009917342942208052 -12.730890532303608
1283 -0.009913107519969344 -12.740447302395474 -0.00989364474080503 -12.740784177044413
1284 -0.009914291277527808 -12.750361593673002 -0.009904468059539795 -12.750688645103953
1285 -0.009914974309504032 -12.760276567982507 -0.009912336943671107 -12.760600982047624
1286 -0.009915305161848664 -12.770191873144356 -0.009925646940246224 -12.77052662898787
1287 -0.009914328204467892 -12.780106201348824 -0.009923400636762381 -12.780450029624632
1288 -0.009914993587881327 -12.790021194936704 -0.00990584953688085 -12.790355879161513
1289 -0.009917416097596287 -12.799938611034301 -0.009942896524444222 -12.800298775685958
1290 -0.009914810676127673 -12.809853421710429 -0.00992735093459487 -12.810226126620552
1291 -0.009913324238732457 -12.819766745949162 -0.009912401484325529 -12.820138528104877
1292 -0.009913796093314886 -12.829680542042476 -0.009917058236896991 -12.830055586341775
1293 -0.009912279667332768 -12.83959282170981 -0.009827213874086738 -12.839882800215861
1294 -0.00991619792766869 -12.849509019637479 -0.009915963420644403 -12.849798763636505
1295 -0.009915053937584161 -12.859424073575063 -0.009915976691991091 -12.859714740328496
1296 -0.009915455989539624 -12.869339529564602 -0.009914090437814594 -12.86962883076631
1297 -0.009915199037641287 -12.879254728602243 -0.009912524046376348 -12.879541354812686
1298 -0.00991570674814284 -12.889170435350385 -0.009914506878703832 -12.88945586169139
1299 -0.00991576537489891 -12.899086200725284 -0.009910869877785444 -12.899366731569176
1300 -0.009914805088192225 -12.909001005813476 -0.009926465712487698 -12.909293197281663
1301 -0.009916076762601733 -12.918917082576078 -0.00991341178305447 -12.919206609064718
1302 -0.009915423346683383 -12.928832505922761 -0.009913432504981756 -12.9291200415697
1303 -0.009915292076766492 -12.938747797999527 -0.009915708843618632 -12.939035750413318
1304 -0.00991516406647861 -12.948662962066006 -0.009915770683437585 -12.948951521096756
1305 -0.009918383602052928 -12.958581345668058 -0.009992039715871214 -12.958943560812628
1306 -0.00991432867012918 -12.968495674338188 -0.009908704832196236 -12.968852265644824
1307 -0.009914822690188885 -12.978410497028376 -0.009914874052628874 -12.978767139697453
1308 -0.009914673492312431 -12.988325170520689 -0.009916307730600237 -12.988683447428054
1309 -0.00991429565474391 -12.998239466175432 -0.009913390642032028 -12.998596838070085
1310 -0.009914369974285363 -13.008153836149718 -0.009914677450433373 -13.008511515520519
1311 -0.0099145766813308 -13.018068412831049 -0.0099147186614573 -13.018426234181977
1312 -0.00991471204906702 -13.027983124880116 -0.009912870218977332 -13.028339104400954
1313 -0.0099144599866122 -13.037897584866728 -0.009916239976882934 -13.038255344377838
1314 -0.009913793439045549 -13.047811378305774 -0.009914397681131958 -13.04816974205897
1315 -0.009915224416181445 -13.057726602721955 -0.009924924885854124 -13.058094666944825
1316 -0.009914329135790467 -13.067640931857746 -0.009888539602980018 -13.067983206547805
1317 -0.009914528531953692 -13.0775554603897 -0.009912866028025746 -13.07789607257583
1318 -0.009914363361895084 -13.087469823751595 -0.00992222740314901 -13.087818299978979
1319 -0.009914404759183527 -13.097384228510778 -0.009918153006583452 -13.097736452985563
1320 -0.009915060317143797 -13.107299288827923 -0.009920187341049314 -13.107656640326612
1321 -0.009914432140067219 -13.11721372096799 -0.00991055960766971 -13.117567199934282
1322 -0.009915447374805809 -13.127129168342796 -0.009919960098341108 -13.127487160032622
1323 -0.009914941946044564 -13.13704411028884 -0.009918875247240066 -13.137406035279863
1324 -0.009913824265822768 -13.146957934554663 -0.009973758459091186 -13.147379793738954
1325 -0.009913789946585894 -13.156871724501249 -0.009912565443664789 -13.15729235918262
1326 -0.009914146363735199 -13.166785870864985 -0.009913216345012188 -13.167205575527632
1327 -0.009914051136001944 -13.176699922000987 -0.00991337518207729 -13.177118950709708
1328 -0.00991409933194518 -13.186614021332932 -0.009914818219840527 -13.187033768929549
1329 -0.009914065152406693 -13.196528086485339 -0.009912074217572809 -13.196945843147121
1330 -0.009914129320532084 -13.20644221580587 -0.009911995707079768 -13.206857838854202
1331 -0.009914489835500718 -13.21635670564137 -0.009913093037903309 -13.216770931892105
1332 -0.009914106270298362 -13.226270811911668 -0.009916988527402281 -13.226687920419508
1333 -0.009915151214227081 -13.236185963125894 -0.0099184553604573 -13.236606375779965
1334 -0.0099128695204854 -13.24609883264638 -0.00997480722144246 -13.246581183001409
1335 -0.009913339978083968 -13.256012172624464 -0.009914544969797134 -13.256495727971206
1336 -0.009913339698687195 -13.265925512323152 -0.009912195662036539 -13.266407923633242
1337 -0.009912452893331647 -13.275837965216484 -0.009919376019388438 -13.27632729965263
1338 -0.009914531139656901 -13.28575249635614 -0.009928593598306178 -13.286255893250937
1339 -0.00991286914795637 -13.295665365504098 -0.009909135289490223 -13.296165028540427
1340 -0.009913631808012724 -13.30557899731211 -0.009910514950752259 -13.306075543491179
1341 -0.009914626507088542 -13.315493623819199 -0.009906543837860226 -13.31598208732904
1342 -0.009914212860167027 -13.325407836679366 -0.00991384400986135 -13.325895931338902
1343 -0.009913844941183924 -13.33532168162055 -0.009913521446287632 -13.33580945278519
1344 -0.009911614889279007 -13.34523329650983 -0.00995265757665038 -13.345762110361841
1345 -0.009914177050814033 -13.355147473560644 -0.009911525528877974 -13.355673635890719
1346 -0.009913110779598356 -13.365060584340242 -0.009914229530841112 -13.36558786542156
1347 -0.0099134408403188 -13.37497402518056 -0.00991441891528666 -13.375502284336847
1348 -0.00991340191103518 -13.384887427091595 -0.009916768781840802 -13.385419053118687
1349 -0.009914310416206717 -13.394801737507802 -0.009905659407377244 -13.395324712526063
1350 -0.009911847906187177 -13.404713585413988 -0.009919280465692282 -13.405243992991755
1351 -0.009913277672603726 -13.414626863086593 -0.009917984018102288 -13.415161977009857
1352 -0.00991720617748797 -13.42454406926408 -0.009825228014960885 -13.424987205024818
1353 -0.009914250858128072 -13.434458320122207 -0.0099115370772779 -13.434898742102096
1354 -0.009914961783215404 -13.444373281905422 -0.009914997778832913 -13.444813739880928
1355 -0.009913916466757655 -13.45428719837218 -0.009913666592910885 -13.45472740647384
1356 -0.009913949528709054 -13.464201147900889 -0.009909957647323608 -13.464637364121163
1357 -0.009915510565042496 -13.474116658465931 -0.009927574964240193 -13.474564939085404
1358 -0.009914227249100804 -13.484030885715033 -0.009910591924563051 -13.484475531009966
1359 -0.009914035303518176 -13.493944921018551 -0.009912464348599315 -13.494387995358565
1360 -0.009914243826642632 -13.503859164845194 -0.009915997181087733 -13.504303992539652
1361 -0.009914672654122113 -13.513773837499317 -0.009914347063750028 -13.514218339603403
1362 -0.009914564387872814 -13.52368840188719 -0.009910789737477898 -13.524129129340881
1363 -0.009914135001599789 -13.53360253688879 -0.009916651342064143 -13.534045780682945
1364 -0.009915580740198493 -13.543518117628988 -0.00990508422255516 -13.5439508649055
1365 -0.009914261288940907 -13.553432378917929 -0.009914362011477352 -13.553865226916978
1366 -0.009914240753278136 -13.563346619671208 -0.009917835798114538 -13.563783062715093
1367 -0.009914400754496455 -13.573261020425704 -0.009931073617190122 -13.573714136332283
1368 -0.009913699654862284 -13.583174720080567 -0.009915541158989072 -13.583629677491272
1369 -0.00991449886932969 -13.593089218949897 -0.009916527895256877 -13.593546205386529
1370 -0.009914660174399615 -13.603003879124296 -0.009921794850379228 -13.603468000236909
1371 -0.009921291610226035 -13.612925170734522 -0.010001765517517924 -13.613469765754427
1372 -0.009912560554221272 -13.622837731288744 -0.00990985375829041 -13.623379619512718
1373 -0.009913411922752857 -13.632751143211497 -0.009912038873881101 -13.6332916583866
1374 -0.009913148730993271 -13.64266429194249 -0.009913328988477587 -13.643204987375078
1375 -0.009913341654464603 -13.652577633596954 -0.009915040154010058 -13.653120027529088
1376 -0.009913265658542513 -13.662490899255497 -0.00991349178366363 -13.663033519312751
1377 -0.009913421515375376 -13.672404320770871 -0.00991333182901144 -13.672946851141763
1378 -0.00991403074003756 -13.68231835151091 -0.009904421167448163 -13.682851272309211
1379 -0.00991114666685462 -13.692229498177765 -0.009942433331161737 -13.692793705640373
1380 -0.009913609083741903 -13.702143107261508 -0.00989944846369326 -13.702693154104066
1381 -0.009914210997521877 -13.71205731825903 -0.009919405728578568 -13.712612559832644
1382 -0.009913304029032588 -13.721970622288062 -0.009911225875839591 -13.722523785708484
1383 -0.00991367013193667 -13.731884292419998 -0.009911951003596186 -13.73243573671208
1384 -0.009913662029430271 -13.741797954449428 -0.009919740492478013 -13.742355477204558
1385 -0.009913529269397259 -13.751711483718825 -0.00991528881713748 -13.752270766021695
1386 -0.009914148272946477 -13.761625631991771 -0.009925529826432467 -13.762196295848128
1387 -0.009913590969517827 -13.77153922296129 -0.009921301668509842 -13.772117597516637
1388 -0.009912877390161157 -13.78145210035145 -0.009907461283728481 -13.782025058800365
1389 -0.009912494895979762 -13.79136459524743 -0.009893406881019473 -13.791918465681384
1390 -0.009913982450962066 -13.801278577698392 -0.00990788540802896 -13.801826351089414
1391 -0.009913051687180995 -13.811191629385574 -0.009915339527651668 -13.811741690617065
1392 -0.009911764413118362 -13.821103393798692 -0.009931700769811869 -13.821673391386877
1393 -0.00990894534625113 -13.831012339144943 -0.009952378645539283 -13.831625770032417
1394 -0.009913529176265002 -13.840925868321207 -0.009913340490311385 -13.841539110522728
1395 -0.009913231991231442 -13.850839100312438 -0.009909931104630232 -13.851449041627358
1396 -0.00991347385570407 -13.860752574168142 -0.009914589393883944 -13.861363631021241
1397 -0.009913137974217534 -13.87066571214236 -0.009914968954399228 -13.871278599975641
1398 -0.009910506755113601 -13.880576218897474 -0.009929249249398708 -13.88120784922504
1399 -0.009912976110354067 -13.890489195007827 -0.00991860069334507 -13.891126449918385
1400 -0.009912504861131311 -13.900401699868958 -0.009905374422669411 -13.901031824341054
1401 -0.009913300583139061 -13.910315000452098 -0.009930093213915825 -13.91096191755497
1402 -0.009908631257712842 -13.92022363170981 -0.009943243116140366 -13.92090516067111
1403 -0.009913026029244066 -13.930136657739054 -0.009913918375968934 -13.930819079047078
1404 -0.009912359714508056 -13.940049017453562 -0.009911265969276429 -13.940730345016354
1405 -0.009912449261173606 -13.949961466714736 -0.009911448461934924 -13.950641793478288
1406 -0.009912516083568334 -13.959873982798305 -0.00990601209923625 -13.960547805577525
1407 -0.00991329113021493 -13.96978727392852 -0.009916483005508781 -13.970464288583033
1408 -0.009914696030318738 -13.979701969958837 -0.009891953831538559 -13.98035624241457
1409 -0.00991467833518982 -13.989616648294026 -0.009920374816283583 -13.990276617230855
1410 -0.009912430588155986 -13.999529078882182 -0.009934607287868857 -14.000211224518724
1411 -0.009914937615394592 -14.009444016497577 -0.009929460100829601 -14.010140684619554
1412 -0.009912493592128157 -14.019356510089706 -0.009900002786889673 -14.020040687406443
1413 -0.009912792639806867 -14.029269302729512 -0.009890078054741024 -14.029930765461184
1414 -0.009912986587733031 -14.039182289317244 -0.009907968528568744 -14.039838733989754
1415 -0.009913711715489626 -14.049096001032733 -0.00990945203229785 -14.049748186022052
1416 -0.009914279682561755 -14.059010280715295 -0.009936119243502618 -14.059684305265554
1417 -0.009912790171802044 -14.068923070887097 -0.009906206419691444 -14.069590511685245
1418 -0.009914124198257924 -14.078837195085354 -0.009900760324671864 -14.079491272009918
1419 -0.009914320055395364 -14.08875151514075 -0.009986608382314443 -14.089477880392232
1420 -0.00991243994794786 -14.098663955088698 -0.00991477696225047 -14.099392657354484
1421 -0.009912451868876815 -14.108576406957575 -0.009911994775757193 -14.109304652130241
1422 -0.009912798553705216 -14.11848920551128 -0.009911860292777418 -14.11921651242302
1423 -0.00991278924047947 -14.128401994751759 -0.009911731397733093 -14.129128243820752
1424 -0.009913255227729678 -14.138315249979488 -0.009911184292286634 -14.139039428113039
1425 -0.00991259040310979 -14.148227840382598 -0.009912634314969183 -14.148952062428007
1426 -0.009913566801697016 -14.158141407184294 -0.009918781835585833 -14.158870844263593
1427 -0.009914553677663206 -14.168055960861958 -0.009931045630946756 -14.168801889894539
1428 -0.009913125773891807 -14.17796908663585 -0.009906692476943136 -14.178708582371481
1429 -0.009912825282663107 -14.187881911918513 -0.009911233093589544 -14.18861981546507
1430 -0.009912739461287855 -14.197794651379802 -0.009917088272050022 -14.198536903737121
1431 -0.009917205665260553 -14.207711857045062 -0.009891306795179845 -14.2084282105323
1432 -0.009914764063432812 -14.217626621108495 -0.009931737510487437 -14.218359948042789
1433 -0.009912882698699832 -14.227539503807195 -0.009910362213850022 -14.228270310256638
1434 -0.009914292069151998 -14.237453795876347 -0.009927622834220528 -14.23819793309086
1435 -0.00991242155432701 -14.247366217430674 -0.009925505053251982 -14.24812343814411
1436 -0.009912902629002929 -14.257279120059676 -0.00990697117522359 -14.258030409319334
1437 -0.00991264865733683 -14.267191768717014 -0.009886818891391157 -14.267917228210726
1438 -0.009914161078631878 -14.277105929795646 -0.00991857792250812 -14.277835806133234
1439 -0.009913412621244788 -14.28701934241689 -0.009912852384150028 -14.287748658517385
1440 -0.009913569735363125 -14.296932912152254 -0.00991434808820486 -14.29766300660559
1441 -0.009913132572546602 -14.3068460447248 -0.00991718084551394 -14.307580187451105
1442 -0.00991307687945664 -14.316759121604257 -0.00991460820659995 -14.317494795657705
1443 -0.009914297331124543 -14.326673418935382 -0.009917248273268342 -14.327412043930973
1444 -0.009909517876803876 -14.336582936812185 -0.00993853658437729 -14.33735058051535
1445 -0.009913786919787526 -14.346496723731972 -0.009909232193604112 -14.347259812708954
1446 -0.009912519343197345 -14.35640924307517 -0.009914712561294437 -14.357174525270247
1447 -0.009914193209260702 -14.36632343628443 -0.009917709603905677 -14.367092234874153
1448 -0.009913659142330288 -14.376237095426761 -0.009898754674941302 -14.376990989549094
1449 -0.00991430007852614 -14.386151395505287 -0.00992462639696896 -14.386915615946064
1450 -0.009912739088758827 -14.396064134594045 -0.009914082288742066 -14.396829698234805
1451 -0.009917669324204325 -14.40598180391825 -0.009925406984984874 -14.40675510521979
1452 -0.009918354265391827 -14.415900158183641 -0.009857150260359049 -14.41661225548015
1453 -0.00991473626345396 -14.425814894447095 -0.009919379744678736 -14.426531635224828
1454 -0.009914122661575675 -14.43572901710867 -0.00991600016131997 -14.436447635386148
1455 -0.009914625994861126 -14.445643643103532 -0.009910965338349342 -14.446358600724498
1456 -0.009914211044088007 -14.455557854147619 -0.009913204517215491 -14.456271805241713
1457 -0.009914101986214518 -14.465471956133834 -0.009911836870014668 -14.466183642111726
1458 -0.009914293326437474 -14.475386249460271 -0.009914443409070373 -14.476098085520796
1459 -0.00991469924338162 -14.485300948703653 -0.009916278487071394 -14.486014364007868
1460 -0.00991484709084034 -14.495215795794493 -0.00990722244605422 -14.495921586453923
1461 -0.00991294989362359 -14.505128745688117 -0.009932346735149622 -14.505853933189073
1462 -0.00991386380046606 -14.515042609488583 -0.009913542959839105 -14.515767476148913
1463 -0.00991391590796411 -14.524956525396547 -0.009911958081647753 -14.525679434230561
1464 -0.009919795859605073 -14.534876321256153 -0.009992054384201764 -14.535671488614764
1465 -0.00991100943647325 -14.544787330692627 -0.009920230787247419 -14.545591719402012
1466 -0.009912565117701888 -14.554699895810328 -0.009913234785199166 -14.55550495418721
1467 -0.009912808099761606 -14.56461270391009 -0.00991127802990377 -14.565416232217114
1468 -0.009913062443956733 -14.574525766354046 -0.009914275584742427 -14.575330507801857
1469 -0.009913194645196199 -14.584438960999243 -0.00991710564121604 -14.585247613443073
1470 -0.00991210867650807 -14.594351069675751 -0.009902238147333264 -14.595149851590406
1471 -0.00991263692267239 -14.604263706598424 -0.009916910156607627 -14.605066761747015
1472 -0.009912899089977145 -14.614176605688401 -0.009897212497889996 -14.614963974244905
1473 -0.009914010902866722 -14.624090616591268 -0.009915259620174765 -14.62487923386508
1474 -0.009913615370169281 -14.634004231961438 -0.00990779409185052 -14.63478702795693
1475 -0.009913805918768049 -14.643918037880205 -0.009942414332181215 -14.644729442289112
1476 -0.009912179782986641 -14.653830217663192 -0.009918042691424489 -14.654647484980536
1477 -0.00991517398506403 -14.663745391648256 -0.00989509061910212 -14.664542575599638
1478 -0.009912447351962329 -14.673657839000217 -0.00992543580941856 -14.674468011409056
1479 -0.00991368405520916 -14.683571523055427 -0.00991399036720395 -14.68438200177626
1480 -0.009914027387276292 -14.693485550442704 -0.00991343972273171 -14.694295441498992
1481 -0.009913184167817234 -14.703398734610522 -0.00990759627893567 -14.704203037777928
1482 -0.009915749542415142 -14.713314484152937 -0.009896856360137462 -14.714099894138066
1483 -0.009914351161569357 -14.723228835314506 -0.009904809342697263 -14.724004703480762
1484 -0.009914718614891172 -14.733143553929397 -0.009911629976704717 -14.733916333457467
1485 -0.009913056343793868 -14.743056610273191 -0.009897582419216632 -14.743813915876684
1486 -0.009911389276385307 -14.752967999549577 -0.009898245567455888 -14.75371216144414
1487 -0.009914987022057176 -14.762882986571634 -0.009917072160169483 -14.76362923360431
1488 -0.0099162882193923 -14.772799274791026 -0.009908745065331459 -14.77353797866964
1489 -0.009915976552292705 -14.782715251343319 -0.009918315010145307 -14.783456293679786
1490 -0.009914901666343212 -14.792630153009663 -0.00991396806202829 -14.793370261741813
1491 -0.009912972385063768 -14.802543125394726 -0.009921352379024029 -14.803291614120837
1492 -0.009914472326636314 -14.812457597721362 -0.00991528369486332 -14.8132068978157
1493 -0.009914656169712543 -14.822372253891075 -0.00991209871135652 -14.823118996527057
1494 -0.009915470844134688 -14.83228772473521 -0.009915966866537928 -14.833034963393596
1495 -0.009917206037789584 -14.842204930772999 -0.009942988492548465 -14.842977951886144
1496 -0.009914054255932569 -14.852118985028932 -0.009914001962170006 -14.852891953848314
1497 -0.009914940409362315 -14.862033925438295 -0.009910581121221184 -14.862802534969536
1498 -0.009915470564737915 -14.871949396003034 -0.009937277669087053 -14.872739812638622
1499 -0.0099142299965024 -14.881863625999536 -0.009900510590523482 -14.882640323229145
1500 -0.009914668137207627 -14.891778294136744 -0.009916364960372449 -14.892556688189517
1501 -0.00991433565504849 -14.901692629791793 -0.0099077339284122 -14.902464422117928
1502 -0.009914700221270323 -14.911607330013062 -0.009931158646941185 -14.91239558076487
1503 -0.009911951515823603 -14.921519281528886 -0.009869532054290175 -14.92226511281916
1504 -0.00991532918997109 -14.931434610718856 -0.009914771653711796 -14.932179884472871
1505 -0.00991509179584682 -14.941349702514703 -0.009914109343662858 -14.942093993816535
1506 -0.009915288211777807 -14.95126499072648 -0.009914932772517204 -14.952008926589052
1507 -0.009915270423516632 -14.961180261149996 -0.009915052354335785 -14.961923978943387
1508 -0.00991504299454391 -14.97109530414454 -0.009923787135630847 -14.971847766079017
1509 -0.009912599716335535 -14.981007903860876 -0.009886866807937622 -14.981734632886955
1510 -0.009915155312046408 -14.990923059172923 -0.009914650488644839 -14.9916492833756
1511 -0.009915890963748097 -15.000838950136671 -0.009912806982174515 -15.001562090357774
1512 -0.009915532683953643 -15.010754482820625 -0.009916979353874922 -15.01147906971165
1513 -0.00991544295102358 -15.020669925771648 -0.009944101888686418 -15.021423171600336
1514 -0.009915338549762964 -15.030585264321411 -0.009909308794885874 -15.031332480395221
1515 -0.009914345759898423 -15.04049961008131 -0.00991152529604733 -15.041244005691269
1516 -0.009915319690480828 -15.050414929771792 -0.009885349776595831 -15.051129355467864
1517 -0.009915489191189408 -15.060330418962982 -0.00991919431835413 -15.061048549786218
1518 -0.009915416594594717 -15.070245835557577 -0.009918518830090761 -15.070967068616309
1519 -0.009916171990334987 -15.080162007547912 -0.009914987301453949 -15.080882055917762
1520 -0.009916298370808364 -15.09007830591872 -0.00993845476768911 -15.09082051068545
1521 -0.009917058516293764 -15.099995364435014 -0.00996550233103335 -15.100786013016483
1522 -0.00991514902561903 -15.109910513460633 -0.009915871219709516 -15.110701884236192
1523 -0.009914339706301688 -15.119824853166936 -0.00991116687655449 -15.120613051112747
1524 -0.00991487423889339 -15.129739727405829 -0.009915840160101653 -15.130528891272848
1525 -0.009914108971133827 -15.139653836376963 -0.0099207304418087 -15.140449621714657
1526 -0.009913841588422656 -15.149567677965386 -0.009954804740846156 -15.150404426455504
1527 -0.009912727493792772 -15.15948040545918 -0.009913593251258134 -15.160318019706763
1528 -0.00991492224857211 -15.169395327707752 -0.009923549136146903 -15.17024156884291
1529 -0.009913759864866733 -15.17930908757262 -0.009870670177042485 -15.180112239019952
1530 -0.00991575182415545 -15.189224839396775 -0.0099184884224087 -15.19003072744236
1531 -0.009915243741124869 -15.1991400831379 -0.009912082785740494 -15.199942810228102
1532 -0.009913957491517068 -15.209054040629416 -0.00992109659127891 -15.20986390681938
1533 -0.00991418045014143 -15.218968221079558 -0.009930722787976265 -15.219794629607357
1534 -0.009914879407733678 -15.228883100487293 -0.009921757085248829 -15.229716386692605
1535 -0.009914618451148272 -15.238797718938441 -0.00992797245271504 -15.23964435914532
1536 -0.009913069475442172 -15.248710788413883 -0.009907221281901002 -15.249551580427221
1537 -0.009915621718391776 -15.258626410132274 -0.009916613390669227 -15.25946819381789
1538 -0.009914384223520756 -15.268540794355795 -0.009921582927927376 -15.269389776745816
1539 -0.00991434622555971 -15.278455140581356 -0.009916842449456453 -15.279306619195273
1540 -0.009913664776831865 -15.288368805358187 -0.009915532870218157 -15.289222152065491
1541 -0.009914321079850196 -15.298283126438038 -0.00991483717225492 -15.299136989237747
1542 -0.009914382826536894 -15.308197509264575 -0.009925032779574395 -15.30906202201732
1543 -0.009914429392665625 -15.31811193865724 -0.009917849907651544 -15.318979871924972
1544 -0.009913804940879345 -15.32802574359812 -0.009893098147585988 -15.328872970072558
1545 -0.009914578218013049 -15.337940321816133 -0.009901212528347969 -15.338774182600906
1546 -0.009914562106132507 -15.347854883922265 -0.009917767206206917 -15.348691949807113
1547 -0.009913334250450134 -15.357768218172716 -0.0099239616189152 -15.358615911426028
1548 -0.009912959765642881 -15.367681177938358 -0.009924940671771765 -15.3685408520978
1549 -0.009914115210995078 -15.377595293149353 -0.009916095901280642 -15.37845694799908
1550 -0.009913964988663792 -15.387509258138017 -0.009924725629389286 -15.38838167362847
1551 -0.009913780773058534 -15.397423038911075 -0.009915897529572249 -15.398297571158041
1552 -0.00991381979547441 -15.40733685870655 -0.009909506514668464 -15.40820707767271
1553 -0.009914102591574192 -15.417250961298125 -0.009948928374797106 -15.418156006047507
1554 -0.009913951437920333 -15.427164912736044 -0.0099142637103796 -15.428070269757887
1555 -0.009914012532681227 -15.437078925268725 -0.009917933261021972 -15.437988203018909
1556 -0.009915017848834395 -15.44699394311756 -0.00991754406131804 -15.447905747080227
1557 -0.009913659375160932 -15.456907602492722 -0.009923012182116508 -15.457828759262345
1558 -0.009913724102079868 -15.466821326594802 -0.009931895975023508 -15.467760655237369
1559 -0.0099115370772779 -15.47673286367208 -0.009923977684229613 -15.477684632921598
1560 -0.009913495276123285 -15.486646358948203 -0.00990205821581185 -15.487586691137409
1561 -0.00991335608996451 -15.496559715038167 -0.009924010187387467 -15.497510701324796
1562 -0.009912768099457025 -15.506472483137625 -0.009915132634341716 -15.507425833959138
1563 -0.009916618559509515 -15.516389101697134 -0.009911183081567288 -15.517337017040704
1564 -0.0099123140797019 -15.526301415776837 -0.009913726430386304 -15.527250743471091
1565 -0.00991318728774786 -15.536214603064584 -0.009915809379890561 -15.537166552850982
1566 -0.009914221195504069 -15.546128824260089 -0.009923467226326466 -15.547090020077308
1567 -0.009913110313937068 -15.556041934574026 -0.009911948256194592 -15.557001968333502
1568 -0.009913263050839305 -15.565955197624865 -0.009908923134207725 -15.56691089146771
1569 -0.009916129149496555 -15.575871326774362 -0.009958223020657898 -15.576869114488368
1570 -0.009913856210187078 -15.585785182984548 -0.00991308894008398 -15.586782203428452
1571 -0.009912941046059132 -15.595698124030607 -0.009912985935807228 -15.59669518936426
1572 -0.009913082979619504 -15.605611207010226 -0.009913284424692392 -15.606608473788953
1573 -0.009913059510290622 -15.615524266520517 -0.009904181770980357 -15.616512655559934
1574 -0.009913884289562701 -15.62543815081008 -0.00990965156815946 -15.626422307128093
1575 -0.009914852818474174 -15.635353003628554 -0.009890263807028532 -15.636312570935122
1576 -0.009913298673927784 -15.645266302302481 -0.009916633320972323 -15.646229204256095
1577 -0.009912363346666097 -15.655178665649148 -0.009925264772027731 -15.656154469028122
1578 -0.009913086658343673 -15.665091752307491 -0.009921856690198183 -15.66607632571832
1579 -0.009911780152469874 -15.67500353245996 -0.00993507970124483 -15.676011405419565
1580 -0.00991345727816224 -15.684916989738124 -0.009911351650953294 -15.685922757070518
1581 -0.009913105797022582 -15.694830095535146 -0.009915672382339836 -15.695838429452857
1582 -0.00991309629753232 -15.704743191832678 -0.00991629296913743 -15.705754722421995
1583 -0.009913049452006818 -15.714656241284684 -0.009907521866261959 -15.715662244288257
1584 -0.009914960246533155 -15.724571201531218 -0.009919386357069016 -15.725581630645326
1585 -0.009913501655682921 -15.7344847031869 -0.00991121381521225 -15.735492844460538
1586 -0.009911138750612735 -15.744395841937514 -0.009914763644337654 -15.745407608104875
1587 -0.009912620345130563 -15.754308462282644 -0.009915467398241163 -15.755323075503116
1588 -0.009912907518446446 -15.76422136980109 -0.009927355870604514 -15.76525043137372
1589 -0.009915079874917864 -15.774136449676009 -0.00994430766440928 -15.77519473903813
1590 -0.0099126732442528 -15.784049122920262 -0.009913280326873063 -15.785108019365003
1591 -0.009913691505789756 -15.793962814426052 -0.00992227140814066 -15.795030290773143
1592 -0.009915162855759264 -15.803877977281811 -0.009896705579012632 -15.804926996352156
1593 -0.00991111434996128 -15.813789091631772 -0.0099049664568156 -15.814831962808972
1594 -0.009912983514368534 -15.82370207514614 -0.009910824848338962 -15.82474278765731
1595 -0.009914255328476429 -15.833616330474618 -0.009901761822402478 -15.834644549479712
1596 -0.009913630224764347 -15.843529960699382 -0.009924412006512284 -15.844568961486225
1597 -0.009913945803418756 -15.8534439065028 -0.0099149857647717 -15.854483947250996
1598 -0.00992253259755671 -15.863366439100357 -0.009956727363169193 -15.864440674614166
1599 -0.009913291828706861 -15.873279730929063 -0.00991913783363998 -15.874359812447805
1600 -0.009912943979725242 -15.883192674908788 -0.009914388600736856 -15.884274201048543
1601 -0.009913418721407653 -15.893106093630195 -0.009914227528497577 -15.89418842857704
1602 -0.009912427514791489 -15.903018521144986 -0.009914765832945704 -15.904103194409986
1603 -0.009912056569010019 -15.912930577713997 -0.009906905051320792 -15.914010099461306
1604 -0.00991314547136426 -15.92284372318536 -0.009905933449044824 -15.92391603291035
1605 -0.009912681626155972 -15.932756404811517 -0.00991268171928823 -15.93382871462964
1606 -0.00991107546724379 -15.942667480278761 -0.00988479503430426 -15.943713509663944
1607 -0.009913489082828164 -15.95258096936159 -0.0099068783223629 -15.953620387986307
1608 -0.009914761269465088 -15.962495730631055 -0.00991484704427421 -15.963535235030582
1609 -0.009914156282320619 -15.972409886913375 -0.009912832407280803 -15.973448067437863
1610 -0.009911469789221883 -15.982321356702597 -0.009899929305538535 -15.983347996743401
1611 -0.009913765266537667 -15.992235121969134 -0.009913195855915546 -15.993261192599316
1612 -0.009914872515946627 -16.00214999448508 -0.009909543907269835 -16.003170736506586
1613 -0.009914242010563613 -16.012064236495643 -0.009918007906526327 -16.013088744413114
1614 -0.00990998107008636 -16.02197421756573 -0.009858786547556519 -16.02294753096067
1615 -0.009914693422615528 -16.031888910988346 -0.009913144027814269 -16.032860674988484
1616 -0.009915084159001709 -16.041803995147347 -0.009914289694279432 -16.042774964682764
1617 -0.009915105812251569 -16.0517191009596 -0.009913286240771414 -16.052688250923534
1618 -0.009915310237556697 -16.061634411197154 -0.009916323656216263 -16.06260457457975
1619 -0.009915171004831792 -16.071549582201985 -0.009916491527110338 -16.072521066106862
1620 -0.009915192797780036 -16.081464774999766 -0.009914623806253076 -16.082435689913115
1621 -0.009914501523599028 -16.091379276523366 -0.009914773935452103 -16.092350463848568
1622 -0.009914210392162203 -16.101293486915527 -0.009922409383580088 -16.10227287323215
1623 -0.00991456196643412 -16.11120804888196 -0.009929392067715526 -16.112202265299864
1624 -0.009915838344022631 -16.12112388722598 -0.009935086220502853 -16.122137351520365
1625 -0.00991418156772852 -16.13103806879371 -0.009902253979817033 -16.132039605500182
1626 -0.009917513886466622 -16.140955582680178 -0.009879949083551765 -16.141919554583733
1627 -0.009915010957047343 -16.150870593637226 -0.009915178827941417 -16.151834733411675
1628 -0.009914991911500692 -16.160785585548727 -0.009910960542038083 -16.161745693953712
1629 -0.009915288491174578 -16.170700874039902 -0.009919146122410894 -16.171664840076122
1630 -0.009915504232048988 -16.18061637827195 -0.00991680370643735 -16.18158164378256
1631 -0.009912427142262458 -16.19052880541421 -0.009931117342785001 -16.191512761125345
1632 -0.009916273783892393 -16.200445079198104 -0.009916831227019429 -16.201429592352365
1633 -0.00991666349582374 -16.210361742693927 -0.009840600751340389 -16.211270193103704
1634 -0.009915873873978853 -16.220277616567905 -0.009916704148054123 -16.22118689725176
1635 -0.009915286395698785 -16.230192902963605 -0.009912255126982928 -16.231099152378743
1636 -0.009914658730849624 -16.240107561694455 -0.009913656953722238 -16.241012809332464
1637 -0.009915357688441873 -16.250022919382896 -0.009908620361238718 -16.2509214296937
1638 -0.00991986426524818 -16.259942783648146 -0.009898094506934286 -16.260819524200635
1639 -0.009916556300595403 -16.26985933994874 -0.009913272736594082 -16.270732796937228
1640 -0.00991636635735631 -16.279775706306097 -0.009915982466191053 -16.280648779403418
1641 -0.00991652375087142 -16.289692230056968 -0.009920572862029076 -16.290569352265447
1642 -0.009917752165347338 -16.299609982222314 -0.009910197462886572 -16.300479549728333
1643 -0.009916105028241872 -16.309526087250557 -0.009940065536648035 -16.31041961526498
1644 -0.009916210221126676 -16.319442297471685 -0.009915677644312382 -16.32033529290929
1645 -0.009915708564221859 -16.329358006035907 -0.009906597854569554 -16.330241890763862
1646 -0.009916786896064877 -16.33927479293197 -0.009910982195287943 -16.34015287295915
1647 -0.009915446816012263 -16.349190239747983 -0.00992461945861578 -16.350077492417764
1648 -0.00991438515484333 -16.359104624902827 -0.009921402763575315 -16.359998895181338
1649 -0.00991644961759448 -16.369021074520422 -0.009930139034986496 -16.369929034216323
1650 -0.009915708797052503 -16.378936783317474 -0.009915920766070485 -16.379844954982392
1651 -0.00991658098064363 -16.388853364298118 -0.009910877095535398 -16.389755832077928
1652 -0.009912301739677786 -16.398765666037797 -0.009937144769355654 -16.399692976847284
1653 -0.009914823900908231 -16.408680489938703 -0.009915130119770766 -16.409608106967056
1654 -0.009915897529572249 -16.418596387468277 -0.009915125137194992 -16.41952323210425
1655 -0.009915536781772972 -16.42851192425005 -0.009903033170849085 -16.4294262652751
1656 -0.009916937723755837 -16.438428861973804 -0.009933094913139939 -16.43935936018824
1657 -0.00991640631109476 -16.4483452682849 -0.009901311201974749 -16.449260671390217
1658 -0.009916461538523436 -16.458261729823423 -0.009912360226735473 -16.459173031616952
1659 -0.009916615998372435 -16.468178345821794 -0.009917969629168511 -16.46909100124612
1660 -0.009916875185444951 -16.47809522100724 -0.009928896138444544 -16.479019897384564
1661 -0.009913983568549157 -16.48800920457579 -0.009946858463808893 -16.488966755848374
1662 -0.009916414692997932 -16.497925619268788 -0.00990868448279798 -16.498875440331172
1663 -0.009916074387729169 -16.507841693656516 -0.009911823086440563 -16.508787263417613
1664 -0.009915506513789297 -16.517757200170305 -0.00991445486433804 -16.51870171828195
1665 -0.00991564430296421 -16.52767284447327 -0.009901835909113288 -16.52860355419106
1666 -0.00991605850867927 -16.53758890298195 -0.00990535649470985 -16.53850891068577
1667 -0.009915957180783152 -16.547504860162732 -0.00991321001201868 -16.54842212069779
1668 -0.009918625606223941 -16.557423485768958 -0.009968317393213511 -16.558390438091003
1669 -0.009915052726864815 -16.56733853849582 -0.009907444706186652 -16.56829788279719
1670 -0.009915272286161781 -16.577253810781983 -0.0099162922706455 -16.578214175067835
1671 -0.009915030980482697 -16.587168841762466 -0.009915659064427018 -16.58812983413226
1672 -0.009915579203516245 -16.59708442096598 -0.00991398012265563 -16.598043814254915
1673 -0.00991508406586945 -16.60699950503185 -0.009914013557136059 -16.60795782781205
1674 -0.009915115311741829 -16.616914620343593 -0.009914232371374964 -16.617872060183426
1675 -0.009915411844849587 -16.626830032188444 -0.009918281948193908 -16.62779034213162
1676 -0.00991561240516603 -16.63674564459361 -0.009928411711007357 -16.63771875384263
1677 -0.009915597923099994 -16.64666124251671 -0.00991065134294331 -16.647629405185572
1678 -0.00991491791792214 -16.656576160434632 -0.009909266605973244 -16.657538671791546
1679 -0.009913837304338813 -16.66648999773897 -0.009917451161891222 -16.667456122953435
1680 -0.009917471557855606 -16.676407469296826 -0.009933329978957772 -16.677389452932392
1681 -0.009913704916834831 -16.68632117421366 -0.009892355557531119 -16.687281808489924
1682 -0.0099151695612818 -16.69623634377494 -0.009928041975945235 -16.69720985046587
1683 -0.009913357300683856 -16.706149701075624 -0.009890378220006824 -16.707100228685878
1684 -0.009915570309385658 -16.71606527138501 -0.0099126607645303 -16.71701288945041
1685 -0.00991527857258916 -16.725980549957598 -0.009916357975453139 -16.72692924742586
1686 -0.00991541906259954 -16.7358959690202 -0.009930181922391057 -16.736859429348254
1687 -0.009915306698530912 -16.74581127571873 -0.00990955214947462 -16.746768981497727
1688 -0.009916760213673114 -16.755728035932403 -0.009948715474456549 -16.756717696972185
1689 -0.009912805538624525 -16.76564084147103 -0.009939761832356453 -16.76665745880454
1690 -0.009914879593998194 -16.77555572106503 -0.009909494686871767 -16.776566953491415
1691 -0.00991413095034659 -16.785469852015375 -0.00993738672696054 -16.786504340218375
1692 -0.009915125416591763 -16.795384977431965 -0.00991423698142171 -16.7964185771998
1693 -0.009915917972102761 -16.805300895404066 -0.009911141498014331 -16.806329718697814
1694 -0.009914794471114874 -16.81521568987518 -0.009924555895850062 -16.816254274593664
1695 -0.009913888480514287 -16.825129578355696 -0.009909067815169693 -16.826163342408833
1696 -0.009915379341691732 -16.835044957697388 -0.009920401917770504 -16.836083744326604
1697 -0.009913817048072815 -16.84495877474546 -0.009919793624430896 -16.846003537951034
1698 -0.009915050212293863 -16.854873824957753 -0.00991432936862111 -16.855917867319654
1699 -0.009915549587458373 -16.86478937454521 -0.009907102584838868 -16.865824969904494
1700 -0.009917013999074697 -16.874706388544286 -0.009858669387176633 -16.875683639291672
1701 -0.009916767571121454 -16.884623156115406 -0.009916760167106986 -16.88560039945878
1702 -0.009916351223364473 -16.89453950733877 -0.009912245720624924 -16.895512645179405
1703 -0.009916165797039866 -16.90445567313581 -0.009915738133713603 -16.90542838331312
1704 -0.009916652087122202 -16.91437232522293 -0.009916253434494138 -16.915344636747612
1705 -0.009916228894144296 -16.924288554117076 -0.009914472047239543 -16.92525910879485
1706 -0.009915935620665551 -16.93420448973774 -0.009916540421545505 -16.935175649216397
1707 -0.00991563443094492 -16.944120124168688 -0.009910495392978192 -16.945086144609377
1708 -0.009915362764149904 -16.95403548693284 -0.009908090252429247 -16.954994234861807
1709 -0.009917568042874336 -16.96395305497571 -0.009938944084569811 -16.964933178946378
1710 -0.009917210461571813 -16.973870265437284 -0.009925602981820703 -16.974858781928198
1711 -0.009915310237556697 -16.98378557567484 -0.009914201777428388 -16.984772983705625
1712 -0.009915707120671868 -16.993701282795513 -0.009912355476990342 -16.994685339182617
1713 -0.009915630845353008 -17.003616913640865 -0.009920414257794618 -17.004605753440412
1714 -0.009914322709664702 -17.01353123635053 -0.009905782481655478 -17.014511535922068
1715 -0.009915892826393246 -17.023447129176922 -0.009925197623670102 -17.024436733545738
1716 -0.009915892267599702 -17.033363021444522 -0.009918456012383104 -17.03435518955812
1717 -0.009915337804704905 -17.04327835924923 -0.009917370835319161 -17.044272560393438
1718 -0.009917006781324744 -17.053195366030554 -0.009864864032715559 -17.054137424426152
1719 -0.009917601803317666 -17.06311296783387 -0.009918969683349132 -17.0640563941095
1720 -0.009916246682405472 -17.073029214516275 -0.00991429276764393 -17.073970686877143
1721 -0.00991614949889481 -17.08294536401517 -0.009917414840310812 -17.083888101717452
1722 -0.00991897052153945 -17.09286433453671 -0.009983925567939877 -17.093872027285393
1723 -0.009915540274232627 -17.102779874810942 -0.009903541533276439 -17.10377556881867
1724 -0.00991529766470194 -17.112695172475643 -0.009915359364822508 -17.11369092818349
1725 -0.009915282344445586 -17.122610454820087 -0.00991385718807578 -17.123604785371565
1726 -0.00991533687338233 -17.13252579169347 -0.009918150585144758 -17.13352293595671
1727 -0.00991546460427344 -17.142441256297744 -0.009915813663974404 -17.14343874962068
1728 -0.009915772918611765 -17.152357029216354 -0.009918251261115073 -17.153357000881797
1729 -0.009915728028863669 -17.16227275724522 -0.009914225479587913 -17.163271226361385
1730 -0.009915840486064554 -17.172188597731285 -0.009919776115566492 -17.17319100247695
1731 -0.00991580169647932 -17.182104399427764 -0.009908271254971623 -17.183099273731923
1732 -0.009915491100400686 -17.192019890528165 -0.009895240189507604 -17.19299451392143
1733 -0.009915521880611778 -17.201935412408776 -0.009913394367322326 -17.202907908288754
1734 -0.00991572136990726 -17.211851133778683 -0.009917888743802904 -17.212825797032558
1735 -0.0099163300357759 -17.22176746381446 -0.009959630249068142 -17.222785427281625
1736 -0.009915112936869263 -17.23168257675133 -0.009914652351289988 -17.232700079632917
1737 -0.009915001410990953 -17.24159757816232 -0.009916517417877913 -17.242616597050795
1738 -0.009915053006261587 -17.25151263116858 -0.009918292937800288 -17.252534889988596
1739 -0.009915215289220214 -17.2614278464578 -0.009909509029239417 -17.262444399017834
1740 -0.00991500448435545 -17.271342850942155 -0.009893953707069159 -17.272338352724905
1741 -0.009915078431367874 -17.281257929373524 -0.009904813207685947 -17.28224316593259
1742 -0.009915409982204438 -17.29117333935573 -0.009915478248149156 -17.29215864418074
1743 -0.009915141016244888 -17.301088480371973 -0.009916402865201235 -17.302075047045943
1744 -0.009915802674368025 -17.31100428304634 -0.0099166851490736 -17.311991732195015
1745 -0.00991528402082622 -17.32091956706717 -0.00991470469161868 -17.321906436886632
1746 -0.009915349446237088 -17.330834916513407 -0.009900706168264151 -17.331807143054895
1747 -0.009914463898167015 -17.340749380411573 -0.00990500203333795 -17.341712145088234
1748 -0.00991656663827598 -17.350665947049848 -0.009919227939099074 -17.351631373027335
1749 -0.009915349073708057 -17.360581296123556 -0.009918513940647244 -17.361549886967982
1750 -0.009916050964966417 -17.370497347088524 -0.009914387157186866 -17.37146427412517
1751 -0.009915721789002418 -17.380413068877527 -0.009916096832603217 -17.381380370957775
1752 -0.009916433738544584 -17.390329502616073 -0.00991264097392559 -17.3912930119317
1753 -0.00991533836349845 -17.40024484097957 -0.009919107612222432 -17.401212119543924
1754 -0.009916354902088642 -17.41016119588166 -0.00982430181466043 -17.411036421358585
1755 -0.009916602820158004 -17.42007779870182 -0.009914070926606655 -17.42095049228519
1756 -0.009916625265032054 -17.42999442396685 -0.00991622069850564 -17.430866712983697
1757 -0.009916833788156509 -17.439911257755007 -0.009915252821519971 -17.44078196580522
1758 -0.009916844917461276 -17.44982810267247 -0.009917181311175227 -17.450699147116392
1759 -0.009916531341150402 -17.45974463401362 -0.00991748166270554 -17.460616628779096
1760 -0.009916933113709092 -17.46966156712733 -0.009915679041296244 -17.470532307820392
1761 -0.009917152998968958 -17.479578720126298 -0.009916534507647156 -17.480448842328038
1762 -0.009917083289474249 -17.48949580341577 -0.009917158400639892 -17.490366000728677
1763 -0.00991667560301721 -17.499412479018787 -0.009914899058640004 -17.500280899787317
1764 -0.009917189041152597 -17.50932966805994 -0.009916340326890349 -17.510197240114206
1765 -0.009916744381189346 -17.51924641244113 -0.009917586203664541 -17.52011482631787
1766 -0.009915332170203328 -17.529161744611333 -0.009917536843568086 -17.530032363161435
1767 -0.009916857769712805 -17.539078602381046 -0.009905957942828536 -17.539938321104263
1768 -0.00991664631292224 -17.54899524869397 -0.009907756652683019 -17.549846077756946
1769 -0.009917761059477925 -17.558913009753446 -0.009881936386227608 -17.559728014143175
1770 -0.009918632032349706 -17.568831641785795 -0.009920753771439195 -17.569648767914614
1771 -0.009917612839490175 -17.578749254625286 -0.0099213314242661 -17.57957009933888
1772 -0.009916018974035979 -17.58866527359932 -0.009914939245209097 -17.58948503858409
1773 -0.009916503122076393 -17.5985817767214 -0.00990949971601367 -17.599394538300103
1774 -0.009916556300595403 -17.608498333021995 -0.009888868592679501 -17.609283406892782
1775 -0.009919794322922827 -17.618418127344917 -0.00994825609959662 -17.61923166299238
1776 -0.009917401243001223 -17.628335528587918 -0.009931128565222025 -17.6291627915576
1777 -0.00991702857427299 -17.63825255716219 -0.009915814828127622 -17.639078606385727
1778 -0.00991706782951951 -17.64816962499171 -0.009919576719403267 -17.64899818310513
1779 -0.00991817405447364 -17.658087799046182 -0.009860145393759012 -17.65885832849889
1780 -0.009919301234185695 -17.668007100280366 -0.00991771654225886 -17.66877604504115
1781 -0.009917898010462523 -17.67792499829083 -0.009917430626228452 -17.678693475667377
1782 -0.00991765852086246 -17.687842656811693 -0.009914795495569706 -17.688608271162945
1783 -0.009917908208444714 -17.697760565020136 -0.00991890081204474 -17.69852717197499
1784 -0.009917907183989882 -17.707678472204126 -0.009923115000128746 -17.70845028697512
1785 -0.009917563060298562 -17.717596035264425 -0.00992406103760004 -17.71837434801272
1786 -0.009917817963287234 -17.727513853227713 -0.009920854307711124 -17.72829520232043
1787 -0.009917083801701665 -17.737430937029416 -0.009914336632937193 -17.73820953895337
1788 -0.009917821176350117 -17.747348758205767 -0.009919850435107947 -17.748129389388478
1789 -0.009917412418872118 -17.75726617062464 -0.009926381427794695 -17.758055770816274
1790 -0.009917416237294674 -17.767183586861933 -0.00992453251965344 -17.76798030333593
1791 -0.009917128831148148 -17.77710071569308 -0.009918938530609012 -17.77789924186654
1792 -0.009916804730892181 -17.787017520423973 -0.009910678351297974 -17.787809920217835
1793 -0.009919278463348747 -17.796936798887323 -0.009910097951069475 -17.797720018168906
1794 -0.009916924219578505 -17.8068537231069 -0.009909628098830581 -17.80762964626774
1795 -0.009916806686669588 -17.81677052979357 -0.00991448126733303 -17.817544127535072
1796 -0.009917546296492219 -17.82668807609006 -0.009914889791980385 -17.82745901732705
1797 -0.00991692985408008 -17.83660500594414 -0.009925015736371279 -17.837384033063422
1798 -0.009918510587885976 -17.846523516532027 -0.009902771888300776 -17.84728680495172
1799 -0.009917377587407827 -17.856440894119434 -0.009908180497586728 -17.857194985449308
1800 -0.009919060207903386 -17.866359954327336 -0.009911507507786155 -17.867106492957095
1801 -0.009917893540114164 -17.87627784786745 -0.009919848944991826 -17.877026341902088
1802 -0.009917224245145916 -17.886195072112596 -0.009917388809844852 -17.886943730711934
1803 -0.009916980750858784 -17.896112052863455 -0.009918756084516644 -17.89686248679645
1804 -0.009917207434773445 -17.90602926029823 -0.009918674360960722 -17.90678116115741
1805 -0.00991666978225112 -17.91594593008048 -0.009911152115091682 -17.916692313272502
1806 -0.009916944755241274 -17.92586287483572 -0.009919355250895023 -17.926611668523396
1807 -0.009918667934834957 -17.935781542770552 -0.009917979687452316 -17.936529648210847
1808 -0.009918069560080766 -17.945699612330632 -0.00991398561745882 -17.946443633828306
1809 -0.009916587034240365 -17.955616199364872 -0.009914252581074834 -17.956357886409382
1810 -0.0099179707467556 -17.965534170111628 -0.009921437501907349 -17.96627932391129
1811 -0.00991728315129876 -17.975451453262927 -0.009915579995140433 -17.976194903906432
1812 -0.009917508764192461 -17.98536896202712 -0.009919690620154142 -17.986114594526587
1813 -0.00991661511361599 -17.995285577140738 -0.00991562781855464 -17.99603022234514
1814 -0.009917639289051294 -18.005203216429788 -0.009919209871441126 -18.005949432216582
1815 -0.009923051623627544 -18.015126268053415 -0.009859988652169704 -18.015809420868752
1816 -0.009917829325422645 -18.02504409737884 -0.009917024988681078 -18.025726445857433
1817 -0.009918287117034196 -18.034962384495874 -0.009916974185034632 -18.03564342004247
1818 -0.009918129350990058 -18.044880513846863 -0.009918156545609236 -18.045561576588078
1819 -0.009918272076174618 -18.054798785923037 -0.009918066812679172 -18.05547964340076
1820 -0.00991790839470923 -18.064716694317745 -0.009915781719610096 -18.065395425120368
1821 -0.009918933315202594 -18.074635627632947 -0.009936663415282964 -18.07533208853565
1822 -0.009917892795056105 -18.084553520428003 -0.009902969002723694 -18.085235057538373
1823 -0.00991772310808301 -18.094471243536084 -0.009925523633137345 -18.09516058117151
1824 -0.009918103273957968 -18.10438934681004 -0.009930732427164912 -18.105091313598674
1825 -0.009917969489470125 -18.114307316299513 -0.009919531736522913 -18.115010845335195
1826 -0.009917551092803479 -18.124224867392318 -0.009917876962572337 -18.124928722297767
1827 -0.009917576191946864 -18.134142443584263 -0.009915359085425735 -18.134844081383193
1828 -0.00991776240989566 -18.14406020599416 -0.009921573102474213 -18.144765654485667
1829 -0.00991617413237691 -18.153976380126537 -0.009911761619150639 -18.154677416104818
1830 -0.009916648082435132 -18.16389302820897 -0.009931586356833578 -18.164609002461653
1831 -0.009917098563164473 -18.173810126772135 -0.009917208971455694 -18.174526211433108
1832 -0.00991712287068367 -18.183727249642818 -0.009917574282735587 -18.184443785715843
1833 -0.009917229181155562 -18.193644478823973 -0.009916258044540882 -18.194360043760383
1834 -0.009917113184928893 -18.203561592008903 -0.009916080720722675 -18.204276124481105
1835 -0.009917224757373333 -18.213478816766276 -0.009916977863758803 -18.214193102344865
1836 -0.009917177632451058 -18.22339599439873 -0.009913197439163923 -18.22410629978403
1837 -0.009916985454037786 -18.233312979852766 -0.009918143926188349 -18.23402444371022
1838 -0.009917791886255144 -18.24323077173902 -0.00990966041572392 -18.24393410412594
1839 -0.00991714484989643 -18.25314791658892 -0.009922867966815829 -18.253856972092755
1840 -0.009912446001544594 -18.263060362590462 -0.009962409036234021 -18.26381938112899
1841 -0.00991614768281579 -18.272976510273278 -0.009909038105979562 -18.27372841923497
1842 -0.009915943071246148 -18.282892453344523 -0.009916095249354839 -18.283644514484326
1843 -0.00991606041789055 -18.292808513762413 -0.009915274381637574 -18.293559788865963
1844 -0.00991570046171546 -18.302724214224128 -0.009914454817771912 -18.303474243683734
1845 -0.009915799833834171 -18.312640014057962 -0.009914975706487894 -18.31338921939022
1846 -0.009916372830048203 -18.32255638688801 -0.009917377308011056 -18.32330659669823
1847 -0.009916385915130378 -18.33247277280314 -0.00991399772465229 -18.333220594422883
1848 -0.009916150104254484 -18.342388922907393 -0.009915971988812089 -18.343136566411694
1849 -0.00991599024273455 -18.352304913150128 -0.009917972423136235 -18.35305453883483
1850 -0.009915529284626245 -18.362220442434754 -0.00991037436760962 -18.36296491320244
1851 -0.009915626095607876 -18.372136068530363 -0.009913045074790716 -18.37287795827723
1852 -0.009916354715824128 -18.382052423246186 -0.009920102730393409 -18.382798061007623
1853 -0.009914890024811029 -18.391967313270996 -0.009876518556848169 -18.39267457956447
1854 -0.009916609013453126 -18.401883922284448 -0.009916279930621386 -18.402590859495092
1855 -0.009916323749348522 -18.411800246033796 -0.009916795371100306 -18.412507654866193
1856 -0.009915723139420152 -18.421715969173217 -0.009922550059854984 -18.422430204926048
1857 -0.009915657434612512 -18.431631626607828 -0.009914499800652265 -18.4323447047267
1858 -0.00991581855341792 -18.441547445161245 -0.009913184167817234 -18.442257888894517
1859 -0.009916946943849324 -18.451464392105095 -0.009891249937936664 -18.452149138832453
1860 -0.009916626755148173 -18.461381018860244 -0.009919713996350766 -18.462068852828804
1861 -0.009918190771713853 -18.471299209631958 -0.009919039579108358 -18.471987892407913
1862 -0.00991448904387653 -18.481213698675834 -0.009907595301046967 -18.48189548770896
1863 -0.009915859811007977 -18.491129558486843 -0.009909694595262409 -18.491805182304223
1864 -0.009916807059198618 -18.501046365546042 -0.009914895659312606 -18.501720077963537
1865 -0.00991720361635089 -18.510963569162392 -0.00991528844460845 -18.511635366408147
1866 -0.00991717865690589 -18.520880747819298 -0.009911387879401445 -18.52154675428755
1867 -0.009917161939665676 -18.530797909758963 -0.00991276097483933 -18.531459515262387
1868 -0.00991495605558157 -18.540712865814545 -0.009858288569375873 -18.541317803831763
1869 -0.009919073712080718 -18.550631939526625 -0.009914422919973732 -18.551232226751736
1870 -0.009917984995990992 -18.560549924522615 -0.009916691342368722 -18.561148918094105
1871 -0.009917282313108445 -18.570467206835723 -0.0099227846134454 -18.57107170270755
1872 -0.00991897895000875 -18.58038618578573 -0.009915832011029125 -18.580987534718577
1873 -0.009917199332267045 -18.590303385118 -0.009905163384974002 -18.590892698103552
1874 -0.009917025174945592 -18.600220410292945 -0.009943845123052597 -18.600836543226606
1875 -0.009917988395318388 -18.610138398688264 -0.009912735223770142 -18.610749278450378
1876 -0.00991765591315925 -18.620056054601424 -0.009918396826833487 -18.62066767527721
1877 -0.009916966408491134 -18.629973021009913 -0.009913949202746153 -18.63058162447996
1878 -0.00991238527931273 -18.639885406289228 -0.009945060079917311 -18.640526684559877
1879 -0.009917108714580536 -18.64980251500381 -0.009914021659642457 -18.65044070621952
1880 -0.009916854510083794 -18.659719369513894 -0.009916388848796486 -18.660357095068317
1881 -0.009916530642658471 -18.669635900156553 -0.009910092363134027 -18.670267187431453
1882 -0.009916943777352572 -18.679552843933905 -0.009920398984104396 -18.680187586415556
1883 -0.009916799003258347 -18.689469642937162 -0.00991784418001771 -18.690105430595572
1884 -0.009917074348777533 -18.69938671728594 -0.009921750100329519 -18.7000271806959
1885 -0.009919648291543126 -18.709306365577483 -0.00987118287011981 -18.709898363566023
1886 -0.009918340668082237 -18.719224706245566 -0.009923087432980537 -18.719821450999003
1887 -0.009917755099013447 -18.72914246134458 -0.009919536346569658 -18.729740987345572
1888 -0.009921366628259421 -18.73906382797284 -0.00987045345827937 -18.739611440803852
1889 -0.009917584247887135 -18.748981412220726 -0.009915042389184236 -18.749526483193037
1890 -0.009918047348037362 -18.758899459568763 -0.009915591683238745 -18.759442074876276
1891 -0.00991896321065724 -18.76881842277942 -0.00992332212626934 -18.769365397002545
1892 -0.009918236080557108 -18.77873665885998 -0.009921314474195243 -18.77928671147674
1893 -0.009917570371180772 -18.78865422923116 -0.009906625933945179 -18.789193337410683
1894 -0.009918853780254722 -18.798573083011416 -0.0099093874450773 -18.79910272485576
1895 -0.009918535919860005 -18.808491618931274 -0.009940193826332688 -18.809042918682092
1896 -0.0099183342885226 -18.818409953219795 -0.009918163064867258 -18.81896108174696
1897 -0.009918331820517778 -18.828328285040314 -0.009918477898463608 -18.828879559645422
1898 -0.009916980238631367 -18.838245265278946 -0.009937361301854252 -18.838816920947277
1899 -0.009917505597695709 -18.84816277087664 -0.009921637829393148 -18.84873855877667
1900 -0.009917438495904207 -18.858080209372545 -0.00990971359424293 -18.858648272370914
1901 -0.009913907339796423 -18.867994116712342 -0.00988327469676733 -18.868531547067683
1902 -0.00991768748499453 -18.877911804197335 -0.009922303212806582 -18.87845385028049
1903 -0.009917728789150714 -18.887829532986487 -0.009922725427895785 -18.888376575708385
1904 -0.00991769228130579 -18.897747225267793 -0.009917982993647457 -18.898294558702034
1905 -0.009913819842040539 -18.907661045109833 -0.009930324833840131 -18.908224883535873
1906 -0.009917238354682922 -18.917578283464515 -0.009918149234727025 -18.9181430327706
1907 -0.009917409298941493 -18.927495692763458 -0.009922195272520185 -18.92806522804312
1908 -0.009917296562343835 -18.9374129893258 -0.009931331686675548 -18.937996559729797
1909 -0.009917401615530253 -18.94733039094133 -0.009922527009621263 -18.947919086739418
1910 -0.009918402647599578 -18.95724879358893 -0.00991887804120779 -18.957837964780627
1911 -0.009916871320456266 -18.967165664909388 -0.009921537805348634 -18.967759502585974
1912 -0.009916771296411752 -18.977082436205798 -0.009916848363354802 -18.977676350949327
1913 -0.009915812779217959 -18.986998248985017 -0.009908162616193294 -18.98758451356552
1914 -0.009919372713193297 -18.99691762169821 -0.00994178601540625 -18.997526299580926
1915 -0.009916363470256328 -19.006833985168466 -0.009912423556670547 -19.007438723137597
1916 -0.009916717372834682 -19.0167507025413 -0.009916466288268566 -19.017355189425864
1917 -0.009916642168536782 -19.02666734470984 -0.00992127782665193 -19.027276467252516
1918 -0.009916535904631018 -19.03658388061447 -0.009938837541267277 -19.037215304793783
1919 -0.009915797784924508 -19.046499678399393 -0.009927692823112011 -19.047142997616895
1920 -0.009918647445738315 -19.05641832584513 -0.009924265276640653 -19.057067262893536
1921 -0.00991613306105137 -19.06633445890618 -0.009916158299893141 -19.06698342119343
1922 -0.009916639793664217 -19.076251098699846 -0.009913792507722974 -19.076897213701155
1923 -0.00991608197800815 -19.086167180677855 -0.009914714144542813 -19.086811927845698
1924 -0.009916336368769407 -19.096083517046623 -0.009908875729888678 -19.096720803575586
1925 -0.009917117562144995 -19.10600063460877 -0.009920976310968398 -19.106641779886555
1926 -0.009917557612061501 -19.115918192220832 -0.00986095229163766 -19.116502732178194
1927 -0.009918398363515735 -19.12583659058435 -0.009916429733857512 -19.12641916191205
1928 -0.0099172439891845 -19.135753834573535 -0.00991684477776289 -19.136336006689813
1929 -0.009917309461161494 -19.145671144034697 -0.009915525279939174 -19.146251531969753
1930 -0.009917180752381682 -19.15558832478708 -0.009916569758206605 -19.15616810172796
1931 -0.009917025966569782 -19.165505350753648 -0.009917570929974317 -19.166085672657935
1932 -0.009917463175952435 -19.1754228139296 -0.00991693758405745 -19.176002610241994
1933 -0.009917123848572374 -19.185339937778174 -0.009917222848162054 -19.185919833090157
1934 -0.009917552024126053 -19.1952574898023 -0.00991702456958592 -19.195836857659742
1935 -0.009918761113658548 -19.20517625091596 -0.00991275692358613 -19.20574961458333
1936 -0.009912415407598019 -19.21508866632356 -0.009961212100461126 -19.21571082668379
1937 -0.009917179960757494 -19.22500584628432 -0.00991229503415525 -19.225623121717945
1938 -0.009916618745774031 -19.234922465030092 -0.00991497253999114 -19.235538094257937
1939 -0.009916076948866249 -19.244838541978957 -0.00988105433061719 -19.245419148588553
1940 -0.00991580872796476 -19.25475435070692 -0.009932633815333247 -19.255351782403885
1941 -0.009917005896568298 -19.26467135660349 -0.009916937816888094 -19.265268720220774
1942 -0.009916721936315298 -19.274588078539804 -0.009916832111775875 -19.27518555233255
1943 -0.00991409388370812 -19.28450217242351 -0.00991960004903376 -19.285105152381586
1944 -0.009917274629697204 -19.294419447053208 -0.009917276678606868 -19.295022429060193
1945 -0.009917079703882337 -19.30433652675709 -0.009907385474070907 -19.304929814534265
1946 -0.009916863217949868 -19.31425338997504 -0.00992440413683653 -19.3148542186711
1947 -0.009916911553591489 -19.324170301528632 -0.009917145688086748 -19.324771364359187
1948 -0.009916930785402655 -19.334087232314033 -0.009919525543227791 -19.334690889902415
1949 -0.009916689526289702 -19.344003921840322 -0.009917704947292804 -19.344608594849706
1950 -0.009916647197678685 -19.353920569038 -0.00991830350831151 -19.354526898358017
1951 -0.009917231556028128 -19.363837800594027 -0.009916232014074922 -19.36444313037209
1952 -0.00991545463912189 -19.373753255233147 -0.009931001951918006 -19.37437413232401
1953 -0.009916558768600226 -19.38366981400175 -0.009903725609183312 -19.384277857933196
1954 -0.009918372239917516 -19.393588186241665 -0.009931750129908323 -19.394209608063104
1955 -0.009915988286957144 -19.40350417452862 -0.009913791483268142 -19.40412339954637
1956 -0.009920489368960261 -19.41342466389758 -0.00995844006538391 -19.414081839611754
1957 -0.009915717830881476 -19.423340381728462 -0.009919255413115025 -19.42400109502487
1958 -0.009915341483429074 -19.43325572321189 -0.009911029692739248 -19.433912124717608
1959 -0.00991583582945168 -19.443171559041343 -0.009908500546589493 -19.4438206252642
1960 -0.00991646172478795 -19.45308802076613 -0.009913052804768086 -19.453733678068968
1961 -0.009916390385478735 -19.46300441115161 -0.009899223735556007 -19.463632901804523
1962 -0.009916865173727274 -19.472921276325337 -0.00990890278480947 -19.47354180458933
1963 -0.00991533836349845 -19.482836614688836 -0.00991999926045537 -19.483461803849785
1964 -0.009916078252717852 -19.492752692941554 -0.009917090274393558 -19.493378894124177
1965 -0.009916184470057487 -19.50266887741161 -0.009913633344694972 -19.503292527468872
1966 -0.009916126448661088 -19.512585003860274 -0.0099249382968992 -19.51321746576577
1967 -0.009914804063737393 -19.52249980792401 -0.009927358943969011 -19.52314482470974
1968 -0.00991642354056239 -19.532416231464573 -0.009928849944844841 -19.533073674654585
1969 -0.009916165005415678 -19.542332396469988 -0.009910444682464003 -19.54298411933705
1970 -0.00991792706772685 -19.552250323537713 -0.009936833661049605 -19.5529209529981
1971 -0.009916576091200113 -19.562166899628913 -0.009917130786925554 -19.562838083785024
1972 -0.009915494592860341 -19.572082394221773 -0.009916634857654571 -19.572754718642678
1973 -0.009915519272908568 -19.581997913494682 -0.009914968954399228 -19.582669687597075
1974 -0.009915315033867955 -19.59191322852855 -0.009900104906409978 -19.592569792503486
1975 -0.009915602765977383 -19.60182883129453 -0.009901820542290806 -19.602471613045775
1976 -0.009915629914030433 -19.61174446120856 -0.00991945769637823 -19.612391070742152
1977 -0.00991602074354887 -19.62166048195211 -0.009921667166054249 -19.622312737908207
1978 -0.00991545533761382 -19.63157593728972 -0.00991221978329122 -19.6322249576915
1979 -0.009914335375651718 -19.641490272665372 -0.009900484653189778 -19.64212544234469
1980 -0.009915092214941978 -19.651405364880315 -0.009916157927364111 -19.652041600272053
1981 -0.009916245145723224 -19.66132161002604 -0.00991788157261908 -19.661959481844672
1982 -0.009916118485853076 -19.671237728511894 -0.009916635090485215 -19.671876116935156
1983 -0.00991668552160263 -19.681154414033497 -0.009916812460869551 -19.681792929396025
1984 -0.00991628491319716 -19.691070698946692 -0.00991770215332508 -19.69171063154935
1985 -0.009916208032518626 -19.70098690697921 -0.009915558015927672 -19.701626189565275
1986 -0.009916188335046172 -19.710903095314258 -0.00991407735273242 -19.711540266918007
1987 -0.009916131431236864 -19.720819226745494 -0.009916157461702824 -19.72145642437971
1988 -0.009916208917275071 -19.73073543566277 -0.009895982081070542 -19.73135240646078
1989 -0.00991731183603406 -19.740652747498803 -0.009917565248906612 -19.741269971709684
1990 -0.009916340792551636 -19.750569088291353 -0.00991931245662272 -19.75118928416631
1991 -0.009916040161624552 -19.760485128452977 -0.009913481073454022 -19.761102765239762
1992 -0.009917206084355711 -19.770402334537334 -0.009925177739933132 -19.771027942979696
1993 -0.009917603852227331 -19.78031993838956 -0.009927132399752736 -19.78095507537945
1994 -0.009917499450966715 -19.790237437840528 -0.009930971264839172 -19.79088604664429
1995 -0.009914918476715684 -19.800152356317245 -0.009860804956406354 -19.800746851600696
1996 -0.009916930645704269 -19.81006928696295 -0.00991554418578744 -19.810662395786483
1997 -0.009916714392602444 -19.819986001355552 -0.009913650900125503 -19.820576046686607
1998 -0.009916580514982343 -19.829902581870535 -0.009916461585089565 -19.830492508271696
1999 -0.009916971949860454 -19.839819553820394 -0.009915850870311261 -19.840408359142007
2000 -0.009919722424820065 -19.849739276245213 -0.009890622133389116 -19.850298981275397
