# Supplementary material for: Learning nonequilibrium statistical mechanics and dynamical phase transitions
Source: Nat Commun. 2024 Feb 6;15:1117. doi: 10.1038/s41467-024-45172-8 (PMC10847122; doi:10.1038/s41467-024-45172-8)
Supplement: Supplementary file 4 — Supplementary Data 1 [file 41467_2024_45172_MOESM4_ESM.zip › DPT-main/PlotTemplate/plot_KL_divergence/out/finite_time/SE/L4_D2W32K5_E100BS1k/logs-1.55/log.txt]

1 -0.00907020322047174 -0.00907020322047174 -0.009071049885824323 -0.009071049885824323
2 -0.00906832404434681 -0.01813852726481855 -0.009068525303155184 -0.018139575188979507
3 -0.009061839990317821 -0.027200367255136373 -0.009062019689008594 -0.0272015948779881
4 -0.009058969607576729 -0.0362593368627131 -0.009059099853038788 -0.03626069473102689
5 -0.009056284837424756 -0.04531562170013785 -0.009056783560663462 -0.04531747829169035
6 -0.009053962305188179 -0.05436958400532603 -0.009054948529228567 -0.05437242682091892
7 -0.00904618538916111 -0.06341576939448713 -0.00904669496230781 -0.06341912178322673
8 -0.009043346531689167 -0.0724591159261763 -0.009043108392506837 -0.07246223017573357
9 -0.009039596514776349 -0.08149871244095265 -0.009040026739239693 -0.08150225691497326
10 -0.009035746939480305 -0.09053445938043296 -0.009036081610247493 -0.09053833852522075
11 -0.009035972040146589 -0.09957043142057954 -0.009036655584350229 -0.09957499410957098
12 -0.009032011637464166 -0.10860244305804372 -0.009031433053314686 -0.10860642716288567
13 -0.009028082760050894 -0.1176305258180946 -0.009027534257620573 -0.11763396142050624
14 -0.009026180161163211 -0.12665670597925782 -0.00902624186128378 -0.12666020328179
15 -0.009022030048072338 -0.13567873602733016 -0.009022350050508976 -0.13568255333229898
16 -0.009018735308200122 -0.1446974713355303 -0.00902101886458695 -0.14470357219688593
17 -0.009015865670517088 -0.1537133370060474 -0.009016865445300937 -0.15372043764218687
18 -0.009011342609301209 -0.1627246796153486 -0.009010065719485283 -0.16273050336167216
19 -0.009010965516790748 -0.17173564513213935 -0.009009353257715702 -0.17173985661938787
20 -0.00900467587634921 -0.18074032100848855 -0.009007209353148938 -0.1807470659725368
21 -0.009003922622650862 -0.18974424363113943 -0.009005437744781375 -0.1897525037173182
22 -0.009004075871780514 -0.19874831950291993 -0.009000240312889218 -0.1987527440302074
23 -0.009001353941857814 -0.20774967344477774 -0.008986233687028288 -0.20773897771723568
24 -0.008998474478721619 -0.21674814792349936 -0.009013811498880387 -0.21675278921611607
25 -0.008997376170009374 -0.22574552409350873 -0.008997667860239745 -0.22575045707635583
26 -0.008998975856229663 -0.2347444999497384 -0.008993956726044416 -0.23474441380240024
27 -0.008995023416355252 -0.24373952336609364 -0.00899143349379301 -0.24373584729619324
28 -0.008966946834698319 -0.25270647020079195 -0.009155707526952028 -0.2528915548231453
29 -0.008982238871976734 -0.2616887090727687 -0.008977800607681274 -0.26186935543082657
30 -0.008980742609128355 -0.27066945168189704 -0.008979989867657422 -0.270849345298484
31 -0.008980132127180695 -0.27964958380907773 -0.008980437414720654 -0.27982978271320463
32 -0.008977085817605257 -0.288626669626683 -0.008976399479433895 -0.28880618219263854
33 -0.008975397143512965 -0.29760206677019596 -0.008974561560899019 -0.2977807437535376
34 -0.0089723058976233 -0.3065743726678193 -0.008973042853176594 -0.30675378660671415
35 -0.008972848672419787 -0.31554722134023905 -0.00897003230638802 -0.3157238189131022
36 -0.008971793064847588 -0.3245190144050866 -0.008969288552179933 -0.3246931074652821
37 -0.008969435282051564 -0.3334884496871382 -0.008970701089128851 -0.33366380855441097
38 -0.008968725940212608 -0.3424571756273508 -0.008969897637143731 -0.3426337061915547
39 -0.008969727624207734 -0.3514269032515585 -0.008970381645485758 -0.35160408783704045
40 -0.008965401817113161 -0.36039230506867165 -0.008959232969209552 -0.36056332080625
41 -0.008967023808509111 -0.36935932887718076 -0.008969036629423499 -0.3695323574356735
42 -0.008964324370026588 -0.37832365324720735 -0.008964640041813254 -0.3784969974774867
43 -0.009015868371352553 -0.3873395216185599 -0.009157668799161911 -0.38765466627664863
44 -0.008958508493378758 -0.39629803011193865 -0.00896197622641921 -0.39661664250306783
45 -0.008954562479630113 -0.40525259259156876 -0.008953152643516659 -0.4055697951465845
46 -0.008954113908112049 -0.41420670649968083 -0.008964459411799908 -0.4145342545583844
47 -0.008952732849866151 -0.423159439349547 -0.008952000550925732 -0.4234862551093101
48 -0.008953704964369535 -0.4321131443139165 -0.008966015884652734 -0.43245227099396283
49 -0.008952411403879524 -0.44106555571779604 -0.008944383403286339 -0.4413966543972492
50 -0.008948917360976338 -0.4500144730787724 -0.008951633563265204 -0.4503482879605144
51 -0.008951888885349035 -0.45896636196412144 -0.008937544841319322 -0.4592858328018337
52 -0.008948850305750966 -0.4679152122698724 -0.008946210145950317 -0.46823204294778403
53 -0.00894688698463142 -0.47686209925450385 -0.008945723809301854 -0.4771777667570859
54 -0.008945511374622583 -0.4858076106291264 -0.008931737672537566 -0.4861095044296235
55 -0.008946622675284743 -0.49475423330441115 -0.008999801892787217 -0.4951093063224107
56 -0.008944132458418607 -0.5036983657628298 -0.008941842475906014 -0.5040511487983167
57 -0.008974108519032598 -0.5126724742818624 -0.009296214766800403 -0.5133473635651171
58 -0.008934242418035865 -0.5216067166998982 -0.008937385538592935 -0.52228474910371
59 -0.008930592378601433 -0.5305373090784996 -0.008931548148393632 -0.5312162972521036
60 -0.008932040445506573 -0.5394693495240062 -0.008932947413995862 -0.5401492446660995
61 -0.008930920856073499 -0.5484002703800797 -0.008931872202083468 -0.549081116868183
62 -0.00892977835610509 -0.5573300487361847 -0.008927060151472687 -0.5580081770196557
63 -0.008929474698379635 -0.5662595234345644 -0.008928043628111481 -0.5669362206477672
64 -0.008930348418653011 -0.5751898718532175 -0.008932296512648463 -0.5758685171604156
65 -0.008931012358516455 -0.5841208842117339 -0.008930992195382714 -0.5847995093557984
66 -0.00892995335161686 -0.5930508375633508 -0.008929145243018865 -0.5937286545988173
67 -0.008928086422383786 -0.6019789239857345 -0.008931644400581718 -0.602660298999399
68 -0.008927989285439253 -0.6109069132711737 -0.008939829282462597 -0.6116001282818616
69 -0.008930922672152519 -0.6198378359433263 -0.00891897352412343 -0.620519101805985
70 -0.00892892675474286 -0.6287667626980692 -0.008935190690681338 -0.6294542924966664
71 -0.008927307184785604 -0.6376940698828548 -0.008925086352974176 -0.6383793788496406
72 -0.008925803378224373 -0.6466198732610792 -0.008937753131613135 -0.6473171319812537
73 -0.00892602032981813 -0.6555458935908973 -0.008925247704610229 -0.656242379685864
74 -0.008924074238166213 -0.6644699678290635 -0.008927558129653335 -0.6651699378155173
75 -0.008928000554442405 -0.673397968383506 -0.008920274069532752 -0.67409021188505
76 -0.008888044720515608 -0.6822860131040216 -0.008627729211002588 -0.6827179410960527
77 -0.008934284886345267 -0.6912202979903669 -0.008924017194658518 -0.6916419582907112
78 -0.008932529436424374 -0.7001528274267913 -0.008936062129214406 -0.7005780204199256
79 -0.00893020718358457 -0.7090830346103759 -0.00893097948282957 -0.7095089999027552
80 -0.00892912782728672 -0.7180121624376626 -0.008930202201008796 -0.718439202103764
81 -0.008928371546790003 -0.7269405339844527 -0.008926367480307817 -0.7273655695840718
82 -0.008928618254140019 -0.7358691522385927 -0.00893377624452114 -0.736299345828593
83 -0.008928769687190651 -0.7447979219257834 -0.00891080149449408 -0.7452101473230871
84 -0.008930751029402018 -0.7537286729551854 -0.008901257161051035 -0.7541114044841382
85 -0.008925456134602428 -0.7626541290897878 -0.008993490459397435 -0.7631048949435356
86 -0.008926951419562101 -0.7715810805093499 -0.008915927959606051 -0.7720208229031417
87 -0.008922991389408708 -0.7805040718987586 -0.00893002045340836 -0.7809508433565501
88 -0.008921376103535295 -0.7894254480022939 -0.008920018328353763 -0.7898708616849038
89 -0.008924666745588183 -0.7983501147478821 -0.008924808772280812 -0.7987956704571847
90 -0.00892418813891709 -0.8072743028867991 -0.00891900840215385 -0.8077146788593386
91 -0.0089220286346972 -0.8161963315214963 -0.00891958074644208 -0.8166342596057806
92 -0.008921303506940603 -0.8251176350284369 -0.00891811870969832 -0.8255523783154789
93 -0.008925190102308989 -0.8340428251307459 -0.008914072439074517 -0.8344664507545534
94 -0.008922954462468624 -0.8429657795932145 -0.008929762337356806 -0.8433962130919102
95 -0.008918157126754523 -0.851883936719969 -0.008866982441395522 -0.8522631955333057
96 -0.008931751735508442 -0.8608156884554774 -0.008829467836767435 -0.8610926633700731
97 -0.00892560756765306 -0.8697412960231304 -0.008926072949543595 -0.8700187363196167
98 -0.008921358687803149 -0.8786626547109336 -0.008922171918675304 -0.878940908238292
99 -0.008922079065814614 -0.8875847337767483 -0.008902801992371678 -0.8878437102306637
100 -0.008919466519728303 -0.8965042002964766 -0.008926134556531906 -0.8967698447871956
101 -0.008920123102143407 -0.90542432339862 -0.008924412168562412 -0.905694256955758
102 -0.008920481521636247 -0.9143448049202563 -0.008898964943364262 -0.9145932218991223
103 -0.008920577447861433 -0.9232653823681177 -0.008918106835335494 -0.9235113287344577
104 -0.008917147060856223 -0.932182529428974 -0.008934878883883357 -0.9324462076183411
105 -0.00892066271044314 -0.9411031921394171 -0.008901913883164525 -0.9413481215015056
106 -0.008918784931302071 -0.9500219770707191 -0.008926870906725526 -0.9502749924082311
107 -0.008917929651215673 -0.9589399067219347 -0.008918178919702768 -0.9591931713279339
108 -0.008917684201151133 -0.9678575909230859 -0.008915408700704574 -0.9681085800286385
109 -0.008914794819429517 -0.9767723857425153 -0.008906151773408056 -0.9770147318020466
110 -0.008914666529744864 -0.9856870522722602 -0.008889760775491595 -0.9859044925775382
111 -0.008895148010924458 -0.9945822002831847 -0.00879303547553718 -0.9946975280530754
112 -0.008918571332469583 -1.0035007716156543 -0.008920884830877185 -1.0036184128839527
113 -0.00891794771887362 -1.012418719334528 -0.008911507669836283 -1.012529920553789
114 -0.008918788423761726 -1.0213375077582898 -0.008918497059494258 -1.0214484176132832
115 -0.008919854741543531 -1.0302573624998332 -0.008923504222184419 -1.0303719218354677
116 -0.008918853336945176 -1.0391762158367783 -0.008907251246273517 -1.0392791730817412
117 -0.008917274419218302 -1.0480934902559966 -0.008958568563684821 -1.048237741645426
118 -0.008914173301309346 -1.057007663557306 -0.008910432225093246 -1.0571481738705193
119 -0.008914202358573676 -1.0659218659158798 -0.00891996044665575 -1.066068134317175
120 -0.00891307876445353 -1.0748349446803334 -0.00893067023716867 -1.0749988045543437
121 -0.008913411945104598 -1.083748356625438 -0.008907824475318193 -1.083906629029662
122 -0.008911585062742233 -1.0926599416881801 -0.008915784815326334 -1.0928224138449882
123 -0.008912565791979432 -1.1015725074801597 -0.008901248592883349 -1.1017236624378717
124 -0.008905971283093094 -1.1104784787632527 -0.008769696718081832 -1.1104933591559536
125 -0.008914912585169077 -1.1193933913484218 -0.008915336662903428 -1.119408695818857
126 -0.008913333853706717 -1.1283067252021284 -0.008910835534334183 -1.128319531353191
127 -0.008913708291947842 -1.1372204334940763 -0.008911084476858377 -1.1372306158300494
128 -0.008912446303293109 -1.1461328797973693 -0.008900634432211518 -1.146131250262261
129 -0.008914340799674392 -1.1550472205970437 -0.0089149197563529 -1.1550461700186139
130 -0.008913940750062466 -1.1639611613471061 -0.008917540637776255 -1.16396371065639
131 -0.008909033006057143 -1.1728701943531632 -0.008901341771706938 -1.172865052428097
132 -0.008910480327904225 -1.1817806746810675 -0.008910979283973575 -1.1817760317120707
133 -0.008920224150642753 -1.1907008988317103 -0.008706260612234474 -1.1904822923243052
134 -0.008913613995537162 -1.1996145128272475 -0.008913433039560914 -1.199395725363866
135 -0.008915011072531343 -1.2085295238997789 -0.008914433233439923 -1.208310158597306
136 -0.008914830908179284 -1.217444354807958 -0.008913100557401776 -1.2172232591547076
137 -0.00891425907611847 -1.2263586138840765 -0.008916042046621442 -1.226139301201329
138 -0.008913134504109622 -1.235271748388186 -0.008911073906347156 -1.2350503751076762
139 -0.008913354901596903 -1.244185103289783 -0.008916501887142658 -1.243966876994819
140 -0.008913800586014986 -1.253098903875798 -0.008935163542628289 -1.2529020405374471
141 -0.008911525970324874 -1.262010429846123 -0.008899320242926478 -1.2618013607803735
142 -0.00890963738784194 -1.270920067233965 -0.008908629091456533 -1.2707099898718301
143 -0.008909445023164153 -1.279829512257129 -0.008913984755054116 -1.2796239746268843
144 -0.008909400273114442 -1.2887389125302435 -0.008900682255625725 -1.28852465688251
145 -0.00891003031283617 -1.2976489428430797 -0.008911254489794374 -1.2974359113723044
146 -0.008907136972993612 -1.3065560798160734 -0.00890704090707004 -1.3063429522793744
147 -0.008907841704785823 -1.3154639215208592 -0.008911801455542444 -1.3152547537349168
148 -0.008907680073753 -1.3243716015946123 -0.008910627663135528 -1.3241653813980523
149 -0.00890785763040185 -1.3332794592250141 -0.008914088597521186 -1.3330794699955735
150 -0.008905859990045428 -1.3421853192150595 -0.008938813814893365 -1.3420182838104668
151 -0.008908562501892448 -1.351093881716952 -0.008882897673174739 -1.3509011814836416
152 -0.008905801130458713 -1.3599996828474108 -0.0089239785913378 -1.3598251600749793
153 -0.008903736993670464 -1.3689034198410812 -0.008931406680494547 -1.368756566755474
154 -0.008905275585129857 -1.377808695426211 -0.008928937651216984 -1.377685504406691
155 -0.008901913370937108 -1.3867106087971481 -0.00890668728388846 -1.3865921916905795
156 -0.008903305744752288 -1.3956139145419004 -0.008918557455763221 -1.3955107491463428
157 -0.008903691451996565 -1.404517605993897 -0.008925874950364232 -1.404436624096707
158 -0.008907993929460645 -1.4134255999233578 -0.009024528739973902 -1.413461152836681
159 -0.008899505762383342 -1.422325105685741 -0.008893744228407741 -1.4223548970650888
160 -0.00889741638675332 -1.4312225220724943 -0.008898763777688145 -1.4312536608427768
161 -0.008897862117737531 -1.440120384190232 -0.008899490535259246 -1.4401531513780361
162 -0.00889808782376349 -1.4490184720139954 -0.008894599135965109 -1.4490477505140011
163 -0.008900379436090589 -1.457918851450086 -0.008906306559219956 -1.457954057073221
164 -0.008888884773477912 -1.4668077362235639 -0.008951410511508584 -1.4669054675847295
165 -0.008896907651796937 -1.4757046438753607 -0.008905649231746793 -1.4758111168164763
166 -0.00889674830250442 -1.4846013921778651 -0.008884801343083382 -1.4846959181595596
167 -0.008896847441792487 -1.4934982396196577 -0.008843310410156846 -1.4935392285697164
168 -0.008896401524543763 -1.5023946411442015 -0.008896521385759115 -1.5024357499554755
169 -0.00889577022753656 -1.511290411371738 -0.008898285822942853 -1.5113340357784184
170 -0.00889462702907622 -1.5201850384008142 -0.008884514402598142 -1.5202185501810166
171 -0.008885920513421297 -1.5290709589142355 -0.008914647996425629 -1.5291331981774423
172 -0.00889520077034831 -1.5379661596845837 -0.008892298070713877 -1.538025496248156
173 -0.008895293483510614 -1.5468614531680944 -0.008885908918455244 -1.5469114051666113
174 -0.008896265225484968 -1.5557577183935793 -0.008893353957682848 -1.555804759124294
175 -0.008895731857046485 -1.5646534502506257 -0.008892869763076305 -1.5646976288873704
176 -0.008887887839227915 -1.5735413380898537 -0.008786231698468327 -1.5734838605858388
177 -0.008898332342505455 -1.5824396704323591 -0.008900490729138255 -1.5823843513149771
178 -0.008896456845104695 -1.5913361272774638 -0.008888699999079108 -1.5912730513140563
179 -0.008897437388077379 -1.6002335646655412 -0.008898018673062325 -1.6001710699871186
180 -0.00889582522213459 -1.6091293898876757 -0.008894133660942317 -1.6090652036480608
181 -0.00889656161889434 -1.61802595150657 -0.00888781906105578 -1.6179530227091166
182 -0.008891631662845612 -1.6269175831694156 -0.009008875209838152 -1.6269618979189546
183 -0.008891707379370927 -1.6358092905487864 -0.008891291078180074 -1.6358531889971346
184 -0.0088937449734658 -1.6447030355222523 -0.008894848916679621 -1.6447480379138142
185 -0.008893819386139512 -1.6535968549083917 -0.008892922243103386 -1.6536409601569175
186 -0.008892587246373295 -1.662489442154765 -0.008891518507152796 -1.6625324786640703
187 -0.008892908412963151 -1.671382350567728 -0.008896368835121394 -1.6714288474991916
188 -0.008891516970470548 -1.6802738675381987 -0.008895359095185995 -1.6803242065943775
189 -0.008883795002475381 -1.6891576625406741 -0.008969194861128927 -1.6892934014555065
190 -0.008889127522706985 -1.698046790063381 -0.008897059643641115 -1.6981904610991476
191 -0.008890614518895746 -1.706937404582277 -0.008894506422802807 -1.7070849675219504
192 -0.008890087995678187 -1.715827492577955 -0.008891860255971551 -1.715976827777922
193 -0.008890843437984585 -1.7247183360159397 -0.008889984991401433 -1.7248668127693234
194 -0.008889871649444103 -1.7336082076653838 -0.008889319701120257 -1.7337561324704436
195 -0.008889838820323348 -1.7424980464857072 -0.00888548088259995 -1.7426416133530436
196 -0.00892573082819581 -1.751423777313903 -0.008530405582860112 -1.7511720189359037
197 -0.008900578320026397 -1.7603243556339294 -0.008899579662829638 -1.7600715985987334
198 -0.00889527564868331 -1.7692196312826127 -0.008896850701421499 -1.768968449300155
199 -0.008896259451285004 -1.7781158907338976 -0.008896996034309268 -1.7778654453344642
200 -0.008895075973123312 -1.7870109667070209 -0.008898372389376163 -1.7867638177238403
201 -0.008895048452541233 -1.795906015159562 -0.00889544622041285 -1.7956592639442532
202 -0.008894980745390057 -1.804800995904952 -0.008894852409139276 -1.8045541163533925
203 -0.008894054312258958 -1.813695050217211 -0.008893032418563962 -1.8134471487719563
204 -0.00889485152438283 -1.8225899017415936 -0.008892239956185221 -1.8223393887281416
205 -0.00889528300613165 -1.8314851847477254 -0.008891888475045562 -1.8312312772031871
206 -0.00889536258764565 -1.840380547335371 -0.008904281351715327 -1.8401355585549024
207 -0.008888653246685863 -1.8492692005820568 -0.008837242051959038 -1.8489728006068615
208 -0.008894165139645338 -1.858163365721702 -0.008902514493092895 -1.8578753150999545
209 -0.00889390129595995 -1.867057267017662 -0.00889133382588625 -1.8667666489258408
210 -0.008895306894555689 -1.8759525739122176 -0.008880277583375572 -1.8756469265092164
211 -0.008894442906603217 -1.8848470168188207 -0.008890785137191414 -1.8845377116464077
212 -0.0088946589268744 -1.893741675745695 -0.008897059690207243 -1.8934347713366149
213 -0.008894523326307534 -1.9026361990720027 -0.008906977018341422 -1.9023417483549563
214 -0.008892386220395565 -1.9115285852923982 -0.008895362727344036 -1.9112371110823003
215 -0.00889320345595479 -1.920421788748353 -0.008891712501645088 -1.9201288235839453
216 -0.008891664817929268 -1.9293134535662824 -0.008884724555537104 -1.9290135481394823
217 -0.008894220599904657 -1.9382076741661871 -0.008887801319360733 -1.937901349458843
218 -0.008898049173876644 -1.9471057233400637 -0.00893868738785386 -1.946840036846697
219 -0.008891485165804625 -1.9559972085058683 -0.008889125799760223 -1.9557291626464572
220 -0.00889087920077145 -1.9648880877066397 -0.008889846596866846 -1.964619009243324
221 -0.008888477459549904 -1.9737765651661896 -0.008855180582031608 -1.9734741898253556
222 -0.008889259863644838 -1.9826658250298343 -0.008813905017450451 -1.982288094842806
223 -0.008894937671720981 -1.9915607627015552 -0.008888212125748396 -1.9911763069685544
224 -0.0088949684984982 -2.0004557312000535 -0.008896666951477528 -2.000072973920032
225 -0.008894709590822458 -2.0093504407908758 -0.008895675791427493 -2.0089686497114596
226 -0.008894057711586356 -2.018244498502462 -0.008895904757082462 -2.017864554468542
227 -0.00889419037848711 -2.027138688880949 -0.008897826913744212 -2.0267623813822864
228 -0.008894141297787428 -2.0360328301787365 -0.008896507509052753 -2.035658888891339
229 -0.00889264177531004 -2.0449254719540466 -0.008893288346007467 -2.0445521772373465
230 -0.008892398374155164 -2.053817870328202 -0.008889440773054957 -2.0534416180104014
231 -0.00889473152346909 -2.062712601851671 -0.008897856855764986 -2.0623394748661665
232 -0.008890148345381021 -2.071602750197052 -0.008771714428439737 -2.0711111892946064
233 -0.008894335385411978 -2.080497085582464 -0.00889714015647769 -2.080008329451084
234 -0.00889474181458354 -2.0893918273970478 -0.0088914739433676 -2.0888998033944515
235 -0.008894306281581521 -2.0982861336786294 -0.008896078914403915 -2.0977958823088554
236 -0.00889394930563867 -2.107180082984268 -0.008890559384599327 -2.1066864416934545
237 -0.00889367233030498 -2.1160737553145728 -0.008895472018048167 -2.1155819137115026
238 -0.008893857710063457 -2.124967613024636 -0.008895427407696842 -2.1244773411191993
239 -0.008892173040658235 -2.1338597860652944 -0.008894150238484144 -2.1333714913576833
240 -0.008891272498294711 -2.142751058563589 -0.008903771918267012 -2.1422752632759505
241 -0.008891767961904407 -2.1516428265254937 -0.008895885199308395 -2.151171148475259
242 -0.008890869142487646 -2.1605336956679815 -0.008858594112098217 -2.160029742587357
243 -0.008895480586215854 -2.1694291762541975 -0.00893207504414022 -2.1689618176314975
244 -0.008890900248661637 -2.178320076502859 -0.008896366553381085 -2.1778581841848785
245 -0.0088896787725389 -2.187209755275398 -0.008899856032803655 -2.1867580402176823
246 -0.008884392119944096 -2.196094147395342 -0.008758343383669853 -2.195516383601352
247 -0.008892757911235094 -2.204986905306577 -0.008887402713298798 -2.204403786314651
248 -0.008892950834706426 -2.2138798561412836 -0.008896517101675272 -2.213300303416326
249 -0.008891566935926676 -2.2227714230772104 -0.008891375549137593 -2.222191678965464
250 -0.008892202423885465 -2.231663625501096 -0.008891603304073214 -2.231083282269537
251 -0.008892242796719074 -2.240555868297815 -0.00889814319089055 -2.2399814254604276
252 -0.008891697507351637 -2.2494475658051667 -0.008891272731125355 -2.248872698191553
253 -0.008891114965081215 -2.258338680770248 -0.008877581590786577 -2.2577502797823397
254 -0.008886581473052501 -2.2672252622433002 -0.008845361974090337 -2.26659564175643
255 -0.008891191240400076 -2.2761164534837004 -0.008903740858659148 -2.275499382615089
256 -0.008890149602666497 -2.2850066030863667 -0.008893892215564848 -2.284393274830654
257 -0.008890750911086797 -2.2938973539974534 -0.00889657875522971 -2.2932898535858834
258 -0.008892261842265724 -2.302789615839719 -0.00889821546152234 -2.3021880690474057
259 -0.008889929158613086 -2.311679544998332 -0.008891688799485565 -2.3110797578468913
260 -0.008889648970216513 -2.3205691939685487 -0.008877106942236423 -2.3199568647891278
261 -0.008891131402924657 -2.3294603253714734 -0.008877751510590315 -2.328834616299718
262 -0.008891057968139649 -2.3383513833396132 -0.00888394182547927 -2.3377185581251974
263 -0.008892541099339724 -2.347243924438953 -0.008926942013204098 -2.3466455001384015
264 -0.00888901730068028 -2.3561329417396335 -0.008893138915300369 -2.3555386390537016
265 -0.00888990336097777 -2.3650228451006114 -0.008912364300340415 -2.3644510033540422
266 -0.00888804872520268 -2.373910893825814 -0.008888102415949107 -2.3733391057699915
267 -0.008888745261356235 -2.3827996390871706 -0.008908457541838288 -2.3822475633118296
268 -0.008887274609878659 -2.391686913697049 -0.008890047669410706 -2.3911376109812403
269 -0.008887508884072304 -2.4005744225811214 -0.008894965797662736 -2.4000325767789032
270 -0.008888704888522624 -2.409463127469644 -0.008899383945390582 -2.408931960724294
271 -0.008885240880772471 -2.4183483683504163 -0.008897099364548921 -2.4178290600888426
272 -0.008886588411405683 -2.427234956761822 -0.008891624212265015 -2.4267206843011078
273 -0.00888293469324708 -2.436117891455069 -0.008848887169733644 -2.4355695714708414
274 -0.008899570116773248 -2.4450174615718425 -0.008963799150660635 -2.444533370621502
275 -0.008884034305810928 -2.4539014958776533 -0.008880407270044088 -2.453413777891546
276 -0.008884607441723346 -2.4627861033193765 -0.008881602250039578 -2.462295380141586
277 -0.008884506300091743 -2.4716706096194683 -0.00888317315839231 -2.4711785532999784
278 -0.008884011954069137 -2.4805546215735372 -0.008892196463420987 -2.4800707497633994
279 -0.008885927265509963 -2.489440548839047 -0.008878772985190153 -2.4889495227485896
280 -0.008885147282853723 -2.498325696121901 -0.008882867684587837 -2.4978323904331776
281 -0.008885489450767637 -2.5072111855726686 -0.008883400820195675 -2.5067157912533733
282 -0.008885050192475319 -2.516096235765144 -0.00888934163376689 -2.5156051328871403
283 -0.008885246608406306 -2.5249814823735504 -0.008887582737952471 -2.524492715625093
284 -0.00888540418818593 -2.533866886561736 -0.00890240715816617 -2.533395122783259
285 -0.008889666711911558 -2.5427565532736476 -0.008838038472458721 -2.542233161255718
286 -0.008885075617581607 -2.5516416288912294 -0.008876334596425294 -2.551109495852143
287 -0.008885340252891182 -2.5605269691441204 -0.008885974669829011 -2.5599954705219723
288 -0.008885279810056091 -2.5694122489541766 -0.008888629684224724 -2.568884100206197
289 -0.00888499915599823 -2.5782972481101747 -0.008891408517956733 -2.5777755087241534
290 -0.008884458057582378 -2.587181706167757 -0.008889793790876866 -2.5866653025150304
291 -0.00888701668009162 -2.5960687228478485 -0.00887004267424345 -2.595535345189274
292 -0.008877079980447889 -2.6049458028282966 -0.008902273094281554 -2.6044376182835554
293 -0.00888484283350408 -2.6138306456618006 -0.008879845356568694 -2.613317463640124
294 -0.008885417878627778 -2.6227160635404285 -0.008886408014222979 -2.6222038716543468
295 -0.008884574985131621 -2.63160063852556 -0.008889475231990218 -2.631093346886337
296 -0.00888343881815672 -2.640484077343717 -0.008871356211602687 -2.6399647030979394
297 -0.008879846800118685 -2.649363924143836 -0.009053336270153523 -2.649018039368093
298 -0.008879628172144294 -2.65824355231598 -0.008876782655715943 -2.6578948220238092
299 -0.008880437025800348 -2.6671239893417806 -0.00888202334754169 -2.6667768453713507
300 -0.008880583988502621 -2.676004573330283 -0.008882211660966277 -2.675659057032317
301 -0.008880303939804435 -2.6848848772700875 -0.00888173533603549 -2.6845407923683524
302 -0.008880313765257598 -2.6937651910353453 -0.008882829267531634 -2.6934236216358842
303 -0.008880207780748606 -2.702645398816094 -0.008876094687730074 -2.702299716323614
304 -0.008880897378548979 -2.7115262961946427 -0.008841717522591353 -2.7111414338462057
305 -0.008880846062675118 -2.7204071422573177 -0.0088771500159055 -2.720018583862111
306 -0.008881403738632799 -2.7292885459959506 -0.008854736620560289 -2.7288733204826716
307 -0.008877046732231974 -2.7381655927281825 -0.008939843950793147 -2.7378131644334647
308 -0.008879872178658843 -2.7470454649068414 -0.00887882113456726 -2.746691985568032
309 -0.008880817936733365 -2.755926282843575 -0.008880784548819066 -2.755572770116851
310 -0.008879736391827464 -2.7648060192354023 -0.008878762228414416 -2.7644515323452654
311 -0.00888034924864769 -2.77368636848405 -0.008895242353901267 -2.7733467746991667
312 -0.008882260089740157 -2.7825686285737903 -0.008846564125269652 -2.7821933388244364
313 -0.008880193764343857 -2.791448822338134 -0.00887310104444623 -2.7910664398688825
314 -0.008882832992821933 -2.800331655330956 -0.008889233227819204 -2.7999556730967017
315 -0.008875925606116653 -2.809207580937073 -0.008813325222581625 -2.8087689983192834
316 -0.008882250729948282 -2.818089831667021 -0.008880930487066507 -2.81764992880635
317 -0.008882002532482147 -2.826971834199503 -0.008882338320836425 -2.8265322671271864
318 -0.008882610080763697 -2.8358544442802667 -0.008887290861457587 -2.835419557988644
319 -0.008886059746146202 -2.844740504026413 -0.008856970071792602 -2.8442765280604365
320 -0.008880493137985468 -2.8536209971643984 -0.008894061762839555 -2.853170589823276
321 -0.008882277412340045 -2.8625032745767385 -0.008893250999972225 -2.8620638408232484
322 -0.008881618641316891 -2.8713848932180555 -0.008875148557126521 -2.8709389893803747
323 -0.008856579568237067 -2.8802414727862926 -0.008739605266600847 -2.8796785946469754
324 -0.00888356687501073 -2.8891250396613035 -0.008885629056021572 -2.888564223702997
325 -0.008883142797276377 -2.8980081824585797 -0.00888628326356411 -2.8974505069665613
326 -0.008883349923416972 -2.9068915323819966 -0.008882155548781157 -2.9063326625153425
327 -0.008883625408634544 -2.9157751577906312 -0.008884552167728543 -2.915217214683071
328 -0.008883582102134824 -2.924658739892766 -0.008886359771713615 -2.9241035744547847
329 -0.00888513601385057 -2.933543875906617 -0.008863103389739991 -2.932966677844525
330 -0.008883122587576509 -2.9424269984941933 -0.008836410660296678 -2.9418030885048214
331 -0.008885554550215603 -2.951312553044409 -0.008890586532652378 -2.9506936750374737
332 -0.00888448255136609 -2.960197035595775 -0.008882937440648674 -2.959576612478122
333 -0.008884698385372758 -2.969081733981148 -0.008882308891043068 -2.9684589213691654
334 -0.00888689369894564 -2.9779686276800934 -0.00889061284251511 -2.9773495342116805
335 -0.008883821545168757 -2.986852449225262 -0.00889395740814507 -2.9862434916198257
336 -0.008883068338036537 -2.9957355175632987 -0.008892949670553207 -2.995136441290379
337 -0.008883947134017944 -3.0046194646973166 -0.008891455829143524 -3.0040278971195224
338 -0.008883060328662396 -3.013502525025979 -0.008879984822124242 -3.0129078819416466
339 -0.008885562280192971 -3.022388087306172 -0.008862220589071513 -3.021770102530718
340 -0.008882880117744208 -3.031270967423916 -0.008901307312771677 -3.0306714098434897
341 -0.008883362961933016 -3.040154330385849 -0.00888245846144855 -3.0395538683049383
342 -0.008883064473047852 -3.049037394858897 -0.00887993024662137 -3.0484337985515597
343 -0.008883250271901488 -3.0579206451307983 -0.008883149782195687 -3.0573169483337552
344 -0.008883487898856401 -3.0668041330296547 -0.008885381184518338 -3.0662023295182737
345 -0.008882780838757754 -3.0756869138684126 -0.008878688979893922 -3.0750810184981674
346 -0.008884222898632287 -3.0845711367670448 -0.008862682525068522 -3.083943701023236
347 -0.008881752658635379 -3.0934528894256803 -0.008869020501151681 -3.0928127215243877
348 -0.00890652583912015 -3.1023594152648006 -0.008759555639699101 -3.101572277164087
349 -0.008886877819895745 -3.1112462930846965 -0.008894725143909455 -3.1104670023079963
350 -0.008885840326547623 -3.120132133411244 -0.008887606952339411 -3.119354609260336
351 -0.008885847218334676 -3.129017980629579 -0.008886975236237049 -3.128241584496573
352 -0.00888498886488378 -3.137902969494463 -0.008885364979505539 -3.1371269494760785
353 -0.008884963439777493 -3.1467879329342403 -0.008884612284600735 -3.1460115617606794
354 -0.008884563762694597 -3.1556724966969347 -0.008888897439464926 -3.154900459200144
355 -0.008881587302312255 -3.164554083999247 -0.008902711467817426 -3.1638031706679617
356 -0.008884769771248103 -3.173438853770495 -0.008885995065793396 -3.1726891657337553
357 -0.0088846436701715 -3.1823234974406667 -0.008963850559666753 -3.181653016293422
358 -0.00888215061277151 -3.191205648053438 -0.008883797749876975 -3.190536814043299
359 -0.00888234432786703 -3.200087992381305 -0.008887933986261486 -3.19942474802956
360 -0.008882285514846443 -3.2089702778961513 -0.00887730922549963 -3.2083020572550596
361 -0.008879093499854208 -3.2178493713960057 -0.00885415361262858 -3.2171562108676883
362 -0.008883974654600025 -3.226733346050606 -0.008867299510166049 -3.2260235103778543
363 -0.008884399151429533 -3.235617745202035 -0.008878644742071628 -3.2349021551199257
364 -0.008881321316584945 -3.24449906651862 -0.008902947651222348 -3.243805102771148
365 -0.008881715964525938 -3.253380782483146 -0.008882429311051964 -3.2526875320822
366 -0.008880372485145926 -3.262261154968292 -0.008896063175052404 -3.2615835952572523
367 -0.008881632704287767 -3.27114278767258 -0.008880113204941153 -3.2704637084621933
368 -0.008879164466634393 -3.280021952139214 -0.00890607270412147 -3.2793697811663147
369 -0.008880222542211413 -3.2889021746814255 -0.008877942524850368 -3.288247723691165
370 -0.008879916695877909 -3.2977820913773033 -0.008886147756129503 -3.2971338714472944
371 -0.008880116837099194 -3.3066622082144024 -0.008881832659244537 -3.3060157041065388
372 -0.008880054345354438 -3.315542262559757 -0.008877605525776744 -3.3148933096323154
373 -0.008880838938057422 -3.324423101497814 -0.008879933226853608 -3.323773242859169
374 -0.008880675956606864 -3.3333037774544207 -0.00888116774149239 -3.3326544106006613
375 -0.008880829950794578 -3.3421846074052155 -0.008884292608126999 -3.3415387032087884
376 -0.008880375931039453 -3.351064983336255 -0.008877284079790115 -3.3504159872885784
377 -0.008881142269819975 -3.359946125606075 -0.008856221521273255 -3.3592722088098514
378 -0.008879637951031328 -3.3688257635571066 -0.008910218952223659 -3.368182427762075
379 -0.008880425384268165 -3.377706188941375 -0.008875688398256898 -3.377058116160332
380 -0.00887943310663104 -3.3865856220480057 -0.008882883563637733 -3.3859409997239696
381 -0.008871070761233567 -3.395456692809239 -0.008915767166763544 -3.394856766890733
382 -0.008879568660631776 -3.404336261469871 -0.008879495318979025 -3.403736262209712
383 -0.008879597904160619 -3.4132158593740316 -0.008877364546060562 -3.4126136267557725
384 -0.008879209961742162 -3.4220950693357737 -0.008877859683707356 -3.42149148643948
385 -0.008879028586670756 -3.4309740979224443 -0.008880003914237022 -3.430371490353717
386 -0.008878860110417008 -3.439852958032861 -0.008874976355582476 -3.4392464667092995
387 -0.008881137566640973 -3.448734095599502 -0.008880701567977666 -3.448127168277277
388 -0.00887872320599854 -3.4576128188055004 -0.008860633103176951 -3.456987801380454
389 -0.008875159546732903 -3.4664879783522333 -0.008833158109337092 -3.465820959489791
390 -0.00887942099943757 -3.4753673993516707 -0.008874701429158449 -3.4746956609189494
391 -0.008880577702075242 -3.484247977053746 -0.00887541458941996 -3.4835710755083693
392 -0.008879964146763087 -3.493127941200509 -0.008862257143482566 -3.492433332651852
393 -0.008880195114761591 -3.5020081363152706 -0.008890161896124483 -3.5013234945479765
394 -0.008880262495949864 -3.5108883988112205 -0.008885846566408872 -3.5102093411143853
395 -0.008881988283246756 -3.5197703870944674 -0.008892565546557308 -3.519101906660943
396 -0.008879828732460737 -3.528650215826928 -0.0088420448359102 -3.527943951496853
397 -0.008880531322211027 -3.5375307471491393 -0.00888101002201438 -3.5368249615188674
398 -0.008879046840593218 -3.5464097939897323 -0.008857439458370208 -3.5456824009772374
399 -0.00888118864968419 -3.5552909826394163 -0.008901563147082925 -3.5545839641243204
400 -0.008880490763112902 -3.564171473402529 -0.008878267649561167 -3.5634622317738818
401 -0.008880533324554563 -3.573052006727084 -0.008880892349407078 -3.572343124123289
402 -0.008880432322621345 -3.581932439049705 -0.008882380137220026 -3.5812255042605092
403 -0.008875535847619177 -3.5908079748973245 -0.008870172780007124 -3.5900956770405164
404 -0.008879276784136891 -3.5996872516814613 -0.008879247680306434 -3.5989749247208227
405 -0.008879759162664414 -3.608567010844126 -0.00888210185803473 -3.6078570265788574
406 -0.008879007399082183 -3.617446018243208 -0.008880604384467005 -3.6167376309633243
407 -0.008879358507692814 -3.6263253767509007 -0.008883641893044114 -3.6256212728563684
408 -0.008879890944808722 -3.6352052676957096 -0.008878361992537975 -3.6344996348489063
409 -0.008879176434129476 -3.644084444129839 -0.008878378197550774 -3.643378013046457
410 -0.00887728757224977 -3.6529617317020886 -0.00889047938399017 -3.6522684924304474
411 -0.008878646092489362 -3.661840377794578 -0.008886313159018755 -3.661154805589466
412 -0.008878961065784096 -3.670719338860362 -0.008878358686342836 -3.670033164275809
413 -0.008878279197961091 -3.679597618058323 -0.00887664407491684 -3.678909808350726
414 -0.008879023930057883 -3.6884766419883808 -0.008875879645347595 -3.6877856879960733
415 -0.008871497120708227 -3.697348139109089 -0.008789108647033573 -3.696574796643107
416 -0.008880469342693686 -3.7062286084517826 -0.008875076379626989 -3.705449873022734
417 -0.008880613697692752 -3.7151092221494753 -0.008879839442670345 -3.714329712465404
418 -0.00888054226525128 -3.7239897644147266 -0.008886700170114637 -3.723216412635519
419 -0.008880791533738375 -3.732870555948465 -0.008871073788031935 -3.7320874864235507
420 -0.008882523979991674 -3.741753079928457 -0.008887290535494686 -3.7409747769590456
421 -0.008880172530189157 -3.750633252458646 -0.00888211140409112 -3.7498568883631367
422 -0.008880071248859167 -3.7595133237075054 -0.008881486067548395 -3.7587383744306853
423 -0.008881599362939595 -3.7683949230704448 -0.008878932241350413 -3.7676173066720358
424 -0.008882981864735484 -3.7772779049351803 -0.008914236025884748 -3.7765315426979207
425 -0.00887856907211244 -3.7861564740072926 -0.008883043797686696 -3.7854145864956075
426 -0.008879370847716927 -3.7950358448550094 -0.008881536591798068 -3.7942961230874057
427 -0.008880967460572719 -3.803916812315582 -0.008888379391282796 -3.8031845024786883
428 -0.008878687862306833 -3.812795500177889 -0.00888232160359621 -3.8120668240822844
429 -0.008878602227196098 -3.821674102405085 -0.008873262768611312 -3.8209400868508956
430 -0.00888035586103797 -3.830554458266123 -0.008884916640818119 -3.8298250034917136
431 -0.008877965807914733 -3.8394324240740376 -0.008986009284853935 -3.8388110127765676
432 -0.008874675584957003 -3.8483070996589945 -0.008869120106101035 -3.8476801328826684
433 -0.008876704098656773 -3.857183803757651 -0.00887550637125969 -3.856555639253928
434 -0.008877809625118971 -3.86606161338277 -0.00887974794022739 -3.8654353871941556
435 -0.008877387642860413 -3.8749390010256306 -0.008878242084756493 -3.874313629278912
436 -0.0088774218223989 -3.8838164228480294 -0.008876422327011824 -3.883190051605924
437 -0.00887768091633916 -3.8926941037643688 -0.0088780433870852 -3.892068094993009
438 -0.00887714079581201 -3.9015712445601807 -0.00887708500958979 -3.9009451800025987
439 -0.008877735398709775 -3.9104489799588906 -0.008875195216387511 -3.9098203752189864
440 -0.008877026941627264 -3.919326006900518 -0.008873168472200632 -3.918693543691187
441 -0.008877577679231762 -3.9282035845797494 -0.008873881911858917 -3.927567425603046
442 -0.008877437841147185 -3.9370810224208967 -0.008862948045134544 -3.9364303736481805
443 -0.00887869754806161 -3.9459597199689584 -0.008873045723885298 -3.945303419372066
444 -0.008878196915611624 -3.95483791688457 -0.008873193664476276 -3.9541766130365423
445 -0.00887804115191102 -3.963715958036481 -0.008879352873191238 -3.9630559659097337
446 -0.008878960227593779 -3.9725949182640745 -0.008875723090022802 -3.9719316889997565
447 -0.008877990441396833 -3.9814729087054714 -0.008875007648020983 -3.9808066966477775
448 -0.008877371950075031 -3.9903502806555466 -0.008868570113554597 -3.989675266761332
449 -0.008878486789762973 -3.9992287674453095 -0.008879705192521214 -3.9985549719538533
450 -0.008877693815156818 -4.008106461260466 -0.008881299290806055 -4.007436271244659
451 -0.008877285104244948 -4.016983746364711 -0.008873249869793653 -4.016309521114453
452 -0.008875896781682968 -4.025859643146394 -0.00881926752626896 -4.025128788640721
453 -0.008879033848643303 -4.034738676995038 -0.008875312563031913 -4.034004101203753
454 -0.008879277622327209 -4.043617954617365 -0.008876801980659366 -4.042880903184413
455 -0.008879293827340007 -4.052497248444705 -0.008879072545096279 -4.051759975729509
456 -0.008881453424692154 -4.061378701869397 -0.008799339178949594 -4.060559314908459
457 -0.008880119770765305 -4.070258821640162 -0.008878344530239701 -4.069437659438699
458 -0.008879858767613769 -4.079138680407776 -0.008874800708144902 -4.078312460146844
459 -0.008880856772884726 -4.088019537180661 -0.008885204372927547 -4.087197664519771
460 -0.008878088602796198 -4.096897625783457 -0.008848662534728647 -4.0960463270545
461 -0.008880683360621333 -4.105778309144078 -0.008883802732452751 -4.104930129786953
462 -0.008884232491254807 -4.114662541635333 -0.008850524155423044 -4.113780653942376
463 -0.008881302922964096 -4.123543844558297 -0.008878684276714921 -4.122659338219091
464 -0.008880705060437321 -4.132424549618734 -0.008873041905462741 -4.131532380124553
465 -0.008882901072502137 -4.141307450691236 -0.008889368269592524 -4.140421748394146
466 -0.008880809089168907 -4.150188259780404 -0.008871274581179023 -4.149293022975325
467 -0.008880629064515233 -4.15906888884492 -0.008878163155168295 -4.1581711861304935
468 -0.00888114171102643 -4.1679500305559465 -0.008882187167182564 -4.167053373297676
469 -0.008880770998075604 -4.176830801554022 -0.00886843684129417 -4.175921810138971
470 -0.008880814583972097 -4.185711616137994 -0.008896226435899735 -4.18481803657487
471 -0.008880815096199512 -4.194592431234194 -0.008867257833480835 -4.193685294408351
472 -0.008880204940214752 -4.203472636174409 -0.008882337901741266 -4.2025676323100924
473 -0.008880324149504303 -4.212352960323913 -0.008980543864890934 -4.211548176174984
474 -0.008878633705899119 -4.221231594029812 -0.008880394930019974 -4.220428571105003
475 -0.008878463739529252 -4.230110057769342 -0.008878200082108378 -4.229306771187112
476 -0.008877808367833495 -4.238987866137175 -0.008879820816218853 -4.238186592003331
477 -0.008878387371078133 -4.247866253508254 -0.008877138700336218 -4.247063730703667
478 -0.008878475427627564 -4.256744728935881 -0.00887933624908328 -4.25594306695275
479 -0.008877921290695668 -4.265622650226576 -0.00887751542031765 -4.264820582373068
480 -0.008879137458279729 -4.274501787684856 -0.008881755452603102 -4.2737023378256715
481 -0.008880488900467753 -4.283382276585324 -0.008891334943473338 -4.282593672769145
482 -0.008879052614793182 -4.292261329200117 -0.008851537946611643 -4.291445210715756
483 -0.00887940302491188 -4.301140732225028 -0.008879198785871267 -4.300324409501628
484 -0.008879070822149514 -4.310019803047178 -0.008878899971023202 -4.309203309472651
485 -0.008881367649883032 -4.31890117069706 -0.008888464700430632 -4.318091774173082
486 -0.008878993801772594 -4.327780164498833 -0.008880068967118859 -4.326971843140201
487 -0.008879702631384134 -4.3366598671302174 -0.00888237082399428 -4.335854213964195
488 -0.00887873680330813 -4.345538603933526 -0.008878255495801568 -4.344732469459997
489 -0.008878647349774837 -4.354417251283301 -0.008880821336060763 -4.353613290796058
490 -0.008878653356805443 -4.363295904640106 -0.008883834443986416 -4.362497125240044
491 -0.008878914499655366 -4.372174819139762 -0.008858318207785487 -4.37135544344783
492 -0.008879532432183623 -4.381054351571946 -0.008877650182694197 -4.380233093630524
493 -0.008895540423691273 -4.389949891995637 -0.008760607242584229 -4.388993700873108
494 -0.008880860777571798 -4.3988307527732085 -0.008886437024921178 -4.39788013789803
495 -0.008881180034950375 -4.407711932808159 -0.008883840776979924 -4.406763978675009
496 -0.008880637865513564 -4.416592570673672 -0.008879982493817806 -4.415643961168827
497 -0.008880466315895319 -4.425473036989568 -0.008883323613554239 -4.424527284782382
498 -0.008880111295729876 -4.434353148285298 -0.008879324281588196 -4.4334066090639705
499 -0.008880379935726523 -4.4432335282210245 -0.008879838231950998 -4.442286447295921
500 -0.008879559068009257 -4.4521130872890335 -0.008882810268551112 -4.451169257564472
501 -0.00888026375323534 -4.460993351042269 -0.008894402394071221 -4.460063659958544
502 -0.008880282659083605 -4.4698736337013525 -0.008882900699973106 -4.468946560658517
503 -0.008879420766606926 -4.478753054467959 -0.008879372524097562 -4.477825933182614
504 -0.008879474876448513 -4.487632529344408 -0.008887591073289514 -4.4867135242559035
505 -0.00887843850068748 -4.496510967845095 -0.008848799671977759 -4.4955623239278815
506 -0.008880168758332729 -4.5053911366034285 -0.008881715545430779 -4.504444039473312
507 -0.00887937881052494 -4.514270515413953 -0.008880502078682184 -4.513324541551994
508 -0.008872120501473546 -4.523142635915427 -0.008918043551966548 -4.522242585103961
509 -0.008878609072417021 -4.532021244987844 -0.008881362015381455 -4.531123947119343
510 -0.008877944387495517 -4.540899189375339 -0.00887423837557435 -4.539998185494917
511 -0.008878442132845521 -4.549777631508184 -0.008881006250157952 -4.548879191745075
512 -0.008878328604623675 -4.558655960112808 -0.008885445725172757 -4.557764637470248
513 -0.008876296086236834 -4.567532256199045 -0.008905989164486528 -4.5666706266347346
514 -0.008877309039235115 -4.57640956523828 -0.008875612914562226 -4.575546239549297
515 -0.00887868981808424 -4.585288255056365 -0.008876796858385206 -4.584423036407682
516 -0.00888675539754331 -4.594175010453908 -0.009024428389966487 -4.593447464797649
517 -0.008876320719718934 -4.603051331173627 -0.008874424453824758 -4.602321889251473
518 -0.008874927507713437 -4.611926258681341 -0.008873774064704775 -4.611195663316178
519 -0.008875368302688003 -4.620801626984028 -0.008875575941056013 -4.620071239257235
520 -0.008874655654653906 -4.629676282638682 -0.008876007795333863 -4.628947247052569
521 -0.008874577796086669 -4.638550860434769 -0.00887545347213745 -4.637822700524707
522 -0.008874831488355994 -4.647425691923125 -0.008874059142544865 -4.646696759667251
523 -0.008873937046155333 -4.656299628969281 -0.008903430867940187 -4.655600190535192
524 -0.008873590268194675 -4.6651732192374755 -0.0088658282533288 -4.664466018788521
525 -0.008875239174813032 -4.6740484584122886 -0.00887570008635521 -4.673341718874876
526 -0.00887404209934175 -4.68292250051163 -0.008886525267735123 -4.682228244142611
527 -0.00887695150449872 -4.691799452016129 -0.00884402827359736 -4.691072272416209
528 -0.00887984000146389 -4.700679292017593 -0.008872074075043201 -4.699944346491252
529 -0.008875576592981816 -4.709554868610575 -0.00887747765518725 -4.7088218241464395
530 -0.00887532033957541 -4.71843018895015 -0.00887613813392818 -4.717697962280368
531 -0.008874681405723095 -4.727304870355874 -0.008883115043863654 -4.726581077324231
532 -0.008875711727887392 -4.736180582083761 -0.008894300740212201 -4.735475378064443
533 -0.008875243505463004 -4.7450558255892235 -0.008878260804340243 -4.744353638868783
534 -0.008875229302793742 -4.753931054892017 -0.008869757410138845 -4.753223396278922
535 -0.00887518492527306 -4.76280623981729 -0.008873631432652473 -4.762097027711574
536 -0.00887574111111462 -4.771681980928404 -0.008877319982275367 -4.7709743476938495
537 -0.008875442668795586 -4.7805574235972 -0.00887464857660234 -4.779848996270452
538 -0.008874555723741651 -4.789431979320941 -0.008884770283475518 -4.788733766553928
539 -0.008876860095188021 -4.798308839416129 -0.008857119688764214 -4.797590886242692
540 -0.008875439641997218 -4.807184279058126 -0.008852678118273616 -4.806443564360966
541 -0.008875788282603025 -4.81606006734073 -0.008859458612278104 -4.815303022973244
542 -0.008875927608460187 -4.82493599494919 -0.008869467908516527 -4.82417249088176
543 -0.008876618416979908 -4.833812613366169 -0.008881430141627789 -4.833053921023388
544 -0.00887808045372367 -4.842690693819893 -0.008892948133870959 -4.841946869157259
545 -0.008876236993819476 -4.851566930813712 -0.008877044823020697 -4.85082391398028
546 -0.008875381713733078 -4.860442312527446 -0.00887427101843059 -4.85969818499871
547 -0.008876849757507443 -4.869319162284953 -0.008914101589471101 -4.868612286588181
548 -0.008873633481562138 -4.878192795766515 -0.0088801478035748 -4.8774924343917565
549 -0.008876267215237021 -4.887069062981753 -0.008875255333259701 -4.886367689725017
550 -0.0088763568084687 -4.8959454197902215 -0.008877645945176482 -4.895245335670193
551 -0.00887503675185144 -4.9048204565420725 -0.008876444445922971 -4.904121780116116
552 -0.00887843114323914 -4.913698887685312 -0.008911559777334332 -4.91303333989345
553 -0.008874892210587858 -4.9225737798959 -0.008881246391683816 -4.9219145862851335
554 -0.00887373681180179 -4.931447516707702 -0.008926056930795312 -4.930840643215928
555 -0.00887455428019166 -4.940322070987894 -0.008872060803696513 -4.939712704019625
556 -0.008874119678512215 -4.949196190666406 -0.008875110791996122 -4.948587814811621
557 -0.008874368714168667 -4.958070559380575 -0.008875217707827687 -4.957463032519448
558 -0.00887402887456119 -4.966944588255136 -0.008870482491329313 -4.966333515010778
559 -0.008875143388286233 -4.975819731643422 -0.008864986058324576 -4.975198501069102
560 -0.008874884201213717 -4.984694615844636 -0.008886982453987002 -4.984085483523089
561 -0.008872446930035948 -4.993567062774672 -0.008839957602322101 -4.992925441125411
562 -0.008876294549554586 -5.002443357324227 -0.008862165128812194 -5.001787606254224
563 -0.008875679364427925 -5.011319036688654 -0.008865823084488512 -5.010653429338713
564 -0.008874137094244361 -5.020193173782898 -0.008889153366908431 -5.019542582705621
565 -0.008874394604936242 -5.029067568387834 -0.008901894139125944 -5.028444476844747
566 -0.008874335465952754 -5.0379419038537865 -0.008874955633655191 -5.0373194324784025
567 -0.008874189807102084 -5.046816093660889 -0.008877862989902497 -5.046197295468305
568 -0.008874647039920091 -5.0556907407008085 -0.008875952428206801 -5.055073247896512
569 -0.008873931877315045 -5.064564672578124 -0.008873102907091378 -5.063946350803604
570 -0.00887243770994246 -5.073437110288066 -0.00885098953731358 -5.072797340340917
571 -0.008875480201095343 -5.0823125904891615 -0.00887497845105827 -5.081672318791975
572 -0.008876940328627824 -5.09118953081779 -0.008906942559406161 -5.090579261351381
573 -0.008874489460140467 -5.10006402027793 -0.008880747761577368 -5.099460009112959
574 -0.008870557183399796 -5.10893457746133 -0.008847969211637973 -5.108307978324597
575 -0.008875138498842717 -5.117809715960172 -0.008876686450093985 -5.117184664774691
576 -0.008874364942312241 -5.126684080902485 -0.008875142177566886 -5.1260598069522585
577 -0.008875251421704889 -5.135559332324189 -0.008870636485517025 -5.134930443437775
578 -0.008874019188806415 -5.144433351512996 -0.008867113618180156 -5.143797557055955
579 -0.008869435172528028 -5.153302786685524 -0.008828079095110297 -5.152625636151066
580 -0.008875162433832883 -5.162177949119357 -0.008875129651278258 -5.1615007658023435
581 -0.00887620891444385 -5.171054158033801 -0.00887803458608687 -5.170378800388431
582 -0.00887547736056149 -5.1799296353943625 -0.008873135317116976 -5.1792519357055475
583 -0.008875703206285834 -5.188805338600648 -0.00887207044288516 -5.188124006148433
584 -0.008877240074798464 -5.197682578675447 -0.00887683741748333 -5.197000843565917
585 -0.008876686682924628 -5.206559265358371 -0.008871780149638653 -5.205872623715555
586 -0.008875654404982924 -5.2154349197633545 -0.008855866407975555 -5.21472849012353
587 -0.008875984326004982 -5.22431090408936 -0.008884019125252962 -5.223612509248783
588 -0.008876164769753813 -5.233187068859114 -0.008874156838282942 -5.232486666087066
589 -0.008876466425135732 -5.24206353528425 -0.00886763334274292 -5.241354299429809
590 -0.008875466743484139 -5.250939002027734 -0.008812148636206985 -5.250166448066016
591 -0.008877144753932953 -5.2598161467816675 -0.008870319044217468 -5.259036767110234
592 -0.008878072071820498 -5.268694218853488 -0.008913160162046551 -5.267949927272281
593 -0.008878133865073324 -5.277572352718561 -0.008876246260479092 -5.27682617353276
594 -0.008875867119058967 -5.28644821983762 -0.008879793202504515 -5.285705966735265
595 -0.008876800816506148 -5.2953250206541265 -0.008872798690572382 -5.294578765425838
596 -0.008877519192174077 -5.3042025398463 -0.008863434847444295 -5.303442200273282
597 -0.008877076441422105 -5.313079616287722 -0.008873945660889148 -5.3123161459341715
598 -0.008878257870674134 -5.321957874158397 -0.008853414421901106 -5.321169560356073
599 -0.008876594668254256 -5.330834468826651 -0.008870477881282568 -5.330040038237356
600 -0.008877308387309314 -5.33971177721396 -0.008868824969977141 -5.338908863207333
601 -0.008877121889963747 -5.348588899103924 -0.008891100622713565 -5.347799963830047
602 -0.008877231786027551 -5.357466130889952 -0.008877740334719419 -5.356677704164767
603 -0.008877439284697175 -5.366343570174649 -0.008879755903035403 -5.365557460067802
604 -0.008877061260864138 -5.375220631435513 -0.008875360572710633 -5.374432820640513
605 -0.00887696398422122 -5.3840975954197345 -0.00889850310049951 -5.383331323741013
606 -0.00887717641890049 -5.392974771838635 -0.008871131902560591 -5.392202455643574
607 -0.008878354728221894 -5.4018531265668575 -0.008862179284915329 -5.401064634928489
608 -0.00887783239595592 -5.410730958962813 -0.008880967646837235 -5.409945602575326
609 -0.008877446129918098 -5.419608405092731 -0.008875308325514197 -5.41882091090084
610 -0.008877085475251078 -5.428485490567982 -0.008879759628325701 -5.427700670529166
611 -0.008878513239324093 -5.437364003807306 -0.00886923735961318 -5.43656990788878
612 -0.008877046592533588 -5.4462410503998395 -0.008871745830401779 -5.445441653719182
613 -0.008876765938475728 -5.455117816338316 -0.00887829354032874 -5.454319947259511
614 -0.008877928368747234 -5.463995744707063 -0.00885675847530365 -5.463176705734814
615 -0.008877520821988583 -5.472873265529051 -0.008884140383452177 -5.472060846118267
616 -0.008877199841663241 -5.481750465370714 -0.008876792993396521 -5.480937639111663
617 -0.008874376723542809 -5.490624842094257 -0.008967989357188344 -5.489905628468851
618 -0.008876321325078606 -5.499501163419335 -0.00887125302106142 -5.4987768814899125
619 -0.008876354806125164 -5.50837751822546 -0.008875560713931918 -5.507652442203844
620 -0.008875957597047091 -5.517253475822507 -0.008881004154682159 -5.516533446358527
621 -0.00887563251890242 -5.52612910834141 -0.008883437188342214 -5.525416883546869
622 -0.008876235783100128 -5.53500534412451 -0.008869487792253494 -5.534286371339123
623 -0.0088747454341501 -5.543880089558661 -0.00887119621038437 -5.543157567549507
624 -0.008875919552519918 -5.552756009111181 -0.008873883262276649 -5.552031450811784
625 -0.008876538742333651 -5.561632547853514 -0.008869796385988593 -5.560901247197773
626 -0.008876686077564954 -5.570509233931079 -0.008875653753057123 -5.56977690095083
627 -0.008876707637682557 -5.579385941568762 -0.008872798411175609 -5.578649699362005
628 -0.008871391694992781 -5.588257333263755 -0.008872626023367048 -5.587522325385372
629 -0.008875943906605243 -5.59713327717036 -0.008882086351513862 -5.596404411736886
630 -0.008875187439844012 -5.606008464610204 -0.008882096083834768 -5.605286507820721
631 -0.00887646321207285 -5.614884927822277 -0.008900920581072568 -5.614187428401793
632 -0.008874976262450218 -5.623759904084727 -0.00887162503786385 -5.623059053439658
633 -0.00887501761317253 -5.6326349216979 -0.008876280626282096 -5.63193533406594
634 -0.00887559400871396 -5.641510515706614 -0.008875167788937688 -5.640810501854878
635 -0.008873517764732242 -5.6503840334713455 -0.008921029651537538 -5.649731531506415
636 -0.008874856075271964 -5.659258889546617 -0.008870935114100576 -5.658602466620516
637 -0.008874784503132106 -5.668133674049749 -0.008870646636933089 -5.667473113257449
638 -0.008873942401260137 -5.67700761645101 -0.008877940708771348 -5.67635105396622
639 -0.008872203761711717 -5.685879820212722 -0.008858326775953173 -5.685209380742173
640 -0.008868991304188967 -5.69474881151691 -0.008800988737493753 -5.694010369479667
641 -0.008877939358353616 -5.703626750875264 -0.008870299626141786 -5.7028806691058085
642 -0.008876469917595387 -5.712503220792859 -0.008874769369140268 -5.711755438474949
643 -0.0088765783701092 -5.7213797991629685 -0.008878428349271416 -5.720633866824221
644 -0.008877182146534324 -5.730256981309503 -0.008867262676358224 -5.729501129500579
645 -0.008876679930835962 -5.739133661240339 -0.008887791121378542 -5.738388920621958
646 -0.008880974212661385 -5.748014635453 -0.00890972213819623 -5.747298642760154
647 -0.008876334549859166 -5.756890970002859 -0.008878861181437969 -5.7561775039415926
648 -0.008875404205173253 -5.765766374208032 -0.008873989433050155 -5.765051493374643
649 -0.00887610954232514 -5.774642483750357 -0.008875849843025207 -5.773927343217668
650 -0.008875357499346138 -5.7835178412497035 -0.008876544004306198 -5.7828038872219745
651 -0.008876265678554773 -5.792394106928258 -0.008882281789556145 -5.79168616901153
652 -0.00887586665339768 -5.801269973581656 -0.008871410135179758 -5.8005575791467106
653 -0.008876480534672737 -5.810146454116328 -0.008872805349528789 -5.809430384496239
654 -0.008872773312032223 -5.8190192274283605 -0.008876086678355932 -5.818306471174595
655 -0.008870579907670617 -5.827889807336031 -0.008905808627605438 -5.8272122798022
656 -0.008876449288800358 -5.8367662566248315 -0.008862528949975967 -5.836074808752176
657 -0.008875050349161029 -5.8456413069739925 -0.008878561714664102 -5.844953370466841
658 -0.008875287650153042 -5.854516594624146 -0.00888408999890089 -5.8538374604657415
659 -0.008863403322175145 -5.863379997946321 -0.00878884014673531 -5.862626300612477
660 -0.008876956114545465 -5.872256954060867 -0.008879229007288814 -5.871505529619766
661 -0.008876938838511705 -5.881133892899379 -0.008875936828553676 -5.88038146644832
662 -0.008877171017229558 -5.890011063916608 -0.008876745123416185 -5.889258211571736
663 -0.008876715088263154 -5.8988877790048715 -0.008879148261621594 -5.898137359833358
664 -0.008876671874895692 -5.9077644508797675 -0.008876987081021071 -5.907014346914379
665 -0.008876377949491143 -5.916640828829259 -0.008876363094896079 -5.9158907100092755
666 -0.008877210970968007 -5.9255180398002265 -0.008875065529718996 -5.924765775538995
667 -0.008876348240301013 -5.934394388040528 -0.008875478478148579 -5.933641254017143
668 -0.008876824751496315 -5.943271212792024 -0.008876154059544205 -5.942517408076688
669 -0.008876907639205456 -5.95214812043123 -0.008873191149905323 -5.951390599226593
670 -0.00887632742524147 -5.961024447856471 -0.00887894257903099 -5.960269541805624
671 -0.00887634428218007 -5.9699007921386515 -0.008885257598012685 -5.969154799403636
672 -0.008875797549262644 -5.978776589687914 -0.008877788949757815 -5.978032588353394
673 -0.00887570516206324 -5.987652294849978 -0.008877852046862245 -5.986910440400257
674 -0.008875633450224995 -5.996527928300203 -0.00887422994710505 -5.995784670347362
675 -0.008876575576141476 -6.005404503876345 -0.008878409070894122 -6.004663079418256
676 -0.008875965792685746 -6.01428046966903 -0.00886799325235188 -6.013531072670608
677 -0.00887607210315764 -6.023156541772188 -0.008875015191733837 -6.0224060878623416
678 -0.008876352710649371 -6.032032894482837 -0.00887418263591826 -6.03128027049826
679 -0.008875807235017418 -6.040908701717854 -0.008866965910419822 -6.0401472364086795
680 -0.008877247292548417 -6.049785949010403 -0.008883734419941901 -6.049030970828621
681 -0.008876401744782925 -6.058662350755186 -0.008875797921791672 -6.057906768750413
682 -0.008876280998811126 -6.0675386317539965 -0.008878916082903743 -6.066785684833317
683 -0.008877531019970774 -6.076416162773968 -0.008889840869233012 -6.075675525702549
684 -0.008873012848198414 -6.085289175622166 -0.008835090091452003 -6.084510615794001
685 -0.008875856455415488 -6.094165032077582 -0.008886083541437984 -6.09339669933544
686 -0.008876083698123694 -6.103041115775706 -0.00887663932517171 -6.102273338660611
687 -0.008875853987410665 -6.111916969763116 -0.008877192158252 -6.111150530818863
688 -0.008875326253473759 -6.12079229601659 -0.008859778894111514 -6.120010309712974
689 -0.008879217505455016 -6.1296715135220445 -0.008835612656548619 -6.128845922369523
690 -0.008876872668042778 -6.138548386190087 -0.008876532362774015 -6.137722454732297
691 -0.008877280494198203 -6.147425666684286 -0.008882030099630355 -6.1466044848319275
692 -0.00887833912856877 -6.156304005812855 -0.00887461993843317 -6.155479104770361
693 -0.008876929758116603 -6.165180935570971 -0.008882335526868701 -6.164361440297229
694 -0.008876565750688315 -6.174057501321659 -0.008878767024725676 -6.173240207321955
695 -0.008877436257898807 -6.182934937579558 -0.008876981772482395 -6.182117189094438
696 -0.008875683089718223 -6.191810620669276 -0.008901440538465977 -6.191018629632904
697 -0.00887585273012519 -6.200686473399402 -0.008871856285259128 -6.1998904859181625
698 -0.008876478066667914 -6.2095629514660695 -0.008887975942343473 -6.208778461860506
699 -0.008868731372058392 -6.218431682838128 -0.008824516087770462 -6.217602977948276
700 -0.008877228386700154 -6.227308911224828 -0.00887955203652382 -6.2264825299848
701 -0.008877022517845034 -6.236185933742673 -0.008873320743441581 -6.235355850728242
702 -0.008875977946445346 -6.245061911689119 -0.008882361464202404 -6.244238212192444
703 -0.008876505168154835 -6.253938416857274 -0.008878168696537615 -6.253116380888982
704 -0.008877377631142736 -6.262815794488416 -0.008866267744451761 -6.261982648633434
705 -0.008878326695412397 -6.271694121183828 -0.008849626732990145 -6.270832275366424
706 -0.008877465222030877 -6.280571586405859 -0.008879488101229072 -6.279711763467653
707 -0.00887736938893795 -6.289448955794797 -0.008876999374479055 -6.288588762842132
708 -0.008877272019162774 -6.29832622781396 -0.008876515459269286 -6.297465278301401
709 -0.008877265965566039 -6.307203493779526 -0.008874581148847937 -6.306339859450249
710 -0.008877639099955559 -6.316081132879481 -0.008885719254612923 -6.315225578704862
711 -0.008872948260977865 -6.324954081140459 -0.008870694693177939 -6.324096273398039
712 -0.008876632200554013 -6.333830713341013 -0.008875259896740317 -6.33297153329478
713 -0.008877012925222517 -6.3427077262662355 -0.008879004511982203 -6.341850537806762
714 -0.008877236256375909 -6.351584962522612 -0.008878072816878557 -6.350728610623641
715 -0.008876850130036473 -6.360461812652648 -0.008874228643253445 -6.359602839266894
716 -0.008876583818346263 -6.369338396470995 -0.008867388730868698 -6.368470227997762
717 -0.008877592766657472 -6.378215989237652 -0.00886180172674358 -6.3773320297245055
718 -0.008877063682302833 -6.387093052919955 -0.008876243932172656 -6.3862082736566785
719 -0.008877051575109363 -6.395970104495064 -0.008869489282369613 -6.3950777629390485
720 -0.008878127392381429 -6.404848231887446 -0.00900371470488608 -6.404081477643935
721 -0.008874768670648337 -6.413723000558094 -0.008875324809923767 -6.412956802453858
722 -0.00887494902126491 -6.422597949579359 -0.008874468272551894 -6.42183127072641
723 -0.00887521980330348 -6.431473169382662 -0.008876289380714298 -6.430707560107124
724 -0.008874673256650567 -6.440347842639313 -0.008874393114820123 -6.4395819532219445
725 -0.008875184878706931 -6.44922302751802 -0.008873805310577155 -6.448455758532521
726 -0.008875036798417568 -6.458098064316437 -0.008875398430973291 -6.457331156963495
727 -0.008875580318272114 -6.4669736446347095 -0.00887982277199626 -6.466210979735491
728 -0.008875181013718248 -6.475848825648428 -0.008876463305205107 -6.475087443040696
729 -0.00887580420821905 -6.484724629856647 -0.008860928565263748 -6.48394837160596
730 -0.008876350382342935 -6.493600980238989 -0.008868824364617467 -6.492817195970577
731 -0.008873492339625954 -6.502474472578616 -0.008838595310226082 -6.501655791280803
732 -0.008875731145963073 -6.511350203724579 -0.008874023146927357 -6.510529814427731
733 -0.008875764440745115 -6.520225968165324 -0.008877767948433757 -6.519407582376164
734 -0.008878227695822716 -6.529104195861146 -0.008915876923128962 -6.528323459299293
735 -0.008876500790938735 -6.537980696652085 -0.008868618821725249 -6.537192078121018
736 -0.008875960577279329 -6.546856657229364 -0.008874996053054928 -6.546067074174073
737 -0.008875515311956406 -6.555732172541321 -0.008869200758635998 -6.554936274932709
738 -0.008876179344952106 -6.564608351886273 -0.008862542174756526 -6.5637988171074655
739 -0.008874556422233582 -6.573482908308506 -0.00884147547185421 -6.57264029257932
740 -0.008874298259615897 -6.582357206568122 -0.00887877782806754 -6.581519070407388
741 -0.008875830890610814 -6.591233037458733 -0.008877130597829819 -6.590396201005217
742 -0.00887631792575121 -6.600109355384484 -0.008874055417254566 -6.5992702564224714
743 -0.008874697610735893 -6.60898405299522 -0.008944477792829275 -6.6082147342153
744 -0.00887493253685534 -6.6178589855320755 -0.00887833647429943 -6.6170930706896
745 -0.008874842245131732 -6.626733827777207 -0.008871570974588395 -6.625964641664188
746 -0.008874861057847738 -6.635608688835055 -0.008872159197926522 -6.634836800862114
747 -0.008875801600515843 -6.644484490435571 -0.008873410476371645 -6.643710211338486
748 -0.008875464834272862 -6.653359955269844 -0.008869997784495353 -6.6525802091229815
749 -0.008868542686104774 -6.662228497955948 -0.00876783775165677 -6.661348046874639
750 -0.008876916905865073 -6.671105414861813 -0.008880240749567747 -6.670228287624206
751 -0.008877185638993979 -6.679982600500807 -0.008877449482679368 -6.679105737106886
752 -0.008877000492066144 -6.688859600992873 -0.008875411609187723 -6.687981148716073
753 -0.00887688654474914 -6.697736487537623 -0.008878356451168657 -6.696859505167241
754 -0.008877169201150536 -6.7066136567387735 -0.00887718703597784 -6.705736692203219
755 -0.008877071505412459 -6.715490728244186 -0.00887706815265119 -6.714613760355871
756 -0.008877194859087468 -6.724367923103273 -0.008879965078085661 -6.723493725433956
757 -0.008876622235402466 -6.733244545338676 -0.008894426794722677 -6.732388152228679
758 -0.008875445369631052 -6.742119990708306 -0.008851686958223581 -6.741239839186902
759 -0.008877428341656923 -6.7509974190499635 -0.008860360784456133 -6.750100199971358
760 -0.008879803167656065 -6.75987722221762 -0.008888379018753768 -6.758988578990112
761 -0.008877879520878196 -6.768755101738498 -0.008875611191615462 -6.767864190181728
762 -0.008875951450318099 -6.777631053188816 -0.008884130045771599 -6.776748320227499
763 -0.008872294425964355 -6.786503347614781 -0.008872313797473908 -6.785620634024973
764 -0.008877212181687355 -6.7953805597964685 -0.008882091706618666 -6.794502725731592
765 -0.008877451904118061 -6.804258011700586 -0.008879710687324405 -6.803382436418916
766 -0.008876519231125712 -6.813134530931712 -0.008876314805820584 -6.812258751224737
767 -0.008874028734862805 -6.822008559666575 -0.008915953198447823 -6.821174704423185
768 -0.008875490864738822 -6.8308840505313135 -0.008880220167338849 -6.830054924590524
769 -0.008875373657792807 -6.839759424189106 -0.008874325454235077 -6.8389292500447585
770 -0.00887583619914949 -6.848635260388256 -0.008880288852378727 -6.847809538897137
771 -0.008872606512159108 -6.857507866900415 -0.008884734846651554 -6.856694273743789
772 -0.008874510368332266 -6.866382377268747 -0.008869712660089134 -6.8655639864038775
773 -0.00887496187351644 -6.875257339142263 -0.008875729236751794 -6.874439715640629
774 -0.008874962525442242 -6.884132301667705 -0.008867679769173265 -6.883307395409802
775 -0.008874564711004496 -6.89300686637871 -0.008876403979957103 -6.892183799389759
776 -0.008875891147181392 -6.901882757525891 -0.00886080674827099 -6.90104460613803
777 -0.008878188161179423 -6.910760945687071 -0.00890011857263744 -6.909944724710668
778 -0.008874488528817892 -6.919635434215889 -0.008882038062438369 -6.918826762773106
779 -0.00887416685000062 -6.9285096010658895 -0.008889457723125816 -6.927716220496232
780 -0.008874775841832161 -6.937384376907722 -0.008874256303533912 -6.936590476799766
781 -0.008869484532624483 -6.946253861440346 -0.008884384902194143 -6.9454748617019595
782 -0.008874773653224111 -6.95512863509357 -0.008871911559253931 -6.954346773261213
783 -0.008875032048672437 -6.964003667142243 -0.008873842423781753 -6.963220615684995
784 -0.008874129503965378 -6.972877796646208 -0.008874422311782837 -6.972095037996778
785 -0.008875135658308863 -6.981752932304517 -0.00887795677408576 -6.980972994770863
786 -0.008874568669125438 -6.990627500973643 -0.00887616160325706 -6.98984915637412
787 -0.008874817425385118 -6.999502318399028 -0.008873953344300389 -6.998723109718421
788 -0.008880979148671031 -7.008383297547699 -0.00890339007601142 -7.007626499794433
789 -0.008873515203595162 -7.0172568127512935 -0.008873795857653022 -7.016500295652086
790 -0.008874146593734622 -7.0261309593450285 -0.008876184048131109 -7.025376479700217
791 -0.00887405127286911 -7.035005010617898 -0.008877093484625221 -7.034253573184842
792 -0.008873706823214889 -7.043878717441112 -0.008873968943953514 -7.043127542128796
793 -0.008872574102133513 -7.052751291543245 -0.008884851774200796 -7.052012393902997
794 -0.00887490133754909 -7.061626192880794 -0.008877442684024572 -7.060889836587021
795 -0.008876537857577204 -7.070502730738371 -0.008852798491716385 -7.069742635078738
796 -0.008875040942803026 -7.079377771681174 -0.008873320231214166 -7.078615955309952
797 -0.008876492502167821 -7.088254264183342 -0.008908335817977786 -7.08752429112793
798 -0.00887187859043479 -7.097126142773777 -0.008872168976813555 -7.096396460104743
799 -0.008875255938619375 -7.106001398712396 -0.008885664585977792 -7.105282124690721
800 -0.008872434170916677 -7.114873832883313 -0.00883192103356123 -7.114114045724282
801 -0.008875361876562238 -7.123749194759875 -0.008875585207715631 -7.122989630931998
802 -0.008875502925366163 -7.132624697685241 -0.008877299167215824 -7.131866930099213
803 -0.008874570624902845 -7.1414992683101435 -0.008871223917230964 -7.140738154016444
804 -0.008874028362333775 -7.150373296672477 -0.008900390285998584 -7.149638544302443
805 -0.00887535633519292 -7.15924865300767 -0.008890394307672977 -7.158528938610115
806 -0.008874070923775434 -7.168122723931446 -0.008874888671562076 -7.167403827281677
807 -0.008874597353860736 -7.176997321285307 -0.008874253695830702 -7.176278080977508
808 -0.008871199982240795 -7.1858685212675475 -0.00889973840676248 -7.185177819384271
809 -0.008874248061329127 -7.194742769328877 -0.008862247550860047 -7.194040066935131
810 -0.008874371973797679 -7.203617141302675 -0.008873160043731333 -7.202913226978863
811 -0.008874607272446156 -7.212491748575121 -0.008876193128526211 -7.211789420107389
812 -0.008874524245038628 -7.22136627282016 -0.008864253247156739 -7.220653673354546
813 -0.008875531982630492 -7.23024180480279 -0.008886355208232999 -7.229540028562779
814 -0.008874461706727742 -7.239116266509518 -0.008875893475487829 -7.238415922038267
815 -0.008874668553471566 -7.247990935062989 -0.008870946988463402 -7.2472868690267305
816 -0.008874002750962973 -7.256864937813952 -0.008874125266447663 -7.256160994293178
817 -0.008872906863689422 -7.265737844677641 -0.008859151648357511 -7.265020145941535
818 -0.008875683741644025 -7.274613528419286 -0.008874021377414465 -7.273894167318949
819 -0.00887454990297556 -7.283488078322261 -0.008873376529663801 -7.282767543848613
820 -0.008875147812068463 -7.292363226134329 -0.008876579441130161 -7.2916441232897435
821 -0.00887574553489685 -7.301238971669226 -0.008887306740507483 -7.300531430030251
822 -0.008875182829797268 -7.310114154499023 -0.008875182503834367 -7.309406612534085
823 -0.008874295419082046 -7.318988449918105 -0.008871496887877584 -7.318278109421962
824 -0.0088745491579175 -7.3278629990760225 -0.008898272039368748 -7.3271763814613315
825 -0.008873473247513175 -7.336736472323536 -0.008876436715945601 -7.3360528181772775
826 -0.008874098397791385 -7.345610570721328 -0.008872175868600608 -7.344924994045878
827 -0.008873136900365352 -7.354483707621693 -0.008877881057560443 -7.3538028751034386
828 -0.00887444606050849 -7.363358153682201 -0.008885493595153093 -7.362688368698592
829 -0.00887363930232823 -7.372231792984529 -0.008877219678834081 -7.371565588377426
830 -0.008874011225998402 -7.381105804210527 -0.00887247696518898 -7.380438065342616
831 -0.008877801103517413 -7.389983605314045 -0.008842960419133305 -7.389281025761749
832 -0.008874370390549302 -7.398857975704594 -0.008873546682298183 -7.398154572444047
833 -0.008874982455745339 -7.40773295816034 -0.008889668807387351 -7.407044241251434
834 -0.008874015510082245 -7.416606973670422 -0.008888531243428588 -7.4159327724948625
835 -0.008874204009771347 -7.425481177680194 -0.008877932326868176 -7.424810704821731
836 -0.008873653644695879 -7.43435483132489 -0.008865346480160952 -7.433676051301892
837 -0.008874875959008932 -7.443229707283899 -0.008885376015678048 -7.44256142731757
838 -0.00887344148941338 -7.452103148773312 -0.008868234883993863 -7.451429662201564
839 -0.008874120097607375 -7.460977268870919 -0.008871505362913012 -7.460301167564477
840 -0.008874134626239538 -7.469851403497159 -0.008883001375943422 -7.469184168940421
841 -0.008874694863334299 -7.478726098360493 -0.008885624120011926 -7.478069793060433
842 -0.008874247455969453 -7.487600345816462 -0.008877164032310248 -7.486946957092743
843 -0.00887380470521748 -7.49647415052168 -0.008876766730099916 -7.495823723822843
844 -0.00887525207363069 -7.505349402595311 -0.008871701918542385 -7.504695425741385
845 -0.008875256683677436 -7.514224659278988 -0.008865839242935181 -7.51356126498432
846 -0.008873093686997891 -7.523097752965986 -0.008854904631152748 -7.5224161696154725
847 -0.008874405501410365 -7.531972158467397 -0.00887131723575294 -7.531287486851226
848 -0.00887447507120669 -7.540846633538604 -0.008886674651876092 -7.540174161503102
849 -0.008873983845114708 -7.549720617383719 -0.008874114975333214 -7.549048276478435
850 -0.008874345244839788 -7.5585949626285585 -0.008874483127146959 -7.557922759605582
851 -0.00887432200834155 -7.5674692846369 -0.00887184552848339 -7.566794605134065
852 -0.008874783851206302 -7.5763440684881065 -0.008877449529245495 -7.575672054663311
853 -0.008875209651887418 -7.585219278139994 -0.008872960740700365 -7.584545015404012
854 -0.008873690199106932 -7.594092968339101 -0.008926394302397967 -7.593471409706409
855 -0.00887438738718629 -7.602967355726287 -0.008878482971340418 -7.60234989267775
856 -0.008873545797541738 -7.611840901523829 -0.008874731417745352 -7.611224624095495
857 -0.00887396177276969 -7.620714863296598 -0.008868971234187483 -7.620093595329683
858 -0.008874346455559134 -7.629589209752157 -0.00882286480627954 -7.6289164601359625
859 -0.008874601172283291 -7.63846381092444 -0.008874974073842168 -7.637791434209805
860 -0.008874706085771322 -7.647338517010212 -0.008875844720751046 -7.646667278930556
861 -0.00887479716911912 -7.656213314179331 -0.008879802329465747 -7.655547081260021
862 -0.008874043310061096 -7.665087357489392 -0.008873577974736691 -7.664420659234758
863 -0.008874706318601966 -7.673962063807994 -0.008858539164066315 -7.673279198398824
864 -0.008871639985591174 -7.682833703793585 -0.008890634030103683 -7.6821698324289285
865 -0.008873385656625033 -7.69170708945021 -0.00887274662964046 -7.691042579058569
866 -0.00887353760190308 -7.700580627052113 -0.008876955602318048 -7.699919534660887
867 -0.0088738314807415 -7.709454458532854 -0.00887151607312262 -7.70879105073401
868 -0.008882892411202192 -7.718337350944057 -0.008780002826824784 -7.717571053560834
869 -0.00887651089578867 -7.727213861839846 -0.00887430333532393 -7.726445356896158
870 -0.008875808259472252 -7.736089670099318 -0.00887614767998457 -7.7353215045761425
871 -0.008875948283821345 -7.744965618383139 -0.00887701492756605 -7.744198519503708
872 -0.008875791635364293 -7.753841410018503 -0.008874698681756854 -7.753073218185465
873 -0.008876258274540305 -7.762717668293043 -0.008877795515581965 -7.761951013701047
874 -0.00887632449157536 -7.771593992784619 -0.008875931985676289 -7.770826945686723
875 -0.008875581715255976 -7.780469574499875 -0.00887454217299819 -7.779701487859722
876 -0.008876025676727295 -7.789345600176603 -0.008876089518889786 -7.788577577378612
877 -0.008876245981082321 -7.798221846157685 -0.008889401378110052 -7.797466978756722
878 -0.008875824511051178 -7.807097670668736 -0.008892166847363114 -7.806359145604085
879 -0.008875068137422204 -7.815972738806159 -0.00887663047760725 -7.815235776081692
880 -0.008876249054446816 -7.824848987860606 -0.008879294106736779 -7.824115070188428
881 -0.00887511488981545 -7.833724102750422 -0.0088525942992419 -7.83296766448767
882 -0.00887585962191224 -7.842599962372334 -0.008875894313678145 -7.841843558801348
883 -0.008875822462141515 -7.851475784834475 -0.008876068750396371 -7.850719627551745
884 -0.008878117194399238 -7.860353902028875 -0.008856803923845292 -7.85957643147559
885 -0.008875295566394926 -7.86922919759527 -0.00888716778717935 -7.868463599262769
886 -0.008876428101211786 -7.878105625696482 -0.008887359313666821 -7.877350958576436
887 -0.008877742104232311 -7.886983367800714 -0.008884656662121414 -7.886235615238557
888 -0.008875615103170276 -7.895858982903884 -0.008868824457749724 -7.895104439696307
889 -0.008875459898263216 -7.904734442802147 -0.00887306253425777 -7.903977502230565
890 -0.008876318205147981 -7.913610761007296 -0.008890415169298648 -7.912867917399864
891 -0.008876018784940242 -7.922486779792236 -0.008859863923862576 -7.921727781323726
892 -0.008874348690733313 -7.93136112848297 -0.008852601144462824 -7.9305803824681895
893 -0.008874842943623663 -7.940235971426594 -0.008877391973510385 -7.9394577744417
894 -0.008873694436624646 -7.949109665863219 -0.008858552714809776 -7.94831632715651
895 -0.008874861570075155 -7.957984527433294 -0.008883810741826892 -7.957200137898337
896 -0.008872510772198439 -7.966857038205492 -0.00886486992239952 -7.9660650078207365
897 -0.008877026988193393 -7.975734065193685 -0.008870041836053133 -7.974935049656789
898 -0.00887624784372747 -7.984610313037413 -0.008878955990076065 -7.983814005646865
899 -0.00887544616125524 -7.993485759198668 -0.008873161906376482 -7.992687167553242
900 -0.008875451050698757 -8.002361210249367 -0.008874679310247302 -8.001561846863488
901 -0.008876703912392259 -8.01123791416176 -0.008871034253388643 -8.010432881116877
902 -0.00887766587547958 -8.020115580037238 -0.008882878115400672 -8.019315759232278
903 -0.008877219632267952 -8.028992799669506 -0.008885862585157157 -8.028201621817434
904 -0.008876551035791635 -8.037869350705298 -0.008869537012651562 -8.037071158830086
905 -0.008873705053701997 -8.046743055759 -0.008833929849788546 -8.045905088679875
906 -0.008876371709629894 -8.05561942746863 -0.00888299373909831 -8.054788082418973
907 -0.008876549312844872 -8.064495976781474 -0.008880703058093787 -8.063668785477066
908 -0.00887648155912757 -8.073372458340602 -0.008880465989932418 -8.072549251466999
909 -0.008874835027381778 -8.082247293367983 -0.008873428916558623 -8.081422680383557
910 -0.008876930456608534 -8.091124223824592 -0.008879677159711719 -8.090302357543269
911 -0.008875810261815786 -8.100000034086408 -0.00887974826619029 -8.09918210580946
912 -0.00886985268443823 -8.108869886770846 -0.008903365675359964 -8.10808547148482
913 -0.008875360898673534 -8.11774524766952 -0.008880478097125888 -8.116965949581946
914 -0.008875548886135221 -8.126620796555654 -0.008878076542168855 -8.125844026124115
915 -0.00887506790459156 -8.135495864460246 -0.008875016029924155 -8.134719042154039
916 -0.008873392641544343 -8.14436925710179 -0.00888393628410995 -8.14360297843815
917 -0.00887437560595572 -8.153243632707746 -0.008868371043354273 -8.152471349481504
918 -0.00887654796242714 -8.162120180670172 -0.008877495815977455 -8.16134884529748
919 -0.008875317685306073 -8.170995498355477 -0.008875351771712304 -8.170224197069192
920 -0.008875516057014466 -8.179871014412491 -0.008879060531035066 -8.179103257600227
921 -0.008876396482810378 -8.188747410895301 -0.008871383965015411 -8.187974641565242
922 -0.008875142177566886 -8.197622553072868 -0.008875254075974226 -8.196849895641217
923 -0.008875401830300689 -8.206497954903169 -0.008877451764419675 -8.205727347405636
924 -0.008875128580257297 -8.215373083483426 -0.008876985078677535 -8.214604332484313
925 -0.008874893840402364 -8.224247977323829 -0.008880635164678097 -8.223484967648991
926 -0.008883255301043391 -8.233131232624872 -0.00879351277835667 -8.232278480427349
927 -0.008876457205042243 -8.242007689829915 -0.008878609025850892 -8.2411570894532
928 -0.008877187641337514 -8.250884877471252 -0.008876775996759534 -8.250033865449959
929 -0.008876581443473697 -8.259761458914726 -0.008877104194834829 -8.258910969644793
930 -0.00887627904303372 -8.268637737957759 -0.008871721755713224 -8.267782691400507
931 -0.008876340789720416 -8.27751407874748 -0.008874255465343595 -8.27665694686585
932 -0.008877327851951122 -8.286391406599432 -0.00887644817121327 -8.285533395037064
933 -0.008876061765477061 -8.295267468364909 -0.008872230630367994 -8.294405625667432
934 -0.008874477539211511 -8.30414194590412 -0.00886704814620316 -8.303272673813636
935 -0.008877577306702734 -8.313019523210823 -0.0088797721080482 -8.312152445921685
936 -0.008877390064299107 -8.321896913275122 -0.008876219158992171 -8.321028665080677
937 -0.008877384290099145 -8.33077429756522 -0.008878181828185916 -8.329906846908862
938 -0.008876980375498533 -8.33965127794072 -0.008878321433439852 -8.338785168342302
939 -0.008877151552587748 -8.348528429493307 -0.008877684408798815 -8.3476628527511
940 -0.00887638763524592 -8.357404817128552 -0.008891690755262971 -8.356554543506363
941 -0.008876413432881236 -8.366281230561434 -0.008870080253109336 -8.365424623759472
942 -0.00887697790749371 -8.375158208468928 -0.008875993127003313 -8.374300616886474
943 -0.008877016697078943 -8.384035225166008 -0.008876055758446456 -8.38317667264492
944 -0.00887563992291689 -8.392910865088924 -0.008855159115046262 -8.392031831759967
945 -0.008879295783117414 -8.401790160872041 -0.008870661538094283 -8.40090249329806
946 -0.008877915050834417 -8.410668075922876 -0.008877588622272014 -8.409780081920333
947 -0.008878014329820872 -8.419546090252696 -0.008881340967491269 -8.418661422887824
948 -0.00887674679979682 -8.428422837052493 -0.008912669774144889 -8.427574092661969
949 -0.00887620304711163 -8.437299040099605 -0.008879365772008896 -8.436453458433977
950 -0.008876607520505786 -8.44617564762011 -0.008876981120556593 -8.445330439554533
951 -0.008876722445711494 -8.455052370065822 -0.00887722629122436 -8.454207665845757
952 -0.008876187168061734 -8.463928557233883 -0.008880756702274084 -8.463088422548031
953 -0.008876171708106995 -8.47280472894199 -0.008864146983250975 -8.471952569531283
954 -0.008873080695047974 -8.481677809637038 -0.00885355188511312 -8.480806121416396
955 -0.008879329636693 -8.490557139273731 -0.008862808020785451 -8.489668929437181
956 -0.008875831356272101 -8.499432970630004 -0.00886858426965773 -8.49853751370684
957 -0.008876026701182127 -8.508308997331186 -0.008868864178657532 -8.507406377885497
958 -0.008877393743023276 -8.51718639107421 -0.008874178864061832 -8.516280556749559
959 -0.008878525299951433 -8.526064916374162 -0.00883800103329122 -8.52511855778285
960 -0.008874708227813244 -8.534939624601975 -0.008889051992446185 -8.534007609775296
961 -0.008877996960654855 -8.54381762156263 -0.00887690349482 -8.542884513270115
962 -0.00887328083626926 -8.552690902398899 -0.00885303425602615 -8.551737547526141
963 -0.008877090271562338 -8.561567992670462 -0.008874230878427624 -8.560611778404569
964 -0.0088782228063792 -8.57044621547684 -0.008878139499574899 -8.569489917904145
965 -0.008876527473330498 -8.57932274295017 -0.008861713437363505 -8.578351631341508
966 -0.008878266206011176 -8.588201009156181 -0.008879813132807612 -8.587231444474316
967 -0.008874131180346013 -8.597075140336527 -0.008870340557768941 -8.596101785032085
968 -0.00887836180627346 -8.6059535021428 -0.00887658861465752 -8.604978373646743
969 -0.008877421636134386 -8.614830923778934 -0.00887985909357667 -8.61385823274032
970 -0.008878117147833108 -8.623709040926768 -0.008883679192513228 -8.622741911932833
971 -0.008887551398947835 -8.632596592325715 -0.008952224534004927 -8.631694136466837
972 -0.00887695150449872 -8.641473543830214 -0.008882635086774827 -8.640576771553611
973 -0.008877046266570687 -8.650350590096785 -0.008872364135459065 -8.649449135689071
974 -0.008876716531813145 -8.659227306628598 -0.008879012567922473 -8.658328148256993
975 -0.008875483414158225 -8.668102790042756 -0.008862138912081718 -8.667190287169076
976 -0.008875398943200708 -8.676978188985956 -0.008876507589593529 -8.67606679475867
977 -0.008876045513898135 -8.685854234499853 -0.00887921075336635 -8.684946005512037
978 -0.00887635126709938 -8.694730585766953 -0.008860679203644395 -8.693806684715682
979 -0.008875714289024473 -8.703606300055977 -0.008881892636418342 -8.7026885773521
980 -0.008877023914828896 -8.712483323970806 -0.008876581117510796 -8.711565158469611
981 -0.008876629685983062 -8.721359953656789 -0.008877632766962051 -8.720442791236573
982 -0.00887682787142694 -8.730236781528216 -0.00887708580121398 -8.729319877037787
983 -0.008876792574301361 -8.739113574102518 -0.008876037877053022 -8.73819591491484
984 -0.008876768639311194 -8.74799034274183 -0.008876318950206042 -8.747072233865046
985 -0.008876310056075453 -8.756866652797905 -0.008877913560718298 -8.755950147425764
986 -0.008877333719283342 -8.765743986517188 -0.008884644182398916 -8.764834791608163
987 -0.008877049665898085 -8.774621036183087 -0.008889175718650222 -8.773723967326813
988 -0.008876276994124055 -8.783497313177211 -0.008873798232525588 -8.782597765559338
989 -0.008875492820516228 -8.792372805997728 -0.008912130817770958 -8.791509896377109
990 -0.008875304693356156 -8.801248110691084 -0.008872460294514894 -8.800382356671625
991 -0.00887538674287498 -8.81012349743396 -0.008873534249141812 -8.809255890920767
992 -0.008876119693741202 -8.818999617127702 -0.008879803121089935 -8.818135694041857
993 -0.00887726959772408 -8.827876886725425 -0.008867838839069008 -8.827003532880926
994 -0.008874867111444473 -8.83675175383687 -0.008874391717836261 -8.835877924598762
995 -0.008879513712599874 -8.84563126754947 -0.008859052835032345 -8.844736977433794
996 -0.00887554776854813 -8.854506815318018 -0.008871142100542784 -8.853608119534336
997 -0.008876304235309362 -8.863383119553328 -0.00887473621405661 -8.862482855748393
998 -0.00887640006840229 -8.87225951962173 -0.0088770754635334 -8.871359931211927
999 -0.008876198390498757 -8.88113571801223 -0.008876115456223488 -8.88023604666815
1000 -0.0088763527572155 -8.890012070769446 -0.008874599589034915 -8.889110646257185
1001 -0.008876492781564594 -8.89888856355101 -0.008881754241883755 -8.897992400499069
1002 -0.008875387674197554 -8.907763951225208 -0.008872342482209205 -8.906864742981279
1003 -0.008873692387714982 -8.916637643612923 -0.00893590752966702 -8.915800650510946
1004 -0.008874316466972232 -8.925511960079895 -0.008879698812961578 -8.924680349323907
1005 -0.00887451060116291 -8.934386470681059 -0.00887427688576281 -8.93355462620967
1006 -0.008874534908682109 -8.94326100558974 -0.008873239532113076 -8.942427865741783
1007 -0.008874977007508278 -8.952135982597248 -0.008876537391915917 -8.9513044031337
1008 -0.008874956984072924 -8.961010939581321 -0.008871438028290868 -8.96017584116199
1009 -0.008874888950958847 -8.96988582853228 -0.008873313153162598 -8.969049154315153
1010 -0.008875304600223899 -8.978761133132505 -0.008890300802886487 -8.977939455118038
1011 -0.008874412439763547 -8.987635545572267 -0.008873532386496663 -8.986812987504535
1012 -0.0088743491563946 -8.996509894728662 -0.00887486762367189 -8.995687855128207
1013 -0.008874778728932142 -9.005384673457595 -0.008873919490724802 -9.004561774618931
1014 -0.008874209597706795 -9.014258883055302 -0.008910726197063923 -9.013472500815995
1015 -0.008873244049027562 -9.02313212710433 -0.00887217903509736 -9.022344679851093
1016 -0.008874347852542996 -9.032006474956873 -0.00887307501398027 -9.031217754865073
1017 -0.008874093508347869 -9.040880568465221 -0.008873426169157029 -9.04009118103423
1018 -0.008873806847259403 -9.04975437531248 -0.008872655220329762 -9.04896383625456
1019 -0.008874439354985952 -9.058628814667467 -0.008873560652136802 -9.057837396906697
1020 -0.008873887034133077 -9.0675027017016 -0.008875530771911144 -9.066712927678608
1021 -0.008873635483905674 -9.076376337185504 -0.008879178017377854 -9.075592105695986
1022 -0.00887443609535694 -9.085250773280862 -0.008879947988316417 -9.084472053684301
1023 -0.008872575499117375 -9.094123348779979 -0.008902509836480022 -9.093374563520781
1024 -0.00887364000082016 -9.102996988780799 -0.00887455502524972 -9.10224911854603
1025 -0.008874241728335619 -9.111871230509134 -0.008910068683326245 -9.111159187229356
1026 -0.00887206862680614 -9.12074329913594 -0.008862677961587906 -9.120021865190944
1027 -0.008873245352879167 -9.129616544488819 -0.008872655220329762 -9.128894520411274
1028 -0.00887321918271482 -9.138489763671533 -0.00887178536504507 -9.137766305776319
1029 -0.008873772621154786 -9.147363536292687 -0.008872774336487055 -9.146639080112806
1030 -0.00887361536733806 -9.156237151660026 -0.008872120082378388 -9.155511200195184
1031 -0.008873884985223412 -9.16511103664525 -0.008870778605341911 -9.164381978800526
1032 -0.008873928710818291 -9.173984965356068 -0.008880771556869149 -9.173262750357395
1033 -0.008872733078896999 -9.182857698434965 -0.008847333304584027 -9.182110083661978
1034 -0.008874551067128778 -9.191732249502094 -0.008873517904430629 -9.190983601566408
1035 -0.008874753350391984 -9.200607002852486 -0.008878831192851067 -9.199862432759259
1036 -0.008877395559102297 -9.209484398411588 -0.008890419825911522 -9.208752852585171
1037 -0.00887411441653967 -9.218358512828127 -0.008883467642590404 -9.217636320227761
1038 -0.008873513108119369 -9.227232025936246 -0.008870650408789515 -9.226506970636551
1039 -0.008873897045850754 -9.236105922982096 -0.008875189907848835 -9.2353821605444
1040 -0.00887393718585372 -9.24497986016795 -0.008873655181378125 -9.24425581572578
1041 -0.008875598339363933 -9.253855458507314 -0.008894803328439593 -9.25315061905422
1042 -0.008873284701257944 -9.262728743208571 -0.008873448567464947 -9.262024067621685
1043 -0.008873951761052013 -9.271602694969623 -0.008873771922662855 -9.270897839544347
1044 -0.008873216994106769 -9.28047591196373 -0.008869375381618739 -9.279767214925965
1045 -0.008875260828062892 -9.289351172791793 -0.008863025531172752 -9.288630240457138
1046 -0.008874419797211885 -9.298225592589006 -0.008870210871100426 -9.297500451328238
1047 -0.008874220307916403 -9.307099812896922 -0.008872657222673297 -9.306373108550911
1048 -0.008873567963019014 -9.31597338085994 -0.008882354572415352 -9.315255463123327
1049 -0.008874139375984668 -9.324847520235926 -0.008874540915712714 -9.32413000403904
1050 -0.008873863611370325 -9.333721383847296 -0.008874801034107805 -9.333004805073147
1051 -0.008874168992042542 -9.342595552839338 -0.008880512276664376 -9.341885317349812
1052 -0.008882014360278846 -9.351477567199616 -0.008970689959824085 -9.350856007309636
1053 -0.008873802935704589 -9.360351370135321 -0.008877410460263491 -9.359733417769899
1054 -0.008873137878254056 -9.369224508013575 -0.008873440884053707 -9.368606858653953
1055 -0.008873581048101186 -9.378098089061677 -0.008876425819471479 -9.377483284473424
1056 -0.008873405493795871 -9.386971494555473 -0.008865155186504126 -9.386348439659928
1057 -0.008873122045770288 -9.395844616601243 -0.008874500496312976 -9.395222940156241
1058 -0.008873578859493136 -9.404718195460736 -0.00887374677695334 -9.404096686933194
1059 -0.008872853172942997 -9.413591048633679 -0.008889681566506625 -9.4129863684997
1060 -0.008875828376039863 -9.422466877009718 -0.0088652350474149 -9.421851603547115
1061 -0.008874042378738522 -9.431340919388457 -0.008870028425008059 -9.430721631972123
1062 -0.008873305702582001 -9.44021422509104 -0.008874312648549676 -9.439595944620672
1063 -0.008873358462005853 -9.449087583553046 -0.008872915664687753 -9.44846886028536
1064 -0.008873112360015511 -9.457960695913062 -0.008867041440680623 -9.45733590172604
1065 -0.008872689539566636 -9.46683338545263 -0.008871575864031912 -9.466207477590071
1066 -0.008874187618494034 -9.475707573071123 -0.008873090660199524 -9.47508056825027
1067 -0.00887340265326202 -9.484580975724384 -0.00887405532412231 -9.483954623574393
1068 -0.00888006817549467 -9.49346104389988 -0.008777945255860686 -9.492732568830254
1069 -0.008875706000253558 -9.502336749900133 -0.00887720575556159 -9.501609774585816
1070 -0.008875556755810976 -9.511212306655944 -0.008875046204775573 -9.510484820790591
1071 -0.008875601179897784 -9.520087907835842 -0.008875082666054367 -9.519359903456646
1072 -0.008875305391848087 -9.52896321322769 -0.008874438190832733 -9.52823434164748
1073 -0.00887549021281302 -9.537838703440503 -0.008876115083694458 -9.537110456731174
1074 -0.008875362854450942 -9.546714066294953 -0.008876073732972145 -9.545986530464146
1075 -0.00887517244555056 -9.555589238740504 -0.008876800863072276 -9.554863331327219
1076 -0.008874894166365267 -9.564464132906869 -0.008875697059556842 -9.563739028386776
1077 -0.008874768996611238 -9.57333890190348 -0.00887627867050469 -9.57261530705728
1078 -0.008874419424682856 -9.582213321328162 -0.00887312851846218 -9.581488435575743
1079 -0.00887468014843762 -9.5910880014766 -0.008889683801680804 -9.590378119377423
1080 -0.008874795679003001 -9.599962797155602 -0.008878950541839004 -9.599257069919261
1081 -0.008874326152727008 -9.608837123308328 -0.008872182434424758 -9.608129252353686
1082 -0.00887386268004775 -9.617710985988376 -0.008856269251555204 -9.616985521605242
1083 -0.00887253014370799 -9.626583516132085 -0.008891649590805174 -9.625877171196047
1084 -0.008874488109722734 -9.635458004241807 -0.008879757020622492 -9.63475692821667
1085 -0.00887570776976645 -9.644333712011573 -0.008872578339651226 -9.643629506556321
1086 -0.008874689089134335 -9.653208401100708 -0.008881891332566737 -9.652511397888889
1087 -0.008874483965337276 -9.662082885066045 -0.008878338988870383 -9.661389736877759
1088 -0.008878754451870918 -9.670961639517916 -0.008849041163921356 -9.67023877804168
1089 -0.008875303156673908 -9.67983694267459 -0.008875672658905386 -9.679114450700586
1090 -0.008875132957473397 -9.688712075632065 -0.008871846832334995 -9.687986297532921
1091 -0.008874793583527208 -9.697586869215591 -0.008878494752570987 -9.696864792285492
1092 -0.00887637515552342 -9.706463244371115 -0.00886580664664507 -9.705730598932137
1093 -0.008874727273359894 -9.715337971644475 -0.008863150887191296 -9.714593749819327
1094 -0.00886954222805798 -9.724207513872534 -0.00889982027001679 -9.723493570089344
1095 -0.00887496443465352 -9.733082478307187 -0.00887534855864942 -9.732368918647994
1096 -0.0088744361884892 -9.741956914495676 -0.00888463007286191 -9.741253548720856
1097 -0.008875776128843427 -9.750832690624518 -0.008880998007953167 -9.750134546728809
1098 -0.0088753717020154 -9.759708062326533 -0.008872566698119044 -9.759007113426929
1099 -0.00887720906175673 -9.76858527138829 -0.008915088325738906 -9.767922201752668
1100 -0.00887503013946116 -9.77746030152775 -0.00887228329665959 -9.776794485049328
1101 -0.008874123683199286 -9.78633442521095 -0.00887529351748526 -9.785669778566813
1102 -0.008873982494696975 -9.795208407705646 -0.008873215690255166 -9.794542994257068
1103 -0.008874032879248261 -9.804082440584894 -0.008871827460825443 -9.803414821717894
1104 -0.008875412167981267 -9.812957852752875 -0.008893307764083147 -9.812308129481977
1105 -0.008873834041878581 -9.821831686794754 -0.008878476172685622 -9.821186605654663
1106 -0.008873784309253096 -9.830705471104007 -0.008875603834167124 -9.83006220948883
1107 -0.008873608382418751 -9.839579079486427 -0.008879462396726013 -9.838941671885555
1108 -0.008874580031260848 -9.848453659517688 -0.008874466829001903 -9.847816138714558
1109 -0.008872964512556791 -9.857326624030245 -0.008855703612789511 -9.856671842327348
1110 -0.008873635018244386 -9.866200259048489 -0.008875702694058418 -9.865547545021407
1111 -0.008874090854078531 -9.875074349902567 -0.00887374272570014 -9.874421287747108
1112 -0.008874902268871665 -9.883949252171439 -0.00888354959897697 -9.883304837346085
1113 -0.008873431105166673 -9.892822683276606 -0.008879742072895169 -9.89218457941898
1114 -0.008871422987431288 -9.901694106264037 -0.008895685896277428 -9.901080265315258
1115 -0.008873784122988582 -9.910567890387025 -0.008877323102205991 -9.909957588417464
1116 -0.008873247634619474 -9.919441138021645 -0.008875132398679852 -9.918832720816145
1117 -0.008874094765633344 -9.928315232787279 -0.008853318495675921 -9.927686039311821
1118 -0.008873663377016783 -9.937188896164296 -0.008874143613502384 -9.936560182925323
1119 -0.008872397663071751 -9.946061293827368 -0.008875110000371934 -9.945435292925694
1120 -0.008874590881168843 -9.954935884708537 -0.008870423724874853 -9.95430571665057
1121 -0.008874157257378102 -9.963810041965914 -0.008875738736242056 -9.963181455386811
1122 -0.008874345291405916 -9.97268438725732 -0.008863899996504188 -9.972045355383315
1123 -0.008874315582215787 -9.981558702839536 -0.008869861019775271 -9.98091521640309
1124 -0.008874336956068873 -9.990433039795604 -0.008872191281989216 -9.98978740768508
1125 -0.00887564211152494 -9.999308681907129 -0.008872595569118857 -9.9986600032542
1126 -0.008873591898009181 -10.008182273805138 -0.008873190730810165 -10.00753319398501
1127 -0.008874423941597343 -10.017056697746735 -0.008874481450766325 -10.016407675435776
1128 -0.008875052956864238 -10.025931750703599 -0.008874395489692688 -10.025282070925469
1129 -0.008874515071511269 -10.03480626577511 -0.008874176070094109 -10.034156246995563
1130 -0.0088742739520967 -10.043680539727207 -0.008873422164469957 -10.043029669160033
1131 -0.008878037519752979 -10.05255857724696 -0.008886108780279756 -10.051915777940312
1132 -0.008873953996226192 -10.061432531243186 -0.00887585673481226 -10.060791634675125
1133 -0.00887437122873962 -10.070306902471925 -0.008873692993074656 -10.069665327668199
1134 -0.00887881382368505 -10.07918571629561 -0.008804390532895922 -10.078469718201095
1135 -0.008875606860965491 -10.088061323156575 -0.008873953530564905 -10.08734367173166
1136 -0.008874968392774463 -10.09693629154935 -0.008876756625249982 -10.09622042835691
1137 -0.008874982409179211 -10.105811273958528 -0.008875908283516764 -10.105096336640427
1138 -0.008875235449522734 -10.11468650940805 -0.008873971411958337 -10.113970308052386
1139 -0.008876185026019811 -10.12356269443407 -0.00886278240941465 -10.1228330904618
1140 -0.008874778542667628 -10.132437472976738 -0.008879115898162126 -10.131712206359962
1141 -0.008873570431023835 -10.141311043407763 -0.00887154946103692 -10.140583755821
1142 -0.00887711402028799 -10.150188157428051 -0.008889813534915447 -10.149473569355916
1143 -0.008875452540814876 -10.159063609968866 -0.008875750750303269 -10.158349320106218
1144 -0.008875361969694495 -10.167938971938561 -0.00887539992108941 -10.167224720027308
1145 -0.008874758053570986 -10.176813729992132 -0.008881526626646518 -10.176106246653955
1146 -0.008874449273571372 -10.185688179265703 -0.008861505286768078 -10.184967751940723
1147 -0.008875893941149116 -10.194564073206852 -0.008876725658774376 -10.193844477599498
1148 -0.008874050155282021 -10.203438123362133 -0.008881959458813071 -10.202726437058312
1149 -0.00887313806451857 -10.212311261426652 -0.008881684998050332 -10.211608122056361
1150 -0.008873262675479054 -10.221184524102132 -0.008889351226389407 -10.220497473282752
1151 -0.008874444384127855 -10.23005896848626 -0.008877298515290021 -10.229374771798042
1152 -0.00887495642527938 -10.238933924911539 -0.00887705385684967 -10.238251825654892
1153 -0.008874102029949427 -10.247808026941488 -0.008866408141329885 -10.247118233796222
1154 -0.008875837363302708 -10.25668386430479 -0.008881549024954439 -10.255999782821176
1155 -0.008874095836654305 -10.265557960141445 -0.008899896265938878 -10.264899679087115
1156 -0.00887515228241682 -10.274433112423862 -0.00885842046700418 -10.273758099554119
1157 -0.008875352703034878 -10.283308465126897 -0.008884939597919583 -10.282643039152038
1158 -0.008874336164444685 -10.292182801291341 -0.008877748809754848 -10.291520787961794
1159 -0.008877792209386826 -10.301060593500727 -0.008896869141608477 -10.300417657103402
1160 -0.008874093275517225 -10.309934686776245 -0.008877473184838891 -10.309295130288241
1161 -0.008873734716325998 -10.318808421492571 -0.008866630773991347 -10.318161761062232
1162 -0.008874072367325425 -10.327682493859896 -0.008872828586027027 -10.327034589648258
1163 -0.008873533783480525 -10.336556027643377 -0.008893342642113566 -10.335927932290373
1164 -0.008873450756072997 -10.345429478399451 -0.00886109285056591 -10.344789025140939
1165 -0.00887402524240315 -10.354303503641853 -0.008874980546534062 -10.353664005687472
1166 -0.008874379703775049 -10.363177883345628 -0.00887710154056549 -10.362541107228038
1167 -0.008874380262568593 -10.372052263608197 -0.008873054897412658 -10.37141416212545
1168 -0.008874455792829394 -10.380926719401026 -0.008873219275847078 -10.380287381401297
1169 -0.008874541986733675 -10.38980126138776 -0.008882300788536667 -10.389169682189834
1170 -0.008875234657898546 -10.398676496045658 -0.008869088487699628 -10.398038770677534
1171 -0.008875480107963084 -10.407551976153622 -0.008867950411513448 -10.406906721089047
1172 -0.008874435536563396 -10.416426411690185 -0.00887120827101171 -10.41577792936006
1173 -0.008874695794656873 -10.425301107484842 -0.008882247842848301 -10.424660177202908
1174 -0.008874524710699916 -10.434175632195542 -0.008874560194090008 -10.433534737396998
1175 -0.008873918605968357 -10.44304955080151 -0.00887572574429214 -10.442410463141291
1176 -0.008874974120408297 -10.451924524921917 -0.008882132917642593 -10.451292596058934
1177 -0.008873989293351769 -10.46079851421527 -0.008872562600299717 -10.460165158659233
1178 -0.008876747125759721 -10.46967526134103 -0.008891349937766791 -10.469056508597
1179 -0.008873762656003236 -10.478549023997033 -0.008870148938149214 -10.477926657535148
1180 -0.008873943611979485 -10.487422967609012 -0.008874778216704727 -10.486801435751852
1181 -0.008873730665072799 -10.496296698274085 -0.008871002029627562 -10.49567243778148
1182 -0.0088729795999825 -10.505169677874067 -0.008873081812635065 -10.504545519594114
1183 -0.008875037496909498 -10.514044715370977 -0.00886917756870389 -10.513414697162817
1184 -0.008873955113813281 -10.52291867048479 -0.008875100314617157 -10.522289797477434
1185 -0.008874946180731058 -10.53179361666552 -0.0088693433906883 -10.531159140868123
1186 -0.008873848104849457 -10.54066746477037 -0.00887085939757526 -10.540030000265698
1187 -0.008876279927790165 -10.54954374469816 -0.008915902161970735 -10.548945902427668
1188 -0.008874209178611637 -10.558417953876772 -0.008874834841117262 -10.557820737268786
1189 -0.008873663563281297 -10.567291617440054 -0.008875117637217045 -10.566695854906003
1190 -0.008873675391077996 -10.576165292831131 -0.008875876758247614 -10.575571731664251
1191 -0.008873638836666942 -10.585038931667798 -0.008873252430930734 -10.584444984095182
1192 -0.008870745543390512 -10.593909677211188 -0.008841088321059943 -10.593286072416241
1193 -0.008872446836903691 -10.602782124048092 -0.008881067438051105 -10.602167139854291
1194 -0.008873467845842243 -10.611655591893934 -0.008870422653853894 -10.611037562508145
1195 -0.00887460126541555 -10.620530193159349 -0.00887556285597384 -10.619913125364118
1196 -0.00887526459991932 -10.629405457759267 -0.008870448777452111 -10.62878357414157
1197 -0.008877118630334736 -10.638282576389601 -0.008874373231083154 -10.637657947372654
1198 -0.008872927026823163 -10.647155503416425 -0.00888973120599985 -10.646547678578655
1199 -0.00887427688576281 -10.656029780302188 -0.008876538788899779 -10.655424217367555
1200 -0.008874415932223201 -10.66490419623441 -0.00887417527846992 -10.664298392646025
1201 -0.008874040376394988 -10.673778236610804 -0.008875237358734012 -10.673173630004758
1202 -0.008873415365815162 -10.68265165197662 -0.008871029363945127 -10.682044659368703
1203 -0.008872855454683304 -10.691524507431303 -0.008889924734830856 -10.690934584103534
1204 -0.008875638199970125 -10.700400145631274 -0.00886310264468193 -10.699797686748216
1205 -0.008873112592846155 -10.70927325822412 -0.008868264826014638 -10.70866595157423
1206 -0.008874465338885784 -10.718147723563007 -0.008871603524312377 -10.717537555098543
1207 -0.008874165546149015 -10.727021889109157 -0.00887337950989604 -10.72641093460844
1208 -0.00887383595108986 -10.735895725060246 -0.00885303202085197 -10.735263966629292
1209 -0.00887367343530059 -10.744769398495546 -0.008871229458600282 -10.744135196087893
1210 -0.008874696400016546 -10.753644094895563 -0.008876781724393368 -10.753011977812285
1211 -0.00887114773504436 -10.762515242630608 -0.008856358425691723 -10.761868336237978
1212 -0.008874472975730897 -10.771389715606338 -0.008870972041040658 -10.770739308279019
1213 -0.008873984729871155 -10.780263700336208 -0.00887736794538796 -10.779616676224407
1214 -0.00887395003810525 -10.789137650374313 -0.008883971255272627 -10.78850064747968
1215 -0.00887469332665205 -10.798012343700965 -0.00887260832823813 -10.797373255807917
1216 -0.008873609639704228 -10.806885953340668 -0.008861708734184504 -10.806234964542101
1217 -0.008874171366915106 -10.815760124707584 -0.008870597975328565 -10.815105562517429
1218 -0.008874043636023999 -10.824634168343607 -0.008863081457093358 -10.823968643974522
1219 -0.00887492038309574 -10.833509088726704 -0.008884801995009184 -10.832853445969532
1220 -0.008876578928902746 -10.842385667655606 -0.00888985195197165 -10.841743297921504
1221 -0.00887417928315699 -10.851259846938763 -0.008860786585137248 -10.85060408450664
1222 -0.008873755438253283 -10.860133602377017 -0.008884596778079868 -10.85948868128472
1223 -0.008874540543183684 -10.869008142920201 -0.008879406191408635 -10.868368087476128
1224 -0.008873523212969303 -10.87788166613317 -0.008881249092519283 -10.877249336568648
1225 -0.008874419471248984 -10.88675608560442 -0.008868961315602063 -10.88611829788425
1226 -0.00887309666723013 -10.89562918227165 -0.008842710684984923 -10.894961008569235
1227 -0.008876066654920578 -10.90450524892657 -0.008874735701829195 -10.903835744271063
1228 -0.008875349024310707 -10.913380597950882 -0.008876083744689822 -10.912711828015754
1229 -0.008875361597165465 -10.922255959548048 -0.008873917954042554 -10.921585745969796
1230 -0.008875451842322945 -10.931131411390371 -0.008876311220228672 -10.930462057190026
1231 -0.008875448675826191 -10.940006860066198 -0.00887449262663722 -10.939336549816662
1232 -0.00887528327293694 -10.948882143339135 -0.008908255165442825 -10.948244804982105
1233 -0.008874524990096689 -10.957756668329232 -0.00886667580343783 -10.957111480785542
1234 -0.008875001734122635 -10.966631670063354 -0.008876980748027563 -10.96598846153357
1235 -0.008875099709257483 -10.975506769772611 -0.008881854731589556 -10.974870316265159
1236 -0.008875282434746622 -10.984382052207359 -0.008916452433913946 -10.983786768699073
1237 -0.008874139934778213 -10.993256192142137 -0.008875645743682981 -10.992662414442755
1238 -0.008874477911740541 -11.002130670053878 -0.008872608607634901 -11.00153502305039
1239 -0.008876831876114011 -11.011007501929992 -0.008925524540245533 -11.010460547590636
1240 -0.008875635871663689 -11.019883137801656 -0.008861142164096236 -11.019321689754733
1241 -0.008873611781746149 -11.028756749583403 -0.008874524105340242 -11.028196213860074
1242 -0.008873732713982462 -11.037630482297386 -0.008871369156986475 -11.03706758301706
1243 -0.008873817324638367 -11.046504299622024 -0.008872506488114596 -11.045940089505175
1244 -0.008876357367262245 -11.055380656989286 -0.008901695581153035 -11.054841785086328
1245 -0.008873016806319356 -11.064253673795605 -0.00887196734547615 -11.063713752431804
1246 -0.008874002192169429 -11.073127675987774 -0.008872884651646018 -11.07258663708345
1247 -0.00887407478876412 -11.082001750776538 -0.008876320347189904 -11.08146295743064
1248 -0.008873804425820708 -11.09087555520236 -0.008873442653566599 -11.090336400084206
1249 -0.008874880522489548 -11.099750435724848 -0.00887149921618402 -11.09920789930039
1250 -0.008874140353873372 -11.108624576078721 -0.00887400102801621 -11.108081900328406
1251 -0.008874603267759084 -11.117499179346481 -0.008876178646460176 -11.116958078974866
1252 -0.008873935975134372 -11.126373115321616 -0.008873959025368094 -11.125832038000235
1253 -0.008874006010591984 -11.135247121332208 -0.008893267717212439 -11.134725305717447
1254 -0.008872821228578687 -11.144119942560787 -0.008871233696117998 -11.143596539413565
1255 -0.008874075952917337 -11.152994018513704 -0.008883238956332206 -11.152479778369898
1256 -0.008875475078821183 -11.161869493592524 -0.008889809483662248 -11.16136958785356
1257 -0.008873746963217854 -11.170743240555742 -0.008871921431273222 -11.170241509284834
1258 -0.008872424764558674 -11.1796156653203 -0.008878033142536879 -11.17911954242737
1259 -0.008873979747295379 -11.188489645067596 -0.008861781377345324 -11.187981323804715
1260 -0.00887370309792459 -11.19736334816552 -0.008875280153006315 -11.196856603957722
1261 -0.008873781142756342 -11.206237129308278 -0.008877233322709798 -11.205733837280432
1262 -0.008873691968619823 -11.215110821276898 -0.008871376607567072 -11.214605213888
1263 -0.008873699605464936 -11.223984520882363 -0.008873822866007686 -11.223479036754007
1264 -0.008877570834010839 -11.232862091716374 -0.00885621290653944 -11.232335249660547
1265 -0.008874427620321512 -11.241736519336696 -0.008870551222935319 -11.241205800883483
1266 -0.008874275255948305 -11.250610794592644 -0.008874649787321687 -11.250080450670804
1267 -0.008874255651608109 -11.259485050244253 -0.008874852396547794 -11.258955303067353
1268 -0.008873932855203747 -11.268358983099457 -0.008881476800888776 -11.267836779868242
1269 -0.008874172624200583 -11.277233155723657 -0.008873102208599448 -11.276709882076842
1270 -0.008874112227931618 -11.28610726795159 -0.008874034462496638 -11.28558391653934
1271 -0.00887406817637384 -11.294981336127963 -0.008873031567782163 -11.294456948107122
1272 -0.008873980538919569 -11.303855316666882 -0.00887203924357891 -11.303328987350701
1273 -0.008874072693288326 -11.31272938936017 -0.008876456273719668 -11.312205443624421
1274 -0.008872246509417892 -11.321601635869587 -0.0088702323846519 -11.321075676009073
1275 -0.008876323373988271 -11.330477959243575 -0.008889097115024924 -11.329964773124098
1276 -0.00887479749508202 -11.339352756738657 -0.008871505316346884 -11.338836278440445
1277 -0.00887424536049366 -11.34822700209915 -0.00887076654471457 -11.347707044985158
1278 -0.008871467085555196 -11.357098469184706 -0.008884216938167811 -11.356591261923326
1279 -0.008873919816687703 -11.365972389001394 -0.008880537608638406 -11.365471799531964
1280 -0.008875291282311081 -11.374847680283706 -0.008874969510361552 -11.374346769042326
1281 -0.008874144218862057 -11.383721824502567 -0.008859449811279774 -11.383206218853605
1282 -0.008877770230174064 -11.392599594732742 -0.008919756393879652 -11.392125975247485
1283 -0.008873606706038118 -11.40147320143878 -0.008890879806131124 -11.401016855053616
1284 -0.008873121766373514 -11.410346323205154 -0.008871425967663526 -11.40988828102128
1285 -0.00887340479530394 -11.419219728000458 -0.008875610260292887 -11.418763891281573
1286 -0.008873511804267764 -11.428093239804726 -0.008873577509075404 -11.427637468790648
1287 -0.008873499603942037 -11.436966739408668 -0.008860320411622524 -11.43649778920227
1288 -0.008872808935120702 -11.445839548343788 -0.008874947763979435 -11.44537273696625
1289 -0.008872991986572742 -11.45471254033036 -0.008871581591665744 -11.454244318557917
1290 -0.008871921384707094 -11.463584461715067 -0.008809782424941659 -11.463054100982859
1291 -0.008875618968158961 -11.472460080683225 -0.008868898171931506 -11.47192299915479
1292 -0.008875058917328715 -11.481335139600555 -0.00887676146812737 -11.480799760622917
1293 -0.008874756330624223 -11.490209895931178 -0.008874500682577492 -11.489674261305494
1294 -0.008874861150979995 -11.499084757082159 -0.008871815213933588 -11.498546076519427
1295 -0.008874982548877596 -11.507959739631037 -0.008874587388709188 -11.507420663908135
1296 -0.008873717579990625 -11.516833457211028 -0.008876122487708926 -11.516296786395845
1297 -0.008873963402584195 -11.525707420613612 -0.008859657682478428 -11.525156444078323
1298 -0.008875132305547595 -11.53458255291916 -0.008879483724012972 -11.534035927802336
1299 -0.008876647101715207 -11.543459200020875 -0.008869655709713698 -11.542905583512049
1300 -0.008875214913859963 -11.552334414934736 -0.008876364678144455 -11.551781948190193
1301 -0.008877074718475342 -11.56121148965321 -0.008928822772577404 -11.560710770962771
1302 -0.008873271057382226 -11.570084760710593 -0.00886772428639233 -11.569578495249164
1303 -0.008873623283579945 -11.578958383994173 -0.008873413875699043 -11.578451909124864
1304 -0.008874093601480126 -11.587832477595654 -0.00887365648522973 -11.587325565610094
1305 -0.008874080562964081 -11.596706558158619 -0.008874834980815649 -11.59620040059091
1306 -0.008874087128788233 -11.605580645287407 -0.00887374896556139 -11.60507414955647
1307 -0.008873677346855402 -11.614454322634263 -0.008874098863452673 -11.613948248419923
1308 -0.008874629344791173 -11.623328951979055 -0.008870055200532079 -11.622818303620456
1309 -0.008873792132362723 -11.632202744111417 -0.008877776050940155 -11.631696079671396
1310 -0.00887264902703464 -11.641075393138452 -0.008876170730218291 -11.640572250401615
1311 -0.008875564113259316 -11.649950957251711 -0.008871010970324278 -11.649443261371939
1312 -0.008874067990109324 -11.658825025241821 -0.008872946305200458 -11.658316207677139
1313 -0.008873403444886208 -11.667698428686707 -0.008878578338772059 -11.66719478601591
1314 -0.00887437337078154 -11.676572802057489 -0.00888315849006176 -11.676077944505971
1315 -0.008874415513128042 -11.685447217570617 -0.00886848964728415 -11.684946434153256
1316 -0.008874141005799174 -11.694321358576417 -0.008873926801607012 -11.693820360954863
1317 -0.008870729012414813 -11.703192087588832 -0.008851435221731662 -11.702671796176595
1318 -0.00887437555938959 -11.712066463148222 -0.00887263766489923 -11.711544433841494
1319 -0.00887528178282082 -11.720941744931043 -0.008886237628757954 -11.720430671470252
1320 -0.008871919568628072 -11.729813664499671 -0.008846720959991217 -11.729277392430243
1321 -0.008874676655977964 -11.73868834115565 -0.008871464803814889 -11.738148857234057
1322 -0.00887526711449027 -11.74756360827014 -0.008853493258357048 -11.747002350492414
1323 -0.008874293742701411 -11.756437902012841 -0.008872484834864736 -11.755874835327278
1324 -0.008874856773763895 -11.765312758786605 -0.008875717781484127 -11.764750553108762
1325 -0.008875161316245795 -11.77418792010285 -0.008875394286587835 -11.773625947395349
1326 -0.008874862035736442 -11.783062782138586 -0.008874952280893921 -11.782500899676243
1327 -0.008875149255618452 -11.791937931394205 -0.00886887377128005 -11.791369773447524
1328 -0.00887470026500523 -11.80081263165921 -0.008878755988553167 -11.800248529436077
1329 -0.008875042106956244 -11.809687673766167 -0.008880703663453459 -11.809129233099531
1330 -0.008875448210164904 -11.818563121976332 -0.008871394908055663 -11.818000628007587
1331 -0.008876014035195112 -11.827439136011527 -0.008871245803311468 -11.826871873810898
1332 -0.008877377957105637 -11.836316513968633 -0.008885902073234319 -11.835757775884133
1333 -0.00887621114961803 -11.84519272511825 -0.008881239220499992 -11.844639015104633
1334 -0.008875124342739581 -11.854067849460991 -0.008895693765953182 -11.853534708870587
1335 -0.008875207370147109 -11.862943056831138 -0.008875174075365066 -11.862409882945952
1336 -0.008875018823891878 -11.87181807565503 -0.008875328535214066 -11.871285211481167
1337 -0.008874958846718073 -11.880693034501748 -0.00887579908594489 -11.880161010567113
1338 -0.008875499153509736 -11.889568533655257 -0.008882037829607725 -11.88904304839672
1339 -0.00887947054579854 -11.898448004201056 -0.00888299006037414 -11.897926038457095
1340 -0.008875076984986663 -11.907323081186043 -0.008860978344455362 -11.90678701680155
1341 -0.008874272182583808 -11.916197353368627 -0.008885716693475843 -11.915672733495025
1342 -0.008875015703961254 -11.925072369072588 -0.00887091769836843 -11.924543651193394
1343 -0.008863948611542582 -11.93393631768413 -0.008780041802674532 -11.933323692996069
1344 -0.008876348193734885 -11.942812665877865 -0.008876913785934448 -11.942200606782004
1345 -0.008876097900792957 -11.951688763778657 -0.008876415202394128 -11.951077021984398
1346 -0.008876112662255764 -11.960564876440912 -0.008876569382846356 -11.959953591367244
1347 -0.008875271026045083 -11.969440147466958 -0.008876357786357402 -11.968829949153601
1348 -0.008875861717388033 -11.978316009184347 -0.008875134680420161 -11.97770508383402
1349 -0.008875600527971983 -11.987191609712319 -0.008873878931626677 -11.986578962765648
1350 -0.008876358531415463 -11.996067968243734 -0.00887995813973248 -11.995458920905381
1351 -0.008875570073723794 -12.004943538317457 -0.008877097442746163 -12.004336018348127
1352 -0.00887572499923408 -12.013819263316691 -0.008876827638596296 -12.013212845986724
1353 -0.008875678712502121 -12.022694942029194 -0.008868829999119043 -12.022081675985843
1354 -0.00887373355217278 -12.031568675581367 -0.00888661490753293 -12.030968290893377
1355 -0.008875660179182888 -12.040444335760549 -0.008874336164444685 -12.039842627057821
1356 -0.00887518166564405 -12.049319517426193 -0.008892918424680828 -12.048735545482502
1357 -0.008874934585765003 -12.058194452011959 -0.008871825970709324 -12.057607371453212
1358 -0.008874952467158437 -12.067069404479117 -0.008872810890898109 -12.06648018234411
1359 -0.008874599542468786 -12.075944004021586 -0.00887244981713593 -12.075352632161247
1360 -0.008876785589382052 -12.08482078961097 -0.008865983551368117 -12.084218615712615
1361 -0.008875892171636224 -12.093696681782605 -0.008873099368065596 -12.09309171508068
1362 -0.008875207277014852 -12.10257188905962 -0.008876553131267428 -12.101968268211948
1363 -0.008868496213108302 -12.111440385272727 -0.00883235209621489 -12.110800620308163
1364 -0.008876410918310285 -12.120316796191037 -0.008874507714062929 -12.119675128022227
1365 -0.008875654498115181 -12.129192450689153 -0.008872836222872138 -12.128547964245099
1366 -0.008875273587182163 -12.138067724276336 -0.008880451833829284 -12.137428416078928
1367 -0.008872112398967147 -12.146939836675303 -0.008890699315816163 -12.146319115394745
1368 -0.008876868709921836 -12.155816705385226 -0.008864349592477084 -12.155183464987221
1369 -0.008876149822026492 -12.164692855207251 -0.008875488629564643 -12.164058953616786
1370 -0.008875708421692252 -12.173568563628944 -0.008875873638316989 -12.172934827255103
1371 -0.00887563144788146 -12.182444195076826 -0.008874070830643177 -12.181808898085746
1372 -0.008875740459188819 -12.191319935536015 -0.008877384895458817 -12.190686282981206
1373 -0.00887589338235557 -12.200195828918371 -0.008873594598844648 -12.19955987758005
1374 -0.008875312143936753 -12.209071141062308 -0.008873679954558612 -12.208433557534608
1375 -0.008875362481921912 -12.21794650354423 -0.008859198680147529 -12.217292756214755
1376 -0.008875463763251901 -12.226821967307481 -0.008864864334464073 -12.22615762054922
1377 -0.008876001369208098 -12.23569796867669 -0.008874124614521861 -12.235031745163742
1378 -0.008874361449852586 -12.244572330126541 -0.008856458589434624 -12.243888203753176
1379 -0.008876256737858057 -12.2534485868644 -0.008873038971796633 -12.252761242724972
1380 -0.00887665655463934 -12.262325243419038 -0.008873757859691977 -12.261635000584665
1381 -0.008870296878740191 -12.271195540297779 -0.00879018078558147 -12.270425181370246
1382 -0.008878172049298883 -12.280073712347077 -0.008880486525595189 -12.27930566789584
1383 -0.008877633139491081 -12.288951345486568 -0.008878524834290146 -12.288184192730132
1384 -0.008877767389640212 -12.297829112876208 -0.008877708297222852 -12.297061901027355
1385 -0.008877695724368095 -12.306706808600577 -0.008877235371619463 -12.305939136398974
1386 -0.00887797847390175 -12.315584787074478 -0.008866273146122695 -12.314805409545096
1387 -0.008877144148573279 -12.324461931223052 -0.008878542063757777 -12.323683951608855
1388 -0.008877923339605331 -12.333339854562658 -0.008886725269258022 -12.332570676878113
1389 -0.008878627885133028 -12.342218482447791 -0.00887271468527615 -12.34144339156339
1390 -0.008877383265644311 -12.351095865713436 -0.008875011326745152 -12.350318402890135
1391 -0.008878459967672826 -12.359974325681108 -0.008879273245111109 -12.359197676135246
1392 -0.008877650275826455 -12.368851975956934 -0.008879750641062856 -12.368077426776308
1393 -0.00887697348371148 -12.377728949440646 -0.008873744495213031 -12.376951171271521
1394 -0.008876955695450306 -12.386605905136097 -0.008876618416979908 -12.385827789688502
1395 -0.008877079421654343 -12.395482984557752 -0.008879934903234243 -12.394707724591736
1396 -0.008877895399928093 -12.40436087995768 -0.008881534682586789 -12.403589259274323
1397 -0.008877240680158138 -12.413238120637839 -0.008876978419721127 -12.412466237694044
1398 -0.008876708243042231 -12.422114828880881 -0.008881022175773978 -12.421347259869819
1399 -0.008876489009708166 -12.430991317890589 -0.008876034943386912 -12.430223294813207
1400 -0.008878171350806952 -12.439869489241396 -0.00885766688734293 -12.439080961700549
1401 -0.008878170233219861 -12.448747659474616 -0.008874163450673222 -12.447955125151223
1402 -0.008895471738651396 -12.457643131213267 -0.008805402228608728 -12.456760527379831
1403 -0.008878391608595848 -12.466521522821862 -0.008880322659388184 -12.46564085003922
1404 -0.008878409210592509 -12.475399932032454 -0.008878399711102247 -12.474519249750323
1405 -0.008878654520958661 -12.484278586553414 -0.00888017169199884 -12.483399421442321
1406 -0.008878248883411289 -12.493156835436825 -0.008878365065902472 -12.492277786508224
1407 -0.008878445718437433 -12.502035281155262 -0.008878335123881698 -12.501156121632105
1408 -0.008878441387787461 -12.51091372254305 -0.008879385236650706 -12.510035506868755
1409 -0.008878214657306671 -12.519791937200356 -0.008878732984885573 -12.518914239853641
1410 -0.008877163846045732 -12.528669101046402 -0.008884148066863417 -12.527798387920505
1411 -0.008876606589183211 -12.537545707635585 -0.008862443873658777 -12.536660831794164
1412 -0.008878177776932717 -12.546423885412517 -0.00887612784281373 -12.545536959636978
1413 -0.008877958543598652 -12.555301843956116 -0.008857593405991793 -12.55439455304297
1414 -0.008877835050225259 -12.56417967900634 -0.008879060577601194 -12.563273613620572
1415 -0.008878501923754811 -12.573058180930095 -0.008880436280742287 -12.572154049901314
1416 -0.008878096006810665 -12.581936276936906 -0.008874001726508141 -12.581028051627822
1417 -0.008878158545121551 -12.590814435482027 -0.00887753781862557 -12.589905589446447
1418 -0.00887790285050869 -12.599692338332536 -0.008884187135845423 -12.598789776582292
1419 -0.00887787970714271 -12.608570218039679 -0.008875634241849183 -12.607665410824142
1420 -0.008878207951784133 -12.617448425991464 -0.008878608653321862 -12.616544019477464
1421 -0.008877534186467528 -12.626325960177931 -0.008866987889632583 -12.625411007367097
1422 -0.008877206780016422 -12.635203166957949 -0.008897728333249689 -12.634308735700346
1423 -0.008876755740493536 -12.644079922698442 -0.008870028331875801 -12.643178764032221
1424 -0.008877527248114348 -12.652957449946555 -0.008877978567034006 -12.652056742599255
1425 -0.00887633846141398 -12.66183378840797 -0.008881511772051454 -12.660938254371306
1426 -0.008877587411552668 -12.670711375819522 -0.008877725293859839 -12.669815979665167
1427 -0.008877616329118609 -12.679588992148641 -0.008878956967964768 -12.678694936633132
1428 -0.008876688359305263 -12.688465680507946 -0.008873216481879354 -12.687568153115011
1429 -0.00887697357684374 -12.697342654084789 -0.008878278639167547 -12.696446431754179
1430 -0.008876018784940242 -12.70621867286973 -0.008893011044710875 -12.70533944279889
1431 -0.008876238111406564 -12.715094910981136 -0.008876582933589816 -12.71421602573248
1432 -0.008876922307536006 -12.723971833288672 -0.008876885985955596 -12.723092911718435
1433 -0.008877012832090258 -12.732848846120763 -0.008877667039632798 -12.731970578758068
1434 -0.008876577578485012 -12.741725423699249 -0.008870383678004145 -12.740840962436073
1435 -0.008877668296918273 -12.750603091996167 -0.008876118483021856 -12.749717080919094
1436 -0.008877087850123644 -12.75948017984629 -0.008873151009902358 -12.758590231928997
1437 -0.008876764867454767 -12.768356944713746 -0.008865257631987334 -12.767455489560984
1438 -0.008877111924812197 -12.777234056638559 -0.008878294518217445 -12.7763337840792
1439 -0.008877897309139371 -12.786111953947698 -0.008890059310942888 -12.785223843390144
1440 -0.008875297149643302 -12.794987251097341 -0.008890133444219827 -12.794113976834364
1441 -0.008876759139820934 -12.803864010237161 -0.008884469838812947 -12.802998446673177
1442 -0.008876194059848786 -12.81274020429701 -0.00887784929946065 -12.811876295972638
1443 -0.00887647457420826 -12.821616678871218 -0.00887511633336544 -12.820751412306004
1444 -0.00887635126709938 -12.830493030138317 -0.008875785674899817 -12.829627197980903
1445 -0.008876733807846903 -12.839369763946165 -0.008875032188370824 -12.838502230169274
1446 -0.008876583445817232 -12.848246347391981 -0.008878394635394216 -12.847380624804668
1447 -0.008875437453389168 -12.85712178484537 -0.008879697229713202 -12.85626032203438
1448 -0.008871759381145239 -12.865993544226516 -0.008886408666148782 -12.865146730700529
1449 -0.00887662093155086 -12.874870165158066 -0.008875321876257659 -12.874022052576786
1450 -0.008876536879688502 -12.883746702037755 -0.008881289837881922 -12.882903342414668
1451 -0.008880909997969866 -12.892627612035724 -0.008875841414555908 -12.891779183829223
1452 -0.008876316016539931 -12.901503928052264 -0.00887400945648551 -12.90065319328571
1453 -0.008874413976445793 -12.91037834202871 -0.008872237568721176 -12.90952543085443
1454 -0.008875508094206452 -12.919253850122917 -0.008876346424221993 -12.918401777278651
1455 -0.008875327231362463 -12.928129177354279 -0.008869551820680499 -12.927271329099332
1456 -0.008876817207783461 -12.937005994562062 -0.0088782899081707 -12.936149619007503
1457 -0.008876180974766612 -12.945882175536829 -0.00887693096883595 -12.945026549976339
1458 -0.0088759352453053 -12.954758110782134 -0.008879524283111095 -12.95390607425945
1459 -0.00887625147588551 -12.96363436225802 -0.008878351980820298 -12.96278442624027
1460 -0.008869097381830216 -12.97250345963985 -0.008917454024776816 -12.971701880265048
1461 -0.008875404298305512 -12.981378863938154 -0.008873350778594613 -12.980575231043643
1462 -0.008875161223113538 -12.990254025161267 -0.008875189116224647 -12.989450420159868
1463 -0.008875451143831014 -12.999129476305098 -0.00887646763585508 -12.998326887795722
1464 -0.008875171700492502 -13.00800464800559 -0.008876841422170401 -13.007203729217892
1465 -0.008875483553856612 -13.016880131559446 -0.00887525426223874 -13.016078983480131
1466 -0.008875179709866643 -13.025755311269313 -0.008875154424458742 -13.02495413790459
1467 -0.008875387534499169 -13.034630698803811 -0.008877072343602776 -13.033831210248193
1468 -0.008872575452551245 -13.043503274256363 -0.008902284037321805 -13.042733494285516
1469 -0.00887424754910171 -13.052377521805465 -0.008874263800680637 -13.051607758086197
1470 -0.008874507201835514 -13.0612520290073 -0.00886924909427762 -13.060477007180475
1471 -0.008876804867759347 -13.070128833875058 -0.00890987846069038 -13.069386885641165
1472 -0.008874028502032161 -13.07900286237709 -0.008872144855558872 -13.078259030496724
1473 -0.008874110970646143 -13.087876973347736 -0.00887137409299612 -13.08713040458972
1474 -0.008874253183603287 -13.096751226531339 -0.008874696772545576 -13.096005101362266
1475 -0.008874941570684313 -13.105626168102024 -0.008887808211147786 -13.104892909573413
1476 -0.008875279920175672 -13.1145014480222 -0.008870560163632035 -13.113763469737046
1477 -0.008875501807779074 -13.123376949829979 -0.008864768221974373 -13.12262823795902
1478 -0.008874833909794688 -13.132251783739774 -0.008879050007089972 -13.13150728796611
1479 -0.008874450670555234 -13.14112623441033 -0.00887603610754013 -13.140383324073651
1480 -0.008874531602486968 -13.150000766012816 -0.008876933669671416 -13.149260257743324
1481 -0.008872403576970101 -13.158873169589786 -0.008863708702847362 -13.15812396644617
1482 -0.008876356249675154 -13.167749525839461 -0.008862885599955916 -13.166986852046128
1483 -0.008875327184796333 -13.176624853024258 -0.008873973088338972 -13.175860825134466
1484 -0.00887510753236711 -13.185499960556625 -0.00887561859562993 -13.184736443730095
1485 -0.008874410251155495 -13.19437437080778 -0.008878194959834218 -13.19361463868993
1486 -0.008875248814001679 -13.203249619621783 -0.008876707591116428 -13.202491346281047
1487 -0.008875503111630679 -13.212125122733413 -0.00885955016128719 -13.211350896442333
1488 -0.008875985629856586 -13.22100110836327 -0.008882317459210753 -13.220233213901544
1489 -0.008875870564952492 -13.229876978928223 -0.008863014820963144 -13.229096228722508
1490 -0.008874831721186638 -13.23875181064941 -0.008874470554292201 -13.2379706992768
1491 -0.008875788981094956 -13.247627599630505 -0.008871087757870554 -13.246841787034672
1492 -0.008875712705776095 -13.256503312336282 -0.008887633355334401 -13.255729420390006
1493 -0.00887545058503747 -13.26537876292132 -0.008868067292496562 -13.264597487682503
1494 -0.008875460736453534 -13.274254223657772 -0.008874104171991349 -13.273471591854493
1495 -0.008875377010554075 -13.283129600668326 -0.008875187253579497 -13.282346779108073
1496 -0.008875149628147483 -13.292004750296474 -0.008872975455597043 -13.29121975456367
1497 -0.008874856773763895 -13.300879607070238 -0.008878135029226542 -13.300097889592896
1498 -0.00887536401860416 -13.309754971088841 -0.008890148531645537 -13.308988038124541
1499 -0.008875147439539433 -13.31863011852838 -0.008886998798698188 -13.317875036923239
1500 -0.008875066787004471 -13.327505185315385 -0.00887532876804471 -13.326750365691284
1501 -0.00887529137544334 -13.336380476690827 -0.008875264646485448 -13.33562563033777
1502 -0.008876116061583162 -13.34525659275241 -0.008867871155962348 -13.344493501493732
1503 -0.00887503968551755 -13.354131632437927 -0.008869483461603522 -13.353362984955336
1504 -0.008875261479988693 -13.363006893917916 -0.008873638929799199 -13.362236623885135
1505 -0.0088752593845129 -13.37188215330243 -0.008863010024651886 -13.371099633909786
1506 -0.008875180361792445 -13.380757333664222 -0.008874968998134137 -13.37997460290792
1507 -0.008875430468469859 -13.389632764132692 -0.008875482575967908 -13.388850085483888
1508 -0.00887545607984066 -13.398508220212532 -0.008875667070969939 -13.397725752554859
1509 -0.00887535368092358 -13.407383573893457 -0.008873275015503168 -13.406599027570362
1510 -0.00887529980391264 -13.41625887369737 -0.008875307254493236 -13.415474334824856
1511 -0.008875132584944368 -13.425134006282313 -0.008874756889417768 -13.424349091714273
1512 -0.008875551074743271 -13.434009557357056 -0.008874815423041582 -13.433223907137315
1513 -0.00887530753389001 -13.442884864890946 -0.008872512588277459 -13.442096419725592
1514 -0.008878797898069024 -13.451763662789014 -0.00889610438607633 -13.450992524111669
1515 -0.00887517649680376 -13.460638839285819 -0.008872333308681845 -13.459864857420351
1516 -0.008875145902857184 -13.469513985188676 -0.008874754793941975 -13.468739612214293
1517 -0.008875010069459677 -13.478388995258136 -0.008876639790832997 -13.477616252005125
1518 -0.00886905794031918 -13.487258053198456 -0.00888859541155398 -13.486504847416679
1519 -0.008873778767883778 -13.49613183196634 -0.00887590367347002 -13.49538075109015
1520 -0.008874491788446903 -13.505006323754786 -0.008873662212863564 -13.504254413303013
1521 -0.008874730393290519 -13.513881054148078 -0.008873263746500016 -13.513127677049512
1522 -0.008874844806268812 -13.522755898954346 -0.008872231934219599 -13.521999908983732
1523 -0.008875038381665945 -13.531630937336011 -0.008875379059463739 -13.530875288043196
1524 -0.00887440755032003 -13.54050534488633 -0.008876425446942449 -13.539751713490139
1525 -0.008875807933509349 -13.54938115281984 -0.008905712887644768 -13.548657426377783
1526 -0.008874218678101897 -13.558255371497943 -0.008879610802978277 -13.557537037180762
1527 -0.008875219104811548 -13.567130590602755 -0.008871503686532379 -13.566408540867293
1528 -0.00887462729588151 -13.576005217898636 -0.00887403693050146 -13.575282577797795
1529 -0.00887521067634225 -13.584880428574978 -0.008937557693570852 -13.584220135491366
1530 -0.008874119725078344 -13.593754548300057 -0.00886690621264279 -13.593087041704008
1531 -0.00887388428673148 -13.602628432586789 -0.00887538236565888 -13.601962424069667
1532 -0.008873761538416148 -13.611502194125205 -0.00887253494001925 -13.610834959009686
1533 -0.00887375883758068 -13.620375952962785 -0.0088726791087538 -13.61970763811844
1534 -0.008873931178823114 -13.629249884141608 -0.008874452160671353 -13.628582090279112
1535 -0.008873980166390539 -13.638123864307998 -0.008874042145907878 -13.63745613242502
1536 -0.008873959677293897 -13.646997823985291 -0.008874238887801766 -13.646330371312823
1537 -0.008873955812305212 -13.655871779797597 -0.008875719644129277 -13.655206090956952
1538 -0.008873655507341028 -13.664745435304937 -0.008873063325881957 -13.664079154282835
1539 -0.008874170435592531 -13.67361960574053 -0.008873066725209355 -13.672952221008044
1540 -0.008874471951276063 -13.682494077691807 -0.008876558858901262 -13.681828779866946
1541 -0.008874222356826066 -13.691368300048634 -0.008882256224751472 -13.690711036091697
1542 -0.008873822586610913 -13.700242122635245 -0.008872571215033532 -13.69958360730673
1543 -0.008873858489096165 -13.709115981124341 -0.008874240890145301 -13.708457848196876
1544 -0.008873763494193554 -13.717989744618535 -0.008870568266138435 -13.717328416463014
1545 -0.00887391846626997 -13.726863663084805 -0.008855464030057192 -13.726183880493071
1546 -0.008873706683516502 -13.735737369768321 -0.008848837623372675 -13.735032718116443
1547 -0.008873823378235102 -13.744611193146556 -0.008870515553280712 -13.743903233669723
1548 -0.008875130396336316 -13.753486323542893 -0.008875500038266182 -13.75277873370799
1549 -0.008875134401023388 -13.762361457943916 -0.008875210303813219 -13.761653944011803
1550 -0.008874867344275117 -13.771236325288191 -0.008877518493682146 -13.770531462505485
1551 -0.008874531229957938 -13.78011085651815 -0.008881077263504266 -13.77941253976899
1552 -0.008875152748078107 -13.788986009266228 -0.00888664871454239 -13.788299188483531
1553 -0.008873811503872276 -13.7978598207701 -0.00886902785860002 -13.797168216342131
1554 -0.008874678798019887 -13.806734499568119 -0.008876380091533066 -13.806044596433663
1555 -0.008874667808413506 -13.815609167376532 -0.008877236675471068 -13.814921833109134
1556 -0.008872943837195635 -13.824482111213728 -0.008884001150727272 -13.823805834259861
1557 -0.008874737937003375 -13.83335684915073 -0.008874890441074968 -13.832680724700936
1558 -0.008874649833887815 -13.842231498984619 -0.00886536855250597 -13.841546093253442
1559 -0.008875505533069372 -13.851107004517688 -0.008868315257132053 -13.850414408510574
1560 -0.008871723292395472 -13.859978727810084 -0.008869083039462567 -13.859283491550036
1561 -0.00887465667910874 -13.868853384489192 -0.00887696910649538 -13.868160460656531
1562 -0.008874507481232285 -13.877727891970425 -0.008873243723064661 -13.877033704379595
1563 -0.008874213555827737 -13.886602105526253 -0.008892780914902688 -13.885926485294497
1564 -0.008875463297590614 -13.895477568823843 -0.008884135447442532 -13.89481062074194
1565 -0.008873516554012894 -13.904351085377856 -0.008871831325814128 -13.903682452067754
1566 -0.008874208992347121 -13.913225294370203 -0.008873370988294483 -13.912555823056048
1567 -0.008874558098614215 -13.922099852468818 -0.008886178443208336 -13.921442001499257
1568 -0.008874303987249732 -13.930974156456069 -0.008875222457572818 -13.930317223956829
1569 -0.008875779155641795 -13.93984993561171 -0.008892695419490337 -13.939209919376319
1570 -0.008874075207859277 -13.94872401081957 -0.008867860725149512 -13.94807778010147
1571 -0.008874188363552093 -13.957598199183122 -0.00886982656084001 -13.95694760666231
1572 -0.00887565491721034 -13.966473854100332 -0.00886775297112763 -13.965815359633437
1573 -0.008873305330052973 -13.975347159430385 -0.00887085204012692 -13.974686211673564
1574 -0.008875535894185304 -13.98422269532457 -0.008874371740967035 -13.983560583414532
1575 -0.008874586783349514 -13.99309728210792 -0.008877617586404086 -13.992438201000935
1576 -0.008875178266316652 -14.001972460374237 -0.008865876076743006 -14.001304077077679
1577 -0.008874514326453208 -14.01084697470069 -0.008876056130975484 -14.010180133208655
1578 -0.008875297149643302 -14.019722271850334 -0.008876257576048374 -14.019056390784703
1579 -0.008874911582097411 -14.028597183432431 -0.00886931954883039 -14.027925710333534
1580 -0.008875938411802054 -14.037473121844233 -0.008870912436395883 -14.03679662276993
1581 -0.008875256637111306 -14.046348378481344 -0.008877907088026405 -14.045674529857957
1582 -0.008874628646299242 -14.055223007127644 -0.008874497096985578 -14.054549026954943
1583 -0.008876743214204907 -14.06409975034185 -0.008910654531791806 -14.063459681486735
1584 -0.008874806761741637 -14.072974557103592 -0.008872426860034466 -14.07233210834677
1585 -0.008874463988468051 -14.08184902109206 -0.008875316707417369 -14.081207425054187
1586 -0.0088746452704072 -14.090723666362466 -0.008875250397250057 -14.090082675451436
1587 -0.008874538913369178 -14.099598205275836 -0.008874688809737564 -14.098957364261173
1588 -0.008875056263059377 -14.108473261538895 -0.008871374372392892 -14.107828738633566
1589 -0.008879279159009457 -14.117352540697905 -0.008903061877936125 -14.116731800511502
1590 -0.008873528661206364 -14.126226069359111 -0.008874926622956992 -14.125606727134459
1591 -0.008874539565294982 -14.135100608924406 -0.00887468522414565 -14.134481412358605
1592 -0.008874987624585629 -14.14397559654899 -0.008887795777991415 -14.143369208136596
1593 -0.00887354500591755 -14.152849141554908 -0.00886974590830505 -14.1522389540449
1594 -0.008874172065407037 -14.161723313620316 -0.008876246679574252 -14.161115200724474
1595 -0.008873800141736865 -14.170597113762053 -0.008874313766136765 -14.169989514490611
1596 -0.008874027151614427 -14.179471140913668 -0.00887403883971274 -14.178863553330324
1597 -0.008873604983091355 -14.188344745896758 -0.008876167004927993 -14.187739720335252
1598 -0.00887386230751872 -14.197218608204278 -0.008867889130488037 -14.19660760946574
1599 -0.008873993810266257 -14.206092602014543 -0.008873198833316564 -14.205480808299058
1600 -0.008874209178611637 -14.214966811193154 -0.008877903735265136 -14.214358712034322
1601 -0.008871824806556105 -14.22383863599971 -0.00880680768750608 -14.223165519721828
1602 -0.008874426688998937 -14.23271306268871 -0.008876808313652873 -14.232042328035481
1603 -0.008874829672276974 -14.241587892360986 -0.008875067112967372 -14.240917395148449
1604 -0.008874571695923806 -14.250462464056909 -0.008873681724071502 -14.249791076872521
1605 -0.008875300968065858 -14.259337765024975 -0.008874899474903941 -14.258665976347425
1606 -0.008875310840085148 -14.268213075865061 -0.008874897193163634 -14.267540873540588
1607 -0.008875054074451327 -14.277088129939512 -0.008874394278973342 -14.27641526781956
1608 -0.008875106135383249 -14.285963236074895 -0.008874597121030092 -14.28528986494059
1609 -0.008875053515657783 -14.294838289590553 -0.008875747583806515 -14.294165612524397
1610 -0.008875125274062156 -14.303713414864616 -0.00887557240203023 -14.303041184926427
1611 -0.008875095751136541 -14.312588510615752 -0.008875090070068837 -14.311916274996495
1612 -0.008874988369643688 -14.321463498985397 -0.008875126671046018 -14.320791401667542
1613 -0.00887511856853962 -14.330338617553936 -0.008874441171064973 -14.329665842838606
1614 -0.00887517062947154 -14.339213788183407 -0.008875783160328865 -14.338541625998936
1615 -0.008875233121216297 -14.348089021304624 -0.008874215465039016 -14.347415841463974
1616 -0.008874822547659278 -14.356963843852283 -0.008876235643401741 -14.356292077107376
1617 -0.008875143295153976 -14.365838987147436 -0.00887724319472909 -14.365169320302105
1618 -0.008873740816488862 -14.374712727963924 -0.008864495856687426 -14.374033816158793
1619 -0.008875362947583199 -14.383588090911507 -0.008873185655102134 -14.382907001813894
1620 -0.008875079546123743 -14.392463170457631 -0.008874780731275678 -14.39178178254517
1621 -0.008875716384500265 -14.401338886842131 -0.00887189949862659 -14.400653682043796
1622 -0.008877476165071129 -14.410216363007203 -0.008857268886640669 -14.409510950930436
1623 -0.008875301200896501 -14.4190916642081 -0.008874960616230965 -14.418385911546666
1624 -0.008875605696812273 -14.427967269904912 -0.008874849742278456 -14.427260761288945
1625 -0.008875690260902047 -14.436842960165814 -0.008875635173171758 -14.436136396462118
1626 -0.008875586930662394 -14.445718547096476 -0.008873619185760618 -14.445010015647878
1627 -0.008875645464286208 -14.454594192560762 -0.00887176813557744 -14.453881783783455
1628 -0.0088732881937176 -14.46346748075448 -0.008870828058570623 -14.462752611842026
1629 -0.00887627094052732 -14.472343751695007 -0.008875198476016522 -14.471627810318042
1630 -0.008875592937693 -14.4812193446327 -0.008875617431476713 -14.480503427749518
1631 -0.008876318065449595 -14.49009566269815 -0.008868013368919491 -14.489371441118438
1632 -0.008875613799318671 -14.49897127649747 -0.008879541279748082 -14.498250982398186
1633 -0.008881366811692715 -14.507852643309162 -0.00884969630278647 -14.507100678700972
1634 -0.008876272756606341 -14.516728916065768 -0.008877723291516305 -14.515978401992488
1635 -0.008876353362575173 -14.525605269428343 -0.00887592788785696 -14.524854329880345
1636 -0.00887529100291431 -14.534480560431257 -0.008874341612681746 -14.533728671493026
1637 -0.0088760559912771 -14.543356616422534 -0.008887672517448663 -14.542616344010476
1638 -0.008875056728720665 -14.552231673151255 -0.008871244871988893 -14.551487588882464
1639 -0.008875417243689298 -14.561107090394945 -0.008875292120501399 -14.560362881002966
1640 -0.008875761786475778 -14.56998285218142 -0.008875107113271951 -14.569237988116239
1641 -0.008875830005854369 -14.578858682187274 -0.008879599208012224 -14.57811758732425
1642 -0.0088781435508281 -14.587736825738101 -0.008877421962097287 -14.586995009286348
1643 -0.00887554525397718 -14.596612370992078 -0.008882031496614217 -14.595877040782963
1644 -0.008875586465001107 -14.605487957457079 -0.008874417981132865 -14.604751458764095
1645 -0.008875785022974014 -14.614363742480053 -0.00887335161678493 -14.61362481038088
1646 -0.008876047190278768 -14.623239789670333 -0.00887141413986683 -14.622496224520747
1647 -0.008876103721559048 -14.632115893391891 -0.00887420359067619 -14.631370428111422
1648 -0.008875966211780906 -14.640991859603671 -0.008881861250847578 -14.64025228936227
1649 -0.008875301945954562 -14.649867161549626 -0.008871832443401218 -14.64912412180567
1650 -0.008875892264768481 -14.658743053814394 -0.008877684967592359 -14.658001806773262
1651 -0.008874686295166611 -14.667617740109561 -0.008877571765333414 -14.666879378538596
1652 -0.008876618696376681 -14.676494358805938 -0.008870411897078156 -14.675749790435674
1653 -0.00887575768865645 -14.685370116494594 -0.008874989906325936 -14.684624780342
1654 -0.008875157963484526 -14.694245274458078 -0.008842221926897764 -14.693467002268898
1655 -0.008876362722367049 -14.703121637180445 -0.008872643439099192 -14.702339645707998
1656 -0.008876205934211612 -14.711997843114656 -0.008877974236384034 -14.711217619944382
1657 -0.008877247339114547 -14.72087509045377 -0.008869332447648048 -14.72008695239203
1658 -0.00887519856914878 -14.729750289022919 -0.008875412633642554 -14.728962365025673
1659 -0.008876104140654206 -14.738626393163573 -0.008876270707696676 -14.73783863573337
1660 -0.008876502793282271 -14.747502895956854 -0.00887710745446384 -14.746715743187833
1661 -0.008875509491190314 -14.756378405448045 -0.008878583228215576 -14.755594326416048
1662 -0.00887553570792079 -14.765253941155965 -0.008882483746856452 -14.764476810162904
1663 -0.008874794468283653 -14.774128735624249 -0.008854393428191543 -14.773331203591095
1664 -0.008876052219420671 -14.78300478784367 -0.008876457763835787 -14.782207661354931
1665 -0.008875573519617319 -14.791880361363287 -0.008884019684046507 -14.791091681038978
1666 -0.008876178693026305 -14.800756540056312 -0.008877492090687156 -14.799969173129664
1667 -0.008875880762934685 -14.809632420819247 -0.008875863300636411 -14.8088450364303
1668 -0.008875909447669982 -14.818508330266917 -0.00887500257231295 -14.817720039002614
1669 -0.008875814778730274 -14.827384145045647 -0.008875386603176594 -14.82659542560579
1670 -0.008875213982537388 -14.836259359028185 -0.00887161735445261 -14.835467042960243
1671 -0.008875024411827326 -14.845134383440012 -0.00888205892406404 -14.844349101884307
1672 -0.008876049378886818 -14.8540104328189 -0.008872013725340366 -14.853221115609648
1673 -0.00887721562758088 -14.862887648446481 -0.008858283516019583 -14.862079399125667
1674 -0.008876599930226802 -14.871764248376708 -0.008876963891088963 -14.870956363016756
1675 -0.008875842345878482 -14.880640090722586 -0.008879015687853098 -14.879835378704609
1676 -0.008875512657687068 -14.889515603380273 -0.00887534855864942 -14.888710727263259
1677 -0.008876070007681846 -14.898391673387955 -0.008875289931893349 -14.897586017195152
1678 -0.008876095060259104 -14.907267768448214 -0.008877466712146998 -14.906463483907299
1679 -0.00887606218457222 -14.916143830632787 -0.008877689205110072 -14.91534117311241
1680 -0.008877558540552855 -14.92502138917334 -0.008899059426039458 -14.924240232538448
1681 -0.008875929052010179 -14.93389731822535 -0.00887374309822917 -14.933113975636678
1682 -0.008874389249831438 -14.942771707475181 -0.008886428130790592 -14.942000403767468
1683 -0.008876318903639912 -14.951648026378821 -0.008883364591747522 -14.950883768359216
1684 -0.0088758188765496 -14.960523845255372 -0.008871903596445917 -14.959755671955662
1685 -0.00887540248222649 -14.969399247737599 -0.008873319253325462 -14.968628991208988
1686 -0.008874815423041582 -14.97827406316064 -0.008873154735192656 -14.97750214594418
1687 -0.008875322947278618 -14.98714938610792 -0.008876746613532304 -14.986378892557713
1688 -0.00887708249501884 -14.996026468602938 -0.00881839864887297 -14.995197291206587
1689 -0.008875829912722111 -15.00490229851566 -0.008878062153235078 -15.004075353359822
1690 -0.008875469490885735 -15.013777768006545 -0.008870385587215424 -15.012945738947037
1691 -0.00887805363163352 -15.022655821638178 -0.008860734943300485 -15.021806473890338
1692 -0.00887644304893911 -15.031532264687117 -0.00887943864800036 -15.030685912538338
1693 -0.008876190660521388 -15.040408455347638 -0.008871502662077545 -15.039557415200417
1694 -0.008876464609056712 -15.049284919956694 -0.008873978024348616 -15.048431393224766
1695 -0.00887467791326344 -15.058159597869958 -0.008871912630274892 -15.05730330585504
1696 -0.008877504151314497 -15.067037102021272 -0.00890011889860034 -15.06620342475364
1697 -0.00887816483154893 -15.075915266852821 -0.008883930649608374 -15.075087355403248
1698 -0.00887650060467422 -15.084791767457496 -0.008875362807884812 -15.083962718211133
1699 -0.008876298507675528 -15.093668065965172 -0.00887137590907514 -15.092834094120208
1700 -0.008875752380117775 -15.10254381834529 -0.0088785280007869 -15.101712622120996
1701 -0.00887594441883266 -15.111419762764122 -0.00886094905436039 -15.110573571175356
1702 -0.00887707476504147 -15.120296837529164 -0.008869270328432322 -15.119442841503789
1703 -0.008876053895801306 -15.129172891424965 -0.008873933274298907 -15.128316774778087
1704 -0.00887959562242031 -15.138052487047386 -0.008896427415311336 -15.137213202193399
1705 -0.00887630581855774 -15.146928792865943 -0.008876154106110335 -15.146089356299509
1706 -0.008875509910285472 -15.155804302776229 -0.008875036612153053 -15.154964392911662
1707 -0.008875943627208472 -15.164680246403437 -0.008889335719868541 -15.16385372863153
1708 -0.008875862369313836 -15.17355610877275 -0.008876623399555684 -15.172730352031085
1709 -0.008875309815630316 -15.182431418588381 -0.008873778115957975 -15.181604130147043
1710 -0.008875456359237432 -15.19130687494762 -0.008873745473101735 -15.190477875620145
1711 -0.008875677920877933 -15.200182552868498 -0.008869489422068 -15.199347365042213
1712 -0.008875068742781878 -15.20905762161128 -0.00887216916307807 -15.208219534205291
1713 -0.008874806761741637 -15.217932428373022 -0.008880223659798504 -15.217099757865089
1714 -0.008876203605905176 -15.226808631978926 -0.00888052498921752 -15.225980282854307
1715 -0.008875570818781852 -15.235684202797708 -0.008875967329367995 -15.234856250183675
1716 -0.008875910378992557 -15.244560113176702 -0.008873322885483504 -15.243729573069158
1717 -0.008875795174390078 -15.253435908351092 -0.008877132181078195 -15.252606705250237
1718 -0.008876008028164507 -15.262311916379256 -0.008866192121058703 -15.261472897371295
1719 -0.00887685683555901 -15.271188773214815 -0.008893047692254186 -15.27036594506355
1720 -0.00887587470933795 -15.280064647924153 -0.008876239554956556 -15.279242184618505
1721 -0.008876627078279853 -15.288941275002433 -0.008874032925814391 -15.288116217544319
1722 -0.008878755057230592 -15.297820030059663 -0.008854599669575691 -15.296970817213895
1723 -0.008875602995976806 -15.30669563305564 -0.008869662461802364 -15.305840479675696
1724 -0.008876003976911306 -15.315571637032551 -0.008874529507011175 -15.314715009182708
1725 -0.00887612160295248 -15.324447758635504 -0.00887675853446126 -15.323591767717168
1726 -0.008875701855868102 -15.333323460491371 -0.008870805520564318 -15.332462573237732
1727 -0.008877034625038504 -15.34220049511641 -0.00887402044609189 -15.341336593683824
1728 -0.008877096464857459 -15.351077591581268 -0.008901350665837526 -15.350237944349661
1729 -0.00887644081376493 -15.359954032395033 -0.008876166911795736 -15.359114111261457
1730 -0.008875919086858631 -15.36882995148189 -0.008877207012847065 -15.367991318274305
1731 -0.008875631773844362 -15.377705583255734 -0.008877327851951122 -15.376868646126256
1732 -0.008875885326415301 -15.386581468582149 -0.008875793265178799 -15.385744439391436
1733 -0.008876089518889786 -15.395457558101038 -0.00887751141563058 -15.394621950807066
1734 -0.008877134649083018 -15.40433469275012 -0.008870732272043824 -15.40349268307911
1735 -0.008874760149046779 -15.413209452899167 -0.008874475350603461 -15.412367158429713
1736 -0.008874646807089447 -15.422084099706257 -0.00887666754424572 -15.42124382597396
1737 -0.008876166865229606 -15.430960266571487 -0.00887828441336751 -15.430122110387327
1738 -0.008876879047602416 -15.439837145619089 -0.008867133036255836 -15.438989243423583
1739 -0.008876007609069347 -15.448713153228159 -0.008874574210494757 -15.447863817634078
1740 -0.008875709678977727 -15.457588862907137 -0.008881646860390901 -15.45674546449447
1741 -0.008875637734308838 -15.466464500641447 -0.00887342165224254 -15.465618886146713
1742 -0.008874924201518298 -15.475339424842964 -0.008841478638350964 -15.474460364785063
1743 -0.008877491345629096 -15.484216916188593 -0.008880721079185605 -15.483341085864248
1744 -0.008876638812944293 -15.493093555001538 -0.008876405842602252 -15.492217491706851
1745 -0.008876423770561814 -15.5019699787721 -0.00887610693462193 -15.501093598641473
1746 -0.008876419952139258 -15.51084639872424 -0.008875373797491194 -15.509968972438964
1747 -0.00887804226949811 -15.519724440993738 -0.008896968560293317 -15.518865940999257
1748 -0.008876190520823002 -15.52860063151456 -0.008875335333868861 -15.527741276333126
1749 -0.008879388635978102 -15.53748002015054 -0.008890580385923386 -15.53663185671905
1750 -0.008876388752833008 -15.546356408903373 -0.008876087050884962 -15.545507943769934
1751 -0.008876251056790352 -15.555232659960163 -0.00887347306124866 -15.554381416831182
1752 -0.00887624006718397 -15.564108900027348 -0.008875906839966774 -15.563257323671149
1753 -0.00887616230174899 -15.572985062329098 -0.008877029037103057 -15.572134352708252
1754 -0.00887667336501181 -15.58186173569411 -0.008872812567278742 -15.581007165275532
1755 -0.008875429164618254 -15.590737164858728 -0.008872749237343668 -15.589879914512876
1756 -0.008875705441460014 -15.599612870300188 -0.008834624057635665 -15.598714538570512
1757 -0.008876896882429718 -15.608489767182618 -0.008878091210499406 -15.607592629781012
1758 -0.008876696834340692 -15.617366464016959 -0.008878193330019712 -15.616470823111031
1759 -0.008877266524359584 -15.626243730541319 -0.008866751799359918 -15.625337574910391
1760 -0.00887685576453805 -15.635120586305856 -0.008875305019319057 -15.634212879929711
1761 -0.008876654645428061 -15.643997240951284 -0.008874203776940703 -15.643087083706652
1762 -0.008876471268013119 -15.652873712219298 -0.008885365538299083 -15.651972449244951
1763 -0.008877960732206702 -15.661751672951505 -0.008875612588599324 -15.660848061833551
1764 -0.008876805938780308 -15.670628478890285 -0.008874580636620522 -15.669722642470171
1765 -0.008876733388751746 -15.679505212279036 -0.008874792279675603 -15.678597434749847
1766 -0.00887728501111269 -15.68838249729015 -0.008877169154584409 -15.68747460390443
1767 -0.008876955369487405 -15.697259452659637 -0.008868099888786674 -15.696342703793217
1768 -0.008876281650736928 -15.706135734310374 -0.008863614499568939 -15.705206318292786
1769 -0.008877374697476625 -15.71501310900785 -0.00887893494218588 -15.714085253234972
1770 -0.0088773007504642 -15.723890409758315 -0.008876754529774189 -15.722962007764746
1771 -0.008877024799585343 -15.7327674345579 -0.008879459602758289 -15.731841467367504
1772 -0.008877531299367547 -15.741644965857267 -0.008873881911858917 -15.740715349279363
1773 -0.008878098474815488 -15.750523064332082 -0.00887510939501226 -15.749590458674374
1774 -0.008877173252403735 -15.759400237584487 -0.008855095179751516 -15.758445553854125
1775 -0.008876099484041333 -15.768276337068528 -0.0088762522675097 -15.767321806121634
1776 -0.008877344150096177 -15.777153681218625 -0.008875773381441831 -15.776197579503076
1777 -0.008877175999805332 -15.78603085721843 -0.008878473751246929 -15.785076053254324
1778 -0.008876235410571098 -15.794907092629002 -0.008880627248436213 -15.79395668050276
1779 -0.008875975757837296 -15.803783068386839 -0.00888432003557682 -15.802841000538336
1780 -0.008875368861481547 -15.81265843724832 -0.008877372276037932 -15.811718372814374
1781 -0.008876802306622267 -15.821535239554942 -0.008878088230267167 -15.82059646104464
1782 -0.008876818278804422 -15.830412057833746 -0.00885181250050664 -15.829448273545147
1783 -0.008875585906207562 -15.839287643739953 -0.008866250934079289 -15.838314524479227
1784 -0.00887719220481813 -15.84816483594477 -0.008877438213676214 -15.847191962692904
1785 -0.008876969991251826 -15.857041805936023 -0.008876989129930735 -15.856068951822834
1786 -0.008876972692087292 -15.86591877862811 -0.008877109782770277 -15.864946061605604
1787 -0.008877219073474408 -15.874795997701584 -0.008880556747317313 -15.873826618352922
1788 -0.008877514814957976 -15.883673512516543 -0.008875359361991287 -15.882701977714913
1789 -0.008876640209928155 -15.892550152726471 -0.008876874716952443 -15.891578852431865
1790 -0.0088769834022969 -15.901427136128769 -0.008875493425875902 -15.90045434585774
1791 -0.008876825403422117 -15.910303961532192 -0.008877364313229918 -15.90933171017097
1792 -0.008876287424936891 -15.919180248957128 -0.008874733280390502 -15.91820644345136
1793 -0.008877316815778613 -15.928057565772907 -0.0088714559096843 -15.927077899361045
1794 -0.00887632006779313 -15.9369338858407 -0.008880792977288365 -15.935958692338334
1795 -0.008876222791150213 -15.94581010863185 -0.008866200037300587 -15.944824892375633
1796 -0.008877674117684364 -15.954687782749534 -0.008881525928154587 -15.953706418303788
1797 -0.008877614932134747 -15.96356539768167 -0.008861968107521535 -15.96256838641131
1798 -0.008876480814069509 -15.97244187849574 -0.008878165762871504 -15.97144655217418
1799 -0.008876591455191374 -15.981318469950931 -0.008876015665009618 -15.98032256783919
1800 -0.00887646172195673 -15.990194931672889 -0.00887571508064866 -15.989198282919839
1801 -0.00887748203240335 -15.999072413705292 -0.008886156976222992 -15.998084439896061
1802 -0.008877474907785654 -16.007949888613076 -0.008875445695593953 -16.006959885591655
1803 -0.008876626519486308 -16.016826515132564 -0.008876408450305462 -16.01583629404196
1804 -0.008876539720222353 -16.025703054852787 -0.0088756978046149 -16.024711991846576
1805 -0.008876484772190451 -16.03457953962498 -0.008876851433888078 -16.033588843280466
1806 -0.00887658572755754 -16.043456125352535 -0.008875540876761078 -16.042464384157228
1807 -0.008876379951834679 -16.05233250530437 -0.00887506832368672 -16.051339452480914
1808 -0.008876341441646219 -16.061208846746016 -0.008876872947439551 -16.060216325428353
1809 -0.008876229310408235 -16.070085076056426 -0.008875842252746225 -16.0690921676811
1810 -0.008876046678051353 -16.078961122734476 -0.008876010868698358 -16.077968178549796
1811 -0.00887634139508009 -16.087837464129557 -0.008875622740015387 -16.08684380128981
1812 -0.00887624453753233 -16.09671370866709 -0.008876567333936691 -16.095720368623745
1813 -0.008876313176006078 -16.105590021843096 -0.008877088828012348 -16.104597457451757
1814 -0.008876722725108265 -16.114466744568205 -0.008876071125268937 -16.113473528577025
1815 -0.008876197459176182 -16.12334294202738 -0.008876381255686284 -16.12234990983271
1816 -0.008876472804695367 -16.132219414832075 -0.008876367332413792 -16.131226277165123
1817 -0.008876482117921114 -16.141095896949995 -0.008877013297751545 -16.140103290462875
1818 -0.008876449521631002 -16.149972346471625 -0.00887567293830216 -16.148978963401177
1819 -0.008875835547223687 -16.158848182018847 -0.008876444306224585 -16.1578554077074
1820 -0.008876287704333663 -16.16772446972318 -0.008878887491300702 -16.1667342951987
1821 -0.008874560659751295 -16.17659903038293 -0.008862595073878765 -16.17559689027258
1822 -0.00887666204944253 -16.185475692432373 -0.008879849081858992 -16.184476739354437
1823 -0.00887642870657146 -16.194352121138945 -0.008875557174906134 -16.193352296529344
1824 -0.008875921322032809 -16.203228042460978 -0.008867995534092187 -16.202220292063437
1825 -0.008877545036375523 -16.212105587497355 -0.008888547495007514 -16.211108839558445
1826 -0.008875576686114073 -16.22098116418347 -0.008870877558365464 -16.21997971711681
1827 -0.00887596788816154 -16.229857132071633 -0.008876008540391922 -16.2288557256572
1828 -0.008875940274447203 -16.23873307234608 -0.008885848987847566 -16.23774157464505
1829 -0.008875807095319033 -16.247608879441398 -0.008871570928022265 -16.246613145573072
1830 -0.008873948408290745 -16.256482827849688 -0.008880112087354064 -16.255493257660426
1831 -0.00887578479014337 -16.26535861263983 -0.008873273944482207 -16.264366531604907
1832 -0.008873372292146086 -16.274231984931976 -0.008890507835894823 -16.2732570394408
1833 -0.008876173943281173 -16.283108158875258 -0.008869942091405392 -16.282126981532205
1834 -0.008874762430787086 -16.291982921306044 -0.008885614201426506 -16.29101259573363
1835 -0.008874670788645744 -16.30085759209469 -0.008871522732079029 -16.29988411846571
1836 -0.00887605999596417 -16.309733652090653 -0.008876431966200471 -16.30876055043191
1837 -0.008876085048541427 -16.318609737139194 -0.008876603608950973 -16.31763715404086
1838 -0.008875336404889822 -16.327485073544086 -0.008896578243002296 -16.326533732283863
1839 -0.008875076938420535 -16.336360150482506 -0.008878718223422765 -16.335412450507285
1840 -0.008875682065263391 -16.34523583254777 -0.008873384445905685 -16.34428583495319
1841 -0.008875387627631426 -16.3541112201754 -0.008879964193329214 -16.35316579914652
1842 -0.008877648878842593 -16.362988869054245 -0.008893994428217412 -16.362059793574737
1843 -0.008875786326825619 -16.37186465538107 -0.008884078310802578 -16.37094387188554
1844 -0.008875786699354649 -16.380740442080427 -0.008875558013096451 -16.379819429898635
1845 -0.008875649329274893 -16.389616091409703 -0.008883639937266707 -16.388703069835902
1846 -0.008874583523720503 -16.398490674933424 -0.008874245453625917 -16.397577315289528
1847 -0.008877587039023638 -16.407368261972447 -0.00886373925022781 -16.406441054539755
1848 -0.008875123970210553 -16.416243385942657 -0.00887682125903666 -16.41531787579879
1849 -0.008874705666676164 -16.425118091609335 -0.008868544781580567 -16.424186420580373
1850 -0.008875761367380618 -16.433993852976716 -0.008876399835571647 -16.433062820415945
1851 -0.008874427434056998 -16.442868280410774 -0.008896357472985983 -16.44195917788893
1852 -0.008875055983662606 -16.451743336394436 -0.00887412833981216 -16.45083330622874
1853 -0.008875393029302358 -16.46061872942374 -0.008876986242830754 -16.459710292471573
1854 -0.008874786179512739 -16.46949351560325 -0.008875088905915618 -16.46858538137749
1855 -0.008874937146902084 -16.478368452750153 -0.008874627808108927 -16.4774600091856
1856 -0.008873881958425044 -16.48724233470858 -0.008871397748589516 -16.486331406934188
1857 -0.00887438519857824 -16.496116719907157 -0.008866949751973153 -16.49519835668616
1858 -0.008875767095014453 -16.50499248700217 -0.008856643131002784 -16.504054999817164
1859 -0.00887516769580543 -16.513867654697975 -0.008880319818854333 -16.512935319636018
1860 -0.008875622367486357 -16.522743277065462 -0.008892783289775252 -16.52182810292579
1861 -0.008874524384737015 -16.5316178014502 -0.008877267548814415 -16.530705370474607
1862 -0.008874900219962002 -16.54049270167016 -0.008871763153001666 -16.53957713362761
1863 -0.00887565310113132 -16.549368354771293 -0.00888944761827588 -16.548466581245886
1864 -0.008873041067272425 -16.558241395838564 -0.008861562330275774 -16.55732814357616
1865 -0.008874581707641483 -16.567115977546205 -0.008865342382341624 -16.566193485958504
1866 -0.00887532434426248 -16.57599130189047 -0.008873857464641333 -16.575067343423147
1867 -0.008875202154740691 -16.58486650404521 -0.00888037127442658 -16.583947714697572
1868 -0.008874923316761851 -16.59374142736197 -0.008875398244708777 -16.59282311294228
1869 -0.00887236320413649 -16.602613790566107 -0.008869116753339767 -16.60169222969562
1870 -0.008874786412343382 -16.61148857697845 -0.008874236419796944 -16.610566466115415
1871 -0.00887447688728571 -16.620363053865734 -0.008874536724761128 -16.619441002840176
1872 -0.008875126345083117 -16.629238180210816 -0.008882088446989655 -16.628323091287164
1873 -0.008874924574047326 -16.638113104784864 -0.008814541017636656 -16.6371376323048
1874 -0.008875783905386925 -16.646988888690252 -0.008877761522307992 -16.646015393827106
1875 -0.008875455940142274 -16.655864344630395 -0.008875212306156755 -16.654890606133264
1876 -0.008875849237665535 -16.66474019386806 -0.008876154012978078 -16.663766760146242
1877 -0.008875386416912079 -16.67361558028497 -0.00887523596175015 -16.67264199610799
1878 -0.008875322854146361 -16.682490903139115 -0.008874517353251576 -16.681516513461244
1879 -0.008875632099807263 -16.691366535238924 -0.008875832147896289 -16.69039234560914
1880 -0.00887561570852995 -16.700242150947453 -0.008873417973518372 -16.69926576358266
1881 -0.008875125274062156 -16.709117276221516 -0.00887239295989275 -16.708138156542553
1882 -0.008875620504841208 -16.717992896726358 -0.008914031647145748 -16.717052188189697
1883 -0.008875074191018939 -16.726867970917375 -0.008873686008155347 -16.725925874197852
1884 -0.008875371795147658 -16.735743342712524 -0.008874755958095193 -16.73480063015595
1885 -0.00887548914179206 -16.744618831854318 -0.008878912637010216 -16.743679542792957
1886 -0.008874651091173292 -16.75349348294549 -0.008872362831607462 -16.752551905624564
1887 -0.008868350693956018 -16.762361833639446 -0.008806052431464196 -16.761357958056028
1888 -0.00887592462822795 -16.771237758267674 -0.008873318275436758 -16.770231276331465
1889 -0.008876442350447178 -16.780114200618122 -0.008877271134406329 -16.77910854746587
1890 -0.008876318484544754 -16.78899051910267 -0.008875793498009443 -16.78798434096388
1891 -0.008876605052500963 -16.797867124155168 -0.00887753269635141 -16.796861873660234
1892 -0.008876087376847863 -16.806743211532016 -0.00887603210285306 -16.80573790576309
1893 -0.00887646940536797 -16.815619680937385 -0.008874467434361577 -16.81461237319745
1894 -0.008875958109274506 -16.82449563904666 -0.008879895554855466 -16.823492268752304
1895 -0.008876128774136304 -16.833371767820797 -0.008877662289887667 -16.83236993104219
1896 -0.008876001229509711 -16.842247769050307 -0.00887780818156898 -16.84124773922376
1897 -0.008878320129588247 -16.851126089179896 -0.008854038035497069 -16.85010177725926
1898 -0.008876379858702422 -16.860002469038598 -0.00887351855635643 -16.858975295815615
1899 -0.008876746613532304 -16.86887921565213 -0.008876341860741377 -16.867851637676356
1900 -0.008876853529363871 -16.877756069181494 -0.008876498509198427 -16.876728136185555
1901 -0.008874472184106707 -16.8866305413656 -0.008853401243686675 -16.885581537429243
1902 -0.008877169154584409 -16.895507710520185 -0.008879638137295842 -16.894461175566537
1903 -0.008876857068389653 -16.904384567588576 -0.008875853940844535 -16.90333702950738
1904 -0.008876712899655104 -16.913261280488232 -0.008869820879772306 -16.912206850387154
1905 -0.00887691006064415 -16.922138190548875 -0.008873386401683092 -16.921080236788836
1906 -0.008877384383231402 -16.931015574932108 -0.008870655810460449 -16.929950892599297
1907 -0.00887679704464972 -16.939892371976757 -0.008879885217174888 -16.938830777816474
1908 -0.0088768451474607 -16.94876921712422 -0.008881149115040898 -16.947711926931515
1909 -0.008876473642885685 -16.957645690767105 -0.008888731757178903 -16.956600658688693
1910 -0.008876365236938 -16.96652205600404 -0.008871718542650342 -16.965472377231343
1911 -0.00887687373906374 -16.975398929743104 -0.008877372555434703 -16.97434974978678
1912 -0.00887591582722962 -16.984274845570333 -0.008878726931288838 -16.983228476718068
1913 -0.008875779248774052 -16.99315062481911 -0.008879744168370961 -16.99210822088644
1914 -0.008876777067780495 -17.002027401886888 -0.008879004325717688 -17.000987225212157
1915 -0.008877195604145526 -17.010904597491034 -0.008878180570900441 -17.009865405783057
1916 -0.008877010690048337 -17.019781608181084 -0.008883900567889213 -17.018749306350944
1917 -0.008874988881871104 -17.028656597062955 -0.008889434579759836 -17.027638740930705
1918 -0.008875667490065098 -17.037532264553022 -0.00887853540480137 -17.036517276335505
1919 -0.008875696966424585 -17.046407961519446 -0.008903818111866713 -17.045421094447374
1920 -0.008875618455931544 -17.055283579975377 -0.008876216039061547 -17.054297310486437
1921 -0.008875961881130934 -17.064159541856508 -0.008877836400642991 -17.06317514688708
1922 -0.008875137194991112 -17.0730346790515 -0.00887568574398756 -17.072050832631067
1923 -0.008876890828832983 -17.081911569880333 -0.008907768223434687 -17.0809586008545
1924 -0.008874611556529998 -17.09078618143686 -0.008881814777851105 -17.089840415632352
1925 -0.008874820172786712 -17.099661001609647 -0.008876104885712267 -17.098716520518064
1926 -0.008874755213037133 -17.108535756822683 -0.008875993499532341 -17.107592514017597
1927 -0.008874823851510883 -17.117410580674193 -0.008874336536973716 -17.11646685055457
1928 -0.008874935796484351 -17.126285516470677 -0.008877293346449733 -17.12534414390102
1929 -0.008874813932925463 -17.135160330403604 -0.008875461574643851 -17.134219605475664
1930 -0.008875679597258568 -17.144036010000864 -0.008881160290911794 -17.143100765766576
1931 -0.008873937698081136 -17.152909947698944 -0.008871931955218315 -17.151972697721796
1932 -0.008874744130298495 -17.161784691829244 -0.008875767234712839 -17.16084846495651
1933 -0.008874713908880949 -17.170659405738125 -0.008874263288453222 -17.169722728244963
1934 -0.008874740963801742 -17.179534146701926 -0.008877112716436385 -17.1785998409614
1935 -0.008876876207068563 -17.188411022908994 -0.008837632881477476 -17.187437473842877
1936 -0.008875426184386016 -17.19728644909338 -0.00888179917819798 -17.196319273021075
1937 -0.008874913724139333 -17.206161362817518 -0.008873962378129364 -17.205193235399204
1938 -0.00887557938694954 -17.215036942204467 -0.008875249000266195 -17.21406848439947
1939 -0.008875251049175858 -17.223912193253643 -0.00888118757866323 -17.22294967197813
1940 -0.00887459167279303 -17.232786784926436 -0.008871866716071963 -17.231821538694202
1941 -0.008875465160235763 -17.241662250086673 -0.008877144195139408 -17.24069868288934
1942 -0.008875039080157876 -17.250537289166832 -0.00887512657791376 -17.249573809467254
1943 -0.00887337075546384 -17.259410659922295 -0.008905449975281953 -17.258479259442534
1944 -0.008874480705708265 -17.268285140628002 -0.008872867235913873 -17.26735212667845
1945 -0.008874428132548929 -17.277159568760553 -0.008874459657818079 -17.276226586336268
1946 -0.008875242015346885 -17.2860348107759 -0.008866800600662828 -17.285093386936932
1947 -0.008874532347545028 -17.294909343123443 -0.008880678517743944 -17.293974065454677
1948 -0.00887560797855258 -17.303784951101996 -0.008872019266709686 -17.302846084721388
1949 -0.00887435106560588 -17.312659302167603 -0.00888286717236042 -17.31172895189375
1950 -0.008874084847047926 -17.32153338701465 -0.008869185764342546 -17.32059813765809
1951 -0.008874585991725326 -17.330407973006377 -0.008875682484358549 -17.32947382014245
1952 -0.008874881826341153 -17.339282854832717 -0.008849719166755676 -17.338323539309204
1953 -0.008874720288440585 -17.348157575121157 -0.008877239702269436 -17.347200779011473
1954 -0.00887520918622613 -17.357032784307382 -0.008874367596581579 -17.356075146608056
1955 -0.008874890068545938 -17.36590767437593 -0.00887453560717404 -17.36494968221523
1956 -0.008875168720260262 -17.374782843096188 -0.008885076642036438 -17.373834758857267
1957 -0.008875624602660536 -17.383658467698847 -0.008888231683522462 -17.38272299054079
1958 -0.00887375297024846 -17.392532220669096 -0.008877726132050156 -17.391600716672837
1959 -0.0088738601654768 -17.401406080834573 -0.008885881584137677 -17.400486598256975
1960 -0.008874432696029545 -17.4102805135306 -0.008876023208722472 -17.409362621465696
1961 -0.008874135836958886 -17.41915464936756 -0.008881435310468078 -17.418244056776164
1962 -0.008874229760840536 -17.4280288791284 -0.008865282405167818 -17.42710933918133
1963 -0.008874912932515144 -17.436903792060917 -0.008874105149880051 -17.43598344433121
1964 -0.008874945994466543 -17.445778738055385 -0.008898275438696146 -17.444881719769906
1965 -0.00887409276328981 -17.454652830818674 -0.008877593325451016 -17.453759313095357
1966 -0.008874326758086682 -17.46352715757676 -0.008874557912349701 -17.462633871007707
1967 -0.008874413277953862 -17.472401570854714 -0.00887352810241282 -17.47150739911012
1968 -0.008874181285500526 -17.481275752140213 -0.008873787056654692 -17.480381186166774
1969 -0.008874343615025282 -17.49015009575524 -0.008874952420592308 -17.489256138587365
1970 -0.00887417229823768 -17.49902426805348 -0.008873465657234191 -17.4981296042446
1971 -0.00887444382533431 -17.507898711878813 -0.008873366424813867 -17.507002970669415
1972 -0.008874141704291105 -17.516772853583102 -0.008875884860754014 -17.51587885553017
1973 -0.00887471055611968 -17.525647564139224 -0.008872882323339581 -17.524751737853506
1974 -0.008874522894620896 -17.534522087033846 -0.008869175240397454 -17.533620913093905
1975 -0.008874919218942522 -17.54339700625279 -0.008873110357671975 -17.542494023451578
1976 -0.008874882664531469 -17.55227188891732 -0.00886939289048314 -17.55136341634206
1977 -0.008873934857547283 -17.56114582377487 -0.008866213774308563 -17.560229630116368
1978 -0.008874991489574314 -17.570020815264442 -0.008869697013869882 -17.56909932713024
1979 -0.008875090908259154 -17.5788959061727 -0.008879524888470769 -17.57797885201871
1980 -0.008874836890026928 -17.587770743062727 -0.008865380473434926 -17.586844232492144
1981 -0.00887475423514843 -17.596645497297875 -0.008872425695881248 -17.595716658188024
1982 -0.008874497283250094 -17.605519994581126 -0.008878621831536293 -17.60459528001956
1983 -0.008874176582321525 -17.614394171163447 -0.008858879888430237 -17.613454159907988
1984 -0.008874960662797093 -17.623269131826245 -0.008875674940645695 -17.622329834848635
1985 -0.00887541933916509 -17.63214455116541 -0.008878509141504764 -17.63120834399014
1986 -0.00888349749147892 -17.64102804865689 -0.008807415887713433 -17.64001575987785
1987 -0.008876667404547334 -17.649904716061435 -0.008875931240618229 -17.648891691118468
1988 -0.00887669064104557 -17.65878140670248 -0.008876566356047989 -17.657768257474515
1989 -0.008876703260466457 -17.667658109962947 -0.008875396847724915 -17.66664365432224
1990 -0.008876579953357578 -17.676534689916306 -0.008876007283106446 -17.675519661605346
1991 -0.00887611899524927 -17.685410808911556 -0.008874292904511093 -17.684393954509858
1992 -0.00887615093961358 -17.69428695985117 -0.008871633978560566 -17.69326558848842
1993 -0.008876878349110485 -17.70316383820028 -0.008873185189440847 -17.70213877367786
1994 -0.008876458555459977 -17.712040296755738 -0.008876616368070245 -17.71101539004593
1995 -0.008878437336534262 -17.720918734092272 -0.008889039186760784 -17.71990442923269
1996 -0.008876537950709463 -17.72979527204298 -0.008878260757774115 -17.728782689990467
1997 -0.008876891760155558 -17.738672163803137 -0.008877339446917177 -17.737660029437386
1998 -0.008876800583675504 -17.747548964386812 -0.008876771340146661 -17.746536800777534
1999 -0.008875889703631401 -17.756424854090444 -0.00887012374587357 -17.755406924523406
2000 -0.008875873917713762 -17.765300728008157 -0.008878029929473997 -17.76428495445288
