# Supplementary material for: Learning nonequilibrium statistical mechanics and dynamical phase transitions
Source: Nat Commun. 2024 Feb 6;15:1117. doi: 10.1038/s41467-024-45172-8 (PMC10847122; doi:10.1038/s41467-024-45172-8)
Supplement: Supplementary file 4 — Supplementary Data 1 [file 41467_2024_45172_MOESM4_ESM.zip › DPT-main/PlotTemplate/plot_KL_divergence/out/finite_time/SE/L4_D2W32K5_E100BS1k/logs-1.60/log.txt]

1 -0.00809297850355506 -0.00809297850355506 -0.00809380658902228 -0.00809380658902228
2 -0.008090682094916701 -0.01618366059847176 -0.008090809686109424 -0.0161846162751317
3 -0.008085714234039188 -0.02426937483251095 -0.008085968811064959 -0.024270585086196658
4 -0.00808340311050415 -0.032352777943015096 -0.00808365955017507 -0.03235424463637173
5 -0.008082125661894679 -0.040434903604909776 -0.008082557655870914 -0.04043680229224264
6 -0.00807901006191969 -0.048513913666829465 -0.008079927926883102 -0.04851673021912574
7 -0.00807256270200014 -0.0565864763688296 -0.008073145104572178 -0.056589875323697914
8 -0.008069599652662874 -0.06465607602149248 -0.008069375157356262 -0.06465925048105417
9 -0.00806801631115377 -0.07272409233264625 -0.008068198151886464 -0.07272744863294063
10 -0.008063568966463208 -0.08078766129910946 -0.008064101822674275 -0.08079155045561491
11 -0.008065702952444553 -0.088853364251554 -0.00806662836112082 -0.08885817881673573
12 -0.008063409617170692 -0.0969167738687247 -0.008062731986865402 -0.09692091080360113
13 -0.008059041853994132 -0.10497581572271883 -0.008058405946940184 -0.10497931675054131
14 -0.008055725879967213 -0.11303154160268604 -0.008055935613811016 -0.11303525236435233
15 -0.00805447637103498 -0.12108601797372102 -0.008055508974939585 -0.12109076133929192
16 -0.008053246466442943 -0.12913926444016396 -0.008053801860660315 -0.12914456319995224
17 -0.008049580128863454 -0.1371888445690274 -0.008050769567489624 -0.13719533276744186
18 -0.008045230712741613 -0.14523407528176902 -0.00804324373602867 -0.14523857650347052
19 -0.008044886635616422 -0.15327896191738544 -0.008043731423094868 -0.1532823079265654
20 -0.008041064627468586 -0.16132002654485403 -0.008042250107973815 -0.1613245580345392
21 -0.00804062089882791 -0.16936064744368193 -0.008033894654363393 -0.1693584526889026
22 -0.008038862096145748 -0.17739950953982767 -0.008029914507642389 -0.177388367196545
23 -0.008037659898400306 -0.18543716943822797 -0.008036091458052397 -0.1854244586545974
24 -0.00803236672654748 -0.19346953616477544 -0.008050524210557342 -0.19347498286515474
25 -0.008036720380187035 -0.2015062565449625 -0.008033296978101134 -0.20150827984325587
26 -0.008034520782530308 -0.2095407773274928 -0.008046278590336442 -0.2095545584335923
27 -0.008031966909766198 -0.217572744237259 -0.008026839513331652 -0.21758139794692397
28 -0.008020229265093803 -0.2255929735023528 -0.008054851507768034 -0.225636249454692
29 -0.008028345135971903 -0.2336213186383247 -0.008033231180161238 -0.23366948063485324
30 -0.008027051901444792 -0.24164837053976948 -0.008026043931022287 -0.24169552456587554
31 -0.008021349413320422 -0.2496697199530899 -0.008033011015504599 -0.24972853558138014
32 -0.008022314542904497 -0.25769203449599437 -0.008032815530896187 -0.2577613511122763
33 -0.008015874167904257 -0.26570790866389865 -0.008028541412204503 -0.2657898925244808
34 -0.008018236979842186 -0.2737261456437408 -0.008026363793760538 -0.27381625631824136
35 -0.008019448583945632 -0.28174559422768647 -0.008022476639598607 -0.28183873295783995
36 -0.008017907571047544 -0.289763501798734 -0.00801219865679741 -0.2898509316146374
37 -0.008022883720695973 -0.29778638551943 -0.008050972782075404 -0.29790190439671277
38 -0.008010623138397932 -0.30579700865782794 -0.008012028178200126 -0.3059139325749129
39 -0.008012765739113092 -0.313809774396941 -0.008019053749740124 -0.313932986324653
40 -0.008008213294669986 -0.321817987691611 -0.008025454822927713 -0.3219584411475807
41 -0.008014056133106351 -0.32983204382471737 -0.00800321470014751 -0.32996165584772824
42 -0.008005843451246619 -0.337837887275964 -0.007962697092443705 -0.3379243529401719
43 -0.008007114101201297 -0.3458450013771653 -0.00799856223165989 -0.3459229151718318
44 -0.007989087514579296 -0.35383408889174456 -0.008035467332229018 -0.35395838250406086
45 -0.00800481392070651 -0.36183890281245107 -0.007995440065860749 -0.3619538225699216
46 -0.008005334017798304 -0.36984423683024936 -0.008005737187340855 -0.36995955975726247
47 -0.008009525062516332 -0.3778537618927657 -0.007984163751825691 -0.37794372350908817
48 -0.008031327463686466 -0.38588508935645216 -0.008102703653275967 -0.38604642716236415
49 -0.008002838585525751 -0.3938879279419779 -0.00799674135632813 -0.39404316851869226
50 -0.007997681852430105 -0.401885609794408 -0.007999176951125264 -0.40204234546981754
51 -0.007998160505667328 -0.40988377030007533 -0.008022237243130803 -0.4100645827129483
52 -0.00799903185106814 -0.4178828021511435 -0.007999908598139881 -0.4180644913110882
53 -0.007995824003592134 -0.4258786261547356 -0.007994210254400969 -0.42605870156548914
54 -0.007995015289634467 -0.4338736414443701 -0.007986752642318606 -0.43404545420780777
55 -0.007998577365651727 -0.4418722188100218 -0.007986898627132177 -0.44203235283493997
56 -0.007998667052015662 -0.4498708858620375 -0.00805882615968585 -0.4500911789946258
57 -0.007992420298978686 -0.45786330616101617 -0.007984880171716214 -0.45807605916634203
58 -0.007994603645056487 -0.46585790980607267 -0.007991063827648758 -0.4660671229939908
59 -0.007979160989634693 -0.47383707079570736 -0.007812222605571151 -0.4738793455995619
60 -0.007996793230995536 -0.4818338640267029 -0.008000770304352044 -0.48188011590391394
61 -0.007996433367952704 -0.4898302973946556 -0.007997011858969926 -0.4898771277628839
62 -0.007994431629776954 -0.4978247290244326 -0.007996002724394203 -0.4978731304872781
63 -0.007991829281672835 -0.5058165583061054 -0.007988083269447088 -0.5058612137567252
64 -0.00799275296740234 -0.5138093112735077 -0.007991689955815673 -0.5138529037125409
65 -0.007988878386095166 -0.5217981896596029 -0.007964853709563614 -0.5218177574221045
66 -0.007993891788646578 -0.5297920814482495 -0.007999935001134873 -0.5298176924232393
67 -0.007992077432572842 -0.5377841588808223 -0.007990163331851364 -0.5378078557550906
68 -0.007991244364529849 -0.5457754032453521 -0.00799039974808693 -0.5457982555031775
69 -0.007990886038169265 -0.5537662892835213 -0.007987813791260123 -0.5537860692944376
70 -0.00799234346486628 -0.5617586327483877 -0.00799187351949513 -0.5617779428139328
71 -0.007989621534943581 -0.5697482542833312 -0.007982549304142595 -0.5697604921180753
72 -0.007988510793074966 -0.5777367650764061 -0.007969397772103547 -0.5777298898901789
73 -0.007988757267594338 -0.5857255223440004 -0.007969181099906564 -0.5856990709900854
74 -0.007984063914045691 -0.5937095862580462 -0.007861704612150789 -0.5935607756022362
75 -0.007992137875407933 -0.6017017241334541 -0.00798630048520863 -0.6015470760874448
76 -0.007991898758336901 -0.6096936228917911 -0.007996889529749751 -0.6095439656171946
77 -0.00798928369767964 -0.6176829065894707 -0.007991677802056073 -0.6175356434192507
78 -0.007992128049954772 -0.6256750346394254 -0.008013877039775252 -0.625549520459026
79 -0.007987509248778224 -0.6336625438882036 -0.007994226971641183 -0.6335437474306672
80 -0.007982938271015882 -0.6416454821592196 -0.00800517238676548 -0.6415489198174327
81 -0.007984003145247697 -0.6496294853044673 -0.007980843586847187 -0.6495297634042798
82 -0.007987434277310967 -0.6576169195817783 -0.00798694952391088 -0.6575167129281907
83 -0.007986372569575906 -0.6656032921513542 -0.008010933129116892 -0.6655276460573076
84 -0.00798525232821703 -0.6735885444795712 -0.007978585502132773 -0.6735062315594404
85 -0.007977702748030424 -0.6815662472276016 -0.008016759483143687 -0.6815229910425842
86 -0.007983424654230475 -0.6895496718818321 -0.007977152848616243 -0.6895001438912004
87 -0.007978274067863823 -0.6975279459496959 -0.007993509573861957 -0.6974936534650623
88 -0.007978368969634175 -0.7055063149193301 -0.007976704277098179 -0.7054703577421605
89 -0.007978042215108871 -0.713484357134439 -0.008006353117525577 -0.7134767108596861
90 -0.007977856276556849 -0.7214622134109959 -0.00798241007141769 -0.7214591209311038
91 -0.007981692906469107 -0.729443906317465 -0.007979725813493132 -0.7294388467445969
92 -0.007977352757006884 -0.7374212590744719 -0.007956180116161704 -0.7373950268607586
93 -0.00798135930672288 -0.7454026183811947 -0.007967132702469825 -0.7453621595632285
94 -0.007963311998173595 -0.7533659303793683 -0.007899250788614153 -0.7532614103518427
95 -0.007979711517691612 -0.7613456418970599 -0.00797986495308578 -0.7612412753049285
96 -0.007979514170438051 -0.769325156067498 -0.0079793612472713 -0.7692206365521997
97 -0.007977368822321296 -0.7773025248898192 -0.007977566169574856 -0.7771982027217746
98 -0.007978049386292697 -0.7852805742761119 -0.007973696850240231 -0.7851718995720148
99 -0.007975973002612591 -0.7932565472787244 -0.00798363438807428 -0.7931555339600891
100 -0.007974650291725994 -0.8012311975704504 -0.00797752640210092 -0.80113306036219
101 -0.00797660108655691 -0.8092077986570073 -0.00798529488965869 -0.8091183552518487
102 -0.007976040057837964 -0.8171838387148452 -0.007973497873172164 -0.8170918531250209
103 -0.007999127218499779 -0.8251829659333451 -0.008102407306432724 -0.8251942604314536
104 -0.007973130373284221 -0.8331560963066292 -0.007971665076911449 -0.8331659255083651
105 -0.007971688592806458 -0.8411277848994357 -0.00797026646323502 -0.8411361919716002
106 -0.007970406441017985 -0.8490981913404537 -0.00798610970377922 -0.8491223016753794
107 -0.007969159306958318 -0.857067350647412 -0.007968057692050935 -0.8570903593674303
108 -0.007973189745098353 -0.8650405403925103 -0.007894150959327818 -0.864984510326758
109 -0.007970664463937283 -0.8730112048564476 -0.007977522118017078 -0.8729620324447751
110 -0.007970574451610446 -0.880981779308058 -0.00796904182061553 -0.8809310742653906
111 -0.007972090039402246 -0.8889538693474602 -0.007974910596385599 -0.8889059848617762
112 -0.007968932762742043 -0.8969228021102023 -0.007959275785833598 -0.8968652606476097
113 -0.007967400271445513 -0.9048902023816477 -0.008014434156939388 -0.9048796948045491
114 -0.00796770490705967 -0.9128579072887074 -0.007967530423775316 -0.9128472252283244
115 -0.007968121021986008 -0.9208260283106934 -0.00796489412896335 -0.9208121193572878
116 -0.007969155441969633 -0.928795183752663 -0.007970003644004464 -0.9287821230012923
117 -0.007967929868027569 -0.9367631136206905 -0.007967266067862511 -0.9367493890691547
118 -0.00796864633448422 -0.9447317599551748 -0.00797479460015893 -0.9447241836693137
119 -0.00796803873963654 -0.9526997986948114 -0.007969900127500295 -0.952694083796814
120 -0.007965379394590855 -0.9606651780894022 -0.007992280181497335 -0.9606863639783113
121 -0.007964693615213037 -0.9686298717046152 -0.007965367753058672 -0.96865173173137
122 -0.007966164546087385 -0.9765960362507026 -0.007964975526556372 -0.9766167072579264
123 -0.007965967617928981 -0.9845620038686316 -0.007960757240653038 -0.9845774644985794
124 -0.00796403381973505 -0.9925260376883667 -0.007963530905544757 -0.9925409954041242
125 -0.007965745357796549 -1.0004917830461633 -0.00797394933179021 -1.0005149447359145
126 -0.007949676690623164 -1.0084414597367863 -0.0078092443756759165 -1.0083241891115904
127 -0.007966374652460218 -1.0164078343892466 -0.007965394761413336 -1.0162895838730037
128 -0.007966219028458 -1.0243740534177046 -0.007964137475937605 -1.0242537213489413
129 -0.007966072810813785 -1.0323401262285183 -0.00796596733853221 -1.0322196886874735
130 -0.007966719707474113 -1.0403068459359925 -0.007971443515270949 -1.0401911322027444
131 -0.007966457912698389 -1.0482733038486909 -0.007957963272929192 -1.0481490954756736
132 -0.00795874111354351 -1.0562320449622344 -0.008008265867829323 -1.056157361343503
133 -0.007963654398918153 -1.0641956993611525 -0.007965252501890063 -1.064122613845393
134 -0.007964282762259245 -1.0721599821234118 -0.007962537882849573 -1.0720851517282426
135 -0.007963994750753045 -1.0801239768741648 -0.007964214775711298 -1.080049366503954
136 -0.007964658550918102 -1.088088635425083 -0.007962045213207602 -1.0880114117171615
137 -0.00796368196606636 -1.0960523173911494 -0.00796153899282217 -1.0959729507099838
138 -0.007963782409206033 -1.1040160998003554 -0.007964699901640416 -1.1039376506116243
139 -0.007963375374674796 -1.1119794751750303 -0.007965907640755176 -1.1119035582523795
140 -0.007969986414536834 -1.119949461589567 -0.008046825136989354 -1.119950383389369
141 -0.007960223266854883 -1.127909684856422 -0.007960877567529678 -1.1279112609568986
142 -0.007960343826562166 -1.1358700286829841 -0.007957162614911795 -1.1358684235718104
143 -0.007960436958819627 -1.1438304656418037 -0.007974473945796489 -1.143842897517607
144 -0.007961849076673388 -1.151792314718477 -0.007953672716394068 -1.151796570234001
145 -0.007958699250593781 -1.1597510139690708 -0.007958606025204063 -1.159755176259205
146 -0.007958770915865897 -1.1677097848849367 -0.007948829559609294 -1.1677040058188144
147 -0.00795961651019752 -1.1756694013951343 -0.007957091741263866 -1.1756610975600783
148 -0.007959462376311422 -1.1836288637714458 -0.007974295411258936 -1.1836353929713372
149 -0.007956203352659941 -1.1915850671241057 -0.007960714166983962 -1.1915961071383212
150 -0.00795875582844019 -1.199543822952546 -0.007958074519410729 -1.199554181657732
151 -0.007958656316623092 -1.207502479269169 -0.007949922094121575 -1.2075041037518535
152 -0.007958074379712344 -1.2154605536488814 -0.007963471719995141 -1.2154675754718487
153 -0.007957717729732394 -1.2234182713786137 -0.007953989459201694 -1.2234215649310505
154 -0.007958024274557829 -1.2313762956531715 -0.007956397952511907 -1.2313779628835624
155 -0.00795424566604197 -1.2393305413192135 -0.007964997924864292 -1.2393429608084268
156 -0.007957569742575287 -1.2472881110617888 -0.007959002256393432 -1.24730196306482
157 -0.007957236608490348 -1.2552453476702792 -0.007929012319073081 -1.2552309753838933
158 -0.007957808533683419 -1.2632031562039625 -0.007956974348053336 -1.2631879497319467
159 -0.00795734990388155 -1.2711605061078441 -0.007962076645344495 -1.2711500263772912
160 -0.007954009529203176 -1.2791145156370474 -0.007970920857042074 -1.2791209472343332
161 -0.007956270780414342 -1.2870707864174618 -0.007953287335112691 -1.287074234569446
162 -0.007961033144965768 -1.2950318195624275 -0.007998016336932779 -1.2950722509063788
163 -0.007955723395571112 -1.3029875429579987 -0.00795632223598659 -1.3030285731423654
164 -0.007955460576340556 -1.3109430035343392 -0.007955092051997781 -1.3109836651943632
165 -0.007955328142270447 -1.3188983316766096 -0.007954460242763162 -1.3189381254371264
166 -0.007954624621197582 -1.3268529562978073 -0.007953574089333415 -1.32689169952646
167 -0.007954347087070346 -1.3348073033848777 -0.00795382671058178 -1.3348455262370418
168 -0.007948790583759547 -1.3427560939686374 -0.007986356969922781 -1.3428318832069646
169 -0.007951340917497874 -1.3507074348861352 -0.007945493003353477 -1.3507773762103181
170 -0.007952493848279119 -1.3586599287344143 -0.007946779252961278 -1.3587241554632794
171 -0.007978260377421975 -1.3666381891118362 -0.007783708884380758 -1.3665078643476603
172 -0.00795749514363706 -1.3745956842554732 -0.007958154985681176 -1.3744660193333413
173 -0.00795802678912878 -1.382553711044602 -0.007954542804509402 -1.3824205621378507
174 -0.007956975186243654 -1.3905106862308456 -0.007955299643799662 -1.3903758617816504
175 -0.007957461848855018 -1.3984681480797005 -0.007954420614987611 -1.398330282396638
176 -0.007959176553413272 -1.4064273246331138 -0.00798429842106998 -1.406314580817708
177 -0.007956280698999762 -1.4143836053321135 -0.007959736417979002 -1.414274317235687
178 -0.007958917273208499 -1.422342522605322 -0.007998727494850755 -1.4222730447305378
179 -0.007954387320205569 -1.4302969099255274 -0.007962277112528681 -1.4302353218430666
180 -0.007949755527079105 -1.4382466654526065 -0.007981690391898156 -1.4382170122349647
181 -0.007952255615964531 -1.446198921068571 -0.007955659506842494 -1.446172671741807
182 -0.007953816279768943 -1.45415273734834 -0.007951377611607312 -1.4541240493534144
183 -0.007951631955802441 -1.4621043693041424 -0.0079802799038589 -1.4621043292572733
184 -0.007950677722692489 -1.470055047026835 -0.007969125313684345 -1.4700734545709577
185 -0.007954268576577305 -1.4780093156034122 -0.00795659855939448 -1.4780300531303523
186 -0.007951977057382464 -1.4859612926607946 -0.007951378263533116 -1.4859814313938855
187 -0.007950360933318735 -1.4939116535941133 -0.007932246662676334 -1.4939136780565618
188 -0.00793732120655477 -1.501848974800668 -0.008032332872971892 -1.5019460109295337
189 -0.007950298581272363 -1.5097992733819403 -0.007946842815726995 -1.5098928537452607
190 -0.00795071474276483 -1.5177499881247052 -0.007951125781983138 -1.5178439795272438
191 -0.007951505295932294 -1.5257014934206374 -0.00794757273979485 -1.5257915522670387
192 -0.007950154552236199 -1.5336516479728737 -0.007948147132992744 -1.5337396994000314
193 -0.00793890650384128 -1.541590554476715 -0.007951459847390652 -1.541691159247422
194 -0.00794887924566865 -1.5495394337223836 -0.007946896040812135 -1.5496380552882343
195 -0.00795028111897409 -1.5574897148413576 -0.007948308577761054 -1.5575863638659952
196 -0.00794995715841651 -1.565439671999774 -0.007949089258909225 -1.5655354531249044
197 -0.007948281476274133 -1.5733879534760482 -0.007948860106989742 -1.573484313231894
198 -0.0079498250503093 -1.5813377785263576 -0.007950438186526299 -1.5814347514184204
199 -0.007949246792122722 -1.5892870253184803 -0.007947795558720827 -1.5893825469771412
200 -0.007949870638549328 -1.5972368959570296 -0.007939809048548341 -1.5973223560256895
201 -0.007957016071304678 -1.6051939120283343 -0.007914274604991079 -1.6052366306306807
202 -0.00795142543502152 -1.6131453374633558 -0.007952732406556607 -1.6131893630372374
203 -0.007961614895612002 -1.6211069523589678 -0.007813090505078436 -1.6210024535423158
204 -0.007953652972355485 -1.6290606053313232 -0.007954134978353978 -1.6289565885206698
205 -0.007954946160316468 -1.6370155514916398 -0.007955785235390067 -1.6369123737560598
206 -0.007952931523323058 -1.644968483014963 -0.00795115581713617 -1.644863529573196
207 -0.007953370455652475 -1.6529218534706154 -0.007954547693952919 -1.6528180772671488
208 -0.007954147458076478 -1.6608760009286918 -0.007955770287662745 -1.6607738475548115
209 -0.007952838949859143 -1.668828839878551 -0.007953452272340655 -1.668727299827152
210 -0.007951079541817308 -1.6767799194203683 -0.007973010325804353 -1.6767003101529565
211 -0.007952659716829657 -1.6847325791371979 -0.007935882406309247 -1.6846361925592657
212 -0.007952773571014404 -1.6926853527082122 -0.007952696597203612 -1.6925888891564693
213 -0.007952541206032037 -1.7006378939142441 -0.007951950374990701 -1.70054083953146
214 -0.007951198937371373 -1.7085890928516154 -0.008011584216728807 -1.7085524237481888
215 -0.007948224758729338 -1.7165373176103447 -0.007947882218286396 -1.7165003059664752
216 -0.00795019157230854 -1.7244875091826533 -0.0079527223482728 -1.724453028314748
217 -0.007950625801458954 -1.7324381349841123 -0.007947574136778712 -1.7324006024515266
218 -0.007949775038287043 -1.7403879100223993 -0.00794326807372272 -1.7403438705252494
219 -0.007949242508038879 -1.7483371525304383 -0.00793773690238595 -1.7482816074276353
220 -0.007950711715966462 -1.7562878642464048 -0.007956119254231453 -1.7562377266818667
221 -0.00795060615055263 -1.7642384703969574 -0.007954047387465834 -1.7641917740693325
222 -0.007950668362900615 -1.772189138759858 -0.007901939889416098 -1.7720937139587485
223 -0.007951706508174538 -1.7801408452680325 -0.007950589479878544 -1.780044303438627
224 -0.007950614066794514 -1.788091459334827 -0.007958583533763885 -1.788002886972391
225 -0.007953585498034954 -1.796045044832862 -0.007927441922947764 -1.7959303288953388
226 -0.007950138626620173 -1.803995183459482 -0.007952570030465723 -1.8038828989258044
227 -0.007949704490602016 -1.8119448879500841 -0.007948277657851577 -1.8118311765836561
228 -0.007949119387194514 -1.8198940073372787 -0.007945126248523593 -1.8197763028321796
229 -0.007950764382258058 -1.8278447717195367 -0.007931653503328561 -1.827707956335508
230 -0.007950829016044736 -1.8357956007355816 -0.007958229118958115 -1.8356661854544662
231 -0.007949649821966887 -1.8437452505575485 -0.007942091254517437 -1.8436082767089836
232 -0.007947510294616222 -1.8516927608521647 -0.0078822563868016 -1.8514905330957852
233 -0.007953511364758015 -1.8596462722169227 -0.007961702160537243 -1.8594522352563223
234 -0.007951199961826205 -1.867597472178749 -0.007950508827343583 -1.8674027440836658
235 -0.007950919540598988 -1.8755483917193478 -0.007947521843016147 -1.8753502659266819
236 -0.00795082706026733 -1.8834992187796151 -0.007947268756106496 -1.8832975346827883
237 -0.007949410611763597 -1.8914486293913788 -0.00794651908800006 -1.8912440537707884
238 -0.007950767315924168 -1.899399396707303 -0.007952358247712255 -1.8991964120185008
239 -0.00794928432442248 -1.9073486810317255 -0.00794688225723803 -1.9071432942757387
240 -0.007950555998831987 -1.9152992370305575 -0.007946099480614066 -1.9150893937563527
241 -0.007950680423527956 -1.9232499174540854 -0.007948669278994203 -1.923038063035347
242 -0.00794958034530282 -1.9311994977993883 -0.007955169631168246 -1.9309932326665151
243 -0.007948563154786824 -1.9391480609541751 -0.00795473656617105 -1.938947969232686
244 -0.007949462346732616 -1.9470975233009078 -0.00795748750679195 -1.9469054567394781
245 -0.00794876874424517 -1.955046292045153 -0.0079677177593112 -1.9548731744987893
246 -0.007948374468833208 -1.9629946665139861 -0.007953977724537254 -1.9628271522233265
247 -0.007947874022647738 -1.9709425405366339 -0.007963771698996425 -1.970790923922323
248 -0.00794860110618174 -1.9788911416428157 -0.007945583015680314 -1.9787365069380032
249 -0.007953184749931097 -1.9868443263927467 -0.00792599213309586 -1.986662499071099
250 -0.00794935398735106 -1.9947936803800976 -0.007963352417573333 -1.9946258514886723
251 -0.007948363618925213 -2.0027420439990227 -0.007953042024746537 -2.002578893513419
252 -0.007948369905352592 -2.010690413904375 -0.007970157219097019 -2.010549050732516
253 -0.007948576053604484 -2.0186389899579797 -0.00795021029189229 -2.0184992610244086
254 -0.00795131349004805 -2.0265903034480277 -0.007973583741113543 -2.026472844765522
255 -0.007945149717852474 -2.0345354531658804 -0.007944152224808931 -2.034416996990331
256 -0.00794601086527109 -2.0424814640311513 -0.007955088280141354 -2.0423720852704723
257 -0.007957307691685855 -2.050438771722837 -0.007793701114133 -2.0501657863846052
258 -0.00795049020089209 -2.058389261923729 -0.007949574571102857 -2.058115360955708
259 -0.007950441306456923 -2.066339703230186 -0.007949574058875442 -2.0660649350145834
260 -0.007949954411014915 -2.074289657641201 -0.00795019455254078 -2.0740151295671243
261 -0.00795039813965559 -2.0822400557808565 -0.007952241227030754 -2.081967370794155
262 -0.007950564147904515 -2.090190619928761 -0.007948432955890894 -2.089915803750046
263 -0.007949512358754874 -2.098140132287516 -0.007950000278651715 -2.097865804028698
264 -0.007948948722332715 -2.1060890810098485 -0.007949700811877847 -2.105815504840576
265 -0.007950083212926983 -2.1140391642227754 -0.007958291005343199 -2.113773795845919
266 -0.007945724297314882 -2.1219848885200903 -0.007922452362254261 -2.121696248208173
267 -0.007949418108910321 -2.1299343066290004 -0.007949478644877672 -2.1296457268530506
268 -0.007949198642745615 -2.137883505271746 -0.007949466351419687 -2.1375951932044703
269 -0.007949703047052026 -2.1458332083187983 -0.007965283701196313 -2.1455604769056666
270 -0.007949230261147022 -2.1537824385799453 -0.007952440483495592 -2.153512917389162
271 -0.007949768705293537 -2.161732207285239 -0.007956219092011451 -2.1614691364811733
272 -0.007947246730327606 -2.1696794540155664 -0.007938711997121572 -2.169407848478295
273 -0.007948494283482432 -2.177627948299049 -0.007966569298878312 -2.177374417777173
274 -0.00794829181395471 -2.1855762401130034 -0.007951057702302932 -2.185325475479476
275 -0.007947031455114485 -2.193523271568118 -0.007949303463101387 -2.1932747789425773
276 -0.007942981785163283 -2.2014662533532814 -0.007943893549963832 -2.201218672492541
277 -0.007948886882513762 -2.2094151402357953 -0.007960028108209371 -2.2091787006007504
278 -0.007948406413197518 -2.217363546648993 -0.007938969088718295 -2.2171176696894688
279 -0.007946952152997256 -2.2253104988019903 -0.007947020465508103 -2.225064690154977
280 -0.00794629668816924 -2.2332567954901594 -0.007950757583603262 -2.23301544773858
281 -0.007946612639352679 -2.241203408129512 -0.007947500515729188 -2.240962948254309
282 -0.007946875132620334 -2.249150283262132 -0.007964849611744285 -2.2489277978660533
283 -0.007945496775209903 -2.257095780037342 -0.007942142756655812 -2.256869940622709
284 -0.007945809792727233 -2.2650415898300693 -0.00794457639567554 -2.2648145170183844
285 -0.007945462362840772 -2.27298705219291 -0.007949782768264413 -2.272764299786649
286 -0.007948949001729488 -2.2809360011946396 -0.00797002911567688 -2.2807343289023256
287 -0.007945654448121786 -2.2888816556427614 -0.007945765415206552 -2.2886800943175323
288 -0.007945311069488526 -2.29682696671225 -0.007945504877716303 -2.2966255991952487
289 -0.007944889832288027 -2.304771856544538 -0.007948167063295842 -2.3045737662585446
290 -0.007946476526558399 -2.3127183330710963 -0.007941077835857869 -2.3125148440944026
291 -0.007944242050871252 -2.3206625751219674 -0.00795270991511643 -2.320467554009519
292 -0.007944482052698732 -2.328607057174666 -0.007947939028963447 -2.3284154930384826
293 -0.007941060932353139 -2.3365481181070193 -0.007985409954562784 -2.3364009029930455
294 -0.007943534664809704 -2.344491652771829 -0.007938205683603882 -2.344339108676649
295 -0.007944740541279315 -2.3524363933131083 -0.007943785935640334 -2.3522828946122893
296 -0.007944329921156169 -2.3603807232342646 -0.00794286821037531 -2.360225762822665
297 -0.00794575740583241 -2.368326480640097 -0.007964798575267195 -2.368190561397932
298 -0.007942428765818476 -2.3762689094059155 -0.007923479937016965 -2.376114041334949
299 -0.007942852377891541 -2.3842117617838072 -0.007960714446380735 -2.38407475578133
300 -0.007943808939307928 -2.3921555707231152 -0.007944237114861608 -2.3920189928961917
301 -0.007944553811103105 -2.400100124534218 -0.007955423276871442 -2.399974416173063
302 -0.007949582673609257 -2.4080497072078275 -0.007981367409229279 -2.4079557835822922
303 -0.007943348772823811 -2.4159930559806515 -0.007945592189207673 -2.4159013757715
304 -0.007942718733102084 -2.4239357747137538 -0.007942425459623337 -2.4238438012311234
305 -0.007942435471341014 -2.431878210185095 -0.007940875412896276 -2.43178467664402
306 -0.007942069228738547 -2.4398202794138335 -0.007952629588544369 -2.4397373062325642
307 -0.007939703669399023 -2.4477599830832326 -0.007980814902111888 -2.447718121134676
308 -0.007942051300778985 -2.4557020343840117 -0.007943814899772406 -2.4556619360344487
309 -0.007942050229758024 -2.4636440846137697 -0.007941813999786973 -2.4636037500342356
310 -0.007942752726376057 -2.471586837340146 -0.007939118612557649 -2.471542868646793
311 -0.007941028568893671 -2.4795278659090396 -0.007901038089767099 -2.4794439067365603
312 -0.007942676451057196 -2.487470542360097 -0.007948453165590763 -2.487392359902151
313 -0.007942911144345999 -2.495413453504443 -0.00795059478841722 -2.4953429546905683
314 -0.007937162183225155 -2.503350615687668 -0.007885625865310431 -2.503228580555879
315 -0.007944506779313087 -2.511295122466981 -0.007933578779920935 -2.5111621593358
316 -0.007943985471501946 -2.519239107938483 -0.007944805594161154 -2.519106964929961
317 -0.007943182298913599 -2.5271822902373966 -0.007946480624377727 -2.5270534455543388
318 -0.007943465048447252 -2.535125755285844 -0.007942810980603099 -2.5349962565349418
319 -0.007943208562210202 -2.543068963848054 -0.007943234732374549 -2.542939491267316
320 -0.007949663186445832 -2.5510186270345 -0.007964682905003429 -2.5509041741723197
321 -0.007943578669801355 -2.5589622057043013 -0.007950180815532804 -2.5588543549878526
322 -0.007944046566262842 -2.5669062522705643 -0.007939721364527941 -2.5667940763523807
323 -0.007940974086523056 -2.5748472263570874 -0.007938052341341973 -2.574732128693723
324 -0.00794284581206739 -2.582790072169155 -0.007958467351272702 -2.5826905960449955
325 -0.00794350653886795 -2.5907335787080226 -0.007941015157848596 -2.590631611202844
326 -0.007943097595125436 -2.598676676303148 -0.007940811151638628 -2.598572422354483
327 -0.007943905750289559 -2.6066205820534374 -0.007949185464531184 -2.606521607819014
328 -0.007941959518939256 -2.6145625415723766 -0.007934124628081917 -2.614455732447096
329 -0.007936432538554073 -2.622498974110931 -0.007964128628373146 -2.622419861075469
330 -0.007946422277018427 -2.630445396387949 -0.00795012665912509 -2.630369987734594
331 -0.007942457403987645 -2.6383878537919365 -0.007943452615290881 -2.638313440349885
332 -0.0079422602429986 -2.646330114034935 -0.007943443395197392 -2.6462568837450826
333 -0.007942356308922172 -2.6542724703438574 -0.007938060723245145 -2.654194944468328
334 -0.007942893216386438 -2.662215363560244 -0.007942153932526707 -2.6621370984008546
335 -0.007946546701714397 -2.6701619102619585 -0.007899769162759186 -2.670036867563614
336 -0.007942451490089297 -2.6781043617520477 -0.007942260336130857 -2.6779791278997447
337 -0.007942328369244933 -2.6860466901212927 -0.007942725252360106 -2.685921853152105
338 -0.007938852766528726 -2.6939855428878214 -0.007975199585780501 -2.6938970527378854
339 -0.007943127257749438 -2.7019286701455707 -0.007942049065604806 -2.70183910180349
340 -0.007943200320005417 -2.709871870465576 -0.00793173392303288 -2.709770835726523
341 -0.007942089904099702 -2.717813960369676 -0.007949857506901026 -2.717720693233424
342 -0.007937119202688336 -2.725751079572364 -0.007959823403507472 -2.7256805166369316
343 -0.007940605841577053 -2.733691685413941 -0.007940653432160615 -2.733621170069092
344 -0.00794138591736555 -2.7416330713313064 -0.007942862017080188 -2.7415640320861723
345 -0.00794143918901682 -2.7495745105203233 -0.007941467827185989 -2.7495054999133584
346 -0.007936556171625853 -2.7575110666919493 -0.007961614243686198 -2.7574671141570444
347 -0.007941621961072088 -2.7654526886530215 -0.007939515775069595 -2.765406629932114
348 -0.007946322206407785 -2.7733990108594293 -0.007914699241518974 -2.773321329173633
349 -0.007947049336507916 -2.781346060195937 -0.007957229809835552 -2.7812785589834683
350 -0.00794197153300047 -2.7892880317289377 -0.007933578500524164 -2.7892121374839927
351 -0.007940152939409018 -2.797228184668347 -0.007927129277959466 -2.797139266761952
352 -0.007941937260329723 -2.8051701219286764 -0.007936255121603609 -2.805075521883556
353 -0.007941951928660273 -2.8131120738573365 -0.007944103796035051 -2.813019625679591
354 -0.007934153079986572 -2.821046226937323 -0.008022303320467472 -2.8210419290000583
355 -0.007939829025417566 -2.8289860559627407 -0.00794777604751289 -2.8289897050475714
356 -0.007940176408737898 -2.8369262323714786 -0.007943698344752193 -2.8369334033923237
357 -0.007939296215772629 -2.8448655285872513 -0.007942559709772468 -2.8448759631020963
358 -0.007940087234601378 -2.8528056158218527 -0.007938428642228245 -2.8528143917443245
359 -0.007940677460283041 -2.8607462932821357 -0.00793813238851726 -2.8607525241328418
360 -0.007946251099929214 -2.868692544382065 -0.007894835760816931 -2.8686473598936586
361 -0.007941019395366311 -2.8766335637774314 -0.00794118819758296 -2.8765885480912416
362 -0.007941717095673085 -2.8845752808731047 -0.007941828109323978 -2.8845303762005656
363 -0.007941661449149252 -2.892516942322254 -0.00794128174893558 -2.892471657949501
364 -0.007941345032304526 -2.900458287354559 -0.007940509216859936 -2.900412167166361
365 -0.007941514113917946 -2.9083998014684767 -0.007941826293244959 -2.908353993459606
366 -0.00794160896912217 -2.9163414104375986 -0.007944694254547358 -2.9162986877141535
367 -0.00794084002263844 -2.9242822504602373 -0.007938361540436745 -2.9242370492545904
368 -0.007938111713156105 -2.9322203621733935 -0.007988107716664672 -2.932225156971255
369 -0.007940175058320165 -2.940160537231714 -0.007940139947459101 -2.940165296918714
370 -0.007939777383580805 -2.948100314615295 -0.007934803934767842 -2.9481001008534817
371 -0.007940500369295478 -2.9560408149845903 -0.007937431195750832 -2.9560375320492325
372 -0.007940442953258752 -2.963981257937849 -0.007942993938922883 -2.9639805259881555
373 -0.007941351272165775 -2.9719226092100146 -0.007950929133221507 -2.971931455121377
374 -0.007940219668671488 -2.979862828878686 -0.007939556427299977 -2.9798710115486773
375 -0.007941450783982873 -2.9878042796626687 -0.007954555237665773 -2.987825566786343
376 -0.007943649496883153 -2.9957479291595517 -0.008012058585882187 -2.9958376253722254
377 -0.00793887530453503 -3.0036868044640865 -0.007941813953220845 -3.0037794393254464
378 -0.007938798982650042 -3.0116256034467366 -0.00794557286426425 -3.011725012189711
379 -0.007938772672787309 -3.019564376119524 -0.007940611708909273 -3.01966562389862
380 -0.007926551438868047 -3.027490927558392 -0.008019581018015743 -3.027685204916636
381 -0.00793581958860159 -3.035426747146994 -0.007938449177891016 -3.035623654094527
382 -0.007937303697690367 -3.043364050844684 -0.00793587020598352 -3.0435595243005107
383 -0.007937644002959132 -3.051301694847643 -0.007937210565432905 -3.0514967348659434
384 -0.007937785424292087 -3.059239480271935 -0.007942658988758922 -3.0594393938547024
385 -0.007936921156942844 -3.0671764014288776 -0.007945068320259452 -3.067384462174962
386 -0.007938248990103602 -3.075114650418981 -0.007953556161373854 -3.075338018336336
387 -0.007937249820679426 -3.0830519002396604 -0.007939410069957376 -3.0832774284062934
388 -0.00793775673955679 -3.0909896569792172 -0.0079382355324924 -3.0912156639387858
389 -0.007937686843797564 -3.0989273438230147 -0.007936786906793714 -3.0991524508455797
390 -0.007936486415565014 -3.10686383023858 -0.007967556081712245 -3.1071200069272917
391 -0.007937362091615796 -3.1148011923301957 -0.007931801443919539 -3.115051808371211
392 -0.007938838796690106 -3.122740031126886 -0.007974612666293979 -3.123026421037505
393 -0.007933956617489458 -3.1306739877443754 -0.00793392132036388 -3.130960342357869
394 -0.007941450038924814 -3.1386154377833004 -0.007887262711301446 -3.1388476050691705
395 -0.007938578212633728 -3.146554015995934 -0.007947762915864586 -3.146795367985035
396 -0.007937788031995296 -3.1544918040279293 -0.007934123929589986 -3.1547294919146247
397 -0.007937712594866753 -3.162429516622796 -0.00795663995668292 -3.1626861318713075
398 -0.007938482891768217 -3.170367999514564 -0.007938677864149212 -3.1706248097354566
399 -0.00793884340673685 -3.178306842921301 -0.007919101091101766 -3.1785439108265585
400 -0.007938638981431722 -3.1862454819027324 -0.007937395479530096 -3.1864813063060886
401 -0.007938572904095054 -3.1941840548068274 -0.007936038682237268 -3.194417344988326
402 -0.007938974630087614 -3.202123029436915 -0.007941396767273545 -3.2023587417555994
403 -0.007938667107373476 -3.2100616965442885 -0.007936422899365424 -3.2102951646549647
404 -0.007939314702525735 -3.2180010112468143 -0.007942276867106557 -3.218237441522071
405 -0.007938729925081133 -3.2259397411718953 -0.007946858741343021 -3.226184300263414
406 -0.007938730251044034 -3.233878471422939 -0.00793239763006568 -3.2341166978934797
407 -0.007939191116020084 -3.2418176625389594 -0.007937463000416756 -3.2420541608938964
408 -0.00793846887536347 -3.249756131414323 -0.007937494851648807 -3.249991655745545
409 -0.007938593160361052 -3.257694724574684 -0.007939181476831435 -3.2579308372223763
410 -0.007939501805230975 -3.265634226379915 -0.007936506811529399 -3.265867344033906
411 -0.007941800262778997 -3.273576026642694 -0.007864898745901882 -3.2737322427798077
412 -0.007940011750906705 -3.2815160383936006 -0.007950119161978363 -3.281682361941786
413 -0.007940713595598937 -3.2894567519891997 -0.007940419670194387 -3.28962278161198
414 -0.007939905859529972 -3.2973966578487297 -0.00794022367335856 -3.2975630052853386
415 -0.007940027490258217 -3.305336685338988 -0.007939674705266953 -3.3055026799906058
416 -0.007940567377954722 -3.3132772527169427 -0.007940247049555182 -3.313442927040161
417 -0.007940266327932478 -3.3212175190448754 -0.007940498506650328 -3.321383425546811
418 -0.007941309502348304 -3.329158828547224 -0.007934070052579045 -3.32931749559939
419 -0.007939914194867014 -3.3370987427420906 -0.007938004238530994 -3.337255499837921
420 -0.007940431218594312 -3.345039173960685 -0.008016157802194357 -3.3452716576401156
421 -0.007938302680850029 -3.352977476641535 -0.007936993753537536 -3.353208651393653
422 -0.007939018588513137 -3.360916495230048 -0.0079387663397938 -3.361147417733447
423 -0.007939768861979246 -3.3688562640920274 -0.007937173452228307 -3.369084591185675
424 -0.007940391404554248 -3.3767966554965816 -0.007942620804533363 -3.3770272119902085
425 -0.007938577281311154 -3.3847352327778926 -0.007942897640168667 -3.3849701096303773
426 -0.007938658865168691 -3.3926738916430614 -0.007927089976146818 -3.3928971996065243
427 -0.007939093699678778 -3.40061298534274 -0.007938233437016606 -3.400835433043541
428 -0.007946096640080214 -3.4085590819828204 -0.007903438061475754 -3.4087388711050166
429 -0.007940903678536415 -3.416499985661357 -0.007944297092035413 -3.416683168197052
430 -0.007940743817016482 -3.4244407294783734 -0.007942898804321885 -3.424626067001374
431 -0.00794026954099536 -3.4323809990193688 -0.00793888485059142 -3.4325649518519654
432 -0.00794142042286694 -3.4403224194422357 -0.007928605051711201 -3.4404935569036765
433 -0.007940432662144304 -3.44826285210438 -0.007937696995213628 -3.44843125389889
434 -0.007940155733376742 -3.456203007837757 -0.007939681876450777 -3.456370935775341
435 -0.00794002814218402 -3.464143035979941 -0.007937231613323093 -3.464308167388664
436 -0.007942214095965027 -3.472085250075906 -0.007993662729859352 -3.4723018301185236
437 -0.007940241694450378 -3.4800254917703564 -0.007939369976520538 -3.480241200095044
438 -0.007939092116430402 -3.4879645838867868 -0.007943066908046604 -3.4881842670030907
439 -0.007940727565437556 -3.4959053114522245 -0.007931404607370495 -3.496115671610461
440 -0.007942369906231761 -3.5038476813584563 -0.007886681519448758 -3.50400235312991
441 -0.007940782234072685 -3.511788463592529 -0.007940241741016507 -3.5119425948709266
442 -0.007940577901899814 -3.5197290414944287 -0.007940141297876836 -3.5198827361688036
443 -0.007940413989126682 -3.5276694554835553 -0.007940063066780568 -3.5278227992355844
444 -0.007940038340166211 -3.5356094938237215 -0.007941141678020357 -3.5357639409136046
445 -0.007937051681801676 -3.543546545505523 -0.007967864582315087 -3.5437318054959195
446 -0.00793891460634768 -3.551485460111871 -0.007930904859676957 -3.5516627103555964
447 -0.007940040016546846 -3.559425500128418 -0.007938145427033305 -3.5596008557826297
448 -0.007940070983022452 -3.5673655711114405 -0.007936160219833255 -3.567537016002463
449 -0.007935452600941062 -3.5753010237123815 -0.007835079240612686 -3.575372095243076
450 -0.007936731120571494 -3.583237754832953 -0.00795726259239018 -3.583329357835466
451 -0.007940765703096986 -3.59117852053605 -0.007942090323194862 -3.591271448158661
452 -0.00794091448187828 -3.5991194350179283 -0.007944238418713213 -3.5992156865773746
453 -0.007941129710525274 -3.6070605647284535 -0.007938037905842067 -3.607153724483217
454 -0.007941392296925188 -3.615001957025379 -0.007938051782548427 -3.615091776265765
455 -0.007940915320068598 -3.6229428723454475 -0.007920429669320583 -3.6230122059350856
456 -0.007940716249868274 -3.630883588595316 -0.007913601910695433 -3.630925807845781
457 -0.007941472856327892 -3.638825061451644 -0.00794979277998209 -3.638875600625763
458 -0.007939091557636857 -3.646764153009281 -0.00786705557256937 -3.6467426561983323
459 -0.007943069469183684 -3.6547072224784647 -0.007943141041323543 -3.654685797239656
460 -0.007942916313186287 -3.662650138791651 -0.007943520229309798 -3.6626293174689657
461 -0.007942918874323367 -3.670593057665974 -0.007941942289471626 -3.6705712597584372
462 -0.007943003019317985 -3.678536060685292 -0.007940372498705984 -3.6785116322571434
463 -0.007942607346922159 -3.686478668032214 -0.007947912253439427 -3.686459544510583
464 -0.007946379669010638 -3.6944250477012246 -0.007912802044302225 -3.6943723465548852
465 -0.007943639671429992 -3.7023686873726547 -0.007947491714730859 -3.702319838269616
466 -0.007943780859932303 -3.710312468232587 -0.007945562852546573 -3.7102654011221627
467 -0.007943414011970162 -3.718255882244557 -0.007943302718922495 -3.718208703841085
468 -0.007942629465833306 -3.72619851171039 -0.00795294321142137 -3.7261616470525065
469 -0.007943278690800071 -3.7341417904011904 -0.007950881030410528 -3.734112528082917
470 -0.007943027839064597 -3.742084818240255 -0.007938506593927742 -3.742051034676845
471 -0.007944250898435711 -3.7500290691386904 -0.007992927264422179 -3.7500439619412673
472 -0.007941304193809628 -3.7579703733325 -0.007941610692068935 -3.7579855726333364
473 -0.007942118216305971 -3.765912491548806 -0.007940796157345175 -3.7659263687906814
474 -0.007941902568563818 -3.7738543941173694 -0.007941740332171321 -3.7738681091228528
475 -0.007941292971372605 -3.781795687088742 -0.007942176284268498 -3.781810285407121
476 -0.007941554393619299 -3.7897372414823614 -0.007935398584231734 -3.789745683991353
477 -0.007942166458815337 -3.797679407941177 -0.007959614694118499 -3.797705298685471
478 -0.007940546842291951 -3.805619954783469 -0.007947209291160107 -3.8056525079766312
479 -0.007940401975065469 -3.813560356758534 -0.007945148041471839 -3.813597656018103
480 -0.007938556419685484 -3.8214989131782198 -0.00794749902561307 -3.821545155043716
481 -0.007934764120727777 -3.8294336772989475 -0.007887448789551854 -3.829432603833268
482 -0.007942032907158137 -3.8373757102061057 -0.007944221841171384 -3.8373768256744394
483 -0.007941354624927044 -3.8453170648310326 -0.007940969290211796 -3.845317794964651
484 -0.007942110393196344 -3.853259175224229 -0.00793813606724143 -3.8532559310318923
485 -0.007935249106958508 -3.8611944243311873 -0.007869534846395253 -3.8611254658782874
486 -0.007943081436678767 -3.869137505767866 -0.007946126209571958 -3.8690715920878596
487 -0.007942803483456374 -3.8770803092513226 -0.007945844531059265 -3.8770174366189187
488 -0.007942581083625555 -3.885022890334948 -0.007940742000937463 -3.8849581786198564
489 -0.007942983880639076 -3.8929658742155873 -0.007944632181897759 -3.892902810801754
490 -0.007942400220781565 -3.900908274436369 -0.007935711275786161 -3.90083852207754
491 -0.007942001987248658 -3.9088502764236175 -0.007961330516263843 -3.908799852593804
492 -0.007941862987354397 -3.9167921394109717 -0.007942392397671938 -3.916742244991476
493 -0.007942292047664523 -3.9247344314586363 -0.007939870096743106 -3.924682115088219
494 -0.007941050175577401 -3.9326754816342135 -0.007944192737340927 -3.93262630782556
495 -0.007941883709281682 -3.940617365343495 -0.007929098093882203 -3.9405554059194423
496 -0.007941613951697946 -3.948558979295193 -0.00793863725848496 -3.948494043177927
497 -0.007942275563254952 -3.956501254858448 -0.007941562170162796 -3.95643560534809
498 -0.007942358125001192 -3.964443612983449 -0.007939733006060124 -3.96437533835415
499 -0.00794440289027989 -3.972388015873729 -0.007939878851175308 -3.9723152172053253
500 -0.007942312536761165 -3.9803303284104903 -0.007942977780476212 -3.9802581949858014
501 -0.007941884640604257 -3.9882722130510944 -0.007941848039627076 -3.9882000430254285
502 -0.007942144246771931 -3.996214357297866 -0.00794081436470151 -3.99614085739013
503 -0.00794201479293406 -4.0041563720908 -0.00794110568240285 -4.004081963072533
504 -0.007942142616957425 -4.012098514707757 -0.007942933728918434 -4.012024896801451
505 -0.007942810328677297 -4.020041325036434 -0.007950362656265498 -4.019975259457716
506 -0.007941642589867116 -4.0279829676263015 -0.007939190044999123 -4.027914449502715
507 -0.007941333530470728 -4.035924301156772 -0.007942639756947756 -4.035857089259663
508 -0.007938539050519467 -4.043862840207291 -0.007935440959408879 -4.043792530219072
509 -0.007941848738119007 -4.05180468894541 -0.007943626726046205 -4.051736156945118
510 -0.007942371862009167 -4.059747060807419 -0.007947894418612123 -4.05968405136373
511 -0.007942014280706644 -4.067689075088126 -0.007927089883014559 -4.067611141246744
512 -0.007942902855575085 -4.075631977943701 -0.007933852309361101 -4.075544993556106
513 -0.007943120924755931 -4.083575098868456 -0.007938816258683801 -4.08348380981479
514 -0.007942356495186686 -4.091517455363643 -0.00796843678690493 -4.091452246601695
515 -0.007942224899306894 -4.09945968026295 -0.0079294687602669 -4.099381715361962
516 -0.007941345870494842 -4.107401026133445 -0.007939307577908039 -4.10732102293987
517 -0.007941704802215099 -4.1153427309356605 -0.007943136431276799 -4.115264159371147
518 -0.007942597754299641 -4.12328532868996 -0.007970625720918178 -4.123234785092065
519 -0.007940965238958597 -4.131226293928918 -0.007938179187476635 -4.131172964279542
520 -0.007941424753516913 -4.139167718682435 -0.007941818330436945 -4.139114782609979
521 -0.00794108877889812 -4.147108807461333 -0.007944875955581665 -4.147059658565561
522 -0.007940426236018538 -4.155049233697351 -0.00794201735407114 -4.155001675919632
523 -0.007940589636564254 -4.162989823333915 -0.007944434927776457 -4.162946110847408
524 -0.007941022934392094 -4.170930846268307 -0.007934939116239548 -4.170881049963648
525 -0.007941668387502432 -4.17887251465581 -0.00793137620203197 -4.17881242616568
526 -0.007941107731312513 -4.186813622387122 -0.007943104486912489 -4.186755530652593
527 -0.00794415445998311 -4.194757776847105 -0.007890404993668198 -4.194645935646261
528 -0.007941379118710757 -4.202699155965815 -0.007941462937742472 -4.202587398584003
529 -0.007941921940073371 -4.210641077905889 -0.007944123167544604 -4.210531521751548
530 -0.007941718446090817 -4.2185827963519795 -0.007942066434770823 -4.218473588186319
531 -0.007941929204389454 -4.226524725556369 -0.007940711919218302 -4.226414300105537
532 -0.007940818043425679 -4.234465543599795 -0.0079259118065238 -4.234340211912061
533 -0.007942091627046465 -4.242407635226841 -0.00794104030355811 -4.242281252215619
534 -0.007946505723521114 -4.250354140950362 -0.007921129604801536 -4.25020238182042
535 -0.007941253669559955 -4.258295394619922 -0.007938360143452883 -4.2581407419638735
536 -0.007942733447998762 -4.266238128067921 -0.007939771842211485 -4.266080513806085
537 -0.00794283919967711 -4.274180967267598 -0.007943021925166249 -4.274023535731252
538 -0.00794053953140974 -4.282121506799007 -0.007958560157567263 -4.281982095888819
539 -0.007942626206204294 -4.290064133005211 -0.007933922624215484 -4.2899160185130345
540 -0.007939614588394761 -4.298003747593606 -0.007977885426953435 -4.297893903939988
541 -0.007941375859081745 -4.3059451234526875 -0.007942693354561926 -4.30583659729455
542 -0.00794086717069149 -4.313885990623379 -0.00793914166279137 -4.313775738957341
543 -0.00794108104892075 -4.3218270716723 -0.007939229346811771 -4.321714968304153
544 -0.007940998394042253 -4.329768070066343 -0.007941048080101609 -4.329656016384255
545 -0.007941011991351842 -4.337709082057694 -0.007943451823666691 -4.337599468207921
546 -0.00794280068948865 -4.345651882747183 -0.007949860813096166 -4.345549329021018
547 -0.007938075019046665 -4.353589957766229 -0.007921729143708945 -4.353471058164726
548 -0.007940382976084948 -4.3615303407423145 -0.007948177075013519 -4.361419235239739
549 -0.007940428843721748 -4.369470769586036 -0.007940271869301796 -4.369359507109041
550 -0.00794081618078053 -4.377411585766817 -0.007915881043300033 -4.377275388152341
551 -0.007940872805193067 -4.38535245857201 -0.007938620261847973 -4.38521400841419
552 -0.007940777298063039 -4.393293235870073 -0.007939811795949936 -4.39315382021014
553 -0.007940857810899616 -4.401234093680972 -0.007938292855396867 -4.401092113065537
554 -0.007941017439588905 -4.409175111120561 -0.0079501629807055 -4.409042276046242
555 -0.007939057797193528 -4.417114168917754 -0.007912418199703097 -4.416954694245946
556 -0.007941804081201553 -4.425055972998956 -0.007941552577540279 -4.424896246823486
557 -0.007941979030147196 -4.432997952029103 -0.00793755571357906 -4.432833802537065
558 -0.007940773898735643 -4.440938725927839 -0.007936985464766622 -4.4407707880018314
559 -0.007940822560340167 -4.448879548488179 -0.007936375821009279 -4.44870716382284
560 -0.007940590847283602 -4.456820139335463 -0.007944532623514532 -4.456651696446355
561 -0.007941713044419884 -4.464761852379882 -0.007940348843112588 -4.464592045289467
562 -0.007941419817507267 -4.47270327219739 -0.007939433259889484 -4.472531478549357
563 -0.00794117567129433 -4.480644447868684 -0.007961307046934962 -4.480492785596292
564 -0.007940576178953052 -4.488585024047637 -0.007940190052613616 -4.488432975648905
565 -0.007941604359075427 -4.496526628406713 -0.00794223379343748 -4.496375209442343
566 -0.007940400298684836 -4.504467028705397 -0.00794385802000761 -4.504319067462351
567 -0.007941109547391533 -4.5124081382527885 -0.007941234391182661 -4.512260301853534
568 -0.007943652896210551 -4.520351791148999 -0.007992439111694694 -4.520252740965228
569 -0.007939930399879813 -4.52829172154888 -0.00794170517474413 -4.528194446139972
570 -0.007939700735732913 -4.5362314222846125 -0.00793773508630693 -4.536132181226279
571 -0.00793994078412652 -4.544171363068739 -0.007938401959836482 -4.544070583186115
572 -0.007935702800750732 -4.55210706586949 -0.007917484315112234 -4.551988067501227
573 -0.007941423729062081 -4.560048489598552 -0.007971854228526355 -4.559959921729754
574 -0.007939199125394225 -4.567987688723946 -0.007940717972815037 -4.567900639702569
575 -0.007940000388771296 -4.575927689112717 -0.007939795637503267 -4.575840435340072
576 -0.007939589815214277 -4.583867278927931 -0.007937377598136664 -4.583777812938209
577 -0.007939777662977576 -4.591807056590909 -0.007936225971207023 -4.591714038909416
578 -0.007939432607963681 -4.599746489198873 -0.007938898447901011 -4.599652937357317
579 -0.007939841831102967 -4.607686331029976 -0.007940114615485072 -4.607593051972802
580 -0.00793912187218666 -4.6156254529021625 -0.00794222140684724 -4.615535273379649
581 -0.007939058588817716 -4.62356451149098 -0.007941685197874904 -4.623476958577524
582 -0.007939655613154174 -4.631504167104135 -0.0079377347137779 -4.631414693291302
583 -0.007941329712048173 -4.639445496816183 -0.007954137306660414 -4.639368830597962
584 -0.007938879868015647 -4.647384376684199 -0.007939465437084436 -4.647308296035047
585 -0.00793979112058878 -4.655324167804788 -0.007940408028662204 -4.655248704063709
586 -0.007939703995361924 -4.66326387180015 -0.007941991183906793 -4.663190695247616
587 -0.00793901733122766 -4.6712028891313775 -0.00794978546909988 -4.671140480716716
588 -0.007939147483557462 -4.679142036614935 -0.007935664569959044 -4.6790761452866745
589 -0.007939234375953674 -4.6870812709908884 -0.0079388371668756 -4.68701498245355
590 -0.007935414696112275 -4.695016685687 -0.007956287357956171 -4.694971269811506
591 -0.007938635302707553 -4.702955320989708 -0.007937289867550134 -4.702908559679057
592 -0.007937926985323428 -4.710893247975031 -0.007956684846431018 -4.710865244525488
593 -0.007938645733520388 -4.718831893708551 -0.007933089742437005 -4.718798334267925
594 -0.00793833825737238 -4.726770231965924 -0.007944535510614515 -4.72674286977854
595 -0.007939104968681932 -4.734709336934606 -0.007937828078866005 -4.734680697857406
596 -0.007940190704539418 -4.742649527639146 -0.007948088878765702 -4.742628786736171
597 -0.007938910694792866 -4.7505884383339385 -0.007944244612008333 -4.750573031348179
598 -0.007939721876755356 -4.758528160210694 -0.007925070682540536 -4.75849810203072
599 -0.007938341237604618 -4.766466501448298 -0.00794179062359035 -4.766439892654311
600 -0.0079390455968678 -4.774405547045166 -0.007939840527251362 -4.774379733181562
601 -0.007939308742061257 -4.782344855787228 -0.007936793519183994 -4.782316526700746
602 -0.007938490249216557 -4.7902833460364445 -0.007933766534551977 -4.790250293235298
603 -0.007938772765919566 -4.798222118802364 -0.007953425031155347 -4.798203718266453
604 -0.007938575791195035 -4.80616069459356 -0.007930376566946507 -4.8061340948334
605 -0.007939660921692848 -4.814100355515253 -0.007940013147890567 -4.81407410798129
606 -0.007949396641924978 -4.822049752157177 -0.00786041161045432 -4.8219345195917445
607 -0.007940581301227212 -4.8299903334584045 -0.00793908378109336 -4.829873603372838
608 -0.007941431226208806 -4.837931764684614 -0.007941024377942085 -4.83781462775078
609 -0.007941243331879377 -4.845873008016493 -0.007941670808941126 -4.845756298559722
610 -0.007940882910043 -4.853813890926537 -0.007941551133990287 -4.853697849693712
611 -0.007940873131155967 -4.861754764057693 -0.007941785687580704 -4.861639635381293
612 -0.007940412685275077 -4.869695176742968 -0.00795066119171679 -4.869590296573009
613 -0.007940755831077695 -4.877635932574045 -0.007942075375467539 -4.877532371948477
614 -0.007941927667707205 -4.885577860241752 -0.007910818513482808 -4.8854431904619595
615 -0.007941141724586487 -4.893519001966339 -0.007960092416033149 -4.893403282877992
616 -0.007940490543842316 -4.901459492510181 -0.0079411291051656 -4.901344411983158
617 -0.007940968545153738 -4.909400461055335 -0.00794605053961277 -4.909290462522771
618 -0.007941125659272075 -4.917341586714607 -0.007947251619771122 -4.917237714142542
619 -0.007939546834677458 -4.9252811335492845 -0.00793129769153893 -4.925169011834081
620 -0.007940584421157837 -4.933221717970443 -0.00794611326418817 -4.9331151250982685
621 -0.007940828707069159 -4.9411625466775115 -0.007955983374267816 -4.941071108472537
622 -0.007940498227253557 -4.949103044904765 -0.007940128259360791 -4.949011236731898
623 -0.007939684204757214 -4.9570427291095225 -0.00794170880690217 -4.9569529455387995
624 -0.007938493182882667 -4.964981222292405 -0.007949193567037582 -4.964902139105837
625 -0.007938996562734247 -4.972920218855139 -0.007922926591709257 -4.972825065697546
626 -0.007940656458958983 -4.9808608753140975 -0.007935638586059213 -4.980760704283606
627 -0.007941155647858977 -4.988802030961956 -0.00795434070751071 -4.988715044991117
628 -0.007948921946808695 -4.996750952908765 -0.007981949299573899 -4.996696994290691
629 -0.007938405126333236 -5.004689358035098 -0.007935405289754272 -5.004632399580445
630 -0.007939087599515915 -5.012628445634614 -0.007940658694133162 -5.012573058274579
631 -0.007938955537974834 -5.020567401172589 -0.007938306964933872 -5.020511365239512
632 -0.007939303247258066 -5.028506704419847 -0.007938944548368455 -5.028450309787881
633 -0.007939697289839388 -5.036446401709687 -0.007940910058096051 -5.036391219845977
634 -0.00793928480707109 -5.044385686516757 -0.007938767829909921 -5.044329987675887
635 -0.007937196129932999 -5.05232288264669 -0.007952488865703345 -5.05228247654159
636 -0.007938962802290917 -5.060261845448981 -0.00794310555793345 -5.060225582099523
637 -0.007947835046797991 -5.068209680495778 -0.007993948925286532 -5.06821953102481
638 -0.007938475348055363 -5.076148155843834 -0.007939915964379906 -5.07615944698919
639 -0.007938631577417254 -5.084086787421251 -0.00793966562487185 -5.084099112614062
640 -0.007937943702563644 -5.092024731123814 -0.007941198488697409 -5.0920403111027595
641 -0.00793720236979425 -5.099961933493608 -0.00793967437930405 -5.099979985482063
642 -0.007940604211762547 -5.107902537705371 -0.007929231133311987 -5.107909216615376
643 -0.007938555674627423 -5.1158410933799985 -0.007938527269288898 -5.115847743884665
644 -0.007939281594008207 -5.1237803749740065 -0.007936068624258042 -5.123783812508923
645 -0.007939645275473594 -5.13172002024948 -0.007952103577554225 -5.131735916086477
646 -0.007938310969620943 -5.139658331219101 -0.007934140926226973 -5.139670057012704
647 -0.00793753620237112 -5.147595867421472 -0.007935422146692872 -5.147605479159396
648 -0.007938692765310406 -5.155534560186783 -0.00793827474117279 -5.155543753900569
649 -0.007939725881442428 -5.163474286068225 -0.007914886809885502 -5.163458640710455
650 -0.007939326856285334 -5.1714136129245105 -0.007936121616512536 -5.171394762326967
651 -0.007939060311764478 -5.179352673236275 -0.007937897648662328 -5.179332659975629
652 -0.007939513307064772 -5.18729218654334 -0.007944411318749189 -5.187277071294378
653 -0.007940058736130596 -5.19523224527947 -0.007935122679919004 -5.195212193974298
654 -0.007940329983830452 -5.2031725752633005 -0.007938506407663226 -5.203150700381961
655 -0.007940263813361525 -5.211112839076662 -0.007933552796021103 -5.211084253177982
656 -0.007940773526206613 -5.219053612602869 -0.007934655621647834 -5.21901890879963
657 -0.007940149493515491 -5.226993762096384 -0.007926937891170382 -5.226945846690801
658 -0.007941242773085833 -5.23493500486947 -0.007928346376866102 -5.234874193067667
659 -0.00795212471857667 -5.242887129588047 -0.007999646989628673 -5.242873840057296
660 -0.007940104836598039 -5.250827234424644 -0.007942049484699964 -5.250815889541996
661 -0.0079384732991457 -5.25876570772379 -0.007938009826466442 -5.258753899368462
662 -0.007938822405412794 -5.266704530129203 -0.00794209516607225 -5.266695994534534
663 -0.00793875646777451 -5.2746432865969775 -0.007939484156668185 -5.274635478691202
664 -0.007938940217718482 -5.282582226814696 -0.007941480772569776 -5.282576959463772
665 -0.007937605166807771 -5.290519831981503 -0.007943158503621817 -5.290520117967394
666 -0.007939680805429816 -5.298459512786933 -0.00793020725250244 -5.298450325219896
667 -0.007938723871484398 -5.306398236658418 -0.007934316527098417 -5.306384641746995
668 -0.007937258714810014 -5.314335495373228 -0.00792699228040874 -5.314311634027403
669 -0.007940061204135419 -5.322275556577363 -0.007931466680020094 -5.322243100707423
670 -0.007939589070156216 -5.33021514564752 -0.00793637246824801 -5.330179473175671
671 -0.007938154833391308 -5.338153300480911 -0.007943443721160293 -5.338122916896832
672 -0.007939711725339294 -5.346093012206251 -0.007939975848421455 -5.346062892745253
673 -0.007939385250210762 -5.354032397456462 -0.007939629489555955 -5.354002522234809
674 -0.007939534774050117 -5.361971932230512 -0.007947080582380295 -5.361949602817189
675 -0.007939267437905073 -5.369911199668417 -0.007941670948639512 -5.369891273765829
676 -0.007938678050413728 -5.37784987771883 -0.007939910655841232 -5.3778311844216695
677 -0.007939495798200368 -5.385789373517031 -0.007942882739007473 -5.385774067160677
678 -0.00793905770406127 -5.393728431221092 -0.007938667433336377 -5.393712734594013
679 -0.007939771795645357 -5.401668203016738 -0.007937740627676248 -5.40165047522169
680 -0.007939210068434477 -5.409607413085172 -0.00793846701271832 -5.409588942234408
681 -0.007939400617033243 -5.417546813702205 -0.007938008662313223 -5.417526950896721
682 -0.007937488099560141 -5.425484301801765 -0.0079312136862427 -5.425458164582964
683 -0.007939041405916215 -5.433423343207681 -0.007939483225345611 -5.4333976478083095
684 -0.007939257053658366 -5.44136260026134 -0.00793902724981308 -5.441336675058123
685 -0.007941007101908325 -5.449303607363248 -0.00791848124936223 -5.449255156307485
686 -0.007939094677567482 -5.457242702040816 -0.007938962895423174 -5.457194119202908
687 -0.007940036477521062 -5.465182738518337 -0.00794027759693563 -5.465134396799844
688 -0.00793995293788612 -5.473122691456223 -0.007940453477203846 -5.473074850277047
689 -0.007940073171630502 -5.481062764627853 -0.007939057145267724 -5.481013907422315
690 -0.007940087048336864 -5.48900285167619 -0.00793806854635477 -5.48895197596867
691 -0.007939895708113908 -5.496942747384304 -0.007939467346295715 -5.496891443314965
692 -0.007939917361363768 -5.504882664745669 -0.007940876577049494 -5.504832319892015
693 -0.007938375091180205 -5.512821039836849 -0.007931353151798248 -5.512763673043813
694 -0.007939958618953824 -5.520760998455803 -0.00794234094209969 -5.5207060139859125
695 -0.007944524474442004 -5.528705522930244 -0.007944992650300265 -5.5286510066362125
696 -0.007940300647169352 -5.536645823577413 -0.007943385746330023 -5.5365943923825425
697 -0.007939907675608992 -5.544585731253022 -0.007937238784506917 -5.544531631167049
698 -0.007939880946651101 -5.552525612199673 -0.007932056253775955 -5.5524636874208255
699 -0.007935373159125448 -5.560460985358799 -0.007890222035348416 -5.560353909456174
700 -0.007940835785120726 -5.56840182114392 -0.007935980567708611 -5.568289890023882
701 -0.007941244915127755 -5.576343066059048 -0.007940562814474106 -5.576230452838356
702 -0.007940857857465743 -5.584283923916513 -0.007940112706273794 -5.58417056554463
703 -0.007941655442118644 -5.592225579358632 -0.007939051231369376 -5.592109616776
704 -0.007941038487479091 -5.600166617846111 -0.0079435670748353 -5.600053183850835
705 -0.007940906612202526 -5.608107524458314 -0.007951286621391773 -5.608004470472227
706 -0.00793964071199298 -5.616047165170307 -0.007949552033096552 -5.615954022505323
707 -0.007941131060943008 -5.62398829623125 -0.007936406321823597 -5.6238904288271465
708 -0.007941162958741189 -5.631929459189991 -0.007953588385134935 -5.6318440172122815
709 -0.007940319320186972 -5.639869778510178 -0.007937668310478329 -5.63978168552276
710 -0.007940836530178786 -5.647810615040357 -0.007943174708634615 -5.647724860231394
711 -0.007938311621546745 -5.655748926661904 -0.007966983877122403 -5.655691844108516
712 -0.007940077967941762 -5.663689004629846 -0.00793946385383606 -5.663631307962352
713 -0.007939681224524976 -5.671628685854371 -0.00793779706582427 -5.671569105028176
714 -0.007938850345090032 -5.67956753619946 -0.007938204472884536 -5.67950730950106
715 -0.007940020831301808 -5.687507557030762 -0.007945459941402078 -5.687452769442462
716 -0.007940989919006824 -5.695448546949769 -0.007946463907137514 -5.695399233349599
717 -0.007939082663506269 -5.7033876296132755 -0.007930440362542868 -5.703329673712142
718 -0.007940241554751992 -5.711327871168027 -0.007937987241894007 -5.711267660954036
719 -0.007941077090799808 -5.7192689482588275 -0.0079720557667315 -5.719239716720767
720 -0.007938336301594972 -5.727207284560422 -0.007920691650360823 -5.727160408371128
721 -0.007939471956342458 -5.735146756516765 -0.007937083253636956 -5.735097491624765
722 -0.00794018218293786 -5.743086938699703 -0.007945804204791785 -5.7430432958295565
723 -0.007938788551837207 -5.75102572725154 -0.00794149711728096 -5.750984792946838
724 -0.007938220538198948 -5.758963947789739 -0.00791615671478212 -5.75890094966162
725 -0.007939332025125622 -5.766903279814865 -0.007942575728520751 -5.766843525390141
726 -0.007939720200374723 -5.774843000015239 -0.007939953589811921 -5.774783478979953
727 -0.007939583016559481 -5.782782583031799 -0.007937117898836731 -5.782720596878789
728 -0.00793724311515689 -5.7907198261469555 -0.00793639812618494 -5.790656995004975
729 -0.007939480245113373 -5.798659306392069 -0.007943408284336328 -5.798600403289311
730 -0.007939075399190188 -5.806598381791259 -0.007943376898765564 -5.806543780188076
731 -0.00793953281827271 -5.814537914609532 -0.007943057641386985 -5.814486837829463
732 -0.007938677538186311 -5.822476592147718 -0.007942957477644086 -5.822429795307107
733 -0.007938232179731131 -5.830414824327449 -0.007926216023042798 -5.830356011330149
734 -0.007939101895317435 -5.838353926222767 -0.007928017480298876 -5.838284028810448
735 -0.007939593167975545 -5.846293519390742 -0.0079314224421978 -5.846215451252646
736 -0.007945337146520615 -5.854238856537263 -0.00796965267509222 -5.854185103927738
737 -0.007939596753567457 -5.862178453290831 -0.007942444272339344 -5.862127548200077
738 -0.00793981016613543 -5.870118263456966 -0.007942880783230067 -5.870070428983308
739 -0.007939388463273644 -5.87805765192024 -0.007937490986660124 -5.878007919969968
740 -0.007938113668933511 -5.885995765589173 -0.007929959567263722 -5.885937879537232
741 -0.007940733293071389 -5.893936498882244 -0.007944097276777029 -5.893881976814009
742 -0.0079398553352803 -5.901876354217524 -0.007939845463261009 -5.901821822277269
743 -0.007939363922923803 -5.9098157181404485 -0.007939990563318133 -5.909761812840587
744 -0.007938914839178324 -5.9177546329796265 -0.007938765408471226 -5.917700578249058
745 -0.007939336216077208 -5.925693969195704 -0.007940228283405303 -5.9256408065324635
746 -0.007944754045456647 -5.9336387232411605 -0.008048114739358425 -5.933688921271822
747 -0.007937772758305072 -5.941576495999466 -0.007937903422862292 -5.9416268246946835
748 -0.00793824871070683 -5.949514744710172 -0.007936888141557574 -5.949563712836241
749 -0.007937706634402275 -5.957452451344575 -0.007938206195831299 -5.957501919032072
750 -0.00793767012655735 -5.965390121471132 -0.007936641899868846 -5.965438560931942
751 -0.007937899557873607 -5.973328021029006 -0.007941066194325686 -5.973379627126267
752 -0.007935293577611446 -5.981263314606617 -0.007953265961259604 -5.981332893087527
753 -0.007937361393123865 -5.989200675999741 -0.007901807921007276 -5.989234701008534
754 -0.00793896340765059 -5.997139639407392 -0.00794099853374064 -5.997175699542274
755 -0.007939034840092063 -6.005078674247484 -0.007940998720005154 -6.005116698262279
756 -0.007938514417037367 -6.013017188664521 -0.007939569931477309 -6.013056268193757
757 -0.007938911113888026 -6.020956099778409 -0.007938407687470317 -6.020994675881227
758 -0.007940623629838228 -6.028896723408247 -0.007855688966810704 -6.028850364848038
759 -0.007940311077982187 -6.036837034486229 -0.007940414128825068 -6.036790778976863
760 -0.007939386880025268 -6.0447764213662545 -0.007936663087457418 -6.044727442064321
761 -0.007939751353114843 -6.05271617271937 -0.007938696164637804 -6.052666138228959
762 -0.007939849328249694 -6.0606560220476196 -0.007941504335030913 -6.0606076425639905
763 -0.00793897188268602 -6.068594993930305 -0.007938996935263277 -6.068546639499254
764 -0.007939545204862952 -6.076534539135168 -0.007936920784413815 -6.076483560283668
765 -0.007938983896747232 -6.084473523031916 -0.007968770014122129 -6.08445233029779
766 -0.007939307857304812 -6.09241283088922 -0.007942436449229717 -6.092394766747019
767 -0.007938830833882093 -6.100351661723102 -0.007938398467376827 -6.100333165214396
768 -0.007938978169113398 -6.108290639892215 -0.00794102973304689 -6.108274194947443
769 -0.007938819890841841 -6.116229459783057 -0.007937357760965824 -6.116211552708409
770 -0.00793991880491376 -6.12416937858797 -0.007955107418820263 -6.124166660127229
771 -0.007939125644043088 -6.132108504232013 -0.007941061304882169 -6.132107721432111
772 -0.007939024548977613 -6.140047528780991 -0.007938723778352141 -6.140046445210463
773 -0.007937734620645643 -6.147985263401636 -0.007944317348301411 -6.147990762558765
774 -0.007938577700406313 -6.155923841102042 -0.007935608876869083 -6.155926371435633
775 -0.00793946678750217 -6.163863307889544 -0.007945751678198576 -6.163872123113832
776 -0.007936755381524562 -6.171800063271069 -0.007946377759799362 -6.171818500873631
777 -0.007937667472288013 -6.179737730743357 -0.007931684982031584 -6.179750185855662
778 -0.007939043827354908 -6.187676774570711 -0.007932938961312174 -6.187683124816974
779 -0.007939577149227262 -6.195616351719939 -0.007938101794570685 -6.195621226611545
780 -0.00794001598842442 -6.203556367708363 -0.00797037580050528 -6.20359160241205
781 -0.007936318079009652 -6.2114926857873725 -0.007943052519112825 -6.211534654931163
782 -0.007938431855291129 -6.219431117642664 -0.007938972627744078 -6.219473627558907
783 -0.007937851501628757 -6.227368969144292 -0.007939250534400344 -6.227412878093308
784 -0.007944994978606701 -6.2353139641228985 -0.007977237552404403 -6.235390115645712
785 -0.007937010657042266 -6.243250974779941 -0.007934218691661953 -6.243324334337374
786 -0.007937762979418039 -6.251188737759359 -0.007937501696869732 -6.251261836034244
787 -0.007937585189938545 -6.259126322949298 -0.007936092372983695 -6.259197928407228
788 -0.007939855568110943 -6.267066178517409 -0.007940005417913199 -6.267137933825141
789 -0.007937480369582773 -6.275003658886991 -0.007937347143888473 -6.27507528096903
790 -0.007937462395057082 -6.2829411212820485 -0.007936655031517147 -6.2830119360005465
791 -0.007937865564599633 -6.290878986846648 -0.007937827939167618 -6.2909497639397145
792 -0.007937652990221977 -6.29881663983687 -0.007941000582650303 -6.298890764522365
793 -0.00794254201464355 -6.306759181851514 -0.007911746343597769 -6.306802510865962
794 -0.007938552275300026 -6.314697734126814 -0.007940771989524364 -6.314743282855487
795 -0.007938119862228633 -6.322635853989043 -0.007938248617574573 -6.322681531473061
796 -0.007938098488375544 -6.330573952477419 -0.007941078301519156 -6.33062260977458
797 -0.00793894613161683 -6.338512898609036 -0.00796897616237402 -6.338591585936954
798 -0.00793791082687676 -6.346450809435913 -0.007937635574489833 -6.346529221511444
799 -0.0079390830360353 -6.354389892471948 -0.007944103935733438 -6.354473325447177
800 -0.00793788293376565 -6.3623277754057135 -0.00793284815736115 -6.362406173604539
801 -0.007937357667833567 -6.370265133073547 -0.007953715836629271 -6.370359889441168
802 -0.00793874440714717 -6.3782038774806935 -0.007942101964727045 -6.378301991405896
803 -0.007937074080109597 -6.386140951560803 -0.007936746440827846 -6.386238737846724
804 -0.007936133397743106 -6.394077084958546 -0.007950163539499044 -6.394188901386223
805 -0.00793680320493877 -6.402013888163485 -0.007937367353588343 -6.402126268739812
806 -0.00793757108040154 -6.409951459243887 -0.007944060303270817 -6.410070329043083
807 -0.007938495092093944 -6.417889954335981 -0.007941719144582748 -6.4180120481876655
808 -0.007937865052372216 -6.425827819388353 -0.007935707084834575 -6.4259477552725
809 -0.007936625462025403 -6.433764444850378 -0.007947159651666879 -6.433894914924167
810 -0.00793820763938129 -6.441702652489759 -0.00793599607422948 -6.441830910998396
811 -0.00793864200823009 -6.449641294497989 -0.007947382563725115 -6.4497782935621215
812 -0.007937324326485395 -6.457578618824475 -0.007925931550562381 -6.457704225112684
813 -0.007937617646530271 -6.4655162364710055 -0.00794116803444922 -6.465645393147133
814 -0.007937404653057456 -6.473453641124063 -0.007926577143371106 -6.473571970290504
815 -0.00793773978948593 -6.481391380913549 -0.007938186451792718 -6.481510156742297
816 -0.007936525391414762 -6.489327906304964 -0.007943154918029905 -6.489453311660326
817 -0.007938674557954073 -6.4972665808629175 -0.007937194220721722 -6.4973905058810475
818 -0.007937982492148877 -6.505204563355067 -0.00793914175592363 -6.505329647636971
819 -0.007937860349193216 -6.513142423704259 -0.007938449317589403 -6.513268096954561
820 -0.007938011502847075 -6.521080435207106 -0.007937417831271887 -6.521205514785833
821 -0.007937263930216432 -6.529017699137323 -0.007936258753761648 -6.529141773539594
822 -0.007937836134806276 -6.536955535272129 -0.00794290672056377 -6.537084680260158
823 -0.007937265885993838 -6.544892801158123 -0.0079289841465652 -6.5450136644067225
824 -0.007938722660765053 -6.552831523818888 -0.007947494043037295 -6.55296115844976
825 -0.007937621604651213 -6.5607691454235395 -0.00794571959413588 -6.5609068780438955
826 -0.00793757033534348 -6.568706715758883 -0.007940685050562024 -6.568847563094457
827 -0.00793795702047646 -6.576644672779359 -0.007940935855731367 -6.576788498950188
828 -0.00793687324039638 -6.584581546019756 -0.007902617705985904 -6.584691116656174
829 -0.007938273251056671 -6.592519819270812 -0.007940609520301223 -6.592631726176475
830 -0.007939549116417765 -6.60045936838723 -0.007930866722017527 -6.600562592898493
831 -0.007940485421568156 -6.608399853808798 -0.007939571421593428 -6.608502164320086
832 -0.007939133280888199 -6.616338987089686 -0.007938105473294854 -6.616440269793381
833 -0.00793987549841404 -6.6242788625881 -0.007923184102401138 -6.624363453895782
834 -0.0079401561524719 -6.632219018740572 -0.007927821995690466 -6.632291275891473
835 -0.007939535332843662 -6.640158554073415 -0.007939264131709933 -6.6402305400231825
836 -0.007939976174384356 -6.6480985302477995 -0.007938689459115267 -6.648169229482297
837 -0.007943962467834353 -6.656042492715634 -0.007931942632421852 -6.656101172114719
838 -0.007940511405467986 -6.663983004121102 -0.007945902086794377 -6.664047074201513
839 -0.007940077129751444 -6.671923081250853 -0.007939228089526296 -6.67198630229104
840 -0.007939352560788393 -6.679862433811641 -0.007938093040138483 -6.679924395331178
841 -0.007938306871801614 -6.687800740683443 -0.00791294346563518 -6.687837338796814
842 -0.007939918572083116 -6.6957406592555255 -0.007938221981748938 -6.6957755607785625
843 -0.007939597172662616 -6.703680256428188 -0.007942496379837394 -6.7037180571584
844 -0.007939706556499004 -6.711619962984687 -0.00793893840163946 -6.711656995560039
845 -0.007938120374456048 -6.719558083359144 -0.007934175012633205 -6.719591170572673
846 -0.007939334586262703 -6.727497417945407 -0.007936280639842152 -6.727527451212515
847 -0.007941623404622077 -6.735439041350029 -0.007936294795945287 -6.73546374600846
848 -0.007939832098782063 -6.743378873448811 -0.007943637389689683 -6.743407383398149
849 -0.007939809979870916 -6.751318683428682 -0.007936949888244272 -6.751344333286394
850 -0.00793966227211058 -6.759258345700792 -0.007940766913816334 -6.75928510020021
851 -0.007936302199959755 -6.7671946479007525 -0.007957057561725378 -6.7672421577619355
852 -0.00794048081152141 -6.775135128712274 -0.007947791134938598 -6.775189948896874
853 -0.007938781473785638 -6.78307391018606 -0.007942866673693061 -6.783132815570567
854 -0.007938856957480311 -6.79101276714354 -0.00794182876124978 -6.791074644331816
855 -0.007937841024249792 -6.7989506081677895 -0.007959886128082872 -6.799034530459899
856 -0.007938318606466054 -6.806888926774255 -0.007937030959874391 -6.806971561419774
857 -0.007938585011288524 -6.814827511785544 -0.007940641790628433 -6.814912203210402
858 -0.007938939891755582 -6.8227664516773 -0.007934970548376441 -6.822847173758778
859 -0.007938181608915329 -6.830704633286215 -0.007936957385390997 -6.83078413114417
860 -0.007935406873002648 -6.838640040159218 -0.007926440984010696 -6.83871057212818
861 -0.007938340539112687 -6.846578380698331 -0.007940371707081794 -6.846650943835262
862 -0.007939280942082405 -6.854517661640413 -0.007938601402565837 -6.854589545237828
863 -0.007939301757141947 -6.862456963397555 -0.007938136160373688 -6.862527681398202
864 -0.007939475262537599 -6.870396438660093 -0.00794106931425631 -6.870468750712458
865 -0.007939561130478978 -6.878335999790572 -0.007939470279961825 -6.87840822099242
866 -0.007938459143042564 -6.886274458933615 -0.007943238178268076 -6.8863514591706885
867 -0.007939489465206862 -6.894213948398821 -0.007929048407822848 -6.894280507578511
868 -0.007935596397146583 -6.902149544795968 -0.008026517322286963 -6.902307024900798
869 -0.00793778127990663 -6.910087326075875 -0.00793523145839572 -6.910242256359194
870 -0.007938077673316002 -6.918025403749191 -0.007938651507720352 -6.918180907866914
871 -0.00793736926279962 -6.925962773011991 -0.007938888622447848 -6.9261197964893615
872 -0.007938074367120861 -6.933900847379111 -0.007936583505943418 -6.9340563799953046
873 -0.007938091736286878 -6.9418389391153985 -0.00794024057686329 -6.9419966205721675
874 -0.007937902817502618 -6.949776841932901 -0.007935497350990773 -6.949932117923158
875 -0.007937634736299515 -6.9577144766692 -0.007937395293265582 -6.957869513216424
876 -0.007937109656631946 -6.965651586325833 -0.007939333422109484 -6.9658088466385335
877 -0.007936430722475052 -6.973588017048308 -0.007924232818186282 -6.97373307945672
878 -0.007940106419846415 -6.981528123468155 -0.007964064320549368 -6.981697143777269
879 -0.007937754597514867 -6.98946587806567 -0.007937704445794225 -6.989634848223063
880 -0.007938111945986748 -6.997403990011657 -0.0079420184250921 -6.9975768666481555
881 -0.00793671035207808 -7.005340700363735 -0.007942844135686754 -7.005519710783842
882 -0.007934971293434501 -7.01327567165717 -0.007919273059815168 -7.013438983843657
883 -0.007937358785420656 -7.021213030442591 -0.007933276752009989 -7.021372260595667
884 -0.00793808065354824 -7.029151111096139 -0.007940056966617703 -7.029312317562285
885 -0.007937302906066179 -7.037088414002206 -0.007939092442393303 -7.037251410004679
886 -0.007936540106311441 -7.045024954108517 -0.007928926637396217 -7.045180336642074
887 -0.007938506780192256 -7.0529634608887095 -0.007939316192641854 -7.053119652834717
888 -0.007938062259927391 -7.060901523148637 -0.007937576156109571 -7.061057228990826
889 -0.007938764803111554 -7.0688402879517485 -0.007937405165284872 -7.068994634156111
890 -0.007938570668920874 -7.07677885862067 -0.007938547385856509 -7.076933181541968
891 -0.007937958231195807 -7.0847168168518655 -0.007939029624685645 -7.084872211166653
892 -0.007938333740457892 -7.092655150592323 -0.00791275231167674 -7.09278496347833
893 -0.007938282936811447 -7.100593433529134 -0.007934435224160551 -7.10071939870249
894 -0.007938610389828682 -7.108532043918963 -0.007937239762395621 -7.108656638464886
895 -0.007938169734552502 -7.116470213653516 -0.007939719641581178 -7.1165963581064675
896 -0.00793810561299324 -7.124408319266509 -0.007935801427811385 -7.1245321595342785
897 -0.007938452018424868 -7.132346771284934 -0.007932050293311477 -7.13246420982759
898 -0.007939316518604755 -7.140286087803538 -0.007941568875685335 -7.140405778703275
899 -0.007939177099615335 -7.148225264903154 -0.007941861823201179 -7.148347640526476
900 -0.007940972037613393 -7.156166236940767 -0.007956428220495582 -7.156304068746971
901 -0.00793835399672389 -7.164104590937491 -0.007939081778749824 -7.164243150525721
902 -0.007938572065904736 -7.172043163003396 -0.007938650203868747 -7.172181800729589
903 -0.007938654441386462 -7.179981817444783 -0.007940526586025953 -7.180122327315615
904 -0.007938892068341374 -7.187920709513124 -0.007939954334869982 -7.1880622816504856
905 -0.007938206801190973 -7.1958589163143145 -0.007936415169388056 -7.195998696819873
906 -0.007939632888883353 -7.2037985492031975 -0.007928723329678177 -7.203927420149552
907 -0.007938209222629666 -7.211736758425827 -0.007929734513163566 -7.211857154662716
908 -0.007938978681340813 -7.219675737107168 -0.007936897687613964 -7.21979405235033
909 -0.007938846852630377 -7.227614583959798 -0.007943346165120602 -7.22773739851545
910 -0.00793916811235249 -7.235553752072151 -0.007942391652613878 -7.2356797901680645
911 -0.0079387154430151 -7.243492467515166 -0.007935989135876297 -7.243615779303941
912 -0.007940360298380255 -7.251432827813546 -0.007948331907391549 -7.251564111211332
913 -0.00793898175470531 -7.259371809568251 -0.00793665493838489 -7.259500766149717
914 -0.00793852498754859 -7.2673103345558 -0.007933921180665493 -7.267434687330383
915 -0.00793763604015112 -7.275247970595951 -0.007900447212159633 -7.2753351345425425
916 -0.007940887100994587 -7.283188857696946 -0.007938957819715143 -7.283274092362258
917 -0.007940370449796319 -7.291129228146743 -0.007941142236813904 -7.291215234599072
918 -0.007940365420654415 -7.299069593567397 -0.007941266149282455 -7.299156500748355
919 -0.007940183021128177 -7.307009776588526 -0.007938461564481258 -7.307094962312836
920 -0.007939793774858117 -7.314949570363384 -0.007939514238387346 -7.315034476551223
921 -0.007939947443082929 -7.322889517806466 -0.00793524058535695 -7.32296971713658
922 -0.007939602434635162 -7.330829120241101 -0.007934399181976914 -7.330904116318557
923 -0.007940181251615285 -7.338769301492716 -0.007931786216795444 -7.338835902535353
924 -0.007940122857689857 -7.346709424350406 -0.00793332769535482 -7.3467692302307075
925 -0.007936913101002575 -7.354646337451409 -0.007961270399391651 -7.354730500630099
926 -0.00794105902314186 -7.3625873964745505 -0.007918832125142217 -7.362649332755241
927 -0.007940913923084736 -7.370528310397635 -0.007940856833010912 -7.370590189588253
928 -0.007940165931358933 -7.378468476328994 -0.007939284900203347 -7.378529474488456
929 -0.007938049267977476 -7.386406525596971 -0.007932831440120936 -7.3864623059285766
930 -0.007939799316227436 -7.394346324913199 -0.007939277356490493 -7.394401583285067
931 -0.007941996771842241 -7.402288321685042 -0.00794927696697414 -7.4023508602520405
932 -0.007940426189452409 -7.410228747874494 -0.007937007863074542 -7.410287868115115
933 -0.007939605740830302 -7.418168353615324 -0.007939259707927703 -7.418227127823043
934 -0.00793809532187879 -7.426106448937203 -0.007900406792759895 -7.426127534615802
935 -0.00794168128632009 -7.434048130223523 -0.007940710242837667 -7.43406824485864
936 -0.007940953457728028 -7.441989083681252 -0.007938956096768379 -7.442007200955408
937 -0.00794127550907433 -7.449930359190326 -0.007940030796453357 -7.449947231751861
938 -0.007940542884171009 -7.457870902074497 -0.007940992433577775 -7.457888224185439
939 -0.007940923934802413 -7.465811826009299 -0.007941391877830028 -7.465829616063269
940 -0.00794082684442401 -7.473752652853722 -0.007946576736867429 -7.473776192800137
941 -0.007939601596444846 -7.481692254450167 -0.007943305280059576 -7.481719498080197
942 -0.007939749024808406 -7.489632003474976 -0.007946381997317075 -7.4896658800775135
943 -0.007945862971246243 -7.497577866446222 -0.007908791489899158 -7.4975746715674125
944 -0.007940911827608943 -7.505518778273831 -0.007941383589059114 -7.5055160551564715
945 -0.007940628938376904 -7.513459407212207 -0.00794084114022553 -7.513456896296697
946 -0.007940700044855475 -7.521400107257063 -0.007941115507856011 -7.521398011804553
947 -0.007940782094374299 -7.529340889351437 -0.007940205140039324 -7.529338216944593
948 -0.0079400981310755 -7.537280987482513 -0.007946869125589728 -7.537285086070183
949 -0.007940412499010563 -7.545221399981523 -0.007938750879839062 -7.545223836950022
950 -0.007940686913207174 -7.55316208689473 -0.007944953674450517 -7.553168790624473
951 -0.007940772967413069 -7.561102859862143 -0.007941631181165577 -7.561110421805639
952 -0.007940580835565925 -7.569043440697709 -0.007946674339473247 -7.569057096145112
953 -0.007939918711781502 -7.576983359409491 -0.007939815241843461 -7.5769969113869555
954 -0.007943183882161975 -7.584926543291653 -0.00795564935542643 -7.584952560742382
955 -0.007940342416986823 -7.59286688570864 -0.007934433128684758 -7.592886993871066
956 -0.007939910329878331 -7.600806796038518 -0.007942666346207262 -7.600829660217274
957 -0.007938052155077457 -7.608744848193596 -0.007914267014712095 -7.608743927231986
958 -0.007940413430333138 -7.616685261623929 -0.007941980147734284 -7.61668590737972
959 -0.00793958748690784 -7.624624849110837 -0.007942792540416122 -7.6246286999201365
960 -0.00794024309143424 -7.632565092202271 -0.007939401501789688 -7.632568101421926
961 -0.007935523940250277 -7.640500616142521 -0.007956000370904803 -7.640524101792831
962 -0.007940345909446478 -7.648440962051968 -0.00794477635063231 -7.648468878143463
963 -0.007940195128321647 -7.65638115718029 -0.007940143113955855 -7.656409021257419
964 -0.007939732493832707 -7.664320889674123 -0.007939541153609753 -7.664348562411028
965 -0.00793901989236474 -7.672259909566487 -0.007930278405547142 -7.672278840816576
966 -0.007939303060993552 -7.680199212627481 -0.0079432456754148 -7.680222086491991
967 -0.007939480431377887 -7.688138693058859 -0.00793712823651731 -7.6881592147285085
968 -0.007939533470198512 -7.696078226529057 -0.00793932294473052 -7.696098537673239
969 -0.00793990157544613 -7.704018128104503 -0.007939075399190188 -7.70403761307243
970 -0.007940049236640333 -7.711958177341143 -0.007911810046061873 -7.711949423118492
971 -0.007940685143694282 -7.719898862484837 -0.007937567913904786 -7.719886991032396
972 -0.007940304931253195 -7.72783916741609 -0.007938894350081683 -7.727825885382478
973 -0.007941483799368144 -7.7357806512154585 -0.007948795706033707 -7.735774681088511
974 -0.00793933067470789 -7.743719981890166 -0.007939725974574685 -7.743714407063086
975 -0.007940377620980144 -7.751660359511146 -0.007943967822939157 -7.751658374886025
976 -0.007939600478857755 -7.7595999599900045 -0.007938748132437468 -7.759597123018462
977 -0.007938339747488499 -7.767538299737493 -0.007959604216739535 -7.767556727235202
978 -0.007939500454813241 -7.775477800192306 -0.007939839595928788 -7.775496566831131
979 -0.007940457202494144 -7.7834182573948 -0.007939643552526831 -7.783436210383658
980 -0.007940255803987384 -7.791358513198787 -0.007947041327133775 -7.7913832517107915
981 -0.00793969831429422 -7.799298211513081 -0.00794260362163186 -7.799325855332423
982 -0.007929602824151515 -7.8072278143372325 -0.007932418445125222 -7.807258273777548
983 -0.007938750414177775 -7.815166564751411 -0.007942031277343631 -7.8152003050548915
984 -0.007938861800357699 -7.823105426551768 -0.007939017890021206 -7.823139322944913
985 -0.007938908925279976 -7.831044335477048 -0.007938853232190013 -7.831078176177103
986 -0.007938660681247711 -7.838982996158296 -0.007938189106062055 -7.839016365283165
987 -0.007945829955860972 -7.846928826114157 -0.007994560012593865 -7.847010925295758
988 -0.007938121864572167 -7.854866947978729 -0.007937010424211622 -7.85494793571997
989 -0.007938281632959843 -7.862805229611689 -0.007940301531925797 -7.862888237251896
990 -0.00793852424249053 -7.870743753854179 -0.007937873341143131 -7.87082611059304
991 -0.00793820763938129 -7.878681961493561 -0.007936594216153026 -7.878762704809192
992 -0.00793734472244978 -7.88661930621601 -0.007957494258880616 -7.886720199068073
993 -0.00793793834745884 -7.894557244563469 -0.00794028928503394 -7.894660488353106
994 -0.007938261283561588 -7.90249550584703 -0.007937673153355718 -7.902598161506462
995 -0.007938740681856871 -7.910434246528887 -0.007943040365353227 -7.910541201871815
996 -0.007935569854453206 -7.91836981638334 -0.00792205287143588 -7.9184632547432505
997 -0.007939546694979071 -7.926309363078319 -0.007933415425941347 -7.926396670169192
998 -0.007939024129882455 -7.934248387208202 -0.007941045658662915 -7.934337715827855
999 -0.00794071489945054 -7.942189102107652 -0.007907390547916292 -7.942245106375771
1000 -0.007939356658607722 -7.95012845876626 -0.007936947932466864 -7.950182054308238
1001 -0.007939094770699739 -7.95806755353696 -0.007940060645341872 -7.9581221149535795
1002 -0.007940166955813765 -7.966007720492774 -0.007937622955068946 -7.966059737908648
1003 -0.007938900776207448 -7.973946621268982 -0.007945270929485559 -7.974005008838134
1004 -0.007939827255904674 -7.981886448524887 -0.00793974418193102 -7.9819447530200645
1005 -0.00793819772079587 -7.989824646245682 -0.007935467595234513 -7.989880220615299
1006 -0.007939299941062928 -7.997763946186745 -0.007937997719272972 -7.997818218334571
1007 -0.007939279824495316 -8.00570322601124 -0.007941321888938545 -8.00575954022351
1008 -0.007939130999147892 -8.013642357010388 -0.007936382899060845 -8.01369592312257
1009 -0.00793930683284998 -8.021581663843238 -0.007939215702936053 -8.021635138825507
1010 -0.007939328998327255 -8.029520992841565 -0.007929277513176203 -8.029564416338683
1011 -0.007939888909459115 -8.037460881751024 -0.007958097476512193 -8.037522513815196
1012 -0.007939472701400519 -8.045400354452424 -0.00793928517960012 -8.045461798994795
1013 -0.007939302176237107 -8.05333965662866 -0.007939482666552066 -8.053401281661348
1014 -0.007940778555348516 -8.061280435184008 -0.007916506472975015 -8.061317788134323
1015 -0.007940032798796893 -8.069220467982804 -0.007938956841826439 -8.06925674497615
1016 -0.007939771004021167 -8.077160238986826 -0.007941666198894382 -8.077198411175043
1017 -0.007940299483016134 -8.085100538469842 -0.007941070478409529 -8.085139481653453
1018 -0.00793793173506856 -8.09303847020491 -0.007917343964800238 -8.093056825618254
1019 -0.0079401268158108 -8.10097859702072 -0.007937641628086568 -8.10099446724634
1020 -0.007940635131672025 -8.108919232152392 -0.00793866366147995 -8.10893313090782
1021 -0.00794021263718605 -8.116859444789577 -0.00794260883703828 -8.116875739744858
1022 -0.007939535658806562 -8.124798980448384 -0.007949842931702733 -8.12482558267656
1023 -0.007940731570124626 -8.132739712018509 -0.007953194389119744 -8.132778777065681
1024 -0.007940053194761276 -8.140679765213271 -0.007940727146342396 -8.140719504212024
1025 -0.007938752556219697 -8.14861851776949 -0.007954347366467118 -8.148673851578492
1026 -0.007940386328846217 -8.156558904098336 -0.007949318829923868 -8.156623170408416
1027 -0.007938770484179259 -8.164497674582515 -0.007937905145809054 -8.164561075554225
1028 -0.007938936771824955 -8.17243661135434 -0.007939232513308525 -8.172500308067534
1029 -0.00793893584050238 -8.180375547194844 -0.007938684336841107 -8.180438992404374
1030 -0.00793821825645864 -8.188313765451303 -0.007945423619821668 -8.188384416024196
1031 -0.00793846445158124 -8.196252229902884 -0.007936268113553524 -8.19632068413775
1032 -0.007937717391178012 -8.204189947294061 -0.007930733542889357 -8.204251417680638
1033 -0.007940052589401603 -8.212129999883462 -0.007963132765144109 -8.212214550445783
1034 -0.007937910174950958 -8.220067910058413 -0.007940905913710595 -8.220155456359493
1035 -0.007938468595966697 -8.22800637865438 -0.007942031789571046 -8.228097488149064
1036 -0.007940393080934883 -8.235946771735314 -0.007951750280335545 -8.2360492384294
1037 -0.00793790491297841 -8.243884676648292 -0.007946963142603635 -8.243996201572005
1038 -0.007938407361507416 -8.2518230840098 -0.007938813278451562 -8.251935014850456
1039 -0.007938073202967643 -8.259761157212768 -0.007937811221927405 -8.259872826072383
1040 -0.007938223099336028 -8.267699380312104 -0.007935904804617167 -8.267808730877
1041 -0.007938685221597552 -8.275638065533702 -0.007939622132107615 -8.275748353009108
1042 -0.00793827511370182 -8.283576340647404 -0.007943141739815474 -8.283691494748924
1043 -0.007943321391940117 -8.291519662039343 -0.007921602483838797 -8.291613097232762
1044 -0.007939047692343593 -8.299458709731686 -0.00793830114416778 -8.29955139837693
1045 -0.007938914094120264 -8.307397623825807 -0.007940847799181939 -8.307492246176112
1046 -0.007938750088214874 -8.315336373914022 -0.007940327236428856 -8.315432573412542
1047 -0.007938833069056272 -8.323275206983078 -0.007941302750259638 -8.323373876162801
1048 -0.007940910058096051 -8.331216117041174 -0.007856294536031783 -8.331230170698833
1049 -0.007939777756109833 -8.339155894797285 -0.007940524909645318 -8.339170695608479
1050 -0.007940118387341499 -8.347096013184627 -0.007939602993428708 -8.347110298601907
1051 -0.007939837034791708 -8.35503585021942 -0.00794010697863996 -8.355050405580547
1052 -0.007939751539379359 -8.362975601758798 -0.007940424280241132 -8.362990829860788
1053 -0.007939771423116327 -8.370915373181914 -0.007939156098291277 -8.37092998595908
1054 -0.007940110191702843 -8.378855483373616 -0.007943091914057732 -8.378873077873138
1055 -0.007936622714623809 -8.38679210608824 -0.007908892817795277 -8.386781970690933
1056 -0.007940465118736029 -8.394732571206976 -0.007941687805578112 -8.394723658496511
1057 -0.007940622558817268 -8.402673193765793 -0.007940604537725448 -8.402664263034238
1058 -0.007940728357061744 -8.410613922122854 -0.007938588131219148 -8.410602851165457
1059 -0.007940500695258378 -8.418554422818113 -0.007941891951486469 -8.418544743116943
1060 -0.007940701628103852 -8.426495124446218 -0.007928152522072195 -8.426472895639016
1061 -0.007939370442181825 -8.4344344948884 -0.007928000576794148 -8.43440089621581
1062 -0.007941041933372616 -8.442375536821773 -0.007937649404630065 -8.442338545620439
1063 -0.007941009849309922 -8.450316546671083 -0.007940699812024832 -8.450279245432464
1064 -0.00794113716110587 -8.458257683832189 -0.00794124393723905 -8.458220489369703
1065 -0.0079408030025661 -8.466198486834754 -0.007942212233319878 -8.466162701603023
1066 -0.00794239342212677 -8.474140880256881 -0.007959687430411578 -8.474122389033434
1067 -0.007940054312348366 -8.482080934569229 -0.007940303767099977 -8.482062692800534
1068 -0.007940360717475415 -8.490021295286704 -0.007938348688185215 -8.49000104148872
1069 -0.007940696738660335 -8.497961992025365 -0.007937088841572404 -8.497938130330292
1070 -0.007939320337027312 -8.505901312362392 -0.007973193656653166 -8.505911323986945
1071 -0.007939382689073682 -8.513840695051465 -0.007939101615920662 -8.513850425602866
1072 -0.007939822459593415 -8.52178051751106 -0.007940527983009815 -8.521790953585876
1073 -0.00793955083936453 -8.529720068350423 -0.007938674604520201 -8.529729628190397
1074 -0.007939532725140452 -8.537659601075564 -0.007938261749222875 -8.53766788993962
1075 -0.00793950012885034 -8.545599101204415 -0.007940697483718395 -8.545608587423338
1076 -0.00793963810428977 -8.553538739308705 -0.007940341532230378 -8.553548928955568
1077 -0.007939961040392518 -8.561478700349097 -0.007942360639572144 -8.56149128959514
1078 -0.007939544785767794 -8.569418245134864 -0.00794507535174489 -8.569436364946885
1079 -0.007939654076471925 -8.577357899211336 -0.007940475642681123 -8.577376840589565
1080 -0.007939527463167905 -8.585297426674504 -0.00793745955452323 -8.585314300144088
1081 -0.007939012674614786 -8.59323643934912 -0.007942143874242902 -8.59325644401833
1082 -0.007942007062956691 -8.601178446412076 -0.008021210692822934 -8.601277654711152
1083 -0.007938269292935729 -8.609116715705012 -0.007941784849390388 -8.609219439560542
1084 -0.007937867240980268 -8.617054582945991 -0.007935832487419248 -8.617155272047961
1085 -0.00793794128112495 -8.624992524227116 -0.00793969645164907 -8.62509496849961
1086 -0.00793832871131599 -8.632930852938431 -0.007936300197616219 -8.633031268697227
1087 -0.007937587285414337 -8.640868440223846 -0.007936211209744215 -8.640967479906971
1088 -0.007934757461771368 -8.648803197685618 -0.007954587694257498 -8.648922067601228
1089 -0.007938151014968753 -8.656741348700587 -0.007939957734197377 -8.656862025335426
1090 -0.007937602093443274 -8.66467895079403 -0.00793759971857071 -8.664799625053996
1091 -0.007937675341963768 -8.672616626135994 -0.007937778253108263 -8.672737403307105
1092 -0.007938110921531915 -8.680554737057527 -0.007938209176063537 -8.680675612483169
1093 -0.007937988266348839 -8.688492725323876 -0.007938953302800655 -8.68861456578597
1094 -0.007937947753816843 -8.696430673077693 -0.007937740441411734 -8.696552306227382
1095 -0.007937330519780517 -8.704368003597473 -0.007937721442431211 -8.704490027669813
1096 -0.00793820763938129 -8.712306211236854 -0.007936712075024843 -8.712426739744838
1097 -0.007941486174240708 -8.720247697411095 -0.00795370046980679 -8.720380440214646
1098 -0.007937523582950235 -8.728185220994044 -0.007937177922576666 -8.728317618137222
1099 -0.007946492033079266 -8.736131713027124 -0.008023693738505245 -8.736341311875726
1100 -0.007936348533257842 -8.744068061560382 -0.007939658081158995 -8.744280969956886
1101 -0.007936170976608991 -8.752004232536992 -0.007936052372679114 -8.752217022329566
1102 -0.007936511468142272 -8.759940744005133 -0.00793627304956317 -8.760153295379128
1103 -0.007936607906594872 -8.767877351911729 -0.007936511747539043 -8.768089807126668
1104 -0.007936684787273407 -8.775814036699002 -0.007937165070325136 -8.776026972196993
1105 -0.007936650607734918 -8.783750687306737 -0.007935738703235985 -8.783962710900228
1106 -0.00793638969771564 -8.791687077004452 -0.007935144007205963 -8.791897854907434
1107 -0.007936938758939504 -8.799624015763392 -0.007938134111464023 -8.799835989018899
1108 -0.007936773402616382 -8.807560789166008 -0.007928467076271772 -8.807764456095171
1109 -0.007937170984223484 -8.815497960150232 -0.007929346710443496 -8.815693802805615
1110 -0.00793800177052617 -8.823435961920758 -0.007937147142365574 -8.823630949947981
1111 -0.007937902212142944 -8.831373864132901 -0.00792455836199224 -8.831555508309973
1112 -0.007937244744971395 -8.839311108877872 -0.007924648001790047 -8.839480156311764
1113 -0.007937170611694456 -8.847248279489566 -0.007937566423788667 -8.847417722735551
1114 -0.007937727635726333 -8.855186007125292 -0.007939812308177353 -8.855357535043728
1115 -0.007937826728448272 -8.86312383385374 -0.007936425926163792 -8.863293960969893
1116 -0.007937278458848595 -8.871061112312589 -0.007937414525076746 -8.87123137549497
1117 -0.007937198597937822 -8.878998310910527 -0.007965597789734602 -8.879196973284705
1118 -0.007938333647325635 -8.886936644557853 -0.00793273476883769 -8.887129708053543
1119 -0.007937237806618213 -8.894873882364472 -0.007936804089695215 -8.895066512143238
1120 -0.007937551010400057 -8.902811433374872 -0.007936802227050066 -8.903003314370288
1121 -0.007937782304361462 -8.910749215679234 -0.007937705470249056 -8.910941019840537
1122 -0.007938092900440097 -8.918687308579674 -0.007942111743614078 -8.91888313158415
1123 -0.00793735245242715 -8.9266246610321 -0.007960261777043343 -8.926843393361194
1124 -0.0079372548032552 -8.934561915835356 -0.007939297426491975 -8.934782690787687
1125 -0.007937890524044634 -8.9424998063594 -0.007936678873375059 -8.942719369661061
1126 -0.007937430636957288 -8.950437236996358 -0.007935708714649081 -8.95065507837571
1127 -0.007937660533934831 -8.958374897530293 -0.007936984254047274 -8.958592062629759
1128 -0.007936531817540527 -8.966311429347833 -0.007966920081526042 -8.966558982711284
1129 -0.007937406841665506 -8.9742488361895 -0.007939592050388456 -8.974498574761672
1130 -0.007937210146337748 -8.982186046335837 -0.007939148787409067 -8.982437723549081
1131 -0.00793695030733943 -8.990122996643176 -0.007941687805578112 -8.99037941135466
1132 -0.007937180763110518 -8.998060177406288 -0.007938638282939791 -8.9983180496376
1133 -0.007936938293278217 -9.005997115699566 -0.007926769321784377 -9.006244818959384
1134 -0.007937416713684798 -9.01393453241325 -0.007939550513401627 -9.014184369472787
1135 -0.007937411731109022 -9.02187194414436 -0.007918609771877527 -9.022102979244664
1136 -0.007938847970217466 -9.029810792114578 -0.007949969312176109 -9.03005294855684
1137 -0.007938927691429853 -9.037749719806008 -0.00792480087839067 -9.03797774943523
1138 -0.007939076842740178 -9.045688796648749 -0.007929557515308262 -9.045907306950538
1139 -0.007938252389431 -9.05362704903818 -0.00793824065476656 -9.053845547605304
1140 -0.007938716607168318 -9.061565765645348 -0.00792809333652258 -9.061773640941826
1141 -0.007938768155872822 -9.06950453380122 -0.007957797218114137 -9.069731438159941
1142 -0.007937738299369812 -9.07744227210059 -0.007919692294672131 -9.077651130454614
1143 -0.00793882473371923 -9.08538109683431 -0.007940215710550546 -9.085591346165165
1144 -0.007938536861911417 -9.09331963369622 -0.007938149571418762 -9.093529495736584
1145 -0.00793870580382645 -9.101258339500047 -0.007941422518342733 -9.101470918254927
1146 -0.007938167173415422 -9.109196506673463 -0.007934139855206013 -9.109405058110132
1147 -0.007939040847122669 -9.117135547520586 -0.007938624499365688 -9.117343682609498
1148 -0.007938644057139755 -9.125074191577726 -0.007936121802777052 -9.125279804412274
1149 -0.007937637716531753 -9.133011829294258 -0.007937088375911117 -9.133216892788186
1150 -0.00794030176475644 -9.140952131059015 -0.007913348684087395 -9.141130241472274
1151 -0.007939651003107428 -9.148891782062123 -0.007940363418310881 -9.149070604890584
1152 -0.007939030276611447 -9.156830812338734 -0.007940762303769588 -9.157011367194354
1153 -0.007939188042655587 -9.16477000038139 -0.007950272504240274 -9.164961639698594
1154 -0.007938368245959282 -9.17270836862735 -0.007938287453725934 -9.17289992715232
1155 -0.007939030742272734 -9.180647399369622 -0.007926143286749721 -9.18082607043907
1156 -0.007942469185218215 -9.18858986855484 -0.008029177179560065 -9.18885524761863
1157 -0.007938152039423585 -9.196528020594265 -0.0079404026735574 -9.196795650292188
1158 -0.007937381882220507 -9.204465402476485 -0.007936651771888136 -9.204732302064077
1159 -0.007937100809067487 -9.212402503285553 -0.007937843492254616 -9.21267014555633
1160 -0.007937287772074341 -9.220339791057627 -0.007936772983521223 -9.220606918539852
1161 -0.007937709661200642 -9.228277500718828 -0.007938141282647849 -9.2285450598225
1162 -0.007937596132978796 -9.236215096851808 -0.007937348773702979 -9.236482408596203
1163 -0.007937838649377226 -9.244152935501186 -0.007937631336972117 -9.244420039933175
1164 -0.007937259878963232 -9.252090195380148 -0.007933919364586473 -9.25235395929776
1165 -0.007939373049885035 -9.260029568430033 -0.00792212556116283 -9.260276084858923
1166 -0.007938515301793814 -9.267968083731827 -0.00793662080541253 -9.268212705664336
1167 -0.007938016438856721 -9.275906100170683 -0.007938603451475502 -9.27615130911581
1168 -0.007938211783766747 -9.28384431195445 -0.007927083829417824 -9.28407839294523
1169 -0.007938292250037194 -9.291782604204487 -0.007956168567761778 -9.292034561512992
1170 -0.00793882915750146 -9.299721433361988 -0.007935630157589912 -9.299970191670582
1171 -0.007939473958685994 -9.307660907320674 -0.007929395278915763 -9.307899586949498
1172 -0.007938583986833692 -9.315599491307507 -0.00793840647675097 -9.315837993426248
1173 -0.00793865155428648 -9.323538142861794 -0.007939461059868336 -9.323777454486116
1174 -0.007938368851318956 -9.331476511713113 -0.007940352289006114 -9.331717806775123
1175 -0.007937555573880673 -9.339414067286993 -0.007948283525183796 -9.339666090300307
1176 -0.007938208943232893 -9.347352276230227 -0.007938095089048147 -9.347604185389356
1177 -0.007938505569472908 -9.3552907817997 -0.007937428541481495 -9.355541613930837
1178 -0.007937957160174846 -9.363228738959876 -0.007940760301426052 -9.363482374232264
1179 -0.007938426686450839 -9.371167165646327 -0.007953721284866332 -9.371436095517131
1180 -0.007938232691958546 -9.379105398338286 -0.007943677296862007 -9.379379772813992
1181 -0.00793834337964654 -9.387043741717932 -0.007937993202358485 -9.38731776601635
1182 -0.00793847031891346 -9.394982212036846 -0.007944691926240921 -9.395262457942591
1183 -0.007938635163009166 -9.402920847199855 -0.007940733432769775 -9.403203191375361
1184 -0.00793815664947033 -9.410859003849325 -0.00794246168807149 -9.411145653063432
1185 -0.007939467160031199 -9.418798471009357 -0.007929337164387106 -9.41907499022782
1186 -0.007936323713511228 -9.426734794722869 -0.007954355096444488 -9.427029345324264
1187 -0.007938038185238838 -9.434672832908108 -0.007938079023733734 -9.434967424347999
1188 -0.00793818742968142 -9.44261102033779 -0.007936375215649605 -9.442903799563648
1189 -0.007937753107398748 -9.450548773445188 -0.007945963460952044 -9.4508497630246
1190 -0.007941244775429368 -9.458490018220617 -0.007926919590681791 -9.458776682615282
1191 -0.00793757033534348 -9.46642758855596 -0.007940924819558859 -9.466717607434841
1192 -0.007938272133469582 -9.47436586068943 -0.007938069151714444 -9.474655676586556
1193 -0.007938052853569388 -9.482303913543 -0.00793875204399228 -9.482594428630549
1194 -0.007937643397599458 -9.4902415569406 -0.007936612190678715 -9.490531040821228
1195 -0.007938432088121773 -9.49817998902872 -0.007943203439936042 -9.498474244261164
1196 -0.00793619235046208 -9.506116181379182 -0.007905059680342674 -9.506379303941507
1197 -0.00793914939276874 -9.514055330771951 -0.007938620122149586 -9.514317924063658
1198 -0.007939445087686181 -9.521994775859637 -0.007938405824825167 -9.522256329888483
1199 -0.007939448161050678 -9.529934224020687 -0.007940314756706358 -9.530196644645189
1200 -0.00793931633234024 -9.537873540353027 -0.007939260872080921 -9.53813590551727
1201 -0.007938807317987084 -9.545812347671015 -0.007938542729243636 -9.546074448246515
1202 -0.007939285738393665 -9.553751633409409 -0.007939128298312425 -9.554013576544827
1203 -0.007938443450257182 -9.561690076859666 -0.007941990438848735 -9.561955566983675
1204 -0.007938700402155519 -9.569628777261821 -0.007955070491880179 -9.569910637475555
1205 -0.007938252482563257 -9.577567029744385 -0.007937253126874566 -9.57784789060243
1206 -0.007938775466755033 -9.58550580521114 -0.007931618066504598 -9.585779508668933
1207 -0.007940037036314606 -9.593445842247455 -0.007945845415815712 -9.593725354084748
1208 -0.007939027855172753 -9.601384870102628 -0.007952606352046133 -9.601677960436794
1209 -0.007938062911853195 -9.60932293301448 -0.007938956236466765 -9.60961691667326
1210 -0.007938406430184841 -9.617261339444665 -0.007938371878117323 -9.617555288551378
1211 -0.007938893046230078 -9.625200232490895 -0.007934744376689196 -9.625490032928067
1212 -0.007937944494187832 -9.633138176985083 -0.007946367701515555 -9.633436400629583
1213 -0.007938128150999545 -9.641076305136083 -0.007936864160001278 -9.641373264789584
1214 -0.007937819557264447 -9.649014124693348 -0.007923194160684943 -9.64929645895027
1215 -0.007938531087711453 -9.65695265578106 -0.007938187569379807 -9.65723464651965
1216 -0.007937382441014051 -9.664890038222074 -0.007939469814300538 -9.665174116333949
1217 -0.00793903861194849 -9.672829076834022 -0.007937668729573489 -9.673111785063522
1218 -0.00793682662770152 -9.680765903461724 -0.007916325656697153 -9.68102811072022
1219 -0.007939218636602163 -9.688705122098327 -0.00794205702841282 -9.688970167748632
1220 -0.007938663940876722 -9.696643786039203 -0.007935439236462116 -9.696905606985094
1221 -0.007942173024639487 -9.704585959063843 -0.007932673720642925 -9.704838280705737
1222 -0.007939892262220383 -9.712525851326063 -0.007942810049280524 -9.712781090755017
1223 -0.007939733099192381 -9.720465584425256 -0.007938123121857644 -9.720719213876874
1224 -0.007938632927834987 -9.728404217353091 -0.007940645143389703 -9.728659859020263
1225 -0.00793913914822042 -9.736343356501312 -0.007937459088861943 -9.736597318109125
1226 -0.007943742768839001 -9.744287099270151 -0.007959474017843604 -9.744556792126968
1227 -0.007937635341659189 -9.75222473461181 -0.007936644414439798 -9.752493436541407
1228 -0.007939244247972965 -9.760163978859783 -0.007939164480194449 -9.760432601021602
1229 -0.007938611740246414 -9.76810259060003 -0.007937969639897346 -9.7683705706615
1230 -0.00793855506926775 -9.776041145669298 -0.007935380283743142 -9.776305950945243
1231 -0.007938927970826626 -9.783980073640125 -0.007941111130639911 -9.784247062075883
1232 -0.00793800111860037 -9.791918074758724 -0.007944016344845295 -9.792191078420728
1233 -0.007936032488942146 -9.799854107247667 -0.00792924901470542 -9.800120327435433
1234 -0.007938444195315243 -9.807792551442981 -0.007938662823289633 -9.808058990258722
1235 -0.007938905246555805 -9.815731456689537 -0.007937964936718344 -9.815996955195441
1236 -0.007936476357281208 -9.823667933046819 -0.007920098677277564 -9.82391705387272
1237 -0.007937869336456061 -9.831605802383274 -0.00792487752623856 -9.831841931398959
1238 -0.007939029531553388 -9.839544831914827 -0.007934665819630028 -9.839776597218588
1239 -0.007940104603767395 -9.847484936518594 -0.007954248320311308 -9.8477308455389
1240 -0.007938704499974848 -9.855423641018568 -0.00792916864156723 -9.855660014180467
1241 -0.007940988708287477 -9.863364629726856 -0.007909394940361381 -9.863569409120828
1242 -0.00793935707770288 -9.87130398680456 -0.007936522085219621 -9.871505931206048
1243 -0.007939594658091664 -9.879243581462651 -0.007929002540186048 -9.879434933746234
1244 -0.00793812545016408 -9.887181706912815 -0.007921778364107013 -9.887356712110341
1245 -0.00794160240329802 -9.895123309316112 -0.00794172715395689 -9.895298439264298
1246 -0.007939838385209442 -9.903063147701321 -0.007938682101666927 -9.903237121365965
1247 -0.007939364155754447 -9.911002511857076 -0.007943346304818988 -9.911180467670784
1248 -0.007939797267317772 -9.918942309124393 -0.007944681867957114 -9.919125149538742
1249 -0.007939728628844022 -9.926882037753238 -0.007951394841074943 -9.927076544379817
1250 -0.007939550979062914 -9.934821588732301 -0.007941518211737275 -9.935018062591555
1251 -0.007940474804490805 -9.942762063536792 -0.007941612927243113 -9.942959675518798
1252 -0.007939669582992793 -9.950701733119784 -0.0079393548425287 -9.950899030361327
1253 -0.007941601425409317 -9.958643334545194 -0.007943015918135643 -9.958842046279463
1254 -0.007939725602045655 -9.96658306014724 -0.00794159439392388 -9.966783640673386
1255 -0.007939431117847562 -9.974522491265088 -0.007939850818365813 -9.974723491491751
1256 -0.007938713487237691 -9.982461204752326 -0.007938441960141063 -9.982661933451892
1257 -0.007938811834901572 -9.990400016587227 -0.007942214282229543 -9.990604147734121
1258 -0.00793975410051644 -9.998339770687743 -0.007939649978652596 -9.998543797712774
1259 -0.007941472390666605 -10.006281243078408 -0.007926423707976938 -10.00647022142075
1260 -0.007939978828653693 -10.014221221907063 -0.007940159365534782 -10.014410380786286
1261 -0.007939650537446141 -10.022160872444509 -0.00793944145552814 -10.022349822241814
1262 -0.007939531607553363 -10.030100404052062 -0.007939278054982424 -10.030289100296796
1263 -0.007939787907525897 -10.038040191959588 -0.007939766999334097 -10.03822886729613
1264 -0.007939553912729025 -10.045979745872318 -0.007940894970670343 -10.0461697622668
1265 -0.007939648581668735 -10.053919394453986 -0.007939744647592306 -10.054109506914392
1266 -0.00793889882043004 -10.061858293274417 -0.007938907574862241 -10.062048414489254
1267 -0.007939467299729585 -10.069797760574147 -0.00793596557341516 -10.06998438006267
1268 -0.007940207328647374 -10.077737967902795 -0.007933207508176564 -10.077917587570846
1269 -0.007939715217798949 -10.085677683120593 -0.00793551909737289 -10.08585310666822
1270 -0.007939889328554273 -10.093617572449148 -0.007942294236272573 -10.093795400904492
1271 -0.007937456015497446 -10.101555028464645 -0.007981114368885756 -10.101776515273377
1272 -0.007939000008627772 -10.109494028473273 -0.007936742156744003 -10.109713257430121
1273 -0.00793910096399486 -10.117433129437268 -0.00793872345238924 -10.11765198088251
1274 -0.007939214492216707 -10.125372343929484 -0.00794089436531067 -10.12559287524782
1275 -0.007938131503760815 -10.133310475433245 -0.007904710480943322 -10.133497585728763
1276 -0.007939984602853657 -10.141250460036098 -0.007944255787879228 -10.141441841516643
1277 -0.007939097750931979 -10.149189557787029 -0.007933053048327565 -10.149374894564971
1278 -0.007940076664090157 -10.157129634451119 -0.007928193733096122 -10.157303088298068
1279 -0.007939287554472685 -10.165068922005592 -0.00793764484114945 -10.165240733139218
1280 -0.00794249726459384 -10.173011419270185 -0.00793686844408512 -10.173177601583303
1281 -0.007940540462732315 -10.180951959732917 -0.007940498320385814 -10.181118099903689
1282 -0.007939908280968666 -10.188891868013886 -0.007938191946595907 -10.189056291850285
1283 -0.007940332032740116 -10.196832200046627 -0.007939007459208369 -10.196995299309494
1284 -0.007940337620675563 -10.204772537667303 -0.007940359646454453 -10.204935658955948
1285 -0.007940218038856982 -10.21271275570616 -0.007938990881666542 -10.212874649837614
1286 -0.007940230751410126 -10.220652986457571 -0.007942125573754311 -10.220816775411368
1287 -0.007940055988729 -10.2285930424463 -0.00794403930194676 -10.228760814713315
1288 -0.007940211333334446 -10.236533253779635 -0.007935833279043436 -10.236696647992359
1289 -0.007944280374795198 -10.24447753415443 -0.007961902534589171 -10.244658550526948
1290 -0.007940076850354671 -10.252417611004786 -0.007934955740347504 -10.252593506267296
1291 -0.00793958934955299 -10.260357200354338 -0.00793990409001708 -10.260533410357313
1292 -0.007939429115504026 -10.268296629469843 -0.00793951447121799 -10.268472924828531
1293 -0.007939731050282717 -10.276236360520125 -0.00794262122362852 -10.27641554605216
1294 -0.007942142803221941 -10.284178503323346 -0.007912791101261973 -10.284328337153422
1295 -0.0079404401127249 -10.292118943436071 -0.007940544374287128 -10.29226888152771
1296 -0.007940031308680772 -10.300058974744752 -0.007940441649407149 -10.300209323177116
1297 -0.007940059807151557 -10.307999034551903 -0.007938723312690854 -10.308148046489807
1298 -0.007939480850473047 -10.315938515402376 -0.007940895715728402 -10.316088942205536
1299 -0.0079398472327739 -10.32387836263515 -0.007939483597874641 -10.32402842580341
1300 -0.007939971797168256 -10.331818334432317 -0.007942723017185927 -10.331971148820596
1301 -0.00794202834367752 -10.339760362775994 -0.007923704711720348 -10.339894853532316
1302 -0.007940345257520676 -10.347700708033514 -0.007942297449335455 -10.347837150981652
1303 -0.007940346142277122 -10.355641054175791 -0.007941591367125512 -10.355778742348777
1304 -0.00794020788744092 -10.363581262063231 -0.00793726802803576 -10.363716010376812
1305 -0.007939799455925822 -10.371521061519157 -0.00792444460093975 -10.371640454977753
1306 -0.007938910229131579 -10.37945997174829 -0.007941787876188756 -10.37958224285394
1307 -0.007940342091023922 -10.387400313839313 -0.007938391482457518 -10.387520634336399
1308 -0.007941086776554585 -10.395341400615868 -0.007939886534586549 -10.395460520870985
1309 -0.007941052271053194 -10.403282452886922 -0.007937139738351107 -10.403397660609336
1310 -0.007940461253747344 -10.41122291414067 -0.007944381749257445 -10.411342042358594
1311 -0.007940164254978298 -10.419163078395648 -0.007940330542623997 -10.419282372901218
1312 -0.007940275827422738 -10.427103354223071 -0.007940516620874406 -10.427222889522092
1313 -0.007939540268853306 -10.435042894491925 -0.007946111587807536 -10.4351690011099
1314 -0.007939785672351717 -10.442982680164278 -0.007941975351423025 -10.443110976461323
1315 -0.00794233768247068 -10.450925017846748 -0.007963646994903683 -10.451074623456227
1316 -0.007939672842621804 -10.458864690689369 -0.00793647663667798 -10.459011100092905
1317 -0.007939586695283652 -10.466804277384652 -0.007941596256569029 -10.466952696349473
1318 -0.00793995033018291 -10.474744227714835 -0.00793859655968845 -10.474891292909161
1319 -0.007941169990226626 -10.482685397705062 -0.007949062110856175 -10.482840355020018
1320 -0.007939043967053295 -10.490624441672114 -0.007930123573169112 -10.490770478593188
1321 -0.00793995694257319 -10.498564398614688 -0.0079431576654315 -10.49871363625862
1322 -0.007939682016149164 -10.506504080630837 -0.007939480151981116 -10.5066531164106
1323 -0.007938285078853368 -10.51444236570969 -0.007909254729747772 -10.514562371140348
1324 -0.007940536178648473 -10.522382901888339 -0.007941682823002338 -10.52250405396335
1325 -0.007940239459276199 -10.530323141347615 -0.007940169097855687 -10.530444223061206
1326 -0.00793989528901875 -10.538263036636634 -0.00794017487205565 -10.538384397933262
1327 -0.00794237144291401 -10.546205408079548 -0.007974864076822996 -10.546359262010085
1328 -0.007939397636801005 -10.554144805716348 -0.007938014296814799 -10.554297276306901
1329 -0.007939462270587682 -10.562084267986936 -0.007937264069914818 -10.562234540376815
1330 -0.007938992325216531 -10.570023260312153 -0.007942048646509648 -10.570176589023324
1331 -0.007939533237367869 -10.57796279354952 -0.007937781466171145 -10.578114370489496
1332 -0.007939880806952715 -10.585902674356474 -0.007933135936036706 -10.586047506425533
1333 -0.00793780004605651 -10.59384047440253 -0.007917242823168635 -10.593964749248702
1334 -0.007940118294209242 -10.60178059269674 -0.007933349814265966 -10.601898099062968
1335 -0.007938890717923641 -10.609719483414663 -0.00794118964113295 -10.609839288704102
1336 -0.00793948252685368 -10.617658965941517 -0.00794068411923945 -10.61777997282334
1337 -0.007941144332289696 -10.625600110273806 -0.007929349318146706 -10.625709322141487
1338 -0.007938937796279789 -10.633539048070086 -0.00793852680362761 -10.633647848945115
1339 -0.007939775008708239 -10.641478823078794 -0.007941216370090843 -10.641589065315205
1340 -0.007939517172053457 -10.649418340250847 -0.007937823515385389 -10.649526888830591
1341 -0.007939461944624781 -10.657357802195472 -0.00794437313452363 -10.657471261965116
1342 -0.00794208380393684 -10.665299885999408 -0.007913956139236688 -10.665385218104353
1343 -0.00794027685187757 -10.673240162851286 -0.007941560028120876 -10.673326778132473
1344 -0.007940215896815062 -10.6811803787481 -0.00794164501130581 -10.681268423143779
1345 -0.007940130960196256 -10.689120509708298 -0.007939737476408481 -10.689208160620188
1346 -0.00794001049362123 -10.69706052020192 -0.00794308539479971 -10.697151246014988
1347 -0.007941437512636184 -10.705001957714556 -0.00793557083234191 -10.705086816847329
1348 -0.007942951656877995 -10.712944909371434 -0.007976029952988028 -10.713062846800318
1349 -0.007939951959997416 -10.720884861331431 -0.007940221251919866 -10.721003068052237
1350 -0.007939922483637929 -10.72882478381507 -0.007941726455464959 -10.728944794507703
1351 -0.007939900178462267 -10.736764683993531 -0.007939453097060322 -10.736884247604763
1352 -0.007939860643818974 -10.74470454463735 -0.007946382975205779 -10.744830630579969
1353 -0.007940438343212008 -10.752644982980563 -0.007950757490471005 -10.75278138807044
1354 -0.00793939856812358 -10.760584381548686 -0.007938513392582535 -10.760719901463023
1355 -0.007937712967395783 -10.768522094516081 -0.007911971723660826 -10.768631873186685
1356 -0.007939188973978162 -10.77646128349006 -0.007935588574036955 -10.776567461760722
1357 -0.007939761644229293 -10.784401045134288 -0.007940429588779807 -10.784507891349502
1358 -0.007940103625878691 -10.792341148760167 -0.0079385822173208 -10.792446473566823
1359 -0.007940126722678542 -10.800281275482845 -0.007942695310339332 -10.800389168877162
1360 -0.007939520059153438 -10.808220795541999 -0.007939709071069955 -10.808328877948233
1361 -0.007939575612545014 -10.816160371154544 -0.007942295959219336 -10.816271173907452
1362 -0.007940053567290306 -10.824100424721834 -0.007927306508645416 -10.824198480416097
1363 -0.007939777383580805 -10.832040202105414 -0.007930646184831858 -10.832129126600929
1364 -0.00794011577963829 -10.839980317885052 -0.007938945852220058 -10.84006807245315
1365 -0.00793945612385869 -10.847919774008911 -0.007935087429359555 -10.84800315988251
1366 -0.007940429681912064 -10.855860203690824 -0.007936943555250764 -10.85594010343776
1367 -0.007939663296565414 -10.863799866987389 -0.007936588209122419 -10.863876691646883
1368 -0.007941461028531193 -10.87174132801592 -0.00793448518961668 -10.8718111768365
1369 -0.007940395455807447 -10.879681723471728 -0.007941814232617616 -10.879752991069118
1370 -0.00794042218476534 -10.887622145656493 -0.007940750382840634 -10.887693741451958
1371 -0.007939833728596569 -10.89556197938509 -0.007935028988867998 -10.895628770440826
1372 -0.007939921598881483 -10.90350190098397 -0.00794036271981895 -10.903569133160644
1373 -0.007940287794917822 -10.911442188778889 -0.007947420794516801 -10.911516553955162
1374 -0.007940587867051364 -10.91938277664594 -0.007944240048527718 -10.919460794003689
1375 -0.007940339716151356 -10.927323116362091 -0.007940936740487814 -10.927401730744176
1376 -0.007940385630354286 -10.935263501992445 -0.007937949756160379 -10.935339680500336
1377 -0.007939415704458951 -10.943202917696905 -0.007936219917610288 -10.943275900417946
1378 -0.007940710010007023 -10.951143627706912 -0.007941281050443649 -10.95121718146839
1379 -0.00794026511721313 -10.959083892824125 -0.007939161593094468 -10.959156343061485
1380 -0.007940009096637368 -10.967023901920763 -0.007939380872994662 -10.967095723934479
1381 -0.007941268244758248 -10.974965170165522 -0.007953970413655042 -10.975049694348135
1382 -0.007940889848396183 -10.982906060013917 -0.007944254111498595 -10.982993948459633
1383 -0.007940476946532726 -10.99084653696045 -0.007947162352502346 -10.990941110812136
1384 -0.007939380500465632 -10.998785917460916 -0.007936233980581164 -10.998877344792717
1385 -0.007939995499327779 -11.006725912960244 -0.007943418901413679 -11.006820763694131
1386 -0.007939315913245083 -11.014665228873488 -0.007941406778991222 -11.014762170473123
1387 -0.007939667860046028 -11.022604896733535 -0.007938550831750036 -11.022700721304872
1388 -0.007939003920182586 -11.030543900653717 -0.00793856936506927 -11.030639290669942
1389 -0.007944627245888115 -11.038488527899604 -0.00794011545367539 -11.038579406123617
1390 -0.00793965714983642 -11.046428185049441 -0.007939252257347106 -11.046518658380965
1391 -0.007939877547323703 -11.054368062596765 -0.007941755512729288 -11.054460413893693
1392 -0.007940059807151557 -11.062308122403916 -0.007938323682174087 -11.062398737575867
1393 -0.007937686564400793 -11.070245808968316 -0.00795056065544486 -11.070349298231312
1394 -0.007939188415184617 -11.0781849973835 -0.00794042032212019 -11.078289718553432
1395 -0.007939238380640746 -11.08612423576414 -0.007938734209164976 -11.086228452762597
1396 -0.007937361858785153 -11.094061597622925 -0.007893275190144777 -11.094121727952743
1397 -0.007940002949908376 -11.102001600572834 -0.007936253352090717 -11.102057981304833
1398 -0.00793927740305662 -11.109940877975891 -0.007946125604212284 -11.110004106909045
1399 -0.007939453842118383 -11.117880331818009 -0.007938177464529872 -11.117942284373575
1400 -0.00793962306343019 -11.12581995488144 -0.007927443692460656 -11.125869728066036
1401 -0.007939571375027299 -11.133759526256467 -0.007939739944413304 -11.13380946801045
1402 -0.007940604817122221 -11.14170013107359 -0.007940409425646066 -11.141749877436096
1403 -0.007940610684454442 -11.149640741758043 -0.00794070796109736 -11.149690585397193
1404 -0.007940599042922259 -11.157581340800965 -0.007942173164337873 -11.157632758561531
1405 -0.007938784454017878 -11.165520125254982 -0.007932227943092585 -11.165564986504624
1406 -0.007939789257943631 -11.173459914512925 -0.007957702316343785 -11.173522688820967
1407 -0.00793959917500615 -11.181399513687932 -0.007942087063565851 -11.181464775884532
1408 -0.007939644437283278 -11.189339158125215 -0.007938891137018799 -11.189403667021551
1409 -0.00793963116593659 -11.19727878929115 -0.007936711795628071 -11.197340378817179
1410 -0.007938019512221218 -11.205216808803371 -0.007956835208460689 -11.20529721402564
1411 -0.007938799448311329 -11.213155608251682 -0.00793083100579679 -11.213228045031437
1412 -0.007939778501167893 -11.22109538675285 -0.007941448036581278 -11.221169493068018
1413 -0.00793986520729959 -11.22903525196015 -0.007936396077275277 -11.229105889145293
1414 -0.007941146148368716 -11.236976398108519 -0.007948459871113301 -11.237054349016406
1415 -0.007940184650942683 -11.244916582759462 -0.00794309531338513 -11.24499744432979
1416 -0.007940268330276012 -11.252856851089739 -0.007941213948652149 -11.252938658278442
1417 -0.007938502728939057 -11.260795353818677 -0.00793611048720777 -11.26087476876565
1418 -0.00793960546143353 -11.268734959280112 -0.007939636381343007 -11.268814405146992
1419 -0.007939690863713622 -11.276674650143825 -0.007926791068166494 -11.27674119621516
1420 -0.007940346794202923 -11.284614996938028 -0.007940554479137062 -11.284681750694297
1421 -0.007939489977434277 -11.292554486915463 -0.007939789723604918 -11.292621540417901
1422 -0.007939736079424619 -11.300494222994889 -0.007938908785581589 -11.300560449203482
1423 -0.007939861342310905 -11.3084340843372 -0.00794002371840179 -11.308500472921883
1424 -0.007939933380112053 -11.316374017717312 -0.007940708845853805 -11.316441181767738
1425 -0.007940394664183259 -11.324314412381495 -0.007956486428156495 -11.324397668195894
1426 -0.007939045131206513 -11.332253457512701 -0.007939193630591035 -11.332336861826485
1427 -0.00793973938561976 -11.340193196898321 -0.00794165451079607 -11.340278516337282
1428 -0.007940217386931181 -11.348133414285252 -0.007952652452513576 -11.348231168789795
1429 -0.007939168391749263 -11.356072582677001 -0.007937366282567382 -11.356168535072362
1430 -0.007939240010455251 -11.364011822687456 -0.007938404101878405 -11.36410693917424
1431 -0.007935639610514045 -11.37194746229797 -0.007952355220913887 -11.372059294395154
1432 -0.007939129509031773 -11.379886591807 -0.007938880939036608 -11.37999817533419
1433 -0.007939239917322993 -11.387825831724324 -0.007939835032448172 -11.38793801036664
1434 -0.007939483365043997 -11.395765315089369 -0.007939829444512724 -11.395877839811153
1435 -0.007938829762861133 -11.40370414485223 -0.00794071122072637 -11.403818551031879
1436 -0.00793908778578043 -11.41164323263801 -0.007940321508795024 -11.411758872540673
1437 -0.00793900415301323 -11.419582236791022 -0.007943595480173826 -11.419702468020848
1438 -0.007939384924247861 -11.42752162171527 -0.00794125720858574 -11.427643725229434
1439 -0.007930632587522269 -11.435452254302792 -0.007852498232387007 -11.43549622346182
1440 -0.00793985864147544 -11.443392112944267 -0.007938418071717024 -11.443434641533537
1441 -0.007939678663387895 -11.451331791607654 -0.007939599780365824 -11.451374241313903
1442 -0.007939342502504587 -11.459271134110159 -0.007939893659204245 -11.459314134973107
1443 -0.007939700176939369 -11.467210834287098 -0.00793983624316752 -11.467253971216275
1444 -0.007939760154113174 -11.47515059444121 -0.007934452965855598 -11.47518842418213
1445 -0.007937676273286343 -11.483088270714497 -0.007944968016818165 -11.48313339219895
1446 -0.00793986744247377 -11.49102813815697 -0.0079410370439291 -11.491074429242879
1447 -0.007939560199156403 -11.498967698356127 -0.007937961257994175 -11.499012390500873
1448 -0.007936694426462054 -11.50690439278259 -0.007906818762421608 -11.506919209263295
1449 -0.007940563187003136 -11.514844955969592 -0.007939799409359693 -11.514859008672655
1450 -0.007940346142277122 -11.522785302111869 -0.00793943558819592 -11.52279844426085
1451 -0.007940802397206426 -11.530726104509075 -0.007939976500347256 -11.530738420761198
1452 -0.007940329471603036 -11.538666433980678 -0.007941510854288935 -11.538679931615487
1453 -0.007940372498705984 -11.546606806479383 -0.007939502829685807 -11.546619434445173
1454 -0.007941624335944652 -11.554548430815329 -0.007924665650352835 -11.554544100095526
1455 -0.007940659299492836 -11.562489090114822 -0.00793803809210658 -11.562482138187633
1456 -0.007940749544650317 -11.570429839659472 -0.007940565468743443 -11.570422703656376
1457 -0.007940385583788156 -11.57837022524326 -0.007940809102728963 -11.578363512759106
1458 -0.007940607517957688 -11.586310832761217 -0.007940670195966958 -11.586304182955073
1459 -0.007940616877749562 -11.594251449638968 -0.007941689947620035 -11.594245872902693
1460 -0.00794086498208344 -11.602192314621051 -0.00793816726654768 -11.602184040169242
1461 -0.007940228329971433 -11.610132542951023 -0.00794055573642254 -11.610124595905663
1462 -0.007939961133524775 -11.618072504084548 -0.007942525297403335 -11.618067121203067
1463 -0.00794050469994545 -11.626013008784494 -0.007942348252981901 -11.626009469456049
1464 -0.007940599974244834 -11.633953608758738 -0.007941366219893099 -11.633950835675941
1465 -0.007937322417274118 -11.641890931176011 -0.007946964912116527 -11.641897800588058
1466 -0.007939610397443175 -11.649830541573454 -0.00794054353609681 -11.649838344124156
1467 -0.00794029706157744 -11.657770838635031 -0.007937384862452745 -11.657775728986609
1468 -0.007940522115677594 -11.66571136075071 -0.007938051410019398 -11.665713780396628
1469 -0.007939975103363394 -11.673651335854073 -0.007940255478024483 -11.673654035874652
1470 -0.00794275738298893 -11.681594093237061 -0.007970381993800402 -11.681624417868452
1471 -0.00793976066634059 -11.689533853903402 -0.007939559360966086 -11.689563977229419
1472 -0.007939718384295701 -11.697473572287699 -0.007941110571846367 -11.697505087801265
1473 -0.007940070098266005 -11.705413642385965 -0.007939131697639823 -11.705444219498904
1474 -0.00793896960094571 -11.713352611986911 -0.007946355920284986 -11.71339057541919
1475 -0.007939141197130083 -11.721291753184042 -0.007957194186747073 -11.721347769605938
1476 -0.007940222509205341 -11.729231975693247 -0.007937525026500225 -11.729285294632438
1477 -0.007939465902745723 -11.737171441595994 -0.007938323356211186 -11.737223617988649
1478 -0.00793916597031057 -11.745110607566303 -0.007938856910914182 -11.745162474899564
1479 -0.007938714278861881 -11.753049321845165 -0.007943434454500676 -11.753105909354064
1480 -0.007939418405294418 -11.76098874025046 -0.007941988343372942 -11.761047897697436
1481 -0.007939558988437057 -11.768928299238896 -0.007942437333986163 -11.768990335031422
1482 -0.007940509961917997 -11.776868809200813 -0.00793458679690957 -11.776924921828332
1483 -0.00793919786810875 -11.784808007068921 -0.007937717903405427 -11.784862639731738
1484 -0.007939293701201677 -11.792747300770124 -0.007939457008615137 -11.792802096740353
1485 -0.007940001832321287 -11.800687302602444 -0.007932425290346146 -11.800734522030698
1486 -0.007940043369308114 -11.808627345971752 -0.007942330790683627 -11.808676852821382
1487 -0.007939363410696388 -11.816566709382448 -0.007941662054508924 -11.816618514875891
1488 -0.007940160296857356 -11.824506869679306 -0.007945724809542299 -11.824564239685433
1489 -0.007939089136198164 -11.832445958815503 -0.007933057565242051 -11.832497297250676
1490 -0.007939403876662254 -11.840385362692166 -0.007936622155830264 -11.840433919406506
1491 -0.007939880760386587 -11.848325243452551 -0.007939220685511828 -11.848373140092017
1492 -0.007939219195395707 -11.856264462647948 -0.007927769515663385 -11.85630090960768
1493 -0.00793913365341723 -11.864203596301365 -0.007934465678408742 -11.86423537528609
1494 -0.007939816452562809 -11.872143412753928 -0.00794029850512743 -11.872175673791217
1495 -0.007939124340191483 -11.88008253709412 -0.007941287895664572 -11.880116961686882
1496 -0.007939375331625342 -11.888021912425746 -0.007934741210192442 -11.888051702897075
1497 -0.007940021296963095 -11.89596193372271 -0.007930180011317133 -11.895981882908393
1498 -0.007938748737797142 -11.903900682460506 -0.007908205408602953 -11.903890088316995
1499 -0.007939964719116687 -11.911840647179623 -0.007940364675596357 -11.911830452992591
1500 -0.007940242113545538 -11.919780889293168 -0.007940038340166211 -11.919770491332757
1501 -0.007940106000751257 -11.92772099529392 -0.007940452452749014 -11.927710943785506
1502 -0.007940439926460385 -11.93566143522038 -0.007944860495626926 -11.935655804281133
1503 -0.007940459903329611 -11.94360189512371 -0.007949001155793667 -11.943604805436927
1504 -0.007939676521345973 -11.951541571645055 -0.007941330829635263 -11.951546136266561
1505 -0.007939753634855152 -11.95948132527991 -0.00794096481986344 -11.959487101086424
1506 -0.007940016174688935 -11.9674213414546 -0.007944693136960269 -11.967431794223383
1507 -0.007939122198149563 -11.975360463652748 -0.00794250788167119 -11.975374302105054
1508 -0.007939853006973863 -11.983300316659722 -0.007927765324711799 -11.983302067429767
1509 -0.007940155826509 -11.991240472486231 -0.00795488734729588 -11.991256954777063
1510 -0.007939631585031748 -11.999180104071263 -0.007938839867711068 -11.999195794644773
1511 -0.007939888164401054 -12.007119992235664 -0.007938320422545076 -12.007134115067318
1512 -0.007939246110618114 -12.015059238346282 -0.007935303263366222 -12.015069418330684
1513 -0.007938080234453082 -12.022997318580735 -0.007950493320822715 -12.023019911651508
1514 -0.007939586322754622 -12.03093690490349 -0.00793842114508152 -12.030958332796589
1515 -0.007939271256327629 -12.038876176159818 -0.007939745392650365 -12.03889807818924
1516 -0.007939140032976865 -12.046815316192795 -0.007939941994845868 -12.046838020184085
1517 -0.00793933356180787 -12.054754649754603 -0.007940640160813927 -12.0547786603449
1518 -0.007939347671344877 -12.062693997425948 -0.00793858473189175 -12.062717245076792
1519 -0.007938208896666766 -12.070632206322614 -0.007948183966800571 -12.070665429043592
1520 -0.007939191069453955 -12.078571397392068 -0.007936557102948428 -12.07860198614654
1521 -0.007939686346799136 -12.086511083738866 -0.00794117348268628 -12.086543159629226
1522 -0.007938789296895265 -12.094449873035762 -0.007935168268159033 -12.094478327897384
1523 -0.00794001310132444 -12.102389886137086 -0.007937261555343866 -12.102415589452729
1524 -0.00794006446376443 -12.11032995060085 -0.007956270826980472 -12.11037186027971
1525 -0.007940389681607485 -12.118270340282457 -0.007950743986293673 -12.118322604266003
1526 -0.007938817841932178 -12.12620915812439 -0.007940591219812632 -12.126263195485816
1527 -0.00793870617635548 -12.134147864300745 -0.007937298063188792 -12.134200493549004
1528 -0.0079391248524189 -12.142086989153164 -0.007947723288089037 -12.142148216837093
1529 -0.007938328199088573 -12.150025317352252 -0.007937097363173962 -12.150085314200266
1530 -0.007938541006296873 -12.15796385835855 -0.007934383861720563 -12.158019698061986
1531 -0.00793842994607985 -12.165902288304629 -0.007939841551706194 -12.165959539613693
1532 -0.00793713522143662 -12.173839423526065 -0.007951360242441297 -12.173910899856134
1533 -0.00793883609585464 -12.18177825962192 -0.007942865323275327 -12.18185376517941
1534 -0.007938871858641505 -12.189717131480561 -0.007939709816128016 -12.189793474995538
1535 -0.007939523132517935 -12.197656654613079 -0.00792783205397427 -12.197721307049513
1536 -0.007938855374231935 -12.20559550998731 -0.007934958441182971 -12.205656265490695
1537 -0.007940416829660535 -12.21353592681697 -0.007936036260798574 -12.213592301751493
1538 -0.007940152753144502 -12.221476079570115 -0.007914584688842296 -12.221506886440336
1539 -0.007939559360966086 -12.229415638931082 -0.007938732951879501 -12.229445619392216
1540 -0.007939409697428346 -12.23735504862851 -0.007938795257359743 -12.237384414649576
1541 -0.007939194142818452 -12.245294242771328 -0.007939655892550945 -12.245324070542127
1542 -0.007939740316942334 -12.25323398308827 -0.007939179660752416 -12.25326325020288
1543 -0.007938786968588829 -12.26117277005686 -0.007945051183924079 -12.261208301386803
1544 -0.007940219435840844 -12.269112989492701 -0.00796209229156375 -12.269170393678367
1545 -0.007939148414880037 -12.277052137907582 -0.007938966946676373 -12.277109360625044
1546 -0.007939701620489358 -12.284991839528072 -0.007940244534984231 -12.285049605160028
1547 -0.007939307717606425 -12.292931147245678 -0.00794352455995977 -12.292993129719987
1548 -0.007939914613962174 -12.30087106185964 -0.007934394665062428 -12.300927524385049
1549 -0.00794003950431943 -12.30881110136396 -0.007937336852774025 -12.308864861237822
1550 -0.007939099427312612 -12.316750200791272 -0.007939444668591023 -12.316804305906413
1551 -0.007937782956287266 -12.324687983747559 -0.007953406823799015 -12.32475771273021
1552 -0.007939217984676361 -12.332627201732235 -0.007938888156786561 -12.332696600886997
1553 -0.007939314423128962 -12.340566516155365 -0.00794136431068182 -12.34063796519768
1554 -0.007937812665477394 -12.348504328820843 -0.007950983289629222 -12.348588948487308
1555 -0.007938079722225665 -12.356442408543069 -0.007926342822611333 -12.356515291309918
1556 -0.007938810903578997 -12.364381219446647 -0.0079382021445781 -12.364453493454496
1557 -0.00793940220028162 -12.37232062164693 -0.007947042724117637 -12.372400536178613
1558 -0.007939238986000418 -12.38025986063293 -0.00793019779957831 -12.380330733978191
1559 -0.007938809599727393 -12.388198670232658 -0.007940127281472087 -12.388270861259663
1560 -0.00793865229934454 -12.396137322532002 -0.0079420224763453 -12.396212883736009
1561 -0.00794017962180078 -12.404077502153804 -0.007935973303392529 -12.404148857039402
1562 -0.007939331745728851 -12.412016833899532 -0.007947367010638117 -12.41209622405004
1563 -0.007939228555187583 -12.41995606245472 -0.00794119741767645 -12.420037421467716
1564 -0.007938535464927555 -12.427894597919646 -0.007933026831597089 -12.427970448299314
1565 -0.007939327880740166 -12.435833925800386 -0.007940943352878094 -12.435911391652192
1566 -0.007939552562311292 -12.443773478362697 -0.00794545216485858 -12.44385684381705
1567 -0.00793893882073462 -12.451712417183431 -0.007935684313997627 -12.451792528131048
1568 -0.00793915349058807 -12.45965157067402 -0.007937867194414139 -12.459730395325462
1569 -0.00793965645134449 -12.467591227125364 -0.007956974068656563 -12.467687369394119
1570 -0.007939154095947743 -12.475530381221311 -0.007951211091130972 -12.47563858048525
1571 -0.007938695512712002 -12.483469076734023 -0.00793807888403535 -12.483576659369284
1572 -0.0079384402371943 -12.491407516971217 -0.007938221329823136 -12.491514880699107
1573 -0.007938643964007498 -12.499346160935223 -0.007936617219820618 -12.499451497918928
1574 -0.007938797352835536 -12.507284958288059 -0.007938703102990986 -12.507390201021918
1575 -0.007938538445159793 -12.515223496733219 -0.007937464630231261 -12.51532766565215
1576 -0.007939099986106157 -12.523162596719326 -0.007953305309638382 -12.523280970961787
1577 -0.0079382146243006 -12.531100811343626 -0.007939520664513111 -12.5312204916263
1578 -0.007938966527581215 -12.539039777871206 -0.00794413099065423 -12.539164622616955
1579 -0.007938693230971693 -12.546978471102179 -0.00794281498529017 -12.547107437602245
1580 -0.00793770607560873 -12.554916177177788 -0.007950136717408896 -12.555057574319653
1581 -0.00793732893653214 -12.562853506114319 -0.007952349353581667 -12.563009923673235
1582 -0.00793733112514019 -12.570790837239459 -0.007934336503967642 -12.570944260177203
1583 -0.00793764446862042 -12.57872848170808 -0.007936995755881072 -12.578881255933084
1584 -0.007938529504463077 -12.586667011212542 -0.007930218940600753 -12.586811474873684
1585 -0.00793814668431878 -12.594605157896861 -0.0079346792306751 -12.59474615410436
1586 -0.007938218675553799 -12.602543376572415 -0.007937764283269644 -12.60268391838763
1587 -0.007938669668510557 -12.610482046240925 -0.007936611119657756 -12.610620529507287
1588 -0.007938722521066666 -12.618420768761991 -0.007937161019071937 -12.618557690526359
1589 -0.007943082973361016 -12.626363851735352 -0.00797662977129221 -12.626534320297651
1590 -0.007938039163127542 -12.63430189089848 -0.007940818602219225 -12.63447513889987
1591 -0.00793766430579126 -12.64223955520427 -0.007938281679525972 -12.642413420579395
1592 -0.00793785061687231 -12.650177405821143 -0.007939862133935095 -12.65035328271333
1593 -0.00793770095333457 -12.658115106774478 -0.007931940583512187 -12.658285223296842
1594 -0.007937047630548477 -12.666052154405026 -0.007926155067980289 -12.666211378364823
1595 -0.007938670087605714 -12.673990824492632 -0.007931840140372515 -12.674143218505195
1596 -0.007937799207866192 -12.681928623700498 -0.0079357179813087 -12.682078936486503
1597 -0.007938959263265133 -12.689867582963764 -0.00794064267538488 -12.690019579161888
1598 -0.00793273444287479 -12.697800317406639 -0.007904695812612772 -12.6979242749745
1599 -0.00793994702398777 -12.705740264430627 -0.007937998045235872 -12.705862273019736
1600 -0.007939483458176255 -12.713679747888804 -0.007939783670008183 -12.713802056689744
1601 -0.007939365319907665 -12.721619113208712 -0.007939925882965326 -12.72174198257271
1602 -0.007939054537564516 -12.729558167746276 -0.007940058177337051 -12.729682040750046
1603 -0.007939080893993377 -12.73749724864027 -0.007939517823979258 -12.737621558574025
1604 -0.007939140498638152 -12.74543638913891 -0.007938565034419299 -12.745560123608444
1605 -0.007939332630485296 -12.753375721769395 -0.007939728582277894 -12.753499852190721
1606 -0.007939076190814376 -12.761314797960209 -0.007939387066289782 -12.761439239257012
1607 -0.007939447741955518 -12.769254245702164 -0.007937448052689432 -12.769376687309702
1608 -0.007939207088202237 -12.777193452790367 -0.00794233037158847 -12.77731901768129
1609 -0.007938334532082082 -12.785131787322449 -0.007936670258641244 -12.78525568793993
1610 -0.0079392671585083 -12.793071054480958 -0.007938229944556952 -12.793193917884487
1611 -0.007938660308718681 -12.801009714789677 -0.007923613116145135 -12.801117531000632
1612 -0.007943093543872237 -12.808952808333549 -0.007925857231020928 -12.809043388231652
1613 -0.007939382502809168 -12.816892190836358 -0.007940384419634938 -12.816983772651287
1614 -0.007938632322475315 -12.824830823158832 -0.007931261882185936 -12.824915034533474
1615 -0.007940101251006127 -12.832770924409838 -0.007938207546249031 -12.832853242079723
1616 -0.007942752633243799 -12.840713677043082 -0.007913340162485839 -12.840766582242209
1617 -0.007940241973847151 -12.848653919016929 -0.007933999272063374 -12.848700581514272
1618 -0.007940306141972543 -12.8565942251589 -0.007941400539129973 -12.856641982053402
1619 -0.007940205140039324 -12.86453443029894 -0.007938158325850963 -12.864580140379253
1620 -0.007939727930352091 -12.872474158229293 -0.007933845976367593 -12.87251398635562
1621 -0.007940825819969178 -12.880414984049262 -0.007934637973085046 -12.880448624328706
1622 -0.007939895568415522 -12.888354879617678 -0.007940274197608232 -12.888388898526314
1623 -0.007939989678561687 -12.89629486929624 -0.007942033233121037 -12.896330931759435
1624 -0.007941122632473707 -12.904235991928713 -0.007951325457543134 -12.904282257216979
1625 -0.007939735567197204 -12.91217572749591 -0.007940338877961039 -12.91222259609494
1626 -0.007939671259373426 -12.920115398755284 -0.007929993839934469 -12.920152589934874
1627 -0.007939956523478032 -12.928055355278762 -0.007941353647038341 -12.928093943581912
1628 -0.007940091146156191 -12.935995446424918 -0.007940818835049868 -12.936034762416961
1629 -0.007940256269648671 -12.943935702694567 -0.007943696854636074 -12.943978459271596
1630 -0.00794002958573401 -12.951875732280302 -0.007946786656975745 -12.951925245928573
1631 -0.007940191123634577 -12.959815923403935 -0.007939462875947356 -12.95986470880452
1632 -0.007939738780260086 -12.967755662184196 -0.00793675840832293 -12.967801467212844
1633 -0.00794055089354515 -12.975696213077741 -0.007901790086179972 -12.975703257299024
1634 -0.007940324814990163 -12.983636537892732 -0.007940772222355008 -12.983644029521379
1635 -0.007940399367362261 -12.991576937260094 -0.00793727794662118 -12.991581307468
1636 -0.00794006115756929 -12.999516998417663 -0.007940114429220557 -12.99952142189722
1637 -0.007940193032845854 -13.00745719145051 -0.007938067568466068 -13.007459489465687
1638 -0.007941180653870106 -13.015398372104379 -0.007942196866497397 -13.015401686332185
1639 -0.007940421346575022 -13.023338793450954 -0.00794107848778367 -13.023342764819969
1640 -0.007938210805878042 -13.031277004256832 -0.007952645048499107 -13.031295409868468
1641 -0.0079395548440516 -13.039216559100884 -0.007933717360720039 -13.039229127229188
1642 -0.007941882638260723 -13.047158441739144 -0.007924069603905081 -13.047153196833094
1643 -0.007939726067706942 -13.055098167806852 -0.00794389247894287 -13.055097089312037
1644 -0.007940246257930994 -13.063038414064783 -0.00793859357945621 -13.063035682891494
1645 -0.00794024346396327 -13.070978657528746 -0.007939403736963868 -13.070975086628458
1646 -0.007940143533051013 -13.078918801061798 -0.007939024129882455 -13.07891411075834
1647 -0.007940384140238167 -13.086859185202036 -0.007939053373411298 -13.086853164131751
1648 -0.007940687472000718 -13.094799872674036 -0.007927869260311127 -13.094781033392062
1649 -0.007940843608230353 -13.102740716282266 -0.007943059969693422 -13.102724093361756
1650 -0.007940893853083253 -13.11068161013535 -0.00794133935123682 -13.110665432712993
1651 -0.007941014971584082 -13.118622625106934 -0.007941233599558473 -13.118606666312552
1652 -0.007940581953153013 -13.126563207060087 -0.007939938455820084 -13.126546604768372
1653 -0.007940588984638453 -13.134503796044726 -0.007939847931265832 -13.134486452699637
1654 -0.007942055538296699 -13.142445851583023 -0.007908491045236587 -13.142394943744874
1655 -0.007941069873049855 -13.150386921456073 -0.00793903791345656 -13.15033398165833
1656 -0.007941146288067103 -13.15832806774414 -0.007942008879035711 -13.158275990537366
1657 -0.007941121701151133 -13.166269189445291 -0.00794588723219931 -13.166221877769566
1658 -0.007940739626064897 -13.174209929071356 -0.007938064308837057 -13.174159942078402
1659 -0.007940769055858254 -13.182150698127215 -0.007947904337197543 -13.1821078464156
1660 -0.00794108877889812 -13.190091786906113 -0.007935599237680436 -13.190043445653279
1661 -0.007941749831661581 -13.198033536737775 -0.007935934560373425 -13.197979380213653
1662 -0.007940467959269882 -13.205974004697044 -0.007940004160627723 -13.20591938437428
1663 -0.007940986938774586 -13.213914991635818 -0.00794306225143373 -13.213862446625713
1664 -0.007940864516422152 -13.22185585615224 -0.007940642395988106 -13.221803089021702
1665 -0.007941020093858242 -13.229796876246098 -0.007940609939396381 -13.229743698961098
1666 -0.007941006030887366 -13.237737882276985 -0.00794260143302381 -13.237686300394122
1667 -0.007940690265968442 -13.245678572542953 -0.00794098163023591 -13.245627282024358
1668 -0.007940204394981266 -13.253618776937934 -0.007944241538643837 -13.253571523563002
1669 -0.007940691336989403 -13.261559468274923 -0.007938943803310394 -13.261510467366312
1670 -0.00794105241075158 -13.269500520685675 -0.007942523853853346 -13.269452991220165
1671 -0.00794128873385489 -13.27744180941953 -0.007942587696015834 -13.277395578916181
1672 -0.007940355548635125 -13.285382164968166 -0.007939927652478218 -13.285335506568659
1673 -0.007940193405374885 -13.29332235837354 -0.007939074095338583 -13.293274580663997
1674 -0.007940158527344466 -13.301262516900884 -0.007940988847985863 -13.301215569511983
1675 -0.007940041832625866 -13.30920255873351 -0.007940750848501921 -13.309156320360485
1676 -0.00794014073908329 -13.317142699472594 -0.00793982231989503 -13.317096142680379
1677 -0.007944231620058417 -13.325086931092653 -0.007943348400294781 -13.325039491080673
1678 -0.007940585492178798 -13.333027516584831 -0.007941078580915927 -13.33298056966159
1679 -0.007940431358292699 -13.340967947943124 -0.00794053953140974 -13.340921109193
1680 -0.007940464885905385 -13.34890841282903 -0.007940508518368005 -13.348861617711368
1681 -0.007940230937674642 -13.356848643766703 -0.007940534688532352 -13.3568021523999
1682 -0.00793992388062179 -13.364788567647325 -0.007939902460202574 -13.364742054860104
1683 -0.007940071215853096 -13.372728638863178 -0.007939307950437069 -13.37268136281054
1684 -0.007940420042723417 -13.380669058905902 -0.007937161670997738 -13.38061852448154
1685 -0.007939993543550372 -13.388609052449452 -0.007947826897725463 -13.388566351379264
1686 -0.007940331380814314 -13.396549383830266 -0.007957511115819216 -13.396523862495084
1687 -0.007939817383885384 -13.404489201214151 -0.007939124293625355 -13.404462986788708
1688 -0.007940284116193652 -13.412429485330344 -0.007938565220683813 -13.412401552009392
1689 -0.007939853891730308 -13.420369339222075 -0.007939330954104661 -13.420340882963497
1690 -0.007941290037706494 -13.428310629259782 -0.007948607252910734 -13.428289490216407
1691 -0.007941404031589628 -13.436252033291371 -0.007945020869374275 -13.436234511085782
1692 -0.007939508743584156 -13.444191542034956 -0.007937142578884959 -13.444171653664668
1693 -0.007936300290748478 -13.452127842325703 -0.007920348132029176 -13.452092001796697
1694 -0.007940832618623972 -13.460068674944328 -0.007944563403725624 -13.460036565200422
1695 -0.007940427074208856 -13.468009102018536 -0.007945972587913274 -13.467982537788336
1696 -0.007939998293295503 -13.475949100311832 -0.00793657498434186 -13.475919112772678
1697 -0.007939854124560951 -13.483888954436393 -0.00793918054550886 -13.483858293318187
1698 -0.007940386654809117 -13.491829341091202 -0.007939387625083328 -13.49179768094327
1699 -0.007940255664288997 -13.499769596755492 -0.007935107639059424 -13.49973278858233
1700 -0.007940070470795035 -13.507709667226287 -0.007948442688211798 -13.507681231270542
1701 -0.007940144510939717 -13.515649811737227 -0.007944193296134472 -13.515625424566677
1702 -0.007939689792692661 -13.52358950152992 -0.007939715823158621 -13.523565140389836
1703 -0.007939737057313323 -13.531529238587233 -0.00793896745890379 -13.53150410784874
1704 -0.007940117781981827 -13.539469356369214 -0.007941955514252187 -13.539446063362991
1705 -0.007939936500042677 -13.547409292869256 -0.007939913216978312 -13.54738597657997
1706 -0.007939812587574124 -13.55534910545683 -0.00794103336520493 -13.555327009945174
1707 -0.00793966306373477 -13.563288768520565 -0.007941055996343493 -13.563268065941518
1708 -0.007939567370340229 -13.571228335890904 -0.007939225435256958 -13.571207291376775
1709 -0.007939523505046963 -13.579167859395952 -0.007962627662345767 -13.57916991903912
1710 -0.007939640060067176 -13.58710749945602 -0.0079388536978513 -13.587108772736972
1711 -0.007939658500254155 -13.595047157956273 -0.007940540183335542 -13.595049312920308
1712 -0.007939566392451525 -13.602986724348725 -0.007942335261031986 -13.602991648181339
1713 -0.007939912099391221 -13.610926636448117 -0.007934768497943879 -13.610926416679282
1714 -0.007939373794943094 -13.61886601024306 -0.00793771529570222 -13.618864131974984
1715 -0.007939436286687852 -13.626805446529747 -0.007937237061560154 -13.626801369036544
1716 -0.007940157176926732 -13.634745603706675 -0.00793778132647276 -13.634739150363016
1717 -0.007939844718202948 -13.642685448424878 -0.007947978377342225 -13.642687128740357
1718 -0.007939811469987035 -13.650625259894865 -0.007938184728845953 -13.650625313469204
1719 -0.007939196703955532 -13.65856445659882 -0.007936553563922644 -13.658561867033127
1720 -0.007938847038894891 -13.666503303637715 -0.0079415631480515 -13.666503430181178
1721 -0.0079376723151654 -13.67444097595288 -0.007906450983136892 -13.674409881164316
1722 -0.007939630560576916 -13.682380606513457 -0.007940092962235213 -13.68234997412655
1723 -0.0079397305380553 -13.690320337051512 -0.007939956337213516 -13.690289930463765
1724 -0.007939513400197029 -13.69825985045171 -0.007938384544104338 -13.698228315007869
1725 -0.007939990190789104 -13.706199840642498 -0.007938171550631524 -13.7061664865585
1726 -0.00794153674505651 -13.714141377387554 -0.00797100649215281 -13.714137493050652
1727 -0.00794046800583601 -13.72208184539339 -0.007937787007540465 -13.722075280058192
1728 -0.007939188135787844 -13.730021033529178 -0.007938977470621467 -13.730014257528813
1729 -0.007939433259889484 -13.737960466789067 -0.007938736723735929 -13.737952994252549
1730 -0.007939493888989091 -13.745899960678056 -0.00794069916009903 -13.745893693412647
1731 -0.007939188368618488 -13.753839149046675 -0.0079432537779212 -13.753836947190567
1732 -0.007939462130889297 -13.761778611177563 -0.007947206776589156 -13.761784153967156
1733 -0.007940118573606015 -13.769718729751169 -0.007946963096037507 -13.769731117063193
1734 -0.00793970157392323 -13.777658431325092 -0.007938939658924938 -13.777670056722117
1735 -0.00794028309173882 -13.78559871441683 -0.007963072462007403 -13.785633129184125
1736 -0.007939069857820868 -13.793537784274651 -0.007940863911062478 -13.793573993095189
1737 -0.007938472973182797 -13.801476257247835 -0.0079375677742064 -13.801511560869395
1738 -0.00793903972953558 -13.80941529697737 -0.007938232785090805 -13.809449793654485
1739 -0.007938694860786199 -13.817353991838157 -0.00793462647125125 -13.817384420125736
1740 -0.007940897764638067 -13.825294889602795 -0.007942335354164243 -13.8253267554799
1741 -0.007939886208623648 -13.833234775811418 -0.007933517824858427 -13.833260273304758
1742 -0.00793976099230349 -13.841174536803722 -0.007933012768626213 -13.841193286073384
1743 -0.007939124200493097 -13.849113661004216 -0.007940724259242415 -13.849134010332627
1744 -0.007938806479796768 -13.857052467484012 -0.007935400353744626 -13.857069410686371
1745 -0.007937206234782935 -13.864989673718794 -0.007957903575152159 -13.865027314261523
1746 -0.007938708597794174 -13.872928382316589 -0.007936202920973301 -13.872963517182496
1747 -0.00793851693160832 -13.880866899248197 -0.007940317271277308 -13.880903834453774
1748 -0.007938737142831087 -13.888805636391028 -0.007939810352399945 -13.888843644806174
1749 -0.007938188966363668 -13.896743825357392 -0.00794043866917491 -13.89678408347535
1750 -0.007938801078125834 -13.904682626435518 -0.00794124356471002 -13.90472532704006
1751 -0.007938839867711068 -13.912621466303229 -0.007937778579071164 -13.912663105619131
1752 -0.007938844105228781 -13.920560310408458 -0.007938438281416892 -13.920601543900549
1753 -0.007938341144472361 -13.92849865155293 -0.007940844353288411 -13.928542388253838
1754 -0.007938783522695303 -13.936437435075625 -0.007940394477918744 -13.936482782731757
1755 -0.007939307484775782 -13.9443767425604 -0.00794110489077866 -13.944423887622536
1756 -0.007938197627663613 -13.952314940188064 -0.007937937648966909 -13.952361825271502
1757 -0.007938846806064248 -13.960253786994128 -0.007943797204643489 -13.960305622476145
1758 -0.007939033024013043 -13.96819282001814 -0.007936882367357612 -13.968242504843502
1759 -0.007938154460862278 -13.976130974479004 -0.007945379661396145 -13.976187884504899
1760 -0.00793821569532156 -13.984069190174326 -0.007939838012680412 -13.984127722517579
1761 -0.007939265482127667 -13.992008455656453 -0.00796526437625289 -13.992092986893832
1762 -0.007936424762010574 -13.999944880418465 -0.00794320828281343 -14.000036195176646
1763 -0.007937970897182822 -14.007882851315648 -0.007939973752945662 -14.007976168929591
1764 -0.007938813557848335 -14.015821664873496 -0.007938040932640434 -14.015914209862231
1765 -0.007938555488362909 -14.023760220361858 -0.007949983514845372 -14.023864193377076
1766 -0.007935069734230638 -14.031695290096089 -0.007947932928800583 -14.031812126305876
1767 -0.00793645898811519 -14.039631749084204 -0.007933927280828357 -14.039746053586704
1768 -0.007937393430620433 -14.047569142514824 -0.007935217628255487 -14.047681271214959
1769 -0.007938210945576429 -14.055507353460401 -0.007940172543749213 -14.055621443758708
1770 -0.00793809574097395 -14.063445449201375 -0.007933326857164502 -14.063554770615873
1771 -0.00793721885420382 -14.071382668055579 -0.007943933783099055 -14.071498704398973
1772 -0.007937255129218102 -14.079319923184796 -0.0079303284175694 -14.079429032816542
1773 -0.007937985751777888 -14.087257908936573 -0.007941311271861196 -14.087370344088402
1774 -0.007938118418678641 -14.095196027355252 -0.007947820797562599 -14.095318164885965
1775 -0.00793743203394115 -14.103133459389193 -0.007939481036737561 -14.103257645922703
1776 -0.007937480043619872 -14.111070939432812 -0.007941314717754722 -14.111198960640458
1777 -0.007938343659043312 -14.119009283091856 -0.007957152230665088 -14.119156112871122
1778 -0.007937674084678293 -14.126946957176534 -0.007934427866712213 -14.127090540737834
1779 -0.00793767157010734 -14.134884628746642 -0.007941964780911803 -14.135032505518746
1780 -0.007937990641221405 -14.142822619387863 -0.007937692804262042 -14.142970198323008
1781 -0.007937819184735417 -14.150760438572599 -0.007943390728905797 -14.150913589051914
1782 -0.007937959674745799 -14.158698398247344 -0.007944558467715978 -14.15885814751963
1783 -0.00793766682036221 -14.166636065067706 -0.007938781380653381 -14.166796928900284
1784 -0.007937568984925748 -14.174573634052631 -0.007937980536371469 -14.174734909436657
1785 -0.007937531312927603 -14.18251116536556 -0.007943634502589702 -14.182678543939247
1786 -0.007937203114852309 -14.190448368480412 -0.007937408098950983 -14.190615952038197
1787 -0.007937178248539567 -14.198385546728952 -0.007935698376968503 -14.198551650415165
1788 -0.0079376092646271 -14.206323155993578 -0.007937119249254465 -14.20648876966442
1789 -0.007937713479623198 -14.214260869473202 -0.007935421261936425 -14.214424190926357
1790 -0.007937672128900886 -14.222198541602102 -0.007949216198176146 -14.222373407124532
1791 -0.00793785867281258 -14.230136400274915 -0.007941517140716314 -14.23031492426525
1792 -0.007937456481158733 -14.238073856756074 -0.007937019597738982 -14.238251943862988
1793 -0.00793780805543065 -14.246011664811505 -0.007942477054893971 -14.246194420917881
1794 -0.007936368463560939 -14.253948033275066 -0.007935374276712537 -14.254129795194594
1795 -0.007938186312094331 -14.26188621958716 -0.007886235509067774 -14.262016030703661
1796 -0.00793923120945692 -14.269825450796617 -0.007935127476230264 -14.269951158179891
1797 -0.007939140917733312 -14.27776459171435 -0.007939117401838303 -14.27789027558173
1798 -0.007938627945259213 -14.28570321965961 -0.007938995026051998 -14.285829270607781
1799 -0.00793887283653021 -14.293642092496139 -0.007939867721870542 -14.293769138329651
1800 -0.00793859655968845 -14.301580689055827 -0.007938615186139942 -14.30170775351579
1801 -0.007939006946980954 -14.309519696002807 -0.007939635077491403 -14.309647388593282
1802 -0.00793883898295462 -14.317458534985763 -0.007937421090900898 -14.317584809684183
1803 -0.007938753068447112 -14.32539728805421 -0.007939056772738696 -14.32552386645692
1804 -0.0079386115539819 -14.333335899608192 -0.007939447462558747 -14.333463313919479
1805 -0.007938911952078343 -14.34127481156027 -0.007940781582146884 -14.341404095501625
1806 -0.007936960505321621 -14.349211772065592 -0.007951724948361516 -14.349355820449986
1807 -0.007938516279682516 -14.357150288345276 -0.007936232024803758 -14.35729205247479
1808 -0.007938028639182448 -14.365088316984458 -0.00794928246177733 -14.365241334936567
1809 -0.007937977416440844 -14.3730262944009 -0.00794123555533588 -14.373182570491903
1810 -0.00793858184479177 -14.380964876245692 -0.007938910834491253 -14.381121481326394
1811 -0.00793854370713234 -14.388903419952824 -0.007938410621136427 -14.38905989194753
1812 -0.007937596086412669 -14.396841016039236 -0.00789405950345099 -14.396953951450982
1813 -0.007938926154747606 -14.404779942193983 -0.007941656140610575 -14.404895607591593
1814 -0.007938871672376991 -14.41271881386636 -0.00793304922990501 -14.412828656821498
1815 -0.0079388536978513 -14.42065766756421 -0.007937602885067462 -14.420766259706566
1816 -0.007938872603699566 -14.42859654016791 -0.007941276114434005 -14.428707535821
1817 -0.007939723366871477 -14.43653626353478 -0.007916510291397571 -14.436624046112398
1818 -0.007939398055896163 -14.444475661590676 -0.007939932309091092 -14.444563978421488
1819 -0.007939491700381041 -14.452415153291057 -0.007939295237883925 -14.452503273659373
1820 -0.007939480897039174 -14.460354634188096 -0.007945184409618378 -14.46044845806899
1821 -0.007939147250726818 -14.468293781438824 -0.007934619626030325 -14.468383077695021
1822 -0.007940140133723617 -14.476233921572547 -0.0079318605363369 -14.476314938231358
1823 -0.007939366903156043 -14.484173288475702 -0.007939656404778362 -14.484254594636136
1824 -0.00793968210928142 -14.492112970584984 -0.007939701480790973 -14.492194296116926
1825 -0.007939329743385315 -14.500052300328369 -0.007938789576292038 -14.500133085693218
1826 -0.00793895567767322 -14.507991256006042 -0.007941817585378885 -14.508074903278597
1827 -0.007938813976943493 -14.515930069982986 -0.00793238179758191 -14.51600728507618
1828 -0.007940071541815997 -14.523870141524801 -0.00794186950661242 -14.523949154582793
1829 -0.007939456030726433 -14.531809597555528 -0.007939591119065881 -14.531888745701858
1830 -0.007939388742670417 -14.539748986298198 -0.007940899534150957 -14.53982964523601
1831 -0.007939756102859973 -14.547688742401059 -0.007938619982451201 -14.54776826521846
1832 -0.007939818548038602 -14.555628560949097 -0.007938857283443212 -14.555707122501904
1833 -0.007939496822655202 -14.563568057771752 -0.007941217953339219 -14.563648340455243
1834 -0.007941275928169489 -14.571509333699922 -0.00792694822885096 -14.571575288684095
1835 -0.0079393214546144 -14.579448655154536 -0.00793326748535037 -14.579508556169445
1836 -0.007939816731959582 -14.587388471886495 -0.007940074801445008 -14.58744863097089
1837 -0.007939892681315541 -14.595328364567811 -0.007939646719023585 -14.595388277689914
1838 -0.007939962949603797 -14.603268327517414 -0.007957785809412598 -14.603346063499327
1839 -0.00793876969255507 -14.611207097209968 -0.007936871284618974 -14.611282934783945
1840 -0.007939639640972019 -14.61914673685094 -0.007938605919480323 -14.619221540703426
1841 -0.007939618872478604 -14.627086355723419 -0.007940600672736765 -14.627162141376163
1842 -0.007939002895727753 -14.635025358619147 -0.00793737694621086 -14.635099518322374
1843 -0.007939226925373077 -14.64296458554452 -0.00794102535583079 -14.643040543678204
1844 -0.007940904144197703 -14.650905489688718 -0.007945041405037045 -14.650985585083241
1845 -0.00794092370197177 -14.65884641339069 -0.007968355622142553 -14.658953940705384
1846 -0.007939099706709385 -14.666785513097398 -0.007936923019587993 -14.666890863724973
1847 -0.007938761916011571 -14.67472427501341 -0.007939402665942907 -14.674830266390916
1848 -0.007938924385234714 -14.682663199398645 -0.007937787845730782 -14.682768054236647
1849 -0.007938849041238427 -14.690602048439883 -0.007934632897377013 -14.690702687134024
1850 -0.007938949298113585 -14.698540997737997 -0.007938234740868211 -14.698640921874892
1851 -0.007939242059364915 -14.706480239797362 -0.00794540517963469 -14.706586327054527
1852 -0.007938536209985613 -14.714418776007347 -0.007938414439558983 -14.714524741494087
1853 -0.007939162664115429 -14.722357938671463 -0.007941625034436583 -14.722466366528524
1854 -0.007939094537869095 -14.730297033209332 -0.00794640784151852 -14.730412774370043
1855 -0.007938517956063151 -14.738235551165396 -0.007939802575856447 -14.7383525769459
1856 -0.0079379890114069 -14.746173540176802 -0.007941855303943157 -14.746294432249844
1857 -0.00793710993602872 -14.75411065011283 -0.0079403858166188 -14.754234818066463
1858 -0.007938857655972242 -14.762049507768802 -0.007939680898562073 -14.762174498965026
1859 -0.007938627386465669 -14.769988135155268 -0.00793802817352116 -14.770112527138547
1860 -0.007938912464305758 -14.777927047619574 -0.007938073808327317 -14.778050600946875
1861 -0.007938942173495889 -14.78586598979307 -0.007939544087275863 -14.78599014503415
1862 -0.007938872929662466 -14.793804862722732 -0.007932915305718779 -14.79392306033987
1863 -0.007938646338880062 -14.801743509061613 -0.00794394314289093 -14.80186700348276
1864 -0.007938805455341934 -14.809682314516955 -0.00793509753420949 -14.80980210101697
1865 -0.007938205683603882 -14.81762052020056 -0.00794474696740508 -14.817746847984376
1866 -0.007938574114814401 -14.825559094315373 -0.007934751035645605 -14.82568159902002
1867 -0.007939211232587695 -14.83349830554796 -0.007940066792070866 -14.83362166581209
1868 -0.007939667720347644 -14.841437973268308 -0.007957768440246583 -14.841579434252337
1869 -0.007939190976321698 -14.849377164244629 -0.007938249642029405 -14.849517683894366
1870 -0.00794018479064107 -14.85731734903527 -0.007960864249616862 -14.857478548143982
1871 -0.007939241686835885 -14.865256590722106 -0.007943559205159545 -14.865422107349142
1872 -0.007937813084572554 -14.873194403806679 -0.007932485733181237 -14.873354593082324
1873 -0.007942916359752417 -14.881137320166431 -0.007952880533412098 -14.881307473615736
1874 -0.007938514137640596 -14.889075834304071 -0.00794197218492627 -14.889249445800663
1875 -0.007938102260231972 -14.897013936564303 -0.007942263223230838 -14.897191709023895
1876 -0.00793797723017633 -14.904951913794479 -0.007939887046813966 -14.905131596070708
1877 -0.007938889181241393 -14.91289080297572 -0.007933525275439024 -14.913065121346147
1878 -0.00793661717325449 -14.920827420148974 -0.007944371737539768 -14.921009493083687
1879 -0.007938444847241044 -14.928765864996215 -0.007938692579045892 -14.928948185662733
1880 -0.007938420679420233 -14.936704285675635 -0.007938658306375145 -14.93688684396911
1881 -0.007938102632761002 -14.944642388308395 -0.007938180398195983 -14.944825024367304
1882 -0.007938351575285196 -14.95258073988368 -0.00793824358843267 -14.952763267955737
1883 -0.007938301609829067 -14.96051904149351 -0.00793752414174378 -14.96070079209748
1884 -0.007938102213665843 -14.968457143707177 -0.007923833979293703 -14.968624626076775
1885 -0.007939962623640894 -14.976397106330818 -0.007930760690942406 -14.976555386767718
1886 -0.007937559019774198 -14.984334665350593 -0.007931931829079985 -14.984487318596798
1887 -0.007937375456094742 -14.992272040806688 -0.00792298149317503 -14.992410300089974
1888 -0.007938774209469557 -15.000210815016157 -0.00793596189469099 -15.000346261984665
1889 -0.007939538499340416 -15.008150353515497 -0.007936743507161736 -15.008283005491828
1890 -0.007938485639169813 -15.016088839154666 -0.007936883019283414 -15.016219888511111
1891 -0.00793852205388248 -15.024027361208548 -0.007941036764532328 -15.024160925275643
1892 -0.007939711771905422 -15.031967072980454 -0.007937375595793128 -15.032098300871436
1893 -0.007938343053683638 -15.039905416034138 -0.007938146218657493 -15.040036447090094
1894 -0.00793875833041966 -15.047844174364558 -0.007933692261576652 -15.047970139351671
1895 -0.007939219288527966 -15.055783393653085 -0.007933721411973238 -15.055903860763644
1896 -0.007939165830612183 -15.063722559483697 -0.007942786253988744 -15.063846647017632
1897 -0.007939036889001726 -15.0716615963727 -0.007937971921637654 -15.07178461893927
1898 -0.007939296402037143 -15.079600892774737 -0.007936284691095353 -15.079720903630365
1899 -0.007938484568148852 -15.087539377342885 -0.007938311761245131 -15.08765921539161
1900 -0.007940116990357637 -15.095479494333244 -0.007965242350474 -15.095624457742085
1901 -0.007939214957877994 -15.103418709291121 -0.00794121171347797 -15.103565669455563
1902 -0.007939383434131742 -15.111358092725252 -0.00794360153377056 -15.111509270989334
1903 -0.00793896047398448 -15.119297053199237 -0.007937730010598897 -15.119447000999934
1904 -0.007939424738287926 -15.127236477937524 -0.007925751991569996 -15.127372752991503
1905 -0.007939392887055873 -15.13517587082458 -0.007942435424774885 -15.135315188416278
1906 -0.00793895092792809 -15.143114821752508 -0.007942804228514433 -15.143257992644793
1907 -0.007938500260934234 -15.151053322013443 -0.007940884912386537 -15.15119887755718
1908 -0.007937689870595932 -15.158991011884039 -0.007952752616256475 -15.159151630173437
1909 -0.007938997773453593 -15.166930009657493 -0.007930449862033128 -15.16708208003547
1910 -0.00793845490552485 -15.174868464563017 -0.007940085092559456 -15.17502216512803
1911 -0.007939884206280112 -15.182808348769298 -0.007940061250701546 -15.182962226378732
1912 -0.007937719626352192 -15.190746068395649 -0.007947886921465397 -15.190910113300198
1913 -0.007938187150284649 -15.198684255545933 -0.007937648007646203 -15.198847761307844
1914 -0.00793840093538165 -15.206622656481315 -0.007938907714560628 -15.206786669022405
1915 -0.007938525313511491 -15.214561181794826 -0.007936907187104224 -15.21472357620951
1916 -0.007938375975936652 -15.222499557770762 -0.007937758136540652 -15.22266133434605
1917 -0.007938714185729622 -15.230438271956492 -0.007930318685248494 -15.230591653031299
1918 -0.00793829681351781 -15.23837656877001 -0.007939044153317809 -15.238530697184617
1919 -0.00793850696645677 -15.246315075736467 -0.007944172620773316 -15.24647486980539
1920 -0.007938490016385913 -15.254253565752853 -0.007938230549916625 -15.254413100355306
1921 -0.007938933232799173 -15.262192498985652 -0.007966795610263944 -15.26237989596557
1922 -0.007938248105347157 -15.270130747090999 -0.007938284147530793 -15.270318180113101
1923 -0.007938331505283714 -15.278069078596282 -0.00793777797371149 -15.278255958086813
1924 -0.007938159257173538 -15.286007237853456 -0.007938544778153301 -15.286194502864966
1925 -0.007938161166384817 -15.29394539901984 -0.007935517327859997 -15.294130020192826
1926 -0.007937242975458503 -15.301882641995299 -0.007944844011217356 -15.302074864204043
1927 -0.007935624569654465 -15.309818266564953 -0.007953536650165915 -15.31002840085421
1928 -0.007937815366312861 -15.317756081931266 -0.00793710076250136 -15.31796550161671
1929 -0.007938139606267214 -15.325694221537534 -0.00793720269575715 -15.325902704312467
1930 -0.007937872828915716 -15.333632094366449 -0.007938379421830177 -15.333841083734297
1931 -0.007938221655786037 -15.341570316022235 -0.007937107793986797 -15.341778191528284
1932 -0.007933846022933722 -15.349504162045168 -0.007987153716385365 -15.34976534524467
1933 -0.007936912914738059 -15.357441074959906 -0.007935065357014538 -15.357700410601684
1934 -0.007937316782772541 -15.365378391742679 -0.007937142578884959 -15.36563755318057
1935 -0.007937194453552366 -15.373315586196231 -0.00793835511431098 -15.37357590829488
1936 -0.007937360042706131 -15.381252946238938 -0.007937308494001627 -15.381513216788882
1937 -0.007937502628192306 -15.38919044886713 -0.007938248431310057 -15.389451465220192
1938 -0.007937415782362223 -15.397127864649491 -0.007936766417697073 -15.397388231637889
1939 -0.007937436643987893 -15.40506530129348 -0.007938030967488885 -15.405326262605378
1940 -0.007937319716438651 -15.413002621009918 -0.007939992239698768 -15.413266254845077
1941 -0.007937127724289894 -15.420939748734208 -0.007937154825776815 -15.421203409670854
1942 -0.007937770429998636 -15.428877519164207 -0.007936225272715092 -15.429139634943569
1943 -0.00793746141716838 -15.436814980581374 -0.007938764011487364 -15.437078398955057
1944 -0.007937351195141672 -15.444752331776517 -0.00793687142431736 -15.445015270379374
1945 -0.007937520276755095 -15.452689852053272 -0.007936769165098667 -15.452952039544472
1946 -0.007937351614236832 -15.460627203667508 -0.007942846417427063 -15.460894885961899
1947 -0.007936107832938433 -15.468563311500446 -0.007926375977694989 -15.468821261939594
1948 -0.007938392367213965 -15.47650170386766 -0.007938211131840945 -15.476759473071434
1949 -0.007937929313629865 -15.48443963318129 -0.007936111744493246 -15.484695584815928
1950 -0.007938196370378136 -15.49237782955167 -0.007943447632715105 -15.492639032448643
1951 -0.007939150091260672 -15.50031697964293 -0.007938723871484398 -15.500577756320128
1952 -0.007938084565103054 -15.508255064208033 -0.007937255688011647 -15.50851501200814
1953 -0.007938099000602961 -15.516193163208635 -0.007937191287055612 -15.516452203295195
1954 -0.007940338272601367 -15.524133501481236 -0.007956808293238282 -15.524409011588434
1955 -0.007937756599858403 -15.532071258081094 -0.007935622334480285 -15.532344633922914
1956 -0.007936618104577065 -15.54000787618567 -0.007937052939087152 -15.540281686862002
1957 -0.007938376208767296 -15.547946252394437 -0.00793839585967362 -15.548220082721675
1958 -0.00793834077194333 -15.55588459316638 -0.007940525794401765 -15.556160608516077
1959 -0.007938236091285944 -15.563822829257667 -0.007936490513384343 -15.56409709902946
1960 -0.007938447128981351 -15.571761276386649 -0.00793376937508583 -15.572030868404546
1961 -0.007938773185014725 -15.579700049571663 -0.00791484722867608 -15.579945715633222
1962 -0.007938571181148291 -15.587638620752811 -0.007939186180010438 -15.587884901813233
1963 -0.007938548550009727 -15.595577169302821 -0.007938643731176854 -15.595823545544409
1964 -0.007937629008665681 -15.603514798311487 -0.007928278623148799 -15.603751824167558
1965 -0.007938754092901946 -15.611453552404388 -0.007935816887766123 -15.611687641055324
1966 -0.007939032325521112 -15.619392584729908 -0.00793930604122579 -15.61962694709655
1967 -0.007939066179096699 -15.627331650909005 -0.00793885812163353 -15.627565805218184
1968 -0.007937645260244607 -15.63526929616925 -0.007941609621047974 -15.635507414839232
1969 -0.007938175788149237 -15.6432074719574 -0.007938570622354747 -15.643445985461586
1970 -0.007938741939142346 -15.651146213896542 -0.007938150921836496 -15.651384136383422
1971 -0.007938292762264609 -15.659084506658807 -0.007950720749795437 -15.659334857133217
1972 -0.007938483031466603 -15.667022989690274 -0.007939504738897086 -15.667274361872114
1973 -0.007937993947416544 -15.67496098363769 -0.007939131138846279 -15.67521349301096
1974 -0.007938251178711653 -15.682899234816402 -0.007938258396461607 -15.68315175140742
1975 -0.007938566152006388 -15.690837800968408 -0.007938357582315803 -15.691090108989735
1976 -0.007939884345978499 -15.698777685314386 -0.00792264766059816 -15.699012756650333
1977 -0.007939332351088523 -15.706717017665476 -0.007944052200764417 -15.706956808851098
1978 -0.007938767783343792 -15.71465578544882 -0.00794574967585504 -15.714902558526953
1979 -0.007936614425852894 -15.722592399874673 -0.007943766936659814 -15.722846325463612
1980 -0.007938015507534146 -15.730530415382207 -0.007903545303270221 -15.730749870766882
1981 -0.007939033396542072 -15.73846944877875 -0.007941493764519691 -15.738691364531402
1982 -0.007938954001292586 -15.746408402780043 -0.00794001598842442 -15.746631380519826
1983 -0.007938927318900824 -15.754347330098943 -0.00793857043609023 -15.754569950955917
1984 -0.007939053047448397 -15.76228638314639 -0.00793912522494793 -15.762509076180864
1985 -0.007938953442499041 -15.77022533658889 -0.007938467245548964 -15.770447543426412
1986 -0.007938937656581402 -15.778164274245471 -0.007938937470316886 -15.77838648089673
1987 -0.007938628131523729 -15.786102902376994 -0.007938612625002861 -15.786325093521732
1988 -0.007939452631399035 -15.794042355008393 -0.007950496720150113 -15.794275590241883
1989 -0.007938811928033829 -15.801981166936427 -0.007940191309899092 -15.802215781551782
1990 -0.007938720239326357 -15.809919887175754 -0.007940487517043949 -15.810156269068825
1991 -0.007938725408166647 -15.81785861258392 -0.007935134880244731 -15.81809140394907
1992 -0.007938143564388156 -15.825796756148309 -0.007933818548917771 -15.826025222497988
1993 -0.007939531980082393 -15.83373628812839 -0.007937423698604108 -15.833962646196591
1994 -0.00793901365250349 -15.841675301780894 -0.007939722435548902 -15.84190236863214
1995 -0.007938863476738334 -15.849614165257632 -0.007921869540587068 -15.849824238172726
1996 -0.00793768921867013 -15.857551854476302 -0.00794473486021161 -15.857768973032938
1997 -0.007938412297517062 -15.865490266773818 -0.007932149851694704 -15.865701122884632
1998 -0.00793912373483181 -15.873429390508651 -0.007939750188961625 -15.873640873073594
1999 -0.007938793301582337 -15.881368183810233 -0.007940029818564653 -15.881580902892159
2000 -0.007938876235857605 -15.889307060046091 -0.007936112070456147 -15.889517014962616
