# Supplementary material for: Learning nonequilibrium statistical mechanics and dynamical phase transitions
Source: Nat Commun. 2024 Feb 6;15:1117. doi: 10.1038/s41467-024-45172-8 (PMC10847122; doi:10.1038/s41467-024-45172-8)
Supplement: Supplementary file 4 — Supplementary Data 1 [file 41467_2024_45172_MOESM4_ESM.zip › DPT-main/PlotTemplate/plot_KL_divergence/out/finite_time/SE/L4_D2W32K5_E100BS1k/logs-1.65/log.txt]

1 -0.0072192750871181485 -0.0072192750871181485 -0.0072201888775452975 -0.0072201888775452975
2 -0.007218515267595649 -0.014437790354713797 -0.00721872893627733 -0.014438917813822626
3 -0.007213122840039432 -0.021650913194753228 -0.007213412271812558 -0.021652330085635184
4 -0.0072113634319975976 -0.028862276626750824 -0.007211622106842697 -0.02886395219247788
5 -0.007211198448203504 -0.03607347507495433 -0.007211542990989983 -0.036075495183467865
6 -0.007208953402005136 -0.04328242847695946 -0.007209764001891017 -0.04328525918535888
7 -0.007202843227423728 -0.05048527170438319 -0.007203474454581737 -0.050488733639940615
8 -0.007200979208573699 -0.057686250912956885 -0.0072008649120107295 -0.05768959855195135
9 -0.007199876382946968 -0.06488612729590386 -0.007200030889362097 -0.06488962944131345
10 -0.007196086458861828 -0.07208221375476569 -0.007196032325737178 -0.07208566176705063
11 -0.007198604056611657 -0.07928081781137734 -0.00719934341032058 -0.0792850051773712
12 -0.007196319987997413 -0.08647713779937476 -0.007196213747374713 -0.08648121892474592
13 -0.007192608364857733 -0.09366974616423249 -0.007192372996360064 -0.09367359192110598
14 -0.007190296752378344 -0.10086004291661083 -0.007190705020911991 -0.10086429694201797
15 -0.007189222751185298 -0.10804926566779613 -0.007189834187738597 -0.10805413112975656
16 -0.007188483234494924 -0.11523774890229105 -0.007188713038340211 -0.11524284416809677
17 -0.007184931379742921 -0.12242268028203397 -0.007186191715300083 -0.12242903588339685
18 -0.007180618029087782 -0.12960329831112175 -0.007181139476597309 -0.12961017535999417
19 -0.007181353960186243 -0.13678465227130798 -0.007180392206646502 -0.13679056756664068
20 -0.00717774466611445 -0.14396239693742244 -0.007178713963367045 -0.14396928153000774
21 -0.0071773437783122064 -0.15113974071573463 -0.007174433278851211 -0.15114371480885894
22 -0.007175628305412829 -0.15831536902114746 -0.007168520335108041 -0.15831223514396697
23 -0.00717709525488317 -0.16549246427603062 -0.007158280955627561 -0.16547051609959454
24 -0.007164709037169814 -0.17265717331320043 -0.00720447925850749 -0.17267499535810202
25 -0.0071741064544767145 -0.17983127976767715 -0.0071717795683071016 -0.17984677492640913
26 -0.0071756669087335466 -0.1870069466764107 -0.007172114634886384 -0.1870188895612955
27 -0.007170786545611918 -0.19417773322202264 -0.0071719089755788445 -0.19419079853687435
28 -0.007168191159144044 -0.2013459243811667 -0.007171010226011276 -0.20136180876288562
29 -0.0071709533920511605 -0.20851687777321784 -0.0071774981915950775 -0.2085393069544807
30 -0.0071683221263811 -0.21568519989959895 -0.00716914045624435 -0.21570844741072503
31 -0.0071696322178468105 -0.22285483211744575 -0.007162739685736596 -0.22287118709646164
32 -0.007171923131681979 -0.23002675524912772 -0.007193008088506758 -0.2300641951849684
33 -0.007159313024021685 -0.2371860682731494 -0.007171307457610965 -0.23723550264257937
34 -0.007161037670448423 -0.24434710594359782 -0.00716589679941535 -0.2444013994419947
35 -0.007161761214956641 -0.25150886715855447 -0.0071768259396776555 -0.25157822538167235
36 -0.007160556712187826 -0.2586694238707423 -0.007160407188348472 -0.25873863257002083
37 -0.007157423812896013 -0.26582684768363835 -0.007159390999004245 -0.2658980235690251
38 -0.00715398343745619 -0.27298083112109456 -0.007158414134755731 -0.2730564377037808
39 -0.007156690931878984 -0.28013752205297354 -0.007155265309847891 -0.2802117030136287
40 -0.007152780331671238 -0.28729030238464476 -0.007154588191770017 -0.2873662912053987
41 -0.007162230950780213 -0.294452533335425 -0.007143783173523844 -0.2945100743789225
42 -0.007153608207590878 -0.30160614154301585 -0.007155302981846035 -0.30166537736076854
43 -0.007163639296777546 -0.3087697808397934 -0.007179504306986928 -0.3088448816677555
44 -0.0071501854807138445 -0.31591996632050723 -0.007148578646592796 -0.3159934603143483
45 -0.007150300731882453 -0.32307026705238967 -0.007146782288327813 -0.3231402426026761
46 -0.0071508218068629505 -0.3302210888592526 -0.007151224813424051 -0.33029146741610016
47 -0.007193248067051172 -0.3374143369263038 -0.007083927397616208 -0.33737539481371637
48 -0.007154903095215559 -0.34456924002151934 -0.007161176227964461 -0.34453657104168084
49 -0.007154481369070709 -0.35172372139059005 -0.007151349144987762 -0.3516879201866686
50 -0.007150112162344157 -0.35887383355293423 -0.007152236322872341 -0.35884015650954093
51 -0.007153181778267026 -0.36602701533120124 -0.007132108346559108 -0.3659722648561
52 -0.007150931260548532 -0.3731779465917498 -0.007139767496846616 -0.37311203235294665
53 -0.007153466483578086 -0.38033141307532786 -0.007161232037469744 -0.3802732643904164
54 -0.007147939805872738 -0.3874793528812006 -0.007139331055805087 -0.38741259544622153
55 -0.007150289160199464 -0.39462964204140005 -0.007145702140405774 -0.3945582975866273
56 -0.007148707844316959 -0.40177834988571703 -0.007148304651491344 -0.40170660223811866
57 -0.007150624878704548 -0.4089289747644216 -0.0071816719369962815 -0.4088882741751149
58 -0.007147073978558183 -0.41607604874297976 -0.007144170417450369 -0.4160324445925653
59 -0.007145743677392602 -0.4232217924203724 -0.007150833774358034 -0.4231832783669233
60 -0.007142560416832566 -0.430364352837205 -0.00714130811393261 -0.4303245864808559
61 -0.00714360720012337 -0.43750796003732834 -0.007143578352406621 -0.43746816483326256
62 -0.0071418652776628734 -0.4446498253149912 -0.007141974871046841 -0.4446101397043094
63 -0.007140045939013362 -0.45178987125400455 -0.007144617754966021 -0.4517547574592754
64 -0.007140387501567602 -0.45893025875557214 -0.007153385016135871 -0.4589081424754113
65 -0.007140972279012203 -0.46607123103458437 -0.007143877749331296 -0.46605202022474257
66 -0.007140925130806863 -0.47321215616539125 -0.007142528146505356 -0.4731945483712479
67 -0.007138266577385366 -0.4803504227427766 -0.007142640091478825 -0.4803371884627267
68 -0.007137739798054099 -0.4874881625408307 -0.007136956765316426 -0.48747414522804317
69 -0.00713877824600786 -0.49462694078683855 -0.007138004852458834 -0.494612150080502
70 -0.007146416138857603 -0.5017733569256961 -0.00712011237628758 -0.5017322624567896
71 -0.007142666773870587 -0.5089160236995667 -0.0071613100124523045 -0.5088935724692419
72 -0.007126752519980073 -0.5160427762195468 -0.00718014573212713 -0.516073718201369
73 -0.007134806690737605 -0.5231775829102844 -0.007136468263342977 -0.5232101864647121
74 -0.007132462039589882 -0.5303100449498742 -0.007130510173738003 -0.5303406966384501
75 -0.007135150744579733 -0.5374451956944539 -0.007117390795610845 -0.5374580874340609
76 -0.007136402023024857 -0.5445815977174788 -0.007143890880979597 -0.5446019783150404
77 -0.0071299726143479345 -0.5517115703318267 -0.007149283494800329 -0.5517512618098408
78 -0.007132933312095702 -0.5588445036439225 -0.0071278734831139445 -0.5588791352929547
79 -0.007135893101803958 -0.5659803967457264 -0.007138117123395205 -0.5660172524163499
80 -0.007130133314058184 -0.5731105300597846 -0.007131760683842003 -0.573149013100192
81 -0.00713000048417598 -0.5802405305439606 -0.007127251592464745 -0.5802762646926567
82 -0.007131720520555973 -0.5873722510645166 -0.007131266593933106 -0.5874075312865898
83 -0.007132691284641624 -0.5945049423491583 -0.0071240553166717294 -0.5945315866032616
84 -0.007128236093558371 -0.6016331784427167 -0.007137244986370206 -0.6016688315896318
85 -0.0071304620709270235 -0.6087636405136437 -0.007125604245811701 -0.6087944358354435
86 -0.0071336629567667845 -0.6158973034704105 -0.007124602934345603 -0.615919038769789
87 -0.0071292812004685405 -0.623026584670879 -0.0071297908201813694 -0.6230488295899704
88 -0.007127129333093762 -0.6301537140039728 -0.007126124459318817 -0.6301749540492892
89 -0.007127200253307819 -0.6372809142572806 -0.0071421361993998286 -0.6373170902486891
90 -0.007128340867348015 -0.6444092551246287 -0.007138777268119156 -0.6444558675168083
91 -0.007126526674255729 -0.6515357817988844 -0.007138307858258486 -0.6515941753750668
92 -0.007126410445198417 -0.6586621922440828 -0.007122123544104397 -0.6587162989191712
93 -0.007150887488387525 -0.6658130797324704 -0.007053420203737915 -0.665769719122909
94 -0.007128223124891519 -0.6729413028573619 -0.007126210606656969 -0.672895929729566
95 -0.007130406447686255 -0.6800717093050481 -0.007139573176391423 -0.6800355029059575
96 -0.007128506666049361 -0.6872002159710975 -0.007126773172058165 -0.6871622760780156
97 -0.007117951801046729 -0.6943181677721442 -0.0070854478748515245 -0.6942477239528672
98 -0.007129616569727659 -0.7014477843418718 -0.007129043689928949 -0.7013767676427961
99 -0.007127565192058682 -0.7085753495339305 -0.007127480790950358 -0.7085042484337465
100 -0.007126263785175979 -0.7157016133191065 -0.007125910534523427 -0.7156301589682699
101 -0.007127506961114705 -0.7228291202802213 -0.007123972801491618 -0.7227541317697614
102 -0.00712820035405457 -0.7299573206342759 -0.007125210855156184 -0.7298793426249176
103 -0.0070825704839080576 -0.7370398911181839 -0.006943929544650018 -0.7368232721695677
104 -0.007131648832000792 -0.7441715399501847 -0.00712795618455857 -0.7439512283541262
105 -0.007129175961017609 -0.7513007159112023 -0.007128981431014836 -0.751080209785141
106 -0.007128883176483214 -0.7584295990876855 -0.007128272345289588 -0.7582084821304306
107 -0.007128575397655368 -0.7655581744853408 -0.007126476638950408 -0.765334958769381
108 -0.007128391065634787 -0.7726865655509756 -0.007128128153271973 -0.772463086922653
109 -0.007127210428006947 -0.7798137759789825 -0.007118705450557173 -0.7795817923732101
110 -0.00712890881113708 -0.7869426847901195 -0.007143060071393847 -0.786724852444604
111 -0.0071276392787694934 -0.794070324068889 -0.007128109503537416 -0.7938529619481414
112 -0.007136149518191815 -0.8012064735870809 -0.007175321178510785 -0.8010282831266522
113 -0.007123656431213021 -0.8083301300182939 -0.007115027634426951 -0.8081433107610791
114 -0.007124889455735683 -0.8154550194740295 -0.007125678122974932 -0.8152689888840541
115 -0.007120848307386041 -0.8225758677814156 -0.007086754054762423 -0.8223557429388165
116 -0.00712560995016247 -0.829701477731578 -0.007128530135378242 -0.8294842730741948
117 -0.007125076185911894 -0.8368265539174898 -0.007123278081417083 -0.8366075511556119
118 -0.007128624082542956 -0.8439551780000328 -0.0071103281108662484 -0.8437178792664781
119 -0.007125608110800386 -0.8510807861108333 -0.007127573527395725 -0.8508454527938738
120 -0.007123688445426523 -0.8582044745562598 -0.0071262331446632745 -0.8579716859385371
121 -0.007103003561496735 -0.8653074781177565 -0.0071669241413474085 -0.8651386100798846
122 -0.007120857457630336 -0.8724283355753869 -0.00712578899692744 -0.872264399076812
123 -0.0071216614451259375 -0.8795499970205128 -0.00712207390461117 -0.8793864729814231
124 -0.007120181387290358 -0.8866701784078032 -0.00711940040346235 -0.8865058733848855
125 -0.007120750518515706 -0.8937909289263188 -0.007120924047194421 -0.89362679743208
126 -0.00712114293128252 -0.9009120718576014 -0.007131656096316874 -0.9007584535283968
127 -0.007120478502474725 -0.9080325503600761 -0.00711333288345486 -0.9078717864118516
128 -0.007121547660790384 -0.9151540980208666 -0.007127714017406106 -0.9149995004292577
129 -0.007118659582920373 -0.9222727576037869 -0.007124225096777082 -0.9221237255260348
130 -0.007119930465705693 -0.9293926880694926 -0.0071209438377991315 -0.929244669363834
131 -0.007125171087682247 -0.9365178591571749 -0.007295829197391868 -0.9365404985612259
132 -0.007114085112698376 -0.9436319442698733 -0.007117030001245439 -0.9436575285624713
133 -0.007114632893353701 -0.950746577163227 -0.007116576819680631 -0.9507741053821519
134 -0.007113457098603249 -0.9578600342618302 -0.007113299472257495 -0.9578874048544094
135 -0.007115293480455876 -0.9649753277422861 -0.007112865056842566 -0.965000269911252
136 -0.007114982907660305 -0.9720903106499464 -0.007115063956007361 -0.9721153338672593
137 -0.007114390376955271 -0.9792047010269017 -0.007114678830839693 -0.9792300126980991
138 -0.007113870629109442 -0.9863185716560111 -0.007116069481708109 -0.9863460821798071
139 -0.007113873888738453 -0.9934324455447495 -0.0071136076701805 -0.9934596898499877
140 -0.007113213301636279 -1.0005456588463857 -0.007112252642400563 -1.0005719424923882
141 -0.007113872491754591 -1.0076595313381402 -0.0071209311252459885 -1.0076928736176343
142 -0.0071130873868241904 -1.0147726187249644 -0.007115030847489834 -1.0148079044651241
143 -0.007112380838952959 -1.0218849995639174 -0.007131659146398306 -1.0219395636115225
144 -0.0071144161047413945 -1.0289994156686588 -0.007128821057267487 -1.02906838466879
145 -0.007112168776802719 -1.0361115844454616 -0.007112012524157762 -1.0361803971929477
146 -0.007111629797145724 -1.0432232142426072 -0.0071067048702389 -1.0432871020631866
147 -0.007112260442227125 -1.0503354746848343 -0.007117253146134317 -1.050404355209321
148 -0.007112338091246784 -1.0574478127760811 -0.0071213989518582824 -1.0575257541611793
149 -0.007109086005948484 -1.0645568987820295 -0.007121000019833445 -1.0646467541810127
150 -0.007110317563638091 -1.0716672163456675 -0.007123303506523371 -1.0717700576875362
151 -0.007114050118252635 -1.0787812664639203 -0.00707453244831413 -1.0788445901358503
152 -0.007111051399260759 -1.085892317863181 -0.007112934510223568 -1.085957524646074
153 -0.007111479435116053 -1.093003797298297 -0.007108301273547113 -1.093065825919621
154 -0.007112028659321368 -1.1001158259576185 -0.007113324804231524 -1.1001791507238525
155 -0.007110268669202923 -1.1072260946268213 -0.0071016805479303 -1.1072808312717828
156 -0.007113553979434073 -1.1143396486062553 -0.007121795788407326 -1.11440262706019
157 -0.007110092882066965 -1.1214497414883222 -0.007126402668654918 -1.121529029728845
158 -0.007111794012598693 -1.1285615355009209 -0.0071165347937494515 -1.1286455645225943
159 -0.007110965927131474 -1.1356725014280524 -0.0071119522675871846 -1.1357575167901814
160 -0.007108970568515361 -1.1427814719965679 -0.007111050398088991 -1.1428685671882703
161 -0.00711437757126987 -1.1498958495678377 -0.007071676128543913 -1.1499402433168142
162 -0.007111496804282069 -1.1570073463721198 -0.007117073889821768 -1.157057317206636
163 -0.007110088202171028 -1.1641174345742908 -0.007104611373506486 -1.1641619285801426
164 -0.007132356730289757 -1.1712497913045805 -0.007029897090978921 -1.1711918256711216
165 -0.0071136087877675894 -1.1783634000923482 -0.007106715813279152 -1.1782985414844007
166 -0.007112558605149389 -1.1854759586974977 -0.007111296872608364 -1.185409838357009
167 -0.0071118168998509645 -1.1925877755973486 -0.007112415856681764 -1.1925222542136908
168 -0.007113323733210564 -1.1997010993305592 -0.007104880572296679 -1.1996271347859875
169 -0.007113014487549663 -1.206814113818109 -0.007107809651643038 -1.2067349444376305
170 -0.00711238591466099 -1.21392649973277 -0.007112099416553974 -1.2138470438541844
171 -0.007111899531446397 -1.2210383992642162 -0.007189344894140959 -1.2210363887483253
172 -0.007109587406739592 -1.2281479866709557 -0.007113449415192008 -1.2281498381635174
173 -0.007111100037582219 -1.235259086708538 -0.007111086905933916 -1.2352609250694513
174 -0.00711114788427949 -1.2423702345928176 -0.007113569509238004 -1.2423744945786892
175 -0.007098678406327963 -1.2494689129991456 -0.007143994281068444 -1.2495184888597577
176 -0.00710892048664391 -1.2565778334857896 -0.007113160472363234 -1.256631649332121
177 -0.007108383323065936 -1.2636862168088554 -0.007106922753155232 -1.2637385720852763
178 -0.007105606887489557 -1.270791823696345 -0.0070760727394372225 -1.2708146448247135
179 -0.0071111809695139526 -1.2779030046658588 -0.0071114013902842995 -1.2779260462149977
180 -0.007125956355594099 -1.285028961021453 -0.007038173219189048 -1.2849642194341868
181 -0.007109308755025268 -1.2921382697764783 -0.0071159379556775095 -1.2920801573898644
182 -0.007109854067675769 -1.299248123844154 -0.007109250919893384 -1.2991894083097577
183 -0.007110014744102955 -1.306358138588257 -0.007109177531674504 -1.3062985858414322
184 -0.007111474359408021 -1.313469612947665 -0.007108103390783072 -1.3134066892322154
185 -0.007111205393448472 -1.3205808183411136 -0.007107715425081551 -1.320514404657297
186 -0.0071115891449153425 -1.327692407486029 -0.007115527661517263 -1.3276299323188143
187 -0.007113729114644229 -1.3348061366006732 -0.00714010950177908 -1.3347700418205934
188 -0.007110125478357076 -1.3419162620790301 -0.007107302080839872 -1.3418773439014333
189 -0.0071088227210566405 -1.3490250848000869 -0.0071122824447229505 -1.3489896263461563
190 -0.007109609828330576 -1.3561346946284174 -0.007109865173697471 -1.3560994915198537
191 -0.0071141243446618315 -1.3632488189730791 -0.007105237059295178 -1.3632047285791489
192 -0.0071089906385168435 -1.370357809611596 -0.007110862503759563 -1.3703155910829083
193 -0.007128893816843629 -1.3774867034284397 -0.007036409853026271 -1.3773520009359346
194 -0.007113420777022839 -1.3846001242054626 -0.007112836022861302 -1.384464836958796
195 -0.007110651466064155 -1.3917107756715268 -0.007110453280620277 -1.3915752902394163
196 -0.0071109836921095845 -1.3988217593636363 -0.007109864777885377 -1.3986851550173016
197 -0.007110390742309391 -1.4059321501059456 -0.007111002528108657 -1.4057961575454103
198 -0.007112037832848727 -1.4130441879387943 -0.007104653306305409 -1.4129008108517158
199 -0.0071088463999331 -1.4201530343387274 -0.007092447043396533 -1.4199932578951124
200 -0.0071153401397168635 -1.4272683744784442 -0.00709939377848059 -1.4270926516735931
201 -0.007107347180135548 -1.4343757216585797 -0.0071348384721204635 -1.4342274901457135
202 -0.007108443370088935 -1.4414841650286687 -0.007107508718036115 -1.4413349988637496
203 -0.007109374343417585 -1.4485935393720863 -0.007090570731088519 -1.448425569594838
204 -0.007110183872282505 -1.4557037232443688 -0.007089919620193541 -1.4555154892150315
205 -0.007110539101995527 -1.4628142623463642 -0.007111845235340297 -1.4626273344503717
206 -0.0071107418276369575 -1.4699250041740013 -0.007121277647092939 -1.4697486120974648
207 -0.0071094437735155225 -1.4770344479475168 -0.007102641649544239 -1.476851253747009
208 -0.007111376849934459 -1.4841458247974513 -0.007118277926929295 -1.4839695316739383
209 -0.007106859120540321 -1.4912526839179916 -0.007081634132191539 -1.4910511658061298
210 -0.007116015744395554 -1.498368699662387 -0.007088845642283559 -1.4981400114484134
211 -0.007110871933400631 -1.5054795715957876 -0.007112268032506109 -1.5052522794809196
212 -0.00711062338668853 -1.512590194982476 -0.007108094426803291 -1.512360373907723
213 -0.00711227257270366 -1.5197024675551798 -0.007121258648112416 -1.5194816325558353
214 -0.007110459636896849 -1.5268129271920767 -0.007109501399099827 -1.5265911339549352
215 -0.007104012346826494 -1.5339169395389032 -0.007136659556999802 -1.533727793511935
216 -0.007110408740118146 -1.5410273482790213 -0.0071319634793326255 -1.5408597569912674
217 -0.007107319822534919 -1.5481346681015562 -0.0071075668325647715 -1.5479673238238323
218 -0.007102817436680198 -1.5552374855382365 -0.007053609774447978 -1.5550209335982803
219 -0.007109344890341163 -1.5623468304285777 -0.007107316213659942 -1.5621282498119402
220 -0.007109308126382529 -1.5694561385549601 -0.007110638637095689 -1.5692388884490358
221 -0.007107590395025909 -1.576563728949986 -0.007090564933605492 -1.5763294533826413
222 -0.007108308933675289 -1.5836720378836613 -0.007134115626104176 -1.5834635690087455
223 -0.007108831545338035 -1.5907808694289993 -0.007116454932838678 -1.5905800239415842
224 -0.007107370579615235 -1.5978882400086145 -0.007090059923939407 -1.5976700838655236
225 -0.007107052206993103 -1.6049952922156077 -0.007090574665926397 -1.60476065853145
226 -0.007108211470767856 -1.6121035036863756 -0.0071120868436992165 -1.6118727453751491
227 -0.007107970584183931 -1.6192114742705594 -0.007104295655153692 -1.6189770410303028
228 -0.00710736489854753 -1.626318839169107 -0.007144947140477598 -1.6261219881707805
229 -0.007106541120447218 -1.6334253802895542 -0.007104087807238102 -1.6332260759780186
230 -0.0071069550234824416 -1.6405323353130365 -0.007102909032255411 -1.640328985010274
231 -0.007100493740290403 -1.6476328290533269 -0.007052175560966134 -1.64738116057124
232 -0.007107818010263145 -1.65474064706359 -0.0071031630504876375 -1.6544843236217277
233 -0.007111987355165184 -1.6618526344187552 -0.007133650337345898 -1.6616179739590735
234 -0.00710736180189997 -1.6689599962206552 -0.0071068407967686655 -1.6687248147558422
235 -0.00710723667871207 -1.6760672328993673 -0.007108228420838714 -1.675833043176681
236 -0.007105768239125609 -1.6831730011384929 -0.007149497186765075 -1.6829825403634462
237 -0.007107905205339193 -1.690280906343832 -0.007121260068379343 -1.6901038004318256
238 -0.007105545164085925 -1.697386451507918 -0.007105559762567282 -1.697209360194393
239 -0.007105466048233211 -1.7044919175561513 -0.007104149856604636 -1.7043135100509976
240 -0.007105908263474703 -1.711597825819626 -0.0071017981972545385 -1.7114153082482522
241 -0.007106429128907621 -1.7187042549485336 -0.007107777846977114 -1.7185230860952292
242 -0.007106912415474653 -1.7258111673640082 -0.007103351876139641 -1.7256264379713688
243 -0.00710483924485743 -1.7329160066088656 -0.007104773307219148 -1.732731211278588
244 -0.007105768984183669 -1.7400217755930492 -0.007101763831451535 -1.7398329751100394
245 -0.0071050602244213225 -1.7471268358174705 -0.0070764836855232716 -1.7469094587955627
246 -0.007107058959081769 -1.7542338947765523 -0.007119959592819214 -1.754029418388382
247 -0.007107605948112905 -1.7613415007246653 -0.007079624594189227 -1.7611090429825713
248 -0.007106723473407328 -1.7684482241980726 -0.007113437121734023 -1.7682224801043054
249 -0.007106369943358004 -1.7755545941414306 -0.007108299690298736 -1.775330779794604
250 -0.007104510976932943 -1.7826591051183636 -0.007121304515749216 -1.7824520843103533
251 -0.007104063453152776 -1.7897631685715163 -0.00711568403057754 -1.7895677683409308
252 -0.007105298736132681 -1.796868467307649 -0.007105855015106499 -1.7966736233560372
253 -0.007105178362689912 -1.8039736456703388 -0.007104320917278528 -1.8037779442733157
254 -0.007105004135519266 -1.811078649805858 -0.007102479157038033 -1.8108804234303537
255 -0.007104659778997302 -1.8181833095848552 -0.007097998773679138 -1.817978422204033
256 -0.007103940984234214 -1.8252872505690894 -0.007128153019584716 -1.8251065752236177
257 -0.00710231049451977 -1.8323895610636092 -0.007093852153047919 -1.8322004273766657
258 -0.007104809279553592 -1.8394943703431628 -0.0071046322118490934 -1.8393050595885148
259 -0.00710391669999808 -1.8465982870431608 -0.0070974235888570545 -1.8464024831773718
260 -0.007101595727726817 -1.8536998827708875 -0.007062764558941126 -1.853465247736313
261 -0.007105190260335803 -1.8608050730312233 -0.00711149733979255 -1.8605767450761055
262 -0.007106090080924332 -1.8679111631121477 -0.007116738962940872 -1.8676934840390464
263 -0.007104050531052053 -1.8750152136431997 -0.0070983037585392594 -1.8747917877975857
264 -0.007105730520561337 -1.882120944163761 -0.007101009995676577 -1.8818927977932622
265 -0.007103750924579799 -1.8892246950883407 -0.006999952998012304 -1.8888927507912745
266 -0.007108344230800867 -1.8963330393191415 -0.007108408468775451 -1.8960011592600499
267 -0.007106691505759955 -1.9034397308249016 -0.007108213612809777 -1.9031093728728596
268 -0.007107050274498761 -1.9105467810994003 -0.0071077743545174595 -1.910217147227377
269 -0.007106670178472996 -1.9176534512778733 -0.007109130779281258 -1.9173262780066582
270 -0.007107086735777557 -1.924760538013651 -0.0071112902369350195 -1.9244375682435932
271 -0.00710698904003948 -1.9318675270536905 -0.007047779159620404 -1.9314853474032136
272 -0.007107633398845792 -1.9389751604525363 -0.007105608703568578 -1.9385909561067822
273 -0.007107459381222725 -1.946082619833759 -0.007101934868842363 -1.9456928909756246
274 -0.007118793670088053 -1.9532014135038471 -0.007165609253570437 -1.952858500229195
275 -0.00710592744871974 -1.9603073409525669 -0.007105479273013771 -1.9599639795022088
276 -0.0071059929905459285 -1.9674133339431128 -0.007104202639311552 -1.9670681821415203
277 -0.00710571170784533 -1.974519045650958 -0.007119674165733158 -1.9741878563072535
278 -0.007104428298771381 -1.9816234739497294 -0.007114587957039476 -1.981302444264293
279 -0.007103853719308972 -1.9887273276690383 -0.0071103414986282585 -1.9884127857629212
280 -0.0071047628065571185 -1.9958320904755953 -0.007108089583925903 -1.9955208753468472
281 -0.007104580267332494 -2.002936670742928 -0.007102161482907832 -2.002623036829755
282 -0.007099335337989033 -2.010036006080917 -0.007152251782827079 -2.009775288612582
283 -0.007104930467903614 -2.0171409365488207 -0.007105781207792461 -2.0168810698203745
284 -0.007103984407149255 -2.02424492095597 -0.007105845049954951 -2.0239869148703296
285 -0.007104115816764534 -2.0313490367727347 -0.007100258604623377 -2.031087173474953
286 -0.0071036278968676925 -2.0384526646696024 -0.007101353933103382 -2.0381885274080562
287 -0.007104274374432862 -2.0455569390440353 -0.0071149183670058845 -2.0453034457750623
288 -0.0071046272525563834 -2.052661566296592 -0.007117719296365977 -2.0524211650714284
289 -0.007102424488402903 -2.0597639907849947 -0.0071034090593457225 -2.059524574130774
290 -0.007104126154445112 -2.06686811693944 -0.007102206093259155 -2.0666267802240332
291 -0.007106044120155275 -2.073974161059595 -0.006945549277588725 -2.073572329501622
292 -0.007106075785122812 -2.081080236844718 -0.0071082161739468575 -2.080680545675569
293 -0.007106315810233355 -2.0881865526549515 -0.007105748332105577 -2.0877862940076746
294 -0.007107371999882162 -2.0952939246548334 -0.007106857816688716 -2.094893151824363
295 -0.00710588120855391 -2.1023998058633873 -0.007104283617809415 -2.1019974354421724
296 -0.007105300202965736 -2.109505106066353 -0.00710668817628175 -2.109104123618454
297 -0.007105909218080342 -2.1166110152844335 -0.007104995660483837 -2.116209119278938
298 -0.0071073241997510195 -2.1237183394841845 -0.007130550383590162 -2.123339669662528
299 -0.007104594656266272 -2.130822934140451 -0.007110145827755332 -2.1304498154902833
300 -0.007104486250318587 -2.1379274203907697 -0.007100305170752108 -2.1375501206610354
301 -0.0071031352737918494 -2.1450305556645617 -0.007081097201444208 -2.1446312178624796
302 -0.007106255437247455 -2.1521368111018093 -0.007105434150435031 -2.1517366520129144
303 -0.0071045045740902426 -2.1592413156758994 -0.00710271077696234 -2.1588393627898768
304 -0.00710079160053283 -2.1663421072764324 -0.007111759390681982 -2.1659511221805587
305 -0.007103954022750258 -2.173446061299183 -0.007104164641350508 -2.173055286821909
306 -0.007105063647031784 -2.1805511249462146 -0.007108599203638733 -2.180163886025548
307 -0.007102575316093862 -2.1876537002623087 -0.007117711869068444 -2.1872815978946165
308 -0.007103786990046501 -2.194757487252355 -0.007105831685476005 -2.1943874295800927
309 -0.007103998609818518 -2.2018614858621737 -0.007104249694384635 -2.2014916792744774
310 -0.007104533538222313 -2.208966019400396 -0.007094496837817132 -2.2085861761122945
311 -0.0071145219961181285 -2.216080541396514 -0.007117445720359683 -2.2157036218326542
312 -0.007104181242175401 -2.2231847226386896 -0.00710292998701334 -2.2228065518196676
313 -0.007103963196277619 -2.2302886858349673 -0.00710619599558413 -2.2299127478152516
314 -0.007103758212178945 -2.2373924440471464 -0.007095174095593393 -2.237007921910845
315 -0.007104031089693308 -2.24449647513684 -0.007103988714516163 -2.2441119106253615
316 -0.007103097811341286 -2.251599572948181 -0.007104994100518525 -2.25121690472588
317 -0.0070910973707214 -2.2586906703189022 -0.007157949008978903 -2.2583748537348587
318 -0.007103195390664041 -2.265793865709566 -0.007101410604082048 -2.2654762643389406
319 -0.007101894938386977 -2.272895760647953 -0.007102610729634762 -2.272578875068575
320 -0.007103447197005152 -2.2799992078449582 -0.007097205636091531 -2.2796760807046668
321 -0.007105556200258434 -2.2871047640452167 -0.00714011169038713 -2.286816192395054
322 -0.007102200575172901 -2.2942069646203898 -0.0070975582581013445 -2.2939137506531555
323 -0.007101118564605713 -2.3013080831849955 -0.0071026376681402326 -2.3010163883212957
324 -0.00710154112894088 -2.3084096243139363 -0.007103435159660876 -2.308119823480957
325 -0.007101950910873711 -2.31551157522481 -0.0070921680191531776 -2.31521199150011
326 -0.0071012784726917745 -2.3226128536975015 -0.007106878445483744 -2.322318869945594
327 -0.0071039647096768025 -2.3297168184071784 -0.007114827795885503 -2.3294336977414796
328 -0.0071032189298421144 -2.3368200373370205 -0.007117105089128018 -2.3365508028306077
329 -0.007100299699231982 -2.3439203370362525 -0.00710698168259114 -2.3436577845131987
330 -0.00710314444731921 -2.3510234814835718 -0.007099337037652731 -2.3507571215508514
331 -0.007101144595071674 -2.3581246260786433 -0.007104113092646002 -2.3578612346434973
332 -0.007103044795803726 -2.365227670874447 -0.007094209454953671 -2.364955444098451
333 -0.00710159654263407 -2.372329267417081 -0.007102912687696516 -2.3720583567861477
334 -0.007100416766479612 -2.3794296841835605 -0.007088040374219418 -2.3791463971603672
335 -0.007101320382207632 -2.386531004565768 -0.0071031145285815 -2.386249511688949
336 -0.007101574051193893 -2.3936325786169617 -0.007103636697866023 -2.3933531483868147
337 -0.007100998517125845 -2.4007335771340874 -0.007101125316694379 -2.400454273703509
338 -0.007101530977524817 -2.407835108111612 -0.007101655122824013 -2.407555928826333
339 -0.007101769233122468 -2.4149368773447346 -0.007101345341652632 -2.4146572741679857
340 -0.007101814681664109 -2.4220386920263985 -0.007103289500810206 -2.421760563668796
341 -0.007101749745197594 -2.429140441771596 -0.007087772991508245 -2.4288483366603044
342 -0.0071017134469002485 -2.4362421552184963 -0.007098497450351715 -2.435946834110656
343 -0.007092368160374463 -2.4433345233788706 -0.007074643741361797 -2.443021477852018
344 -0.007103464030660689 -2.4504379874095314 -0.007109621190465987 -2.450131099042484
345 -0.007102273451164365 -2.457540260860696 -0.007106017461046577 -2.4572371165035305
346 -0.007096868217922747 -2.4646371290786186 -0.007055946602486074 -2.4642930631060165
347 -0.0071032463107258085 -2.4717403753893445 -0.007100056461058557 -2.471393119567075
348 -0.00710314093157649 -2.478843516320921 -0.007102883909828961 -2.478496003476904
349 -0.007102910056710243 -2.485946426377631 -0.007102738856337965 -2.485598742333242
350 -0.007102889590896666 -2.493049315968528 -0.007103933580219745 -2.4927026759134616
351 -0.00710259850602597 -2.5001519144745536 -0.007103565405122936 -2.4998062413185846
352 -0.0071026567369699475 -2.5072545712115235 -0.007103644986636936 -2.5069098863052215
353 -0.0071042464580386875 -2.5143588176695624 -0.007055423664860427 -2.513965309970082
354 -0.007103136787191033 -2.5214619544567536 -0.007105142553336918 -2.5210704525234187
355 -0.007102498784661293 -2.528564453241415 -0.007100358931347727 -2.5281708114547663
356 -0.007103294343687594 -2.5356677475851024 -0.007107203407213092 -2.5352780148619796
357 -0.0070898415287956595 -2.542757589113898 -0.007208050088956952 -2.5424860649509364
358 -0.00710095560643822 -2.5498585447203364 -0.007099177339114249 -2.5495852422900507
359 -0.0071003088029101494 -2.5569588535232466 -0.007099650567397475 -2.556684892857448
360 -0.007099479041062296 -2.5640583325643087 -0.007099737739190459 -2.5637846305966385
361 -0.00710053420625627 -2.571158866770565 -0.007101141009479761 -2.570885771606118
362 -0.007100269757211208 -2.5782591365277763 -0.007100259815342724 -2.577986031421461
363 -0.007100451434962451 -2.585359587962739 -0.007099997950717807 -2.585086029372179
364 -0.007100569573231042 -2.59246015753597 -0.007101298775523901 -2.592187328147703
365 -0.0071008800296112895 -2.5995610375655813 -0.0070958158001303675 -2.599283143947833
366 -0.007097165822051466 -2.606658203387633 -0.00712377242743969 -2.6064069163752728
367 -0.007099951501004398 -2.6137581548886373 -0.007100106216967106 -2.61350702259224
368 -0.007100142724812031 -2.620858297613449 -0.0070994713110849265 -2.620606493903325
369 -0.007099168095737696 -2.6279574657091866 -0.007100389059633017 -2.6277068829629577
370 -0.007099211472086609 -2.6350566771812733 -0.007097840937785804 -2.6348047239007437
371 -0.007101499545387924 -2.642158176726661 -0.00708693228662014 -2.6418916561873638
372 -0.00710021797567606 -2.649258394702337 -0.0070914023788645865 -2.648983058566228
373 -0.007099601975642145 -2.656357996677979 -0.007097212830558419 -2.6560802713967866
374 -0.007100314623676241 -2.6634583113016554 -0.007102000690065324 -2.663182272086852
375 -0.007100966339930892 -2.6705592776415865 -0.007107273070141673 -2.6702895451569937
376 -0.007107441313564777 -2.6776667189551513 -0.007105383928865195 -2.677394929085859
377 -0.007101283222436905 -2.6847680021775884 -0.007063560164533555 -2.6844584892503924
378 -0.0071014294167980555 -2.6918694315943865 -0.007102084532380104 -2.6915605737827724
379 -0.0071017584064975384 -2.698971190000884 -0.007102778577245772 -2.6986633523600183
380 -0.00710095395334065 -2.706072143954225 -0.007099807681515813 -2.705763160041534
381 -0.007108880230225623 -2.7131810241844505 -0.00709130554459989 -2.7128544655861337
382 -0.007101651607081294 -2.7202826757915317 -0.007106595137156546 -2.7199610607232905
383 -0.0071012394735589625 -2.7273839152650905 -0.007112530013546348 -2.7270735907368366
384 -0.00710284230299294 -2.7344867575680833 -0.007107951282523573 -2.73418154201936
385 -0.007101785251870751 -2.741588542819954 -0.007088010129518807 -2.741269552148879
386 -0.007102229236625135 -2.748690772056579 -0.007115607173182071 -2.748385159322061
387 -0.007101661898195744 -2.755792433954775 -0.007103910390287638 -2.7554890697123486
388 -0.007101414748467505 -2.7628938487032424 -0.007100836047902704 -2.7625899057602514
389 -0.00710010330658406 -2.7699939520098265 -0.007092360476963222 -2.7696822662372145
390 -0.007100017881020904 -2.7770939698908474 -0.007105372590012848 -2.7767876388272272
391 -0.007101609883829951 -2.7841955797746776 -0.007100031082518399 -2.7838876699097455
392 -0.007101128250360489 -2.791296708025038 -0.007101079495623708 -2.7909887494053693
393 -0.007100948551669717 -2.7983976565767077 -0.0071005563018843535 -2.798089305707254
394 -0.007100996980443597 -2.805498653557151 -0.007099525025114417 -2.805188830732368
395 -0.007101255632005632 -2.812599909189157 -0.007105797715485096 -2.812294628447853
396 -0.007100803428329527 -2.8197007126174864 -0.007100820564664901 -2.819395449012518
397 -0.0070943783037364485 -2.8267950909212227 -0.007302044820971787 -2.82669749383349
398 -0.007099652197211981 -2.8338947431184347 -0.007097497233189642 -2.8337949910666795
399 -0.00709846755489707 -2.8409932106733318 -0.007098754774779082 -2.8408937458414587
400 -0.007098644180223346 -2.848091854853555 -0.0070982315111905335 -2.8479919773526494
401 -0.007098205643706024 -2.8551900604972613 -0.0070974732050672175 -2.8550894505577165
402 -0.007097637164406478 -2.862287697661668 -0.007096568983979523 -2.862186019541696
403 -0.007097600167617202 -2.869385297829285 -0.007099373918026686 -2.8692853934597227
404 -0.0070987451821565625 -2.8764840430114416 -0.00709969827439636 -2.876385091734119
405 -0.007098299846984446 -2.883582342858426 -0.007097855512984097 -2.883482947247103
406 -0.007098743668757379 -2.8906810865271835 -0.007097557885572314 -2.890580505132675
407 -0.007098665321245789 -2.897779751848429 -0.007096763234585524 -2.8976772683672607
408 -0.007097780471667647 -2.904877532320097 -0.007098582363687456 -2.9047758507309482
409 -0.007100193062797189 -2.911977725382894 -0.007130861328914761 -2.911906712059863
410 -0.00709697213023901 -2.919074697513133 -0.0071111189434304835 -2.9190178310032935
411 -0.007097838958725333 -2.9261725364718587 -0.007097636070102453 -2.9261154670733958
412 -0.007101261429488659 -2.9332737979013475 -0.007084862212650478 -2.9332003292860462
413 -0.00709775323048234 -2.94037155113183 -0.007097077579237521 -2.940297406865284
414 -0.007097699353471399 -2.9474692504853013 -0.007096336223185062 -2.947393743088469
415 -0.007098321034573018 -2.9545675715198745 -0.0071058852132409814 -2.95449962830171
416 -0.007099228142760694 -2.9616667996626354 -0.007112041511572897 -2.961611669813283
417 -0.00709700807929039 -2.968763807741926 -0.007096308446489274 -2.9687079782597725
418 -0.007098507042974234 -2.9758623147849 -0.00709344067145139 -2.975801418931224
419 -0.0070969715481624005 -2.9829592863330627 -0.007100897771306336 -2.9829023167025306
420 -0.007098204921931028 -2.9900574912549938 -0.007095288787968457 -2.989997605490499
421 -0.007094496255740523 -2.997151987510734 -0.007111362274736166 -2.997108967765235
422 -0.007097344053909183 -3.0042493315646435 -0.007098292582668364 -3.0042072603479033
423 -0.007098222710192203 -3.0113475542748356 -0.007097944617271423 -3.0113052049651747
424 -0.00711029781959951 -3.018457852094435 -0.007189664291217923 -3.0184948692563927
425 -0.007097548409365118 -3.0255554005038 -0.007089823088608682 -3.025584692345001
426 -0.0070971705252304675 -3.0326525710290304 -0.007098586345091462 -3.032683278690093
427 -0.007096561044454575 -3.039749132073485 -0.00709909712895751 -3.0397823758190503
428 -0.007096704002469778 -3.046845836075955 -0.007095836754888296 -3.0468782125739384
429 -0.007097034296020865 -3.053942870371976 -0.007098049810156226 -3.0539762623840945
430 -0.00709705960471183 -3.0610399299766877 -0.0071010726504027845 -3.061077335034497
431 -0.007095992029644549 -3.0681359220063324 -0.007104000821709633 -3.068181335856207
432 -0.0070963590405881405 -3.0752322810469206 -0.007096518110483885 -3.075277853966691
433 -0.0070939724100753665 -3.082326253456996 -0.0070659125223755835 -3.0823437664890667
434 -0.0070966250030323865 -3.089422878460028 -0.007095907023176551 -3.0894396735122434
435 -0.007096982118673623 -3.096519860578702 -0.007097456743940711 -3.096537130256184
436 -0.0070968481013551354 -3.103616708680057 -0.007097327872179449 -3.1036344581283637
437 -0.0070981440832838414 -3.110714852763341 -0.00709049035795033 -3.110724948486314
438 -0.007097614556550979 -3.117812467319892 -0.007092994707636535 -3.1178179431939506
439 -0.0070967717794701455 -3.1249092390993622 -0.007094136695377529 -3.124912079889328
440 -0.007098674331791699 -3.132007913431154 -0.007063988293521106 -3.1319760681828495
441 -0.007099171401932836 -3.139107084833087 -0.007100879494100809 -3.1390769476769504
442 -0.007098422665148973 -3.146205507498236 -0.007096305629238487 -3.146173253306189
443 -0.007098266645334661 -3.1533037741435708 -0.0070905644912272695 -3.1532638177974164
444 -0.007093338691629469 -3.1603971128352004 -0.0071193210547789935 -3.1603831388521955
445 -0.00709865556564182 -3.1674957684008422 -0.007097977958619594 -3.1674811168108152
446 -0.00709822301287204 -3.1745939914137145 -0.007100024027749896 -3.174581140838565
447 -0.007101882970891893 -3.1816958743846064 -0.007101368764415384 -3.1816825096029806
448 -0.007098596449941397 -3.188794470834548 -0.0070980792632326485 -3.188780588866213
449 -0.007098080217838287 -3.195892551052386 -0.007096283626742661 -3.195876872492956
450 -0.007097588363103568 -3.2029901394154896 -0.007067690440453589 -3.2029445629334092
451 -0.007099275826476514 -3.210089415241966 -0.007099374383687973 -3.210043937317097
452 -0.007099253358319402 -3.2171886686002855 -0.007100199023261667 -3.217144136340359
453 -0.007100091851316393 -3.2242887604516017 -0.0070945726241916415 -3.2242387089645503
454 -0.007100776815786958 -3.231389537267389 -0.0070913092931732535 -3.2313300182577236
455 -0.007099790452048183 -3.238489327719437 -0.0070806816453114155 -3.238410699903035
456 -0.007099755760282278 -3.245589083479719 -0.007095878687687218 -3.2455065785907222
457 -0.007099523674696684 -3.2526886071544157 -0.007097622938454151 -3.2526042015291763
458 -0.0071043523494154215 -3.259792959503831 -0.00716253207065165 -3.259766733599828
459 -0.0070986949605867265 -3.266891654464418 -0.007103179069235921 -3.2668699126690637
460 -0.0070980345131829384 -3.273989688977601 -0.007098015584051609 -3.273967928253115
461 -0.007097711693495512 -3.2810874006710966 -0.007096526282839477 -3.2810644545359544
462 -0.007097985036671162 -3.288185385707768 -0.007098769629374146 -3.2881632241653285
463 -0.007098030112683773 -3.295283415820452 -0.007076700287871063 -3.2952399244531994
464 -0.007102974527515471 -3.302386390347967 -0.007039685780182481 -3.302279610233382
465 -0.007100015715695918 -3.309486406063663 -0.007097764336504042 -3.3093773745698862
466 -0.007099538412876427 -3.316585944476539 -0.007097662030719221 -3.3164750366006053
467 -0.007100251526571811 -3.323686196003111 -0.007104170694947243 -3.3235792072955523
468 -0.0071005315985530615 -3.330786727601664 -0.007101691467687488 -3.33068089876324
469 -0.007101401872932911 -3.337888129474597 -0.007054371433332563 -3.3377352701965726
470 -0.007101007294841111 -3.344989136769438 -0.007098763412795961 -3.3448340336093687
471 -0.007101133116520941 -3.352090269885959 -0.007100504334084689 -3.3519345379434533
472 -0.007100904057733714 -3.359191173943693 -0.00710512618534267 -3.359039664128796
473 -0.007100653275847435 -3.3662918272195403 -0.007104936009272933 -3.366144600138069
474 -0.007102001225575805 -3.373393828445116 -0.007097580819390714 -3.3732421809574595
475 -0.007099690195173025 -3.3804935186402894 -0.007117426651529968 -3.3803596076089897
476 -0.007100279675796628 -3.387593798316086 -0.007104671257548034 -3.387464278866538
477 -0.007101140590384603 -3.3946949389064707 -0.00712721433956176 -3.3945914932060997
478 -0.007100727618671953 -3.4017956665251425 -0.0071023950353264805 -3.401693888241426
479 -0.007099405187182129 -3.4088950717123248 -0.007099844026379287 -3.4087937322678052
480 -0.007108540972694755 -3.4160036126850195 -0.007072893413715064 -3.41586662568152
481 -0.007100618304684758 -3.423104230989704 -0.007104907673783601 -3.422971533355304
482 -0.007102870009839534 -3.4302071009995436 -0.007115238439291715 -3.4300867717945955
483 -0.0070980269694700835 -3.437305127969014 -0.007086628349497914 -3.4371734001440934
484 -0.00710004367865622 -3.44440517164767 -0.0071032584179192785 -3.444276658562013
485 -0.007108436711132526 -3.4515136083588027 -0.0071938230190426115 -3.4514704815810555
486 -0.007099291123449802 -3.4586128994822527 -0.0070942217949777845 -3.4585647033760334
487 -0.007098289043642581 -3.465711188525895 -0.007098142150789499 -3.465662845526823
488 -0.007098565390333533 -3.472809753916229 -0.0070983906975015994 -3.4727612362243243
489 -0.007098982017487288 -3.479908735933716 -0.0071008285274729134 -3.479862064751797
490 -0.007099203718826175 -3.487007939652542 -0.0070996097521856425 -3.486961674503983
491 -0.007098344643600285 -3.4941062842961426 -0.007099091005511582 -3.4940607655094946
492 -0.007097353064455092 -3.5012036373605975 -0.007097407057881355 -3.501158172567376
493 -0.0070980512769892815 -3.508301688637587 -0.0070996436988934875 -3.5082578162662696
494 -0.007098297472111881 -3.5153999861096987 -0.0070986113976687195 -3.515356427663938
495 -0.007098342385143041 -3.5224983284948417 -0.007097569922916591 -3.522453997586855
496 -0.007096169563010335 -3.529594498057852 -0.007070432370528579 -3.5295244299573834
497 -0.0070989961503073575 -3.5366934942081594 -0.007096625654958189 -3.5366210556123416
498 -0.0070998226292431355 -3.5437933168374025 -0.007108698040246964 -3.5437297536525887
499 -0.007097803032957017 -3.5508911198703594 -0.007107735215686262 -3.5508374888682748
500 -0.007098470395430922 -3.5579895902657905 -0.007109880447387695 -3.5579473693156625
501 -0.00709803516510874 -3.565087625430899 -0.007097869482822716 -3.565045238798485
502 -0.007098170579411089 -3.5721857960103103 -0.007096935133449733 -3.5721421739319346
503 -0.007100275019183755 -3.579286071029494 -0.007088198652490973 -3.5792303725844254
504 -0.007093015289865434 -3.5863790863193596 -0.007122299517504871 -3.5863526721019303
505 -0.007097986224107444 -3.5934770725434673 -0.0070970298955217006 -3.593449701997452
506 -0.007098076003603637 -3.6005751485470707 -0.007098650955595076 -3.600548352953047
507 -0.007097998727113008 -3.6076731472741836 -0.0070975651033222675 -3.6076459180563694
508 -0.007095550280064344 -3.614768697554248 -0.007118734763935208 -3.6147646528203046
509 -0.0070985967991873625 -3.6218672943534354 -0.007101090694777668 -3.621865743515082
510 -0.007098122499883175 -3.6289654168533185 -0.0070988320047035815 -3.6289645755197855
511 -0.007098186365328729 -3.636063603218647 -0.007099450565874577 -3.63606402608566
512 -0.007098587485961616 -3.643162190704609 -0.0070969269843772055 -3.643160953070037
513 -0.007099138479679823 -3.6502613291842887 -0.007110683270730079 -3.6502716363407672
514 -0.007097618863917887 -3.6573589480482065 -0.007094747386872768 -3.65736638372764
515 -0.007097296742722392 -3.664456244790929 -0.007100880751386285 -3.6644672644790264
516 -0.007098561222665012 -3.6715548060135936 -0.0071184630272909995 -3.6715857275063173
517 -0.007097824383527041 -3.6786526303971208 -0.00709523051045835 -3.6786809580167756
518 -0.007097784080542624 -3.6857504144776634 -0.007098053744994104 -3.68577901176177
519 -0.00709775707218796 -3.6928481715498513 -0.007100465637631714 -3.692879477399402
520 -0.007097723940387368 -3.699945895490239 -0.007114295777864754 -3.6999937731772667
521 -0.007097913324832917 -3.707043808815072 -0.007098021893762052 -3.7070917950710287
522 -0.007097639283165336 -3.7141414480982373 -0.007096881326287985 -3.714188676397317
523 -0.007097889157012105 -3.7212393372552492 -0.0070996857713907955 -3.721288362168708
524 -0.0070997006492689255 -3.7283390379045183 -0.007113041984848678 -3.7284014041535567
525 -0.007097133644856512 -3.7354361715493747 -0.007096982514485717 -3.7354983866680422
526 -0.007096587959676981 -3.742532759509052 -0.007115962263196707 -3.742614348931239
527 -0.007094611739739775 -3.7496273712487915 -0.007126287254504859 -3.749740636185744
528 -0.00709835144225508 -3.7567257226910464 -0.00710384005215019 -3.7568444762378945
529 -0.007095805648714304 -3.763821528339761 -0.007098540174774825 -3.7639430164126693
530 -0.007096570613794029 -3.770918098953555 -0.007091349130496383 -3.7710343655431657
531 -0.007096811453811825 -3.778014910407367 -0.007093539997003973 -3.7781279055401695
532 -0.007096986658871174 -3.7851118970662383 -0.007102416711859405 -3.785230322252029
533 -0.007097927387803793 -3.792209824454042 -0.007098777173087001 -3.7923290994251158
534 -0.007094809040427208 -3.799304633494469 -0.007129862438887358 -3.799458961864003
535 -0.007095766393467784 -3.806400399887937 -0.007096811640076339 -3.8065557735040794
536 -0.007096301065757871 -3.813496700953695 -0.007099384441971779 -3.813655157946051
537 -0.007096639857627452 -3.8205933408113224 -0.007095742109231651 -3.8207509000552826
538 -0.007097279583103955 -3.8276906203944265 -0.007074378663673997 -3.8278252787189566
539 -0.0070968447253108025 -3.8347874651197373 -0.0070988398510962725 -3.834924118570053
540 -0.007096663233824074 -3.8418841283535614 -0.007097629900090397 -3.842021748470143
541 -0.007097401400096714 -3.848981529753658 -0.007096041203476488 -3.8491177896736195
542 -0.00709804508369416 -3.856079574837352 -0.007087134476751089 -3.8562049241503704
543 -0.007096866960637271 -3.8631764417979895 -0.0070926429936662315 -3.863297567144037
544 -0.0070922092068940405 -3.8702686510048836 -0.0070050673093646765 -3.8703026344534015
545 -0.007098426786251366 -3.877367077791135 -0.007098376285284758 -3.8774010107386863
546 -0.007099188491702079 -3.884466266282837 -0.007099859532900155 -3.8845008702715864
547 -0.0070988938678056 -3.8915651601506425 -0.0070990022039040925 -3.8915998724754903
548 -0.007099080155603588 -3.898664240306246 -0.007099074893631041 -3.8986989473691214
549 -0.0070989980828017 -3.905763238389048 -0.007100007962435484 -3.905798955331557
550 -0.007098719314672053 -3.91286195770372 -0.0071019829949364064 -3.9129009383264934
551 -0.007098476658575237 -3.919960434362295 -0.007099917437881231 -3.920000855764375
552 -0.007097002537921071 -3.927057436900216 -0.0070851104566827415 -3.9270859662210578
553 -0.007098975870758295 -3.9341564127709745 -0.00709777856245637 -3.934183744783514
554 -0.00709867705591023 -3.9412550898268846 -0.007098650117404759 -3.941282394900919
555 -0.0070987362414598465 -3.9483538260683444 -0.007110298657789826 -3.948392693558709
556 -0.007099140854552388 -3.9554529669228966 -0.007105647493153811 -3.9554983410518627
557 -0.007099038292653859 -3.9625520052155503 -0.007098838221281767 -3.9625971792731445
558 -0.007099126023240388 -3.9696511312387908 -0.00710519733838737 -3.969702376611532
559 -0.007099103648215532 -3.9767502348870063 -0.00709616495296359 -3.9767985415644955
560 -0.00709838499315083 -3.983848619880157 -0.0070976395392790435 -3.9838961811037747
561 -0.007098431116901338 -3.9909470509970584 -0.007098516100086272 -3.990994697203861
562 -0.007099038851447403 -3.998046089848506 -0.007098995638079942 -3.998093692841941
563 -0.007098553376272321 -4.005144643224778 -0.007094271271489561 -4.00518796411343
564 -0.007099602022208273 -4.012244245246986 -0.007098449068143964 -4.012286413181574
565 -0.007098097866401076 -4.0193423431133875 -0.007091114274226129 -4.0193775274558
566 -0.007098559383302927 -4.026440902496691 -0.007103064865805209 -4.026480592321605
567 -0.007098844135180115 -4.033539746631871 -0.007099410309456289 -4.033580002631061
568 -0.007098566996864975 -4.040638313628736 -0.007098504970781505 -4.040678507601843
569 -0.007097083353437483 -4.047735396982174 -0.007106717629358173 -4.047785225231201
570 -0.007099082227796316 -4.05483447920997 -0.0071045115357264875 -4.054889736766928
571 -0.007098799338564277 -4.061933278548534 -0.007101242220960558 -4.061990978987888
572 -0.007095240289345384 -4.06902851883788 -0.00706097916699946 -4.069051958154887
573 -0.0071005902485921975 -4.076129109086472 -0.007121849618852138 -4.076173807773739
574 -0.0070984723046422 -4.083227581391115 -0.007096109609119594 -4.083269917382859
575 -0.007098783436231315 -4.090326364827346 -0.007097575161606073 -4.090367492544465
576 -0.007098715426400304 -4.097425080253746 -0.007099224673584104 -4.097466717218049
577 -0.007099163252860308 -4.1045242435066065 -0.00709674006793648 -4.104563457285986
578 -0.007098897732794285 -4.1116231412394 -0.007100079813972116 -4.1116635370999575
579 -0.007102590496651828 -4.118725731736053 -0.007123716827481985 -4.118787253927439
580 -0.007097417861223221 -4.1258231495972755 -0.007098503992892802 -4.125885757920332
581 -0.007097715279087424 -4.132920864876363 -0.007114015193656087 -4.132999773113988
582 -0.007104438613168895 -4.140025303489532 -0.007141411909833551 -4.140141185023821
583 -0.007097185146994889 -4.147122488636526 -0.007096426491625607 -4.147237611515447
584 -0.007098332769237459 -4.154220821405763 -0.00709222317673266 -4.154329834692179
585 -0.007098135119304061 -4.161318956525068 -0.007098623039200902 -4.16142845773138
586 -0.007098258868791163 -4.168417215393859 -0.007102178572677076 -4.168530636304057
587 -0.0070966886123642325 -4.175513904006223 -0.00709885370451957 -4.175629490008577
588 -0.0070969280786812305 -4.1826108320849045 -0.007095608720555901 -4.182725098729133
589 -0.007096413639374077 -4.1897072457242786 -0.007091189152561128 -4.189816287881694
590 -0.007097911927849055 -4.196805157652127 -0.007098466833122074 -4.1969147547148165
591 -0.007097524544224143 -4.203902682196351 -0.007092877430841327 -4.204007632145657
592 -0.0070975359296426175 -4.211000218125994 -0.007111013983376324 -4.211118646129034
593 -0.007097560167312622 -4.2180977782933065 -0.0070950830122455955 -4.218213729141279
594 -0.007097723474726081 -4.225195501768033 -0.007100387034006417 -4.225314116175285
595 -0.007097509014420212 -4.232293010782453 -0.0071023836266249415 -4.232416499801911
596 -0.007097302842885256 -4.2393903136253375 -0.0070985974045470355 -4.239515097206458
597 -0.007097387732937932 -4.246487701358276 -0.0070906816981732845 -4.246605778904631
598 -0.0070962700294330714 -4.253583971387709 -0.007106313109397888 -4.2537120920140294
599 -0.007097631553187966 -4.260681602940897 -0.0070942874066531655 -4.260806379420683
600 -0.007099592476151884 -4.267781195417049 -0.007090065255761146 -4.2678964446764445
601 -0.007097597676329314 -4.274878793093379 -0.0070986785925924775 -4.274995123269037
602 -0.007097412925213575 -4.281976206018593 -0.007097919867374003 -4.2820930431364115
603 -0.007097293483093381 -4.289073499501686 -0.007099458063021302 -4.289192501199433
604 -0.007097715139389038 -4.296171214641076 -0.007096008607186377 -4.29628850980662
605 -0.007098520826548338 -4.303269735467624 -0.0070906215580180286 -4.303379131364638
606 -0.007094584451988339 -4.310364319919612 -0.007108387909829617 -4.310487519274467
607 -0.0071015291614457965 -4.317465849081058 -0.007084654807113111 -4.3175721740815804
608 -0.007098562526516616 -4.324564411607575 -0.007098192279227078 -4.324670366360808
609 -0.0070982001489028335 -4.331662611756478 -0.007106583216227591 -4.331776949577035
610 -0.007097838586196304 -4.338760450342674 -0.00709683857858181 -4.338873788155617
611 -0.007098084315657616 -4.345858534658332 -0.007099240808747709 -4.345973028964364
612 -0.007098125969059765 -4.352956660627392 -0.007093328796327114 -4.353066357760691
613 -0.007099937926977873 -4.36005659855437 -0.007091705687344074 -4.3601580634480355
614 -0.007097936375066638 -4.367154534929436 -0.007153389672748744 -4.367311453120784
615 -0.007096760347485543 -4.374251295276921 -0.007092629233375192 -4.374404082354159
616 -0.007096995250321925 -4.381348290527243 -0.007096494548022747 -4.381500576902182
617 -0.0070972447283566 -4.3884455352556 -0.007097287429496646 -4.388597864331679
618 -0.007097545475699007 -4.395543080731299 -0.007098464132286608 -4.395696328463965
619 -0.0070966904982924465 -4.402639771229591 -0.0071008640574291345 -4.402797192521395
620 -0.007097350782714784 -4.409737122012306 -0.007104202965274453 -4.40990139548667
621 -0.007097634626552463 -4.416834756638858 -0.007099047908559442 -4.417000443395229
622 -0.0070982326054945585 -4.423932989244353 -0.0070962583180516955 -4.424096701713281
623 -0.007098016631789506 -4.431031005876142 -0.007101779524236918 -4.431198481237518
624 -0.007096917671151459 -4.4381279235472935 -0.007093175663612783 -4.43829165690113
625 -0.007098050345666707 -4.44522597389296 -0.0071000668220222 -4.445391723723152
626 -0.007093899603933096 -4.452319873496893 -0.007146708248183131 -4.452538431971336
627 -0.007096882211044431 -4.459416755707937 -0.007093952130526304 -4.459632384101862
628 -0.007096850033849478 -4.4665136057417865 -0.0070968677522614595 -4.466729251854124
629 -0.0070967879611998795 -4.4736103937029865 -0.007096341624855995 -4.47382559347898
630 -0.007096746494062245 -4.480707140197048 -0.007094148895703256 -4.480919742374684
631 -0.007097533321939409 -4.487804673518988 -0.007106416230089963 -4.488026158604773
632 -0.007096495223231613 -4.49490116874222 -0.0071031773462891575 -4.495129335951063
633 -0.007096583605743945 -4.501997752347964 -0.0071025774348527195 -4.502231913385915
634 -0.007097644731402397 -4.509095397079366 -0.00708507914096117 -4.509316992526877
635 -0.007097618142142892 -4.516193015221509 -0.0070971879875287415 -4.516414180514405
636 -0.007097704708576203 -4.523290719930085 -0.00709606814198196 -4.523510248656387
637 -0.007094129733741283 -4.530384849663826 -0.007096853316761553 -4.530607101973149
638 -0.007097209384664893 -4.537482059048491 -0.007086912333033979 -4.537694014306183
639 -0.007097779819741845 -4.544579838868233 -0.007098607812076807 -4.54479262211826
640 -0.007097102305851877 -4.551676941174085 -0.007092637894675136 -4.551885260012935
641 -0.007095428905449808 -4.558772370079534 -0.007104940782301128 -4.558990200795236
642 -0.007096448028460145 -4.565868818107995 -0.007097796886228025 -4.566087997681464
643 -0.0070973140187561515 -4.5729661321267505 -0.007098034489899874 -4.573186032171364
644 -0.007096897228620946 -4.5800630293553715 -0.007108703721314669 -4.580294735892679
645 -0.0070964839775115255 -4.587159513332883 -0.007088714046403766 -4.587383449939082
646 -0.007097630086354912 -4.594257143419237 -0.007098954962566495 -4.594482404901649
647 -0.007098871259950101 -4.601356014679188 -0.007082576863467693 -4.601564981765117
648 -0.007097819750197232 -4.608453834429385 -0.007098221033811569 -4.608663202798929
649 -0.007096865237690509 -4.615550699667075 -0.007092940527945757 -4.615756143326874
650 -0.007098003872670233 -4.622648703539745 -0.007097437418997288 -4.622853580745871
651 -0.007097399118356407 -4.6297461026581015 -0.007102607865817845 -4.629956188611689
652 -0.007097299001179636 -4.636843401659281 -0.007099927077069879 -4.637056115688758
653 -0.007099453289993107 -4.643942854949274 -0.007085262425243854 -4.644141378114003
654 -0.007095519290305674 -4.6510383742395796 -0.007112046633847058 -4.65125342474785
655 -0.007097277394495905 -4.658135651634075 -0.007097605522722006 -4.6583510302705715
656 -0.007097969669848681 -4.665233621303924 -0.007097047264687717 -4.66544807753526
657 -0.007097315788269043 -4.672330937092193 -0.007096781721338629 -4.672544859256599
658 -0.007097228546626866 -4.67942816563882 -0.007108129560947418 -4.679652988817546
659 -0.0071058532688766714 -4.686534018907697 -0.007098751701414585 -4.686751740518961
660 -0.00709657019469887 -4.693630589102396 -0.007098887697793543 -4.6938506282167545
661 -0.0070972518995404245 -4.700727841001936 -0.007097051851451397 -4.7009476800682055
662 -0.0070966653060168024 -4.707824506307953 -0.00709730195812881 -4.708044982026334
663 -0.007096989545971155 -4.7149214958539245 -0.00709597512613982 -4.715140957152474
664 -0.007096645655110478 -4.722018141509035 -0.007093511871062219 -4.722234469023536
665 -0.007098262547515333 -4.72911640405655 -0.007092960202135146 -4.729327429225671
666 -0.00709769909735769 -4.736214103153908 -0.0071023966185748575 -4.736429825844246
667 -0.007099212706089019 -4.743313315859997 -0.007116124895401299 -4.743545950739647
668 -0.007097653904929757 -4.7504109697649275 -0.007101989118382335 -4.7506479398580295
669 -0.007097222656011581 -4.757508192420939 -0.007095971959643066 -4.7577439118176725
670 -0.0070975301787257195 -4.764605722599665 -0.007109736348502338 -4.7648536481661745
671 -0.007097001327201724 -4.771702723926866 -0.0070945224026218055 -4.7719481705687965
672 -0.007097238954156637 -4.778799962881023 -0.007097303657792509 -4.779045474226589
673 -0.0070966518949717285 -4.785896614775995 -0.007094684429466725 -4.786140158656055
674 -0.007097019557841122 -4.792993634333836 -0.007095062942244113 -4.793235221598299
675 -0.007097455626353622 -4.80009108996019 -0.007091213902458549 -4.800326435500757
676 -0.007097173249348998 -4.807188263209539 -0.007098813168704509 -4.807425248669462
677 -0.007097652275115251 -4.814285915484654 -0.007098824786953628 -4.814524073456416
678 -0.007097275042906403 -4.821383190527561 -0.007100723963230848 -4.821624797419647
679 -0.007097957422956824 -4.828481147950518 -0.007098940620198846 -4.828723738039845
680 -0.007097144122235477 -4.8355782920727535 -0.007082975469529629 -4.835806713509375
681 -0.007097216229885817 -4.842675508302639 -0.007095327763818204 -4.842902041273193
682 -0.007097920845262706 -4.849773429147902 -0.007102584117092192 -4.8500046253902855
683 -0.007089178916066885 -4.8568626080639685 -0.007065266207791865 -4.857069891598077
684 -0.007099037477746606 -4.863961645541715 -0.007099268329329789 -4.864169159927407
685 -0.007099538668990135 -4.871061184210705 -0.007092951005324722 -4.871262110932731
686 -0.00709831160493195 -4.878159495815638 -0.007099342881701887 -4.878361453814433
687 -0.007096795924007892 -4.885256291739646 -0.0070744502590969205 -4.88543590407353
688 -0.007099602627567947 -4.892355894367213 -0.007092240499332547 -4.892528144572863
689 -0.007096874807029962 -4.8994527691742435 -0.007122386479750276 -4.899650531052613
690 -0.0070987297920510175 -4.906551498966294 -0.007097669364884496 -4.906748200417497
691 -0.007099080597981811 -4.913650579564276 -0.007099939347244799 -4.913848139764742
692 -0.007099165767431259 -4.920749745331707 -0.00710056817624718 -4.920948707940989
693 -0.007097432832233607 -4.927847178163941 -0.007089741178788245 -4.928038449119777
694 -0.007096418202854693 -4.934943596366796 -0.007080030511133373 -4.93511847963091
695 -0.007098903087899089 -4.942042499454694 -0.0070965118706226345 -4.942214991501533
696 -0.007099916529841721 -4.949142415984536 -0.007074792450293898 -4.949289783951827
697 -0.007099819066934287 -4.95624223505147 -0.007099218526855111 -4.956389002478683
698 -0.007099608448334039 -4.963341843499804 -0.007101387204602361 -4.963490389683285
699 -0.007105522416532039 -4.970447365916336 -0.007146212109364569 -4.970636601792649
700 -0.007099586189724505 -4.977546952106061 -0.007099421042948961 -4.9777360228355985
701 -0.007098203129135072 -4.984645155235196 -0.007096601324155927 -4.984832624159754
702 -0.007098883367143571 -4.99174403860234 -0.0070981948869302865 -4.991930819046685
703 -0.007098658988252282 -4.998842697590592 -0.007098510046489537 -4.999029329093174
704 -0.007098384154960513 -5.0059410817455525 -0.007098166062496603 -5.0061274951556705
705 -0.007098916685208678 -5.013039998430761 -0.007098466390743852 -5.013225961546414
706 -0.007098979665897787 -5.020138978096659 -0.007098544249311089 -5.020324505795726
707 -0.007098449091427028 -5.027237427188086 -0.007099956064485014 -5.02742446186021
708 -0.0071000111754983665 -5.034337438363584 -0.007117450213991105 -5.034541912074202
709 -0.007097726711072028 -5.041435165074656 -0.007092491397634149 -5.041634403471836
710 -0.007098397566005587 -5.048533562640662 -0.0070943215396255255 -5.048728725011461
711 -0.007099259528331459 -5.0556328221689935 -0.007094287080690265 -5.0558230120921515
712 -0.007098026457242668 -5.062730848626236 -0.007104770559817552 -5.062927782651969
713 -0.007098188414238394 -5.069829037040474 -0.007104862784035504 -5.0700326454360045
714 -0.007097353134304285 -5.076926390174778 -0.007101377984508872 -5.077134023420514
715 -0.007098037376999855 -5.084024427551778 -0.00709956947248429 -5.084233592892998
716 -0.007097938191145658 -5.091122365742924 -0.007096061483025551 -5.091329654376024
717 -0.0070983404759317635 -5.098220706218856 -0.007096940069459379 -5.098426594445483
718 -0.007098176633007824 -5.105318882851864 -0.007095982739701867 -5.105522577185185
719 -0.007098184712231159 -5.112417067564095 -0.007101860013790429 -5.112624437198975
720 -0.007097915303893388 -5.1195149828679885 -0.007094666082412005 -5.119719103281387
721 -0.0070960890967398885 -5.126611071964728 -0.0070858273655176164 -5.126804930646904
722 -0.007099480228498578 -5.133710552193227 -0.007103484962135554 -5.1339084156090395
723 -0.007097860262729227 -5.140808412455956 -0.00711766357999295 -5.141026079189032
724 -0.00709902923554182 -5.1479074416914985 -0.007102595386095345 -5.148128674575128
725 -0.00709772075060755 -5.155005162442106 -0.007098218193277717 -5.155226892768406
726 -0.007098714425228536 -5.162103876867334 -0.007096726004965604 -5.162323618773371
727 -0.007097035716287792 -5.169200912583622 -0.007079987390898168 -5.169403606164269
728 -0.007098127598874271 -5.176299040182497 -0.00709413574077189 -5.176497741905041
729 -0.007094184355810285 -5.183393224538307 -0.007125749671831727 -5.183623491576872
730 -0.007095748255960643 -5.190488972794268 -0.007110491394996643 -5.190733982971869
731 -0.007097581797279417 -5.197586554591547 -0.007098428765311837 -5.197832411737181
732 -0.007098084525205195 -5.204684639116753 -0.007095257029868662 -5.20492766876705
733 -0.007096713152714073 -5.211781352269467 -0.007092056749388576 -5.212019725516439
734 -0.007098507764749229 -5.2188798600342166 -0.007109436485916376 -5.219129162002355
735 -0.007099271798506379 -5.225979131832723 -0.007139136316254735 -5.22626829831861
736 -0.007096978183835745 -5.233076110016559 -0.007104256213642657 -5.233372554532252
737 -0.007097177091054618 -5.240173287107614 -0.00709622548893094 -5.2404687800211835
738 -0.007096546026878059 -5.247269833134491 -0.007095539406873286 -5.247564319428057
739 -0.007096492755226791 -5.254366325889718 -0.007096120249480009 -5.254660439677537
740 -0.0070972386049106715 -5.261463564494629 -0.007097632135264575 -5.261758071812802
741 -0.00709700973238796 -5.268560574227017 -0.007096910290420056 -5.268854982103222
742 -0.007097260118462146 -5.275657834345479 -0.007097832206636667 -5.275952814309859
743 -0.0070973395369946955 -5.282755173882474 -0.00709545339923352 -5.283048267709092
744 -0.007096957485191524 -5.289852131367665 -0.007097688131034374 -5.290145955840127
745 -0.007098776986822486 -5.2969509083544875 -0.007094899844378233 -5.297240855684505
746 -0.007097416766919195 -5.304048325121407 -0.007095794240012765 -5.304336649924518
747 -0.007098447880707681 -5.311146773002115 -0.007090020831674338 -5.311426670756192
748 -0.007100221910513937 -5.318246994912629 -0.007086169463582337 -5.318512840219774
749 -0.007097844360396266 -5.325344839273026 -0.007096735015511513 -5.325609575235285
750 -0.007099295686930418 -5.332444134959956 -0.007106864382512868 -5.332716439617798
751 -0.00710075362585485 -5.33954488858581 -0.007060364959761501 -5.339776804577559
752 -0.007098118448629976 -5.34664300703444 -0.00710037904791534 -5.346877183625474
753 -0.007098837080411613 -5.353741844114851 -0.0070985893718898295 -5.353975772997364
754 -0.00709854622837156 -5.360840390343223 -0.007097656698897481 -5.361073429696262
755 -0.0070983721408993 -5.367938762484123 -0.007098086387850344 -5.368171516084113
756 -0.00709839875344187 -5.3750371612375645 -0.007097148755565286 -5.375268664839678
757 -0.007099655689671636 -5.382136816927236 -0.00708930918481201 -5.382357974024489
758 -0.007098130066879094 -5.389234946994115 -0.007100919750519097 -5.389458893775008
759 -0.007098296424373984 -5.396333243418489 -0.007099237642250955 -5.396558131417259
760 -0.007098344503901899 -5.403431587922391 -0.0070982760284096 -5.403656407445669
761 -0.007098518614657223 -5.410530106537048 -0.0071010127197951075 -5.4107574201654645
762 -0.007101366692222655 -5.417631473229271 -0.007078465865924954 -5.41783588603139
763 -0.007097925478592515 -5.424729398707863 -0.0070870232069864866 -5.424922909238377
764 -0.007100057718344033 -5.4318294564262075 -0.007099073147401214 -5.432021982385778
765 -0.007099325023591519 -5.438928781449799 -0.0070963587379083036 -5.439118341123686
766 -0.0070996385300531985 -5.446028419979852 -0.007096560625359416 -5.4462149017490455
767 -0.007096776179969311 -5.453125196159821 -0.007087365095503628 -5.453302266844549
768 -0.00710077635012567 -5.460225972509947 -0.007113656844012439 -5.460415923688561
769 -0.007099276641383767 -5.4673252491513304 -0.0070943789090961214 -5.467510302597658
770 -0.007099108933471143 -5.474424358084802 -0.007098757848143578 -5.474609060445801
771 -0.007101113116368652 -5.48152547120117 -0.007083498081192375 -5.481692558526993
772 -0.007099908846430481 -5.4886253800476 -0.0071003863122314215 -5.488792944839225
773 -0.007100154599174857 -5.495725534646775 -0.007099470775574446 -5.495892415614799
774 -0.007098870095796883 -5.502824404742572 -0.007085530180484056 -5.502977945795283
775 -0.007100868644192815 -5.509925273386765 -0.007111293519847095 -5.51008923931513
776 -0.007100525312125683 -5.51702579869889 -0.007092105760239065 -5.517181345075369
777 -0.007099618203938007 -5.524125416902828 -0.007103257277049124 -5.524284602352418
778 -0.007101329998113215 -5.531226746900941 -0.007089727092534304 -5.531374329444953
779 -0.00710063052829355 -5.538327377429235 -0.0070995840476825835 -5.538473913492635
780 -0.007100149593316019 -5.545427527022551 -0.007100442191585898 -5.545574355684221
781 -0.0070974732050672175 -5.552525000227618 -0.007110774610191583 -5.552685130294413
782 -0.0070998890092596415 -5.559624889236877 -0.007100036647170782 -5.559785166941584
783 -0.007099153660237789 -5.566724042897115 -0.007102822349406779 -5.566887989290991
784 -0.0070973770460113885 -5.573821419943126 -0.007093192846514285 -5.573981182137505
785 -0.007099234545603394 -5.58092065448873 -0.007098950445652008 -5.581080132583157
786 -0.007100554998032749 -5.5880212094867625 -0.007104505365714431 -5.5881846379488715
787 -0.007099395710974931 -5.595120605197738 -0.007100348314270377 -5.595284986263142
788 -0.007099502207711339 -5.602220107405449 -0.007099904539063573 -5.602384890802205
789 -0.007099290029145777 -5.609319397434595 -0.007098772726021707 -5.609483663528227
790 -0.007099299295805395 -5.6164186967304 -0.007098388625308871 -5.616582052153536
791 -0.007099381950683892 -5.623518078681084 -0.0071006074082106355 -5.623682659561746
792 -0.007099331403151154 -5.630617410084235 -0.007099385489709675 -5.630782045051456
793 -0.007101554144173861 -5.637718964228409 -0.007089286972768605 -5.637871332024225
794 -0.007100417860783637 -5.644819382089192 -0.0071047964505851265 -5.64497612847481
795 -0.007098763738758862 -5.651918145827951 -0.007103224494494497 -5.652079352969305
796 -0.0070992715889588 -5.6590174174169094 -0.007097113411873579 -5.6591764663811785
797 -0.007097053807228804 -5.666114471224138 -0.007096617645584047 -5.666273084026763
798 -0.007099200994707644 -5.6732136722188455 -0.007098703808151185 -5.673371787834914
799 -0.007100013527087867 -5.680313685745934 -0.007100811903364956 -5.6804725997382794
800 -0.007099395175464452 -5.687413080921398 -0.0070997432339936495 -5.687572342972273
801 -0.007099572801962495 -5.69451265372336 -0.007098560640588403 -5.694670903612861
802 -0.007099007023498416 -5.701611660746859 -0.007097099139355123 -5.701768002752217
803 -0.007099482743069529 -5.7087111434899285 -0.007083998643793166 -5.70885200139601
804 -0.007100483751855791 -5.715811627241784 -0.007093368354253471 -5.715945369750263
805 -0.0070996806723997 -5.722911307914184 -0.00708620878867805 -5.723031578538941
806 -0.007100231060758233 -5.730011538974942 -0.007102482253685594 -5.7301340607926265
807 -0.007100050896406173 -5.737111589871349 -0.007106665521860123 -5.737240726314487
808 -0.0070999112445861105 -5.7442115011159345 -0.007137575861997902 -5.744378302176485
809 -0.007099865935742855 -5.751311367051677 -0.007103142258711159 -5.751481444435196
810 -0.007099510985426605 -5.758410878037104 -0.007100659888237715 -5.758582104323434
811 -0.007099147164262831 -5.765510025201367 -0.0070987857645377515 -5.765680890087972
812 -0.007098916126415134 -5.772608941327782 -0.007099707215093076 -5.772780597303065
813 -0.007098689023405313 -5.779707630351187 -0.007097811414860189 -5.779878408717925
814 -0.007099568448029459 -5.786807198799217 -0.007104562106542289 -5.786982970824468
815 -0.007099041785113514 -5.79390624058433 -0.007097617839463055 -5.794080588663931
816 -0.00709820247720927 -5.801004443061539 -0.007097584893926978 -5.801178173557858
817 -0.007097144541330635 -5.80810158760287 -0.00708269914612174 -5.80826087270398
818 -0.007098784646950662 -5.815200372249821 -0.007104271114803851 -5.8153651438187834
819 -0.007099506165832281 -5.822299878415653 -0.007100142235867679 -5.822465286054651
820 -0.007097856141626835 -5.82939773455728 -0.00709920609369874 -5.82956449214835
821 -0.0070994315203279255 -5.836497166077608 -0.007097206683829427 -5.836661698832179
822 -0.007098669349215925 -5.843595835426824 -0.007100685476325452 -5.843762384308505
823 -0.007096066605299711 -5.850691902032124 -0.0070951590314507484 -5.850857543339956
824 -0.0070989512838423256 -5.857790853315966 -0.007103953487239778 -5.857961496827196
825 -0.007099100667983293 -5.864889953983949 -0.007094956724904478 -5.8650564535521
826 -0.0070985830156132575 -5.871988536999563 -0.007094021374359727 -5.8721504749264595
827 -0.00709977603983134 -5.879088313039395 -0.007092258404009044 -5.879242733330469
828 -0.007099055824801326 -5.886187368864196 -0.007093883352354169 -5.886336616682823
829 -0.007099980674684048 -5.89328734953888 -0.007109948480501771 -5.893446565163325
830 -0.007098980341106653 -5.900386329879987 -0.007100176298990846 -5.900546741462316
831 -0.007098655705340207 -5.907484985585326 -0.00710076792165637 -5.907647509383972
832 -0.007099112402647734 -5.914584097987974 -0.007100207754410804 -5.914747717138383
833 -0.007100174087099731 -5.9216842720750735 -0.007101632421836257 -5.921849349560219
834 -0.0070991057204082605 -5.928783377795482 -0.007093835086561739 -5.928943184646781
835 -0.0070995490299537774 -5.935882926825436 -0.007096554152667522 -5.936039738799448
836 -0.007099160738289356 -5.942982087563726 -0.007101221941411495 -5.94314096074086
837 -0.007101299054920673 -5.950083386618647 -0.00709305468481034 -5.9502340154256705
838 -0.007099015731364488 -5.9571824023500115 -0.007096663559786975 -5.957330678985458
839 -0.007099933247081936 -5.964282335597093 -0.007102994900196791 -5.9644336738856545
840 -0.00709921782836318 -5.971381553425457 -0.00710167686920613 -5.971535350754861
841 -0.007098281616345048 -5.978479835041802 -0.007088012713938952 -5.9786233634688
842 -0.007099594874307513 -5.985579429916109 -0.007102602673694491 -5.985725966142494
843 -0.0070996835827827455 -5.992679113498892 -0.007101493701338768 -5.992827459843833
844 -0.0070999176008626815 -5.999779031099755 -0.007080668909475207 -5.999908128753309
845 -0.0070988863939419385 -6.006877917493697 -0.007096143439412117 -6.007004272192721
846 -0.007092544762417674 -6.013970462256115 -0.007052495167590678 -6.014056767360311
847 -0.00710024896543473 -6.021070711221549 -0.007101334910839796 -6.021158102271151
848 -0.007100044074468315 -6.028170755296017 -0.007099762512370944 -6.028257864783522
849 -0.007100906176492572 -6.0352716614725095 -0.0070880085695534945 -6.035345873353076
850 -0.007100580562837422 -6.042372242035347 -0.007099904515780508 -6.042445777868856
851 -0.0071004664991050955 -6.049472708534452 -0.007100928109139204 -6.0495467059779955
852 -0.007098355004563928 -6.056571063539016 -0.007078276900574565 -6.05662498287857
853 -0.007099835784174502 -6.06367089932319 -0.007108497875742614 -6.063733480754313
854 -0.007100509060546756 -6.070771408383737 -0.007099231402389705 -6.070832712156703
855 -0.007100229547359049 -6.077871637931096 -0.0071003356948494915 -6.077933047851552
856 -0.00710013227071613 -6.084971770201813 -0.007102169003337622 -6.085035216854889
857 -0.007100000698119402 -6.092071770899932 -0.007110946835018695 -6.0921461636899075
858 -0.007100509316660464 -6.099172280216592 -0.007101491396315396 -6.099247655086223
859 -0.007099566259421408 -6.106271846476014 -0.007100750878453255 -6.106348405964676
860 -0.007099836273118854 -6.113371682749133 -0.007102125114761293 -6.113450531079437
861 -0.00709940220694989 -6.120471084956082 -0.007091101724654436 -6.120541632804091
862 -0.007099749357439578 -6.127570834313522 -0.007096991827711463 -6.127638624631802
863 -0.007099674711935222 -6.134670509025457 -0.007099464442580939 -6.134738089074383
864 -0.0071020032279193405 -6.141772512253376 -0.007096126908436418 -6.141834215982819
865 -0.007100061932578683 -6.148872574185955 -0.007108525489456952 -6.148942741472276
866 -0.007100184890441596 -6.155972759076397 -0.007098743109963834 -6.15604148458224
867 -0.007103376951999962 -6.163076136028397 -0.0071380222914740445 -6.163179506873714
868 -0.007098779431544244 -6.170174915459941 -0.007098152488470078 -6.170277659362184
869 -0.00709900630172342 -6.177273921761665 -0.007098941761069 -6.177376601123253
870 -0.007103065517731011 -6.184376987279395 -0.007119969627819955 -6.184496570751073
871 -0.007098769978620112 -6.191475757258016 -0.007099054963327944 -6.191595625714402
872 -0.007098855939693749 -6.198574613197709 -0.007098576426506043 -6.198694202140907
873 -0.007098884833976626 -6.205673498031686 -0.007098984066396951 -6.205793186207305
874 -0.007098772749304772 -6.212772270780991 -0.007097696675918997 -6.212890882883223
875 -0.0070989121915772556 -6.219871182972568 -0.007098834123462438 -6.219989717006686
876 -0.007099610473960638 -6.226970793446529 -0.007087317015975714 -6.2270770340226616
877 -0.007099535432644188 -6.234070328879173 -0.0071028580889105795 -6.234179892111572
878 -0.007099492964334786 -6.241169821843507 -0.007103780074976385 -6.241283672186548
879 -0.0070985242491588 -6.248268346092666 -0.00710212355479598 -6.248385795741345
880 -0.007099293591454625 -6.2553676396841205 -0.00709962157998234 -6.255485417321327
881 -0.007097320910543203 -6.262464960594664 -0.007117364997975528 -6.262602782319303
882 -0.00709925927221775 -6.269564219866882 -0.00710234313737601 -6.269705125456679
883 -0.007098550884984433 -6.276662770751867 -0.007096465909853578 -6.2768015913665325
884 -0.007101409509778023 -6.283764180261644 -0.007083580107428133 -6.283885171473961
885 -0.007099790638312698 -6.290863970899957 -0.007094687456265092 -6.290979858930226
886 -0.007101550442166626 -6.297965521342124 -0.00710929196793586 -6.298089150898162
887 -0.007099184789694846 -6.305064706131819 -0.0070996804162859915 -6.305188831314448
888 -0.007098446576856076 -6.312163152708675 -0.007097966480068862 -6.312286797794517
889 -0.007098954217508435 -6.319262106926184 -0.007096430007368326 -6.319383227801885
890 -0.007099577644839883 -6.326361684571023 -0.007112540490925312 -6.32649576829281
891 -0.007099441229365766 -6.3334611258003894 -0.007097034272737801 -6.333592802565548
892 -0.007098381989635527 -6.340559507790025 -0.007083501480519771 -6.340676304046068
893 -0.007099471963010728 -6.347658979753036 -0.007096384512260556 -6.3477726885583285
894 -0.007098733610473573 -6.35475771336351 -0.007100133970379829 -6.3548728225287086
895 -0.007100877189077437 -6.361858590552587 -0.007090242486447096 -6.361963065015155
896 -0.007101219892501831 -6.368959810445089 -0.007113024219870567 -6.369076089235026
897 -0.007099691312760115 -6.376059501757849 -0.007099936017766595 -6.376176025252793
898 -0.007098824926652014 -6.383158326684502 -0.007098023244179785 -6.383274048496973
899 -0.0070993918227031825 -6.390257718507205 -0.007098533003591001 -6.390372581500563
900 -0.007098997267894447 -6.397356715775099 -0.007096694596111774 -6.397469276096675
901 -0.007097409456036985 -6.404454125231136 -0.007095051114447415 -6.404564327211123
902 -0.007098895637318492 -6.411553020868454 -0.007100462075322866 -6.411664789286446
903 -0.007099523581564427 -6.418652544450018 -0.0071021283743903044 -6.418766917660836
904 -0.007098535471595824 -6.425751079921614 -0.00710240826010704 -6.425869325920943
905 -0.007098767952993512 -6.432849847874608 -0.007093916554003954 -6.432963242474947
906 -0.00709926774725318 -6.439949115621861 -0.0070927469991147515 -6.440055989474062
907 -0.007098333863541484 -6.447047449485402 -0.007092049275524914 -6.447148038749587
908 -0.007098926021717489 -6.454146375507119 -0.007097890460863709 -6.454245929210451
909 -0.0070988808292895555 -6.461245256336409 -0.0070984205463901166 -6.461344349756841
910 -0.007099229283630848 -6.468344485620039 -0.007102060248143971 -6.468446410004985
911 -0.007099536270834506 -6.4754440218908735 -0.007099488656967879 -6.475545898661952
912 -0.007097626058384776 -6.482541647949258 -0.007093840232118964 -6.482639738894071
913 -0.007098926696926355 -6.4896405746461845 -0.007098945882171392 -6.489738684776243
914 -0.00709648565389216 -6.4967370603000765 -0.007071997318416834 -6.49681068209466
915 -0.007099222834222018 -6.503836283134299 -0.007097804546356201 -6.503908486641016
916 -0.0070996562950313095 -6.51093593942933 -0.007099024276249111 -6.511007510917265
917 -0.007099783350713551 -6.518035722780043 -0.007106385938823223 -6.5181138968560886
918 -0.007101711584255099 -6.525137434364298 -0.007111263647675514 -6.525225160503764
919 -0.007098938268609345 -6.532236372632908 -0.007098683156073093 -6.532323843659837
920 -0.007099802116863429 -6.539336174749772 -0.007103773695416748 -6.539427617355254
921 -0.007098844670690596 -6.546435019420462 -0.00709597950335592 -6.54652359685861
922 -0.007098911725915968 -6.5535339311463785 -0.007099470635876059 -6.553623067494486
923 -0.007099068071693182 -6.560632999218072 -0.0071006037527695295 -6.560723671247256
924 -0.007091198698617518 -6.567724197916689 -0.007050443952903151 -6.56777411520016
925 -0.007099619368091226 -6.574823817284781 -0.007100317371077835 -6.574874432571238
926 -0.007100157579407096 -6.581923974864187 -0.007101324154064059 -6.581975756725302
927 -0.007100229966454208 -6.5890242048306416 -0.007099745119921863 -6.589075501845223
928 -0.007099992828443646 -6.596124197659085 -0.007100476766936481 -6.59617597861216
929 -0.007100157393142581 -6.603224355052228 -0.007103635254316032 -6.6032796138664756
930 -0.007100166007876396 -6.610324521060104 -0.007104235328733921 -6.61038384919521
931 -0.007097971020266413 -6.617422492080371 -0.007091534417122602 -6.617475383612333
932 -0.007099559600465 -6.624522051680835 -0.007100903987884521 -6.624576287600218
933 -0.00709975000936538 -6.6316218016902 -0.0070982655510306355 -6.631674553151249
934 -0.007097348058596254 -6.6387191497487965 -0.007080845278687775 -6.638755398429937
935 -0.0071006881073117254 -6.645819837856108 -0.007100568083114922 -6.645855966513052
936 -0.0071004347410053015 -6.652920272597114 -0.007100992742925883 -6.652956959255977
937 -0.0071000398602336645 -6.660020312457347 -0.007100645219907165 -6.660057604475885
938 -0.007100409734994173 -6.667120722192341 -0.007099483534693718 -6.667157088010578
939 -0.007100127195008099 -6.674220849387349 -0.007098228950053453 -6.674255316960632
940 -0.0071006252896040675 -6.681321474676953 -0.007091911253519356 -6.681347228214151
941 -0.007100138138048351 -6.688421612815001 -0.007102555967867375 -6.688449784182018
942 -0.007100761448964476 -6.695522374263966 -0.007098864600993693 -6.695548648783012
943 -0.007100379397161305 -6.702622753661127 -0.007099827122874558 -6.702648475905886
944 -0.007099999696947634 -6.709722753358075 -0.007101192255504429 -6.709749668161391
945 -0.007098256540484726 -6.71682100989856 -0.00710347113199532 -6.716853139293386
946 -0.007099712127819657 -6.72392072202638 -0.007105128630064428 -6.72395826792345
947 -0.007099622907117009 -6.731020344933497 -0.007123841578140855 -6.731082109501591
948 -0.007099141087383032 -6.73811948602088 -0.0071003248682245616 -6.738182434369815
949 -0.007099414896219969 -6.7452189009170995 -0.007098662573844195 -6.745281096943659
950 -0.0070987694896757604 -6.752317670406775 -0.007095056679099798 -6.752376153622759
951 -0.00709974963683635 -6.7594174200436115 -0.0070954735158011316 -6.75947162713856
952 -0.007099470449611544 -6.766516890493223 -0.007098446018062532 -6.766570073156623
953 -0.007099147653207183 -6.7736160381464305 -0.00710085139144212 -6.773670924548065
954 -0.007099330425262451 -6.780715368571693 -0.0070979312062263485 -6.780768855754292
955 -0.007098552375100553 -6.787813920946793 -0.00710036726668477 -6.7878692230209765
956 -0.007098780269734562 -6.794912701216528 -0.007088498771190643 -6.7949577217921675
957 -0.007101091439835727 -6.802013792656363 -0.007105738879181445 -6.802063460671349
958 -0.007099836249835789 -6.809113628906199 -0.007099771592766047 -6.8091632322641145
959 -0.00710056119132787 -6.816214190097527 -0.007098946813493967 -6.816262179077609
960 -0.007100527081638575 -6.823314717179165 -0.007095814286731184 -6.82335799336434
961 -0.007099408376961947 -6.830414125556127 -0.0070993111468851565 -6.830457304511225
962 -0.007099642371758819 -6.837513767927885 -0.007101568882353604 -6.837558873393578
963 -0.0070993768284097316 -6.844613144756295 -0.007097327359952032 -6.844656200753531
964 -0.007098594238050282 -6.851711738994345 -0.0070959543343633415 -6.851752155087894
965 -0.0070993636269122366 -6.858811102621257 -0.007096813572570681 -6.858848968660465
966 -0.0070997359929606315 -6.865910838614218 -0.007100697816349566 -6.865949666476815
967 -0.007097497349604964 -6.8730083359638225 -0.0070710012689232824 -6.873020667745738
968 -0.007099762419238686 -6.880108098383062 -0.0071002848912030455 -6.880120952636942
969 -0.007100186124444008 -6.887208284507506 -0.007099091238342225 -6.887220043875284
970 -0.007099795620888472 -6.894308080128394 -0.007101229508407414 -6.894321273383691
971 -0.007099648541770876 -6.901407728670165 -0.007100638514384627 -6.901421911898076
972 -0.007099127164110541 -6.9085068558342755 -0.007096575619652867 -6.908518487517729
973 -0.00709370831027627 -6.915600564144552 -0.007125013368204236 -6.915643500885934
974 -0.007099169562570751 -6.922699733707122 -0.007096629729494453 -6.922740130615428
975 -0.007099279505200684 -6.929799013212323 -0.007102125161327422 -6.929842255776755
976 -0.007099372474476695 -6.936898385686799 -0.007098232838325202 -6.936940488615081
977 -0.007099262974224985 -6.943997648661024 -0.007095993123948574 -6.94403648173903
978 -0.007100006495602429 -6.951097655156627 -0.0071046571014449 -6.951141138840475
979 -0.0070991746848449114 -6.958196829841471 -0.007099268585443496 -6.958240407425919
980 -0.007099188840948045 -6.9652960186824195 -0.0070989799685776235 -6.965339387394496
981 -0.007098898128606379 -6.972394916811026 -0.007096789195202291 -6.9724361765896985
982 -0.007099764631129801 -6.979494681442156 -0.007100721821188927 -6.979536898410887
983 -0.007099677948281169 -6.986594359390437 -0.007099004904739558 -6.986635903315627
984 -0.007100028661079704 -6.993694388051517 -0.007093852595426142 -6.993729755911054
985 -0.007099296012893319 -7.00079368406441 -0.007100461795926094 -7.00083021770698
986 -0.007099484838545322 -7.007893168902956 -0.007091276370920241 -7.0079214940779
987 -0.007099316664971411 -7.0149924855679275 -0.0070937367156147955 -7.015015230793515
988 -0.0070995650021359324 -7.0220920505700635 -0.007099954597651959 -7.022115185391167
989 -0.007099563046358526 -7.029191613616422 -0.007099571777507663 -7.029214757168674
990 -0.0070999925257638095 -7.036291606142186 -0.007102816877886653 -7.036317574046561
991 -0.007099257316440344 -7.043390863458626 -0.0070983621990308166 -7.043415936245592
992 -0.007099794666282832 -7.050490658124909 -0.007115405588410795 -7.050531341834002
993 -0.00709879097994417 -7.057589449104853 -0.007102170819416642 -7.057633512653419
994 -0.00709891440346837 -7.0646883635083215 -0.00709779558237642 -7.064731308235796
995 -0.007098770304583013 -7.071787133812904 -0.0070999941090121865 -7.071831302344808
996 -0.00709841032512486 -7.078885544138029 -0.007095561176538467 -7.078926863521347
997 -0.007097997423261404 -7.085983541561291 -0.00711667959112674 -7.086043543112473
998 -0.007099016453139484 -7.09308255801443 -0.007098050368949771 -7.093141593481423
999 -0.007098829373717308 -7.100181387388147 -0.007098501548171043 -7.100240095029594
1000 -0.007102336478419602 -7.107283723866567 -0.007131177838891745 -7.107371272868486
1001 -0.007097508502192795 -7.1143812323687605 -0.007098047691397369 -7.114469320559883
1002 -0.0070985846919938925 -7.121479817060754 -0.007098148274235427 -7.121567468834119
1003 -0.007097892067395151 -7.128577709128149 -0.00709816834423691 -7.128665637178356
1004 -0.007098169904202223 -7.135675879032351 -0.00709836226888001 -7.135763999447236
1005 -0.007098360941745341 -7.142774239974096 -0.007098134513944388 -7.14286213396118
1006 -0.007098351535387337 -7.149872591509483 -0.007097279326990247 -7.14995941328817
1007 -0.0070982217323035 -7.156970813241787 -0.0070990782231092455 -7.157058491511279
1008 -0.0070985001511871815 -7.164069313392974 -0.007099933479912579 -7.164158424991191
1009 -0.007098645903170109 -7.171167959296144 -0.007100781006738543 -7.17125920599793
1010 -0.007100798701867461 -7.178268757998012 -0.0071273352019488815 -7.178386541199878
1011 -0.007098507136106491 -7.1853672651341185 -0.007098753191530705 -7.185485294391409
1012 -0.007097781170159578 -7.192465046304278 -0.007097558537498117 -7.192582852928907
1013 -0.007098093722015619 -7.199563140026294 -0.007099048490636051 -7.199681901419543
1014 -0.007098374655470252 -7.206661514681764 -0.0070978716481477026 -7.20677977306769
1015 -0.007098455261439085 -7.213759969943204 -0.007098408811725676 -7.213878181879416
1016 -0.007098465459421277 -7.220858435402625 -0.007088815467432142 -7.2209669973468475
1017 -0.007098484830930829 -7.227956920233556 -0.007103794463910162 -7.228070791810758
1018 -0.007098041521385312 -7.235054961754941 -0.007091889996081591 -7.235162681806839
1019 -0.007096992828883231 -7.242151954583824 -0.007102046627551317 -7.242264728434391
1020 -0.00709743860643357 -7.249249393190258 -0.007104397541843355 -7.249369125976234
1021 -0.007097930391319096 -7.256347323581577 -0.0070995438611134885 -7.256468669837347
1022 -0.007098373328335583 -7.263445696909913 -0.007089432468637824 -7.263558102305985
1023 -0.0070977039402350785 -7.270543400850148 -0.007090036571025848 -7.270648138877011
1024 -0.007098350534215569 -7.277641751384364 -0.007097453344613314 -7.277745592221624
1025 -0.007098434213548899 -7.284740185597912 -0.007098530163057148 -7.284844122384682
1026 -0.007098146132193506 -7.291838331730106 -0.007095466996543109 -7.291939589381225
1027 -0.007107363874092698 -7.298945695604199 -0.007060928316786885 -7.299000517698012
1028 -0.007099898089654744 -7.306045593693853 -0.007098894868977368 -7.306099412566989
1029 -0.007099378178827465 -7.31314497187268 -0.007099435036070645 -7.31319884760306
1030 -0.0070996611611917615 -7.320244633033872 -0.007099369703792035 -7.320298217306852
1031 -0.007099336781539023 -7.327343969815411 -0.007101853122003376 -7.3274000704288555
1032 -0.007099440996535122 -7.3344434108119465 -0.0070996990660205485 -7.334499769494876
1033 -0.00709951869212091 -7.341542929504067 -0.0071012825472280385 -7.341601052042104
1034 -0.007099171867594123 -7.348642101371661 -0.007100027543492616 -7.348701079585596
1035 -0.007099210866726935 -7.355741312238388 -0.007093548774719238 -7.355794628360315
1036 -0.007098559685982764 -7.362839871924371 -0.007103111338801682 -7.362897739699117
1037 -0.007099265535362065 -7.369939137459733 -0.007098932052031159 -7.3699966717511485
1038 -0.007099087280221283 -7.377038224739954 -0.0070986245991662145 -7.377095296350315
1039 -0.007099139248020947 -7.384137363987976 -0.007099358341656625 -7.384194654691972
1040 -0.007099010655656457 -7.391236374643632 -0.007099184673279524 -7.391293839365251
1041 -0.007099140994250774 -7.398335515637883 -0.007099868985824287 -7.398393708351075
1042 -0.007099344464950264 -7.405434860102833 -0.0070980588207021356 -7.405491767171777
1043 -0.0071029031416401265 -7.412537763244473 -0.0071257647825405 -7.412617531954318
1044 -0.007098512072116136 -7.41963627531659 -0.007100213482044637 -7.419717745436363
1045 -0.007098240382038057 -7.4267345156986275 -0.007102857576683164 -7.426820603013046
1046 -0.0070993697270751 -7.4338338854257024 -0.007078636344522238 -7.433899239357568
1047 -0.007099829614162445 -7.440933715039865 -0.007101372885517776 -7.441000612243085
1048 -0.007099289330653846 -7.448033004370519 -0.007098561432212591 -7.448099173675298
1049 -0.007099163206294179 -7.455132167576813 -0.0070977828465402125 -7.455196956521839
1050 -0.00709866473916918 -7.462230832315982 -0.007096984726376832 -7.462293941248215
1051 -0.007101970561780036 -7.469332802877762 -0.006996259256266057 -7.4692902005044814
1052 -0.007101305900141597 -7.476434108777903 -0.007099709170870483 -7.476389909675352
1053 -0.007100991392508149 -7.483535100170411 -0.007100524730049074 -7.483490434405401
1054 -0.007100786175578832 -7.4906358863459905 -0.007100735045969486 -7.4905911694513705
1055 -0.007100662030279636 -7.49773654837627 -0.007100485172122717 -7.497691654623493
1056 -0.0071009817533195015 -7.50483753012959 -0.0071009750943630935 -7.504792629717856
1057 -0.007100584474392236 -7.511938114603982 -0.007099982723593712 -7.511892612441449
1058 -0.00710090093780309 -7.519039015541785 -0.007100306148640811 -7.51899291859009
1059 -0.007100700726732611 -7.526139716268518 -0.007100646966136992 -7.526093565556227
1060 -0.007100712624378502 -7.5332404288928965 -0.007099555246531964 -7.533193120802759
1061 -0.007100688153877854 -7.540341117046775 -0.007097418885678053 -7.540290539688437
1062 -0.007100218720734119 -7.547441335767509 -0.007105616247281432 -7.5473961559357186
1063 -0.0071006023557856675 -7.554541938123295 -0.007099791336804629 -7.554495947272523
1064 -0.0071008637547492984 -7.561642801878044 -0.007097980449907481 -7.561593927722431
1065 -0.007099904539063573 -7.568742706417107 -0.007093228632584214 -7.568687156355015
1066 -0.007105787075124681 -7.575848493492232 -0.007110316748730838 -7.575797473103746
1067 -0.007100583263672888 -7.582949076755905 -0.00709941906388849 -7.582896892167635
1068 -0.007100496743805707 -7.59004957349971 -0.007100583077408374 -7.589997475245043
1069 -0.007100584916770458 -7.597150158416481 -0.00710106345359236 -7.597098538698635
1070 -0.007100541470572352 -7.604250699887054 -0.007097958610393107 -7.604196497309028
1071 -0.007100123795680702 -7.611350823682734 -0.007103091664612293 -7.61129958897364
1072 -0.007100534858182073 -7.618451358540916 -0.007100283494219184 -7.61839987246786
1073 -0.007100309175439179 -7.625551667716356 -0.007101931143552065 -7.625501803611412
1074 -0.007100090314634144 -7.63265175803099 -0.007099014194682241 -7.632600817806094
1075 -0.007100336952134967 -7.639752094983125 -0.007099805632606149 -7.6397006234387
1076 -0.0071000813273713 -7.646852176310496 -0.007102705514989793 -7.64680332895369
1077 -0.0070992580382153395 -7.653951434348711 -0.007104442222043872 -7.653907771175734
1078 -0.0071000076131895185 -7.6610514419619005 -0.00709999066311866 -7.661007761838853
1079 -0.007099578413181007 -7.668151020375081 -0.007100072340108454 -7.6681078341789615
1080 -0.007099400437436998 -7.675250420812518 -0.0070996210677549245 -7.675207455246716
1081 -0.007099613035097718 -7.682350033847616 -0.007101620500907302 -7.682309075747623
1082 -0.007094876607879996 -7.689444910455496 -0.007067413534969091 -7.689376489282592
1083 -0.007099908613599837 -7.6965448190690955 -0.007099008141085506 -7.696475497423678
1084 -0.0070997562259435655 -7.703644575295039 -0.0071007721591740845 -7.703576269582852
1085 -0.007099812594242394 -7.710744387889282 -0.0070995654910802845 -7.710675835073932
1086 -0.007099867821671069 -7.717844255710952 -0.007094741659238934 -7.717770576733171
1087 -0.007101151859387755 -7.72494540757034 -0.007094115810468793 -7.72486469254364
1088 -0.007098899246193469 -7.732044306816533 -0.0071031281258910894 -7.7319678206695315
1089 -0.007098691235296428 -7.73914299805183 -0.007091979891993105 -7.739059800561525
1090 -0.007099846191704273 -7.746242844243534 -0.007098210183903575 -7.746158010745428
1091 -0.007100032106973231 -7.753342876350508 -0.007096988637931645 -7.753254999383359
1092 -0.0070999737596139315 -7.760442850110121 -0.007098771445453167 -7.760353770828813
1093 -0.007099281158298254 -7.76754213126842 -0.007107176864519715 -7.7674609476933325
1094 -0.0071001284755766395 -7.774642259743996 -0.007096527004614472 -7.774557474697947
1095 -0.007099094637669623 -7.781741354381666 -0.007094729482196272 -7.781652204180143
1096 -0.0070997209986671805 -7.788841075380333 -0.007116257050074637 -7.788768461230218
1097 -0.007099641696549952 -7.795940717076883 -0.007100768992677331 -7.795869230222895
1098 -0.007096865004859865 -7.803037582081743 -0.007109417044557631 -7.8029786472674525
1099 -0.007099252287298441 -7.810136834369041 -0.0070977030554786325 -7.810076350322931
1100 -0.007099252636544406 -7.817236087005586 -0.007100348873063922 -7.817176699195995
1101 -0.007098622596822679 -7.824334709602409 -0.00709677308332175 -7.824273472279317
1102 -0.00709919382352382 -7.831433903425933 -0.007096110098063946 -7.831369582377381
1103 -0.007099612057209015 -7.8385335154831415 -0.007100967247970403 -7.838470549625351
1104 -0.007099749194458127 -7.845633264677599 -0.007101208344101906 -7.845571757969452
1105 -0.0070967830950394275 -7.8527300477726385 -0.007105460157617927 -7.85267721812707
1106 -0.007099479716271162 -7.85982952748891 -0.007095946581102908 -7.859773164708173
1107 -0.007099656760692597 -7.866929184249602 -0.00709954600315541 -7.866872710711329
1108 -0.007100358698517084 -7.8740295429481195 -0.007103931438177824 -7.873976642149507
1109 -0.007098562316969037 -7.881128105265089 -0.00709424966480583 -7.881070891814312
1110 -0.007098712190054357 -7.888226817455143 -0.007105907215736807 -7.888176799030049
1111 -0.007099160575307906 -7.895325978030451 -0.007105267490260303 -7.895282066520309
1112 -0.007098560081794858 -7.902424538112246 -0.007093199645169079 -7.902375266165478
1113 -0.0070994456997141245 -7.90952398381196 -0.00709481849335134 -7.90947008465883
1114 -0.007099076034501195 -7.9166230598464615 -0.00709844829980284 -7.916568532958633
1115 -0.007098865136504174 -7.923721924982965 -0.007098472653888166 -7.923667005612521
1116 -0.007097720261663198 -7.930819645244629 -0.007096991711296141 -7.930763997323817
1117 -0.0070995153859257695 -7.937919160630555 -0.00708237374201417 -7.937846371065831
1118 -0.0070998567622154955 -7.94501901739277 -0.007098231837153435 -7.944944602902984
1119 -0.007099675363861024 -7.952118692756631 -0.007097506430000067 -7.952042109332984
1120 -0.007099060877226293 -7.959217753633857 -0.0070974805625155565 -7.9591395898955
1121 -0.007099741417914629 -7.966317495051772 -0.007107897382229567 -7.966247487277729
1122 -0.007098671281710267 -7.973416166333482 -0.007095175026915967 -7.9733426623046455
1123 -0.007099298411048949 -7.980515464744531 -0.007107250671833753 -7.980449912976479
1124 -0.007099738600663841 -7.987615203345195 -0.007106187473982573 -7.987556100450462
1125 -0.007099576271139085 -7.994714779616334 -0.0071008727885782715 -7.9946569732390405
1126 -0.007098886766470969 -8.001813666382805 -0.007105324417352676 -8.001762297656393
1127 -0.007100393739528954 -8.008914060122335 -0.007108441554009914 -8.008870739210403
1128 -0.007096664560958743 -8.016010724683293 -0.007095109997317195 -8.01596584920772
1129 -0.007098508579656482 -8.023109233262948 -0.007097135437652469 -8.023062984645373
1130 -0.007097383053041995 -8.03020661631599 -0.007123177195899189 -8.030186161841272
1131 -0.007098482269793749 -8.037305098585783 -0.007099866378121078 -8.037286028219393
1132 -0.007098334725014865 -8.044403433310798 -0.007098374795168639 -8.044384403014561
1133 -0.007096904935315252 -8.051500338246113 -0.007101668859831989 -8.051486071874393
1134 -0.007098499778658151 -8.058598838024771 -0.00709907584823668 -8.05858514772263
1135 -0.007098983717150986 -8.065697821741923 -0.0070988181047141555 -8.065683965827343
1136 -0.007099101855419576 -8.072796923597343 -0.007116248225793242 -8.072800214053137
1137 -0.007098841690458357 -8.079895765287802 -0.007097730319947005 -8.079897944373084
1138 -0.00709850185085088 -8.086994267138653 -0.007097861124202609 -8.086995805497287
1139 -0.00709815917070955 -8.094092426309363 -0.007098363828845322 -8.094094169326132
1140 -0.007098853983916342 -8.101191280293278 -0.007099751639179886 -8.101193920965311
1141 -0.007097846479155123 -8.108289126772434 -0.00708034411072731 -8.108274265076039
1142 -0.00709842771757394 -8.115387554490008 -0.007099701464176178 -8.115373966540215
1143 -0.007099511125124991 -8.122487065615132 -0.00710485007148236 -8.122478816611697
1144 -0.007098506833426654 -8.129585572448558 -0.007095809862948954 -8.129574626474646
1145 -0.007094459957443178 -8.136680032406002 -0.007095001614652574 -8.1366696280893
1146 -0.0070984861580654975 -8.143778518564067 -0.00709402714855969 -8.143763655237859
1147 -0.00709887829143554 -8.150877396855503 -0.007098336727358401 -8.150861991965217
1148 -0.0070986027596518396 -8.157975999615154 -0.0070995439542457465 -8.157961535919462
1149 -0.007098837895318866 -8.165074837510472 -0.007099202927201986 -8.165060738846664
1150 -0.007098299870267511 -8.17217313738074 -0.007100169733166695 -8.172160908579832
1151 -0.0070958594558760526 -8.179268996836617 -0.007080939318984747 -8.179241847898817
1152 -0.007099511474370957 -8.186368508310988 -0.007094337767921388 -8.186336185666738
1153 -0.007098141242749989 -8.193466649553738 -0.00709651482757181 -8.19343270049431
1154 -0.0070990791078656915 -8.200565728661603 -0.007090962724760175 -8.20052366321907
1155 -0.007099287561140954 -8.207665016222744 -0.007098616985604167 -8.207622280204674
1156 -0.007099463930353522 -8.214764480153098 -0.007099880115129053 -8.214722160319804
1157 -0.007099578157067299 -8.221864058310166 -0.007100743055343628 -8.221822903375147
1158 -0.007098871236667037 -8.228962929546833 -0.007096407236531377 -8.228919310611678
1159 -0.007099165488034487 -8.236062095034868 -0.0071002493612468244 -8.236019559972926
1160 -0.007099496759474277 -8.243161591794342 -0.007103019137866795 -8.243122579110793
1161 -0.007099472708068788 -8.25026106450241 -0.007107657892629504 -8.250230237003422
1162 -0.007099037175066769 -8.257360101677477 -0.0070979033131152395 -8.257328140316536
1163 -0.007098454516381025 -8.264458556193858 -0.007090357132256031 -8.264418497448792
1164 -0.007098486227914691 -8.271557042421772 -0.007096413243561983 -8.271514910692355
1165 -0.007100951066240669 -8.278657993488013 -0.007100288080982864 -8.278615198773338
1166 -0.007098896987736225 -8.28575689047575 -0.007100485917180777 -8.285715684690519
1167 -0.007098540267907083 -8.292855430743657 -0.007093738578259945 -8.292809423268778
1168 -0.007099051401019097 -8.299954482144676 -0.007098072487860918 -8.299907495756639
1169 -0.0070992106106132265 -8.30705369275529 -0.007094417721964419 -8.307001913478603
1170 -0.007100951345637441 -8.314154644100928 -0.007098537101410329 -8.314100450580012
1171 -0.007099038013257087 -8.321253682114184 -0.007100096694193781 -8.321200547274206
1172 -0.007099298876710236 -8.328352980990894 -0.00710101576987654 -8.328301563044082
1173 -0.00709832098800689 -8.335451301978901 -0.007090845960192382 -8.335392409004275
1174 -0.007099642907269299 -8.34255094488617 -0.007100564031861723 -8.342492973036137
1175 -0.007099162903614342 -8.349650107789785 -0.007100587734021247 -8.349593560770158
1176 -0.0070992840453982355 -8.356749391835184 -0.007099658320657909 -8.356693219090817
1177 -0.007100275671109557 -8.363849667506294 -0.00710472168866545 -8.363797940779483
1178 -0.007099162554368377 -8.370948830060662 -0.007091347058303654 -8.370889287837786
1179 -0.007099392730742693 -8.378048222791405 -0.007098546135239303 -8.377987833973025
1180 -0.007099705212749541 -8.385147928004153 -0.007101832027547062 -8.385089666000573
1181 -0.00710095027461648 -8.39224887827877 -0.0070894276956096295 -8.392179093696182
1182 -0.007100221794098615 -8.399349100072868 -0.007107582991011441 -8.399286676687193
1183 -0.007098246226087212 -8.406447346298956 -0.007105797668918968 -8.406392474356112
1184 -0.007099208771251142 -8.413546555070207 -0.007099422928877175 -8.41349189728499
1185 -0.007099513499997556 -8.420646068570205 -0.007097951229661703 -8.420589848514652
1186 -0.00710094824898988 -8.427747016819195 -0.007093150820583105 -8.427682999335236
1187 -0.007099829218350351 -8.434846846037546 -0.007097393739968538 -8.434780393075204
1188 -0.007099285954609513 -8.441946131992156 -0.0071019894443452355 -8.44188238251955
1189 -0.007098706648685038 -8.449044838640841 -0.007111352076753974 -8.448993734596304
1190 -0.00709927857387811 -8.45614411721472 -0.007102161040529608 -8.456095895636834
1191 -0.0070994628826156255 -8.463243580097336 -0.0070984207559376955 -8.463194316392771
1192 -0.00709896597545594 -8.470342546072791 -0.007098296168260276 -8.470292612561032
1193 -0.0070988485822454095 -8.477441394655036 -0.007102071028202772 -8.477394683589235
1194 -0.0070987151004374026 -8.484540109755473 -0.007095190323889255 -8.484489873913125
1195 -0.007097047613933682 -8.491637157369407 -0.007098090858198703 -8.491587964771323
1196 -0.007099493429996074 -8.498736650799403 -0.007093687308952212 -8.498681652080275
1197 -0.0071006658719852565 -8.505837316671387 -0.00710954568348825 -8.505791197763763
1198 -0.007099744165316224 -8.512937060836704 -0.007096903794445097 -8.512888101558207
1199 -0.0070991757791489364 -8.520036236615853 -0.0070981010096147655 -8.519986202567821
1200 -0.00709985347930342 -8.527136090095157 -0.00709816007874906 -8.52708436264657
1201 -0.007099436433054507 -8.534235526528212 -0.0070997587172314525 -8.534184121363802
1202 -0.007098859525285661 -8.541334386053498 -0.007097789947874844 -8.541281911311676
1203 -0.007100363727658987 -8.548434749781157 -0.0070958892349153755 -8.548377800546591
1204 -0.00710075672250241 -8.55553550650366 -0.007095406064763665 -8.555473206611355
1205 -0.0070994028355926275 -8.562634909339252 -0.0070993245346471666 -8.562572531146001
1206 -0.007099925074726343 -8.569734834413978 -0.007098121265880763 -8.569670652411881
1207 -0.007099476479925215 -8.576834310893904 -0.007105250330641866 -8.576775902742524
1208 -0.007097980985417962 -8.583932291879321 -0.007111325045116246 -8.58388722778764
1209 -0.007098992168903351 -8.591031284048224 -0.007098407624289394 -8.59098563541193
1210 -0.0070992924971506 -8.598130576545374 -0.007099651102907956 -8.598085286514838
1211 -0.0070990839740261436 -8.6052296605194 -0.007097430271096527 -8.605182716785935
1212 -0.007099234987981618 -8.612328895507382 -0.007097092899493873 -8.612279809685429
1213 -0.007099532592110336 -8.619428428099493 -0.007103044004179537 -8.619382853689608
1214 -0.00709864217787981 -8.626527070277373 -0.00709809185937047 -8.626480945548979
1215 -0.007099285651929676 -8.633626355929302 -0.007099320413544774 -8.633580265962523
1216 -0.007098033255897462 -8.640724389185198 -0.007098579267039895 -8.640678845229564
1217 -0.007098323758691549 -8.64782271294389 -0.007083449210040271 -8.647762294439604
1218 -0.007099234964698553 -8.654921947908589 -0.0070996051887050275 -8.654861899628308
1219 -0.007099339156411588 -8.662021287065 -0.007098824600689113 -8.661960724228997
1220 -0.0070995587389916185 -8.669120845803992 -0.007101972494274378 -8.669062696723271
1221 -0.0070988156367093325 -8.676219661440701 -0.007103261188603938 -8.676165957911875
1222 -0.007100478373467922 -8.68332013981417 -0.007108627958223224 -8.683274585870098
1223 -0.007098665204830467 -8.690418805019 -0.00709806103259325 -8.690372646902691
1224 -0.007099321787245571 -8.697518126806246 -0.007097983779385686 -8.697470630682076
1225 -0.007099628797732294 -8.704617755603978 -0.0071156807243824005 -8.704586311406459
1226 -0.0070980795659124855 -8.71171583516989 -0.0070971794659271835 -8.711683490872385
1227 -0.007098619057796895 -8.718814454227687 -0.007098941830918193 -8.718782432703303
1228 -0.00709903275128454 -8.725913486978971 -0.007098071952350437 -8.725880504655654
1229 -0.007098720502108335 -8.73301220748108 -0.007099333941005171 -8.732979838596659
1230 -0.0070987211540341376 -8.740110928635113 -0.0070997356902807954 -8.74007957428694
1231 -0.007099369796924293 -8.747210298432037 -0.007095362013205886 -8.747174936300146
1232 -0.007097375695593655 -8.754307674127631 -0.007075606961734593 -8.75425054326188
1233 -0.007099565141834319 -8.761407239269465 -0.0071008645463734865 -8.761351407808254
1234 -0.007099703187122941 -8.768506942456588 -0.007097835885360837 -8.768449243693615
1235 -0.007099230983294546 -8.775606173439883 -0.007099103112705052 -8.77554834680632
1236 -0.007099604047834873 -8.782705777487717 -0.007097237394191325 -8.78264558420051
1237 -0.00709855726454407 -8.789804334752262 -0.007102663605473935 -8.789748247805985
1238 -0.007099286466836929 -8.796903621219098 -0.007100732112303376 -8.796848979918288
1239 -0.007101732562296093 -8.804005353781394 -0.007106028497219086 -8.803955008415507
1240 -0.007098764088004828 -8.811104117869398 -0.007099695247597992 -8.811054703663105
1241 -0.007102284603752196 -8.81820640247315 -0.007070126943290234 -8.818124830606395
1242 -0.007099484070204198 -8.825305886543354 -0.007099252357147634 -8.825224082963542
1243 -0.007099141157232225 -8.832405027700586 -0.007097742077894509 -8.832321825041436
1244 -0.007099701324477792 -8.839504729025064 -0.007100627780891955 -8.839422452822328
1245 -0.007098318496719003 -8.846603047521784 -0.007099748286418617 -8.846522201108746
1246 -0.007098888093605637 -8.853701935615389 -0.007101022684946656 -8.853623223793692
1247 -0.007099156850017607 -8.860801092465406 -0.007104646670632065 -8.860727870464324
1248 -0.007099047722294927 -8.867900140187702 -0.007096678926609456 -8.867824549390933
1249 -0.007098922552540898 -8.874999062740242 -0.00709795921575278 -8.874922508606685
1250 -0.007098977826535702 -8.882098040566778 -0.007095635845325887 -8.882018144452012
1251 -0.007098196004517376 -8.889196236571294 -0.0070878240745514635 -8.889105968526563
1252 -0.007099778181873262 -8.896296014753167 -0.007100631785579026 -8.896206600312142
1253 -0.007099146372638643 -8.903395161125806 -0.007099993643350899 -8.903306593955493
1254 -0.007099460833705962 -8.910494621959511 -0.007097665476612747 -8.910404259432106
1255 -0.007100040744990111 -8.917594662704502 -0.0071028358535841106 -8.91750709528569
1256 -0.007098931237123907 -8.924693593941626 -0.007097482983954251 -8.924604578269644
1257 -0.007099922699853778 -8.93179351664148 -0.007099126907996833 -8.931703705177641
1258 -0.007100068591535091 -8.938893585233016 -0.007096876786090433 -8.938800581963731
1259 -0.007099688076414168 -8.94599327330943 -0.007099287654273212 -8.945899869618005
1260 -0.007099401368759572 -8.953092674678189 -0.007100219349376857 -8.953000088967382
1261 -0.007099342043511569 -8.9601920167217 -0.007099238340742886 -8.960099327308125
1262 -0.007099664746783673 -8.967291681468485 -0.007097759959287941 -8.967197087267413
1263 -0.0070996622554957865 -8.97439134372398 -0.00710041718557477 -8.974297504452988
1264 -0.0070998106151819226 -8.981491154339162 -0.007097443914972246 -8.98139494836796
1265 -0.00709923286922276 -8.988590387208385 -0.007114186114631593 -8.988509134482591
1266 -0.007099274313077331 -8.995689661521462 -0.007101233070716262 -8.995610367553308
1267 -0.007099232007749379 -9.002788893529212 -0.00710341592784971 -9.002713783481157
1268 -0.007098449813202024 -9.009887343342415 -0.007097393064759672 -9.009811176545917
1269 -0.007099518366158008 -9.016986861708572 -0.007104423735290766 -9.016915600281207
1270 -0.007098914426751435 -9.024085776135324 -0.007097500865347684 -9.024013101146554
1271 -0.0070985387545078995 -9.031184314889833 -0.00710432433988899 -9.031117425486443
1272 -0.007098551280796528 -9.03828286617063 -0.007100141094997525 -9.03821756658144
1273 -0.007098966790363192 -9.045381832960992 -0.007098724553361535 -9.045316291134803
1274 -0.007103994721546769 -9.052485827682538 -0.007142956182360649 -9.052459247317163
1275 -0.007097896211780608 -9.059583723894319 -0.007095517800189554 -9.059554765117353
1276 -0.007098363060504198 -9.066682086954822 -0.007098459801636636 -9.066653224918989
1277 -0.007098287693224847 -9.073780374648047 -0.007097317068837583 -9.073750541987826
1278 -0.007098673610016704 -9.080879048258064 -0.007097243634052575 -9.080847785621879
1279 -0.007098335726186633 -9.087977383984251 -0.007100662332959473 -9.087948447954838
1280 -0.00709830850828439 -9.095075692492536 -0.007082948181778193 -9.095031396136617
1281 -0.007098735379986465 -9.102174427872523 -0.007098908699117601 -9.102130304835734
1282 -0.007098868140019476 -9.109273296012542 -0.007098265737295151 -9.109228570573029
1283 -0.007099073519930244 -9.116372369532472 -0.007098405598662793 -9.116326976171692
1284 -0.007098534540273249 -9.123470904072745 -0.007099007442593575 -9.123425983614286
1285 -0.00709897936321795 -9.130569883435962 -0.007098062103614211 -9.1305240457179
1286 -0.007099928497336805 -9.137669811933298 -0.007104526902548969 -9.137628572620448
1287 -0.007098588859662414 -9.14476840079296 -0.007097291084937752 -9.144725863705386
1288 -0.007099361903965473 -9.151867762696925 -0.007098980504088104 -9.151824844209473
1289 -0.00709088803268969 -9.158958650729614 -0.007064274488948285 -9.158889118698422
1290 -0.007099379505962134 -9.166058030235577 -0.007098553841933608 -9.165987672540355
1291 -0.00709908006247133 -9.173157110298048 -0.0070986761944368485 -9.173086348734792
1292 -0.007099119271151722 -9.1802562295692 -0.0070977284573018554 -9.180184077192093
1293 -0.007099316571839154 -9.187355546141038 -0.0070974906673654916 -9.18728156785946
1294 -0.007099191704764962 -9.194454737845803 -0.007105266442522407 -9.194386834301982
1295 -0.007098825299181044 -9.201553563144984 -0.007100188685581088 -9.201487022987562
1296 -0.007099006557837129 -9.20865256970282 -0.007098697987385094 -9.208585720974947
1297 -0.007098437752574682 -9.215751007455395 -0.007099557667970657 -9.215685278642917
1298 -0.007099202834069729 -9.222850210289465 -0.007098208786919713 -9.222783487429837
1299 -0.007098653982393443 -9.229948864271858 -0.007103499979712069 -9.229886987409548
1300 -0.007098913541994989 -9.237047777813853 -0.007105053565464914 -9.236992040975013
1301 -0.007099316758103669 -9.244147094571957 -0.007120317663066089 -9.244112358638079
1302 -0.007098298822529614 -9.251245393394488 -0.007097692275419831 -9.251210050913498
1303 -0.007098342361859977 -9.258343735756348 -0.007098586647771299 -9.258308637561269
1304 -0.007098566880449653 -9.265442302636798 -0.007100155111402273 -9.265408792672671
1305 -0.007098017004318535 -9.272540319641116 -0.007094434602186084 -9.272503227274857
1306 -0.007095964113250375 -9.279636283754368 -0.007098951539956033 -9.279602178814812
1307 -0.00709882250521332 -9.28673510625958 -0.007098354469053447 -9.286700533283867
1308 -0.007098091603256762 -9.293833197862838 -0.0070997647708281875 -9.293800298054695
1309 -0.007097380398772657 -9.30093057826161 -0.007101029017940163 -9.300901327072635
1310 -0.007097485940903425 -9.308028064202514 -0.007100194320082664 -9.308001521392718
1311 -0.007098184921778739 -9.315126249124292 -0.007100987946614623 -9.315102509339333
1312 -0.007098625344224274 -9.322224874468516 -0.007098393398337066 -9.32220090273767
1313 -0.007098513166420161 -9.329323387634936 -0.007099369936622679 -9.329300272674292
1314 -0.007098163710907102 -9.336421551345843 -0.007096503325738013 -9.33639677600003
1315 -0.007099013240076601 -9.34352056458592 -0.007100425893440843 -9.34349720189347
1316 -0.007097874395549297 -9.350618438981469 -0.007099579833447933 -9.350596781726917
1317 -0.007098261150531471 -9.357716700132 -0.007096580090001225 -9.357693361816919
1318 -0.007097486918792128 -9.364814187050792 -0.007109210034832359 -9.364802571851751
1319 -0.007098684948869049 -9.37191287199966 -0.007106210826896131 -9.371908782678647
1320 -0.0070980413584038615 -9.379010913358064 -0.007097555859945715 -9.379006338538593
1321 -0.007098190276883543 -9.386109103634947 -0.00709988025482744 -9.38610621879342
1322 -0.007098407647572458 -9.393207511282519 -0.007100289082154631 -9.393206507875576
1323 -0.007100100279785693 -9.400307611562305 -0.007111084228381514 -9.400317592103956
1324 -0.007096981257200241 -9.407404592819505 -0.007093950943090022 -9.407411543047047
1325 -0.007098486018367112 -9.414503078837873 -0.0071011444088071585 -9.414512687455854
1326 -0.007097927364520728 -9.421601006202394 -0.007100803824141621 -9.421613491279995
1327 -0.0070986844366416335 -9.428699690639036 -0.0071135326754301785 -9.428727023955425
1328 -0.007098789815790952 -9.435798480454826 -0.00709845689125359 -9.435825480846677
1329 -0.007097276998683811 -9.44289575745351 -0.007097014412283898 -9.442922495258962
1330 -0.0070914122043177485 -9.449987169657827 -0.007053656689822674 -9.449976151948785
1331 -0.007099120388738811 -9.457086290046567 -0.007099816179834306 -9.45707596812862
1332 -0.007098689745180309 -9.464184979791748 -0.007099164929240942 -9.46417513305786
1333 -0.00709870841819793 -9.471283688209946 -0.007098684250377118 -9.471273817308237
1334 -0.007098644180223346 -9.478382332390169 -0.007098418637178838 -9.478372235945416
1335 -0.007098597637377679 -9.485480930027546 -0.007098378031514585 -9.485470613976931
1336 -0.007098947139456868 -9.492579877167003 -0.0071009159553796055 -9.492571529932311
1337 -0.007098937872797251 -9.4996788150398 -0.0070962424390017985 -9.499667772371312
1338 -0.007098867674358189 -9.506777682714159 -0.007099513290449977 -9.506767285661763
1339 -0.007098912866786123 -9.513876595580944 -0.007099421974271536 -9.513866707636033
1340 -0.007098516263067722 -9.520975111844011 -0.007092669047415257 -9.520959376683448
1341 -0.007099408167414367 -9.528074520011426 -0.007064858381636441 -9.528024235065084
1342 -0.007098872517235577 -9.535173392528662 -0.007097750017419457 -9.535121985082503
1343 -0.007099545374512672 -9.542272937903174 -0.007099825865589082 -9.542221810948092
1344 -0.0070994403446093205 -9.549372378247783 -0.007099485374055803 -9.549321296322148
1345 -0.007099435431882739 -9.556471813679666 -0.007099917461164296 -9.556421213783313
1346 -0.007098971074447036 -9.563570784754113 -0.007099809916689992 -9.563521023700003
1347 -0.007099195802584291 -9.570669980556698 -0.007103783078491688 -9.570624806778495
1348 -0.00709868052508682 -9.577768661081784 -0.007084284699521959 -9.577709091478017
1349 -0.007100659189745784 -9.58486932027153 -0.007094760844483972 -9.584803852322501
1350 -0.007100855838507414 -9.591970176110037 -0.007091997656971216 -9.591895849979473
1351 -0.0070994320092722775 -9.59906960811931 -0.0071002018172293905 -9.598996051796702
1352 -0.0070996629539877175 -9.606169271073297 -0.007102233381010592 -9.606098285177712
1353 -0.007099624001421034 -9.613268895074718 -0.007100175856612623 -9.613198461034324
1354 -0.0070983913727104666 -9.62036728644743 -0.007071830099448562 -9.620270291133773
1355 -0.0071001874282956125 -9.627467473875726 -0.007101173792034387 -9.627371464925806
1356 -0.007100093201734126 -9.63456756707746 -0.00710020714905113 -9.634471672074858
1357 -0.00709964563138783 -9.641667212708848 -0.007099075964652002 -9.64157074803951
1358 -0.007099790289066732 -9.648767002997914 -0.0070994369685649875 -9.648670185008074
1359 -0.0070994867477566 -9.655866489745671 -0.007096669776365161 -9.655766854784439
1360 -0.0070997781585901976 -9.662966267904261 -0.007104011299088597 -9.662870866083527
1361 -0.007099562976509333 -9.670065830880771 -0.007099604909308254 -9.669970470992835
1362 -0.007099592895247042 -9.67716542377602 -0.00709907787386328 -9.6770695488667
1363 -0.007098207203671336 -9.684263630979691 -0.007093723933212459 -9.684163272799912
1364 -0.007100045960396528 -9.691363676940087 -0.007098015025258064 -9.69126128782517
1365 -0.007100325799547136 -9.698464002739634 -0.0071040458045899865 -9.698365333629761
1366 -0.007099930103868246 -9.705563932843502 -0.007093235477805137 -9.705458569107567
1367 -0.007099668006412685 -9.712663600849915 -0.0070983260869979855 -9.712556895194565
1368 -0.0070995568530634046 -9.719763157702978 -0.007102963095530867 -9.719659858290095
1369 -0.0070988092804327605 -9.72686196698341 -0.007094984292052686 -9.726754842582148
1370 -0.007104947953484953 -9.733966914936895 -0.007126010302454233 -9.733880852884601
1371 -0.007099297526292503 -9.741066212463187 -0.007101166108623147 -9.740982018993224
1372 -0.007099095359444618 -9.748165307822632 -0.007097785337828099 -9.748079804331052
1373 -0.007098753098398447 -9.75526406092103 -0.007092449744231999 -9.755172254075283
1374 -0.0070988907478749756 -9.762362951668905 -0.007094244449399411 -9.762266498524683
1375 -0.007094509759917855 -9.769457461428823 -0.007110909419134259 -9.769377407943818
1376 -0.0070982411270961165 -9.77655570255592 -0.007097618654370308 -9.776475026598188
1377 -0.007098702504299581 -9.783654405060219 -0.007097458909265697 -9.783572485507454
1378 -0.007100883941166103 -9.790755289001385 -0.007120428490452468 -9.790692913997907
1379 -0.007098837941884995 -9.797854126943271 -0.0070985503727570174 -9.797791464370663
1380 -0.007097970531322062 -9.804952097474594 -0.00709869246929884 -9.804890156839962
1381 -0.007098863157443703 -9.812050960632037 -0.007102093589492142 -9.811992250429453
1382 -0.007097511203028262 -9.819148471835065 -0.007087912783026696 -9.81908016321248
1383 -0.007098702061921358 -9.826247173896986 -0.00709749236702919 -9.826177655579508
1384 -0.007099006418138742 -9.833346180315125 -0.007096169330179691 -9.833273824909687
1385 -0.007098882948048413 -9.840445063263173 -0.007103344495408237 -9.840377169405096
1386 -0.007098581292666495 -9.84754364455584 -0.0070993524277582765 -9.847476521832855
1387 -0.007099593570455909 -9.854643238126295 -0.007111919694580138 -9.854588441527435
1388 -0.007098332303576172 -9.86174157042987 -0.007099096593447029 -9.861687538120881
1389 -0.007098568696528673 -9.8688401391264 -0.00709902448579669 -9.868786562606678
1390 -0.007096367515623569 -9.875936506642024 -0.007103349734097719 -9.875889912340776
1391 -0.007098481035791337 -9.883034987677815 -0.007099821954034269 -9.88298973429481
1392 -0.0070991176180541515 -9.89013410529587 -0.007107129553332925 -9.890096863848143
1393 -0.007096867659129202 -9.897230972954999 -0.007104823063127696 -9.89720168691127
1394 -0.007100967131555081 -9.904331940086553 -0.007058570371009409 -9.90426025728228
1395 -0.007099752547219396 -9.911431692633773 -0.00709467229899019 -9.91135492958127
1396 -0.007099698414094746 -9.918531391047868 -0.007099920744076371 -9.918454850325347
1397 -0.007099353242665529 -9.925630744290533 -0.0070992169668897985 -9.925554067292236
1398 -0.007099281903356314 -9.93273002619389 -0.007099496573209763 -9.932653563865445
1399 -0.0070992970373481516 -9.939829323231237 -0.007098990143276751 -9.939752554008722
1400 -0.007098958664573729 -9.946928281895811 -0.007099095522426069 -9.946851649531148
1401 -0.007098948932252824 -9.954027230828064 -0.00709941100794822 -9.953951060539096
1402 -0.007098880945704877 -9.961126111773769 -0.007098731119185686 -9.961049791658281
1403 -0.007099121250212193 -9.968225233023981 -0.007098707812838256 -9.96814849947112
1404 -0.007099586096592248 -9.975324819120573 -0.007099864329211414 -9.97524836380033
1405 -0.0070993149187415835 -9.982424134039315 -0.007099585584364831 -9.982347949384696
1406 -0.0070993427420035 -9.989523476781319 -0.007099123508669436 -9.989447072893366
1407 -0.007099083648063243 -9.996622560429381 -0.007098076702095568 -9.996545149595462
1408 -0.0070991046493873 -10.00372166507877 -0.007098336867056787 -10.003643486462519
1409 -0.007099206116981805 -10.010820871195751 -0.0070989083731547 -10.010742394835674
1410 -0.007099153846502304 -10.017920025042253 -0.007100036856718362 -10.017842431692392
1411 -0.007099229819141328 -10.025019254861395 -0.007098847557790578 -10.024941279250182
1412 -0.007099027326330542 -10.032118282187724 -0.00709959976375103 -10.032040879013934
1413 -0.007098689978010953 -10.039216972165736 -0.007096416805870831 -10.039137295819804
1414 -0.007098856358788907 -10.046315828524525 -0.007101363269612193 -10.046238659089417
1415 -0.007099077152088284 -10.053414905676613 -0.007099309819750488 -10.053337968909167
1416 -0.007099953712895513 -10.060514859389508 -0.007117423694580793 -10.060455392603748
1417 -0.007099114684388041 -10.067613974073897 -0.007097434089519084 -10.067552826693268
1418 -0.007098273630253971 -10.07471224770415 -0.007099226349964738 -10.074652053043232
1419 -0.0070989261846989395 -10.08181117388885 -0.007103348895907402 -10.081755401939139
1420 -0.00709833896253258 -10.088909512851382 -0.007102771871723234 -10.088858173810863
1421 -0.0070986707461997865 -10.096008183597581 -0.007101952633820474 -10.095960126444684
1422 -0.007100042956881225 -10.103108226554463 -0.00708489406388253 -10.103045020508567
1423 -0.007098479056730866 -10.110206705611194 -0.007097709411755204 -10.110142729920323
1424 -0.007099684863351286 -10.117306390474546 -0.007086097542196512 -10.117228827462519
1425 -0.007098924834281206 -10.124405315308827 -0.007101959106512368 -10.12433078656903
1426 -0.007098906184546649 -10.131504221493374 -0.007098107598721981 -10.131428894167753
1427 -0.0070994569221511485 -10.138603678415526 -0.0071089762495830655 -10.138537870417336
1428 -0.007098379055969417 -10.145702057471496 -0.007098663481883705 -10.14563653389922
1429 -0.007098765461705625 -10.152800822933202 -0.007100238394923508 -10.152736772294142
1430 -0.007099142391234636 -10.159899965324437 -0.007097679493017495 -10.15983445178716
1431 -0.007099813548848033 -10.166999778873285 -0.007113857660442591 -10.166948309447603
1432 -0.007099927589297295 -10.174099706462583 -0.007104971772059798 -10.174053281219663
1433 -0.007098740828223526 -10.181198447290805 -0.00709871135186404 -10.181151992571527
1434 -0.007097923150286079 -10.188296370441092 -0.007119605294428765 -10.188271597865956
1435 -0.007097382331266999 -10.19539375277236 -0.007094670622609556 -10.195366268488566
1436 -0.007098490279167891 -10.202492243051527 -0.007101090741343796 -10.20246735922991
1437 -0.0071005558129400015 -10.209592798864467 -0.007096199877560138 -10.20956355910747
1438 -0.007098599942401052 -10.216691398806867 -0.007096045790240169 -10.21665960489771
1439 -0.007098827511072159 -10.22379022631794 -0.0070993861649185416 -10.22375899106263
1440 -0.00709845656529069 -10.230888682883231 -0.007098697195760906 -10.230857688258391
1441 -0.007098489906638861 -10.23798717278987 -0.0070986703503876925 -10.237956358608779
1442 -0.007098303479142487 -10.245085476269013 -0.007099165837280453 -10.245055524446059
1443 -0.0070984178688377145 -10.25218389413785 -0.007098451862111688 -10.25215397630817
1444 -0.007098645367659628 -10.25928253950551 -0.007099822862073779 -10.259253799170244
1445 -0.007098022988066078 -10.266380562493575 -0.00709655003156513 -10.26635034920181
1446 -0.007099667680449784 -10.273480230174025 -0.007105061179026961 -10.273455410380837
1447 -0.00709727993234992 -10.280577510106374 -0.007075101346708834 -10.280530511727546
1448 -0.007098783343099058 -10.287676293449474 -0.007097593694925308 -10.287628105422472
1449 -0.007098603784106672 -10.29477489723358 -0.007098664436489344 -10.294726769858961
1450 -0.007101584551855921 -10.301876481785436 -0.00712461587972939 -10.30185138573869
1451 -0.007099803606979549 -10.308976285392417 -0.007098294398747385 -10.308949680137438
1452 -0.007098337332718074 -10.316074622725134 -0.0070982036180794236 -10.316047883755518
1453 -0.00709869924467057 -10.323173321969804 -0.007097669295035303 -10.323145553050553
1454 -0.007098575145937503 -10.330271897115741 -0.007096211798489094 -10.330241764849042
1455 -0.007098483224399388 -10.337370380340142 -0.007096007303334773 -10.337337772152377
1456 -0.007099676458165049 -10.344470056798306 -0.007102291495539248 -10.344440063647916
1457 -0.007098677754402161 -10.351568734552709 -0.0070892852963879704 -10.351529348944304
1458 -0.007099274452775717 -10.358668009005484 -0.007099437806755304 -10.358628786751058
1459 -0.007098306668922305 -10.365766315674406 -0.007098011742345989 -10.365726798493405
1460 -0.00709784897044301 -10.372864164644849 -0.007102901674807071 -10.372829700168213
1461 -0.007099269214086235 -10.379963433858935 -0.007088164729066193 -10.379917864897278
1462 -0.007098754309117794 -10.387062188168052 -0.007105828006751835 -10.38702369290403
1463 -0.0070988837163895365 -10.394161071884442 -0.007098886370658875 -10.39412257927469
1464 -0.0070981565862894055 -10.401259228470732 -0.00710712093859911 -10.401229700213289
1465 -0.007098264107480645 -10.408357492578212 -0.0070996616501361135 -10.408329361863425
1466 -0.0070982653414830565 -10.415455757919695 -0.007096315524540842 -10.415425677387965
1467 -0.007097428012639284 -10.422553185932333 -0.007102869031950831 -10.422528546419915
1468 -0.0071002804208546875 -10.429653466353187 -0.007084698486141861 -10.429613244906058
1469 -0.0070987582905218 -10.436752224643708 -0.007097319653257728 -10.436710564559316
1470 -0.007097734278067947 -10.443849958921776 -0.007092026132158935 -10.443802590691476
1471 -0.007100072712637484 -10.450950031634413 -0.0071072145365178585 -10.450909805227994
1472 -0.007098817429505288 -10.458048849063918 -0.0071002747630700466 -10.458010079991064
1473 -0.007098982273600995 -10.465147831337518 -0.0070989142870530484 -10.465108994278117
1474 -0.00710477267857641 -10.472252604016095 -0.007087557367049158 -10.472196551645165
1475 -0.007099245069548487 -10.479351849085644 -0.007100369897671044 -10.479296921542836
1476 -0.00709881130605936 -10.486450660391704 -0.00709842515643686 -10.486395346699274
1477 -0.007099238457158208 -10.493549898848862 -0.007090472523123026 -10.493485819222396
1478 -0.007098990818485617 -10.500648889667348 -0.0070994793437421325 -10.500585298566138
1479 -0.007099338341504335 -10.507748228008852 -0.007099579996429383 -10.507684878562568
1480 -0.00709634511731565 -10.514844573126167 -0.00709503919351846 -10.514779917756087
1481 -0.007100845756940544 -10.521945418883108 -0.007109856582246721 -10.521889774338334
1482 -0.007098964625038206 -10.529044383508147 -0.007097589038312435 -10.528987363376647
1483 -0.007097661658190191 -10.536142045166336 -0.007107794005423784 -10.536095157382071
1484 -0.00709847966209054 -10.543240524828427 -0.0070959599921479825 -10.543191117374219
1485 -0.007098821992985904 -10.550339346821413 -0.007098607579246163 -10.550289724953466
1486 -0.007098991447128356 -10.557438338268542 -0.007100197486579418 -10.557389922440045
1487 -0.007098780642263591 -10.564537118910804 -0.007100444473326206 -10.564490366913372
1488 -0.007098437589593232 -10.571635556500398 -0.007093238504603505 -10.571583605417976
1489 -0.007100105215795338 -10.578735661716193 -0.007092916662804783 -10.57867652208078
1490 -0.007098756264895201 -10.585834417981088 -0.00710064060986042 -10.58577716269064
1491 -0.0070994699141010646 -10.592933887895189 -0.007096142345108092 -10.592873305035749
1492 -0.007098821736872196 -10.60003270963206 -0.007089713285677135 -10.599963018321425
1493 -0.007099696900695562 -10.607132406532756 -0.007099143695086241 -10.607062162016511
1494 -0.007099443674087524 -10.614231850206844 -0.007099461951293051 -10.614161623967805
1495 -0.007099847379140556 -10.621331697585985 -0.007106448523700237 -10.621268072491505
1496 -0.007098224735818804 -10.628429922321804 -0.007082556351087987 -10.628350628842593
1497 -0.007099890569224954 -10.63552981289103 -0.007102707820013166 -10.635453336662607
1498 -0.007099593710154295 -10.642629406601184 -0.007099831779487431 -10.642553168442095
1499 -0.007099356246180832 -10.649728762847365 -0.007099341042339802 -10.649652509484435
1500 -0.0070996555965393785 -10.656828418443904 -0.007099636201746762 -10.656752145686182
1501 -0.0070995934773236515 -10.663928011921229 -0.007098100357688963 -10.663850246043872
1502 -0.007098109880462289 -10.671026121801692 -0.007092982460744679 -10.670943228504616
1503 -0.007101263734512031 -10.678127385536204 -0.007121745799668133 -10.678064974304284
1504 -0.007098885648883879 -10.685226271185087 -0.007099010515958071 -10.685163984820242
1505 -0.007098873588256538 -10.692325144773344 -0.007099797646515071 -10.692263782466757
1506 -0.007099478505551815 -10.699424623278896 -0.007102052099071443 -10.699365834565828
1507 -0.007099182321690023 -10.706523805600586 -0.007097373506985605 -10.706463208072813
1508 -0.007098990119993686 -10.71362279572058 -0.007118477113544941 -10.713581685186359
1509 -0.007098804274573922 -10.720721599995153 -0.007101604249328375 -10.720683289435687
1510 -0.007098426064476371 -10.72782002605963 -0.007099637552164495 -10.727782926987851
1511 -0.007098665996454656 -10.734918692056086 -0.007097085518762469 -10.734880012506613
1512 -0.007098636799491942 -10.742017328855578 -0.007097496138885617 -10.7419775086455
1513 -0.007098793191835285 -10.749116122047413 -0.007097986107692122 -10.74907549475319
1514 -0.0070985517464578155 -10.75621467379387 -0.007098209648393095 -10.756173704401585
1515 -0.00709878345951438 -10.763313457253386 -0.007100302935577929 -10.763274007337163
1516 -0.007098526414483786 -10.77041198366787 -0.007092772773467005 -10.77036678011063
1517 -0.00709832722786814 -10.777510310895739 -0.007099391450174153 -10.777466171560803
1518 -0.007098682131618262 -10.784608993027357 -0.0070993633475154635 -10.78456553490832
1519 -0.00709694498218596 -10.791705938009542 -0.007071371492929757 -10.79163690640125
1520 -0.007099405257031321 -10.798805343266574 -0.007096843444742262 -10.798733749845992
1521 -0.007099654548801482 -10.805904997815375 -0.007100334158167243 -10.80583408400416
1522 -0.007098923390731216 -10.813003921206107 -0.007104143220931292 -10.812938227225091
1523 -0.007101180381141603 -10.820105101587249 -0.00710084168240428 -10.820039068907496
1524 -0.007099145231768489 -10.827204246819017 -0.007103869435377419 -10.827142938342874
1525 -0.007100101280957461 -10.834304348099975 -0.007117872987873852 -10.834260811330747
1526 -0.007098257867619395 -10.841402605967595 -0.007095005549490452 -10.841355816880238
1527 -0.0070988842053338885 -10.848501490172929 -0.007104555517435074 -10.848460372397673
1528 -0.007098040520213544 -10.855599530693143 -0.007097941869869828 -10.855558314267542
1529 -0.007098624273203314 -10.862698154966345 -0.007087853667326271 -10.862646167934868
1530 -0.007098551536910236 -10.869796706503255 -0.0071015733294188975 -10.869747741264286
1531 -0.007098855660296976 -10.876895562163552 -0.007100364239886403 -10.876848105504171
1532 -0.007099381159059703 -10.883994943322612 -0.007100612786598503 -10.88394871829077
1533 -0.0070989598287269475 -10.89109390315134 -0.007099637691862881 -10.891048355982631
1534 -0.007098325807601213 -10.89819222895894 -0.007089392771013081 -10.898137748753644
1535 -0.007098585553467274 -10.905290814512409 -0.007095218426547945 -10.905232967180192
1536 -0.007098921039141714 -10.91238973555155 -0.007096561440266669 -10.91232952862046
1537 -0.007098985719494522 -10.919488721271044 -0.007097537931986153 -10.919427066552446
1538 -0.007099630567245186 -10.926588351838289 -0.007096090330742299 -10.926523156883189
1539 -0.0070989727275446056 -10.933687324565833 -0.007099366071633995 -10.933622522954822
1540 -0.007099551963619888 -10.940786876529453 -0.007095164689235389 -10.940717687644058
1541 -0.007099149958230555 -10.947886026487684 -0.007102674129419029 -10.947820361773477
1542 -0.007099160854704678 -10.954985187342388 -0.00710158976726234 -10.95492195154074
1543 -0.007098988723009824 -10.962084176065398 -0.00709966232534498 -10.962021613866085
1544 -0.007099600904621184 -10.969183776970018 -0.00710046875756234 -10.969122082623647
1545 -0.00710101923905313 -10.976284796209072 -0.007114644022658467 -10.976236726646306
1546 -0.007098312303423881 -10.983383108512495 -0.007097788318060338 -10.983334514964366
1547 -0.007100376999005675 -10.9904834855115 -0.007083502109162509 -10.990418017073528
1548 -0.007099119783379138 -10.99758260529488 -0.007096391078084708 -10.997514408151613
1549 -0.007099070330150425 -11.004681675625031 -0.007098869513720274 -11.004613277665333
1550 -0.007098894193768501 -11.0117805698188 -0.00709965752903372 -11.011712935194367
1551 -0.007099117478355765 -11.018879687297156 -0.0070998001843690876 -11.018812735378736
1552 -0.00709826780948788 -11.025977955106644 -0.0070927963126450775 -11.02590553169138
1553 -0.0070993921253830194 -11.033077347232027 -0.0071071450598537925 -11.033012676751234
1554 -0.007099270401522517 -11.040176617633549 -0.007097924826666713 -11.0401106015779
1555 -0.007099060225300491 -11.047275677858849 -0.007102409121580422 -11.047213010699481
1556 -0.007098975777626038 -11.054374653636476 -0.007096605678088963 -11.054309616377571
1557 -0.007098794239573181 -11.061473447876049 -0.007099226024001837 -11.061408842401573
1558 -0.0070987377315759655 -11.068572185607625 -0.007095415052026511 -11.068504257453599
1559 -0.00710114894900471 -11.07567333455663 -0.007102685258723795 -11.075606942712323
1560 -0.0070992881199344994 -11.082772622676565 -0.007095184875652194 -11.082702127587975
1561 -0.007099212962202728 -11.089871835638768 -0.007096093916334212 -11.08979822150431
1562 -0.007099068211391568 -11.09697090385016 -0.007085886178538203 -11.096884107682849
1563 -0.007100013736635447 -11.104070917586796 -0.007095590559765696 -11.103979698242615
1564 -0.007098554400727153 -11.111169471987523 -0.007091560331173241 -11.111071258573787
1565 -0.007099982956424356 -11.118269454943947 -0.007100802753120661 -11.118172061326907
1566 -0.007099271565675735 -11.125368726509622 -0.007101254817098379 -11.125273316144005
1567 -0.007099442393518984 -11.132468168903142 -0.007099863933399319 -11.132373180077405
1568 -0.007098953914828598 -11.13956712281797 -0.007100784243084491 -11.139473964320489
1569 -0.007099487679079175 -11.14666661049705 -0.007086810562759638 -11.146560774883248
1570 -0.0070996266324073075 -11.153766237129457 -0.007099184649996459 -11.153659959533245
1571 -0.007099892455153167 -11.16086612958461 -0.007099681277759373 -11.160759640811005
1572 -0.007099603116512298 -11.167965732701122 -0.007099955924786627 -11.167859596735791
1573 -0.007099691871553659 -11.175065424572676 -0.007099945424124598 -11.174959542159916
1574 -0.007099586119875312 -11.18216501069255 -0.007100394135341049 -11.182059936295257
1575 -0.007100746873766184 -11.189265757566316 -0.00709148976020515 -11.189151426055462
1576 -0.007100170408375561 -11.196365927974691 -0.0070973551133647565 -11.196248781168826
1577 -0.007100080628879369 -11.20346600860357 -0.007096575666218996 -11.203345356835046
1578 -0.007100049196742475 -11.210566057800312 -0.00710323778912425 -11.21044859462417
1579 -0.007101034442894161 -11.217667092243206 -0.007100038300268352 -11.217548632924439
1580 -0.007099979952909052 -11.224767072196114 -0.007100824150256813 -11.224649457074696
1581 -0.007099690171889961 -11.231866762368004 -0.007099311682395637 -11.231748768757091
1582 -0.007099626446142792 -11.238966388814147 -0.007099264138378203 -11.23884803289547
1583 -0.007099504000507295 -11.246065892814654 -0.007098832284100354 -11.24594686517957
1584 -0.00709971331525594 -11.25316560612991 -0.007099971896968782 -11.253046837076539
1585 -0.00709962947294116 -11.260265235602851 -0.007099482137709856 -11.260146319214249
1586 -0.007099781697615981 -11.267365017300467 -0.007097968528978526 -11.267244287743226
1587 -0.007099775574170053 -11.274464792874637 -0.007081106491386891 -11.274325394234614
1588 -0.007099918927997351 -11.281564711802634 -0.00709870234131813 -11.281424096575932
1589 -0.007100303587503731 -11.288665015390137 -0.007100270572118461 -11.288524367148051
1590 -0.007099987217225134 -11.295765002607363 -0.0071006042417138815 -11.295624971389765
1591 -0.007100149197503925 -11.302865151804866 -0.007099696341902018 -11.302724667731667
1592 -0.007099907984957099 -11.309965059789823 -0.007099074800498784 -11.309823742532165
1593 -0.007102008117362857 -11.317067067907185 -0.007119346782565117 -11.31694308931473
1594 -0.007099415082484484 -11.32416648298967 -0.007099157432094216 -11.324042246746824
1595 -0.007099384791217744 -11.331265867780887 -0.007099128724075854 -11.3311413754709
1596 -0.007098832633346319 -11.338364700414234 -0.007099119271151722 -11.33824049474205
1597 -0.007099814363755286 -11.345464514777989 -0.007101162010803819 -11.345341656752854
1598 -0.007099803839810193 -11.3525643186178 -0.007104084431193769 -11.352445741184049
1599 -0.007098569232039153 -11.359662887849838 -0.007115849247202277 -11.359561590431252
1600 -0.00709984942805022 -11.366762737277888 -0.007106836978346109 -11.366668427409598
1601 -0.007100681075826287 -11.373863418353714 -0.007108934177085757 -11.373777361586685
1602 -0.007098909257911146 -11.380962327611625 -0.007098383316770196 -11.380875744903454
1603 -0.007099140016362071 -11.388061467627987 -0.00709897221531719 -11.387974717118771
1604 -0.007098954892717302 -11.395160422520703 -0.007095875823870302 -11.395070592942641
1605 -0.00709897477645427 -11.402259397297158 -0.007102875947020948 -11.402173468889663
1606 -0.007099265465512872 -11.40935866276267 -0.007102502603083849 -11.409275971492747
1607 -0.007098836707882583 -11.416457499470553 -0.00709981129039079 -11.416375782783138
1608 -0.007099511660635471 -11.423557011131189 -0.007110854005441069 -11.42348663678858
1609 -0.007099130749702453 -11.430656141880892 -0.007097446545958519 -11.430584083334539
1610 -0.007098421966657042 -11.437754563847548 -0.007098045013844967 -11.437682128348383
1611 -0.007099851267412305 -11.44485441511496 -0.0070943549741059545 -11.444776483322489
1612 -0.007097694277763367 -11.451952109392725 -0.0071001975564286115 -11.451876680878918
1613 -0.007098664646036923 -11.459050774038761 -0.0070998477283865215 -11.458976528607305
1614 -0.007099867262877524 -11.466150641301638 -0.007110307831317187 -11.466086836438622
1615 -0.007098682411015034 -11.473249323712654 -0.007087511825375259 -11.473174348263997
1616 -0.007098495634272695 -11.480347819346926 -0.007100082957185805 -11.480274431221183
1617 -0.007098376168869436 -11.487446195515796 -0.007100220350548625 -11.48737465157173
1618 -0.007098872680217028 -11.494545068196013 -0.007097998354583979 -11.494472649926315
1619 -0.007098484528250992 -11.501643552724264 -0.0071022157091647385 -11.50157486563548
1620 -0.007098393444903195 -11.508741946169167 -0.007101544481702149 -11.508676410117182
1621 -0.007098619779571891 -11.51584056594874 -0.007098072208464146 -11.515774482325646
1622 -0.007096527959220111 -11.52293709390796 -0.007104692724533379 -11.52287917505018
1623 -0.007097812229767441 -11.530034906137727 -0.007083700271323323 -11.529962875321504
1624 -0.007098434772342443 -11.537133340910069 -0.007093316805548966 -11.537056192127052
1625 -0.0070984770311042665 -11.544231817941172 -0.00709941079840064 -11.544155602925452
1626 -0.007098582526668906 -11.551330400467842 -0.0070986344246193765 -11.55125423735007
1627 -0.007098345644772052 -11.558428746112615 -0.007093089353293181 -11.558347326703364
1628 -0.00709902795497328 -11.565527774067588 -0.007099066628143191 -11.565446393331507
1629 -0.007098855776712298 -11.5726266298443 -0.0071063967887312176 -11.57255279012024
1630 -0.007098449068143964 -11.579725078912444 -0.0070978216361254455 -11.579650611756366
1631 -0.0070972851477563385 -11.5868223640602 -0.007114187767729163 -11.586764799524095
1632 -0.007095955871045589 -11.593918319931246 -0.00709091501776129 -11.593855714541856
1633 -0.007098027132451534 -11.601016347063698 -0.007091646734625101 -11.600947361276482
1634 -0.0070987319806590675 -11.608115079044357 -0.007097138511016965 -11.6080444997875
1635 -0.007098857429809868 -11.615213936474166 -0.007095421385020018 -11.61513992117252
1636 -0.007098602969199419 -11.622312539443366 -0.007094319700263441 -11.622234240872784
1637 -0.007098891003988683 -11.629411430447353 -0.007098555052652955 -11.629332795925437
1638 -0.007099575782194734 -11.636511006229549 -0.007095591048710048 -11.636428386974147
1639 -0.007098850351758302 -11.643609856581307 -0.0070989716332405806 -11.643527358607388
1640 -0.007098873308859765 -11.650708729890166 -0.0070987157989293335 -11.650626074406317
1641 -0.007098876428790391 -11.657807606318956 -0.007098740269429982 -11.657724814675747
1642 -0.00709877754561603 -11.664906383864572 -0.0070978716481477026 -11.664822686323895
1643 -0.007098953169770539 -11.672005337034342 -0.0070936611853539945 -11.67191634750925
1644 -0.007098561944440007 -11.679103898978783 -0.007087940163910389 -11.679004287673159
1645 -0.007098791538737714 -11.68620269051752 -0.0070940309669822454 -11.686098318640141
1646 -0.007099695247597992 -11.693302385765119 -0.007102326001040637 -11.693200644641182
1647 -0.007099621999077499 -11.700402007764197 -0.007102354429662228 -11.700302999070844
1648 -0.007096801744773984 -11.707498809508971 -0.007092175213620067 -11.707395174284464
1649 -0.00709904246032238 -11.714597851969293 -0.007098015816882253 -11.714493190101347
1650 -0.007099572382867336 -11.72169742435216 -0.007102283136919141 -11.721595473238267
1651 -0.0070992752211168405 -11.728796699573277 -0.007097347150556743 -11.728692820388824
1652 -0.007106969365850091 -11.735903668939127 -0.007084420975297689 -11.735777241364122
1653 -0.007099914667196572 -11.743003583606324 -0.00710243817884475 -11.742879679542966
1654 -0.0070995217189192775 -11.750103105325243 -0.00709940807428211 -11.749979087617248
1655 -0.0070997596019878985 -11.757202864927232 -0.007101640710607171 -11.757080728327855
1656 -0.007099892152473331 -11.764302757079705 -0.007098528486676514 -11.764179256814531
1657 -0.007100019603967667 -11.771402776683672 -0.007105173775926232 -11.771284430590457
1658 -0.007098816847428679 -11.7785015935311 -0.007101211044937372 -11.778385641635394
1659 -0.007099405792541802 -11.785600999323641 -0.007097677676938474 -11.785483319312332
1660 -0.0070996304042637345 -11.792700629727905 -0.007107629207894206 -11.792590948520226
1661 -0.007098976266570389 -11.799799605994476 -0.007103359326720238 -11.799694307846947
1662 -0.0070994900772348045 -11.80689909607171 -0.007099492917768657 -11.806793800764716
1663 -0.007099006162025035 -11.813998102233736 -0.007098583434708416 -11.813892384199423
1664 -0.00709922555834055 -11.821097327792076 -0.007098394120112062 -11.820990778319535
1665 -0.007099093170836568 -11.828196420962913 -0.007101283548399806 -11.828092061867935
1666 -0.007099124719388783 -11.835295545682301 -0.007098756358027458 -11.835190818225962
1667 -0.007098764763213694 -11.842394310445515 -0.007100952323526144 -11.842291770549489
1668 -0.007098732772283256 -11.849493043217798 -0.007090690080076456 -11.849382460629565
1669 -0.00709888394922018 -11.856591927167019 -0.007100799703039229 -11.856483260332604
1670 -0.007098423596471548 -11.86369035076349 -0.007087462954223156 -11.863570723286827
1671 -0.007099690637551248 -11.87079004140104 -0.0071013836655765775 -11.870672106952403
1672 -0.007100981054827571 -11.877891022455868 -0.007108243880793452 -11.877780350833197
1673 -0.007098637288436294 -11.884989659744305 -0.007094086008146405 -11.884874436841343
1674 -0.007098995638079942 -11.892088655382384 -0.007098118029534817 -11.891972554870879
1675 -0.007100981543771923 -11.899189636926156 -0.007081683771684766 -11.899054238642563
1676 -0.007099491730332375 -11.90628912865649 -0.007098386739380657 -11.906152625381944
1677 -0.00709438999183476 -11.913383518648324 -0.007138929679058492 -11.913291555061003
1678 -0.007099247816950083 -11.920482766465273 -0.007097705616615713 -11.920389260677618
1679 -0.007099240669049323 -11.927582007134323 -0.007098511536605656 -11.927487772214224
1680 -0.007099263952113688 -11.934681271086436 -0.007098067901097238 -11.934585840115322
1681 -0.0070989192463457584 -11.941780190332782 -0.007099790056236089 -11.941685630171557
1682 -0.007099229586310684 -11.948879419919093 -0.00709934092592448 -11.948784971097481
1683 -0.00709877978079021 -11.955978199699883 -0.00709637205582112 -11.955881343153303
1684 -0.007099289377219975 -11.963077489077103 -0.007098299544304609 -11.962979642697608
1685 -0.007099372986704111 -11.970176862063807 -0.007098950236104429 -11.970078592933712
1686 -0.0070991185260936614 -11.977275980589901 -0.007098555471748114 -11.97717714840546
1687 -0.007099243067204952 -11.984375223657107 -0.0070997077971696855 -11.98427685620263
1688 -0.007098900550045073 -11.991474124207151 -0.007100908877328038 -11.991377765079958
1689 -0.0070977173512801525 -11.998571841558432 -0.0071052663493901495 -11.998483031429348
1690 -0.007099003042094409 -12.005670844600527 -0.007095883530564606 -12.005578914959912
1691 -0.007099137525074184 -12.0127699821256 -0.0070987563813105226 -12.012677671341223
1692 -0.007098946650512516 -12.019868928776113 -0.007094642100855708 -12.019772313442079
1693 -0.007098833681084216 -12.026967762457197 -0.007096388353966176 -12.026868701796046
1694 -0.007098897569812834 -12.03406666002701 -0.00710595294367522 -12.03397465473972
1695 -0.0070985725848004225 -12.04116523261181 -0.007097420748323202 -12.041072075488044
1696 -0.007098866463638842 -12.04826409907545 -0.007098361384123564 -12.048170436872168
1697 -0.007098460895940661 -12.05536255997139 -0.00709870089776814 -12.055269137769935
1698 -0.007098758360370994 -12.062461318331762 -0.007097190758213401 -12.062366328528148
1699 -0.007099123322404921 -12.069560441654167 -0.007097966084256768 -12.069464294612404
1700 -0.007097003329545259 -12.076657444983711 -0.007141407812014222 -12.076605702424418
1701 -0.007097741030156613 -12.083755186013867 -0.007099467189982533 -12.0837051696144
1702 -0.007098055328242481 -12.09085324134211 -0.007097670622169971 -12.09080284023657
1703 -0.0070976382354274396 -12.097950879577537 -0.007097683590836823 -12.097900523827407
1704 -0.007097764010541141 -12.105048643588079 -0.007097190013155341 -12.104997713840563
1705 -0.007098303269594907 -12.112146946857674 -0.00709789281245321 -12.112095606653016
1706 -0.007098362129181623 -12.119245308986855 -0.007098303874954581 -12.11919391052797
1707 -0.007098074676468969 -12.126343383663324 -0.007099821395240724 -12.12629373192321
1708 -0.0070988254621624945 -12.133442209125485 -0.00709076076745987 -12.13338449269067
1709 -0.007099171122536063 -12.140541380248022 -0.00710320936050266 -12.140487702051173
1710 -0.007098100031726062 -12.147639480279748 -0.00709652011282742 -12.147584222164001
1711 -0.007097747502848506 -12.154737227782597 -0.007096097921021283 -12.154680320085022
1712 -0.007097767922095955 -12.161834995704693 -0.007097223610617221 -12.16177754369564
1713 -0.007100245426408946 -12.168935241131102 -0.0070810103323310615 -12.168858554027972
1714 -0.007098806649446487 -12.176034047780549 -0.0071000106865540145 -12.175958564714525
1715 -0.0070985886733978985 -12.183132636453946 -0.007096961815841496 -12.183055526530367
1716 -0.007098794030025601 -12.190231430483971 -0.007099281507544219 -12.190154808037912
1717 -0.007097872486338019 -12.197329302970308 -0.0070971584180369975 -12.19725196645595
1718 -0.00709833912551403 -12.204427642095823 -0.007101434329524636 -12.204353400785473
1719 -0.0070985353784635665 -12.211526177474287 -0.007098936359398067 -12.211452337144872
1720 -0.007098513515666127 -12.218624690989953 -0.007098976755514741 -12.218551313900386
1721 -0.007098113186657429 -12.22572280417661 -0.007091856538318097 -12.225643170438705
1722 -0.00710059623233974 -12.23282340040895 -0.0070659251185134055 -12.232709095557219
1723 -0.007100004376843572 -12.239923404785793 -0.007101134164258838 -12.239810229721478
1724 -0.007099118339829147 -12.247022523125622 -0.007099076360464096 -12.246909306081943
1725 -0.0070992162683978675 -12.25412173939402 -0.007099189911969006 -12.254008495993912
1726 -0.0070994212059304115 -12.26122116059995 -0.007099722675047815 -12.261108218668959
1727 -0.007099001598544419 -12.268320162198494 -0.0070992829510942105 -12.268207501620052
1728 -0.007099179620854557 -12.27541934181935 -0.007098729419521987 -12.275306231039574
1729 -0.007099272240884602 -12.282518614060233 -0.007098083221353591 -12.282404314260928
1730 -0.007099748123437166 -12.28961836218367 -0.007101224735379219 -12.289505538996307
1731 -0.0070996930124238135 -12.296718055196095 -0.007096221274696291 -12.296601760271004
1732 -0.007099182647652924 -12.303817237843749 -0.007096245838329196 -12.303698006109334
1733 -0.007100577000528574 -12.310917814844277 -0.007106288173235953 -12.31080429428257
1734 -0.007101340568624437 -12.318019155412902 -0.007096036919392645 -12.317900331201963
1735 -0.007099759322591126 -12.325118914735492 -0.007094115158542991 -12.324994446360506
1736 -0.007099852804094553 -12.332218767539587 -0.007101886905729771 -12.332096333266236
1737 -0.007099341345019638 -12.339318108884607 -0.007098269276320934 -12.339194602542557
1738 -0.0071045775199308995 -12.346422686404537 -0.007063003233633935 -12.346257605776191
1739 -0.00709991178009659 -12.353522598184634 -0.007101138215512037 -12.353358743991704
1740 -0.007100048125721514 -12.360622646310356 -0.007100011361762882 -12.360458755353466
1741 -0.007100111036561429 -12.367722757346916 -0.007099033799022436 -12.367557789152489
1742 -0.007100072246976197 -12.374822829593892 -0.007100421376526356 -12.374658210529015
1743 -0.007100059953518212 -12.381922889547411 -0.007100971741601824 -12.381759182270617
1744 -0.007099933130666614 -12.389022822678077 -0.00709939943626523 -12.388858581706883
1745 -0.00710044449660927 -12.396123267174687 -0.007106159697286785 -12.39596474140417
1746 -0.00710030912887305 -12.40322357630356 -0.007093937927857041 -12.403058679332027
1747 -0.007100510341115296 -12.410324086644675 -0.007100753230042755 -12.41015943256207
1748 -0.007099451776593923 -12.417423538421268 -0.007097968552261591 -12.417257401114332
1749 -0.007099729613400996 -12.424523268034669 -0.007097772601991892 -12.424355173716323
1750 -0.007100041583180427 -12.43162330961785 -0.007099840650334954 -12.431455014366659
1751 -0.0070986563572660085 -12.438721965975116 -0.007093477924354374 -12.438548492291012
1752 -0.007099758856929839 -12.445821724832046 -0.007100896723568439 -12.44564938901458
1753 -0.007100136135704815 -12.45292186096775 -0.007098397286608815 -12.452747786301188
1754 -0.007099505537189544 -12.46002136650494 -0.007096866634674371 -12.459844652935862
1755 -0.0071016984526067976 -12.467123064957546 -0.007102527492679656 -12.466947180428543
1756 -0.007098849792964756 -12.47422191475051 -0.0070759955327957865 -12.474023175961339
1757 -0.007099794293753803 -12.481321709044265 -0.0070992579450830815 -12.481122433906421
1758 -0.007099979626946151 -12.488421688671211 -0.007100093108601868 -12.488222527015022
1759 -0.007100187730975449 -12.495521876402186 -0.007100207661278546 -12.4953227346763
1760 -0.007100172014907003 -12.502622048417093 -0.007099958322942257 -12.502422692999243
1761 -0.007099466444924474 -12.509721514862017 -0.007094735489226877 -12.50951742848847
1762 -0.007100062817335129 -12.516821577679352 -0.007100888853892684 -12.516618317342363
1763 -0.0070993912173435095 -12.523920968896695 -0.007100356300361455 -12.523718673642724
1764 -0.007099490240216255 -12.531020459136911 -0.007102199387736619 -12.53082087303046
1765 -0.007100110570900142 -12.53812056970781 -0.00710149894002825 -12.537922371970488
1766 -0.007104818243533373 -12.545225387951344 -0.007089738268405199 -12.545012110238893
1767 -0.007099939463660121 -12.552325327415005 -0.007097937492653727 -12.552110047731547
1768 -0.007100389548577368 -12.559425716963583 -0.007100571552291513 -12.559210619283839
1769 -0.0071002084761857985 -12.566525925439768 -0.007100160745903849 -12.566310780029742
1770 -0.007100167870521546 -12.57362609331029 -0.0070976668270304796 -12.573408446856773
1771 -0.007100064819678664 -12.580726158129968 -0.00710014901123941 -12.580508595868013
1772 -0.00710031979251653 -12.587826477922485 -0.007099248724989593 -12.587607844593002
1773 -0.007100023678503931 -12.59492650160099 -0.0070991882821545005 -12.594707032875156
1774 -0.00710061495192349 -12.602027116552913 -0.007118358509615064 -12.601825391384772
1775 -0.007100601494312286 -12.609127718047224 -0.007108376547694206 -12.608933767932466
1776 -0.0070998586481437085 -12.616227576695367 -0.00710012991912663 -12.616033897851594
1777 -0.007099492731504143 -12.623327069426871 -0.007100046356208622 -12.623133944207803
1778 -0.007100587780587375 -12.63042765720746 -0.007097376696765423 -12.630231320904569
1779 -0.007099793408997357 -12.637527450616457 -0.007100608781911433 -12.63733192968648
1780 -0.007101216726005078 -12.644628667342461 -0.007099056732840836 -12.644430986419321
1781 -0.007099284417927265 -12.651727951760389 -0.007097823079675436 -12.651528809498997
1782 -0.007099645328707993 -12.658827597089097 -0.007101442548446357 -12.658630252047443
1783 -0.007098429510369897 -12.665926026599466 -0.007085710926912725 -12.665715962974355
1784 -0.007099532731808722 -12.673025559331276 -0.007100774184800684 -12.672816737159156
1785 -0.007099568261764944 -12.68012512759304 -0.0071063679177314045 -12.679923105076888
1786 -0.007098852610215545 -12.687223980203257 -0.007094488525763154 -12.68701759360265
1787 -0.007099291472695768 -12.694323271675952 -0.007098525366745889 -12.694116118969397
1788 -0.007099294872023165 -12.701422566547976 -0.007102059642784297 -12.701218178612182
1789 -0.007099454058334231 -12.70852202060631 -0.007097498793154955 -12.708315677405336
1790 -0.007099550566636026 -12.715621571172946 -0.007097228616476059 -12.715412906021813
1791 -0.007097453344613314 -12.72271902451756 -0.0070975646143779155 -12.722510470636191
1792 -0.007099984958767891 -12.729819009476326 -0.00710078040137887 -12.72961125103757
1793 -0.0070973442867398265 -12.736916353763066 -0.007109689479693771 -12.736720940517264
1794 -0.0070987350307405 -12.744015088793807 -0.007100517628714442 -12.743821458145979
1795 -0.007099014753475785 -12.751114103547282 -0.007095694448798895 -12.750917152594777
1796 -0.007096598274074495 -12.758210701821357 -0.00712385824881494 -12.758041010843591
1797 -0.007098836405202746 -12.765309538226559 -0.007097922381944954 -12.765138933225536
1798 -0.007098647602833808 -12.772408185829393 -0.007098512165248394 -12.772237445390784
1799 -0.007098721223883331 -12.779506907053277 -0.007095085131004453 -12.779332530521788
1800 -0.00709865647368133 -12.786605563526958 -0.007097965525463224 -12.786430496047252
1801 -0.007099135429598391 -12.793704698956557 -0.007096380949951709 -12.793526876997204
1802 -0.007098143571056426 -12.800802842527613 -0.007100707688368857 -12.800627584685573
1803 -0.007099589798599482 -12.807902432326213 -0.007092421245761216 -12.807720005931335
1804 -0.0070988578023388985 -12.815001290128551 -0.007098474586382508 -12.814818480517717
1805 -0.007099383673630655 -12.822100673802181 -0.007102082972414792 -12.821920563490131
1806 -0.007100645708851517 -12.829201319511032 -0.007091796444728971 -12.829012359934861
1807 -0.007099489285610616 -12.836300808796643 -0.00711029211524874 -12.83612265205011
1808 -0.007099264161661267 -12.843400072958305 -0.007087767519988119 -12.843210419570097
1809 -0.007099245535209775 -12.850499318493515 -0.00709758959710598 -12.850308009167202
1810 -0.007099079852923751 -12.85759839834644 -0.007097985898144543 -12.857405995065347
1811 -0.007098810956813395 -12.864697209303253 -0.0071021551731973885 -12.864508150238544
1812 -0.007099351310171187 -12.871796560613424 -0.007095497497357428 -12.8716036477359
1813 -0.00709920406807214 -12.878895764681497 -0.007094944198615849 -12.878698591934517
1814 -0.007099462510086596 -12.885995227191584 -0.007119179214350879 -12.885817771148869
1815 -0.007098974636755883 -12.89309420182834 -0.00709309873636812 -12.892910869885236
1816 -0.007098852284252643 -12.900193054112593 -0.007098301919177175 -12.900009171804413
1817 -0.007098912261426449 -12.90729196637402 -0.007100973301567138 -12.90711014510598
1818 -0.007099202973768115 -12.914391169347788 -0.007098713307641447 -12.914208858413621
1819 -0.007098919991403818 -12.92149008933919 -0.007098102942109108 -12.92130696135573
1820 -0.007099012495018542 -12.92858910183421 -0.007101381965912879 -12.928408343321644
1821 -0.007099176291376352 -12.935688278125586 -0.007103507989086211 -12.93551185131073
1822 -0.007098713098093868 -12.942786991223679 -0.007097161840647459 -12.942609013151378
1823 -0.00709882122464478 -12.949885812448324 -0.0070985021302476525 -12.949707515281625
1824 -0.007098530977964401 -12.956984343426289 -0.007102332822978496 -12.956809848104603
1825 -0.007099600066430867 -12.964083943492719 -0.007105102296918631 -12.963914950401522
1826 -0.00709849891718477 -12.971182442409903 -0.007090173405595123 -12.971005123807117
1827 -0.007098667114041746 -12.978281109523945 -0.007097988948225975 -12.978103112755344
1828 -0.007102544233202934 -12.985383653757147 -0.0071413553785532715 -12.985244468133898
1829 -0.0070982396369799975 -12.992481893394126 -0.007097949297167361 -12.992342417431065
1830 -0.007098366832360625 -12.999580260226487 -0.0070969013962894675 -12.999439318827354
1831 -0.007098488067276776 -13.006678748293764 -0.0070978243136778476 -13.006537143141033
1832 -0.007096412102691829 -13.013775160396456 -0.007117248768918216 -13.01365439190995
1833 -0.007098580850288272 -13.020873741246744 -0.007094526616856456 -13.020748918526808
1834 -0.0070980224059894684 -13.027971763652733 -0.00709916006308049 -13.027848078589889
1835 -0.007097421819344163 -13.035069185472077 -0.0070955790113657715 -13.034943657601255
1836 -0.007098319916985929 -13.042167505389063 -0.007089452864602208 -13.042033110465857
1837 -0.007098445389419794 -13.049265950778484 -0.007097218884155154 -13.049130329350012
1838 -0.007098255353048444 -13.056364206131532 -0.007096117339096963 -13.05622644668911
1839 -0.0070978768169879915 -13.06346208294852 -0.007097250013612211 -13.06332369670272
1840 -0.007100466825067997 -13.070562549773589 -0.007083526742644608 -13.070407223445365
1841 -0.007098832167685032 -13.077661381941274 -0.0070972148794680836 -13.077504438324834
1842 -0.00709739550948143 -13.084758777450755 -0.00709405115339905 -13.084598489478232
1843 -0.007098612771369517 -13.091857390222124 -0.007091020024381578 -13.091689509502613
1844 -0.007098836032673717 -13.098956226254797 -0.007099525048397481 -13.098789034551011
1845 -0.00709855102468282 -13.10605477727948 -0.007098450115881861 -13.105887484666892
1846 -0.007095729210413992 -13.113150506489895 -0.00713427469599992 -13.113021759362892
1847 -0.007098283176310361 -13.120248789666205 -0.00709501018282026 -13.120116769545712
1848 -0.0070984180085361 -13.12734720767474 -0.007096899533644318 -13.127213669079357
1849 -0.007098371395841241 -13.134445579070581 -0.007100124075077474 -13.134313793154433
1850 -0.007098276540637017 -13.141543855611218 -0.007099821674637496 -13.141413614829071
1851 -0.007098224526271224 -13.148642080137488 -0.007097347290255129 -13.148510962119326
1852 -0.0070985202910378575 -13.155740600428526 -0.007100776466540992 -13.155611738585867
1853 -0.007096811663359404 -13.162837412091886 -0.007082682498730719 -13.162694421084597
1854 -0.00709688882343471 -13.16993430091532 -0.007091832533478737 -13.169786253618076
1855 -0.007098637870512903 -13.177032938785834 -0.00709986868314445 -13.176886122301221
1856 -0.007098333071917295 -13.184131271857751 -0.007099291053600609 -13.183985413354822
1857 -0.007098545553162694 -13.191229817410914 -0.007099215942434967 -13.191084629297258
1858 -0.007098483759909869 -13.198328301170823 -0.007098726206459105 -13.198183355503717
1859 -0.007098463852889836 -13.205426765023713 -0.00709517567884177 -13.20527853118256
1860 -0.0070985149359330535 -13.212525279959646 -0.007095210789702833 -13.212373741972263
1861 -0.007097659702412784 -13.21962293966206 -0.007096559042111039 -13.219470301014374
1862 -0.007100865757092833 -13.226723805419152 -0.007070339238271117 -13.226540640252646
1863 -0.00709941890090704 -13.233823224320059 -0.007104546413756907 -13.233645186666402
1864 -0.0070989629020914435 -13.24092218722215 -0.007098874053917825 -13.24074406072032
1865 -0.007099071098491549 -13.248021258320641 -0.007098300545476377 -13.247842361265796
1866 -0.007098980713635683 -13.255120239034277 -0.007097397302277386 -13.254939758568074
1867 -0.007099268306046724 -13.262219507340323 -0.007100062188692391 -13.262039820756767
1868 -0.007098603411577642 -13.2693181107519 -0.007093424582853914 -13.26913324533962
1869 -0.0070995976449921725 -13.276417708396892 -0.007097310270182788 -13.276230555609803
1870 -0.0070991398533806205 -13.283516848250272 -0.007099554943852127 -13.283330110553656
1871 -0.007099592592567205 -13.29061644084284 -0.007099434011615812 -13.290429544565272
1872 -0.00709682006854564 -13.297713260911385 -0.007093749800696969 -13.29752329436597
1873 -0.007098963856697083 -13.304812224768082 -0.007104340591467917 -13.304627634957438
1874 -0.007099321903660893 -13.311911546671743 -0.007099757972173393 -13.311727392929612
1875 -0.007099269353784621 -13.319010816025527 -0.007099878904409706 -13.31882727183402
1876 -0.007098917639814318 -13.32610973366534 -0.007099718041718006 -13.32592698987574
1877 -0.007099253474734724 -13.333208987140075 -0.007098853099159896 -13.3330258429749
1878 -0.0070992232067510486 -13.340308210346826 -0.007099367119371891 -13.340125210094271
1879 -0.007099000969901681 -13.347407211316728 -0.007098278822377324 -13.347223488916649
1880 -0.007099584769457578 -13.354506796086186 -0.007094726408831775 -13.354318215325481
1881 -0.007101527298800647 -13.361608323384987 -0.007110618543811143 -13.361428833869292
1882 -0.0070979148382321 -13.368706238223218 -0.007088821078650653 -13.368517654947942
1883 -0.007099234359338879 -13.375805472582558 -0.007099845074117183 -13.37561750002206
1884 -0.007099070656113327 -13.382904543238672 -0.007097409525886178 -13.382714909547946
1885 -0.007098471815697849 -13.39000301505437 -0.007088997378014028 -13.38980390692596
1886 -0.007099098735488951 -13.39710211378986 -0.007097749575041235 -13.396901656501003
1887 -0.007102990616112947 -13.404205104405973 -0.007127553108148277 -13.404029209609151
1888 -0.0070990505395457145 -13.411304154945519 -0.007100229081697762 -13.411129438690848
1889 -0.007099319063127041 -13.418403474008645 -0.007098874729126692 -13.418228313419975
1890 -0.007098934962414205 -13.42550240897106 -0.0070999919204041365 -13.42532830534038
1891 -0.0070990140084177256 -13.432601422979477 -0.007097449875436724 -13.432425755215815
1892 -0.007101195678114891 -13.439702618657591 -0.007074273354373872 -13.439500028570189
1893 -0.007099506352096796 -13.446802125009688 -0.007098445156589151 -13.446598473726779
1894 -0.007099358225241303 -13.45390148323493 -0.007099655456840992 -13.45369812918362
1895 -0.007099431683309376 -13.46100091491824 -0.007098514400422573 -13.460796643584041
1896 -0.007099433080293238 -13.468100347998533 -0.007099154312163592 -13.467895797896205
1897 -0.007099459180608392 -13.475199807179141 -0.007099756062962115 -13.474995553959166
1898 -0.0070996860740706325 -13.482299493253212 -0.0070981808006763455 -13.482093734759843
1899 -0.007099937903694809 -13.489399431156906 -0.007102411286905408 -13.489196146046748
1900 -0.007099798042327165 -13.496499229199234 -0.007103389082476497 -13.496299535129225
1901 -0.007101975101977587 -13.503601204301212 -0.007121064653620124 -13.503420599782846
1902 -0.007099071028642356 -13.510700275329855 -0.007099415711127222 -13.510520015493974
1903 -0.007098709279671311 -13.517798984609525 -0.007097483379766345 -13.51761749887374
1904 -0.007098890654742718 -13.524897875264267 -0.00709986814763397 -13.524717367021374
1905 -0.007098561688326299 -13.531996436952594 -0.007099959999322891 -13.531817327020697
1906 -0.007100624311715364 -13.53909706126431 -0.007116683200001717 -13.538934010220698
1907 -0.007098573911935091 -13.546195635176245 -0.007095888536423445 -13.546029898757121
1908 -0.007098605413921178 -13.553294240590166 -0.007099544606171548 -13.553129443363293
1909 -0.007098605716601014 -13.560392846306767 -0.007097604987211526 -13.560227048350505
1910 -0.007098602829501033 -13.567491449136268 -0.007100485544651747 -13.567327533895156
1911 -0.00709654598031193 -13.57458799511658 -0.007094058627262712 -13.57442159252242
1912 -0.007097998075187207 -13.581685993191767 -0.007100587408058345 -13.581522179930477
1913 -0.007098558056168258 -13.588784551247935 -0.0070981374243274335 -13.588620317354804
1914 -0.007098385831341147 -13.595882937079276 -0.007096353452652693 -13.595716670807457
1915 -0.007098840759135782 -13.602981777838412 -0.00710016624070704 -13.602816837048165
1916 -0.007098636240698397 -13.61008041407911 -0.0071001208387315275 -13.609916957886897
1917 -0.007098508509807288 -13.617178922588918 -0.007094521285034716 -13.617011479171932
1918 -0.0070993548957630995 -13.624278277484681 -0.007095994893461466 -13.624107474065394
1919 -0.007098747394047677 -13.631377024878729 -0.007097159419208765 -13.631204633484602
1920 -0.007099086977541446 -13.63847611185627 -0.007099657622165978 -13.638304291106769
1921 -0.0070988694205880165 -13.645574981276859 -0.007099375664256513 -13.645403666771026
1922 -0.007097852462902665 -13.65267283373976 -0.007097635115496814 -13.652501301886522
1923 -0.00709959133528173 -13.659772425075042 -0.007104018586687744 -13.65960532047321
1924 -0.007099403161555528 -13.666871828236598 -0.007102962932549417 -13.66670828340576
1925 -0.0070981983561068775 -13.673970026592706 -0.007092922134324909 -13.673801205540084
1926 -0.007098411465995014 -13.6810684380587 -0.007077111699618399 -13.680878317239703
1927 -0.007099851570092142 -13.688168289628793 -0.0070952044799923895 -13.687973521719695
1928 -0.007098970795050263 -13.695267260423844 -0.007099352846853435 -13.695072874566549
1929 -0.007099559274502098 -13.702366819698346 -0.007100858585909009 -13.702173733152458
1930 -0.007099377713166178 -13.709466197411512 -0.007100822194479406 -13.709274555346937
1931 -0.0070978396339342 -13.716564037045446 -0.007072985405102372 -13.71634754075204
1932 -0.007099813176319003 -13.723663850221765 -0.007090649218298495 -13.723438189970338
1933 -0.00709985475987196 -13.730763704981637 -0.007099599973298609 -13.730537789943636
1934 -0.007099368353374302 -13.737863073335012 -0.0070997793460264805 -13.737637569289662
1935 -0.0070996755501255395 -13.744962748885138 -0.007098852191120386 -13.744736421480782
1936 -0.007099408796057105 -13.752062157681195 -0.007101653749123216 -13.751838075229905
1937 -0.007104351837188006 -13.759166509518383 -0.007097756885923445 -13.758935832115828
1938 -0.007100056810304523 -13.766266566328689 -0.007101749139837921 -13.766037581255667
1939 -0.0070993633242324 -13.773365929652922 -0.007098692655563355 -13.77313627391123
1940 -0.007099859253503382 -13.780465788906426 -0.007099567935802043 -13.780235841847032
1941 -0.007099707867018879 -13.787565496773444 -0.007098462875001132 -13.787334304722034
1942 -0.0071015739813447 -13.79466707075479 -0.007095086644403637 -13.794429391366437
1943 -0.007098869467154145 -13.801765940221943 -0.007099742372520268 -13.801529133738958
1944 -0.007099618343636394 -13.808865558565579 -0.007099801814183593 -13.808628935553141
1945 -0.0070996737573295835 -13.815965232322908 -0.0071005383506417274 -13.815729473903783
1946 -0.007099234475754201 -13.823064466798662 -0.007101744995452464 -13.822831218899235
1947 -0.007099280343391001 -13.830163747142054 -0.0070984978694468735 -13.829929716768682
1948 -0.007100432971492409 -13.837264180113547 -0.007097430247813463 -13.837027147016496
1949 -0.007099490845575929 -13.844363670959122 -0.0070963891223073 -13.844123536138802
1950 -0.007099609123542905 -13.851463280082665 -0.007098697824403644 -13.851222233963206
1951 -0.007099389960058033 -13.858562670042723 -0.0070994907990098 -13.858321724762217
1952 -0.007099791383370757 -13.865662461426094 -0.007097508246079087 -13.865419233008296
1953 -0.007099387887865305 -13.87276184931396 -0.007098124944604933 -13.872517357952901
1954 -0.007099856692366302 -13.879861706006327 -0.007108803885057568 -13.879626161837958
1955 -0.007099843770265579 -13.886961549776593 -0.007099049305543304 -13.886725211143501
1956 -0.007099985470995307 -13.89406153524759 -0.0071060422109439966 -13.893831253354445
1957 -0.007098930375650525 -13.90116046562324 -0.0070948890876024965 -13.900926142442048
1958 -0.0070991916581988335 -13.90825965728144 -0.007097935257479549 -13.908024077699528
1959 -0.0070994911715388295 -13.915359148452978 -0.007099880371242762 -13.91512395807077
1960 -0.007099559623748064 -13.922458708076727 -0.007098544971086085 -13.922222503041857
1961 -0.007099675037898124 -13.929558383114625 -0.0071015742141753435 -13.929324077256032
1962 -0.007099376013502479 -13.936657759128128 -0.007100084819830954 -13.936424162075863
1963 -0.007099336059764027 -13.943757095187891 -0.0071004080353304746 -13.943524570111194
1964 -0.007099151331931353 -13.950856246519823 -0.007095201057381928 -13.950619771168576
1965 -0.007099190191365778 -13.957955436711188 -0.007103203400038183 -13.957722974568615
1966 -0.0071015027584508065 -13.965056939469639 -0.007107952749356628 -13.964830927317971
1967 -0.007099133520387113 -13.972156072990026 -0.007099776808172464 -13.971930704126143
1968 -0.007099042274057865 -13.979255115264085 -0.00709816871676594 -13.979028872842909
1969 -0.007099327584728599 -13.986354442848814 -0.007100400165654719 -13.986129273008563
1970 -0.007098929933272302 -13.993453372782087 -0.007096178201027215 -13.993225451209591
1971 -0.007099387189373374 -14.00055275997146 -0.007096123928204179 -14.000321575137795
1972 -0.007099045137874782 -14.007651805109335 -0.007100012851879001 -14.007421587989674
1973 -0.007102187676355243 -14.01475399278569 -0.007082112249918282 -14.014503700239592
1974 -0.007099992502480746 -14.021853985288171 -0.0070966595318168405 -14.021600359771409
1975 -0.007099252776242793 -14.028953238064414 -0.007097609806805849 -14.028697969578214
1976 -0.0070998570648953315 -14.03605309512931 -0.007097451249137521 -14.035795420827352
1977 -0.007098833052441478 -14.043151928181752 -0.0070877990685403345 -14.042883219895892
1978 -0.007099020248278976 -14.050250948430032 -0.007098282501101494 -14.049981502396992
1979 -0.0070998214418068525 -14.057350769871839 -0.00709973534103483 -14.057081237738027
1980 -0.007099857530556619 -14.064450627402396 -0.007100659795105458 -14.064181897533132
1981 -0.007099792291410267 -14.071550419693805 -0.007099700346589089 -14.071281597879722
1982 -0.007099291472695768 -14.0786497111665 -0.007102097268216312 -14.078383695147938
1983 -0.0071005556033924225 -14.085750266769892 -0.0071068992605432865 -14.085490594408482
1984 -0.007100820564664901 -14.092851087334557 -0.007098174490965903 -14.092588768899448
1985 -0.0070996912196278576 -14.099950778554184 -0.007103133667260409 -14.09969190256671
1986 -0.007099348097108304 -14.107050126651293 -0.007101431884802878 -14.106793334451512
1987 -0.007099695410579443 -14.114149822061872 -0.0070989431580528615 -14.113892277609564
1988 -0.007099057477898896 -14.12124887953977 -0.007106881658546627 -14.120999159268111
1989 -0.007099757646210491 -14.128348637185981 -0.007103072479367256 -14.128102231747478
1990 -0.007099878415465355 -14.135448515601446 -0.007097668386995793 -14.135199900134474
1991 -0.00709893626626581 -14.142547451867712 -0.007094527455046773 -14.14229442758952
1992 -0.007098381035029888 -14.149645832902742 -0.00709021317306906 -14.14938464076259
1993 -0.0070998093346133825 -14.156745642237356 -0.0071050734259188175 -14.156489714188508
1994 -0.007099377363920212 -14.163845019601276 -0.007101728674024343 -14.163591442862533
1995 -0.007099318620748818 -14.170944338222025 -0.007096258853562176 -14.170687701716094
1996 -0.007100858306512236 -14.178045196528537 -0.007094482751563191 -14.177782184467658
1997 -0.007099141366779804 -14.185144337895316 -0.007098463410511613 -14.184880647878169
1998 -0.007099588541314006 -14.19224392643663 -0.007101961225271225 -14.19198260910344
1999 -0.007099553942680359 -14.19934348037931 -0.007099717971868813 -14.199082327075308
2000 -0.007099491334520281 -14.20644297171383 -0.007099106954410672 -14.206181434029718
