# Supplementary material for: Learning nonequilibrium statistical mechanics and dynamical phase transitions
Source: Nat Commun. 2024 Feb 6;15:1117. doi: 10.1038/s41467-024-45172-8 (PMC10847122; doi:10.1038/s41467-024-45172-8)
Supplement: Supplementary file 4 — Supplementary Data 1 [file 41467_2024_45172_MOESM4_ESM.zip › DPT-main/PlotTemplate/plot_KL_divergence/out/finite_time/SE/L4_D2W32K5_E100BS1k/logs-1.70/log.txt]

1 -0.006440979545004666 -0.006440979545004666 -0.006441916432231664 -0.006441916432231664
2 -0.006438934989273548 -0.012879914534278215 -0.0064390711952000855 -0.012880987627431749
3 -0.006435454310849309 -0.019315368845127523 -0.006435637944377959 -0.019316625571809708
4 -0.006434930604882538 -0.02575029945001006 -0.006434988020919264 -0.02575161359272897
5 -0.006432722485624254 -0.03218302193563431 -0.006433091592043638 -0.03218470518477261
6 -0.006431966740638018 -0.03861498867627233 -0.006432420620694756 -0.03861712580546736
7 -0.006427092547528446 -0.04504208122380078 -0.006427819863893092 -0.04504494566936045
8 -0.006425727298483253 -0.05146780852228403 -0.006425525760278106 -0.05147047142963856
9 -0.006423828401602804 -0.05789163692388684 -0.006424037180840969 -0.057894508610479525
10 -0.006420796038582921 -0.06431243296246976 -0.006421179394237697 -0.06431568800471722
11 -0.006423424929380417 -0.07073585789185018 -0.006424277788028121 -0.07073996579274534
12 -0.006420454639010131 -0.0771563125308603 -0.0064199210843071345 -0.07715988687705248
13 -0.006419100542552769 -0.08357541307341307 -0.006418835441581905 -0.08357872231863439
14 -0.006417110771872103 -0.08999252384528517 -0.00641714611556381 -0.0899958684341982
15 -0.00641622357070446 -0.09640874741598962 -0.006417268561199308 -0.09641313699539751
16 -0.006414329772815109 -0.10282307718880473 -0.006414265325292945 -0.10282740232069046
17 -0.006411513173952698 -0.10923459036275743 -0.006412034807726741 -0.1092394371284172
18 -0.006409597885794938 -0.11564418824855237 -0.006407750444486738 -0.11564718757290395
19 -0.0064101304393261675 -0.12205431868787854 -0.006409352598711848 -0.1220565401716158
20 -0.006406463240273297 -0.12846078192815183 -0.0064088998595252635 -0.12846544003114105
21 -0.0064072100911289455 -0.13486799201928076 -0.006406066636554897 -0.13487150666769596
22 -0.0064046927727758884 -0.14127268479205665 -0.006400860450230539 -0.14127236711792648
23 -0.006404584180563689 -0.14767726897262035 -0.006402888614684343 -0.14767525573261084
24 -0.006401127623394132 -0.15407839659601447 -0.006410108017735183 -0.154085363750346
25 -0.006403490086086094 -0.16048188668210056 -0.006405386491678655 -0.16049075024202467
26 -0.006405453151091933 -0.16688733983319248 -0.006402329518459737 -0.1668930797604844
27 -0.006402040552347899 -0.17328938038554037 -0.006403867341578007 -0.1732969471020624
28 -0.0063851044280454515 -0.17967448481358583 -0.006431567715480924 -0.17972851481754332
29 -0.006397107103839517 -0.18607159191742534 -0.0064002918545156716 -0.186128806672059
30 -0.006396352662704885 -0.19246794458013022 -0.006396644236519933 -0.19252545090857892
31 -0.00639626698102802 -0.19886421156115824 -0.006397508154623211 -0.19892295906320212
32 -0.0063937420025467874 -0.20525795356370502 -0.006391874933615327 -0.20531483399681744
33 -0.00639101869892329 -0.2116489722626283 -0.006397999287582934 -0.21171283328440038
34 -0.006376068363897503 -0.2180250406265258 -0.006331588653847575 -0.21804442193824797
35 -0.006395803345367312 -0.22442084397189313 -0.006394285848364234 -0.2244387077866122
36 -0.0063941542524844405 -0.23081499822437757 -0.006393636134453118 -0.23083234392106533
37 -0.006405570940114558 -0.23722056916449213 -0.006434382242150605 -0.23726672616321592
38 -0.006383829540573061 -0.2436043987050652 -0.006396369216963649 -0.24366309538017958
39 -0.00639007082208991 -0.24999446952715512 -0.006387195340357721 -0.2500502907205373
40 -0.00638586285058409 -0.2563803323777392 -0.0063872434431687 -0.256437534163706
41 -0.006394382612779736 -0.26277471499051896 -0.006377724441699683 -0.2628152586054057
42 -0.006386158778332174 -0.2691608737688511 -0.006397627503611147 -0.2692128861090169
43 -0.0063849199330434205 -0.2755457937018945 -0.0063837305409833785 -0.2755966166500003
44 -0.006385766644962132 -0.2819315603468567 -0.006381768942810595 -0.2819783855928109
45 -0.006386514287441969 -0.28831807463429865 -0.006381642259657383 -0.2883600278524683
46 -0.006384309032000601 -0.29470238366629925 -0.006389801716431975 -0.2947498295689003
47 -0.0063840664690360425 -0.3010864501353353 -0.0063848385587334635 -0.30113466812763373
48 -0.006383592146448791 -0.3074700422817841 -0.006382956192828715 -0.3075176243204624
49 -0.0063846645876765255 -0.3138547068694606 -0.006385354674421251 -0.3139029789948837
50 -0.006380995362997055 -0.3202357022324577 -0.006381496787071228 -0.3202844757819549
51 -0.006386333773843944 -0.32662203600630163 -0.006366278696805239 -0.32665075447876013
52 -0.0063856201712042095 -0.33300765617750583 -0.006391036999411881 -0.33304179147817203
53 -0.006379165244288743 -0.33938682142179455 -0.006372859282419085 -0.33941465076059113
54 -0.006380488467402756 -0.3457673098891973 -0.006382917053997517 -0.34579756781458865
55 -0.006382356490939855 -0.35214966638013717 -0.006378110707737505 -0.3521756785223262
56 -0.006377347791567445 -0.3585270141717046 -0.006361711421050131 -0.3585373899433763
57 -0.006379429344087839 -0.3649064435157925 -0.00637513529509306 -0.36491252523846934
58 -0.0063835122156888245 -0.3712899557314813 -0.006384650547988713 -0.37129717578645804
59 -0.00638451382983476 -0.37767446956131606 -0.006396430637687444 -0.3776936064241455
60 -0.006376122869551182 -0.38405059243086725 -0.00639695308636874 -0.38409055951051424
61 -0.006378329056315124 -0.3904289214871824 -0.006377693125978112 -0.3904682526364924
62 -0.0063761919504031535 -0.39680511343758557 -0.00637693926692009 -0.39684519190341244
63 -0.006374455522745848 -0.4031795689603314 -0.006382280588150024 -0.4032274724915625
64 -0.006371545139700174 -0.4095511141000316 -0.00637654303573072 -0.4096040155272932
65 -0.006375610316172242 -0.4159267244162038 -0.00637021407019347 -0.41597422959748664
66 -0.006376453908160329 -0.42230317832436415 -0.00637822225689888 -0.4223524518543855
67 -0.006375033780932427 -0.42867821210529655 -0.006372073665261269 -0.4287245255196468
68 -0.0063745013903826475 -0.4350527134956792 -0.006375512131489814 -0.4351000376511366
69 -0.006375065469183028 -0.44142777896486224 -0.006375301955267787 -0.4414753396064044
70 -0.006375549687072634 -0.4478033286519349 -0.00637650191783905 -0.44785184152424345
71 -0.006375182303600013 -0.4541785109555349 -0.006375877698883414 -0.4542277192231269
72 -0.006372387357987464 -0.46055089831352236 -0.006371446815319359 -0.46059916603844625
73 -0.006377014215104282 -0.46692791252862664 -0.0063087633345276116 -0.4669079293729739
74 -0.0063736328389495615 -0.4733015453675762 -0.006372491037473083 -0.47328042041044693
75 -0.006377683044411242 -0.4796792284119874 -0.006358285015448928 -0.4796387054258959
76 -0.006373681547120214 -0.4860529099591076 -0.006383675546385348 -0.48602238097228123
77 -0.006372417812235654 -0.49242532777134324 -0.006373985018581152 -0.4923963659908624
78 -0.006375027098692953 -0.4988003548700362 -0.006378723587840795 -0.4987750895787032
79 -0.006374967005103827 -0.50517532187514 -0.006394677702337504 -0.5051697672810407
80 -0.006371782254427671 -0.5115471041295677 -0.006371953780762852 -0.5115417210618035
81 -0.006370552931912243 -0.51791765706148 -0.006368835014291108 -0.5179105560760946
82 -0.00637129177339375 -0.5242889488348738 -0.006371558643877506 -0.5242821147199721
83 -0.006367936520837248 -0.530656885355711 -0.006399831152521074 -0.5306819458724932
84 -0.006369838351383805 -0.5370267237070948 -0.006370165245607495 -0.5370521111181007
85 -0.006370376725681126 -0.5433971004327759 -0.0063690857496112585 -0.543421196867712
86 -0.006369094573892653 -0.5497661950066686 -0.006380095775239169 -0.5498012926429511
87 -0.006368525209836662 -0.5561347202165052 -0.006367708137258887 -0.5561690007802099
88 -0.006357565359212458 -0.5624922855757177 -0.006313975783996284 -0.5624829765642062
89 -0.006369742448441684 -0.5688620280241594 -0.00636989283375442 -0.5688528693979606
90 -0.006368812569417059 -0.5752308405935764 -0.006369652296416462 -0.5752225216943772
91 -0.006368101318366825 -0.5815989419119433 -0.006372411944903433 -0.5815949336392806
92 -0.0063692251918837425 -0.587968167103827 -0.006382647296413779 -0.5879775809356944
93 -0.006364684063009917 -0.594332851166837 -0.006368058873340488 -0.5943456398090349
94 -0.006367013161070645 -0.6006998643279077 -0.006366107612848282 -0.6007117474218832
95 -0.006367731536738574 -0.6070675958646462 -0.006367191090248525 -0.6070789385121317
96 -0.0063673085533082485 -0.6134349044179545 -0.006364333280362189 -0.6134432717924939
97 -0.006365598528645933 -0.6198005029466004 -0.006364335166290402 -0.6198076069587843
98 -0.006366117717698216 -0.6261666206642986 -0.006368471193127334 -0.6261760781519117
99 -0.006358103477396071 -0.6325247241416947 -0.006588244694285095 -0.6327643228461968
100 -0.006362183322198689 -0.6388869074638934 -0.006352564808912576 -0.6391168876551093
101 -0.006359262601472437 -0.6452461700653659 -0.006358467787504196 -0.6454753554426135
102 -0.0063601148314774035 -0.6516062848968432 -0.0063577172812074425 -0.651833072723821
103 -0.006359171634539962 -0.6579654565313832 -0.006358566228300333 -0.6581916389521213
104 -0.006360428989864886 -0.664325885521248 -0.006360937096178532 -0.6645525760482999
105 -0.006359732174314558 -0.6706856176955626 -0.006360801495611667 -0.6709133775439116
106 -0.006358687113970518 -0.677044304809533 -0.006358938268385827 -0.6772723158122974
107 -0.00635876446031034 -0.6834030692698434 -0.006357045634649694 -0.6836293614469471
108 -0.00635974071919918 -0.6897628099890426 -0.006359207723289728 -0.6899885691702368
109 -0.00635739837307483 -0.6961202083621174 -0.006351887923665344 -0.6963404570939021
110 -0.006348613719455898 -0.7024688220815734 -0.0062467842129990455 -0.7025872413069012
111 -0.006363895907998085 -0.7088327179895715 -0.006379604944959283 -0.7089668462518605
112 -0.006360942171886564 -0.715193660161458 -0.0063622595043852925 -0.7153291057562458
113 -0.006360630923882127 -0.7215542910853402 -0.006358896871097386 -0.7216880026273431
114 -0.006360080209560692 -0.7279143712949009 -0.0063592668157070875 -0.7280472694430502
115 -0.006359696458093822 -0.7342740677529948 -0.006355382525362075 -0.7344026519684123
116 -0.006362516060471534 -0.7406365838134663 -0.006354897515848279 -0.7407575494842605
117 -0.006360231596045196 -0.7469968154095115 -0.006363667850382626 -0.7471212173346432
118 -0.006363534391857684 -0.7533603498013691 -0.006346870493143797 -0.753468087827787
119 -0.006358768371865153 -0.7597191181732342 -0.006355698476545513 -0.7598237863043324
120 -0.006360345776192844 -0.766079463949427 -0.006379378330893815 -0.7662031646352263
121 -0.0063576603075489405 -0.772437124256976 -0.006361386762000621 -0.7725645513972269
122 -0.006359977554529906 -0.7787971018115059 -0.006355362967588008 -0.7789199143648149
123 -0.006352642667479813 -0.7851497444789857 -0.006410070951096714 -0.7853299853159116
124 -0.006357875838875771 -0.7915076203178615 -0.0063550513936206695 -0.7916850367095323
125 -0.006359618320129812 -0.7978672386379912 -0.006367565062828362 -0.7980526017723606
126 -0.006358345015905797 -0.8042255836538971 -0.006372599466703832 -0.8044252012390645
127 -0.006357077462598682 -0.8105826611164958 -0.006353516620583833 -0.8107787178596483
128 -0.006356490426696837 -0.8169391515431926 -0.00635268131736666 -0.8171313991770149
129 -0.006357130757533014 -0.8232962823007256 -0.006360777141526342 -0.8234921763185413
130 -0.006355248019099235 -0.8296515303198249 -0.006374349282123148 -0.8298665256006644
131 -0.00635871165432036 -0.8360102419741452 -0.0064494966762140395 -0.8363160222768785
132 -0.006354002584703267 -0.8423642445588485 -0.006352077098563313 -0.8426680993754418
133 -0.006354699656367302 -0.8487189442152158 -0.006352452118881047 -0.8490205514943229
134 -0.006354211177676916 -0.8550731553928926 -0.006353985145688057 -0.855374536640011
135 -0.006354660005308687 -0.8614278153982013 -0.006354479934088886 -0.8617290165740998
136 -0.006354974186979234 -0.8677827895851806 -0.006352602900005877 -0.8680816194741057
137 -0.006344500137493015 -0.8741272897226736 -0.00642350846901536 -0.8745051279431211
138 -0.006353723048232496 -0.8804810127709061 -0.006356902071274817 -0.8808620300143959
139 -0.006352455425076187 -0.8868334681959823 -0.006353531638160348 -0.8872155616525562
140 -0.006351431529037654 -0.8931848997250199 -0.006350206537172198 -0.8935657681897284
141 -0.006348288175649941 -0.8995331879006698 -0.006319089536555111 -0.8998848577262836
142 -0.006354621448554099 -0.905887809349224 -0.006353909010067582 -0.9062387667363512
143 -0.006356988428160548 -0.9122447977773845 -0.006280670035630464 -0.9125194367719817
144 -0.006353440880775452 -0.91859823865816 -0.00633922191336751 -0.9188586586853492
145 -0.006355102476663888 -0.924953341134824 -0.006355223036371172 -0.9252138817217204
146 -0.006355848163366318 -0.9313091892981903 -0.006355460011400282 -0.9315693417331207
147 -0.0063558023422956465 -0.9376649916404859 -0.0063526560319587585 -0.9379219977650795
148 -0.006354836374521255 -0.9440198280150072 -0.006350361229851842 -0.9442723589949313
149 -0.0063543666386976835 -0.9503741946537049 -0.006352319032885134 -0.9506246780278165
150 -0.006354338163509965 -0.9567285328172148 -0.006356949475593865 -0.9569816275034103
151 -0.006351203890517354 -0.9630797367077322 -0.0063742940779775385 -0.9633559215813878
152 -0.006354971136897802 -0.9694347078446299 -0.006377066834829748 -0.9697329884162176
153 -0.006352954776957631 -0.9757876626215876 -0.006319433520548046 -0.9760524219367657
154 -0.006354752252809704 -0.9821424148743972 -0.0063592614606022835 -0.982411683397368
155 -0.006355368718504906 -0.9884977835929022 -0.0063527273712679746 -0.988764410768636
156 -0.006353063485585153 -0.9948508470784874 -0.006364005710929632 -0.9951284164795656
157 -0.006351611251011491 -1.001202458329499 -0.006335988128557801 -1.0014644046081234
158 -0.006362258363515139 -1.0075647166930142 -0.0064531151670962576 -1.0079175197752197
159 -0.006346653169021011 -1.0139113698620352 -0.0063575486652553085 -1.014275068440475
160 -0.006350644258782267 -1.0202620141208174 -0.006352442572824657 -1.0206275110132998
161 -0.006351126381196082 -1.0266131405020136 -0.00635085916146636 -1.0269783701747661
162 -0.00635088263079524 -1.0329640231328088 -0.006350363418459892 -1.033328733593226
163 -0.00635207979939878 -1.0393161029322076 -0.006352677009999752 -1.0396814106032257
164 -0.0063519954914227125 -1.0456680984236302 -0.006349044456146658 -1.0460304550593724
165 -0.006352377310395241 -1.0520204757340255 -0.006351999822072685 -1.052382454881445
166 -0.0063517761649563905 -1.0583722518989818 -0.006352839595638216 -1.0587352944770834
167 -0.006350474362261593 -1.0647227262612433 -0.0063508830964565275 -1.0650861775735398
168 -0.006348087266087532 -1.0710708135273308 -0.006359192356467247 -1.071445369930007
169 -0.006350164487957955 -1.0774209780152888 -0.006369095388799905 -1.0778144653188069
170 -0.0063495788723230365 -1.083770556887612 -0.006349251302890479 -1.0841637166216973
171 -0.0063471463043242695 -1.0901177031919362 -0.0063791600288823245 -1.0905428766505796
172 -0.006351358885876834 -1.096469062077813 -0.006352079822681845 -1.0968949564732615
173 -0.006350192404352128 -1.1028192544821651 -0.006346811493858695 -1.1032417679671203
174 -0.006350709963589907 -1.109169964445755 -0.006349672796204686 -1.109591440763325
175 -0.0063498586416244505 -1.1155198230873795 -0.006353133823722601 -1.1159445745870475
176 -0.006350357830524444 -1.121870180917904 -0.0063461218494921924 -1.1222906964365398
177 -0.0063249045750126244 -1.1281950854929166 -0.006150188227184117 -1.128440884663724
178 -0.006354430806823075 -1.1345495162997397 -0.006359791173599661 -1.1348006758373237
179 -0.006353700417093933 -1.1409032167168336 -0.006352135492488742 -1.1411528113298124
180 -0.006353945797309279 -1.1472571625141428 -0.0063533982494845985 -1.147506209579297
181 -0.006352925905957818 -1.1536100884201006 -0.0063551752362400295 -1.153861384815537
182 -0.006352203129790723 -1.1599622915498913 -0.0063546712044626474 -1.1602160560199997
183 -0.006352704740129412 -1.1663149962900208 -0.006356161925941706 -1.1665722179459415
184 -0.0063529576174914835 -1.1726679539075122 -0.0063568612327799204 -1.1729290791787215
185 -0.006351982313208282 -1.1790199362207205 -0.006354179442860186 -1.1792832586215816
186 -0.0063515779795125125 -1.185371514200233 -0.006348196091130376 -1.185631454712712
187 -0.006351054017432034 -1.191722568217665 -0.006338061718270183 -1.1919695164309823
188 -0.006358126271516084 -1.198080694489181 -0.006319344253279268 -1.1982888606842614
189 -0.0063529018079862 -1.2044335962971673 -0.0063546370714902874 -1.2046434977557516
190 -0.006353789032436908 -1.2107873853296043 -0.006358493561856448 -1.211001991317608
191 -0.0063532630680128935 -1.2171406483976173 -0.006352652865462005 -1.21735464418307
192 -0.006352452305145561 -1.2234931007027627 -0.006352577148936689 -1.2237072213320068
193 -0.0063513342523947355 -1.2298444349551574 -0.006359710730612278 -1.2300669320626192
194 -0.006351443589664996 -1.2361958785448224 -0.006357877096161246 -1.2364248091587804
195 -0.006350480858236552 -1.242546359403059 -0.006335587333887815 -1.2427603964926681
196 -0.006355077959597111 -1.2489014373626561 -0.006291571585461497 -1.2490519680781296
197 -0.006351995258592069 -1.255253432621248 -0.00634856503456831 -1.2554005331126978
198 -0.006353114848025143 -1.2616065474692733 -0.006353058689273894 -1.2617535918019718
199 -0.006353808171115816 -1.2679603556403891 -0.006352911307476461 -1.2681065031094483
200 -0.006352974940091372 -1.2743133305804806 -0.006353181879967451 -1.2744596849894156
201 -0.006350719695910811 -1.2806640502763913 -0.006358607043512166 -1.2808182920329279
202 -0.006352148065343499 -1.2870161983417348 -0.006343097682110966 -1.287161389715039
203 -0.0063529049279168245 -1.2933691032696515 -0.006350655877031386 -1.2935120455920703
204 -0.006352517148479819 -1.2997216204181312 -0.006351343099959194 -1.2998633886920294
205 -0.006346953497268259 -1.3060685739153994 -0.0063774062553420665 -1.3062407949473716
206 -0.00635113581083715 -1.3124197097262367 -0.0063489276682958005 -1.3125897226156673
207 -0.006350942957215011 -1.3187706526834517 -0.006349495868198574 -1.318939218483866
208 -0.006351970764808357 -1.32512262344826 -0.006351536745205522 -1.3252907552290716
209 -0.006350858719088137 -1.3314734821673482 -0.006350375455804169 -1.3316411306848757
210 -0.006352573120966554 -1.3378260552883148 -0.006352376937866211 -1.3379935076227418
211 -0.006351166265085339 -1.3441772215534 -0.006346370954997837 -1.3443398785777396
212 -0.00635188112501055 -1.3505291026784105 -0.006346719758585096 -1.3506865983363248
213 -0.006350738485343755 -1.3568798411637544 -0.0063423582585528495 -1.3570289565948777
214 -0.006353006418794394 -1.3632328475825488 -0.00634207995608449 -1.3633710365509621
215 -0.006349756894633174 -1.369582604477182 -0.006357739260420203 -1.3697287758113823
216 -0.006352060264907778 -1.3759346647420898 -0.0063533935695886615 -1.376082169380971
217 -0.006351423915475607 -1.3822860886575654 -0.006354078021831811 -1.382436247402803
218 -0.006349695636890829 -1.3886357842944563 -0.006333396444097162 -1.3887696438469002
219 -0.006351105775684119 -1.3949868900701405 -0.006345860497094691 -1.395115504343995
220 -0.00635318758431822 -1.4013400776544587 -0.00635300287976861 -1.4014685072237636
221 -0.006342872185632587 -1.4076829498400913 -0.006269931141287088 -1.4077384383650506
222 -0.006352687254548073 -1.4140356370946394 -0.006352836661972105 -1.4140912750270227
223 -0.006353225582279265 -1.4203888626769188 -0.006352997687645257 -1.420444272714668
224 -0.006352871144190431 -1.4267417338211092 -0.006352118123322726 -1.4267963908379908
225 -0.006352943507954479 -1.4330946773290638 -0.006351610459387302 -1.433148001297378
226 -0.006353077874518931 -1.4394477552035827 -0.006353752641007304 -1.4395017539383854
227 -0.006352713308297097 -1.4458004685118797 -0.006354318466037512 -1.445856072404423
228 -0.006353950616903603 -1.4521544191287834 -0.006334487930871546 -1.4521905603352945
229 -0.006352935126051307 -1.4585073542548348 -0.006357083888724446 -1.4585476442240188
230 -0.006352151907049119 -1.4648595061618839 -0.006360411434434355 -1.4649080556584533
231 -0.006353401206433773 -1.4712129073683176 -0.006356867169961334 -1.4712649228284147
232 -0.0063523367745801805 -1.4775652441428977 -0.006369460513815284 -1.47763438334223
233 -0.006353810708969831 -1.4839190548518675 -0.006369742751121521 -1.4840041260933516
234 -0.006349307345226407 -1.4902683621970938 -0.0063547624973580245 -1.4903588885907098
235 -0.006352614378556609 -1.4966209765756504 -0.006356515665538609 -1.4967154042562483
236 -0.0063551561906933784 -1.5029761327663438 -0.006316910334862769 -1.503032314591111
237 -0.0063525694888085125 -1.5093287022551523 -0.006353176012635231 -1.5093854906037463
238 -0.006352026434615255 -1.5156807286897676 -0.006358239916153252 -1.5157437305198995
239 -0.006351314252242446 -1.52203204294201 -0.006348565290682018 -1.5220922958105816
240 -0.006351408432237804 -1.5283834513742478 -0.0063480965327471495 -1.5284403923433287
241 -0.006351253320463002 -1.5347347046947108 -0.006351733556948602 -1.5347921259002772
242 -0.006350378622300923 -1.5410850833170118 -0.006350617157295346 -1.5411427430575726
243 -0.006352516752667725 -1.5474376000696795 -0.006374572613276541 -1.547517315670849
244 -0.006349513353779912 -1.5537871134234593 -0.00634168591350317 -1.5538590015843523
245 -0.006350589683279395 -1.5601377031067387 -0.006343790958635509 -1.5602027925429878
246 -0.0063504752237349745 -1.5664881783304736 -0.006358464527875185 -1.566561257070863
247 -0.006350965495221317 -1.572839143825695 -0.006352056819014251 -1.5729133138898772
248 -0.006350198551081121 -1.5791893423767762 -0.006349805067293346 -1.5792631189571706
249 -0.006350176851265132 -1.5855395192280413 -0.006349189742468298 -1.585612308699639
250 -0.006350121553987264 -1.5918896407820284 -0.006352739315479994 -1.591965048015119
251 -0.006348981126211584 -1.59823862190824 -0.006362570798955858 -1.598327618814075
252 -0.006350031099282205 -1.6045886530075222 -0.006350187212228775 -1.6046778060263036
253 -0.006349122757092119 -1.6109377757646144 -0.006352767930366099 -1.6110305739566697
254 -0.006347873108461499 -1.6172856488730758 -0.006339966994710266 -1.6173705409513799
255 -0.006345821614377201 -1.623631470487453 -0.006319123692810536 -1.6236896646441905
256 -0.0063509252853691574 -1.6299823957728221 -0.006355626625008881 -1.6300452912691994
257 -0.006350579857826233 -1.6363329756306484 -0.006351429363712668 -1.636396720632912
258 -0.006349707837216556 -1.642682683467865 -0.0063504715450108055 -1.6427471921779229
259 -0.006350701441988349 -1.6490333849098533 -0.006310025509446859 -1.6490572176873697
260 -0.006351720471866429 -1.6553851053817197 -0.006358642573468387 -1.655415860260838
261 -0.0063507156679406766 -1.6617358210496604 -0.006348584988154471 -1.6617644452489924
262 -0.0063507519895210866 -1.6680865730391816 -0.0063432714669033885 -1.6681077167158957
263 -0.006350608449429274 -1.674437181488611 -0.006355694867670536 -1.6744634115835664
264 -0.0063496979651972655 -1.6807868794538083 -0.006353484163992107 -1.6808168957475584
265 -0.006349782599136234 -1.6871366620529447 -0.0063486564438790085 -1.6871655521914375
266 -0.0063484902260825034 -1.693485152279027 -0.006335091800428927 -1.6935006439918665
267 -0.0063509889878332615 -1.6998361412668603 -0.006353207677602768 -1.6998538516694692
268 -0.006350870616734028 -1.7061870118835945 -0.0063477707328274844 -1.7062016224022967
269 -0.006350782373920083 -1.7125377942575146 -0.006305234972387552 -1.7125068573746842
270 -0.006350994668900966 -1.7188887889264155 -0.006342728808522225 -1.7188495861832065
271 -0.00635144799016416 -1.7252402369165796 -0.0063515955349430445 -1.7252011817181496
272 -0.006350713619031012 -1.7315909505356106 -0.006350565212778747 -1.7315517469309283
273 -0.006349616870284081 -1.7379405674058948 -0.006330389273352921 -1.7378821362042811
274 -0.006355052720755339 -1.7442956201266502 -0.006369161908514798 -1.744251298112796
275 -0.00634788244497031 -1.7506435025716205 -0.006317906803451479 -1.7505692049162476
276 -0.00635125394910574 -1.7569947565207262 -0.006349166389554739 -1.7569183713058023
277 -0.006352481618523598 -1.7633472381392499 -0.0063517358619719745 -1.7632701071677743
278 -0.0063581813359633085 -1.769705419475213 -0.0063184726983308796 -1.7695885798661053
279 -0.0063513957662507895 -1.776056815241464 -0.006351816467940807 -1.775940396334046
280 -0.006351770740002394 -1.7824085859814665 -0.0063509003724902865 -1.7822912967065363
281 -0.006351045123301447 -1.788759631104768 -0.006346961134113371 -1.7886382578406497
282 -0.006354433414526284 -1.7951140645192942 -0.0064391352934762836 -1.795077393134126
283 -0.00634955835994333 -1.8014636228792376 -0.006350622652098537 -1.8014280157862246
284 -0.006349285342730581 -1.807812908221968 -0.006349316379055381 -1.80777733216528
285 -0.0063491709064692255 -1.8141620791284372 -0.006348564685322344 -1.8141258968506022
286 -0.0063495200360193845 -1.8205115991644565 -0.006348675047047436 -1.8204745718976496
287 -0.006348782102577388 -1.8268603812670339 -0.0063492431538179515 -1.8268238150514675
288 -0.006349880108609795 -1.8332102613756436 -0.006350324163213373 -1.833174139214681
289 -0.006348898936994374 -1.839559160312638 -0.006347473268397153 -1.8395216124830782
290 -0.006352646369487047 -1.845911806682125 -0.006319744512438774 -1.845841356995517
291 -0.006349960714578629 -1.8522617673967037 -0.0063592659309506415 -1.8522006229264676
292 -0.00634932245593518 -1.858611089852639 -0.006348381843417883 -1.8585490047698854
293 -0.006336700543761254 -1.8649477903964002 -0.0065031887497752905 -1.8650521935196607
294 -0.006346026947721839 -1.871293817344122 -0.006341095571406186 -1.871393289091067
295 -0.00634645011741668 -1.8776402674615387 -0.00634694800246507 -1.877740237093532
296 -0.0063463875092566015 -1.8839866549707953 -0.006346184504218399 -1.8840864215977504
297 -0.006346239917911589 -1.8903328948887068 -0.006346484832465649 -1.890432906430216
298 -0.006346284784376622 -1.8966791796730835 -0.006346792890690267 -1.8967796993209063
299 -0.00634622280485928 -1.9030254024779427 -0.006347147421911359 -1.9031268467428177
300 -0.0063460973324254155 -1.9093714998103681 -0.0063451834255829455 -1.9094720301684007
301 -0.006346396217122674 -1.9157178960274908 -0.006345565477386117 -1.9158175956457868
302 -0.0063467480475082995 -1.922064644074999 -0.006348593160510063 -1.9221661888062969
303 -0.006346327275969088 -1.9284109713509683 -0.006343294610269367 -1.9285094834165661
304 -0.006350367260165512 -1.9347613386111338 -0.006285846186801791 -1.934795329603368
305 -0.00634773843921721 -1.941109077050351 -0.0063471385743469 -1.941142468177715
306 -0.006348416162654758 -1.9474574932130058 -0.006350350263528526 -1.9474928184412434
307 -0.006346867769025266 -1.953804360982031 -0.006349150207825005 -1.9538419686490685
308 -0.006348044471815228 -1.9601524054538462 -0.006342822546139359 -1.9601847911952077
309 -0.006349287228658795 -1.966501692682505 -0.006343953800387681 -1.9665287449955955
310 -0.006349166808649898 -1.972850859491155 -0.006344774249009788 -1.9728735192446052
311 -0.006348204449750483 -1.9791990639409054 -0.006349662016145885 -1.979223181260751
312 -0.006355439242906868 -1.9855545031838122 -0.006298352777957916 -1.985521534038709
313 -0.006349608697928488 -1.9919041118817407 -0.006343379872851074 -1.99186491391156
314 -0.00634907390922308 -1.9982531857909638 -0.006348378607071936 -1.998213292518632
315 -0.006349204224534333 -2.0046023900154983 -0.006352198240347206 -2.004565490758979
316 -0.006348379142582417 -2.0109507691580806 -0.006352610141038895 -2.010918100900018
317 -0.006348618515767157 -2.0172993876738476 -0.00635070085991174 -2.0172688017599296
318 -0.006347850034944713 -2.023647237708792 -0.006334208301268518 -2.023603010061198
319 -0.006348497397266328 -2.0299957351060587 -0.006350426375865937 -2.029953436437064
320 -0.006349455309100449 -2.036345190415159 -0.006348052294924855 -2.036301488731989
321 -0.006352633028291166 -2.0426978234434503 -0.006377627188339829 -2.042679115920329
322 -0.006348752090707422 -2.049046575534158 -0.006342587736435234 -2.049021703656764
323 -0.006344275339506567 -2.0553908508736645 -0.006332629546523094 -2.055354333203287
324 -0.006348990136757493 -2.061739841010422 -0.006353323953226209 -2.0617076571565134
325 -0.006347865681163967 -2.068087706691586 -0.006346903182566166 -2.0680545603390796
326 -0.006347427470609545 -2.0744351341621954 -0.006358948280103504 -2.074413508619183
327 -0.00634087547659874 -2.080776009638794 -0.0062739660264924165 -2.0806874746456754
328 -0.006350269541144371 -2.0871262791799383 -0.006353423162363469 -2.087040897808039
329 -0.006349617894738912 -2.0934758970746774 -0.006349245249293744 -2.093390143057333
330 -0.00634934778790921 -2.0998252448625867 -0.006350708659738302 -2.0997408517170713
331 -0.006348908157087862 -2.1061741530196745 -0.006348066939972341 -2.1060889186570435
332 -0.006349332327954471 -2.112523485347629 -0.006347468751482665 -2.1124363874085264
333 -0.0063484794925898315 -2.118871964840219 -0.006350407376885414 -2.1187867947854118
334 -0.006343089276924729 -2.1252150541171435 -0.006327951233834029 -2.125114746019246
335 -0.006348860426805913 -2.1315639145439493 -0.006348844291642309 -2.1314635903108883
336 -0.006349107134155929 -2.1379130216781053 -0.006350317550823092 -2.1378139078617115
337 -0.006348426174372435 -2.1442614478524775 -0.006347168097272515 -2.144161075958984
338 -0.006348690437152982 -2.1506101382896303 -0.0063496125163510445 -2.150510688475335
339 -0.0063494918402284386 -2.1569596301298586 -0.006346315378323197 -2.1568570038536583
340 -0.006348767899908125 -2.1633083980297667 -0.006383600528351963 -2.1632406043820103
341 -0.006347309378907084 -2.169655707408674 -0.006347966101020575 -2.1695885704830307
342 -0.006347549287602306 -2.1760032566962764 -0.006345685827545822 -2.1759342563105766
343 -0.006348014809191227 -2.1823512715054676 -0.00634887192863971 -2.182283128239216
344 -0.006344594317488373 -2.188695865822956 -0.006327812117524445 -2.1886109403567406
345 -0.00634903886821121 -2.195044904691167 -0.006342249340377748 -2.1949531896971184
346 -0.0063485077815130355 -2.20139341247268 -0.006349188718013465 -2.2013023784151318
347 -0.006348944595083594 -2.2077423570677635 -0.00634454560931772 -2.2076469240244494
348 -0.006345977657474577 -2.214088334725238 -0.00635855938307941 -2.214005483407529
349 -0.006339000375010073 -2.220427335100248 -0.006308116647414863 -2.220313600054944
350 -0.006349057517945766 -2.2267763926181936 -0.006347719067707658 -2.2266613191226514
351 -0.006348706572316587 -2.2331250991905103 -0.00635047210380435 -2.2330117912264558
352 -0.00634857015684247 -2.239473669347353 -0.006346904137171805 -2.2393586953636277
353 -0.006344256736338138 -2.2458179260836912 -0.006294904090464115 -2.245653599454092
354 -0.0063500156393274665 -2.2521679417230187 -0.006345971138216555 -2.2519995705923086
355 -0.006348957773298025 -2.2585168994963167 -0.006352990749292076 -2.2583525613416007
356 -0.006349638616666198 -2.264866538112983 -0.006342656631022692 -2.264695217972623
357 -0.006352422316558659 -2.271218960429542 -0.006349475751630962 -2.2710446937242543
358 -0.006348678795620799 -2.2775676392251625 -0.006346664181910456 -2.277391357906165
359 -0.006348917726427317 -2.28391655695159 -0.006347608100622892 -2.283738966006788
360 -0.006349020078778267 -2.290265577030368 -0.006349036912433803 -2.2900880029192217
361 -0.006350663141347468 -2.2966162401717156 -0.006344167864881456 -2.296432170784103
362 -0.006349281570874154 -2.30296552174259 -0.006349617219530046 -2.302781788003633
363 -0.006348032457754016 -2.309313554200344 -0.006351461610756814 -2.3091332496143897
364 -0.006348326103761792 -2.3156618803041056 -0.0063472047680988904 -2.3154804543824885
365 -0.006348929414525628 -2.3220108097186314 -0.006347717950120568 -2.321828172332609
366 -0.006352461734786629 -2.328363271453418 -0.006338682654313743 -2.328166854986923
367 -0.006348601751960814 -2.3347118732053787 -0.006347095360979438 -2.3345139503479024
368 -0.00634920580778271 -2.341061079013161 -0.006346098566427827 -2.34086004891433
369 -0.006347575597465039 -2.3474086546106263 -0.006358033744618297 -2.3472180826589484
370 -0.006348167499527335 -2.3537568221101535 -0.006346948957070708 -2.3535650316160193
371 -0.0063486427534371614 -2.3601054648635906 -0.006349370186217129 -2.359914401802236
372 -0.006349363247863948 -2.3664548281114546 -0.006360420770943165 -2.3662748225731796
373 -0.006348478933796286 -2.3728033070452508 -0.006349480664357543 -2.372624303237537
374 -0.00634769971948117 -2.379151006764732 -0.006347519950941205 -2.378971823188478
375 -0.00634860813152045 -2.3854996148962524 -0.006350033287890256 -2.3853218564763683
376 -0.006351906084455549 -2.391851520980708 -0.006394669436849654 -2.391716525913218
377 -0.006347032333724201 -2.398198553314432 -0.006346451747231185 -2.3980629776604494
378 -0.0063469606218859555 -2.4045455139363177 -0.006347547541372478 -2.404410525201822
379 -0.006346849910914898 -2.4108923638472324 -0.006344412756152451 -2.4107549379579742
380 -0.006348144332878292 -2.4172405081801105 -0.006337218685075641 -2.41709215664305
381 -0.0063464590581133965 -2.423586967238224 -0.00634720497764647 -2.423439361620696
382 -0.0063476527342572805 -2.429934619972481 -0.0062867191853001715 -2.429726080805996
383 -0.006348228896968067 -2.4362828488694492 -0.0063515118788927795 -2.4360775926848888
384 -0.00634878808632493 -2.4426316369557743 -0.006348785385489464 -2.4424263780703783
385 -0.0063483769772574306 -2.4489800139330318 -0.006348486407659948 -2.4487748644780383
386 -0.006350550311617553 -2.4553305642446492 -0.006330779381096363 -2.4551056438591345
387 -0.0063492124900221825 -2.4616797767346714 -0.006351242796517909 -2.4614568866556525
388 -0.006348420307040215 -2.4680281970417117 -0.0063464686973020434 -2.4678033553529546
389 -0.006347254454158247 -2.47437545149587 -0.006352798617444933 -2.4741561539703993
390 -0.006348104425705969 -2.4807235559215757 -0.006341732433065772 -2.480497886403465
391 -0.00634795636869967 -2.4870715122902753 -0.006352455867454409 -2.4868503422709196
392 -0.0063493382185697556 -2.493420850508845 -0.006359434220939875 -2.4932097764918595
393 -0.0063472097273916004 -2.499768060236237 -0.0063468194101005794 -2.49955659590196
394 -0.006347980163991451 -2.5061160404002285 -0.006347949965856969 -2.505904545867817
395 -0.006345252250321209 -2.5124612926505496 -0.0063207868952304125 -2.5122253327630473
396 -0.00634879688732326 -2.518810089537873 -0.0063450555084273216 -2.5185703882714745
397 -0.006348288175649941 -2.525158377713523 -0.006347512640058994 -2.5249179009115337
398 -0.006348240002989769 -2.531506617716513 -0.00636221778113395 -2.5312801186926674
399 -0.006347568752244115 -2.537854186468757 -0.0063461949583143 -2.5376263136509816
400 -0.006346485624089837 -2.544200672092847 -0.006322505790740252 -2.543948819441722
401 -0.006347284093499184 -2.5505479561863464 -0.00634322406258434 -2.550292043504306
402 -0.006348234065808356 -2.556896190252155 -0.006345495255663991 -2.5566375387599702
403 -0.006348118907772005 -2.563244309159927 -0.006348212715238333 -2.5629857514752086
404 -0.0063481382094323635 -2.5695924473693594 -0.006348723103292287 -2.569334474578501
405 -0.006347965425811708 -2.575940412795171 -0.006345008104108274 -2.575679482682609
406 -0.006346058007329703 -2.582286470802501 -0.006358185969293118 -2.582037668651902
407 -0.006347970338538289 -2.588634441141039 -0.006344604096375406 -2.5883822727482775
408 -0.006349506485275924 -2.5949839476263152 -0.0063384269597008824 -2.5947206997079784
409 -0.006348837888799608 -2.601332785515115 -0.006349569978192448 -2.6010702696861707
410 -0.006348068313673139 -2.607680853828788 -0.006345937470905482 -2.607416207157076
411 -0.00634830268099904 -2.614029156509787 -0.006347076920792461 -2.6137632840778684
412 -0.006347575481049717 -2.6203767319908366 -0.006347855739295483 -2.6201111398171637
413 -0.006348178279586137 -2.626724910270423 -0.006348835118114948 -2.626459974935279
414 -0.006347346398979425 -2.6330722566694025 -0.0063473247457295654 -2.6328072996810086
415 -0.0063482335768640045 -2.6394204902462666 -0.006349165667779743 -2.6391564653487882
416 -0.0063483766047284 -2.645768866850995 -0.006351767294108868 -2.645508232642897
417 -0.006347256642766297 -2.6521161234937614 -0.006344734178856015 -2.6518529668217528
418 -0.0063485122518613935 -2.6584646357456228 -0.006336093391291797 -2.6581890602130445
419 -0.006347314291633666 -2.6648119500372562 -0.0063517933245748285 -2.6645408535376194
420 -0.0063476345734670755 -2.6711595846107232 -0.006345041142776608 -2.670885894680396
421 -0.00634964806959033 -2.6775092326803134 -0.006325077684596181 -2.677210972364992
422 -0.006348613486625254 -2.6838578461669385 -0.006347619346342981 -2.683558591711335
423 -0.006349001987837255 -2.6902068481547756 -0.006358525808900594 -2.6899171175202357
424 -0.006348391901701689 -2.6965552400564774 -0.0063496263232082125 -2.696266743843444
425 -0.006348011712543666 -2.7029032517690212 -0.0063474698225036265 -2.7026142136659472
426 -0.006347925798036158 -2.7092511775670576 -0.006343356054276228 -2.7089575697202233
427 -0.006346227624453605 -2.7155974051915113 -0.006342823593877256 -2.7153003933141004
428 -0.006347698182798922 -2.7219451033743103 -0.006349299545399844 -2.7216496928595
429 -0.006349423574283719 -2.728294526948594 -0.006359215546399355 -2.7280089084058994
430 -0.006349416100420058 -2.734643943049014 -0.00636185051407665 -2.734370758919976
431 -0.006349270278587937 -2.7409932133276023 -0.006328300596214831 -2.740699059516191
432 -0.006347857881337404 -2.7473410712089397 -0.006348227150738239 -2.747047286666929
433 -0.006346842017956078 -2.7536879132268957 -0.006341213476844132 -2.7533885001437732
434 -0.006348729156889022 -2.7600366423837848 -0.006336180400103331 -2.7597246805438767
435 -0.006347695528529584 -2.7663843379123145 -0.006346086645498872 -2.7660707671893756
436 -0.006347896112129092 -2.772732234024444 -0.006350146606564522 -2.77242091379594
437 -0.006346677453257144 -2.779078911477701 -0.006340066506527364 -2.7787609803024673
438 -0.006348415743559599 -2.7854273272212606 -0.006341701769270003 -2.7851026820717375
439 -0.006348289572633803 -2.7917756167938945 -0.006344069540500641 -2.7914467516122383
440 -0.006349319056607783 -2.7981249358505025 -0.006298107816837728 -2.797744859429076
441 -0.0063484869431704284 -2.8044734227936727 -0.006347673432901502 -2.8040925328619775
442 -0.0063493918161839245 -2.810822814609857 -0.006348394299857318 -2.8104409271618347
443 -0.006349045247770846 -2.817171859857628 -0.006348235416226089 -2.816789162578061
444 -0.0063487153965979815 -2.823520575254226 -0.006349116051569581 -2.82313827862963
445 -0.006349278497509658 -2.8298698537517355 -0.006348784430883825 -2.829487063060514
446 -0.00634829169139266 -2.8362181454431283 -0.006347218481823802 -2.8358342815423376
447 -0.006348863639868796 -2.8425670090829973 -0.006348791974596679 -2.842183073516934
448 -0.006348405173048377 -2.8489154142560458 -0.006347416550852358 -2.8485304900677866
449 -0.006348327291198075 -2.855263741547244 -0.006365900090895593 -2.8548963901586824
450 -0.006348527013324201 -2.861612268560568 -0.006346518453210592 -2.861242908611893
451 -0.006348111690022052 -2.86796038025059 -0.006360722705721855 -2.867603631317615
452 -0.00634804533328861 -2.874308425583879 -0.006352033582516015 -2.873955664900131
453 -0.006348328827880323 -2.8806567544117594 -0.006345220236107707 -2.8803008851362386
454 -0.00635274990927428 -2.8870095043210338 -0.006319830240681767 -2.8866207153769206
455 -0.006347970152273774 -2.8933574744733077 -0.006346320756711066 -2.8929670361336317
456 -0.006348392320796847 -2.8997058667941045 -0.00635802298784256 -2.899325059121474
457 -0.006348122074268758 -2.9060539888683734 -0.006345993839204311 -2.9056710529606784
458 -0.006344251777045428 -2.9123982406454187 -0.006305123982019723 -2.911976176942698
459 -0.006349079962819815 -2.9187473206082384 -0.0063514066860079765 -2.918327583628706
460 -0.00634886862244457 -2.925096189230683 -0.006343991309404373 -2.9246715749381105
461 -0.006349605834111571 -2.9314457950647945 -0.006335387239232659 -2.931006962177343
462 -0.006348538398742676 -2.937794333463537 -0.00635478887706995 -2.937361751054413
463 -0.0063487394014373425 -2.9441430728649745 -0.006349407252855599 -2.9437111583072686
464 -0.006349435262382031 -2.9504925081273563 -0.006330774305388332 -2.950041932612657
465 -0.0063508157152682545 -2.9568433238426244 -0.006359995319508016 -2.956401927932165
466 -0.006348373950459063 -2.9631916977930834 -0.006346210115589201 -2.962748138047754
467 -0.006349046505056322 -2.96954074429814 -0.00634965484496206 -2.969097792892716
468 -0.006347294221632183 -2.975888038519772 -0.006352064339444042 -2.97544985723216
469 -0.0063479776494204995 -2.9822360161691925 -0.006361953122541309 -2.9818118103547016
470 -0.006346642435528338 -2.988582658604721 -0.0063497932394966485 -2.988161603594198
471 -0.00634819376282394 -2.994930852367545 -0.006347984611056745 -2.9945095882052546
472 -0.006348154903389513 -3.0012790072709348 -0.006349670700728893 -3.0008592589059835
473 -0.006347889150492847 -3.0076268964214274 -0.006340070138685405 -3.007199329044669
474 -0.006346887699328363 -3.013973784120756 -0.006348455627448857 -3.0135477846721175
475 -0.00634790442418307 -3.020321688544939 -0.006341041275300085 -3.0198888259474175
476 -0.006348348967730999 -3.02667003751267 -0.006348610552959144 -3.026237436500377
477 -0.006347898324020207 -3.0330179358366904 -0.006347494618967176 -3.032584931119344
478 -0.006343915220350027 -3.0393618510570404 -0.006335883913561702 -3.0389208150329057
479 -0.0063476005336269735 -3.0457094515906675 -0.006346521130762994 -3.045267336163669
480 -0.006347866263240576 -3.052057317853908 -0.006347087002359331 -3.0516144231660283
481 -0.006347366445697844 -3.0584046842996058 -0.00633536980021745 -3.057949792966246
482 -0.0063483299454674125 -3.064753014245073 -0.006349661201238632 -3.0642994541674846
483 -0.006348821171559394 -3.0711018354166324 -0.006353369215503335 -3.070652823382988
484 -0.006348870135843754 -3.0774507055524762 -0.0063475839560851455 -3.077000407339073
485 -0.006346803461201489 -3.0837975090136776 -0.0063321073306724426 -3.0833325146697454
486 -0.006348087638616562 -3.090145596652294 -0.006345520401373506 -3.089678035071119
487 -0.006348809693008661 -3.0964944063453026 -0.006360189034603536 -3.0960382241057225
488 -0.0063480841228738425 -3.1028424904681766 -0.006342075485736132 -3.1023802995914584
489 -0.006348036928102374 -3.109190527396279 -0.006347967637702822 -3.108728267229161
490 -0.006348566594533622 -3.1155390939908125 -0.00634436325635761 -3.115072630485519
491 -0.006345916958525777 -3.121885010949338 -0.006329528754577041 -3.121402159240096
492 -0.006348484684713185 -3.1282334956340514 -0.006351826409809291 -3.1277539856499055
493 -0.0063471038360148665 -3.134580599470066 -0.0063496969873085615 -3.134103682637214
494 -0.006347787077538669 -3.1409283865476048 -0.006346887396648526 -3.1404505700338623
495 -0.00634586582891643 -3.1472742523765214 -0.006328212306834757 -3.146778782340697
496 -0.0063485275255516175 -3.153622779902073 -0.006351333064958453 -3.1531301154056552
497 -0.006348535674624145 -3.1599713155766973 -0.006339238560758531 -3.1594693539664136
498 -0.006348422961309552 -3.166319738538007 -0.006349456962198019 -3.1658188109286116
499 -0.006347861839458346 -3.172667600377465 -0.006341267935931682 -3.172160078864543
500 -0.00634838140103966 -3.179015981778505 -0.006342580122873187 -3.1785026589874166
501 -0.006350499903783202 -3.185366481682288 -0.006371340970508755 -3.1848739999579254
502 -0.006348086311481893 -3.19171456799377 -0.006344853504560888 -3.191218853462486
503 -0.006348148849792778 -3.198062716843563 -0.00634852652437985 -3.197567379986866
504 -0.006347649591043591 -3.2044103664346064 -0.0063484639162197706 -3.2039158439030855
505 -0.006347425188869238 -3.2107577916234757 -0.006344165164045989 -3.2102600090671314
506 -0.006345422053709626 -3.2171032136771855 -0.006338375667110085 -3.2165983847342416
507 -0.006347818928770721 -3.2234510326059564 -0.00635566480923444 -3.222954049543476
508 -0.006349071743898094 -3.2298001043498545 -0.006348152947612107 -3.229302202491088
509 -0.00634719985537231 -3.2361473042052267 -0.006348226987756789 -3.2356504294788446
510 -0.00634754728525877 -3.2424948514904854 -0.006348320376127958 -3.2419987498549725
511 -0.0063477368792518975 -3.248842588369737 -0.006344752782024443 -3.248343502636997
512 -0.006344314105808735 -3.255186902475546 -0.00635904218070209 -3.2547025448176994
513 -0.006346029415726662 -3.2615329318912725 -0.006356614991091192 -3.2610591598087906
514 -0.006347460485994816 -3.2678803923772675 -0.006345680705271662 -3.2674048405140623
515 -0.0063489326275885105 -3.274229325004856 -0.006341069890186191 -3.2737459104042483
516 -0.006347796157933771 -3.2805771211627897 -0.0063437847420573235 -3.2800896951463057
517 -0.006345615442842245 -3.2869227366056317 -0.006349586136639118 -3.2864392812829446
518 -0.006346582202240825 -3.2932693188078725 -0.006347863469272852 -3.2927871447522175
519 -0.006346636707894504 -3.299615955515767 -0.006344694993458688 -3.299131839745676
520 -0.0063477227929979564 -3.305963678308765 -0.006337804370559752 -3.305469644116236
521 -0.006347633386030793 -3.3123113116947955 -0.0063434409676119685 -3.311813085083848
522 -0.00634728828445077 -3.3186585999792464 -0.006343445065431297 -3.3181565301492792
523 -0.00634723633993417 -3.3250058363191806 -0.006355216936208307 -3.3245117470854875
524 -0.006346832681447268 -3.3313526690006277 -0.006334212236106395 -3.3308459593215938
525 -0.006345400610007346 -3.337698069610635 -0.006355687975883484 -3.3372016472974773
526 -0.006346794916316867 -3.344044864526952 -0.006348409480415285 -3.3435500567778926
527 -0.006343762041069567 -3.3503886265680216 -0.006490594823844731 -3.3500406516017374
528 -0.006343360943719745 -3.356731987511741 -0.006345211272127926 -3.356385862873865
529 -0.006343776057474315 -3.3630757635692157 -0.006344483001157641 -3.362730345875023
530 -0.006343921017833054 -3.3694196845870485 -0.006344190100207925 -3.3690745359752308
531 -0.006343839154578745 -3.3757635237416275 -0.006343067809939385 -3.37541760378517
532 -0.0063436736818403006 -3.3821071974234678 -0.006343678594566882 -3.381761282379737
533 -0.006343605020083487 -3.3884508024435513 -0.00634286985732615 -3.388104152237063
534 -0.006344132171943784 -3.3947949346154953 -0.006343999225646257 -3.3944481514627096
535 -0.0063441925216466185 -3.401139127137142 -0.006344092497602105 -3.4007922439603115
536 -0.006343822972849011 -3.407482950109991 -0.006343366065993905 -3.4071356100263053
537 -0.006344270752742886 -3.413827220862734 -0.006342686992138624 -3.413478297018444
538 -0.006345491809770465 -3.420172712672504 -0.006329715577885508 -3.4198080125963295
539 -0.006344359600916505 -3.4265170722734206 -0.006343806558288634 -3.4261518191546183
540 -0.006344781350344419 -3.432861853623765 -0.006344058574177325 -3.4324958777287957
541 -0.00634477233979851 -3.4392066259635636 -0.006345097930170596 -3.4388409756589664
542 -0.006344364676624537 -3.445550990640188 -0.006338846124708653 -3.445179821783675
543 -0.006346156029030681 -3.4518971466692188 -0.0063600320601835845 -3.4515398538438586
544 -0.006345874699763954 -3.4582430213689825 -0.006357208336703479 -3.457897062180562
545 -0.0063446277752518656 -3.4645876491442342 -0.00634375314693898 -3.464240815327501
546 -0.00633607788477093 -3.470923727029005 -0.0063129212008789185 -3.47055373652838
547 -0.006344816274940967 -3.477268543303946 -0.0063418546225875614 -3.4768955911509676
548 -0.0063453650334849955 -3.4836139083374307 -0.006343853753060102 -3.4832394449040276
549 -0.0063454682473093275 -3.48995937658474 -0.006346552423201502 -3.489585997327229
550 -0.006344223953783512 -3.4963036005385235 -0.006343184201978147 -3.4959291815292075
551 -0.006342162820510566 -3.502645763359034 -0.006356830475851893 -3.5022860120050594
552 -0.00634507795330137 -3.508990841312335 -0.006347058620303869 -3.5086330706253634
553 -0.006345170317217708 -3.515336011629553 -0.006346158683300018 -3.5149792293086635
554 -0.006344550894573331 -3.5216805625241263 -0.006343852053396404 -3.52132308136206
555 -0.006344768754206598 -3.5280253312783327 -0.006344148307107389 -3.5276672296691673
556 -0.006345510366372764 -3.5343708416447055 -0.006345699075609446 -3.534012928744777
557 -0.0063415405107662085 -3.540712382155472 -0.006363912229426205 -3.540376840974203
558 -0.006343580712564289 -3.5470559628680363 -0.006339495466090739 -3.546716336440294
559 -0.006344890454784036 -3.5534008533228203 -0.0063445535488426685 -3.5530608899891365
560 -0.006344747915863991 -3.559745601238684 -0.006345189921557903 -3.5594060799106946
561 -0.006345250550657511 -3.5660908517893417 -0.006365498225204646 -3.5657715781358994
562 -0.006345072854310274 -3.572435924643652 -0.006344417645595968 -3.572115995781495
563 -0.006343976384960115 -3.578779901028612 -0.006345105380751193 -3.5784611011622465
564 -0.0063442928483709695 -3.585124193876983 -0.006344224652275443 -3.584805325814522
565 -0.00634795289952308 -3.591472146776506 -0.006314835371449589 -3.5911201611859713
566 -0.006345466524362564 -3.597817613300869 -0.0063441286096349355 -3.597464289795606
567 -0.0063448129687458275 -3.604162426269615 -0.006344984378665685 -3.6038092741742718
568 -0.006345277861692011 -3.6105077041313067 -0.006345120444893837 -3.6101543946191654
569 -0.006345241400413215 -3.6168529455317198 -0.006343645555898547 -3.616498040175064
570 -0.006347812549211085 -3.6232007580809307 -0.006369186495430767 -3.622867226670495
571 -0.00634488130453974 -3.6295456393854706 -0.0063472242094576355 -3.6292144508799526
572 -0.006345189129933715 -3.635890828515404 -0.006352378916926682 -3.6355668297968795
573 -0.00634388392791152 -3.6422347124433156 -0.00635095287580043 -3.64191778267268
574 -0.006352568557485938 -3.6485872810008018 -0.00639330770354718 -3.648311090376227
575 -0.006342576490715146 -3.654929857491517 -0.006339365034364164 -3.654650455410591
576 -0.006344107491895556 -3.6612739649834127 -0.006343369139358401 -3.6609938245499496
577 -0.006343835196457803 -3.6676178001798707 -0.006343522178940475 -3.66733734672889
578 -0.006344310450367629 -3.6739621106302383 -0.006344927358441055 -3.673682274087331
579 -0.006344315805472433 -3.6803064264357106 -0.006345202308148145 -3.680027476395479
580 -0.006343785347416997 -3.6866502117831277 -0.006343472842127084 -3.686370949237606
581 -0.006344174966216087 -3.6929943867493438 -0.006343862554058432 -3.6927148117916646
582 -0.006344051216728985 -3.6993384379660728 -0.006342809647321701 -3.6990576214389863
583 -0.006344409217126668 -3.7056828471831995 -0.006343582016415894 -3.705401203455402
584 -0.006344393990002572 -3.7120272411732023 -0.006344163371250033 -3.7117453668266522
585 -0.006344555271789431 -3.7183717964449916 -0.006346120266243815 -3.718091487092896
586 -0.006343663833104074 -3.724715460278096 -0.006336040142923593 -3.72442752723582
587 -0.006342855864204466 -3.7310583161423003 -0.006343804462812841 -3.730771331698633
588 -0.006344315642490983 -3.7374026317847915 -0.006344618485309183 -3.737115950183942
589 -0.006344598066061735 -3.7437472298508534 -0.0063477684510871765 -3.743463718635029
590 -0.00634407780598849 -3.750091307656842 -0.006347314151935279 -3.7498110327869645
591 -0.006348803429864347 -3.7564401110867065 -0.006322354334406555 -3.756133387121371
592 -0.006345477933064103 -3.762785589019771 -0.006346216727979481 -3.7624796038493504
593 -0.006345566688105464 -3.769131155707876 -0.006346192886121571 -3.768825796735472
594 -0.006344701279886067 -3.7754758569877622 -0.006344469310715794 -3.775170266046188
595 -0.006341495155356825 -3.781817352143119 -0.006364344735629857 -3.7815346107818177
596 -0.0063443937106058 -3.7881617458537247 -0.006339381611905992 -3.787873992393724
597 -0.006344509101472795 -3.7945062549551976 -0.006344537856057287 -3.7942185302497813
598 -0.006344401673413813 -3.8008506566286115 -0.006342648505233228 -3.8005611787550144
599 -0.006344379764050246 -3.807195036392662 -0.006343166017904878 -3.8069043447729194
600 -0.006344668404199183 -3.813539704796861 -0.006345731392502785 -3.813250076165422
601 -0.0063442485872656105 -3.8198839533841267 -0.00635068747214973 -3.8196007636375717
602 -0.006346159125678241 -3.826230112509805 -0.006350177456624806 -3.8259509410941965
603 -0.006344529520720244 -3.832574642030525 -0.006343740783631801 -3.8322946818778285
604 -0.006344855506904423 -3.8389194975374292 -0.006347046373412013 -3.8386417282512406
605 -0.006343008135445416 -3.8452625056728746 -0.006347457272931933 -3.8449891855241725
606 -0.006334239174611867 -3.8515967448474866 -0.006424777931533754 -3.8514139634557063
607 -0.006341864564456045 -3.8579386094119426 -0.006339987087994814 -3.8577539505437013
608 -0.006343046971596778 -3.864281656383539 -0.006343126483261585 -3.8640970770269627
609 -0.006343001127243042 -3.870624657510782 -0.006343205529265106 -3.8704402825562276
610 -0.006342794885858894 -3.876967452396641 -0.006342805619351566 -3.8767830881755794
611 -0.006342533347196877 -3.883309985743838 -0.00634313952177763 -3.883126227697357
612 -0.006343186064623296 -3.8896531718084613 -0.006342531996779144 -3.889468759694136
613 -0.006342700123786927 -3.8959958719322483 -0.006342746643349528 -3.8958115063374854
614 -0.006342334137298167 -3.9023382060695466 -0.0063436022261157635 -3.9021551085636013
615 -0.006342810043133795 -3.9086810161126806 -0.006341715110465884 -3.908496823674067
616 -0.00634290084708482 -3.9150239169597656 -0.006341312709264457 -3.914838136383332
617 -0.006345576560124755 -3.92136949351989 -0.006303437566384673 -3.9211415739497166
618 -0.0063449628185480835 -3.927714456338438 -0.006341806426644325 -3.927483380376361
619 -0.006344420975074172 -3.9340588773135123 -0.006344028352759779 -3.9338274087291207
620 -0.0063439298188313845 -3.940402807132344 -0.006343413912691176 -3.9401708226418117
621 -0.006344202323816717 -3.9467470094561605 -0.0063442268641665574 -3.946515049505978
622 -0.006344494433142245 -3.953091503889303 -0.0063455133000388745 -3.952860562806017
623 -0.006344007072038948 -3.9594355109613417 -0.0063438687939196825 -3.959204431599937
624 -0.0063443124294281 -3.9657798233907697 -0.006347209238447249 -3.965551640838384
625 -0.006343973777256906 -3.9721237971680265 -0.006340546160936355 -3.9718921869993205
626 -0.00634713564068079 -3.9784709328087073 -0.006341872364282608 -3.978234059363603
627 -0.006344058853574097 -3.9848149916622813 -0.0063437368022277955 -3.984577796165831
628 -0.006343898526392877 -3.9911588901886743 -0.006342703383415938 -3.990920499549247
629 -0.006343535473570227 -3.9975024256622445 -0.00634694795589894 -3.9972674475051457
630 -0.006344548775814474 -4.0038469744380585 -0.006347735901363194 -4.003615183406509
631 -0.006343855359591544 -4.01019082979765 -0.006300274841487407 -4.009915458247996
632 -0.0063443937106058 -4.016535223508256 -0.00634108514059335 -4.0162565433885895
633 -0.0063445993000641465 -4.02287982280832 -0.006342667760327459 -4.022599211148917
634 -0.006345735513605177 -4.029225558321925 -0.006351193040609359 -4.028950404189526
635 -0.006346699642017483 -4.035572257963943 -0.006335089704953134 -4.035285493894479
636 -0.006345025915652514 -4.041917283879595 -0.006350352498702705 -4.041635846393182
637 -0.006345116626471281 -4.048262400506067 -0.0063453404232859615 -4.047981186816467
638 -0.0063451372785493735 -4.054607537784616 -0.006346127577126026 -4.054327314393594
639 -0.006344507168978453 -4.060952044953594 -0.006342309783212841 -4.060669624176806
640 -0.006342292320914567 -4.067294337274508 -0.00632155875209719 -4.066991182928903
641 -0.006344542047008872 -4.073638879321517 -0.006346513284370303 -4.073337696213273
642 -0.006345252064056695 -4.079984131385573 -0.00634675829205662 -4.07968445450533
643 -0.006345781008712947 -4.0863299123942864 -0.006347629381343723 -4.086032083886673
644 -0.006345878867432475 -4.092675791261719 -0.006345515185967088 -4.09237759907264
645 -0.006345119839534163 -4.099020911101253 -0.006366349780000747 -4.098743948852641
646 -0.006345593743026257 -4.105366504844279 -0.0063502941047772765 -4.105094242957418
647 -0.006344852014444768 -4.1117113568587245 -0.006329440651461482 -4.111423683608879
648 -0.006344433291815221 -4.11805579015054 -0.00634415908716619 -4.117767842696045
649 -0.006345315161161125 -4.1244011053117005 -0.006346341734752059 -4.124114184430797
650 -0.006345588294789195 -4.13074669360649 -0.006347388867288828 -4.130461573298086
651 -0.006345691299065948 -4.137092384905555 -0.006342358537949622 -4.1368039318360355
652 -0.006345101585611701 -4.143437486491167 -0.0063459543278440835 -4.143149886163879
653 -0.0063445800449699165 -4.149782066536137 -0.0063456959091126915 -4.149495582072992
654 -0.006352882646024227 -4.156134949182161 -0.0063186287181451915 -4.155814210791138
655 -0.006346126878634095 -4.1624810760607955 -0.006343436986207962 -4.162157647777346
656 -0.006346142082475126 -4.168827218143271 -0.006345758796669543 -4.168503406574016
657 -0.006346111139282584 -4.175173329282553 -0.006346008833497762 -4.174849415407514
658 -0.006345606548711658 -4.1815189358312645 -0.006347073009237647 -4.181196488416751
659 -0.006346201547421515 -4.187865137378686 -0.006364065199159085 -4.187560553615911
660 -0.0063452748348936435 -4.19421041221358 -0.006336000072769821 -4.19389655368868
661 -0.006345487525686621 -4.200555899739267 -0.006344562931917608 -4.200241116620598
662 -0.006345360865816474 -4.2069012606050835 -0.006346028298139572 -4.206587144918737
663 -0.0063458224292844536 -4.213247083034368 -0.006347049702890217 -4.212934194621628
664 -0.006344833853654563 -4.219591916888023 -0.006341643654741347 -4.219275838276369
665 -0.006346145481802523 -4.225938062369825 -0.006340248929336667 -4.225616087205705
666 -0.006344975181855261 -4.232283037551681 -0.006344289146363735 -4.2319603763520695
667 -0.006344472919590771 -4.238627510471272 -0.006384726008400321 -4.23834510236047
668 -0.006345039582811296 -4.244972550054083 -0.006347467168234288 -4.244692569528705
669 -0.006344977905973792 -4.251317527960056 -0.00634396388195455 -4.25103653341066
670 -0.006344823748804629 -4.257662351708861 -0.006344890408217907 -4.257381423818877
671 -0.0063431485090404745 -4.264005500217902 -0.00634985479991883 -4.263731278618796
672 -0.0063448925036937 -4.270350392721595 -0.006344593758694827 -4.270075872377491
673 -0.006344866217114031 -4.27669525893871 -0.006341311102733016 -4.276417183480224
674 -0.006346255191601813 -4.2830415141303115 -0.006380667560733855 -4.282797851040958
675 -0.006343889492563903 -4.289385403622876 -0.006345285987481475 -4.289143137028439
676 -0.006344148400239646 -4.295729552023116 -0.0063441055826842785 -4.295487242611124
677 -0.006343860272318124 -4.302073412295434 -0.006343659549020231 -4.301830902160144
678 -0.006343840179033578 -4.3084172524744675 -0.006344453175552189 -4.308175355335696
679 -0.006344414828345179 -4.314761667302813 -0.006344812433235347 -4.314520167768932
680 -0.006343810027465225 -4.321105477330278 -0.006342547642998397 -4.320862715411931
681 -0.006345481984317303 -4.327450959314595 -0.006354173086583615 -4.327216888498514
682 -0.006343574612401426 -4.333794533926996 -0.006333995307795703 -4.33355088380631
683 -0.006343793892301619 -4.3401383278192975 -0.006341207632794976 -4.339892091439105
684 -0.006344578089192509 -4.34648290590849 -0.006345519726164639 -4.34623761116527
685 -0.006343801436014473 -4.352826707344505 -0.006345794047228992 -4.352583405212499
686 -0.0063444186700508 -4.359171126014556 -0.006344085722230375 -4.35892749093473
687 -0.00634352802298963 -4.365514654037546 -0.0063356927828863265 -4.365263183717616
688 -0.006343647791072726 -4.371858301828619 -0.006341754831373692 -4.371604938548989
689 -0.006346053932793439 -4.378204355761412 -0.006339702405966818 -4.377944640954956
690 -0.006344815623015166 -4.3845491713844265 -0.006344932829961181 -4.384289573784917
691 -0.006348361214622855 -4.390897532599049 -0.006354098254814744 -4.390643672039732
692 -0.006343860668130219 -4.397241393267179 -0.006347178877331316 -4.396990850917064
693 -0.00634550484828651 -4.403586898115465 -0.006346971355378627 -4.403337822272443
694 -0.006345371203497052 -4.409932269318962 -0.006347972829826176 -4.409685795102269
695 -0.00633907774463296 -4.416271347063595 -0.00631966507062316 -4.416005460172892
696 -0.006345274508930743 -4.4226166215725256 -0.006346379453316331 -4.4223518396262085
697 -0.006345262844115495 -4.428961884416641 -0.006347186560742557 -4.428699026186951
698 -0.006344876950606704 -4.435306761367248 -0.006348297977820039 -4.435047324164771
699 -0.006350755598396063 -4.441657516965644 -0.006388570321723819 -4.441435894486495
700 -0.006343778944574297 -4.448001295910218 -0.006341870152391493 -4.447777764638887
701 -0.006344106257893145 -4.454345402168111 -0.006343320454470813 -4.454121085093358
702 -0.006344221183098853 -4.46068962335121 -0.00634327398147434 -4.460464359074832
703 -0.006344061950221658 -4.467033685301431 -0.006344239809550345 -4.466808598884382
704 -0.006344290147535503 -4.473377975448967 -0.006344915507361293 -4.473153514391743
705 -0.006344181718304753 -4.479722157167272 -0.006344644143246115 -4.479498158534989
706 -0.006344106514006853 -4.486066263681279 -0.006344768754206598 -4.4858429272891955
707 -0.006344116642139852 -4.4924103803234186 -0.006343519943766296 -4.492186447232962
708 -0.006342833139933645 -4.4987532134633526 -0.006337364623323083 -4.498523811856285
709 -0.006341326795518398 -4.505094540258871 -0.00631266157142818 -4.504836473427713
710 -0.006345244846306742 -4.5114397851051775 -0.0063460533041507 -4.511182526731864
711 -0.0063458684831857685 -4.517785653588363 -0.006341444165445864 -4.51752397089731
712 -0.006345567409880459 -4.524131220998243 -0.0063407182227820155 -4.523864689120092
713 -0.006345178792253136 -4.530476399790497 -0.006348303309641779 -4.530212992429734
714 -0.006346646416932345 -4.536823046207429 -0.00634042511228472 -4.536553417542018
715 -0.0063448237720876936 -4.543167869979516 -0.006344976369291544 -4.54289839391131
716 -0.006345356628298759 -4.549513226607815 -0.006351549853570759 -4.549249943764881
717 -0.006346300430595875 -4.555859527038411 -0.006351507501676679 -4.555601451266558
718 -0.00634440672583878 -4.56220393376425 -0.00634398553520441 -4.5619454368017625
719 -0.006345000118017197 -4.568548933882267 -0.006345796887762845 -4.568291233689525
720 -0.006344736670143902 -4.574893670552411 -0.006353916926309466 -4.574645150615835
721 -0.006344171240925789 -4.581237841793337 -0.006343148089945317 -4.58098829870578
722 -0.006344824121333659 -4.58758266591467 -0.006346231675706804 -4.5873345303814865
723 -0.006341461697593332 -4.593924127612263 -0.006373042915947735 -4.593707573297435
724 -0.006344025116413831 -4.6002681527286775 -0.0063458297168836 -4.600053403014318
725 -0.0063441441860049965 -4.606612296914682 -0.006343569583259523 -4.606396972597578
726 -0.0063438997603952885 -4.612956196675078 -0.006343583040870726 -4.612740555638449
727 -0.006344216270372271 -4.61930041294545 -0.006344313616864383 -4.619084869255313
728 -0.0063439127523452045 -4.625644325697795 -0.006343544903211295 -4.625428414158525
729 -0.006343318987637759 -4.631987644685433 -0.006345947412773967 -4.631774361571298
730 -0.006343976780772209 -4.638331621466205 -0.006343142199330032 -4.638117503770628
731 -0.006345701985992491 -4.644677323452197 -0.006360954255796969 -4.644478458026425
732 -0.006344525190070271 -4.651021848642268 -0.006343100918456912 -4.650821558944882
733 -0.006343651143833995 -4.657365499786102 -0.00634387293830514 -4.657165431883187
734 -0.006344111869111657 -4.6637096116552135 -0.006344162300229073 -4.663509594183416
735 -0.0063436505617573856 -4.670053262216971 -0.00634368509054184 -4.6698532792739575
736 -0.006344233709387481 -4.676397495926358 -0.00634308501612395 -4.676196364290082
737 -0.006343564251437783 -4.682741060177796 -0.006349485320970416 -4.682545849611052
738 -0.00634720956441015 -4.689088269742206 -0.006355807674117387 -4.688901657285169
739 -0.006345613091252744 -4.695433882833459 -0.006344760535284877 -4.695246417820454
740 -0.0063441778300330045 -4.701778060663492 -0.006342425569891929 -4.701588843390346
741 -0.006343698129057884 -4.70812175879255 -0.006346227182075381 -4.707935070572422
742 -0.006343141896650195 -4.7144649006892 -0.006351034203544259 -4.714286104775966
743 -0.006343036517500877 -4.720807937206701 -0.006325661554001272 -4.720611766329967
744 -0.006344861281104386 -4.727152798487806 -0.006349481968209147 -4.726961248298177
745 -0.006343635288067162 -4.733496433775873 -0.006348763196729124 -4.733310011494906
746 -0.006346979015506804 -4.739843412791379 -0.0063674186123535035 -4.7396774301072595
747 -0.006343696662224829 -4.746187109453604 -0.00634318923112005 -4.746020619338379
748 -0.006343900715000928 -4.752531010168605 -0.006343913730233908 -4.752364533068613
749 -0.006343088438734412 -4.75887409860734 -0.006343142176046967 -4.75870767524466
750 -0.006343398406170308 -4.76521749701351 -0.0063426470384001735 -4.76505032228306
751 -0.006343324203044176 -4.771560821216554 -0.006349822506308556 -4.771400144789369
752 -0.006343000591732562 -4.7779038218082865 -0.006343226716853678 -4.777743371506222
753 -0.006343311793170869 -4.784247133601458 -0.006330118142068386 -4.784073489648291
754 -0.006345937913283706 -4.790593071514741 -0.006340051186271012 -4.790413540834562
755 -0.006344323651865125 -4.796937395166606 -0.00634538650047034 -4.796758927335032
756 -0.006344185257330537 -4.803281580423937 -0.006343785556964576 -4.803102712891997
757 -0.006343775475397706 -4.8096253558993345 -0.006352490838617086 -4.809455203730614
758 -0.0063442009501159195 -4.81596955684945 -0.00634982199408114 -4.815805025724695
759 -0.0063440277706831695 -4.822313584620133 -0.006344228330999613 -4.822149254055695
760 -0.0063486391678452495 -4.828662223787978 -0.006384311243891716 -4.828533565299587
761 -0.006343339709565044 -4.835005563497543 -0.006341625773347914 -4.834875191072935
762 -0.006343303504399956 -4.841348867001942 -0.0063433414325118065 -4.841218532505446
763 -0.006343567906878888 -4.847692434908821 -0.006338105350732803 -4.847556637856179
764 -0.006343395076692104 -4.854035829985514 -0.006348110758699477 -4.8539047486148785
765 -0.006343442993238568 -4.8603792729787525 -0.0063566429074853655 -4.860261391522364
766 -0.006343250093050301 -4.866722523071803 -0.006338209728710353 -4.866599601251075
767 -0.006343393074348569 -4.873065916146151 -0.006344351195730269 -4.872943952446805
768 -0.006343504344113171 -4.879409420490265 -0.006345803127624094 -4.87928975557443
769 -0.006343580805696547 -4.885753001295961 -0.006343179778195917 -4.885632935352626
770 -0.006343183433637023 -4.892096184729598 -0.00634170260746032 -4.891974637960086
771 -0.006342192995361984 -4.89843837772496 -0.006366681586951017 -4.898341319547037
772 -0.00634301349055022 -4.9047813912155105 -0.006340885418467224 -4.904682204965504
773 -0.006343087553977967 -4.911124478769488 -0.006343368673697114 -4.9110255736392014
774 -0.006342826108448207 -4.9174673048779365 -0.006345064798370004 -4.917370638437571
775 -0.0063426508102566006 -4.923809955688193 -0.006340856989845633 -4.923711495427417
776 -0.006341502885334194 -4.930151458573527 -0.006347055151127279 -4.930058550578544
777 -0.006342840357683599 -4.936494298931211 -0.006343581574037671 -4.936402132152582
778 -0.006342955050058663 -4.94283725398127 -0.006344380718655884 -4.9427465128712385
779 -0.0063424021238461135 -4.949179656105116 -0.006350447703152895 -4.9490969605743915
780 -0.006345555000007152 -4.955525211105123 -0.006368241575546563 -4.955465202149938
781 -0.006342316814698279 -4.961867527919821 -0.0063436062075197695 -4.961808808357458
782 -0.006343413470312953 -4.968210941390135 -0.006350917858071625 -4.9681597262155295
783 -0.006343865045346319 -4.974554806435481 -0.0063388310605660084 -4.974498557276095
784 -0.006347975088283419 -4.980902781523765 -0.006353792012669146 -4.980852349288765
785 -0.0063428427092731 -4.987245624233038 -0.006340788141824305 -4.987193137430589
786 -0.006342487735673785 -4.993588111968712 -0.006342258281074464 -4.993535395711664
787 -0.006342699006199837 -4.999930810974912 -0.006343398056924343 -4.9998787937685885
788 -0.0063445473089814184 -5.006275358283894 -0.006365108769387007 -5.0062439025379755
789 -0.006342016416601837 -5.012617374700495 -0.0063410849776119 -5.012584987515587
790 -0.006341831106692552 -5.018959205807188 -0.0063453551148995755 -5.018930342630487
791 -0.00634305460844189 -5.025302260415629 -0.00634292911272496 -5.025273271743211
792 -0.006343586393631995 -5.031645846809261 -0.006331907398998737 -5.03160517914221
793 -0.0063428197288885714 -5.0379886665381495 -0.006344061996787787 -5.037949241138998
794 -0.006343419593758881 -5.0443320861319085 -0.006344357086345553 -5.044293598225344
795 -0.006345552182756365 -5.0506776383146645 -0.006335701700299979 -5.050629299925643
796 -0.006343831028789282 -5.057021469343454 -0.006340360431931913 -5.056969660357575
797 -0.006343601527623833 -5.063365070871077 -0.0063404126558452845 -5.063310073013421
798 -0.006343699968419969 -5.0697087708394974 -0.006339239375665784 -5.069649312389086
799 -0.006341615063138306 -5.076050385902636 -0.006332802469842136 -5.075982114858928
800 -0.006343868188560009 -5.082394254091196 -0.006347233522683382 -5.082329348381612
801 -0.006340365740470588 -5.0887346198316665 -0.006366611924022436 -5.0886959603056345
802 -0.00634296799544245 -5.095077587827109 -0.006343508837744594 -5.095039469143379
803 -0.006342851673252881 -5.1014204395003615 -0.006344054499641061 -5.10138352364302
804 -0.006342782732099294 -5.107763222232461 -0.006343817641027272 -5.107727341284047
805 -0.006342950114049018 -5.11410617234651 -0.006341867195442319 -5.114069208479489
806 -0.006343141617253423 -5.120449313963763 -0.006343689258210361 -5.1204128977377
807 -0.006343415006995201 -5.126792728970758 -0.006346690864302218 -5.1267595886020025
808 -0.0063404922373592855 -5.1331332212081175 -0.006366598629392683 -5.133126187231396
809 -0.00634270696900785 -5.139475928177125 -0.006341966195032 -5.139468153426428
810 -0.006342691997997463 -5.145818620175123 -0.006343392631970346 -5.145811546058399
811 -0.006343483948148787 -5.1521621041232715 -0.006347857904620469 -5.152159403963019
812 -0.006344646750949323 -5.158506750874221 -0.006351868831552565 -5.158511272794572
813 -0.006341670895926655 -5.164848421770147 -0.006327616027556359 -5.164838888822128
814 -0.006342733348719776 -5.1711911551188665 -0.006337163969874382 -5.171176052792003
815 -0.006342723593115806 -5.177533878711983 -0.006342748343013227 -5.177518801135016
816 -0.006343339593149722 -5.183877218305132 -0.006335471989586949 -5.183854273124603
817 -0.006344400090165436 -5.190221618395298 -0.00634783071000129 -5.190202103834604
818 -0.006342866830527783 -5.196564485225825 -0.006343857548199594 -5.196545961382804
819 -0.006341993762180209 -5.202906478988005 -0.00634860317222774 -5.202894564555032
820 -0.006345171853899956 -5.209251650841905 -0.006337408768013119 -5.209231973323045
821 -0.006343962904065847 -5.215595613745971 -0.00635055904276669 -5.215582532365812
822 -0.0063426752341911195 -5.221938288980162 -0.006347784446552396 -5.221930316812364
823 -0.006343457824550569 -5.228281746804713 -0.006353099900297821 -5.228283416712662
824 -0.006342750904150307 -5.234624497708864 -0.006359481974504888 -5.2346428986871665
825 -0.0063423404935747385 -5.240966838202438 -0.0063398812199011445 -5.240982779907068
826 -0.006343329208903015 -5.247310167411341 -0.006343998084776104 -5.2473267779918435
827 -0.006342597864568233 -5.25365276527591 -0.006349579198285937 -5.2536763571901295
828 -0.0063455701805651184 -5.259998335456475 -0.006382224336266518 -5.260058581526396
829 -0.006342053064145148 -5.266340388520621 -0.0063401100691407915 -5.266398691595537
830 -0.0063423992367461325 -5.2726827877573665 -0.006339301727712155 -5.272737993323249
831 -0.006343679875135422 -5.279026467632502 -0.006338251056149602 -5.279076244379398
832 -0.0063430777518078685 -5.2853695453843095 -0.006344944634474814 -5.285421189013873
833 -0.0063446515938267115 -5.291714196978136 -0.006315129972063005 -5.2917363189859365
834 -0.006342677539214492 -5.29805687451735 -0.0063386657275259495 -5.2980749847134625
835 -0.006343230046331883 -5.3044001045636815 -0.006345537560991943 -5.304420522274454
836 -0.006342689204029739 -5.310742793767711 -0.006326375319622457 -5.310746897594076
837 -0.00634333670604974 -5.317086130473761 -0.006345375999808311 -5.317092273593885
838 -0.006343752099201083 -5.323429882572962 -0.006342733884230256 -5.323435007478115
839 -0.006343945930711925 -5.329773828503674 -0.006343404622748494 -5.329778412100864
840 -0.006344919675029814 -5.336118748178704 -0.0063495049485936764 -5.336127917049457
841 -0.006344119715504348 -5.342462867894208 -0.006341213430278003 -5.342469130479735
842 -0.0063439641613513235 -5.348806832055559 -0.006342253182083368 -5.348811383661818
843 -0.006343744089826941 -5.355150576145387 -0.006345307338051498 -5.35515669099987
844 -0.00634262019302696 -5.361493196338413 -0.006348469015210867 -5.3615051600150805
845 -0.006343476078473032 -5.367836672416886 -0.006342765619046986 -5.367847925634128
846 -0.006343918014317751 -5.374180590431204 -0.006344802887178957 -5.374192728521307
847 -0.006344340741634369 -5.380524931172839 -0.006346553284674883 -5.380539281805982
848 -0.0063456040108576415 -5.3868705351836965 -0.006329524074681103 -5.386868805880663
849 -0.006344121159054339 -5.393214656342751 -0.006343984138220548 -5.393212790018884
850 -0.006343937781639397 -5.39955859412439 -0.006345007312484085 -5.399557797331369
851 -0.006344359228387475 -5.405902953352778 -0.006347102671861648 -5.405904900003231
852 -0.006345694488845766 -5.412248647841624 -0.006367198727093637 -5.412272098730324
853 -0.006344281765632331 -5.418592929607256 -0.006343979900702834 -5.418616078631027
854 -0.006343678082339465 -5.424936607689596 -0.006343831215053797 -5.424959909846081
855 -0.0063427012413740155 -5.4312793089309706 -0.006350931478664279 -5.431310841324745
856 -0.006343298521824181 -5.437622607452795 -0.006348384893499315 -5.437659226218244
857 -0.006342763593420386 -5.4439653710462155 -0.006339486455544829 -5.443998712673789
858 -0.006344073149375617 -5.450309444195591 -0.006346358661539852 -5.450345071335329
859 -0.006343138962984085 -5.456652583158576 -0.006343418709002435 -5.456688490044332
860 -0.0063426945824176075 -5.462995277740993 -0.006333043193444609 -5.463021533237777
861 -0.006343791959807277 -5.4693390697008 -0.0063436920521780845 -5.469365225289955
862 -0.006343035935424268 -5.475682105636225 -0.006349908234551549 -5.475715133524507
863 -0.006343706184998155 -5.482025811821223 -0.006343813589774072 -5.4820589471142815
864 -0.006347432010807097 -5.48837324383203 -0.006325279222801327 -5.488384226337083
865 -0.006343456404283643 -5.494716700236314 -0.006342681893147528 -5.494726908230231
866 -0.0063438600627705455 -5.501060560299084 -0.006344451289623976 -5.501071359519854
867 -0.0063441701931878924 -5.507404730492272 -0.006345001235604286 -5.5074163607554585
868 -0.0063442147569730874 -5.513748945249246 -0.00634327617008239 -5.513759636925541
869 -0.0063438445795327425 -5.520092789828778 -0.006343705812469125 -5.52010334273801
870 -0.006343511585146189 -5.526436301413924 -0.006341927871108055 -5.526445270609118
871 -0.006343684066087008 -5.532779985480011 -0.006342799891717732 -5.532788070500835
872 -0.006344255269505083 -5.5391242407495165 -0.006346483202651143 -5.539134553703486
873 -0.006344304699450731 -5.545468545448967 -0.006345456629060209 -5.545480010332547
874 -0.006343598593957722 -5.551812144042925 -0.006343915942125022 -5.551823926274672
875 -0.006343392026610673 -5.558155536069536 -0.006349992076866329 -5.558173918351538
876 -0.0063435171963647004 -5.564499053265901 -0.006345204380340874 -5.564519122731879
877 -0.006347083207219839 -5.57084613647312 -0.006364269461482763 -5.570883392193362
878 -0.006343575590290129 -5.577189712063411 -0.006351129291579128 -5.57723452148494
879 -0.006344038457609713 -5.5835337505210205 -0.006347769079729915 -5.58358229056467
880 -0.006343990005552769 -5.589877740526573 -0.006345774186775089 -5.589928064751445
881 -0.00634346017614007 -5.596221200702713 -0.006350540602579713 -5.5962786053540245
882 -0.006343136518262326 -5.602564337220976 -0.006343301315791905 -5.602621906669817
883 -0.006343899201601744 -5.608908236422577 -0.006362781743519008 -5.608984688413336
884 -0.006342434114776552 -5.615250670537353 -0.006345386593602597 -5.615330075006939
885 -0.006342988414689899 -5.621593658952043 -0.006342964665964246 -5.621673039672903
886 -0.006342212855815888 -5.627935871807859 -0.006339349062182009 -5.628012388735085
887 -0.006342918588779866 -5.634278790396639 -0.006341613782569766 -5.634354002517655
888 -0.006342558469623327 -5.640621348866262 -0.006338641955517232 -5.640692644473172
889 -0.006343048089183867 -5.646964396955446 -0.006345881219021976 -5.647038525692194
890 -0.0063429169822484255 -5.653307313937694 -0.00634095051791519 -5.653379476210109
891 -0.0063432891387492415 -5.659650603076444 -0.006343758967705071 -5.659723235177814
892 -0.006342970533296466 -5.66599357360974 -0.006342441937886178 -5.6660656771157
893 -0.006343333772383631 -5.672336907382124 -0.0063488812185823916 -5.672414558334283
894 -0.006342982966452837 -5.678679890348577 -0.006342221423983574 -5.678756779758266
895 -0.006343776569701731 -5.685023666918279 -0.006343703833408654 -5.6851004835916745
896 -0.00634482407476753 -5.691368490993047 -0.006354732369072735 -5.691455215960747
897 -0.006343197869136929 -5.697711688862184 -0.006341760698705912 -5.697796976659453
898 -0.006343481899239123 -5.704055170761423 -0.006342104263603687 -5.704139080923057
899 -0.006343627558089792 -5.710398798319513 -0.0063440700527280566 -5.710483150975786
900 -0.0063435308868065475 -5.71674232920632 -0.006345291924662888 -5.716828442900448
901 -0.0063426867360249165 -5.7230850159423445 -0.006347945751622319 -5.723176388652071
902 -0.006343658943660557 -5.729428674886005 -0.006344869988970459 -5.729521258641041
903 -0.0063378059072420004 -5.735766480793247 -0.006302047497592866 -5.735823306138634
904 -0.006343812914565206 -5.742110293707812 -0.006342145614326 -5.74216545175296
905 -0.0063444287050515415 -5.7484547224128635 -0.0063430398469790815 -5.74850849159994
906 -0.00634450358338654 -5.75479922599625 -0.006343662133440375 -5.75485215373338
907 -0.006344631593674421 -5.761143857589925 -0.006347133568488062 -5.761199287301868
908 -0.0063444581814110276 -5.767488315771336 -0.006343817734159529 -5.767543105036028
909 -0.006347362464293837 -5.77383567823563 -0.006339379795826971 -5.773882484831855
910 -0.006344741489738226 -5.780180419725369 -0.006346991029568016 -5.780229475861423
911 -0.006344406376592815 -5.786524826101962 -0.00634398702532053 -5.786573462886744
912 -0.006338591245003045 -5.792863417346965 -0.006352544808760285 -5.792926007695504
913 -0.006343857990577817 -5.799207275337542 -0.006348193297162652 -5.7992742009926666
914 -0.00634389219339937 -5.8055511675309415 -0.0063440069323405625 -5.805618207925007
915 -0.006343610538169742 -5.811894778069111 -0.006343684648163617 -5.81196189257317
916 -0.006343981111422181 -5.818238759180534 -0.006344579532742501 -5.818306472105912
917 -0.006344192568212748 -5.824582951748746 -0.006343892146833241 -5.824650364252745
918 -0.006344058457762003 -5.830927010206508 -0.006344234524294734 -5.83099459877704
919 -0.006345072737894952 -5.837272082944403 -0.006337596429511904 -5.837332195206552
920 -0.006343844486400485 -5.843615927430803 -0.0063442262588068845 -5.843676421465359
921 -0.006343754567205906 -5.849959681998009 -0.006343101128004491 -5.850019522593364
922 -0.006343906978145242 -5.8563035889761546 -0.00634872408118099 -5.856368246674545
923 -0.006344165396876633 -5.8626477543730315 -0.006369070988148451 -5.862737317662693
924 -0.006344703142531216 -5.868992457515563 -0.006352085736580193 -5.869089403399273
925 -0.006344307772815227 -5.875336765288378 -0.00634404371958226 -5.875433447118855
926 -0.006345600914210081 -5.881682366202589 -0.006325031071901322 -5.881758478190756
927 -0.006344120227731764 -5.888026486430321 -0.006343657989054919 -5.8881021361798105
928 -0.006344261602498591 -5.894370748032819 -0.006343572004698217 -5.8944457081845085
929 -0.006344226677902043 -5.900714974710721 -0.006343344086781144 -5.90078905227129
930 -0.006342697609215975 -5.907057672319937 -0.006339889625087381 -5.907128941896377
931 -0.006350648659281433 -5.913408320979218 -0.006364805437624454 -5.913493747334002
932 -0.0063434008741751315 -5.919751721853393 -0.006344654713757336 -5.919838402047759
933 -0.006343770492821932 -5.926095492346215 -0.0063428804511204365 -5.926181282498879
934 -0.006343990727327764 -5.9324394830735425 -0.0063434146810323 -5.932524697179911
935 -0.00634400846902281 -5.938783491542566 -0.006347146932967007 -5.938871844112878
936 -0.006343288696371019 -5.945126780238937 -0.006368631147779524 -5.945240475260658
937 -0.006343288556672632 -5.95147006879561 -0.006340633891522884 -5.951581109152181
938 -0.006343927816487849 -5.9578139966120975 -0.006341476691886783 -5.957922585844067
939 -0.00634375421795994 -5.964157750830058 -0.006347933202050626 -5.964270519046118
940 -0.006343190721236169 -5.970500941551294 -0.006351072806864977 -5.970621591852983
941 -0.006343055539764464 -5.976843997091058 -0.006339692394249141 -5.976961284247232
942 -0.00634343265555799 -5.983187429746616 -0.006343313679099083 -5.983304597926331
943 -0.006344534968957305 -5.989531964715574 -0.006338716228492558 -5.989643314154824
944 -0.006344036455266178 -5.995876001170839 -0.006349593587219715 -5.9959929077420435
945 -0.0063438726589083675 -6.002219873829747 -0.006343430536799133 -6.002336338278843
946 -0.006343238544650376 -6.008563112374397 -0.006352195516228676 -6.0086885337950715
947 -0.006341478019021451 -6.014904590393419 -0.006349967722781002 -6.015038501517853
948 -0.0063437556615099314 -6.021248346054929 -0.0063417097320780155 -6.021380211249931
949 -0.006342827435582876 -6.027591173490512 -0.006341997440904379 -6.027722208690835
950 -0.006343897548504174 -6.033935071039016 -0.006352945743128657 -6.034075154433964
951 -0.0063424029154703025 -6.040277473954486 -0.006350453360937536 -6.0404256077949015
952 -0.006343585113063455 -6.046621059067549 -0.006342220352962613 -6.046767828147864
953 -0.00634218635968864 -6.052963245427238 -0.006337822764180601 -6.053105650912045
954 -0.0063435416901484135 -6.059306787117386 -0.006347904284484685 -6.059453555196529
955 -0.0063433698145672675 -6.065650156931953 -0.006341633456759155 -6.065795188653288
956 -0.0063432612456381324 -6.071993418177591 -0.006344843376427889 -6.072140032029716
957 -0.006346975220367312 -6.0783403933979585 -0.006363796000368893 -6.078503828030085
958 -0.006343232817016542 -6.084683626214975 -0.0063433123519644145 -6.084847140382049
959 -0.0063434667652472855 -6.091027092980222 -0.006343476427718997 -6.091190616809768
960 -0.006343255937099457 -6.097370348917321 -0.006342791952192783 -6.097533408761961
961 -0.006343257147818804 -6.10371360606514 -0.006342964060604572 -6.103876372822565
962 -0.006343351979739964 -6.11005695804488 -0.006343474728055298 -6.110219847550621
963 -0.006342596677131951 -6.116399554722012 -0.006342107336968184 -6.1165619548875885
964 -0.006343556591309607 -6.122743111313321 -0.006342355045489967 -6.122904309933078
965 -0.006343464949168265 -6.129086576262489 -0.006343078496865928 -6.1292473884299445
966 -0.006343303946778178 -6.1354298802092675 -0.006343559292145073 -6.13559094772209
967 -0.006344204279594123 -6.141774084488862 -0.006345671904273331 -6.141936619626363
968 -0.006342455069534481 -6.148116539558396 -0.006313708773814142 -6.148250328400177
969 -0.006344093382358551 -6.154460632940754 -0.0063450024230405685 -6.154595330823218
970 -0.006344129517674446 -6.160804762458429 -0.006344828405417502 -6.160940159228636
971 -0.006344111100770533 -6.167148873559199 -0.006344734854064882 -6.167284894082701
972 -0.006343994289636612 -6.173492867848836 -0.006343374820426106 -6.173628268903127
973 -0.006344158225692809 -6.179837026074528 -0.006344159739091993 -6.179972428642219
974 -0.0063441869569942355 -6.186181213031523 -0.006344552198424935 -6.186316980840644
975 -0.0063427774468436835 -6.192523990478366 -0.006332130637019873 -6.192649111477664
976 -0.006344162416644395 -6.1988681528950105 -0.006336147082038224 -6.198985258559702
977 -0.00634427850600332 -6.205212431401014 -0.006340080359950662 -6.2053253389196525
978 -0.006343710259534419 -6.211556141660548 -0.006347091938368976 -6.211672430858021
979 -0.006344172498211264 -6.21790031415876 -0.006346063246019185 -6.21801849410404
980 -0.006344578485004604 -6.224244892643764 -0.006343983393162489 -6.224362477497203
981 -0.006345490901730954 -6.230590383545495 -0.0063592390390112994 -6.230721716536214
982 -0.0063448772765696045 -6.236935260822065 -0.006344094476662576 -6.237065811012877
983 -0.006344029726460576 -6.243279290548526 -0.006343780574388802 -6.243409591587265
984 -0.006343918526545167 -6.249623209075071 -0.006344744167290628 -6.249754335754556
985 -0.0063444419065490365 -6.25596765098162 -0.006343752704560756 -6.256098088459117
986 -0.006343957060016692 -6.262311608041636 -0.006343930237926542 -6.262442018697044
987 -0.006347638578154147 -6.26865924661979 -0.006364589068107307 -6.268806607765152
988 -0.006343976850621403 -6.275003223470411 -0.006343606859445572 -6.275150214624597
989 -0.006343787745572626 -6.281347011215984 -0.006341383163817227 -6.281491597788414
990 -0.006343989097513258 -6.287691000313497 -0.006344234384596348 -6.287835832173011
991 -0.006343752518296242 -6.294034752831793 -0.006342702289111912 -6.294178534462123
992 -0.006341266445815563 -6.300376019277609 -0.006364019075408578 -6.3005425535375315
993 -0.006343695963732898 -6.306719715241342 -0.0063430826179683205 -6.3068856361555
994 -0.006343518802896142 -6.313063234044238 -0.006342674815095961 -6.3132283109705964
995 -0.006343721877783537 -6.319406955922021 -0.006343150115571916 -6.319571461086168
996 -0.006344852084293961 -6.3257518080063155 -0.00634777843952179 -6.32591923952569
997 -0.0063399894861504436 -6.332091797492466 -0.00636974184308201 -6.332288981368772
998 -0.006343741831369698 -6.338435539323836 -0.006342657119967043 -6.33863163848874
999 -0.006343116727657616 -6.344778656051494 -0.006343176076188684 -6.344974814564928
1000 -0.006343170558102429 -6.351121826609596 -0.006342983315698802 -6.351317797880627
1001 -0.006343370769172907 -6.357465197378769 -0.006343682995066047 -6.357661480875693
1002 -0.00634303439874202 -6.363808231777511 -0.00634325728751719 -6.36400473816321
1003 -0.006343226158060133 -6.370151457935571 -0.006343587627634406 -6.370348325790845
1004 -0.006343176634982228 -6.3764946345705535 -0.006343130301684141 -6.376691456092529
1005 -0.006343168509192765 -6.382837803079746 -0.006341705075465142 -6.383033161167995
1006 -0.006343866488896311 -6.389181669568642 -0.006350292824208736 -6.389383453992203
1007 -0.006343288160860538 -6.395524957729503 -0.006339517864398658 -6.395722971856602
1008 -0.00634405433665961 -6.401869012066163 -0.00634006226900965 -6.402063034125612
1009 -0.006343793589621782 -6.4082128056557845 -0.006332780513912439 -6.408395814639524
1010 -0.00634368141181767 -6.414556487067602 -0.00634473622776568 -6.41474055086729
1011 -0.0063437276519835 -6.420900214719586 -0.00634406169410795 -6.421084612561398
1012 -0.006342742592096329 -6.427242957311682 -0.0063435060670599345 -6.427428118628457
1013 -0.006343700247816742 -6.433586657559498 -0.006344971130602062 -6.433773089759059
1014 -0.00634336348157376 -6.439930021041072 -0.006342620868235826 -6.440115710627295
1015 -0.006343430280685425 -6.446273451321757 -0.006345129199326038 -6.446460839826622
1016 -0.006345446058548987 -6.452618897380306 -0.006330609461292625 -6.452791449287914
1017 -0.006343649793416261 -6.458962547173723 -0.006347070052288473 -6.459138519340202
1018 -0.006343731586821377 -6.465306278760544 -0.006341429054737091 -6.46547994839494
1019 -0.006344290520064533 -6.471650569280609 -0.0063441741513088346 -6.4718241225462485
1020 -0.006343688722699881 -6.477994258003308 -0.006344696343876422 -6.478168818890125
1021 -0.006344391661696136 -6.484338649665005 -0.006313901185058058 -6.4844827200751824
1022 -0.0063449768116697666 -6.490683626476675 -0.006341310613788664 -6.490824030688971
1023 -0.006344992457889021 -6.497028618934563 -0.006344059878028929 -6.497168090567
1024 -0.006344676250591874 -6.503373295185155 -0.006344583933241665 -6.503512674500242
1025 -0.0063449419802054765 -6.509718237165361 -0.0063442765735089775 -6.509856951073751
1026 -0.00634469164069742 -6.516062928806058 -0.006344166933558881 -6.51620111800731
1027 -0.0063445762731134895 -6.522407505079171 -0.006346751190721989 -6.522547869198032
1028 -0.006344388844445348 -6.528751893923616 -0.006342067196965217 -6.5288899363949975
1029 -0.00634581483900547 -6.535097708762621 -0.006360548175871372 -6.535250484570869
1030 -0.006344609404914081 -6.541442318167536 -0.006346974126063287 -6.541597458696932
1031 -0.006343951914459467 -6.547786270081995 -0.00634383752476424 -6.547941296221697
1032 -0.006344660767354071 -6.554130930849349 -0.006344800349324942 -6.554286096571022
1033 -0.006344010285101831 -6.560474941134451 -0.006342731439508498 -6.56062882801053
1034 -0.0063442031387239695 -6.566819144273175 -0.006344597646966576 -6.566973425657497
1035 -0.0063448728993535045 -6.5731640171725285 -0.0063612379366531965 -6.57333466359415
1036 -0.006343841762281954 -6.579507858934811 -0.006344099948182702 -6.579678763542333
1037 -0.006344101345166564 -6.585851960279977 -0.006343345879577101 -6.58602210942191
1038 -0.0063442781567573546 -6.592196238436735 -0.0063435757299885156 -6.592365685151898
1039 -0.006344062043353915 -6.598540300480089 -0.0063407460926100615 -6.598706431244508
1040 -0.006343913334421814 -6.60488421381451 -0.006341726030223071 -6.605048157274731
1041 -0.006345021189190447 -6.611229235003701 -0.006335252174176275 -6.611383409448908
1042 -0.006345139909535646 -6.617574374913237 -0.00633921199478209 -6.61772262144369
1043 -0.0063438383163884286 -6.623918213229625 -0.006341418717056513 -6.6240640401607465
1044 -0.006345060653984547 -6.630263273883609 -0.006345061049796641 -6.630409101210543
1045 -0.0063435760326683525 -6.636606849916277 -0.006351873883977533 -6.6367609750945205
1046 -0.006344224722124636 -6.642951074638402 -0.006343483086675405 -6.643104458181196
1047 -0.006344501883722842 -6.649295576522125 -0.006343980995006859 -6.649448439176203
1048 -0.006345283472910523 -6.655640859995035 -0.006340374262072146 -6.655788813438275
1049 -0.006344690266996622 -6.661985550262032 -0.006352757103741169 -6.662141570542016
1050 -0.0063445228850468995 -6.668330073147079 -0.0063455794006586075 -6.668487149942675
1051 -0.006345007242634893 -6.674675080389713 -0.006334508606232703 -6.6748216585489075
1052 -0.006344676087610424 -6.6810197564773235 -0.006343043525703251 -6.681164702074611
1053 -0.006344737228937447 -6.687364493706261 -0.006350623932667077 -6.6875153260072775
1054 -0.006345124100334942 -6.693709617806596 -0.006341674132272601 -6.69385700013955
1055 -0.006344534317031502 -6.700054152123628 -0.006343261478468776 -6.7002002616180185
1056 -0.006344644958153367 -6.706398797081781 -0.006343885837122798 -6.7065441474551415
1057 -0.006344608496874571 -6.712743405578656 -0.006344899162650108 -6.712889046617792
1058 -0.006344661489129067 -6.719088067067784 -0.006343426625244319 -6.719232473243037
1059 -0.006349112279713154 -6.725437179347497 -0.006323134363628924 -6.725555607606665
1060 -0.006345948623493314 -6.73178312797099 -0.006346997315995395 -6.731902604922661
1061 -0.0063450525281950835 -6.738128180499185 -0.006345316837541759 -6.738247921760203
1062 -0.006345622194930911 -6.744473802694116 -0.00634608818218112 -6.744594009942384
1063 -0.006344829918816686 -6.7508186326129325 -0.006344518950209021 -6.750938528892593
1064 -0.006345469644293189 -6.757164102257225 -0.006344690476544202 -6.757283219369137
1065 -0.006345080747269094 -6.763509183004494 -0.006345752580091357 -6.763628971949228
1066 -0.006345505220815539 -6.76985468822531 -0.006346942554228008 -6.769975914503457
1067 -0.00634567781817168 -6.776200366043482 -0.006350490334443748 -6.7763264048379
1068 -0.006345838727429509 -6.782546204770911 -0.0063313980586826805 -6.7826578028965825
1069 -0.006345353508368135 -6.788891558279279 -0.006339732138440013 -6.788997535035023
1070 -0.0063452515052631496 -6.795236809784543 -0.006345783709548414 -6.795343318744571
1071 -0.006344871735200286 -6.8015816815197425 -0.00634517699945718 -6.8016884957440285
1072 -0.006345575838349759 -6.8079272573580925 -0.006342808133922517 -6.808031303877951
1073 -0.006345390388742089 -6.814272647746835 -0.006355942995287478 -6.814387246873238
1074 -0.006345360004343092 -6.820618007751178 -0.006345661100931465 -6.82073290797417
1075 -0.006345303542912006 -6.82696331129409 -0.006343667069450021 -6.82707657504362
1076 -0.0063452154863625765 -6.833308526780453 -0.006343364133499563 -6.833419939177119
1077 -0.006346316146664322 -6.839654842927117 -0.006342103821225464 -6.839762042998345
1078 -0.0063453614711761475 -6.846000204398293 -0.006346555799245835 -6.84610859879759
1079 -0.006345173274166882 -6.85234537767246 -0.006345799542032182 -6.852454398339622
1080 -0.0063450948102399705 -6.8586904724827 -0.00634364546276629 -6.8587980438023886
1081 -0.006345195276662707 -6.865035667759363 -0.006358553119935095 -6.865156596922324
1082 -0.006345114018768072 -6.871380781778131 -0.006345541076734662 -6.871502137999059
1083 -0.006344760023057461 -6.877725541801189 -0.006341060739941895 -6.877843198739001
1084 -0.006345245521515608 -6.884070787322704 -0.00634225239045918 -6.88418545112946
1085 -0.006351466104388237 -6.890422253427093 -0.00632600870449096 -6.8905114598339505
1086 -0.0063453845912590625 -6.896767638018352 -0.006339005660265684 -6.896850465494216
1087 -0.0063459101598709825 -6.903113548178222 -0.006341787264682352 -6.903192252758899
1088 -0.006343171978369355 -6.909456720156592 -0.0063537283102050425 -6.909545981069104
1089 -0.006345642171800137 -6.9158023623283915 -0.006345578539185226 -6.915891559608289
1090 -0.0063456273404881355 -6.92214798966888 -0.0063457095064222814 -6.922237269114711
1091 -0.006345536559820175 -6.9284935262287 -0.006345589342527091 -6.928582858457238
1092 -0.0063451746944338085 -6.934838700923134 -0.006345516629517078 -6.934928375086756
1093 -0.0063454073155298826 -6.941184108238664 -0.006345835397951305 -6.941274210484707
1094 -0.006345261470414698 -6.947529369709079 -0.006345789041370153 -6.9476199995260775
1095 -0.006345521355979144 -6.953874891065058 -0.006340986723080278 -6.953960986249157
1096 -0.006345300772227347 -6.960220191837285 -0.0063360898522660134 -6.960297076101424
1097 -0.006346874125301838 -6.966567065962587 -0.006349690165370703 -6.966646766266794
1098 -0.006344589428044856 -6.972911655390631 -0.006358481524512172 -6.973005247791306
1099 -0.006345076370052993 -6.979256731760684 -0.006342541961930692 -6.979347789753237
1100 -0.006345033808611333 -6.985601765569296 -0.0063421153230592605 -6.985689905076296
1101 -0.0063488918356597425 -6.9919506574049555 -0.006355476868338883 -6.992045381944635
1102 -0.006344782118685543 -6.998295439523641 -0.0063442745944485065 -6.998389656539084
1103 -0.006344964262098074 -7.004640403785739 -0.006341752735897899 -7.0047314092749815
1104 -0.006345815118402242 -7.010986218904142 -0.006349898246116936 -7.011081307521098
1105 -0.006345588993281126 -7.017331807897423 -0.006339464103803039 -7.017420771624901
1106 -0.006345436652190983 -7.0236772445496145 -0.006347363232634962 -7.023768134857536
1107 -0.006345287314616144 -7.030022531864231 -0.006344287446700037 -7.030112422304236
1108 -0.006345432088710368 -7.036367963952941 -0.006345621799118817 -7.036458044103354
1109 -0.006344343186356127 -7.042712307139297 -0.00633789945859462 -7.042795943561949
1110 -0.006345016858540475 -7.049057323997838 -0.0063463200349360704 -7.0491422635968854
1111 -0.006345401448197663 -7.055402725446036 -0.006349225854501128 -7.055491489451387
1112 -0.006345467292703688 -7.061748192738739 -0.006339373835362494 -7.061830863286749
1113 -0.006345065566711128 -7.06809325830545 -0.006342142401263118 -7.0681730056880125
1114 -0.006345634255558253 -7.074438892561008 -0.0063446407904848455 -7.074517646478498
1115 -0.006345911021344364 -7.080784803582352 -0.006350092217326164 -7.080867738695824
1116 -0.0063448713161051275 -7.087129674898457 -0.006344311265274882 -7.087212049961099
1117 -0.006345098768360913 -7.093474773666818 -0.006346206809394061 -7.093558256770494
1118 -0.006345035252161324 -7.09981980891898 -0.006343621923588216 -7.099901878694082
1119 -0.006345283892005682 -7.106165092810985 -0.006345961219631135 -7.1062478399137134
1120 -0.00634571195114404 -7.112510804762129 -0.0063445195090025665 -7.112592359422716
1121 -0.006345957238227129 -7.118856762000356 -0.006333244265988469 -7.118925603688704
1122 -0.006345712929032743 -7.125202474929389 -0.006346696359105408 -7.1252723000478095
1123 -0.006344894086942077 -7.131547369016331 -0.006348619540221989 -7.131620919588031
1124 -0.0063450422137975694 -7.137892411230128 -0.006344849825836718 -7.137965769413868
1125 -0.006343981414102018 -7.14423639264423 -0.006346362084150315 -7.144312131498018
1126 -0.006345073622651398 -7.150581466266882 -0.006342936470173299 -7.1506550679681915
1127 -0.0063457216136157514 -7.156927187880497 -0.006345870532095432 -7.157000938500287
1128 -0.006345546385273337 -7.163272734265771 -0.006346421269699931 -7.163347359769987
1129 -0.006345308432355523 -7.169618042698127 -0.006346073304302991 -7.16969343307429
1130 -0.00634497960563749 -7.1759630223037645 -0.006344823655672372 -7.176038256729962
1131 -0.006345040956512093 -7.182308063260277 -0.00634505411144346 -7.182383310841406
1132 -0.0063453201903030275 -7.18865338345058 -0.0063447128282859925 -7.188728023669691
1133 -0.00634683771058917 -7.19500022116117 -0.006365888169966638 -7.195093911839658
1134 -0.006344872922636568 -7.201345094083806 -0.0063452017959207295 -7.201439113635579
1135 -0.006344627146609128 -7.207689721230415 -0.0063458392163738605 -7.207784952851953
1136 -0.0063463027589023115 -7.214036023989317 -0.006367767648771405 -7.214152720500724
1137 -0.006344113242812454 -7.22038013723213 -0.006346316426061094 -7.220499036926785
1138 -0.006344482512213289 -7.226724619744344 -0.006343626719899476 -7.226842663646685
1139 -0.006344515481032431 -7.233069135225376 -0.006345405080355704 -7.23318806872704
1140 -0.006344289798289537 -7.239413425023666 -0.006344962539151311 -7.239533031266191
1141 -0.006343725207261741 -7.2457571502309275 -0.006342753302305937 -7.245875784568497
1142 -0.006344570172950625 -7.2521017204038785 -0.006346887303516268 -7.252222671872014
1143 -0.0063442952232435346 -7.258446015627122 -0.006345253903418779 -7.2585679257754325
1144 -0.006345744850113988 -7.264791760477236 -0.006374059594236314 -7.264941985369669
1145 -0.0063439613906666635 -7.2711357218679025 -0.0063450794201344255 -7.271287064789803
1146 -0.006343722902238369 -7.277479444770141 -0.006344186794012785 -7.2776312515838155
1147 -0.0063438315875828264 -7.283823276357724 -0.006343068205751479 -7.283974319789567
1148 -0.006343895616009831 -7.290167171973734 -0.0063432979863137 -7.290317617775881
1149 -0.006342137069441378 -7.296509309043175 -0.0063424819149076935 -7.296660099690789
1150 -0.006343752541579306 -7.302853061584755 -0.006342769763432443 -7.303002869454222
1151 -0.0063440273748710755 -7.309197088959626 -0.006343259918503463 -7.3093461293727255
1152 -0.006345222936943173 -7.315542311896569 -0.006327808485366404 -7.315673937858092
1153 -0.00634440928697586 -7.321886721183545 -0.006340750306844711 -7.322014688164937
1154 -0.006344459624961019 -7.328231180808506 -0.0063432766357436774 -7.328357964800681
1155 -0.006344511150382459 -7.3345756919588885 -0.006344333221204579 -7.3347022980218854
1156 -0.006344325537793338 -7.340920017496682 -0.006342974421568215 -7.341045272443454
1157 -0.006344378716312349 -7.347264396212994 -0.006344919814728201 -7.347390192258182
1158 -0.006342924316413701 -7.353607320529408 -0.006342673837207258 -7.353732866095389
1159 -0.006346283247694373 -7.359953603777102 -0.006349969352595508 -7.360082835447985
1160 -0.006344496528618038 -7.36629810030572 -0.006343028810806573 -7.366425864258791
1161 -0.006344447052106262 -7.372642547357826 -0.006342197814956307 -7.372768062073748
1162 -0.006344270403496921 -7.378986817761323 -0.00634329398162663 -7.3791113560553745
1163 -0.006344163976609707 -7.3853309817379325 -0.006331143574789167 -7.385442499630163
1164 -0.00634553034324199 -7.391676512081174 -0.006342001771554351 -7.391784501401718
1165 -0.006345515348948538 -7.398022027430123 -0.006357934675179422 -7.398142436076897
1166 -0.006344123301096261 -7.404366150731219 -0.006345172435976565 -7.4044876085128735
1167 -0.006344555946998298 -7.410710706678217 -0.006344930781051516 -7.410832539293925
1168 -0.006345012108795345 -7.4170557187870125 -0.006347272172570228 -7.417179811466496
1169 -0.006344628962688148 -7.423400347749701 -0.00634426660835743 -7.423524078074853
1170 -0.00634387880563736 -7.429744226555338 -0.006346580642275512 -7.429870658717128
1171 -0.006344397692009807 -7.436088624247348 -0.0063402291620150205 -7.4362108878791435
1172 -0.006344721117056906 -7.442433345364405 -0.006348374579101801 -7.4425592624582455
1173 -0.00634494349360466 -7.448778288858009 -0.006339629110880196 -7.448898891569126
1174 -0.006344623677432537 -7.455122912535442 -0.006340033467859029 -7.455238925036985
1175 -0.006345276068896055 -7.461468188604338 -0.006344567681662738 -7.461583492718648
1176 -0.006345150410197675 -7.467813339014536 -0.006347082601860165 -7.4679305753205085
1177 -0.006343363644555211 -7.474156702659092 -0.006330151041038334 -7.474260726361547
1178 -0.006344947009347379 -7.480501649668439 -0.0063442372251302 -7.480604963586678
1179 -0.006344719231128693 -7.486846368899568 -0.006345036975108087 -7.4869500005617855
1180 -0.006345302076078951 -7.493191670975647 -0.00634581595659256 -7.493295816518378
1181 -0.00634503997862339 -7.4995367109542705 -0.006345356488600374 -7.499641173006978
1182 -0.006344798346981406 -7.505881509301252 -0.006342544243671 -7.505983717250649
1183 -0.006344788335263729 -7.512226297636516 -0.00634769550524652 -7.512331412755895
1184 -0.006345220818184316 -7.518571518454701 -0.006345846527256072 -7.518677259283151
1185 -0.006344734621234238 -7.5249162530759355 -0.006345281261019409 -7.52502254054417
1186 -0.00634486535564065 -7.531261118431576 -0.00634552191477269 -7.5313680624589425
1187 -0.006344642187468707 -7.537605760619045 -0.006343844532966614 -7.537711906991909
1188 -0.006344560859724879 -7.54395032147877 -0.0063443288672715425 -7.5440562358591805
1189 -0.0063406640198081735 -7.550290985498578 -0.006355358869768679 -7.550411594728949
1190 -0.006344380625523627 -7.556635366124102 -0.006346401432529092 -7.556757996161478
1191 -0.006344758067280054 -7.562980124191382 -0.006346942228265107 -7.563104938389743
1192 -0.006342504196800292 -7.569322628388182 -0.006327187153510749 -7.569432125543254
1193 -0.006345132272690535 -7.575667760660872 -0.006346114887855947 -7.57577824043111
1194 -0.006345081492327154 -7.582012842153199 -0.006345542287454009 -7.582123782718564
1195 -0.006344686588272452 -7.588357528741472 -0.006344820535741746 -7.588468603254306
1196 -0.006344664026983082 -7.594702192768455 -0.0063455468509346245 -7.594814150105241
1197 -0.006345406617037952 -7.601047599385494 -0.006345698144286871 -7.6011598482495275
1198 -0.0063446151791140435 -7.607392214564608 -0.006345082842744887 -7.607504931092272
1199 -0.006344805029220879 -7.613737019593828 -0.006345284334383905 -7.613850215426656
1200 -0.0063450199784711005 -7.620082039572299 -0.006345506873913109 -7.620195722300569
1201 -0.006345672649331391 -7.626427712221631 -0.006349475146271289 -7.62654519744684
1202 -0.006344229378737509 -7.632771941600368 -0.006344367121346295 -7.6328895645681865
1203 -0.006349416868761182 -7.639121358469129 -0.00633321707136929 -7.639222781639556
1204 -0.006345395371317864 -7.645466753840447 -0.006344804912805558 -7.645567586552361
1205 -0.006345110572874546 -7.651811864413322 -0.006346396170556545 -7.651913982722918
1206 -0.006344923097640276 -7.658156787510962 -0.006345170037820935 -7.658259152760738
1207 -0.006344705517403781 -7.664501493028366 -0.006344621838070452 -7.664603774598809
1208 -0.006344979163259268 -7.670846472191625 -0.0063472246052697304 -7.670950999204078
1209 -0.006345932045951486 -7.6771924042375765 -0.006343962228856981 -7.677294961432935
1210 -0.006344697787426412 -7.683537102025003 -0.006342826457694173 -7.683637787890629
1211 -0.0063472820678725835 -7.689884384092876 -0.006348492577672005 -7.689986280468301
1212 -0.006344930198974907 -7.696229314291851 -0.0063481793971732255 -7.696334459865475
1213 -0.006345307221636176 -7.702574621513487 -0.00633698576129973 -7.702671445626774
1214 -0.006345641170628369 -7.708920262684115 -0.006346675078384578 -7.709018120705159
1215 -0.006345076835714281 -7.71526533951983 -0.006346490909345448 -7.715364611614505
1216 -0.006344908545725047 -7.721610248065555 -0.006343767140060663 -7.721708378754566
1217 -0.006344731245189905 -7.727954979310745 -0.006350791431032121 -7.728059170185598
1218 -0.006346332398243249 -7.734301311708988 -0.006351261422969401 -7.734410431608567
1219 -0.006343523901887238 -7.740644835610875 -0.006343054096214473 -7.740753485704782
1220 -0.0063455630326643584 -7.74699039864354 -0.0063504922902211545 -7.747103977995003
1221 -0.006343783088959753 -7.7533341817325 -0.006343428231775761 -7.753447406226779
1222 -0.006344934413209558 -7.759679116145709 -0.006338759139180183 -7.759786165365959
1223 -0.006345253833569586 -7.766024369979279 -0.006341516575776041 -7.766127681941735
1224 -0.006346119777299463 -7.772370489756579 -0.006333662359975278 -7.7724613443017105
1225 -0.006344759627245367 -7.778715249383824 -0.0063432577764615415 -7.778804602078172
1226 -0.006345314788632095 -7.785060564172456 -0.0063465646468102935 -7.785151166724982
1227 -0.0063454735092818735 -7.791406037681738 -0.006343354377895594 -7.791494521102877
1228 -0.006344163999892771 -7.797750201681631 -0.006358070648275316 -7.797852591751153
1229 -0.006345078675076365 -7.804095280356708 -0.0063429813832044605 -7.804195573134357
1230 -0.006344585516490042 -7.810439865873198 -0.006344276061281562 -7.810539849195639
1231 -0.006344566028565169 -7.8167844319017625 -0.006345386011525988 -7.816885235207165
1232 -0.006345200026407838 -7.82312963192817 -0.006369232083670795 -7.823254467290836
1233 -0.00634448470082134 -7.829474116628991 -0.006346753751859069 -7.829601221042695
1234 -0.006344418227672577 -7.835818534856664 -0.0063455827767029405 -7.835946803819398
1235 -0.006344192964024842 -7.842162727820688 -0.006340774730779231 -7.842287578550176
1236 -0.006345325894653797 -7.848508053715342 -0.006343014817684889 -7.8486305933678615
1237 -0.0063440386904403566 -7.854852092405783 -0.006329646985977888 -7.854960240353839
1238 -0.006344679719768464 -7.861196772125552 -0.006346279964782297 -7.861306520318622
1239 -0.006344145908951759 -7.8675409180345035 -0.006343519524671137 -7.867650039843293
1240 -0.006344634084962308 -7.873885552119466 -0.006343637825921178 -7.8739936776692145
1241 -0.006341569335199892 -7.880227121454666 -0.006352798570878804 -7.880346476240093
1242 -0.006344711687415838 -7.886571833142082 -0.006344032171182334 -7.8866905084112755
1243 -0.006344315712340176 -7.892916148854423 -0.006341887917369604 -7.893032396328645
1244 -0.006349575147032738 -7.899265724001455 -0.00637523049954325 -7.8994076268281885
1245 -0.006344117759726942 -7.905609841761182 -0.006341128190979361 -7.905748755019168
1246 -0.006344206444919109 -7.911954048206101 -0.006344025861471892 -7.91209278088064
1247 -0.006344253616407514 -7.918298301822508 -0.006343761784955859 -7.918436542665596
1248 -0.006344005581922829 -7.924642307404431 -0.0063453981885686515 -7.924781940854165
1249 -0.006345021352171898 -7.930987328756603 -0.006350667378865182 -7.93113260823303
1250 -0.006344051007181406 -7.937331379763784 -0.006342082191258669 -7.937474690424288
1251 -0.006344455643557012 -7.943675835407341 -0.00634366946760565 -7.943818359891894
1252 -0.006344358762726187 -7.950020194170068 -0.006344508868642152 -7.950162868760536
1253 -0.0063444007188081745 -7.956364594888876 -0.006336130131967366 -7.956498998892504
1254 -0.006344082788564265 -7.96270867767744 -0.006348882894963026 -7.962847881787467
1255 -0.006343420478515327 -7.969052098155955 -0.006327480264008045 -7.969175362051475
1256 -0.006345617328770458 -7.975397715484726 -0.006350947823375463 -7.975526309874851
1257 -0.006344800023362041 -7.981742515508087 -0.00634551546536386 -7.981871825340215
1258 -0.006344612827524543 -7.988087128335612 -0.006348921824246645 -7.988220747164461
1259 -0.006345063564367592 -7.994432191899979 -0.006343792914412916 -7.994564540078874
1260 -0.006344707938842476 -8.000776899838822 -0.006341282930225134 -8.000905823009099
1261 -0.00634306319989264 -8.007119963038715 -0.006335487728938461 -8.007241310738037
1262 -0.00634484882466495 -8.013464811863379 -0.006348838377743959 -8.01359014911578
1263 -0.006344291474670171 -8.01980910333805 -0.006344526633620262 -8.0199346757494
1264 -0.006344591942615807 -8.026153695280666 -0.00634527513757348 -8.026279950886973
1265 -0.006344797555357218 -8.032498492836023 -0.006345908157527447 -8.0326258590445
1266 -0.006345115369185805 -8.038843608205209 -0.006347945425659418 -8.03897380447016
1267 -0.006343113421462476 -8.04518672162667 -0.006345024984329939 -8.04531882945449
1268 -0.00634430879727006 -8.051531030423941 -0.006344344723038376 -8.051663174177529
1269 -0.006344614690169692 -8.05787564511411 -0.006344545143656432 -8.058007719321186
1270 -0.006344539532437921 -8.06422018464655 -0.006343897804617882 -8.064351617125803
1271 -0.006344541534781456 -8.070564726181331 -0.006345021887682378 -8.070696639013486
1272 -0.006344308215193451 -8.076909034396525 -0.006343833380378782 -8.077040472393865
1273 -0.006344449217431247 -8.083253483613957 -0.006344218482263386 -8.083384690876128
1274 -0.0063448098953813314 -8.089598293509338 -0.00634196144528687 -8.089726652321415
1275 -0.006345880380831659 -8.09594417389017 -0.006358684808947146 -8.096085337130363
1276 -0.006344158691354096 -8.102288332581523 -0.006342148315161467 -8.102427485445524
1277 -0.006344671896658838 -8.108633004478182 -0.006346660270355642 -8.10877414571588
1278 -0.0063449886161834005 -8.114977993094366 -0.0063454471062868835 -8.115119592822168
1279 -0.006345218233764172 -8.12132321132813 -0.006351111037656665 -8.121470703859824
1280 -0.006344756670296192 -8.127667967998427 -0.006352109718136489 -8.12782281357796
1281 -0.006344645307399333 -8.134012613305826 -0.006350030563771725 -8.134172844141732
1282 -0.006344067980535328 -8.140356681286361 -0.006345246033743024 -8.140518090175474
1283 -0.006342803221195936 -8.146699484507558 -0.006333622406236828 -8.14685171258171
1284 -0.006344434013590217 -8.153043918521147 -0.006343837780877948 -8.15319555036259
1285 -0.0063441086560487745 -8.159388027177195 -0.006344463583081961 -8.159540013945671
1286 -0.0063442069105803965 -8.165732234087775 -0.0063385006971657274 -8.165878514642836
1287 -0.006344069354236126 -8.172076303442012 -0.006340918620117009 -8.172219433262953
1288 -0.006343548162840306 -8.178419851604852 -0.006353251100517809 -8.17857268436347
1289 -0.006345446896739304 -8.184765298501592 -0.0063498459989205 -8.18492253036239
1290 -0.00634346236474812 -8.19110876086634 -0.006334944255650043 -8.191257474618041
1291 -0.00634451461955905 -8.1974532754859 -0.00633964859880507 -8.197597123216847
1292 -0.0063445221865549685 -8.203797797672456 -0.006342181353829801 -8.203939304570676
1293 -0.0063448742032051085 -8.21014267187566 -0.0063498424598947166 -8.21028914703057
1294 -0.006344052706845104 -8.216486724582506 -0.006342273578047753 -8.216631420608618
1295 -0.006344712991267443 -8.222831437573774 -0.0063446793938055634 -8.222976100002423
1296 -0.006344568659551441 -8.229176006233326 -0.006345432135276496 -8.2293215321377
1297 -0.006343872542493046 -8.235519878775818 -0.006359198200516403 -8.235680730338217
1298 -0.006344758905470371 -8.241864637681289 -0.006348786479793489 -8.242029516818011
1299 -0.006344430358149111 -8.248209068039438 -0.006344489892944694 -8.248374006710955
1300 -0.006343910307623446 -8.254552978347062 -0.006342956400476396 -8.254716963111433
1301 -0.006344259972684086 -8.260897238319746 -0.006356033030897379 -8.26107299614233
1302 -0.006344460137188435 -8.267241698456935 -0.006344260182231665 -8.267417256324562
1303 -0.006343876104801893 -8.273585574561737 -0.006342697003856301 -8.273759953328417
1304 -0.006344557786360383 -8.279930132348097 -0.006343409162946045 -8.280103362491364
1305 -0.006343388929963112 -8.28627352127806 -0.006341200391761959 -8.286444562883126
1306 -0.006336715305224061 -8.292610236583284 -0.0063645097892731425 -8.2928090726724
1307 -0.0063434329349547625 -8.298953669518239 -0.006340852472931147 -8.299149925145331
1308 -0.006343650352209807 -8.30529731987045 -0.006343595869839192 -8.30549352101517
1309 -0.006343991006724536 -8.311641310877175 -0.0063438433920964595 -8.311837364407268
1310 -0.00634336806833744 -8.317984678945512 -0.006342342146672309 -8.31817970655394
1311 -0.006343789841048419 -8.324328468786561 -0.0063445864012464884 -8.324524292955186
1312 -0.006343844416551292 -8.330672313203113 -0.006342337746173143 -8.330866630701358
1313 -0.006344114569947124 -8.33701642777306 -0.006343116681091487 -8.337209747382449
1314 -0.006343897990882396 -8.343360325763943 -0.006346497940830887 -8.34355624532328
1315 -0.006344037875533104 -8.349704363639475 -0.006344637274742127 -8.349900882598021
1316 -0.0063438365468755364 -8.35604820018635 -0.006341474945656955 -8.356242357543678
1317 -0.006344128283672035 -8.362392328470023 -0.0063454893883317705 -8.36258784693201
1318 -0.0063428186345845464 -8.368735147104607 -0.00634536175057292 -8.368933208682583
1319 -0.0063440428581088785 -8.375079189962715 -0.006343651795759797 -8.375276860478342
1320 -0.006343705323524773 -8.38142289528624 -0.0063431481132283805 -8.38162000859157
1321 -0.006343855313025415 -8.387766750599265 -0.006342966062948108 -8.387962974654519
1322 -0.00634391806088388 -8.394110668660149 -0.006345481937751174 -8.39430845659227
1323 -0.00634453478269279 -8.400455203442842 -0.006348411994986236 -8.400656868587257
1324 -0.006343887373805046 -8.406799090816648 -0.006343938829377294 -8.407000807416635
1325 -0.006345006893388927 -8.413144097710036 -0.006346684088930488 -8.413347491505565
1326 -0.006343412911519408 -8.419487510621556 -0.006342749483883381 -8.419690240989448
1327 -0.006343938480131328 -8.425831449101688 -0.006343872519209981 -8.426034113508658
1328 -0.00634424602612853 -8.432175695127816 -0.0063459411263465885 -8.432380054635004
1329 -0.006344091752544046 -8.43851978688036 -0.0063475572504103185 -8.438727611885415
1330 -0.006343380059115588 -8.444863166939475 -0.006334494450129569 -8.445062106335545
1331 -0.006344024813733995 -8.451207191753209 -0.006343780760653317 -8.451405887096199
1332 -0.006344151799567044 -8.457551343552776 -0.006345518957823515 -8.457751406054022
1333 -0.006343255820684135 -8.463894599373461 -0.006336761685088277 -8.46408816773911
1334 -0.006344538880512118 -8.470239138253973 -0.006344173615798354 -8.470432341354908
1335 -0.006344200321473181 -8.476583338575447 -0.006344161345623434 -8.476776502700531
1336 -0.006344609311781824 -8.482927947887228 -0.006346558569930494 -8.483123061270462
1337 -0.006343732378445566 -8.489271680265674 -0.006345391506329179 -8.48946845277679
1338 -0.006344147841446102 -8.49561582810712 -0.006343633681535721 -8.495812086458326
1339 -0.006344628124497831 -8.501960456231618 -0.006346039613708854 -8.502158126072034
1340 -0.006342801172286272 -8.508303257403904 -0.0063661674968898295 -8.508524293568923
1341 -0.006343816616572439 -8.514647074020477 -0.006343382294289768 -8.514867675863213
1342 -0.006343869515694678 -8.520990943536171 -0.0063453302951529626 -8.521213006158366
1343 -0.006343362177722156 -8.527334305713893 -0.006341169751249254 -8.527554175909614
1344 -0.006342190923169256 -8.533676496637062 -0.0063459925353527066 -8.533900168444967
1345 -0.006343582132831216 -8.540020078769894 -0.006342721614055335 -8.540242890059023
1346 -0.006342799193225801 -8.54636287796312 -0.006348787643946707 -8.54659167770297
1347 -0.006342370389029383 -8.552705248352149 -0.006340350559912622 -8.552932028262884
1348 -0.006343435146845877 -8.559048683498995 -0.006341266958042979 -8.559273295220926
1349 -0.006343871122226119 -8.565392554621221 -0.006342424964532256 -8.565615720185459
1350 -0.00634469990618527 -8.571737254527406 -0.0063462333986535665 -8.571961953584113
1351 -0.006343437661416829 -8.578080692188824 -0.006339060724712908 -8.578301014308826
1352 -0.006344036292284727 -8.584424728481109 -0.00634447350166738 -8.584645487810493
1353 -0.006344278110191226 -8.5907690065913 -0.006345101702027023 -8.59099058951252
1354 -0.006343199801631272 -8.59711220639293 -0.00635938192717731 -8.597349971439698
1355 -0.0063440896105021235 -8.603456296003433 -0.0063463211292400954 -8.603696292568937
1356 -0.006343446997925639 -8.609799743001359 -0.006344100902788341 -8.610040393471726
1357 -0.006343543552793563 -8.616143286554152 -0.006345758237875998 -8.616386151709602
1358 -0.006343757337890566 -8.622487043892043 -0.0063444491475820545 -8.622730600857183
1359 -0.006342827994376421 -8.62882987188642 -0.006339101633056998 -8.62906970249024
1360 -0.006344662862829864 -8.63517453474925 -0.006344005675055086 -8.635413708165295
1361 -0.006344463373534381 -8.641518998122784 -0.006340988609008491 -8.641754696774303
1362 -0.0063438335666432975 -8.647862831689427 -0.006342910835519433 -8.648097607609822
1363 -0.006349397613666952 -8.654212229303093 -0.00636001299135387 -8.654457620601177
1364 -0.006343058706261217 -8.660555288009354 -0.0063424710649997 -8.660800091666177
1365 -0.0063436690252274275 -8.666898957034581 -0.00634388595353812 -8.667143977619714
1366 -0.006343834614381194 -8.673242791648962 -0.006343614379875362 -8.67348759199959
1367 -0.006343761878088117 -8.67958655352705 -0.00634420607239008 -8.67983179807198
1368 -0.006343017541803419 -8.685929571068854 -0.006349072139710188 -8.68618087021169
1369 -0.006343666813336313 -8.69227323788219 -0.006344290473498404 -8.692525160685188
1370 -0.006343384087085724 -8.698616621969276 -0.006338561838492751 -8.698863722523681
1371 -0.006343134329654276 -8.70495975629893 -0.006340420036576688 -8.705204142560257
1372 -0.006344124814495445 -8.711303881113425 -0.006344340764917434 -8.711548483325174
1373 -0.006344077736139297 -8.717647958849565 -0.006341610243543983 -8.717890093568718
1374 -0.006343566346913576 -8.723991525196478 -0.006343141105026007 -8.724233234673743
1375 -0.006343612191267311 -8.730335137387746 -0.006346482830122113 -8.730579717503865
1376 -0.006344056827947498 -8.736679194215693 -0.006343738222494721 -8.736923455726359
1377 -0.006344254058785736 -8.743023448274478 -0.006338428659364581 -8.743261884385724
1378 -0.006345324288122356 -8.749368772562601 -0.006360421213321388 -8.749622305599045
1379 -0.006342603173106909 -8.755711375735707 -0.006346913636662066 -8.755969219235707
1380 -0.006343889189884067 -8.762055264925591 -0.0063431614078581335 -8.762312380643566
1381 -0.006343530747108162 -8.768398795672699 -0.00634350513573736 -8.768655885779303
1382 -0.006345926178619265 -8.774744721851318 -0.00635876739397645 -8.77501465317328
1383 -0.006343622761778534 -8.781088344613098 -0.006342435209080577 -8.78135708838236
1384 -0.006343560316599906 -8.787431904929697 -0.006344005325809121 -8.78770109370817
1385 -0.006343725020997226 -8.793775629950694 -0.006337179988622666 -8.794038273696794
1386 -0.00634363132994622 -8.80011926128064 -0.006341923214495182 -8.80038019691129
1387 -0.006343922344967723 -8.806463183625608 -0.006344115571118891 -8.806724312482409
1388 -0.006343982391990721 -8.812807166017599 -0.006343196122907102 -8.813067508605316
1389 -0.0063439010409638286 -8.819151067058563 -0.006339229643344879 -8.819406738248661
1390 -0.006344290124252439 -8.825495357182815 -0.006347583327442408 -8.825754321576104
1391 -0.006343860249035061 -8.83183921743185 -0.006343839573673904 -8.832098161149778
1392 -0.006342454091645777 -8.838181671523497 -0.006354896142147482 -8.838453057291925
1393 -0.006342287710867822 -8.844523959234365 -0.006350805051624775 -8.84480386234355
1394 -0.006343588326126337 -8.850867547560492 -0.006346516497433186 -8.851150378840984
1395 -0.006343712331727147 -8.85721125989222 -0.006345436279661954 -8.857495815120647
1396 -0.006341714225709438 -8.863552974117928 -0.0063593473983928565 -8.86385516251904
1397 -0.006343753915280104 -8.869896728033208 -0.0063398191938176755 -8.870194981712856
1398 -0.006343074725009501 -8.876239802758217 -0.006343105318956077 -8.876538087031813
1399 -0.006343554682098329 -8.882583357440316 -0.006343772355467081 -8.88288185938728
1400 -0.006343648629263043 -8.88892700606958 -0.006344524049200118 -8.889226383436482
1401 -0.006343436241149902 -8.895270442310728 -0.0063352248631417755 -8.895561608299623
1402 -0.006342863780446351 -8.901613306091175 -0.006344018923118711 -8.901905627222742
1403 -0.006343771982938051 -8.907957078074112 -0.00634142286144197 -8.908247050084185
1404 -0.0063439060002565386 -8.91430098407437 -0.006344721489585936 -8.914591771573772
1405 -0.006343587464652955 -8.920644571539022 -0.006348616536706686 -8.920940388110479
1406 -0.006343581969849766 -8.926988153508871 -0.0063440890051424505 -8.927284477115622
1407 -0.006344102625735104 -8.933332256134607 -0.006344985705800355 -8.933629462821422
1408 -0.006344169448129833 -8.939676425582737 -0.006341618858277798 -8.9399710816797
1409 -0.00634326939471066 -8.946019694977448 -0.006339524290524423 -8.946310605970224
1410 -0.006343730958178639 -8.952363425935626 -0.006342935352586209 -8.95265354132281
1411 -0.006344493478536606 -8.958707919414163 -0.006351066404022276 -8.959004607726833
1412 -0.006343497266061604 -8.965051416680225 -0.006343657220713794 -8.965348264947547
1413 -0.00634374211076647 -8.971395158790992 -0.006343119358643889 -8.97169138430619
1414 -0.006343168136663735 -8.977738326927655 -0.0063417176483199 -8.97803310195451
1415 -0.006343828793615103 -8.98408215572127 -0.006342638470232487 -8.984375740424744
1416 -0.006344261579215527 -8.990426417300485 -0.0063439398538321255 -8.990719680278575
1417 -0.006344010564498603 -8.996770427864984 -0.006339722685515881 -8.99705940296409
1418 -0.006343763577751816 -9.003114191442736 -0.006346652540378273 -9.003406055504469
1419 -0.006344143045134842 -9.00945833448787 -0.006344424211420119 -9.009750479715889
1420 -0.006343821040354669 -9.015802155528226 -0.006346141081303358 -9.016096620797192
1421 -0.006344361905939877 -9.022146517434166 -0.006351234205067158 -9.022447855002259
1422 -0.006343823159113526 -9.02849034059328 -0.006346233026124537 -9.028794088028384
1423 -0.006345942360348999 -9.034836282953629 -0.006357233272865415 -9.03515132130125
1424 -0.006343321036547422 -9.041179603990177 -0.006343896989710629 -9.04149521829096
1425 -0.0063420362304896115 -9.047521640220666 -0.006358063803054393 -9.047853282094014
1426 -0.006343377241864801 -9.053865017462531 -0.006346384296193719 -9.054199666390208
1427 -0.006343255238607526 -9.06020827270114 -0.006342660891823471 -9.06054232728203
1428 -0.006344139482825995 -9.066552412183965 -0.006350767402909696 -9.066893094684941
1429 -0.006343843508511781 -9.072896255692477 -0.006346560548990965 -9.073239655233932
1430 -0.006343974731862545 -9.07924023042434 -0.0063407171284779905 -9.07958037236241
1431 -0.006343419523909688 -9.08558364994825 -0.00634276014752686 -9.085923132509937
1432 -0.00634341926779598 -9.091927069216046 -0.006341061438433826 -9.09226419394837
1433 -0.006343408557586372 -9.098270477773633 -0.006341430032625795 -9.098605623980996
1434 -0.0063441963866353035 -9.104614674160269 -0.00634623805526644 -9.104951862036263
1435 -0.006343204085715115 -9.110957878245983 -0.006346089066937566 -9.1112979511032
1436 -0.00634362050332129 -9.117301498749304 -0.00634422532748431 -9.117642176430685
1437 -0.006343773752450943 -9.123645272501756 -0.0063439951278269294 -9.123986171558512
1438 -0.006344279367476701 -9.129989551869233 -0.006339183216914535 -9.130325354775426
1439 -0.006343933381140232 -9.136333485250374 -0.00634401342831552 -9.13666936820374
1440 -0.006344013544730842 -9.142677498795104 -0.006343147065490484 -9.14301251526923
1441 -0.006343715498223901 -9.149021214293327 -0.0063436081865802406 -9.14935612345581
1442 -0.006343326298519969 -9.155364540591847 -0.006344459112733602 -9.155700582568544
1443 -0.006344193359836936 -9.161708733951684 -0.006343065458349883 -9.162043648026893
1444 -0.006343855848535895 -9.16805258980022 -0.006344843492843211 -9.168388491519737
1445 -0.006344803236424923 -9.174397393036646 -0.006344257178716362 -9.174732748698453
1446 -0.006344017293304205 -9.18074141032995 -0.006345708156004548 -9.181078456854458
1447 -0.006343560735695064 -9.187084971065646 -0.006330320332199335 -9.187408777186658
1448 -0.006344632874242961 -9.193429603939888 -0.006345977424643934 -9.193754754611302
1449 -0.006345404568128288 -9.199775008508016 -0.006352366809733212 -9.200107121421034
1450 -0.00634316501673311 -9.20611817352475 -0.006340174982324242 -9.206447296403358
1451 -0.006343858083710074 -9.21246203160846 -0.0063438873505219815 -9.212791183753879
1452 -0.006343701179139316 -9.2188057327876 -0.006344350799918175 -9.219135534553796
1453 -0.006343376007862389 -9.225149108795462 -0.006346145924180746 -9.225481680477976
1454 -0.006343849725089968 -9.231492958520551 -0.006342113437131047 -9.231823793915108
1455 -0.006343828537501395 -9.237836787058052 -0.006343382550403476 -9.238167176465511
1456 -0.006343634077347815 -9.2441804211354 -0.006342490459792316 -9.244509666925303
1457 -0.006344086490571499 -9.250524507625972 -0.00634476391132921 -9.250854430836633
1458 -0.006344059947878122 -9.25686856757385 -0.006343783275224268 -9.257198214111856
1459 -0.006344698159955442 -9.263213265733805 -0.006346191768534482 -9.26354440588039
1460 -0.006332980957813561 -9.269546246691618 -0.0063910988392308354 -9.269935504719621
1461 -0.006342508550733328 -9.275888755242352 -0.006339611322619021 -9.27627511604224
1462 -0.006342791626229883 -9.282231546868582 -0.006342740473337471 -9.282617856515579
1463 -0.006343219452537597 -9.28857476632112 -0.006343374750576914 -9.288961231266155
1464 -0.0063431681599467995 -9.294917934481067 -0.006342881196178496 -9.295304112462334
1465 -0.0063431845279410485 -9.301261119009007 -0.006343595124781132 -9.301647707587115
1466 -0.006343329860828817 -9.307604448869837 -0.00634367442689836 -9.307991382014013
1467 -0.006343111000023782 -9.313947559869861 -0.006343537359498441 -9.314334919373511
1468 -0.006343566556461155 -9.320291126426323 -0.006343620456755161 -9.320678539830267
1469 -0.006343123177066446 -9.326634249603389 -0.006343528558500111 -9.327022068388766
1470 -0.006343348906375468 -9.332977598509764 -0.006341569498181343 -9.333363637886947
1471 -0.006343346205540001 -9.339320944715304 -0.006343147647567093 -9.339706785534514
1472 -0.006343642668798566 -9.345664587384103 -0.006342590670101345 -9.346049376204615
1473 -0.006343684857711196 -9.352008272241815 -0.006340870098210871 -9.352390246302825
1474 -0.006342690833844244 -9.358350963075658 -0.0063496577786281705 -9.358739904081453
1475 -0.006343624740839005 -9.364694587816498 -0.006328980205580592 -9.365068884287034
1476 -0.006343901692889631 -9.371038489509388 -0.006343914591707289 -9.37141279887874
1477 -0.006343622505664825 -9.377382112015052 -0.006346772913821042 -9.377759571792561
1478 -0.006344290054403246 -9.383726402069456 -0.006344813341274858 -9.384104385133837
1479 -0.006343813869170845 -9.390070215938627 -0.006343954685144126 -9.390448339818981
1480 -0.006344292894937098 -9.396414508833564 -0.006342966854572296 -9.396791306673553
1481 -0.00634687221609056 -9.402761381049654 -0.00636030628811568 -9.403151612961668
1482 -0.006343735055997968 -9.409105116105652 -0.006343236262910068 -9.40949484922458
1483 -0.006343903159722686 -9.415449019265374 -0.0063442338956519965 -9.41583908312023
1484 -0.006343622296117246 -9.421792641561492 -0.006344458111561835 -9.422183541231792
1485 -0.006345210666768253 -9.42813785222826 -0.006364768627099693 -9.428548309858892
1486 -0.006343761156313121 -9.434481613384573 -0.006344208819791674 -9.434892518678684
1487 -0.006343426858074963 -9.440825040242649 -0.006342813209630549 -9.441235331888315
1488 -0.006343646231107414 -9.447168686473756 -0.006342478492297232 -9.447577810380611
1489 -0.006343428185209632 -9.453512114658965 -0.006343775615096092 -9.453921585995708
1490 -0.00634347447194159 -9.459855589130907 -0.006342938193120063 -9.460264524188828
1491 -0.006343496707268059 -9.466199085838175 -0.006341632502153516 -9.46660615669098
1492 -0.0063439349876716735 -9.472543020825848 -0.006361342128366232 -9.472967498819347
1493 -0.006343265948817134 -9.478886286774665 -0.006343064340762794 -9.47931056316011
1494 -0.0063431317452341315 -9.4852294185199 -0.006342982803471386 -9.485653545963581
1495 -0.0063432804076001045 -9.4915726989275 -0.006343521922826767 -9.491997067886407
1496 -0.006343109626322984 -9.497915808553824 -0.006342168641276657 -9.498339236527684
1497 -0.006343490211293101 -9.504259298765117 -0.006343073002062738 -9.504682309529747
1498 -0.00634347393643111 -9.510602772701548 -0.0063450059853494166 -9.511027315515095
1499 -0.006343597709201276 -9.516946370410748 -0.006343448255211115 -9.517370763770307
1500 -0.0063448695233091715 -9.523291239934057 -0.006346501084044576 -9.523717264854351
1501 -0.006344090029597282 -9.529635329963654 -0.006342795374803245 -9.530060060229154
1502 -0.006343728140927851 -9.535979058104582 -0.006345433928072452 -9.536405494157226
1503 -0.006343372422270477 -9.542322430526852 -0.0063444416038692 -9.542749935761094
1504 -0.00634403508156538 -9.548666465608417 -0.00634390925988555 -9.54909384502098
1505 -0.006343201152049005 -9.555009666760466 -0.006346498406492174 -9.555440343427472
1506 -0.006343965698033571 -9.561353632458498 -0.00636123176664114 -9.561801575194114
1507 -0.006343341711908579 -9.567696974170406 -0.006344184721820056 -9.568145759915934
1508 -0.006343019474297762 -9.574039993644703 -0.006345223262906074 -9.57449098317884
1509 -0.0063423484330996874 -9.580382342077803 -0.0063388333423063156 -9.580829816521147
1510 -0.006343473587185145 -9.586725815664987 -0.006344052846543491 -9.58717386936769
1511 -0.006343940924853087 -9.593069756589841 -0.006340133398771286 -9.593514002766462
1512 -0.00634386264719069 -9.599413619237032 -0.006346768420189619 -9.599860771186652
1513 -0.006345724547281861 -9.605759343784314 -0.0063390312250703575 -9.606199802411723
1514 -0.0063436815282329915 -9.612103025312546 -0.006344464514404536 -9.612544266926127
1515 -0.006343350978568196 -9.618446376291114 -0.0063448674511164425 -9.618889134377243
1516 -0.006343769538216293 -9.62479014582933 -0.006342213251627982 -9.625231347628871
1517 -0.0063440603204071525 -9.631134206149737 -0.006343804928474128 -9.631575152557344
1518 -0.006343454378657043 -9.637477660528393 -0.006344283488579095 -9.637919436045923
1519 -0.006343553378246725 -9.64382121390664 -0.006334183877333999 -9.644253619923257
1520 -0.006343624508008361 -9.65016483841465 -0.006342592602595687 -9.650596212525853
1521 -0.006344153010286391 -9.656508991424936 -0.006352688069455326 -9.656948900595308
1522 -0.006343811540864408 -9.6628528029658 -0.006342832464724779 -9.663291733060033
1523 -0.006343736872076988 -9.669196539837877 -0.00634369533509016 -9.669635428395123
1524 -0.006343533284962177 -9.67554007312284 -0.006343869236297905 -9.675979297631422
1525 -0.006343727931380272 -9.68188380105422 -0.006344663305208087 -9.68232396093663
1526 -0.006343788257800043 -9.688227589312019 -0.006341924681328237 -9.688665885617958
1527 -0.006343900365754962 -9.694571489677774 -0.006335212779231369 -9.695001098397189
1528 -0.00634376578964293 -9.700915255467416 -0.006344229797832668 -9.701345328195021
1529 -0.006343953474424779 -9.70725920894184 -0.006346099637448787 -9.70769142783247
1530 -0.006342425127513707 -9.713601634069354 -0.0063398278318345545 -9.714031255664304
1531 -0.006343585951253772 -9.719945220020607 -0.0063447108492255214 -9.72037596651353
1532 -0.0063470297027379274 -9.726292249723345 -0.006339061073958874 -9.726715027587488
1533 -0.006343935360200703 -9.732636185083546 -0.006343132769688964 -9.733058160357178
1534 -0.006344372732564807 -9.738980557816111 -0.006345060793682933 -9.73940322115086
1535 -0.0063441431382671 -9.745324700954379 -0.006337590678595006 -9.745740811829455
1536 -0.006344718555919826 -9.751669419510298 -0.0063420011894777415 -9.752082813018932
1537 -0.006343606277368963 -9.758013025787667 -0.006342605454847217 -9.758425418473779
1538 -0.006344726821407676 -9.764357752609074 -0.00634148910176009 -9.76476690757554
1539 -0.006341271032579243 -9.770699023641653 -0.0063034070422872904 -9.771070314617827
1540 -0.006345949205569923 -9.777044972847223 -0.00634937658905983 -9.777419691206887
1541 -0.006345191202126443 -9.783390164049349 -0.006345120049081743 -9.783764811255969
1542 -0.00634530526585877 -9.789735469315207 -0.006345510203391314 -9.79011032145936
1543 -0.006345395790413022 -9.79608086510562 -0.006345560890622437 -9.796455882349983
1544 -0.006344875996001064 -9.802425741101622 -0.006344933086074889 -9.802800815436058
1545 -0.006345302565023303 -9.808771043666646 -0.006345605617389083 -9.809146421053446
1546 -0.006345359841361642 -9.815116403508007 -0.006345721473917365 -9.815492142527363
1547 -0.006344867753796279 -9.821461271261803 -0.006344517553225159 -9.821836660080589
1548 -0.006344985752366483 -9.82780625701417 -0.006344954529777169 -9.828181614610365
1549 -0.006345052365213632 -9.834151309379385 -0.006345271924510598 -9.834526886534876
1550 -0.006345092202536762 -9.840496401581921 -0.006345328688621521 -9.840872215223497
1551 -0.006345103657804429 -9.846841505239725 -0.0063447447959333655 -9.84721696001943
1552 -0.006344854854978621 -9.853186360094703 -0.006344842188991606 -9.853561802208421
1553 -0.006345078092999756 -9.859531438187704 -0.006344988010823727 -9.859906790219245
1554 -0.006344883213751018 -9.865876321401455 -0.006345516233704984 -9.86625230645295
1555 -0.006345095578581095 -9.872221416980036 -0.006345578236505389 -9.872597884689455
1556 -0.006346869678236544 -9.878568286658272 -0.006354394438676536 -9.878952279128132
1557 -0.006344429682940245 -9.884912716341212 -0.006342756468802691 -9.885295035596934
1558 -0.006345006544142962 -9.891257722885355 -0.006345902802422643 -9.891640938399357
1559 -0.006344830081798136 -9.897602552967152 -0.006344942096620798 -9.897985880495979
1560 -0.006344874086789787 -9.903947427053941 -0.006344894156791269 -9.90433077465277
1561 -0.006344678439199924 -9.910292105493141 -0.006342484662309289 -9.910673259315079
1562 -0.006344392872415483 -9.916636498365557 -0.006347016105428338 -9.917020275420507
1563 -0.006344235152937472 -9.922980733518495 -0.00635057722683996 -9.923370852647347
1564 -0.00634481473825872 -9.929325548256754 -0.006343287019990385 -9.929714139667338
1565 -0.006341970153152942 -9.935667518409907 -0.006336179608479142 -9.936050319275816
1566 -0.006344407307915389 -9.942011925717823 -0.00634386851452291 -9.94239418779034
1567 -0.006344349449500441 -9.948356275167324 -0.006343899015337229 -9.948738086805678
1568 -0.006344758858904243 -9.954701034026229 -0.00634457787964493 -9.955082664685323
1569 -0.006346547254361212 -9.96104758128059 -0.006368385092355311 -9.961451049777677
1570 -0.006344565376639366 -9.96739214665723 -0.006344445096328854 -9.967795494874006
1571 -0.0063445484032854434 -9.973736695060516 -0.006344790267758071 -9.974140285141763
1572 -0.006344906520098448 -9.980081601580615 -0.006343848933465779 -9.980484134075228
1573 -0.006344490218907595 -9.986426091799522 -0.006345254578627646 -9.986829388653856
1574 -0.006345736491493881 -9.992771828291016 -0.006354692950844764 -9.993184081604701
1575 -0.006343696219846606 -9.999115524510863 -0.00634662015363574 -9.999530701758337
1576 -0.0063439692370593544 -10.005459493747923 -0.006344138295389712 -10.005874840053727
1577 -0.006344144325703382 -10.011803638073626 -0.006343988049775362 -10.012218828103501
1578 -0.006342413765378296 -10.018146051839004 -0.006319878785870969 -10.018538706889371
1579 -0.00634478956926614 -10.02449084140827 -0.006344004673883319 -10.024882711563254
1580 -0.006344743189401925 -10.030835584597671 -0.0063447531312704085 -10.031227464694524
1581 -0.006344404676929117 -10.0371799892746 -0.006351005542092026 -10.037578470236616
1582 -0.006344084767624736 -10.043524074042224 -0.006340753892436624 -10.043919224129052
1583 -0.006344132986851036 -10.049868207029075 -0.006343686627224088 -10.050262910756276
1584 -0.00634470684453845 -10.056212913873614 -0.006342422286979854 -10.056605333043256
1585 -0.006345032947137952 -10.062557946820752 -0.006346187461167574 -10.062951520504424
1586 -0.00634520857129246 -10.068903155392045 -0.006352951005101204 -10.069304471509525
1587 -0.00634430437348783 -10.075247459765533 -0.006347648450173438 -10.075652119959699
1588 -0.00634437941480428 -10.081591839180337 -0.006346593797206879 -10.081998713756906
1589 -0.006345129292458296 -10.087936968472796 -0.006346035725437104 -10.088344749482344
1590 -0.006346743158064783 -10.094283711630862 -0.006349581596441567 -10.094694331078786
1591 -0.006343933753669262 -10.100627645384531 -0.006343824812211097 -10.101038155890997
1592 -0.00634484386537224 -10.106972489249904 -0.006341667985543609 -10.10737982387654
1593 -0.0063441851641982796 -10.113316674414103 -0.006334417080506682 -10.113714240957046
1594 -0.0063439905643463135 -10.119660664978449 -0.006342503568157553 -10.120056744525204
1595 -0.0063447280088439586 -10.126005392987294 -0.006346715823747217 -10.126403460348952
1596 -0.006343281338922679 -10.132348674326217 -0.006309887603856623 -10.132713347952809
1597 -0.006345301447436213 -10.138693975773652 -0.006348443753086031 -10.139061791705895
1598 -0.006345356767997146 -10.14503933254165 -0.006344859278760851 -10.145406650984656
1599 -0.0063453024253249165 -10.151384634966975 -0.00634535092394799 -10.151752001908603
1600 -0.006345092155970633 -10.157729727122947 -0.006345137907192111 -10.158097139815796
1601 -0.006345144892111421 -10.164074872015059 -0.0063464615494012834 -10.164443601365198
1602 -0.006345320213586092 -10.170420192228645 -0.006345430575311184 -10.17078903194051
1603 -0.006343667022883892 -10.17676385925153 -0.006336778914555907 -10.177125810855065
1604 -0.0063457004725933075 -10.183109559724123 -0.00635009694378823 -10.183475907798853
1605 -0.006345207616686821 -10.18945476734081 -0.0063414144795387985 -10.189817322278392
1606 -0.006344707822427154 -10.195799475163236 -0.006343111931346357 -10.19616043420974
1607 -0.006345147127285599 -10.202144622290522 -0.0063455177703872325 -10.202505951980127
1608 -0.006345193972811103 -10.208489816263333 -0.006346385576762259 -10.20885233755689
1609 -0.0063447759486734865 -10.214834592212005 -0.0063335996121168135 -10.215185937169005
1610 -0.006345051690004766 -10.22117964390201 -0.006344604608602822 -10.221530541777609
1611 -0.006345022283494472 -10.227524666185504 -0.006345335603691637 -10.227875877381301
1612 -0.006345186335965991 -10.23386985252147 -0.006345315044745803 -10.234221192426046
1613 -0.006343729863874614 -10.240213582385346 -0.006338738393969834 -10.240559930820016
1614 -0.006344016850925982 -10.246557599236272 -0.006340247765183449 -10.2469001785852
1615 -0.006345468619838357 -10.25290306785611 -0.00634670841973275 -10.253246887004932
1616 -0.006347883073613047 -10.259250950929722 -0.006330250343307853 -10.25957713734824
1617 -0.006345978681929409 -10.265596929611652 -0.006344519928097725 -10.265921657276337
1618 -0.006345757120288909 -10.271942686731942 -0.0063467603642493485 -10.272268417640586
1619 -0.00634569856338203 -10.278288385295324 -0.006347477692179382 -10.278615895332765
1620 -0.0063447403255850075 -10.284633125620909 -0.006337837013415992 -10.28495373234618
1621 -0.006344959302805364 -10.290978084923713 -0.006344463815912605 -10.291298196162092
1622 -0.006345569249242544 -10.297323654172956 -0.0063455480383709075 -10.297643744200464
1623 -0.006345600192435086 -10.303669254365392 -0.006343838479369879 -10.303987582679834
1624 -0.006345327012240887 -10.310014581377633 -0.006344327074475587 -10.31033190975431
1625 -0.00634507155045867 -10.316359652928092 -0.006346161081455648 -10.316678070835767
1626 -0.00634574107825756 -10.32270539400635 -0.0063463222235441204 -10.323024393059312
1627 -0.006345578748732805 -10.329050972755082 -0.0063325301045551894 -10.329356923163866
1628 -0.006345513556152582 -10.335396486311234 -0.006341744516976178 -10.335698667680843
1629 -0.006346073024906218 -10.34174255933614 -0.0063462194986641405 -10.342044887179506
1630 -0.006345723010599613 -10.34808828234674 -0.006344583607278765 -10.348389470786785
1631 -0.006345685222186148 -10.354433967568927 -0.0063463518861681225 -10.354735822672954
1632 -0.006345889647491276 -10.360779857216418 -0.006348821986466646 -10.361084644659421
1633 -0.006348606012761593 -10.367128463229179 -0.006317172688432038 -10.367401817347853
1634 -0.0063462058082222935 -10.373474669037401 -0.006347756879404187 -10.373749574227256
1635 -0.00634595041628927 -10.37982061945369 -0.006345946062356234 -10.380095520289613
1636 -0.006346472003497183 -10.386167091457187 -0.0063486590282991525 -10.386444179317913
1637 -0.006346351001411676 -10.392513442458599 -0.006345059489831328 -10.392789238807744
1638 -0.006345525197684765 -10.398858967656283 -0.006346931378357112 -10.3991361701861
1639 -0.0063457154668867585 -10.40520468312317 -0.006344747939147055 -10.405480918125248
1640 -0.006345713534392417 -10.411550396657562 -0.006345144310034812 -10.411826062435283
1641 -0.006345891463570297 -10.417896288121133 -0.006345993210561574 -10.418172055645845
1642 -0.00634578438475728 -10.42424207250589 -0.006346476869657636 -10.424518532515503
1643 -0.006345796724781394 -10.430587869230672 -0.006345664523541928 -10.430864197039044
1644 -0.006345643685199321 -10.436933512915871 -0.006348098418675363 -10.43721229545772
1645 -0.006345883780159056 -10.443279396696031 -0.00633660894818604 -10.443548904405905
1646 -0.006346570653840899 -10.449625967349872 -0.006345556047745049 -10.449894460453649
1647 -0.00634680965449661 -10.45597277700437 -0.006353089469484985 -10.456247549923134
1648 -0.006346075981855393 -10.462318852986225 -0.0063498438568785785 -10.462597393780012
1649 -0.006345737422816455 -10.468664590409041 -0.006347377155907452 -10.46894477093592
1650 -0.006347630731761455 -10.475012221140803 -0.006356201507151127 -10.47530097244307
1651 -0.006348093971610069 -10.481360315112413 -0.00633484662976116 -10.481635819072832
1652 -0.006345699727535248 -10.487706014839949 -0.00634549641981721 -10.487981315492648
1653 -0.006345896841958165 -10.494051911681908 -0.006346995942294598 -10.494328311434943
1654 -0.006345867062918842 -10.500397778744826 -0.006335934810340405 -10.500664246245284
1655 -0.006346012279391289 -10.506743791024217 -0.006346622668206692 -10.507010868913492
1656 -0.006345925712957978 -10.513089716737175 -0.006345305358991027 -10.513356174272483
1657 -0.006346173211932182 -10.519435889949108 -0.006345232739113272 -10.519701407011596
1658 -0.0063454651739448305 -10.525781355123053 -0.006349822925403714 -10.526051229937
1659 -0.006345896143466234 -10.53212725126652 -0.00634659044444561 -10.532397820381446
1660 -0.006345634791068732 -10.538472886057589 -0.00634610797278583 -10.538743928354231
1661 -0.00635330427903682 -10.544826190336625 -0.006312386831268668 -10.5450563151855
1662 -0.006347298948094248 -10.55117348928472 -0.006347765843383968 -10.551404081028883
1663 -0.006346455030143261 -10.557519944314864 -0.006346413120627403 -10.557750494149511
1664 -0.006346814753487706 -10.563866759068352 -0.0063473651185631755 -10.564097859268074
1665 -0.006346631259657442 -10.570213390328009 -0.006346730119548738 -10.570444589387623
1666 -0.00634673775639385 -10.576560128084402 -0.006347730685956776 -10.57679232007358
1667 -0.006346544879488647 -10.58290667296389 -0.00634680250659585 -10.583139122580175
1668 -0.006346393981948495 -10.589253066945838 -0.006346323410980403 -10.589485445991155
1669 -0.0063464749371632935 -10.595599541883002 -0.006347207399085164 -10.59583265339024
1670 -0.006346166646108031 -10.60194570852911 -0.0063466601306572555 -10.602179313520896
1671 -0.006346561014652252 -10.608292269543762 -0.006346298311837017 -10.608525611832732
1672 -0.006345864268951118 -10.614638133812713 -0.0063459161203354595 -10.614871527953067
1673 -0.00634628462139517 -10.620984418434109 -0.006347646308131516 -10.6212191742612
1674 -0.006345321424305439 -10.627329739858414 -0.006345250504091382 -10.627564424765291
1675 -0.0063462908612564204 -10.63367603071967 -0.00634557162411511 -10.633909996389406
1676 -0.006346036051400006 -10.64002206677107 -0.00634544799104333 -10.640255444380449
1677 -0.0063458717660978435 -10.646367938537168 -0.006346634938381612 -10.64660207931883
1678 -0.006345004844479263 -10.652712943381648 -0.006349431863054633 -10.652951511181884
1679 -0.006345149548724294 -10.659058092930373 -0.006346350163221359 -10.659297861345106
1680 -0.006345683638937771 -10.66540377656931 -0.0063456404255703095 -10.665643501770676
1681 -0.0063455555820837615 -10.671749332151393 -0.006346030673012137 -10.671989532443687
1682 -0.006345280469395221 -10.678094612620788 -0.006346009625121951 -10.67833554206881
1683 -0.006348258350044489 -10.684442870970832 -0.006360579561442137 -10.684696121630251
1684 -0.006344929919578135 -10.69078780089041 -0.0063443459337577226 -10.69104046756401
1685 -0.0063452015863731505 -10.697133002476784 -0.006344564701430499 -10.69738503226544
1686 -0.006345357210375368 -10.703478359687159 -0.0063462353777140375 -10.703731267643155
1687 -0.006345092761330306 -10.70982345244849 -0.006345124170184136 -10.71007639181334
1688 -0.0063445667503401635 -10.716168019198829 -0.006348478584550321 -10.71642487039789
1689 -0.00634288745932281 -10.722510906658151 -0.006360995140857995 -10.722785865538748
1690 -0.006344666820950806 -10.728855573479102 -0.006346040219068527 -10.729131905757816
1691 -0.006344865402206778 -10.735200438881309 -0.006345015275292099 -10.735476921033108
1692 -0.0063447894528508185 -10.741545228334159 -0.006344329845160246 -10.741821250878267
1693 -0.0063435524236410855 -10.7478887807578 -0.00632837696466595 -10.748149627842933
1694 -0.006344816787168384 -10.754233597544967 -0.006348093342967332 -10.754497721185901
1695 -0.006344663840718567 -10.760578261385685 -0.006344385514967144 -10.760842106700869
1696 -0.006344765610992909 -10.766923026996679 -0.006342103378847242 -10.767184210079716
1697 -0.006347244279459119 -10.773270271276138 -0.006343259895220399 -10.773527469974937
1698 -0.006344601861201227 -10.779614873137339 -0.006347210635431111 -10.779874680610368
1699 -0.006345158303156495 -10.785960031440496 -0.006345883710309863 -10.786220564320677
1700 -0.006344064953736961 -10.792304096394233 -0.006317841657437384 -10.792538405978116
1701 -0.006345505779609084 -10.798649602173843 -0.006346993008628487 -10.798885398986744
1702 -0.00634552885312587 -10.804995131026969 -0.006345412996597588 -10.805230811983343
1703 -0.006345410761423409 -10.811340541788391 -0.006344809010624885 -10.811575620993967
1704 -0.0063455154886469245 -10.817686057277038 -0.006346357590518892 -10.817921978584486
1705 -0.00634552170522511 -10.824031578982263 -0.0063453286187723276 -10.82426730720326
1706 -0.006345467478968203 -10.830377046461232 -0.006345613580197096 -10.830612920783457
1707 -0.006345294369384647 -10.836722340830617 -0.006344535178504885 -10.836957455961961
1708 -0.006345457257702946 -10.84306779808832 -0.006345483451150357 -10.843302939413112
1709 -0.006345732603222132 -10.849413530691542 -0.006347162369638682 -10.849650101782752
1710 -0.00634326043073088 -10.855756791122273 -0.006330554885789752 -10.85598065666854
1711 -0.006345653673633933 -10.862102444795907 -0.006344448495656252 -10.862325105164198
1712 -0.006345818843692541 -10.8684482636396 -0.006348117836751044 -10.868673223000949
1713 -0.006345283705741167 -10.874793547345341 -0.006346405041404069 -10.875019628042352
1714 -0.0063453285256400704 -10.881138875870981 -0.006348794023506343 -10.881368422065858
1715 -0.006345690484158695 -10.88748456635514 -0.006345586176030338 -10.887714008241888
1716 -0.00634469126816839 -10.893829257623308 -0.006349787814542651 -10.89406379605643
1717 -0.006344813900068402 -10.900174071523375 -0.006346246553584933 -10.900410042610016
1718 -0.006345599261112511 -10.906519670784489 -0.006345727946609259 -10.906755770556625
1719 -0.006346153886988759 -10.912865824671478 -0.006356698623858392 -10.913112469180483
1720 -0.0063449453562498094 -10.919210770027728 -0.006346138333901763 -10.919458607514384
1721 -0.006344675086438656 -10.925555445114167 -0.00634528927039355 -10.925803896784778
1722 -0.006346742762252689 -10.93190218787642 -0.006336483522318304 -10.932140380307096
1723 -0.006345002306625247 -10.938247190183045 -0.006342036952264607 -10.938482417259362
1724 -0.006345339515246451 -10.94459252969829 -0.006345105264335871 -10.944827522523697
1725 -0.0063452813774347305 -10.950937811075725 -0.00634600599296391 -10.95117352851666
1726 -0.006345635047182441 -10.957283446122908 -0.006348867737688124 -10.95752239625435
1727 -0.006344901700504124 -10.963628347823413 -0.0063484106212854385 -10.963870806875635
1728 -0.006345207034610212 -10.969973554858022 -0.0063461695797741415 -10.97021697645541
1729 -0.006344872945919633 -10.976318427803943 -0.006345962407067418 -10.976562938862477
1730 -0.006343952938914299 -10.982662380742857 -0.006342996284365654 -10.982905935146842
1731 -0.00634586785454303 -10.9890082485974 -0.0063425276661291715 -10.989248462812972
1732 -0.006344939861446619 -10.995353188458846 -0.00634560922626406 -10.995594072039236
1733 -0.006351257604546845 -11.001704446063393 -0.00638625156134367 -11.001980323600579
1734 -0.006345427501946688 -11.008049873565339 -0.006344668939709664 -11.008324992540288
1735 -0.006344633270055055 -11.014394506835394 -0.006345214531756937 -11.014670207072045
1736 -0.006344941235147417 -11.020739448070541 -0.0063457016600295905 -11.021015908732075
1737 -0.006344526144675911 -11.027083974215218 -0.006343662925064564 -11.02735957165714
1738 -0.006345138791948557 -11.033429113007166 -0.0063396924640983345 -11.033699264121239
1739 -0.006345651741139591 -11.039774764748305 -0.006332603050395846 -11.040031867171635
1740 -0.006344533828087151 -11.046119298576393 -0.006346719712018967 -11.046378586883653
1741 -0.006345504405908286 -11.052464802982302 -0.006346428859978914 -11.052725015743633
1742 -0.006345901056192815 -11.058810704038494 -0.006344431173056364 -11.05906944691669
1743 -0.006342642940580845 -11.065153346979075 -0.006336253741756082 -11.065405700658445
1744 -0.0063456477830186485 -11.071498994762093 -0.006354484451003372 -11.071760185109449
1745 -0.006345015787519515 -11.077844010549613 -0.006345363729633391 -11.078105548839082
1746 -0.006345153250731528 -11.084189163800344 -0.006344867218285799 -11.084450416057367
1747 -0.006345216603949666 -11.090534380404295 -0.0063483005622401835 -11.090798716619608
1748 -0.006344221904873848 -11.096878602309168 -0.006341677135787904 -11.097140393755396
1749 -0.006344745215028524 -11.103223347524196 -0.006342419306747615 -11.103482813062143
1750 -0.006345947133377194 -11.109569294657573 -0.0063366176094859835 -11.10981943067163
1751 -0.006344892038032413 -11.115914186695607 -0.006344641046598554 -11.116164071718229
1752 -0.006345204450190068 -11.122259391145796 -0.0063449901062995195 -11.122509061824529
1753 -0.006344811571761966 -11.128604202717558 -0.006344590103253722 -11.128853651927782
1754 -0.0063453622860834 -11.134949565003641 -0.006346458522602916 -11.135200110450386
1755 -0.006343647930771112 -11.141293212934412 -0.006349301431328058 -11.141549411881714
1756 -0.006344762118533254 -11.147637975052946 -0.006344215013086796 -11.1478936268948
1757 -0.006344540067948401 -11.153982515120894 -0.006342520145699382 -11.1542361470405
1758 -0.006344238482415676 -11.16032675360331 -0.006345767108723521 -11.160581914149223
1759 -0.006345789274200797 -11.166672542877512 -0.006340117449872196 -11.166922031599094
1760 -0.006344923214055598 -11.173017466091567 -0.006343090510927141 -11.173265122110022
1761 -0.006345306104049086 -11.179362772195615 -0.006346378731541336 -11.179611500841563
1762 -0.006345015391707421 -11.185707787587322 -0.0063445603009313345 -11.185956061142495
1763 -0.006347484700381756 -11.192055272287703 -0.0063458469463512305 -11.192301908088846
1764 -0.006345170317217708 -11.198400442604921 -0.0063457908807322385 -11.198647698969578
1765 -0.006345212063752115 -11.204745654668674 -0.006345235812477768 -11.204992934782057
1766 -0.006344054755754769 -11.211089709424428 -0.006346990028396249 -11.211339924810453
1767 -0.006345290178433061 -11.217434999602862 -0.006342502939514816 -11.217682427749967
1768 -0.006345024704933167 -11.223780024307795 -0.0063456762582063675 -11.224028104008173
1769 -0.006345423241145909 -11.230125447548941 -0.006349580036476255 -11.23037768404465
1770 -0.006345292157493532 -11.236470739706435 -0.006340056448243559 -11.236717740492892
1771 -0.006345483870245516 -11.24281622357668 -0.006345965107902885 -11.243063705600795
1772 -0.006344809243455529 -11.249161032820135 -0.006346263643354178 -11.24940996924415
1773 -0.006345139583572745 -11.255506172403708 -0.006335686147212982 -11.255745655391364
1774 -0.006345311552286148 -11.261851483955994 -0.006345699913799763 -11.262091355305163
1775 -0.006345192831940949 -11.268196676787934 -0.00634696704801172 -11.268438322353175
1776 -0.006345200538635254 -11.27454187732657 -0.006343465461395681 -11.27478178781457
1777 -0.006345037906430662 -11.280886915233001 -0.006340764206834137 -11.281122552021404
1778 -0.006344700092449784 -11.287231615325451 -0.00633997954428196 -11.287462531565687
1779 -0.006345293368212879 -11.293576908693664 -0.0063450300134718415 -11.29380756157916
1780 -0.00634210417047143 -11.299919012864136 -0.0063435972668230535 -11.300151158845983
1781 -0.006346530909650028 -11.306265543773785 -0.006359010492451489 -11.306510169338434
1782 -0.006344850431196392 -11.312610394204981 -0.006345310108736157 -11.31285547944717
1783 -0.006345398817211389 -11.318955793022193 -0.006345837400294841 -11.319201316847465
1784 -0.006344522209838032 -11.325300315232031 -0.006345499819144606 -11.32554681666661
1785 -0.006345682917162776 -11.331645998149193 -0.0063610664336010815 -11.331907883100211
1786 -0.0063450569985434415 -11.337991055147738 -0.0063448927598074075 -11.338252775860019
1787 -0.006344705820083618 -11.344335760967821 -0.006344524957239628 -11.344597300817258
1788 -0.006344678741879761 -11.3506804397097 -0.006344803259707987 -11.350942104076966
1789 -0.006344753690063954 -11.357025193399764 -0.006344153825193643 -11.357286257902159
1790 -0.006344594527035952 -11.3633697879268 -0.006344120344147086 -11.363630378246306
1791 -0.0063449347391724585 -11.369714722665972 -0.006344092916697264 -11.369974471163003
1792 -0.006344858300872147 -11.376059580966844 -0.0063456421252340075 -11.376320113288237
1793 -0.006342027219943702 -11.382401608186788 -0.00634563600178808 -11.382665749290025
1794 -0.006344213290140033 -11.388745821476927 -0.006344821164384484 -11.38901057045441
1795 -0.006344883050769567 -11.395090704527696 -0.006346043664962053 -11.395356614119372
1796 -0.00634482332970947 -11.401435527857405 -0.006344960210844875 -11.401701574330216
1797 -0.006344659649766981 -11.407780187507171 -0.006346017983742058 -11.408047592313958
1798 -0.006344651966355741 -11.414124839473526 -0.006342874863184989 -11.414390467177142
1799 -0.006344710197299719 -11.420469549670827 -0.006334943883121014 -11.420725411060264
1800 -0.006345075694844127 -11.42681462536567 -0.006342080212198198 -11.427067491272462
1801 -0.00634461073204875 -11.433159236097719 -0.0063435650197789075 -11.433411056292242
1802 -0.00634385475423187 -11.43950309085195 -0.006382522382773459 -11.439793578675015
1803 -0.0063446731306612495 -11.445847763982611 -0.006342188874259591 -11.446135767549276
1804 -0.00634434970561415 -11.452192113688225 -0.006344338832423091 -11.4524801063817
1805 -0.006344521255232394 -11.458536634943458 -0.006344102579168976 -11.458824208960868
1806 -0.006333522847853601 -11.464870157791312 -0.006378731224685907 -11.465202940185554
1807 -0.00634317381773144 -11.471213331609043 -0.006340845068916678 -11.47154378525447
1808 -0.006343520968221128 -11.477556852577264 -0.006343527371063829 -11.477887312625533
1809 -0.006343705649487674 -11.483900558226752 -0.006344247539527714 -11.48423156016506
1810 -0.0063438502373173835 -11.49024440846407 -0.0063447966938838364 -11.490576356858945
1811 -0.006343561294488609 -11.49658796975856 -0.006343894451856613 -11.4969202513108
1812 -0.006343846023082733 -11.502931815781642 -0.006343903602100909 -11.503264154912902
1813 -0.006343529815785587 -11.509275345597427 -0.006343926792033017 -11.509608081704934
1814 -0.006343805138021708 -11.515619150735448 -0.006342041725292802 -11.515950123430228
1815 -0.006345543940551579 -11.521964694675999 -0.0063346313079819085 -11.52228475473821
1816 -0.006343673379160464 -11.528308368055159 -0.0063437360804528 -11.528628490818663
1817 -0.0063440662808716295 -11.53465243433603 -0.006340316007845103 -11.534968806826509
1818 -0.006344064068980515 -11.54099649840501 -0.006339499866589904 -11.541308306693098
1819 -0.006344770011492073 -11.5473412684165 -0.006345857842825353 -11.547654164535924
1820 -0.006344415270723403 -11.553685683687224 -0.006343644880689681 -11.553997809416614
1821 -0.006344158947467804 -11.560029842634691 -0.006370462197810412 -11.560368271614426
1822 -0.006343845161609352 -11.5663736877963 -0.00634305456187576 -11.566711326176302
1823 -0.0063437326345592735 -11.572717420430859 -0.006343877874314785 -11.573055204050616
1824 -0.006344117550179362 -11.579061537981039 -0.006345414044335485 -11.579400618094953
1825 -0.006343661667779088 -11.585405199648818 -0.006343543832190335 -11.585744161927144
1826 -0.006344381556846202 -11.591749581205665 -0.0063390550436452035 -11.592083216970789
1827 -0.006343753007240593 -11.598093334212905 -0.006335014384239912 -11.598418231355028
1828 -0.0063439796445891265 -11.604437313857494 -0.006343980180099606 -11.604762211535128
1829 -0.006343877222388983 -11.610781191079882 -0.006341859442181885 -11.61110407097731
1830 -0.006344559346325695 -11.617125750426208 -0.006346102338284254 -11.617450173315595
1831 -0.006344453454948962 -11.623470203881157 -0.0063454443356022235 -11.623795617651197
1832 -0.006342759309336543 -11.629812963190494 -0.006347688334062696 -11.63014330598526
1833 -0.006344081950373948 -11.636157045140868 -0.006345069967210293 -11.63648837595247
1834 -0.006342584500089288 -11.642499629640957 -0.00635043375659734 -11.642838809709069
1835 -0.006344677088782192 -11.648844306729739 -0.006343826884403825 -11.649182636593473
1836 -0.006343947653658688 -11.655188254383397 -0.006343011814169586 -11.655525648407643
1837 -0.006343869771808386 -11.661532124155205 -0.006343225203454495 -11.661868873611098
1838 -0.006342290621250868 -11.667874414776456 -0.0063115697586908935 -11.668180443369788
1839 -0.0063447903376072645 -11.674219205114063 -0.006347539136186242 -11.674527982505975
1840 -0.006344680627807975 -11.680563885741872 -0.006344977882690728 -11.680872960388665
1841 -0.0063449351349845525 -11.686908820876857 -0.006344732013531029 -11.687217692402196
1842 -0.006344821862876415 -11.693253642739734 -0.0063447577878832815 -11.693562450190079
1843 -0.006344678229652345 -11.699598320969386 -0.0063442179234698415 -11.699906668113549
1844 -0.006344726262614131 -11.705943047232001 -0.006344890897162258 -11.706251559010711
1845 -0.006344497227109969 -11.71228754445911 -0.0063441346632316705 -11.712595693673943
1846 -0.006344591220840812 -11.718632135679952 -0.006343815545551479 -11.718939509219496
1847 -0.006344390730373561 -11.724976526410325 -0.006344026466831565 -11.725283535686327
1848 -0.00634460540022701 -11.731321131810551 -0.0063449612352997065 -11.731628496921626
1849 -0.006344957882538438 -11.73766608969309 -0.00634736530482769 -11.737975862226454
1850 -0.006344642024487257 -11.744010731717577 -0.006344221532344818 -11.744320083758799
1851 -0.006344591989181936 -11.750355323706758 -0.006343277986161411 -11.75066336174496
1852 -0.0063449703622609375 -11.756700294069018 -0.006346362549811602 -11.757009724294772
1853 -0.0063446630025282506 -11.763044957071546 -0.006342588877305389 -11.763352313172078
1854 -0.006344693643040955 -11.769389650714587 -0.006345681566745043 -11.769697994738824
1855 -0.0063445099862292405 -11.775734160700816 -0.006344324117526412 -11.77604231885635
1856 -0.006342617748305202 -11.782076778449122 -0.006353014800697565 -11.782395333657048
1857 -0.0063450948102399705 -11.788421873259361 -0.006348182819783688 -11.788743516476831
1858 -0.006343695661053061 -11.794765568920415 -0.006342864991165697 -11.795086381467996
1859 -0.006345355045050382 -11.801110923965465 -0.006330505525693297 -11.801416886993689
1860 -0.006344720115885138 -11.807455644081351 -0.006345062982290983 -11.80776194997598
1861 -0.006344642303884029 -11.813800286385234 -0.006344478344544768 -11.814106428320525
1862 -0.0063449706649407744 -11.820145257050175 -0.006345193181186914 -11.82045162150171
1863 -0.006345707504078746 -11.826490964554253 -0.0063738359836861495 -11.826825457485397
1864 -0.006343620968982578 -11.832834585523235 -0.006344564026221633 -11.833170021511618
1865 -0.006344015547074378 -11.83917860107031 -0.0063437085133045915 -11.839513730024922
1866 -0.006343905534595251 -11.845522506604906 -0.006343204551376403 -11.845856934576299
1867 -0.006344328192062676 -11.851866834796969 -0.006343976315110922 -11.85220091089141
1868 -0.006344264326617122 -11.858211099123587 -0.006343423645012081 -11.858544334536422
1869 -0.006344266328960657 -11.864555365452548 -0.006343938503414392 -11.864888273039837
1870 -0.006344211334362626 -11.87089957678691 -0.006344447657465935 -11.871232720697302
1871 -0.006344358553178608 -11.877243935340088 -0.0063439239747822285 -11.877576644672084
1872 -0.006344147538766265 -11.883588082878854 -0.006343845883384347 -11.883920490555468
1873 -0.006343878200277686 -11.889931961079132 -0.006345969741232693 -11.8902664602967
1874 -0.006345182354561984 -11.896277143433693 -0.006349762505851686 -11.896616222802553
1875 -0.006344259670004249 -11.902621403103698 -0.006347454385831952 -11.902963677188385
1876 -0.006343831261619926 -11.908965234365319 -0.006345480005256832 -11.909309157193642
1877 -0.0063439910532906655 -11.915309225418609 -0.006351651786826551 -11.915660808980467
1878 -0.006342104030773043 -11.921651329449382 -0.006351627316325903 -11.922012436296793
1879 -0.006344117620028555 -11.92799544706941 -0.006343863368965685 -11.928356299665758
1880 -0.006343904277309775 -11.93433935134672 -0.006344070611521602 -11.93470037027728
1881 -0.006342448410578072 -11.940681799757298 -0.006333234487101436 -11.941033604764382
1882 -0.006344250030815601 -11.947026049788114 -0.006344479066319764 -11.947378083830701
1883 -0.006344463001005352 -11.95337051278912 -0.006343798246234655 -11.953721882076936
1884 -0.0063439436256885525 -11.959714456414808 -0.0063450437970459465 -11.960066925873981
1885 -0.006346271815709769 -11.966060728230518 -0.0063403726555407046 -11.966407298529521
1886 -0.006345583591610193 -11.972406311822128 -0.006350719882175326 -11.972758018411696
1887 -0.006346469442360103 -11.978752781264488 -0.006360525265336037 -11.979118543677032
1888 -0.0063442323124036195 -11.985097013576892 -0.006343964394181967 -11.985462508071214
1889 -0.0063440190395340325 -11.991441032616427 -0.0063424802152439955 -11.991804988286457
1890 -0.006343637523241341 -11.997784670139668 -0.0063413306139409546 -11.998146318900398
1891 -0.0063438537064939736 -12.00412852384616 -0.00634532303083688 -12.004491641931235
1892 -0.0063436868833377956 -12.010472210729498 -0.006349547789432109 -12.010841189720667
1893 -0.006344202766194939 -12.016816413495693 -0.006346210348419845 -12.017187400069087
1894 -0.0063443893101066354 -12.0231608028058 -0.006343072862364352 -12.023530472931451
1895 -0.006343452469445765 -12.029504255275246 -0.006347926915623248 -12.029878399847075
1896 -0.0063439588062465194 -12.035848214081492 -0.006343558593653142 -12.036221958440727
1897 -0.006344035873189569 -12.042192249954681 -0.006343949539586902 -12.042565907980315
1898 -0.006343763251788914 -12.04853601320647 -0.00634184165392071 -12.048907749634235
1899 -0.006343662249855697 -12.054879675456325 -0.006331607582978904 -12.055239357217214
1900 -0.006343625043518842 -12.061223300499844 -0.006342832185328007 -12.061582189402543
1901 -0.006344297062605619 -12.06756759756245 -0.0063444026047363876 -12.067926592007279
1902 -0.006344029237516225 -12.073911626799966 -0.006344441580586136 -12.074271033587864
1903 -0.006344507215544581 -12.08025613401551 -0.006344288331456482 -12.080615321919321
1904 -0.0063440022757276894 -12.086600136291239 -0.006344335805624724 -12.086959657724947
1905 -0.006344207562506199 -12.092944343853745 -0.006343136192299426 -12.093302793917246
1906 -0.006344363116659224 -12.099288706970404 -0.006346653238870204 -12.099649447156116
1907 -0.006343813007697463 -12.105632519978101 -0.006342586246319115 -12.105992033402435
1908 -0.006343730469234287 -12.111976250447336 -0.006347565655596554 -12.112339599058032
1909 -0.006344475504010916 -12.118320725951348 -0.006341112568043173 -12.118680711626075
1910 -0.006345301494002342 -12.12466602744535 -0.006347052683122456 -12.125027764309197
1911 -0.006343916687183082 -12.131009944132533 -0.006341885006986558 -12.131369649316182
1912 -0.006344530335627496 -12.137354474468161 -0.006343950633890927 -12.137713599950073
1913 -0.006348548107780516 -12.143703022575941 -0.006341801304370165 -12.144055401254443
1914 -0.006345127406530082 -12.15004814998247 -0.006347722443751991 -12.150403123698196
1915 -0.006344726053066551 -12.156392876035538 -0.0063444395782426 -12.156747563276438
1916 -0.006344419787637889 -12.162737295823176 -0.006344721210189164 -12.163092284486627
1917 -0.006344551523216069 -12.169081847346392 -0.006344895344227552 -12.169437179830854
1918 -0.006344538694247603 -12.17542638604064 -0.006343868211843073 -12.175781048042698
1919 -0.006344466865994036 -12.181770852906633 -0.006342542613856495 -12.182123590656554
1920 -0.006347223999910057 -12.188118076906543 -0.006364595307968557 -12.188488185964522
1921 -0.006343203014694154 -12.194461279921237 -0.006344629405066371 -12.194832815369589
1922 -0.006344327819533646 -12.20080560774077 -0.006345400563441217 -12.20117821593303
1923 -0.0063443287741392854 -12.20714993651491 -0.006345526315271854 -12.207523742248302
1924 -0.006344775483012199 -12.213494711997921 -0.006346695544198156 -12.213870437792501
1925 -0.006344372616149485 -12.21983908461407 -0.006344627123326063 -12.220215064915827
1926 -0.006344985775649547 -12.22618407038972 -0.006390001368708908 -12.226605066284536
1927 -0.0063429764239117505 -12.232527046813633 -0.006345047289505601 -12.232950113574041
1928 -0.006343220104463398 -12.238870266918097 -0.00634303658735007 -12.23929315016139
1929 -0.0063436313066631556 -12.24521389822476 -0.006343922251835466 -12.245637072413226
1930 -0.006343468115665019 -12.251557366340425 -0.0063435824820771815 -12.251980654895304
1931 -0.006343467184342444 -12.257900833524767 -0.00634359335526824 -12.258324248250572
1932 -0.006343565741553902 -12.264244399266321 -0.006343561015091837 -12.264667809265664
1933 -0.006343521387316286 -12.270587920653638 -0.006343055423349142 -12.271010864689012
1934 -0.006343468837440014 -12.276931389491077 -0.006343062594532966 -12.277353927283546
1935 -0.0063437361037358645 -12.283275125594812 -0.006346156750805676 -12.28370008403435
1936 -0.0063422501785680655 -12.28961737577338 -0.006339738192036748 -12.290039822226387
1937 -0.006344647705554962 -12.295962023478936 -0.006340324296616018 -12.296380146523003
1938 -0.006343616079539061 -12.302305639558474 -0.0063434283714741465 -12.302723574894477
1939 -0.006343920854851604 -12.308649560413325 -0.006305939820595086 -12.309029514715073
1940 -0.006344580790027976 -12.314994141203353 -0.006345119210891426 -12.315374633925964
1941 -0.00634421044960618 -12.32133835165296 -0.006343125668354333 -12.32171775959432
1942 -0.006344468682073057 -12.327682820335033 -0.006343855941668153 -12.328061615535988
1943 -0.006344395107589662 -12.334027215442623 -0.006344734504818916 -12.334406350040807
1944 -0.006344448798336089 -12.340371664240958 -0.006345301680266857 -12.340751651721073
1945 -0.006344418413937092 -12.346716082654895 -0.0063440613215789195 -12.347095713042652
1946 -0.006344363931566477 -12.353060446586461 -0.006346061453223228 -12.353441774495876
1947 -0.006344773061573506 -12.359405219648036 -0.006353687308728695 -12.359795461804604
1948 -0.006344309076666832 -12.365749528724702 -0.00633968950714916 -12.366135151311752
1949 -0.006344180600717664 -12.37209370932542 -0.006344590429216623 -12.37247974174097
1950 -0.006343855173327029 -12.378437564498746 -0.006343040452338755 -12.378822782193309
1951 -0.006345136952586472 -12.384782701451332 -0.006345068360678852 -12.385167850553987
1952 -0.006344388448633253 -12.391127089899966 -0.006344611523672938 -12.39151246207766
1953 -0.006344348541460931 -12.397471438441427 -0.00634406665340066 -12.397856528731062
1954 -0.0063445327105000615 -12.403815971151927 -0.006345607223920524 -12.404202135954982
1955 -0.006344397435896099 -12.410160368587823 -0.0063436066964641215 -12.410545742651447
1956 -0.0063447159016504886 -12.416505084489474 -0.006338977045379579 -12.416884719696826
1957 -0.0063444907311350105 -12.422849575220608 -0.006346475449390709 -12.423231195146217
1958 -0.006344290729612112 -12.42919386595022 -0.006343286414630711 -12.429574481560847
1959 -0.006344389892183245 -12.435538255842403 -0.00634459457360208 -12.435919076134448
1960 -0.00634440933354199 -12.441882665175944 -0.00634476188570261 -12.442263838020152
1961 -0.006342659308575094 -12.44822532448452 -0.006358752935193479 -12.448622590955345
1962 -0.006344188982620835 -12.45456951346714 -0.006344231241382658 -12.454966822196727
1963 -0.006343965302221477 -12.460913478769362 -0.0063446147833019495 -12.46131143698003
1964 -0.006344078993424773 -12.467257557762787 -0.0063438878394663336 -12.467655324819496
1965 -0.006344309984706342 -12.473601867747494 -0.006344220461323857 -12.47399954528082
1966 -0.006343999831005931 -12.4799458675785 -0.006343120196834207 -12.480342665477655
1967 -0.006344587216153741 -12.486290454794654 -0.006343613029457629 -12.486686278507113
1968 -0.006344183371402324 -12.492634638166056 -0.00634508638177067 -12.493031364888884
1969 -0.006344371871091425 -12.498979010037147 -0.006343532097525894 -12.49937489698641
1970 -0.006344181671738625 -12.505323191708886 -0.006348918355070054 -12.50572381534148
1971 -0.006344270403496921 -12.511667462112383 -0.0063423072453588246 -12.512066122586837
1972 -0.006344382371753454 -12.518011844484137 -0.006344113987870515 -12.518410236574708
1973 -0.006343259965069592 -12.524355104449207 -0.006348041724413634 -12.524758278299121
1974 -0.006345613999292255 -12.530700718448498 -0.006330987252295017 -12.531089265551415
1975 -0.006344535900279879 -12.537045254348778 -0.006344136619009078 -12.537433402170425
1976 -0.006344189262017607 -12.543389443610796 -0.006345992418937385 -12.543779394589363
1977 -0.006345527502708137 -12.549734971113503 -0.006359157129190862 -12.550138551718554
1978 -0.0063441974809393285 -12.556079168594442 -0.0063430339796468616 -12.5564815856982
1979 -0.006344355922192335 -12.562423524516634 -0.0063445890787988905 -12.562826174777
1980 -0.006344496109522879 -12.568768020626157 -0.006345568737015128 -12.569171743514014
1981 -0.006344168866053224 -12.575112189492211 -0.006342774000950157 -12.575514517514964
1982 -0.0063442311249673365 -12.581456420617178 -0.006344136572442949 -12.581858654087407
1983 -0.006344516319222749 -12.5878009369364 -0.006352227181196213 -12.588210881268603
1984 -0.006344344583339989 -12.59414528151974 -0.006343448394909501 -12.594554329663513
1985 -0.006344417133368552 -12.600489698653108 -0.006343088834546507 -12.600897418498059
1986 -0.0063440064433962105 -12.606833705096504 -0.006342876027338207 -12.607240294525397
1987 -0.006344543839804828 -12.61317824893631 -0.0063426215434446934 -12.613582916068841
1988 -0.006342873722314834 -12.619521122658623 -0.006351441377773881 -12.619934357446615
1989 -0.006344239320605993 -12.62586536197923 -0.006343858852051199 -12.626278216298667
1990 -0.006344175268895924 -12.632209537248126 -0.006345388316549361 -12.632623604615217
1991 -0.00634349265601486 -12.638553029904141 -0.00634102753829211 -12.63896463215351
1992 -0.0063426004024222495 -12.644895630306564 -0.006320633529685438 -12.645285265683196
1993 -0.006344709009863436 -12.651240339316427 -0.0063465835060924295 -12.651631849189288
1994 -0.006344682513736188 -12.657585021830164 -0.006344122462905943 -12.657975971652194
1995 -0.006344863050617278 -12.663929884880782 -0.00634293919429183 -12.664318910846486
1996 -0.00634393731597811 -12.67027382219676 -0.006347479321993888 -12.67066639016848
1997 -0.006344727636314928 -12.676618549833075 -0.0063457651762291786 -12.677012155344709
1998 -0.006345486524514854 -12.682964036357589 -0.0063429638277739285 -12.683355119172482
1999 -0.006345239887014032 -12.689309276244604 -0.006345996470190585 -12.689701115642674
2000 -0.006344201019965112 -12.69565347726457 -0.0063424170017242435 -12.696043532644397
