# Supplementary material for: Learning nonequilibrium statistical mechanics and dynamical phase transitions
Source: Nat Commun. 2024 Feb 6;15:1117. doi: 10.1038/s41467-024-45172-8 (PMC10847122; doi:10.1038/s41467-024-45172-8)
Supplement: Supplementary file 4 — Supplementary Data 1 [file 41467_2024_45172_MOESM4_ESM.zip › DPT-main/PlotTemplate/plot_KL_divergence/out/finite_time/SE/L4_D2W32K5_E100BS1k/logs-1.75/log.txt]

1 -0.00574285127222538 -0.00574285127222538 -0.005743799195624888 -0.005743799195624888
2 -0.00574241483118385 -0.01148526610340923 -0.005742567707784474 -0.011486366903409363
3 -0.0057400010991841555 -0.017225267202593385 -0.005740227014757693 -0.017226593918167055
4 -0.005739866686053574 -0.02296513388864696 -0.0057399080134928225 -0.022966501931659878
5 -0.00573826152831316 -0.02870339541696012 -0.005738549795933068 -0.028705051727592946
6 -0.00573781228158623 -0.03444120769854635 -0.00573842846788466 -0.034443480195477605
7 -0.00573342451825738 -0.04017463221680373 -0.005734110926277935 -0.04017759112175554
8 -0.005732352752238512 -0.04590698496904224 -0.00573214974720031 -0.04590974086895585
9 -0.005730171059258282 -0.051637156028300525 -0.0057303851004689935 -0.05164012596942484
10 -0.005727542145177722 -0.057364698173478244 -0.005727802636101842 -0.05736792860552668
11 -0.005731576308608055 -0.0630962744820863 -0.005732325208373368 -0.06310025381390005
12 -0.005729047930799425 -0.06882532241288572 -0.005728476005606354 -0.06882872981950641
13 -0.005727387475781142 -0.07455270988866686 -0.005727034504525363 -0.07455576432403177
14 -0.005724994069896639 -0.0802777039585635 -0.005725031439214945 -0.08028079576324672
15 -0.005725666461512446 -0.08600337042007594 -0.005726206046529114 -0.08600700180977583
16 -0.005723544023931026 -0.09172691444400696 -0.005723838554695248 -0.09173084036447107
17 -0.0057213939493522045 -0.09744830839335916 -0.005721158580854535 -0.09745199894532561
18 -0.005718801915645599 -0.10316711030900476 -0.005718370852991939 -0.10317036979831755
19 -0.0057202925672754645 -0.10888740287628022 -0.005718953185714781 -0.10888932298403232
20 -0.005716534401290119 -0.11460393727757034 -0.005718348221853376 -0.1146076712058857
21 -0.005717503582127392 -0.12032144085969773 -0.0057121629128232595 -0.12031983411870896
22 -0.005715733021497726 -0.12603717388119545 -0.005713623343035578 -0.12603345746174455
23 -0.005715694581158459 -0.1317528684623539 -0.005712352017872036 -0.1317458094796166
24 -0.0057058949954807755 -0.13745876345783467 -0.0057333694538101556 -0.13747917893342673
25 -0.005715742614120245 -0.14317450607195492 -0.005715481797233224 -0.14319466073065995
26 -0.0057158454088494185 -0.14889035148080434 -0.005714427051134408 -0.14890908778179435
27 -0.005713780270889401 -0.15460413175169374 -0.005718205799348652 -0.154627293581143
28 -0.005724606779403984 -0.16032873853109772 -0.005696803308092057 -0.16032409688923505
29 -0.005711366632021963 -0.16604010516311968 -0.005707990075461566 -0.16603208696469662
30 -0.005713488720357418 -0.1717535938834771 -0.005713187344372273 -0.17174527430906888
31 -0.005707565322518348 -0.17746115920599545 -0.005716840084642172 -0.17746211439371107
32 -0.0057079285150393845 -0.18316908772103482 -0.005704828491434455 -0.1831669428851455
33 -0.005701917223632336 -0.18887100494466716 -0.0057470645289868115 -0.18891400741413233
34 -0.005704421433620155 -0.19457542637828731 -0.005699827056378126 -0.19461383447051045
35 -0.005706804106011987 -0.2002822304842993 -0.005709544476121664 -0.2003233789466321
36 -0.005707041779533029 -0.20598927226383232 -0.005702951154671609 -0.20602633010130372
37 -0.005704760295338928 -0.21169403255917124 -0.005704979691654444 -0.21173130979295818
38 -0.005702415551058948 -0.21739644811023018 -0.005704627675004304 -0.21743593746796247
39 -0.005708573735319078 -0.22310502184554926 -0.005697639170102775 -0.22313357663806524
40 -0.0057003236375749115 -0.22880534548312417 -0.005712503707036376 -0.22884608034510162
41 -0.00570641162339598 -0.23451175710652014 -0.005701106484048068 -0.23454718682914968
42 -0.005704577406868338 -0.24021633451338847 -0.005717124068178236 -0.24026431089732792
43 -0.005706943431869149 -0.24592327794525762 -0.00571892992593348 -0.2459832408232614
44 -0.0056966562056913975 -0.251619934150949 -0.005702419555746019 -0.2516856603790074
45 -0.005698851007036865 -0.2573187851579859 -0.005702561954967678 -0.25738822233397507
46 -0.005699607799760998 -0.26301839295774687 -0.0057046307483688 -0.26309285308234387
47 -0.005696125165559352 -0.2687145181233062 -0.005703201168216765 -0.26879605425056063
48 -0.005698910215869546 -0.27441342833917576 -0.005699240649119019 -0.27449529489967966
49 -0.0056997418869286776 -0.28011317022610444 -0.005693632340990007 -0.2801889272406697
50 -0.005694199888966978 -0.2858073701150714 -0.005697823385708034 -0.2858867506263777
51 -0.005697885761037469 -0.29150525587610887 -0.0056979762157425284 -0.2915847268421202
52 -0.005703436164185405 -0.29720869204029426 -0.0057452003937214615 -0.2973299272358417
53 -0.005695174192078411 -0.3029038662323727 -0.005697025405243039 -0.3030269526410847
54 -0.0056949855061247945 -0.3085988517384975 -0.00570833208039403 -0.3087352847214787
55 -0.005696865823119878 -0.3142957175616174 -0.005688756820745766 -0.3144240415422245
56 -0.0056927736382931474 -0.3199884911999105 -0.005688229110091925 -0.3201122706523164
57 -0.005705193127505481 -0.325693684327416 -0.005772482068277895 -0.3258847527205943
58 -0.005692391796037555 -0.33138607612345355 -0.00569325452670455 -0.33157800724729886
59 -0.005690393503755331 -0.3370764696272089 -0.005692854593507946 -0.3372708618408068
60 -0.005688901129178703 -0.3427653707563876 -0.005692234681919217 -0.342963096522726
61 -0.005691202916204929 -0.34845657367259253 -0.005702488729730249 -0.3486655852524562
62 -0.005687691760249436 -0.35414426543284194 -0.005674779159016907 -0.35434036441147315
63 -0.005687907617539167 -0.3598321730503811 -0.0056872867513448 -0.36002765116281793
64 -0.00568988798186183 -0.36552206103224294 -0.005688761523924768 -0.3657164126867427
65 -0.00568740617018193 -0.37120946720242487 -0.005674783512949944 -0.37139119619969263
66 -0.005692382110282779 -0.37690184931270765 -0.005689167487435043 -0.37708036368712766
67 -0.005687951063737273 -0.3825898003764449 -0.0056895801797509195 -0.38276994386687857
68 -0.005689486814662814 -0.3882792871911077 -0.005687555577605963 -0.38845749944448454
69 -0.00573025040794164 -0.39400953759904933 -0.00564073275309056 -0.3940982321975751
70 -0.0056958460249006745 -0.39970538362395003 -0.005697181471623481 -0.3997954136691986
71 -0.005693225841969252 -0.40539860946591927 -0.005694803828373551 -0.40549021749757214
72 -0.0056909839389845725 -0.41108959340490386 -0.005689468071796 -0.4111796855693681
73 -0.005691234325058758 -0.4167808277299626 -0.005690404702909291 -0.4168700902722774
74 -0.005691228085197508 -0.4224720558151601 -0.005695421970449388 -0.42256551224272676
75 -0.0056909752311185 -0.4281630310462786 -0.00568707708735019 -0.4282525893300769
76 -0.005690003954805433 -0.4338530350010841 -0.005690881633199751 -0.4339434709632767
77 -0.0056956777116283774 -0.43954871271271245 -0.005660726549103856 -0.43960419751238056
78 -0.005692436406388879 -0.44524114911910134 -0.0056908537400886415 -0.4452950512524692
79 -0.0056917300214990975 -0.45093287914060043 -0.005696724215522408 -0.45099177546799163
80 -0.005686622788198292 -0.45661950192879874 -0.005695182038471103 -0.4566869575064627
81 -0.00568914411123842 -0.4623086460400372 -0.005693285493180156 -0.46238024299964287
82 -0.005689189024269581 -0.46799783506430676 -0.005691728671081364 -0.46807197167072423
83 -0.005689639179036021 -0.4736874742433428 -0.005694954609498382 -0.4737669262802226
84 -0.0056896413210779425 -0.47937711556442075 -0.005685367551632225 -0.47945229383185484
85 -0.005687708151526749 -0.4850648237159475 -0.005688863038085401 -0.48514115686994025
86 -0.005690686195157469 -0.49075550991110495 -0.0056899976916611195 -0.49083115456160137
87 -0.005687189241871238 -0.4964426991529762 -0.005685605062171817 -0.4965167596237732
88 -0.005685611208900809 -0.502128310361877 -0.005683249537833035 -0.5022000091616062
89 -0.005688114790245891 -0.5078164251521229 -0.005687003466300666 -0.5078870126279069
90 -0.005687648500315845 -0.5135040736524388 -0.005693012825213372 -0.5135800254531203
91 -0.0056860415730625394 -0.5191901152255013 -0.005678407498635352 -0.5192584329517557
92 -0.0056863150792196395 -0.524876430304721 -0.005684241978451609 -0.5249426749302073
93 -0.005685868090949953 -0.5305622983956709 -0.0056909735081717375 -0.530633648438379
94 -0.005748422164469957 -0.5363107205601408 -0.00595066228415817 -0.5365843107225372
95 -0.005683069536462426 -0.5419937900966033 -0.005686823558062315 -0.5422711342805995
96 -0.005680200760252774 -0.5476739908568561 -0.005679440661333501 -0.547950574941933
97 -0.005678949505090713 -0.5533529403619468 -0.005677728657610714 -0.5536283035995437
98 -0.005679491977207363 -0.5590324323391542 -0.005679169064387679 -0.5593074726639314
99 -0.005680655664764345 -0.5647130880039186 -0.005679186224006117 -0.5649866588879375
100 -0.00568024565000087 -0.5703933336539195 -0.005680315429344773 -0.5706669743172823
101 -0.005680141691118479 -0.576073475345038 -0.005678686336614192 -0.5763456606538965
102 -0.005681212735362351 -0.5817546880804004 -0.005667218891903758 -0.5820128795458003
103 -0.0056475043762475256 -0.5874021924566479 -0.005535436468198896 -0.5875483160139992
104 -0.005687008611857891 -0.5930892010685058 -0.005686329212039709 -0.5932346452260389
105 -0.005683517130091786 -0.5987727181985976 -0.005683675897307694 -0.5989183211233465
106 -0.00568219197448343 -0.604454910173081 -0.005686525534838438 -0.6046048466581849
107 -0.005682244873605668 -0.6101371550466866 -0.005679290415719152 -0.610284137073904
108 -0.005683264369145036 -0.6158204194158317 -0.005812818417325616 -0.6160969554912297
109 -0.005677405069582165 -0.6214978244854138 -0.0056747783906757835 -0.6217717338819054
110 -0.005678625218570233 -0.627176449703984 -0.005678792297840118 -0.6274505261797455
111 -0.005679381685331464 -0.6328558313893154 -0.005680067278444767 -0.6331305934581902
112 -0.005678228428587317 -0.6385340598179028 -0.005676850280724466 -0.6388074437389147
113 -0.005678035574965179 -0.644212095392868 -0.0056670354679226875 -0.6444744792068374
114 -0.0056793480180203915 -0.6498914434108883 -0.005683410004712642 -0.65015788921155
115 -0.005677348515018821 -0.6555687919259071 -0.005677573452703655 -0.6558354626642537
116 -0.00567358888220042 -0.6612423808081075 -0.005696705845184624 -0.6615321685094384
117 -0.005678536836057901 -0.6669209176441654 -0.005680596199817955 -0.6672127647092564
118 -0.005678158765658736 -0.6725990764098241 -0.005677312752231956 -0.6728900774614883
119 -0.00568080716766417 -0.6782798835774883 -0.005697185196913779 -0.6785872626584021
120 -0.005678362143225968 -0.6839582457207142 -0.005684705451130867 -0.684271968109533
121 -0.005671184766106308 -0.6896294304868205 -0.0056859941454604265 -0.6899579622549934
122 -0.005677499994635582 -0.6953069304814561 -0.005670964671298862 -0.6956289269262923
123 -0.0056772405514493585 -0.7009841710329054 -0.005679074837826192 -0.7013080017641184
124 -0.0056745796231552955 -0.7066587506560608 -0.005702913249842822 -0.7070109150139613
125 -0.00567363384179771 -0.7123323844978585 -0.005659167398698628 -0.7126700824126599
126 -0.0056762077612802385 -0.7180085922591387 -0.005675413669086993 -0.7183454960817469
127 -0.005676056141965091 -0.7236846484011038 -0.005673380335792899 -0.7240188764175398
128 -0.00567608184646815 -0.729360730247572 -0.005671956413425505 -0.7296908328309654
129 -0.005664773168973625 -0.7350255034165456 -0.005702949385158718 -0.7353937822161241
130 -0.005676064337603748 -0.7407015677541493 -0.005673101381398737 -0.7410668835975228
131 -0.005675771436654031 -0.7463773391908033 -0.005675778212025762 -0.7467426618095486
132 -0.00567504686769098 -0.7520523860584942 -0.005674304603599012 -0.7524169664131476
133 -0.005676250415854156 -0.7577286364743484 -0.005674425372853875 -0.7580913917860015
134 -0.005675427336245775 -0.7634040638105942 -0.005677660694345832 -0.7637690524803473
135 -0.005676613608375192 -0.7690806774189695 -0.00567233138717711 -0.7694413838675245
136 -0.005677239736542106 -0.7747579171555116 -0.0056753120152279735 -0.7751166958827524
137 -0.0056746288202703 -0.7804325459757818 -0.00571942247916013 -0.7808361183619126
138 -0.0056756956735625865 -0.7861082416493445 -0.0056779708480462435 -0.7865140892099588
139 -0.005675194249488413 -0.7917834358988328 -0.005672698095440865 -0.7921867873053997
140 -0.005675395065918565 -0.7974588309647513 -0.0056768880458548665 -0.7978636753512546
141 -0.005674240435473621 -0.8031330714002249 -0.005675486591644585 -0.8035391619428992
142 -0.005674595083110035 -0.808807666483335 -0.005675567407160997 -0.8092147293500602
143 -0.005675528943538666 -0.8144831954268736 -0.005675095971673727 -0.8148898253217339
144 -0.005677263415418565 -0.8201604588422922 -0.005732196685858071 -0.820622022007592
145 -0.00567299029789865 -0.8258334491401909 -0.005668668355792761 -0.8262906903633848
146 -0.0056748214643448595 -0.8315082706045357 -0.00567612808663398 -0.8319668184500187
147 -0.005674090492539108 -0.8371823610970748 -0.005662239692173898 -0.8376290581421927
148 -0.005674358550459146 -0.842856719647534 -0.005692795803770423 -0.8433218539459632
149 -0.005675419024191797 -0.8485321386717257 -0.005665576714091003 -0.8489874306600541
150 -0.005673739174380898 -0.8542058778461066 -0.005673951399512589 -0.8546613820595667
151 -0.005672374647110701 -0.8598782524932173 -0.005651403311640024 -0.8603127853712067
152 -0.005675617419183254 -0.8655538699124005 -0.005695296172052622 -0.8660080815432594
153 -0.005674294126220047 -0.8712281640386205 -0.0056575295515358445 -0.8716656110947952
154 -0.00567531727720052 -0.876903481315821 -0.005677962419576943 -0.8773435735143722
155 -0.005675051128491759 -0.8825785324443127 -0.005671771429479122 -0.8830153449438514
156 -0.005674464325420558 -0.8882529967697332 -0.005666694650426507 -0.8886820395942778
157 -0.005672389874234796 -0.893925386643968 -0.005637241783551872 -0.8943192813778297
158 -0.005675185308791697 -0.8996005719527598 -0.0056776329409331085 -0.8999969143187628
159 -0.0056752951350063086 -0.9052758670877661 -0.005676182126626373 -0.9056730964453892
160 -0.005678382026962936 -0.910954249114729 -0.0057389877503737806 -0.9114120841957629
161 -0.005673501058481634 -0.9166277501732106 -0.005676684947684407 -0.9170887691434473
162 -0.005673385644331575 -0.9223011358175423 -0.005675903707742691 -0.92276467285119
163 -0.005673847976140678 -0.9279749837936829 -0.005674379668198526 -0.9284390525193885
164 -0.005673031602054834 -0.9336480153957377 -0.005675117438659072 -0.9341141699580476
165 -0.005671551078557968 -0.9393195664742957 -0.005668451287783682 -0.9397826212458313
166 -0.005668322299607098 -0.9449878887739028 -0.0057123672449961305 -0.9454949884908275
167 -0.005670305318199098 -0.950658194092102 -0.005682002892717719 -0.9511769913835452
168 -0.005672253970988095 -0.9563304480630901 -0.005673402361571789 -0.9568503937451169
169 -0.005672766990028322 -0.9620032150531184 -0.005668766610324383 -0.9625191603554413
170 -0.0056715500075370075 -0.9676747650606554 -0.005670859850943089 -0.9681900202063843
171 -0.005670859920792281 -0.9733456249814477 -0.005673865904100239 -0.9738638861104846
172 -0.005669455020688474 -0.9790150800021362 -0.005744174425490201 -0.9796080605359748
173 -0.005672177858650684 -0.9846872578607869 -0.00566512665245682 -0.9852731871884316
174 -0.005671274405904115 -0.990358532266691 -0.005667198286391795 -0.9909403854748234
175 -0.00567098930478096 -0.996029521571472 -0.005670762760564685 -0.9966111482353881
176 -0.005676577985286713 -1.0017060995567586 -0.005725562409497798 -1.002336710644886
177 -0.005671487166546285 -1.0073775867233048 -0.0056733957724645736 -1.0080101064173506
178 -0.005671997950412333 -1.013049584673717 -0.005694223358295858 -1.0137043297756465
179 -0.005669074598699808 -1.018718659272417 -0.005674181715585291 -1.0193785114912317
180 -0.0056701214518398045 -1.0243887807242567 -0.0056684223469346765 -1.0250469338381665
181 -0.005669966875575483 -1.0300587475998322 -0.0056639334186911585 -1.0307108672568577
182 -0.0056685674469918014 -1.035727315046824 -0.005672204145230353 -1.036383071402088
183 -0.005668711801990867 -1.041396026848815 -0.005670178378932178 -1.0420532497810202
184 -0.005671009491197765 -1.0470670363400127 -0.005665953503921628 -1.0477192032849418
185 -0.005670588649809361 -1.0527376249898222 -0.00567734360229224 -1.0533965468872342
186 -0.0056704951915889975 -1.058408120181411 -0.005583925964310765 -1.0589804728515448
187 -0.00567165482789278 -1.0640797750093038 -0.005666465847752988 -1.0646469386992978
188 -0.005673074466176331 -1.0697528494754802 -0.005671601835638284 -1.070318540534936
189 -0.005672286497429013 -1.0754251359729092 -0.005672053107991815 -1.075990593642928
190 -0.005672602215781808 -1.081097738188691 -0.005672833835706115 -1.081663427478634
191 -0.005671785585582257 -1.0867695237742734 -0.0056726916693150995 -1.0873361191479491
192 -0.005672470503486693 -1.0924419942777601 -0.005674650310538709 -1.0930107694584879
193 -0.00567374462261796 -1.0981157389003782 -0.0056720605120062825 -1.098682829970494
194 -0.00567215580958873 -1.1037878947099669 -0.005657563148997724 -1.1043403931194917
195 -0.005674233310855925 -1.1094621280208228 -0.005670381826348603 -1.1100107749458403
196 -0.005675188871100545 -1.1151373168919234 -0.005658590979874134 -1.1156693659257144
197 -0.00567517385352403 -1.1208124907454475 -0.005684977234341204 -1.1213543431600557
198 -0.005672306939959526 -1.126484797685407 -0.00567010750528425 -1.12702445066534
199 -0.005673133861273527 -1.1321579315466805 -0.005677522858604789 -1.1327019735239447
200 -0.005673539312556386 -1.137831470859237 -0.005675489036366344 -1.1383774625603111
201 -0.005672788852825761 -1.1435042597120628 -0.005670922179706395 -1.1440483847400176
202 -0.0056721231201663615 -1.1491763828322292 -0.005677715269848704 -1.1497261000098662
203 -0.005670495377853513 -1.1548468782100827 -0.005769711011089385 -1.1554958110209557
204 -0.005670467065647245 -1.16051734527573 -0.005677783116698265 -1.161173594137654
205 -0.0056699599837884305 -1.1661873052595184 -0.005671198340132832 -1.1668447924777867
206 -0.0056699240580201146 -1.1718572293175384 -0.005668708635494113 -1.1725135011132808
207 -0.005669789854437113 -1.1775270191719756 -0.005669434391893447 -1.1781829355051743
208 -0.005670282291248441 -1.183197301463224 -0.0056692018872126935 -1.183852137392387
209 -0.005669283168390393 -1.1888665846316144 -0.005667829280719161 -1.189519966673106
210 -0.005669805803336203 -1.1945363904349506 -0.005672705755569041 -1.195192672428675
211 -0.00567186726257205 -1.2002082576975226 -0.005798772838898003 -1.200991445267573
212 -0.00566830940078944 -1.205876567098312 -0.005662038107402623 -1.2066534833749756
213 -0.005667038494721055 -1.211543605593033 -0.005667825345881283 -1.2123213087208569
214 -0.005667993985116482 -1.2172115995781496 -0.005669279443100095 -1.217990588163957
215 -0.0056673774495720865 -1.2228789770277217 -0.005668384418822825 -1.2236589725827798
216 -0.005667783017270267 -1.228546760044992 -0.005667082127183675 -1.2293260547099634
217 -0.005668310797773302 -1.2342150708427653 -0.005667812889441848 -1.2349938675994052
218 -0.005667660664767027 -1.2398827315075323 -0.0056668022647500035 -1.2406606698641551
219 -0.005669394577853382 -1.2455521260853857 -0.005668870359659195 -1.2463295402238144
220 -0.0056675188709050415 -1.2512196449562907 -0.005665726587176323 -1.2519952668109906
221 -0.005667334725148976 -1.2568869796814397 -0.0056592878885567185 -1.2576545546995472
222 -0.005668092845007777 -1.2625550725264474 -0.005667738243937492 -1.2633222929434846
223 -0.0056675334693863984 -1.2682226059958337 -0.005645938403904438 -1.2689682313473891
224 -0.005670071905478835 -1.2738926779013124 -0.005672253365628421 -1.2746404847130175
225 -0.005669811111874879 -1.2795624890131874 -0.005669306521303952 -1.2803097912343215
226 -0.005669346847571433 -1.2852318358607588 -0.005668989103287459 -1.285978780337609
227 -0.005669556558132172 -1.290901392418891 -0.005671785748563707 -1.2916505660861728
228 -0.005671517271548509 -1.2965729096904395 -0.005838922155089676 -1.2974894882412624
229 -0.005666346522048116 -1.3022392562124876 -0.005663104588165879 -1.3031525928294283
230 -0.005665642488747835 -1.3079048987012354 -0.005665020737797022 -1.3088176135672254
231 -0.00566642708145082 -1.3135713257826862 -0.005667129554785788 -1.3144847431220112
232 -0.005666169547475874 -1.319237495330162 -0.005667578987777233 -1.3201523221097884
233 -0.005665798718109727 -1.3249032940482717 -0.005666473414748907 -1.3258187955245373
234 -0.0056664214702323076 -1.330569715518504 -0.00566472637001425 -1.3314835218945515
235 -0.005667125433683395 -1.3362368409521872 -0.005668744607828557 -1.33715226650238
236 -0.0056674639927223325 -1.3419043049449095 -0.005667804810218513 -1.3428200713125986
237 -0.005668925261124969 -1.3475732302060346 -0.0056699834996834396 -1.348490054812282
238 -0.005668060039170086 -1.3532412902452047 -0.005673292418941855 -1.3541633472312238
239 -0.005665787192992866 -1.3589070774381975 -0.005676960805431008 -1.3598403080366548
240 -0.005667649209499359 -1.3645747266476969 -0.005665487772785127 -1.3655057958094399
241 -0.0056675907224416735 -1.3702423173701386 -0.005662485538050532 -1.3711682813474904
242 -0.005667469976469874 -1.3759097873466084 -0.005666266032494605 -1.376834547379985
243 -0.005667089647613466 -1.3815768769942218 -0.005665606004185975 -1.382500153384171
244 -0.005664335750043392 -1.3872412127442653 -0.005682954960502684 -1.3881831083446736
245 -0.005666387104429305 -1.3929075998486946 -0.005670943041332066 -1.3938540513860056
246 -0.005666860099881888 -1.3985744599485765 -0.00566778916399926 -1.399521840550005
247 -0.005667855963110924 -1.4042423159116875 -0.005663653276860714 -1.4051854938268658
248 -0.005667419941164553 -1.409909735852852 -0.005665586865507066 -1.4108510806923729
249 -0.005667138611897826 -1.41557687446475 -0.00567321504931897 -1.416524295741692
250 -0.005666708154603839 -1.4212435826193537 -0.005680258711799979 -1.4222045544534918
251 -0.005668581230565906 -1.4269121638499196 -0.005681714415550232 -1.4278862688690421
252 -0.0056672906270250675 -1.4325794544769446 -0.005666423076763749 -1.433552691945806
253 -0.005667870631441474 -1.438247325108386 -0.005667241173796356 -1.4392199331196023
254 -0.005668184068053961 -1.44391550917644 -0.005670745437964797 -1.444890678557567
255 -0.005665580229833722 -1.4495810894062737 -0.005656190449371934 -1.450546869006939
256 -0.005666152108460665 -1.4552472415147344 -0.005669214646331966 -1.456216083653271
257 -0.005666112899780274 -1.4609133544145148 -0.00566553974058479 -1.4618816233938556
258 -0.005670793307945132 -1.46658414772246 -0.005700594559311867 -1.4675822179531675
259 -0.0056674194289371375 -1.4722515671513972 -0.005670435097999871 -1.4732526530511674
260 -0.005666855769231915 -1.477918422920629 -0.005666882661171257 -1.4789195357123386
261 -0.005666984827257693 -1.4835854077478867 -0.005662189656868577 -1.484581725369207
262 -0.005667913914658129 -1.4892533216625448 -0.005667970445938408 -1.4902496958151454
263 -0.0056682384572923185 -1.4949215601198371 -0.005668225302360952 -1.4959179211175064
264 -0.005665091308765113 -1.5005866514286021 -0.005675527011044323 -1.5015934481285507
265 -0.005671672523021698 -1.5062583239516238 -0.005635039485059679 -1.5072284876136104
266 -0.005668659694492817 -1.5119269836461167 -0.005667413352057338 -1.5128959009656677
267 -0.005668507819063961 -1.5175954914651806 -0.005669257417321205 -1.5185651583829889
268 -0.005667719291523099 -1.5232632107567037 -0.005667461641132831 -1.5242326200241216
269 -0.005669712508097291 -1.528932923264801 -0.005657924176193774 -1.5298905442003154
270 -0.005668873270042241 -1.5346017965348433 -0.005665310123004019 -1.5355558543233194
271 -0.005668187118135393 -1.5402699836529787 -0.005678131780587137 -1.5412339861039066
272 -0.005668413639068603 -1.5459383972920473 -0.0056718224193900825 -1.5469058085232967
273 -0.005682012042962014 -1.5516204093350092 -0.005729389190673828 -1.5526351977139705
274 -0.00566722396761179 -1.557287633302621 -0.005669512134045362 -1.5583047098480158
275 -0.0056661479640752075 -1.5629537812666963 -0.005665854434482753 -1.5639705642824986
276 -0.005668353661894799 -1.5686221349285911 -0.005671882699243724 -1.5696424469817423
277 -0.0056678229477256535 -1.5742899578763168 -0.0056649688864126805 -1.575307415868155
278 -0.0056672417325899 -1.5799571996089066 -0.005667354795150459 -1.5809747706633055
279 -0.005667164828628302 -1.585624364437535 -0.0056751466821879145 -1.5866499173454933
280 -0.0056688989745453 -1.5912932634120802 -0.0056623882381245496 -1.592312305583618
281 -0.00566714487504214 -1.5969604082871223 -0.00566896190866828 -1.5979812674922862
282 -0.005667647859081626 -1.6026280561462038 -0.005649791983887553 -1.6036310594761738
283 -0.005668458412401378 -1.6082965145586052 -0.005670424387790263 -1.609301483863964
284 -0.005667756963521242 -1.6139642715221265 -0.005665205651894212 -1.6149666895158583
285 -0.0056672434788197276 -1.6196315150009462 -0.005669659818522632 -1.620636349334381
286 -0.005665948707610368 -1.6252974637085564 -0.005659331777133047 -1.626295681111514
287 -0.005668879114091396 -1.6309663428226477 -0.005667592468671501 -1.6319632735801854
288 -0.005668139876797795 -1.6366344826994454 -0.005668801302090287 -1.6376320748822757
289 -0.005667913891375065 -1.6423023965908206 -0.005671176756732166 -1.6433032516390078
290 -0.005668988241814077 -1.6479713848326347 -0.005662796669639647 -1.6489660483086475
291 -0.005669286381453276 -1.653640671214088 -0.005673876171931625 -1.6546399244805792
292 -0.005668599624186754 -1.6593092708382748 -0.0056676867883652445 -1.6603076112689443
293 -0.005667669861577451 -1.6649769406998522 -0.0056800404097884895 -1.6659876516787329
294 -0.005667527019977569 -1.6706444677198298 -0.005652757338248193 -1.671640409016981
295 -0.005668871640227735 -1.6763133393600576 -0.005670262104831636 -1.6773106711218126
296 -0.005668363044969737 -1.6819817024050272 -0.005670365109108388 -1.682981036230921
297 -0.005672400258481503 -1.6876541026635088 -0.005682419030927121 -1.688663455261848
298 -0.005668225069530308 -1.6933223277330391 -0.005667257378809154 -1.6943307126406573
299 -0.00566876579541713 -1.6989910935284562 -0.005668638972565532 -1.6999993516132228
300 -0.005667133070528507 -1.7046582265989847 -0.005664531467482447 -1.7056638830807052
301 -0.005676842853426933 -1.7103350694524115 -0.005724981636740267 -1.7113888647174453
302 -0.005668329517357051 -1.7160033989697685 -0.005668783350847662 -1.717057648068293
303 -0.005667460360564291 -1.7216708593303327 -0.005666816560551524 -1.7227244646288447
304 -0.005666497652418912 -1.7273373569827517 -0.005672231828793883 -1.7283966964576385
305 -0.005673663900233805 -1.7330110208829854 -0.005697031202726066 -1.7340937276603645
306 -0.005667194235138595 -1.738678215118124 -0.005676983087323606 -1.739770710747688
307 -0.005667638196609914 -1.7443458533147338 -0.00566521012224257 -1.7454359208699306
308 -0.005670604342594743 -1.7500164576573285 -0.005671390308998525 -1.751107311178929
309 -0.00566676021553576 -1.7556832178728643 -0.005667908769100905 -1.75677521994803
310 -0.0056673669256269935 -1.7613505847984914 -0.005663935071788728 -1.7624391550198186
311 -0.005667830700986087 -1.7670184154994775 -0.005667247669771313 -1.7681064026895899
312 -0.005667909560725093 -1.7726863250602025 -0.005667876871302724 -1.7737742795608926
313 -0.005667595518752932 -1.7783539205789554 -0.005666952766478062 -1.7794412323273707
314 -0.005665759486146271 -1.7840196800651016 -0.005653289821930229 -1.7850945221493009
315 -0.0056657233275473114 -1.7896854033926488 -0.00565042900852859 -1.7907449511578295
316 -0.005668461974710226 -1.795353865367359 -0.005668150843121111 -1.7964131020009506
317 -0.005667509324848652 -1.8010213746922077 -0.005670467554591596 -1.8020835695555422
318 -0.005668691755272448 -1.80669006644748 -0.00567425221670419 -1.8077578217722463
319 -0.005662159551866353 -1.8123522259993465 -0.005702322674915194 -1.8134601444471614
320 -0.0056669193552806975 -1.8180191453546273 -0.00566663306672126 -1.8191267775138826
321 -0.005667566624470055 -1.8236867119790974 -0.005668269190937281 -1.82479504670482
322 -0.005667066178284585 -1.8293537781573819 -0.0056598874973133205 -1.8304549342021332
323 -0.005668841046281159 -1.835022619203663 -0.00567498249001801 -1.8361299166921512
324 -0.005668491055257618 -1.8406911102589205 -0.005669097951613367 -1.8417990146437646
325 -0.005665130936540664 -1.8463562411954613 -0.005657689669169486 -1.8474567043129342
326 -0.005667421454563737 -1.852023662650025 -0.005666103027760982 -1.8531228073406951
327 -0.0056681691901758315 -1.857691831840201 -0.005671243346296251 -1.8587940506869913
328 -0.005667429999448359 -1.8633592618396493 -0.005668545747175813 -1.8644625964341672
329 -0.005666395230218768 -1.869025657069868 -0.005666215810924769 -1.870128812245092
330 -0.005674298829399049 -1.874699955899267 -0.005664665764197707 -1.8757934780092897
331 -0.005667596706189215 -1.8803675526054562 -0.005667878035455942 -1.8814613560447457
332 -0.005668374756351113 -1.8860359273618073 -0.005667687556706369 -1.887129043601452
333 -0.005667926394380629 -1.8917038537561879 -0.005667213047854602 -1.8927962566493066
334 -0.005668543791398406 -1.8973723975475862 -0.005669173528440296 -1.8984654301777468
335 -0.00566840919200331 -1.9030408067395896 -0.005664878711104393 -1.9041303088888513
336 -0.0056675552856177095 -1.9087083620252074 -0.00569624244235456 -1.9098265513312058
337 -0.005667283060029149 -1.9143756450852365 -0.005667511257342994 -1.9154940625885488
338 -0.005667701456695795 -1.9200433465419322 -0.005668176268227398 -1.9211622388567762
339 -0.005668094614520669 -1.9257114411564529 -0.005665968707762659 -1.9268282075645389
340 -0.005667878105305136 -1.931379319261758 -0.005669591273181141 -1.93249779883772
341 -0.005666806385852397 -1.9370461256476106 -0.005667271791025996 -1.938165070628746
342 -0.005667899083346128 -1.9427140247309567 -0.005668345931917429 -1.9438334165606634
343 -0.005668249423615634 -1.9483822741545722 -0.0056684850715100765 -1.9495019016321735
344 -0.0056679610861465335 -1.9540502352407187 -0.005665610660798848 -1.9551675122929724
345 -0.005666195903904736 -1.9597164311446236 -0.0056697768857702615 -1.9608372891787427
346 -0.005668383021838963 -1.9653848141664625 -0.005666881543584168 -1.9665041707223267
347 -0.005668188887648284 -1.9710530030541107 -0.0056669136043637994 -1.9721710843266906
348 -0.005662894481793046 -1.9767158975359038 -0.005701461480930448 -1.9778725458076212
349 -0.00566627059597522 -1.982382168131879 -0.005659453151747584 -1.9835319989593687
350 -0.00566882521379739 -1.9880509933456763 -0.005682678846642375 -1.9892146778060111
351 -0.0056643082527443765 -1.9937153015984206 -0.005651073576882481 -1.9948657513828936
352 -0.005669609224423766 -1.9993849108228443 -0.00567726215813309 -2.0005430135410265
353 -0.005666437232866884 -2.0050513480557113 -0.005660070874728263 -2.0062030844157546
354 -0.005667014000937343 -2.0107183620566484 -0.005685454327613115 -2.0118885387433676
355 -0.005666931928135455 -2.0163852939847837 -0.005674724793061614 -2.017563263536429
356 -0.005663352808915079 -2.022048646793699 -0.005703891115263105 -2.023267154651692
357 -0.005667250812985003 -2.027715897606684 -0.0056620967807248235 -2.028929251432417
358 -0.005666666640900075 -2.033382564247584 -0.00569084077142179 -2.0346200922038387
359 -0.005665727541781962 -2.0390482917893658 -0.0056633920641615985 -2.0402834842680004
360 -0.00566613026894629 -2.044714422058312 -0.005668108467943966 -2.0459515927359444
361 -0.005666276067495346 -2.0503806981258075 -0.005667176656424999 -2.0516187693923693
362 -0.005667263409122825 -2.0560479615349303 -0.005667894566431642 -2.0572866639588008
363 -0.005661292909644544 -2.0617092544445748 -0.005684937466867268 -2.062971601425668
364 -0.005667091277427971 -2.067376345722003 -0.005679185385815799 -2.068650786811484
365 -0.005666258954443037 -2.073042604676446 -0.005664106993936002 -2.0743148938054197
366 -0.0056597563903778795 -2.078702361066824 -0.005699276784434914 -2.0800141705898545
367 -0.005665299110114574 -2.0843676601769383 -0.005664435029029846 -2.0856786056188845
368 -0.005665191379375756 -2.0900328515563142 -0.005665530706755817 -2.0913441363256404
369 -0.005664717382751405 -2.0956975689390656 -0.005669544171541929 -2.097013680497182
370 -0.005665477830916643 -2.101363046769982 -0.005670021171681583 -2.1026837016688638
371 -0.005666030454449356 -2.1070290772244316 -0.005661877803504467 -2.1083455794723682
372 -0.005672226776368916 -2.1127013040008005 -0.005712504801340401 -2.1140580842737084
373 -0.005665304209105671 -2.118366608209906 -0.005661769490689039 -2.1197198537643973
374 -0.005664559593424201 -2.1240311678033303 -0.00566607597284019 -2.1253859297372375
375 -0.005665758508257568 -2.129696926311588 -0.0056710210628807545 -2.1310569508001183
376 -0.005665042460896075 -2.135361968772484 -0.005651294346898794 -2.136708245147017
377 -0.0056656896835193035 -2.1410276584560033 -0.005661198031157255 -2.142369443178174
378 -0.005663414113223552 -2.1466910725692268 -0.005591063434258104 -2.1479605066124323
379 -0.005667546228505671 -2.1523586187977326 -0.00566824059933424 -2.1536287472117666
380 -0.005667718406766653 -2.1580263372044994 -0.005666935886256397 -2.1592956830980228
381 -0.005667243665084243 -2.163693580869584 -0.005667260754853487 -2.1649629438528764
382 -0.0056675959844142195 -2.169361176853998 -0.00566759305074811 -2.1706305369036243
383 -0.005667817266657949 -2.1750289941206558 -0.0056663325522094965 -2.176296869455834
384 -0.005671246349811554 -2.1807002404704674 -0.00569987166672945 -2.181996741122563
385 -0.005666838074102998 -2.1863670785445706 -0.005670079914852977 -2.187666821037416
386 -0.005667231231927872 -2.1920343097764983 -0.005668019293807447 -2.1933348403312234
387 -0.005676570953801275 -2.1977108807302996 -0.005713126738555729 -2.199047967069779
388 -0.005667164409533143 -2.2033780451398326 -0.005666072363965213 -2.2047140394337443
389 -0.00566649092361331 -2.209044536063446 -0.005666118767112494 -2.2103801582008566
390 -0.005666044750250876 -2.214710580813697 -0.005666207568719983 -2.216046365769577
391 -0.00566614530980587 -2.2203767261235026 -0.005667616380378604 -2.2217139821499554
392 -0.005666263052262366 -2.226042989175765 -0.005650896299630404 -2.2273648784495856
393 -0.005666863569058478 -2.2317098527448236 -0.005648963688872755 -2.233013842138458
394 -0.005668036593124271 -2.2373778893379477 -0.0056638800306245685 -2.238677722169083
395 -0.0056632081745192405 -2.243041097512467 -0.005640719295479357 -2.244318441464562
396 -0.005667519010603428 -2.24870861652307 -0.005667668511159718 -2.2499861099757217
397 -0.005667873285710811 -2.254376489808781 -0.005668781138956547 -2.2556548911146783
398 -0.0056683813687413934 -2.2600448711775223 -0.0056697212159633635 -2.261324612330642
399 -0.005668181111104786 -2.265713052288627 -0.00566636654548347 -2.2669909788761253
400 -0.005668188468553126 -2.2713812407571803 -0.005668326374143362 -2.2726593052502686
401 -0.005668236850760877 -2.277049477607941 -0.005668299226090312 -2.2783276044763587
402 -0.0056696463841944935 -2.2827191239921354 -0.005655135121196508 -2.283982739597555
403 -0.005665613687597215 -2.2883847376797326 -0.005673466739244759 -2.2896562063368
404 -0.005668276106007397 -2.29405301378574 -0.005671957298181951 -2.295328163634982
405 -0.005668371357023716 -2.299721385142764 -0.005664036539383232 -2.3009922001743655
406 -0.005668508727103472 -2.3053898938698674 -0.005665529775433243 -2.306657729949799
407 -0.005668022413738072 -2.3110579162836054 -0.005667293374426663 -2.3123250233242256
408 -0.005680210865102708 -2.316738127148708 -0.005660915351472795 -2.3179859386756982
409 -0.005669022398069501 -2.3224071495467773 -0.005666572437621653 -2.3236525111133197
410 -0.00566907967440784 -2.328076229221185 -0.0056678941939026116 -2.3293204053072225
411 -0.005669177626259625 -2.3337454068474446 -0.005641293874941766 -2.3349616991821645
412 -0.005670076771639288 -2.3394154836190837 -0.005668538110330701 -2.340630237292495
413 -0.0056695729494094845 -2.345085056568493 -0.005669144750572741 -2.3462993820430675
414 -0.005669437837786973 -2.35075449440628 -0.005669262865558267 -2.351968644908626
415 -0.0056698333472013475 -2.3564243277534813 -0.005670656287111342 -2.357639301195737
416 -0.005669652973301709 -2.362093980726783 -0.005671460344456136 -2.3633107615401934
417 -0.005669187312014401 -2.3677631680387976 -0.005643800483085215 -2.3689545620232786
418 -0.005670752772130072 -2.373433920810928 -0.005665165046229959 -2.3746197270695086
419 -0.005669495509937406 -2.379103416320865 -0.005669857491739094 -2.3802895845612477
420 -0.005668837646953762 -2.3847722539678187 -0.005661363038234413 -2.3859509475994822
421 -0.005669565428979695 -2.3904418193967985 -0.005673083034344018 -2.3916240306338263
422 -0.00566401113756001 -2.3961058305343585 -0.005650920723564923 -2.3972749513573914
423 -0.005669938423670829 -2.4017757689580295 -0.005673269322142005 -2.4029482206795336
424 -0.005669965874403715 -2.407445734832433 -0.005670016794465482 -2.4086182374739993
425 -0.005668921093456447 -2.41311465592589 -0.005671557341702283 -2.4142897948157014
426 -0.005671848240308463 -2.4187865041661984 -0.005698523600585759 -2.419988318416287
427 -0.00566926458850503 -2.4244557687547035 -0.0056689037708565595 -2.4256572221871435
428 -0.005669077578932047 -2.4301248463336353 -0.0056692245183512565 -2.4313264467054947
429 -0.005668731150217354 -2.4357935774838526 -0.005664440081454813 -2.4369908867869494
430 -0.005675042700022459 -2.441468620183875 -0.005698304390534759 -2.442689191177484
431 -0.005669624824076891 -2.447138245007952 -0.005666859447956085 -2.4483560506254403
432 -0.005671133729629218 -2.452809378737581 -0.0056517698336392645 -2.4540078204590796
433 -0.005669403704814613 -2.4584787824423957 -0.005671184463426471 -2.459679004922506
434 -0.005669092433527112 -2.464147874875923 -0.0056696400279179215 -2.465348644950424
435 -0.005669375928118825 -2.469817250804042 -0.0056683871196582915 -2.471017032070082
436 -0.005669110803864896 -2.475486361607907 -0.005668821465224028 -2.476685853535306
437 -0.005670434678904712 -2.4811567962868115 -0.0056627945275977256 -2.4823486480629033
438 -0.005669644754379988 -2.4868264410411913 -0.005668452475219965 -2.4880171005381233
439 -0.0056690654251724485 -2.492495506466364 -0.005671861302107573 -2.4936889618402307
440 -0.0056695964653044936 -2.4981651029316683 -0.005667829280719161 -2.4993567911209498
441 -0.0056664411211386325 -2.5038315440528067 -0.005705188075080514 -2.5050619791960305
442 -0.005668962537311017 -2.509500506590118 -0.0056685063987970356 -2.5107304855948276
443 -0.005668569472618401 -2.5151690760627363 -0.005666508129797876 -2.5163969937246256
444 -0.005665352963842451 -2.520834429026579 -0.005686414893716574 -2.522083408618342
445 -0.005668129376135767 -2.5265025584027145 -0.005667270114645362 -2.5277506787329873
446 -0.005667969165369868 -2.5321705275680846 -0.005676289275288582 -2.5334269680082757
447 -0.005667220219038427 -2.537837747787123 -0.0056822618003934625 -2.5391092298086693
448 -0.005668835528194904 -2.543506583315318 -0.005672002770006656 -2.544781232578676
449 -0.005668119993060827 -2.549174703308379 -0.005672956234775484 -2.5504541888134513
450 -0.005666986852884292 -2.5548416901612634 -0.005683917785063386 -2.5561381065985147
451 -0.005666988785378635 -2.560508678946642 -0.005670679663307965 -2.561808786261823
452 -0.005666959541849792 -2.5661756384884917 -0.005641281162388623 -2.5674500674242116
453 -0.005668987869285047 -2.5718446263577768 -0.005669228755868972 -2.5731192961800806
454 -0.005668176244944334 -2.577512802602721 -0.005668254918418825 -2.5787875510984994
455 -0.00566859683021903 -2.5831813994329402 -0.005667029088363052 -2.5844545801868626
456 -0.005668531148694455 -2.5888499305816346 -0.005667579639703035 -2.590122159826566
457 -0.00566833266057074 -2.5945182632422052 -0.005668078502640128 -2.5957902383292057
458 -0.0056683314498513935 -2.600186594692057 -0.0056678941939026116 -2.6014581325231085
459 -0.005672253435477614 -2.6058588481275344 -0.005721616721712053 -2.6071797492448208
460 -0.005667835869826376 -2.611526683997361 -0.005670900922268629 -2.6128506501670894
461 -0.005667739547789097 -2.61719442354515 -0.00566740611102432 -2.6185180562781136
462 -0.0056672498350962995 -2.6228616733802466 -0.005668700905516744 -2.6241867571836304
463 -0.005667294724844396 -2.628528968105091 -0.005668736482039094 -2.6298554936656693
464 -0.005662531475536525 -2.6341914995806275 -0.0056906494544819 -2.635546143120151
465 -0.0056671896949410435 -2.6398586892755684 -0.00567045952193439 -2.6412166026420856
466 -0.005667284689843654 -2.645525973965412 -0.005666714091785252 -2.646883316733871
467 -0.005667250021360815 -2.651193223986773 -0.0056662556482478975 -2.652549572382119
468 -0.005667385901324451 -2.6568606098880974 -0.005676487064920366 -2.6582260594470393
469 -0.005667225085198879 -2.662527834973296 -0.005657059652730822 -2.6638831190997703
470 -0.005668287398293614 -2.6681961223715898 -0.005669133481569588 -2.6695522525813398
471 -0.005667185899801553 -2.6738633082713914 -0.005666913534514606 -2.675219166115854
472 -0.005666688201017678 -2.679529996472409 -0.005664827744476497 -2.6808839938603306
473 -0.005666034598834813 -2.6851960310712437 -0.005686791962943971 -2.6865707858232746
474 -0.005666242376901209 -2.690862273448145 -0.005670046573504806 -2.6922408323967795
475 -0.005666599189862609 -2.696528872638008 -0.005666747293435037 -2.6979075796902143
476 -0.005666581355035305 -2.7021954539930433 -0.005668234638869762 -2.703575814329084
477 -0.00566529268398881 -2.707860746677032 -0.005654078209772706 -2.7092298925388567
478 -0.005664043035358191 -2.71352478971239 -0.005659057269804179 -2.714888949808661
479 -0.005667953356169164 -2.719192743068559 -0.005670386622659862 -2.7205593364313208
480 -0.005669870553538204 -2.7248626136220975 -0.005647091986611485 -2.726206428417932
481 -0.0056671705329790715 -2.7305297841550766 -0.005664118425920605 -2.7318705468438527
482 -0.005667631444521248 -2.736197415599598 -0.0056654892163351175 -2.7375360360601877
483 -0.005668270541355014 -2.741865686140953 -0.0056694790488109 -2.7432055151089987
484 -0.0056630954379215835 -2.747528781578875 -0.005697138071991503 -2.7489026531809904
485 -0.0056672532111406325 -2.7531960347900157 -0.0056679617613554 -2.7545706149423457
486 -0.005667984508909285 -2.758864019298925 -0.005669539957307279 -2.760240154899653
487 -0.005667770700529218 -2.764531789999454 -0.005669830855913461 -2.7659099857555667
488 -0.005668780859559774 -2.770200570859014 -0.005714855459518731 -2.7716248412150852
489 -0.005666962987743318 -2.7758675338467573 -0.005666528618894518 -2.77729136983398
490 -0.005666094808839261 -2.7815336286555965 -0.005665644258260727 -2.7829570140922404
491 -0.005666355323046446 -2.7871999839786428 -0.005665572918951511 -2.788622587011192
492 -0.005666261538863182 -2.792866245517506 -0.0056654361076653005 -2.794288023118857
493 -0.00566661199554801 -2.798532857513054 -0.005665980326011777 -2.799954003444869
494 -0.005666901310905814 -2.8041997588239598 -0.005668538552708924 -2.805622541997578
495 -0.005667041358537972 -2.8098668001824976 -0.0056656795553863045 -2.811288221552964
496 -0.00566575878765434 -2.815532558970152 -0.005657532205805183 -2.816945753758769
497 -0.005667009181343019 -2.821199568151495 -0.005645125429145992 -2.8225908791879153
498 -0.005667519406415522 -2.8268670875579107 -0.005665161157958209 -2.8282560403458734
499 -0.005668439390137792 -2.8325355269480483 -0.005676703038625419 -2.8339327433844987
500 -0.0056680957553908225 -2.838203622703439 -0.005665961164049804 -2.8395987045485485
501 -0.005668370868079364 -2.8438719935715184 -0.005664870422333479 -2.845263574970882
502 -0.005668841581791639 -2.8495408351533102 -0.0056666124146431684 -2.8509301873855253
503 -0.005667197238653898 -2.855208032391964 -0.00566887219902128 -2.8565990595845467
504 -0.005667540128342807 -2.8608755725203068 -0.005668391613289714 -2.8622674511978365
505 -0.005667499965056777 -2.8665430724853636 -0.005667697265744209 -2.8679351484635807
506 -0.005667867930606007 -2.8722109404159695 -0.005666734813712537 -2.8736018832772934
507 -0.0056665538577362895 -2.8778774942737058 -0.005658536171540618 -2.879260419448834
508 -0.005667920527048409 -2.883545414800754 -0.0056663626106455926 -2.8849267820594795
509 -0.005667599919252098 -2.889213014720006 -0.00566930714994669 -2.890596089209426
510 -0.0056668588193133475 -2.894879873539319 -0.005660083168186248 -2.8962561723776123
511 -0.005666248872876168 -2.9005461224121953 -0.005672055995091796 -2.901928228372704
512 -0.005669079348444938 -2.90621520176064 -0.005663401703350246 -2.9075916300760545
513 -0.005667731398716569 -2.9118829331593568 -0.00566727938130498 -2.9132589094573595
514 -0.005667791422456503 -2.917550724581813 -0.005666386475786567 -2.918925295933146
515 -0.005668602092191577 -2.9232193266740047 -0.005667716008611023 -2.924593011941757
516 -0.00566797093488276 -2.9288872976088873 -0.005653055128641426 -2.9302460670703985
517 -0.005669941660016775 -2.934557239268904 -0.005665413453243673 -2.935911480523642
518 -0.005668704700656235 -2.94022594396956 -0.00566847447771579 -2.941579955001358
519 -0.005668235872872174 -2.9458941798424325 -0.005668186349794269 -2.947248141351152
520 -0.005668419133871794 -2.951562598976304 -0.005669261375442147 -2.9529174027265945
521 -0.005670255958102643 -2.9572328549344067 -0.005678577232174575 -2.958595979958769
522 -0.00566797771025449 -2.962900832644661 -0.0056721972534433006 -2.9642681772122126
523 -0.0056689908029511574 -2.9685698234476123 -0.0056838134303689005 -2.9699519906425813
524 -0.005669088033027947 -2.9742389114806405 -0.0056836205068975685 -2.975635611149479
525 -0.005668102693744004 -2.9799070141743846 -0.00566998184658587 -2.981305592996065
526 -0.005667615286074579 -2.985574629460459 -0.005664800945669413 -2.9869703939417342
527 -0.0056679094908758994 -2.991242538951335 -0.0058043275494128466 -2.992774721491147
528 -0.005665080598555505 -2.9969076195498903 -0.005662232777103782 -2.998436954268251
529 -0.0056650114711374044 -3.0025726310210277 -0.00566512574441731 -3.004102080012668
530 -0.005665361927822232 -3.00823799294885 -0.005666125169955194 -3.009768205182623
531 -0.005665572127327323 -3.0139035650761774 -0.005665495595894754 -3.0154337007785177
532 -0.005665506003424525 -3.019569071079602 -0.0056659182300791144 -3.021099619008597
533 -0.00566551205702126 -3.025234583136623 -0.005664248275570572 -3.0267638672841675
534 -0.005665577482432127 -3.0309001606190553 -0.0056657038629055025 -3.032429571147073
535 -0.005665575806051493 -3.0365657364251066 -0.005664864904247224 -3.03809443605132
536 -0.00566608898807317 -3.0422318254131797 -0.00566487277392298 -3.043759308825243
537 -0.0056661513401195405 -3.0478979767532994 -0.005666062072850764 -3.0494253708980934
538 -0.005666333343833685 -3.053564310097133 -0.005664449417963624 -3.055089820316057
539 -0.005666245799511671 -3.0592305558966446 -0.005668679135851562 -3.0607584994519086
540 -0.0056643140967935325 -3.064894869993438 -0.005674593104049564 -3.066433092555958
541 -0.005666137184016406 -3.0705610071774543 -0.0056673974031582475 -3.072100489959116
542 -0.0056663306662812826 -3.0762273378437355 -0.0056669653160497544 -3.077767455275166
543 -0.0056663195602595804 -3.0818936574039952 -0.005667009786702692 -3.083434465061869
544 -0.005666107055731118 -3.0875597644597264 -0.005667534470558166 -3.0891019995324274
545 -0.005666244518943131 -3.0932260089786694 -0.0056663354393094775 -3.0947683349717368
546 -0.00566644249483943 -3.098892451473509 -0.005663662077859044 -3.1004319970495957
547 -0.0056646961718797685 -3.1045571476453886 -0.005656144535169006 -3.1060881415847645
548 -0.005668064742349088 -3.110225212387738 -0.005656624445691705 -3.1117447660304562
549 -0.005666275578550995 -3.1158914879662887 -0.005661910073831678 -3.117406676104288
550 -0.005666496860794723 -3.1215579848270836 -0.005679756519384682 -3.1230864326236727
551 -0.005668062274344266 -3.127226047101428 -0.005663760914467275 -3.12875019353814
552 -0.0056662905728444455 -3.1328923376742726 -0.005663306452333927 -3.134413499990474
553 -0.005665703141130507 -3.1385580408154032 -0.005653289379552007 -3.140066789370026
554 -0.005667946976609528 -3.1442259877920127 -0.005678354040719568 -3.1457451434107453
555 -0.005667267926037311 -3.14989325571805 -0.0056655116379261015 -3.1514106550486716
556 -0.005668621324002743 -3.155561877042053 -0.005661991122178733 -3.1570726461708505
557 -0.005667081056162715 -3.1612289580982154 -0.005667693447321653 -3.162740339618172
558 -0.00566735693719238 -3.166896315035408 -0.0056669249199330805 -3.1684072645381054
559 -0.005663330596871674 -3.1725596456322798 -0.005664079054258764 -3.174071343592364
560 -0.0056673886720091105 -3.178227034304289 -0.005668023624457419 -3.1797393672168215
561 -0.005667150253430009 -3.183894184557719 -0.00566753235179931 -3.185406899568621
562 -0.0056667491560801865 -3.189560933713799 -0.005667843134142458 -3.1910747427027633
563 -0.005667475494556129 -3.195228409208355 -0.005667631095275283 -3.1967423737980387
564 -0.005667608766816557 -3.2008960179751713 -0.005668273172341287 -3.20241064697038
565 -0.005666868668049574 -3.206562886643221 -0.0056703145615756515 -3.2080809615319557
566 -0.005665900092571974 -3.212228786735793 -0.005681777675636113 -3.2137627392075916
567 -0.0056673426181077955 -3.217896129353901 -0.0056686532916501164 -3.2194313924992417
568 -0.005667246971279382 -3.2235633763251803 -0.005663804523646831 -3.2250951970228887
569 -0.005668154009617865 -3.2292315303347983 -0.005665370030328631 -3.2307605670532173
570 -0.0056672699749469755 -3.2348988003097454 -0.005666481237858534 -3.236427048291076
571 -0.005667400197125971 -3.2405662005068714 -0.00566766441334039 -3.242094712704416
572 -0.005667649279348552 -3.2462338497862198 -0.005674987775273621 -3.2477697004796897
573 -0.005667431792244315 -3.2519012815784643 -0.005671484442427754 -3.2534411849221176
574 -0.005661451956257224 -3.2575627335347215 -0.0056498095393180845 -3.259090994461436
575 -0.005666989274322987 -3.2632297228090446 -0.005665633687749505 -3.2647566281491853
576 -0.005668279668316245 -3.2688980024773606 -0.005668587610125541 -3.2704252157593108
577 -0.005667630909010768 -3.2745656333863713 -0.005668481928296387 -3.276093697687607
578 -0.005667687905952334 -3.280233321292324 -0.005667123408056795 -3.281760821095664
579 -0.005667365388944745 -3.2859006866812686 -0.005666822730563581 -3.2874276438262275
580 -0.005667775426991284 -3.29156846210826 -0.005666888877749443 -3.293094532703977
581 -0.005668668518774211 -3.297237130627034 -0.0056849165819585325 -3.2987794492859353
582 -0.005668133310973644 -3.302905263938008 -0.005670236726291478 -3.3044496860122266
583 -0.005668495409190654 -3.3085737593471984 -0.005673555796965957 -3.3101232418091926
584 -0.0056681467685848475 -3.3142419061157833 -0.0056688386015594 -3.315792080410752
585 -0.005668015289120376 -3.3199099214049035 -0.005668334476649761 -3.321460414887402
586 -0.0056659606052562594 -3.3255758820101597 -0.005672564287669957 -3.327132979175072
587 -0.0056673208950087425 -3.3312432029051684 -0.0056662170449271795 -3.332799196219999
588 -0.00566764750983566 -3.3369108504150042 -0.005667593702673912 -3.338466789922673
589 -0.005666466546244919 -3.342577316961249 -0.0056747691705822945 -3.3441415590932553
590 -0.005667093861848116 -3.348244410823097 -0.005666429153643548 -3.3498079882468987
591 -0.005666706920601427 -3.3539111177436984 -0.0056655854685232045 -3.3554735737154218
592 -0.005668087489902973 -3.3595792052336013 -0.005674028443172574 -3.3611476021585944
593 -0.005667874333448708 -3.36524707956705 -0.005672139045782387 -3.366819741204377
594 -0.005667277472093701 -3.3709143570391435 -0.005665554036386311 -3.372485295240763
595 -0.00566604696214199 -3.3765804040012855 -0.005674441391602158 -3.3781597366323655
596 -0.005666655022650957 -3.3822470590239364 -0.005668965214863419 -3.383828701847229
597 -0.005668778996914625 -3.387915838020851 -0.005681802588514984 -3.389510504435744
598 -0.005667248321697116 -3.3935830863425482 -0.005664480128325522 -3.3951749845640693
599 -0.005667536542750895 -3.3992506228852992 -0.0056672644102945926 -3.4008422489743637
600 -0.005667438660748303 -3.4049180615460477 -0.005663405475206673 -3.40650565444957
601 -0.0056674231076613065 -3.410585484653709 -0.005667594028636813 -3.412173248478207
602 -0.005667815124616027 -3.416253299778325 -0.005668973014689982 -3.417842221492897
603 -0.005668889754451812 -3.421922189532777 -0.005649264785461128 -3.4234914862783583
604 -0.00566745379474014 -3.4275896433275173 -0.00566622766200453 -3.429157713940363
605 -0.005667553097009659 -3.433257196424527 -0.005667681549675762 -3.4348253954900385
606 -0.005668087606318295 -3.4389252840308453 -0.005667808442376554 -3.440493203932415
607 -0.005667725158855319 -3.444593009189701 -0.005668699741363525 -3.4461619036737785
608 -0.005667852750048041 -3.450260861939749 -0.005665073357522488 -3.451826977031301
609 -0.00566828555893153 -3.4559291474986806 -0.005652593914419413 -3.4574795709457202
610 -0.005668262485414743 -3.4615974099840954 -0.005668857367709279 -3.4631484283134295
611 -0.005668590334244073 -3.4672660003183395 -0.005668427725322544 -3.4688168560387522
612 -0.005668456736020744 -3.47293445705436 -0.005668582650832832 -3.474485438689585
613 -0.0056667548138648275 -3.478601211868225 -0.005657280702143908 -3.480142719391729
614 -0.005668432544916868 -3.484269644413142 -0.005670430115424096 -3.485813149507153
615 -0.005665080831386149 -3.489934725244528 -0.005618790653534234 -3.4914319401606875
616 -0.005670298147015274 -3.495605023391543 -0.005671950988471508 -3.497103891149159
617 -0.00566957201808691 -3.50127459540963 -0.005669449642300606 -3.5027733407914594
618 -0.00566929376218468 -3.5069438891718145 -0.005670867208391428 -3.508444207999851
619 -0.005669300467707217 -3.512613189639522 -0.005670296540483832 -3.514114504540335
620 -0.005669302586466074 -3.518282492225988 -0.00567020932212472 -3.51978471386246
621 -0.005669341143220663 -3.5239518333692086 -0.0056581450393423435 -3.525442858901802
622 -0.005669974186457693 -3.5296218075556665 -0.0056699577020481225 -3.53111281660385
623 -0.005669169151224196 -3.5352909767068907 -0.005669428920373321 -3.5367822455242233
624 -0.005668957717716694 -3.5409599344246074 -0.005672748177312314 -3.5424549937015355
625 -0.005669413972645998 -3.5466293483972535 -0.005659925658255816 -3.5481149193597914
626 -0.005669459165073931 -3.5522988075623276 -0.0056694936472922565 -3.5537844130070835
627 -0.005669550271704793 -3.5579683578340324 -0.005669985013082623 -3.5594543980201663
628 -0.005669804359786213 -3.5636381621938185 -0.005671760579571128 -3.5651261585997376
629 -0.0056697303429245945 -3.569307892536743 -0.005688669276423752 -3.5708148278761613
630 -0.005669247452169656 -3.5749771399889125 -0.005669647711329162 -3.5764844755874905
631 -0.005668904422782362 -3.580646044411695 -0.005667833681218326 -3.5821523092687086
632 -0.0056654138956218954 -3.586311458307317 -0.005628362507559359 -3.587780671776268
633 -0.005669559212401509 -3.591981017519718 -0.005672688852064312 -3.5934533606283323
634 -0.00566981234587729 -3.5976508298655956 -0.0056707181734964255 -3.599124078801829
635 -0.005669679562561214 -3.6033205094281566 -0.0056706957519054415 -3.604794774553734
636 -0.00566947516053915 -3.6089899845886957 -0.005669492832385004 -3.610464267386119
637 -0.005669570551253856 -3.6146595551399496 -0.005669444380328059 -3.616133711766447
638 -0.005670322268269956 -3.6203298774082198 -0.005659103114157915 -3.621792814880605
639 -0.005669662542641163 -3.625999539950861 -0.005669125053100288 -3.6274619399337054
640 -0.005668498086743056 -3.631668038037604 -0.005656585609540343 -3.633118525543246
641 -0.005669631389901042 -3.637337669427505 -0.005669351364485919 -3.638787876907732
642 -0.005671751406043768 -3.6430094208335486 -0.005664986278861761 -3.6444528631865936
643 -0.005669850204139948 -3.6486792710376887 -0.0056680245092138645 -3.6501208876958073
644 -0.005670058354735374 -3.6543493293924243 -0.005674254475161433 -3.6557951421709687
645 -0.005669411667622626 -3.660018741060047 -0.005667804274708033 -3.6614629464456767
646 -0.00566888703033328 -3.6656876280903803 -0.005664362292736769 -3.6671273087384133
647 -0.005669450759887696 -3.671357078850268 -0.005665389378555119 -3.6727926981169685
648 -0.005670049856416881 -3.677027128706685 -0.005672127567231655 -3.6784648256842
649 -0.005670412327162921 -3.682697541033848 -0.005705020204186439 -3.6841698458883867
650 -0.005668221623636782 -3.688365762657485 -0.00566570027731359 -3.6898355461657
651 -0.005668288702145219 -3.69403405135963 -0.0056682312162593005 -3.6955037773819597
652 -0.005668255011551082 -3.699702306371181 -0.005667517683468759 -3.7011712950654285
653 -0.005668635573238134 -3.705370941944419 -0.005668481416068971 -3.7068397764814973
654 -0.005668742279522121 -3.7110396842239415 -0.005668487073853612 -3.712508263555351
655 -0.005668282439000904 -3.7167079666629426 -0.005667231255210936 -3.718175494810562
656 -0.005668616387993097 -3.7223765830509357 -0.005668861349113286 -3.7238443561596752
657 -0.005668694083578884 -3.7280452771345147 -0.005669562611728907 -3.729513918771404
658 -0.005669225915335118 -3.7337145030498498 -0.00566262430511415 -3.7351765430765185
659 -0.005669522495009005 -3.739384025544859 -0.005678268615156412 -3.740854811691675
660 -0.00566870525944978 -3.745052730804309 -0.005666540353558958 -3.746521352045234
661 -0.005668669962324202 -3.750721400766633 -0.005667381570674479 -3.7521887336159083
662 -0.005669067963026464 -3.7563904687296596 -0.005666728294454515 -3.757855461910363
663 -0.00566840055398643 -3.762058869283646 -0.005665143113583326 -3.7635206050239463
664 -0.005669711972586811 -3.767728581256233 -0.005671454919502139 -3.7691920599434483
665 -0.005669312411919236 -3.773397893668152 -0.005667427927255631 -3.774859487870704
666 -0.0056691770674660805 -3.779067070735618 -0.005667715123854578 -3.7805272029945587
667 -0.005669179721735418 -3.7847362504573536 -0.005670884042046964 -3.7861980870366057
668 -0.005674501997418702 -3.7904107524547723 -0.005699565913528204 -3.791897652950134
669 -0.0056679107714444395 -3.7960786632262167 -0.0056685232790187005 -3.797566176229153
670 -0.005668153334408998 -3.801746816560626 -0.0056680693523958325 -3.8032342455815487
671 -0.005668495246209204 -3.8074153118068352 -0.00566671877168119 -3.8089009643532297
672 -0.005668589333072305 -3.8130839011399074 -0.005670273560099304 -3.814571237913329
673 -0.005668666516430676 -3.818752567656338 -0.005666926573030651 -3.8202381644863594
674 -0.0056714609963819385 -3.82442402865272 -0.005714712827466428 -3.825952877313826
675 -0.005668111657723784 -3.8300921403104438 -0.00566765358671546 -3.8316205309005413
676 -0.0056678241351619365 -3.8357599644456055 -0.005668042600154877 -3.8372885735006963
677 -0.005667458451353013 -3.8414274228969587 -0.0056674560531973835 -3.8429560295538936
678 -0.005667664110660553 -3.8470950870076193 -0.005668669403530657 -3.8486246989574244
679 -0.005668055987916887 -3.8527631429955362 -0.005667828326113522 -3.8542925272835378
680 -0.005668022693134845 -3.858431165688671 -0.0056669949786737565 -3.8599595222622116
681 -0.005667945556342602 -3.8640991112450136 -0.005667667556554079 -3.8656271898187655
682 -0.005668360437266528 -3.8697674716822803 -0.005668059061281383 -3.8712952488800467
683 -0.00566788564901799 -3.8754353573312983 -0.005669291247613728 -3.8769645401276605
684 -0.00566814721096307 -3.8811035045422613 -0.005672308686189354 -3.8826368488138496
685 -0.005667649838142097 -3.8867711543804035 -0.005671968590468169 -3.888308817404318
686 -0.005667604343034327 -3.8924387587234377 -0.005668486794456839 -3.8939773041987746
687 -0.005664428696036339 -3.898103187419474 -0.005678162816911936 -3.8996554670156867
688 -0.005667557939887047 -3.903770745359361 -0.0056757137412205335 -3.905331180756907
689 -0.005668414570391178 -3.9094391599297524 -0.005664112931117416 -3.9109952936880243
690 -0.005667630792595446 -3.915106790722348 -0.005667332420125603 -3.91666262610815
691 -0.005667641758918762 -3.9207744324812666 -0.005667242500931024 -3.922329868609081
692 -0.005667613330297172 -3.9264420458115636 -0.005665837833657861 -3.927995706442739
693 -0.005669585964642465 -3.932111631776206 -0.005674063088372349 -3.9336697695311114
694 -0.005667737824842334 -3.9377793696010484 -0.005673705390654505 -3.939343474921766
695 -0.005667407531291246 -3.9434467771323396 -0.00567489427048713 -3.945018369192253
696 -0.00566600919701159 -3.9491127863293514 -0.005725143547169864 -3.9507435127394226
697 -0.005666551063768566 -3.95477933739312 -0.005666861217468977 -3.9564103739568917
698 -0.00566661492921412 -3.960445952322334 -0.005666304519400001 -3.9620766784762917
699 -0.005666555766947567 -3.9661125080892816 -0.005665753711946308 -3.967742432188238
700 -0.005666541610844433 -3.971779049700126 -0.0056655069813132284 -3.9734079391695514
701 -0.005666960240341723 -3.9774460099404676 -0.005667251837439835 -3.979075191006991
702 -0.005666658747941256 -3.983112668688409 -0.005667085014283657 -3.9847422760212745
703 -0.00566590775270015 -3.988778576441109 -0.0056693658232688906 -3.9904116418445432
704 -0.005667151790112257 -3.9944457282312213 -0.005666234670206905 -3.99607787651475
705 -0.0056675516301766034 -4.000113279861398 -0.005672790063545108 -4.001750666578295
706 -0.005665911943651736 -4.00577919180505 -0.005673463968560099 -4.007424130546855
707 -0.005666705244220793 -4.011445897049271 -0.005667021754197777 -4.013091152301053
708 -0.005666076252236962 -4.017111973301508 -0.005662321601994336 -4.018753473903047
709 -0.005666718981228769 -4.022778692282737 -0.005661779688671232 -4.024415253591718
710 -0.005667908652685583 -4.028446600935422 -0.0056715934770181775 -4.030086847068736
711 -0.0056674712337553505 -4.034114072169177 -0.005665581161156297 -4.035752428229892
712 -0.005667373398318886 -4.039781445567496 -0.005665989918634295 -4.041418418148527
713 -0.005668392567895353 -4.045449838135392 -0.00565867661498487 -4.0470770947635115
714 -0.005667660757899285 -4.051117498893291 -0.005663934187032283 -4.0527410289505434
715 -0.005667874519713223 -4.056785373413004 -0.00566922586876899 -4.058410254819313
716 -0.005668245861306787 -4.062453619274311 -0.005668330215848982 -4.064078585035162
717 -0.005667211953550577 -4.068120831227861 -0.005653532431460917 -4.069732117466623
718 -0.0056673852959647775 -4.073788216523826 -0.005667472211644054 -4.075399589678267
719 -0.005668100225739181 -4.079456316749565 -0.005667969165369868 -4.081067558843637
720 -0.005667921295389533 -4.085124238044954 -0.005671861814334989 -4.086739420657972
721 -0.005667943856678903 -4.090792181901633 -0.005662463326007128 -4.092401883983979
722 -0.005667478614486754 -4.096459660516119 -0.005667060217820108 -4.098068944201799
723 -0.00566869443282485 -4.1021283549489445 -0.005653098528273404 -4.103722042730072
724 -0.005669073224999011 -4.107797428173943 -0.005670262780040502 -4.109392305510113
725 -0.005668535199947655 -4.113465963373891 -0.005669060652144254 -4.115061366162257
726 -0.005668357014656067 -4.119134320388547 -0.0056681637419387695 -4.120729529904196
727 -0.005668648984283209 -4.12480296937283 -0.005669839773327112 -4.126399369677523
728 -0.005668936693109572 -4.13047190606594 -0.005671774572692812 -4.132071144250216
729 -0.005665787309408188 -4.136137693375348 -0.005682976939715445 -4.137754121189931
730 -0.005667420336976647 -4.141805113712325 -0.005669953627511859 -4.143424074817443
731 -0.005668152752332389 -4.147473266464657 -0.0056682982947677376 -4.149092373112211
732 -0.005668185860849917 -4.1531414523255075 -0.005667473864741623 -4.154759846976953
733 -0.0056684040930122135 -4.15880985641852 -0.005674936342984438 -4.160434783319937
734 -0.005667766788974404 -4.164477623207494 -0.005670622293837369 -4.1661054056137745
735 -0.005667794472537934 -4.1701454176800326 -0.005668424884788692 -4.171773830498563
736 -0.005668542673811316 -4.175813960353844 -0.005670895962975919 -4.177444726461539
737 -0.005667997361160815 -4.181481957715005 -0.005665791733190417 -4.18311051819473
738 -0.0056686537805944685 -4.187150611495599 -0.005690095061436295 -4.188800613256166
739 -0.0056681870482862 -4.192818798543885 -0.005672930926084519 -4.194473544182251
740 -0.00566769081633538 -4.198486489360221 -0.00566768713761121 -4.200141231319862
741 -0.0056682676309719685 -4.204154756991192 -0.005665709660388529 -4.205806940980251
742 -0.005667594145052135 -4.2098223511362445 -0.00567261993419379 -4.211479560914444
743 -0.005667022080160677 -4.215489373216405 -0.005668445071205497 -4.21714800598565
744 -0.005667395191267133 -4.221156768407672 -0.005666965269483626 -4.222814971255134
745 -0.00566821051761508 -4.226824978925287 -0.005667696543969214 -4.228482667799103
746 -0.005666493182070553 -4.232491472107358 -0.005667913262732327 -4.234150581061835
747 -0.0056759098311886195 -4.238167381938546 -0.005620402470231056 -4.239770983532066
748 -0.005669972975738347 -4.243837354914285 -0.005669350107200444 -4.245440333639266
749 -0.00566840278916061 -4.249505757703445 -0.005668067233636975 -4.251108400872903
750 -0.005668564210645854 -4.255174321914091 -0.005668596061877906 -4.256776996934781
751 -0.0056687189731746915 -4.2608430408872655 -0.0056685335002839565 -4.262445530435065
752 -0.005669383355416358 -4.2665124242426815 -0.005668489658273756 -4.268114020093339
753 -0.005669124028645456 -4.272181548271327 -0.005669217091053724 -4.273783237184393
754 -0.005668884189799428 -4.277850432461126 -0.005668602790683508 -4.279451839975076
755 -0.005668438482098281 -4.283518870943225 -0.005668758694082498 -4.285120598669159
756 -0.005669214203953743 -4.289188085147178 -0.005668988195247948 -4.290789586864407
757 -0.00566852642223239 -4.2948566115694105 -0.005667944485321641 -4.296457531349729
758 -0.005668955063447357 -4.3005255666328575 -0.005668590683490038 -4.3021261220332185
759 -0.005668870056979358 -4.306194436689837 -0.005667315563187003 -4.3077934375964055
760 -0.005667643179185689 -4.311862079869022 -0.005661760130897165 -4.313455197727302
761 -0.005668875039555132 -4.317530954908578 -0.005669073341414333 -4.319124271068716
762 -0.005668286862783134 -4.323199241771361 -0.005666634091176093 -4.324790905159892
763 -0.005669049150310457 -4.328868290921672 -0.005671134358271957 -4.330462039518164
764 -0.005668982095085084 -4.334537273016757 -0.005668951803818345 -4.336130991321982
765 -0.005668382928706706 -4.340205655945463 -0.005667645437642932 -4.341798636759624
766 -0.005668307584710419 -4.345873963530174 -0.005668149213306606 -4.347466785972931
767 -0.005665089981630444 -4.351539053511805 -0.005651871650479734 -4.353118657623411
768 -0.005669649108313024 -4.357208702620118 -0.005671680555678904 -4.35879033817909
769 -0.00566921008285135 -4.362877912702969 -0.0056691942503675815 -4.364459532429458
770 -0.005668521765619517 -4.3685464344685885 -0.005666555371135473 -4.370126087800593
771 -0.005667645949870348 -4.374214080418459 -0.005674330447800457 -4.375800418248394
772 -0.005669031362049282 -4.379883111780508 -0.0056663952767848965 -4.381466813525179
773 -0.005668907682411373 -4.385552019462919 -0.005667997105047107 -4.387134810630227
774 -0.005668887845240533 -4.39122090730816 -0.005667017819359898 -4.392801828449587
775 -0.00566713756415993 -4.39688804487232 -0.005650823446922004 -4.398452651896509
776 -0.005669389292597771 -4.402557434164917 -0.005665408773347735 -4.404118060669857
777 -0.005669667036272585 -4.40822710120119 -0.005670692888088524 -4.409788753557946
778 -0.005669292388483882 -4.413896393589674 -0.0056750205345451835 -4.4154637740924905
779 -0.005670298472978175 -4.419566692062652 -0.005662227189168334 -4.4211260012816584
780 -0.005668967613019049 -4.425235659675671 -0.005669120931997895 -4.426795122213656
781 -0.005669163446873427 -4.430904823122544 -0.005669742240570486 -4.432464864454227
782 -0.005668348865583539 -4.436573171988128 -0.005671799066476524 -4.438136663520703
783 -0.005668845726177096 -4.442242017714305 -0.005669673718512058 -4.443806337239216
784 -0.005670463526621461 -4.447912481240927 -0.005673639033921063 -4.449479976273136
785 -0.005669072992168367 -4.453581554233095 -0.005668445001356303 -4.455148421274493
786 -0.005669077322818339 -4.459250631555913 -0.005668666050769389 -4.460817087325262
787 -0.005669104168191552 -4.464919735724105 -0.005667841364629567 -4.4664849286898916
788 -0.00566883604042232 -4.4705885717645275 -0.005668408470228314 -4.47215333716012
789 -0.0056695885257795455 -4.476258160290307 -0.005668933782726526 -4.477822270942847
790 -0.005669449223205447 -4.481927609513512 -0.005667677568271756 -4.483489948511118
791 -0.005676095024682581 -4.487603704538195 -0.005643506464548409 -4.489133454975667
792 -0.005669471458531916 -4.493273175996727 -0.005669806688092649 -4.494803261663759
793 -0.005669930321164429 -4.498943106317891 -0.005668507656082511 -4.500471769319842
794 -0.005669735092669726 -4.504612841410561 -0.005669063492678106 -4.50614083281252
795 -0.005669450364075601 -4.510282291774637 -0.005668959999457002 -4.5118097928119765
796 -0.005669501121155917 -4.515951792895793 -0.00566970391664654 -4.517479496728623
797 -0.005667217867448926 -4.521619010763242 -0.005648342752829194 -4.523127839481453
798 -0.005670266319066286 -4.527289277082309 -0.005669192923232913 -4.528797032404686
799 -0.005670332093723118 -4.532959609176032 -0.00567107864189893 -4.534468111046585
800 -0.00566966887563467 -4.538629278051667 -0.005669382680207491 -4.540137493726792
801 -0.005670300940982998 -4.54429957899265 -0.005669610970653593 -4.545807104697446
802 -0.005671642930246889 -4.549971221922897 -0.005677944933995605 -4.551485049631442
803 -0.005669686640612781 -4.55564090856351 -0.005669286102056503 -4.5571543357334985
804 -0.005669869063422084 -4.561310777626932 -0.005669164611026645 -4.562823500344525
805 -0.005669688642956317 -4.5669804662698885 -0.005685626692138612 -4.568509127036664
806 -0.005669271410442889 -4.572649737680331 -0.005668085790239275 -4.5741772128269025
807 -0.005669415090233087 -4.578319152770565 -0.005669614695943892 -4.5798468275228466
808 -0.0056696562096476555 -4.583988808980212 -0.005666229780763388 -4.58551305730361
809 -0.0056692859390750526 -4.589658094919288 -0.005667430441826582 -4.5911804877454365
810 -0.005666900682263077 -4.59532499560155 -0.005662873550318181 -4.596843361295755
811 -0.005669807200320065 -4.60099480280187 -0.005668340739794076 -4.602511702035549
812 -0.005669379350729286 -4.6066641821526 -0.005671254242770374 -4.608182956278319
813 -0.00566928070038557 -4.612333462852986 -0.005667536379769444 -4.613850492658089
814 -0.005669656489044428 -4.61800311934203 -0.005664407345466316 -4.619514900003555
815 -0.005669509200379253 -4.623672628542409 -0.005672344006597996 -4.625187244010153
816 -0.005669113527983427 -4.629341742070393 -0.005659597436897456 -4.630846841447051
817 -0.0056702932342886925 -4.6350120353046815 -0.005671290005557239 -4.636518131452608
818 -0.005669615394435823 -4.6406816506991175 -0.005669051827862859 -4.642187183280471
819 -0.005669196997769177 -4.646350847696887 -0.0056697042426094415 -4.64785688752308
820 -0.005669607920572162 -4.652020455617459 -0.005669789109379053 -4.653526676632459
821 -0.005669555626809597 -4.657690011244268 -0.0056707145180553194 -4.6591973911505145
822 -0.005669322214089334 -4.663359333458358 -0.005671049118973315 -4.664868440269488
823 -0.005669393087737262 -4.669028726546095 -0.005668271100148559 -4.670536711369636
824 -0.005669773137196898 -4.674698499683292 -0.005679618380963802 -4.6762163297506
825 -0.005669138510711491 -4.680367638194004 -0.00566932805813849 -4.681885657808738
826 -0.005669207801111043 -4.6860368459951145 -0.005668904352933169 -4.687554562161671
827 -0.005669128522276879 -4.691705974517391 -0.005673457123339176 -4.69322801928501
828 -0.0056695109233260155 -4.697375485440717 -0.005676083732396364 -4.698904103017407
829 -0.005669155204668641 -4.703044640645386 -0.00567269823513925 -4.704576801252546
830 -0.005668943817727268 -4.708713584463113 -0.005669489619322121 -4.7102462908718685
831 -0.005669565568678081 -4.714383150031791 -0.005668228724971414 -4.71591451959684
832 -0.005668789800256491 -4.7200519398320475 -0.005667646368965507 -4.721582165965805
833 -0.005663016927428544 -4.725714956759476 -0.005609680083580315 -4.727191846049386
834 -0.00567091463599354 -4.73138587139547 -0.005671724351122976 -4.732863570400508
835 -0.005670271581038833 -4.737056142976509 -0.005670769163407386 -4.738534339563915
836 -0.005670189065858722 -4.742726332042367 -0.005669351108372212 -4.744203690672287
837 -0.005670650769025088 -4.748396982811392 -0.005669843778014183 -4.749873534450301
838 -0.005670260335318744 -4.754067243146711 -0.005670426692813635 -4.755543961143115
839 -0.005670075141824782 -4.759737318288535 -0.005669597210362554 -4.761213558353477
840 -0.0056698326487094166 -4.765407150937245 -0.0056679955217987295 -4.766881553875276
841 -0.005670295446179807 -4.7710774463834245 -0.005669215018860996 -4.772550768894137
842 -0.005669924942776561 -4.776747371326201 -0.0056705629685893655 -4.778221331862726
843 -0.005669759679585695 -4.782417131005787 -0.005672931205481291 -4.783894263068207
844 -0.00566945702303201 -4.788086588028819 -0.005669746152125299 -4.789564009220332
845 -0.005670358799397946 -4.793756946828217 -0.00567078657913953 -4.795234795799472
846 -0.005671057314611971 -4.799428004142829 -0.005676231533288956 -4.800911027332761
847 -0.0056704430840909485 -4.80509844722692 -0.005673316726461053 -4.806584344059222
848 -0.005670062266290188 -4.81076850949321 -0.005667114886455238 -4.812251458945677
849 -0.005669552367180586 -4.81643806186039 -0.0056702883681282405 -4.817921747313805
850 -0.005669519421644509 -4.822107581282035 -0.005667513096705079 -4.82358926041051
851 -0.00566970594227314 -4.827777287224308 -0.005666800984181463 -4.829256061394692
852 -0.005669276928529143 -4.833446564152837 -0.005668360344134271 -4.834924421738826
853 -0.00566891236230731 -4.839115476515144 -0.0056711157318204645 -4.840595537470646
854 -0.0056717625819146635 -4.844787239097059 -0.005683676549233496 -4.84627921401988
855 -0.005669365008361638 -4.85045660410542 -0.005670743202790618 -4.85194995722267
856 -0.0056707320734858515 -4.856127336178906 -0.005646329605951905 -4.857596286828622
857 -0.00567023940384388 -4.86179757558275 -0.00567163887899369 -4.863267925707616
858 -0.005669797142036259 -4.867467372724786 -0.005670611490495503 -4.868938537198112
859 -0.005669622542336583 -4.873136995267123 -0.005669445893727243 -4.874607983091839
860 -0.005669914744794368 -4.878806910011917 -0.005669707246124744 -4.880277690337964
861 -0.0056695510167628525 -4.88447646102868 -0.005669803195632994 -4.885947493533597
862 -0.005669627757743001 -4.890146088786423 -0.0056697238935157655 -4.891617217427113
863 -0.005669519281946122 -4.89581560806837 -0.005670358566567302 -4.89728757599368
864 -0.0056695817736908795 -4.90148518984206 -0.005670752283185721 -4.902958328276865
865 -0.005669434135779738 -4.90715462397784 -0.00566852018237114 -4.908626848459236
866 -0.005670956685207784 -4.912825580663048 -0.00566698769107461 -4.914293836150311
867 -0.005669134226627648 -4.918494714889675 -0.005665100831538439 -4.919958936981849
868 -0.0056691296398639675 -4.92416384452954 -0.005670540477149188 -4.925629477458998
869 -0.0056693259393796325 -4.929833170468919 -0.005669954558834433 -4.931299432017833
870 -0.005670548509806394 -4.935503718978726 -0.005680938577279448 -4.936980370595113
871 -0.005668830871582031 -4.941172549850308 -0.005675669340416789 -4.94265603993553
872 -0.005668301065452397 -4.946840850915761 -0.005670840432867408 -4.9483268803683975
873 -0.00566892980132252 -4.952509780717083 -0.005668957578018307 -4.953995837946416
874 -0.005668945517390967 -4.958178726234474 -0.00566955916583538 -4.959665397112252
875 -0.005668823164887727 -4.963847549399361 -0.005669076531194151 -4.965334473643446
876 -0.005668958299793303 -4.969516507699154 -0.0056691754842177035 -4.971003649127663
877 -0.005669706244952976 -4.975186213944108 -0.00567452001851052 -4.976678169146174
878 -0.005668666842393577 -4.980854880786501 -0.00566910863853991 -4.982347277784714
879 -0.005669099558144808 -4.986523980344646 -0.005668940930627286 -4.988016218715342
880 -0.005668703583069146 -4.9921926839277155 -0.005668498505838215 -4.99368471722118
881 -0.005670045199804008 -4.99786272912752 -0.005652386858128011 -4.999337104079308
882 -0.005669388431124389 -5.0035321175586445 -0.0056657389970496295 -5.005002843076358
883 -0.00566946801263839 -5.009201585571283 -0.0056703506037592884 -5.010673193680118
884 -0.005669690761715173 -5.014871276332999 -0.005668164580129087 -5.016341358260247
885 -0.005669642449356615 -5.0205409187823555 -0.005668447911739349 -5.022009806171987
886 -0.005672734114341438 -5.026213652896697 -0.005687813041731715 -5.027697619213718
887 -0.005669302935712039 -5.031882955832409 -0.005671579530462623 -5.033369198744181
888 -0.005669227731414139 -5.0375521835638235 -0.005670116818509996 -5.0390393155626905
889 -0.005669256136752665 -5.043221439700576 -0.0056713652331382034 -5.044710680795829
890 -0.005669017438776791 -5.048890457139353 -0.005668455827981233 -5.05037913662381
891 -0.005669109662994743 -5.0545595668023475 -0.005668167257681489 -5.056047303881492
892 -0.005668668728321791 -5.060228235530669 -0.00565797402523458 -5.061705277906727
893 -0.005669401935301721 -5.065897637465971 -0.005669186473824084 -5.067374464380551
894 -0.005669194157235324 -5.0715668316232065 -0.0056690261233597996 -5.073043490503911
895 -0.005668271565809846 -5.077235103189016 -0.005667843320406973 -5.078711333824318
896 -0.005668110493570566 -5.082903213682587 -0.005663243588060141 -5.084374577412378
897 -0.005669076251797378 -5.088572289934384 -0.005669505591504276 -5.090044083003882
898 -0.0056693539256229995 -5.094241643860007 -0.005670348578132689 -5.095714431582015
899 -0.0056691864039748905 -5.099910830263982 -0.005670433421619237 -5.1013848650036335
900 -0.005668935808353126 -5.105579766072336 -0.005669379187747836 -5.1070542441913815
901 -0.005669169593602419 -5.111248935665938 -0.005670428019948303 -5.11272467221133
902 -0.005669458862394094 -5.116918394528333 -0.005668838042765856 -5.118393510254096
903 -0.005668821977451444 -5.122587216505784 -0.005665988894179463 -5.1240594991482755
904 -0.0056693698978051545 -5.128256586403589 -0.005663750576786697 -5.129723249725062
905 -0.005669109709560871 -5.13392569611315 -0.005667606415227055 -5.1353908561402895
906 -0.00566940491553396 -5.139595101028684 -0.00566900537814945 -5.141059861518439
907 -0.005669218976981938 -5.145264320005666 -0.0056674227118492125 -5.1467272842302885
908 -0.005669638817198575 -5.150933958822864 -0.005669280956499279 -5.152396565186788
909 -0.005670151906087995 -5.156604110728952 -0.005667894566431642 -5.158064459753219
910 -0.005669559398666024 -5.162273670127618 -0.0056664792355149984 -5.163730938988734
911 -0.005670286458916962 -5.1679439565865355 -0.005670670559629798 -5.1694016095483635
912 -0.005669672950170934 -5.173613629536707 -0.0056686052586883305 -5.175070214807052
913 -0.005670518451370299 -5.179284147988077 -0.005660591460764408 -5.180730806267817
914 -0.005670354538597167 -5.184954502526674 -0.0056733797071501614 -5.1864041859749666
915 -0.005669865850359201 -5.1906243683770334 -0.00567905050702393 -5.192083236481991
916 -0.0056692979531362655 -5.1962936663301695 -0.005668511311523616 -5.1977517477935145
917 -0.005669441563077271 -5.2019631078932465 -0.005665615596808493 -5.203417363390323
918 -0.005668991291895509 -5.207632099185142 -0.005668717483058572 -5.209086080873382
919 -0.005669812532141804 -5.213301911717284 -0.005667722621001303 -5.214753803494383
920 -0.005667907511815428 -5.2189698192291 -0.0056542008183896545 -5.220408004312772
921 -0.0056696124374866486 -5.224639431666587 -0.005667656450532377 -5.226075660763304
922 -0.0056698349304497245 -5.230309266597036 -0.005669034994207322 -5.231744695757512
923 -0.005669882916845381 -5.235979149513882 -0.005671179690398276 -5.23741587544791
924 -0.0056685508694499735 -5.241647700383331 -0.005669293273240328 -5.243085168721151
925 -0.005671358155086637 -5.247319058538418 -0.005663511902093887 -5.248748680623245
926 -0.0056699158158153296 -5.252988974354233 -0.005669579934328794 -5.254418260557574
927 -0.005669818259775639 -5.258658792614009 -0.005669272853992879 -5.260087533411567
928 -0.005670291814021766 -5.264329084428031 -0.005672929505817592 -5.265760462917385
929 -0.005670720268972218 -5.269999804697003 -0.0056718452600762245 -5.271432308177461
930 -0.005670839361846447 -5.275670644058849 -0.005678641307167709 -5.277110949484629
931 -0.005666886689141393 -5.28133753074799 -0.005662966659292579 -5.282773916143921
932 -0.0056714028352871535 -5.2870089335832775 -0.005661326460540295 -5.288435242604462
933 -0.005669674323871732 -5.292678607907149 -0.005669332598336041 -5.294104575202797
934 -0.005669690622016788 -5.298348298529166 -0.005669427337124944 -5.299774002539922
935 -0.005669708340428769 -5.304018006869595 -0.005669957539066672 -5.305443960078989
936 -0.005669810879044235 -5.309687817748639 -0.005669482331722975 -5.311113442410712
937 -0.005672340746968985 -5.315360158495608 -0.005688727484084666 -5.316802169894797
938 -0.0056700050365179775 -5.321030163532126 -0.005674200016073883 -5.322476369910871
939 -0.005669205100275576 -5.326699368632402 -0.0056684684939682485 -5.328144838404839
940 -0.005669596325606108 -5.3323689649580075 -0.005668787891045213 -5.333813626295884
941 -0.005669401888735592 -5.338038366846743 -0.00566912773065269 -5.339482754026537
942 -0.005669385218061507 -5.343707752064804 -0.005669315694831312 -5.345152069721368
943 -0.005668476410210133 -5.349376228475014 -0.005673761270008982 -5.3508258309913765
944 -0.0056697360239923 -5.3550459644990065 -0.005670957919210196 -5.356496788910587
945 -0.005669379746541381 -5.3607153442455475 -0.0056679429253563285 -5.362164731835943
946 -0.0056696547195315364 -5.366384998965079 -0.005667921528220177 -5.367832653364163
947 -0.005669731902889908 -5.372054730867968 -0.0056649778271093965 -5.373497631191272
948 -0.0056693365564569834 -5.377724067424425 -0.005668997671455145 -5.379166628862727
949 -0.005672744079492986 -5.383396811503918 -0.005683918716385961 -5.384850547579113
950 -0.005668390356004238 -5.389065201859922 -0.0056656304281204935 -5.390516178007234
951 -0.005669229431077838 -5.394734431291 -0.0056687837932258844 -5.39618496180046
952 -0.0056693070800974965 -5.400403738371097 -0.005669460841454565 -5.4018544226419145
953 -0.0056693603284657 -5.406073098699563 -0.005669632973149419 -5.407524055615064
954 -0.005668943445198238 -5.411742042144762 -0.005669144447892904 -5.413193200062957
955 -0.005668993969447911 -5.41741103611421 -0.005668834922835231 -5.418862034985792
956 -0.005669681075960398 -5.42308071719017 -0.005668977787718177 -5.42453101277351
957 -0.005669826176017523 -5.428750543366188 -0.0056696463143453 -5.4302006590878555
958 -0.005668580415658653 -5.434419123781846 -0.005669987923465669 -5.435870647011321
959 -0.005668565933592618 -5.440087689715439 -0.005673630931414664 -5.441544277942736
960 -0.005669873487204313 -5.445757563202643 -0.005667992518283427 -5.447212270461019
961 -0.005670647067017853 -5.451428210269661 -0.005663372180424631 -5.452875642641444
962 -0.005668808869086206 -5.457097019138748 -0.005669904290698469 -5.458545546932142
963 -0.005669043702073395 -5.462766062840821 -0.005667564156465232 -5.464213111088608
964 -0.0056692922953516245 -5.468435355136172 -0.005670421314425767 -5.469883532403033
965 -0.00566896814852953 -5.474104323284702 -0.005668018804863095 -5.4755515512078965
966 -0.00566747672855854 -5.4797718000132605 -0.005676167947240174 -5.481227719155137
967 -0.005668041622266173 -5.485439841635527 -0.005667366134002805 -5.48689508528914
968 -0.005668780044652521 -5.49110862168018 -0.005665759509429336 -5.492560844798569
969 -0.005668662395328284 -5.496777284075508 -0.0056642512790858746 -5.498225096077655
970 -0.005669259559363126 -5.502446543634871 -0.00565891619771719 -5.503884012275372
971 -0.005670317634940148 -5.508116861269811 -0.005671637877821922 -5.509555650153194
972 -0.005669743660837412 -5.513786604930648 -0.005670780269429088 -5.515226430422623
973 -0.005668932199478149 -5.519455537130127 -0.005669013713486493 -5.5208954441361096
974 -0.00567028543446213 -5.525125822564589 -0.0056626613484695556 -5.526558105484579
975 -0.005669614253565669 -5.530795436818154 -0.005673159472644329 -5.532231264957224
976 -0.005669475649483502 -5.536464912467638 -0.005669346544891596 -5.537900611502115
977 -0.005669549200683832 -5.542134461668322 -0.005670281779021025 -5.543570893281136
978 -0.005668979953043163 -5.547803441621365 -0.005670266901142895 -5.549241160182279
979 -0.0056690631434321405 -5.553472504764797 -0.005668577994219959 -5.554909738176499
980 -0.005669809808023274 -5.559142314572821 -0.005675954930484295 -5.560585693106983
981 -0.0056688337121158835 -5.564811148284937 -0.005661972216330469 -5.5662476653233135
982 -0.0056680691661313174 -5.570479217451068 -0.005674752034246921 -5.571922417357561
983 -0.005669306986965239 -5.576148524438033 -0.005671064602211118 -5.577593481959772
984 -0.005669218651019037 -5.5818177430890525 -0.005664299568161368 -5.583257781527934
985 -0.005669251433573663 -5.587486994522626 -0.005665928032249213 -5.5889237095601825
986 -0.0056693967897444965 -5.5931563913123705 -0.005669470690190792 -5.594593180250373
987 -0.005670478381216526 -5.598826869693587 -0.005680325091816485 -5.60027350534219
988 -0.005669545195996761 -5.604496414889584 -0.005670290580019355 -5.605943795922209
989 -0.00566920533310622 -5.61016562022269 -0.005669734836556017 -5.611613530758765
990 -0.0056696647312492136 -5.615835284953939 -0.005672470503486693 -5.617286001262252
991 -0.005668754130601883 -5.621504039084541 -0.005670516891404987 -5.622956518153656
992 -0.005670186900533736 -5.627174225985074 -0.005665478622540831 -5.6286219967761975
993 -0.005668937438167631 -5.632843163423242 -0.005667894030921161 -5.634289890807119
994 -0.005669271317310631 -5.638512434740553 -0.005671804887242615 -5.639961695694361
995 -0.005670120241120458 -5.644182554981674 -0.005661424482241273 -5.6456231201766025
996 -0.005669461539946496 -5.649852016521621 -0.005670401663519442 -5.651293521840122
997 -0.005668776179663837 -5.655520792701284 -0.005669445148669183 -5.656962966988791
998 -0.005669189477339387 -5.661189982178624 -0.005669369059614837 -5.662632336048406
999 -0.005672570620663464 -5.666862552799287 -0.005689383577555418 -5.668321719625962
1000 -0.0056691474048420785 -5.67253170020413 -0.005668557458557188 -5.67399027708452
1001 -0.005668847751803696 -5.678200547955933 -0.0056690214667469265 -5.679659298551266
1002 -0.005668526305817068 -5.68386907426175 -0.0056683702627196905 -5.685327668813986
1003 -0.005669045029208064 -5.689538119290958 -0.005669239326380193 -5.690996908140367
1004 -0.005668949126265943 -5.695207068417224 -0.005668363440781832 -5.696665271581148
1005 -0.005668943305499852 -5.700876011722723 -0.005668714200146497 -5.702333985781294
1006 -0.005669014039449393 -5.706545025762173 -0.005669054854661226 -5.708003040635956
1007 -0.005668837483972311 -5.712213863246145 -0.005668765283189714 -5.713671805919145
1008 -0.005668852897360921 -5.717882716143506 -0.005668718623928726 -5.719340524543074
1009 -0.005669196788221598 -5.723551912931727 -0.005674135871231556 -5.725014660414305
1010 -0.005668868357315659 -5.729220781289043 -0.00566867629531771 -5.730683336709623
1011 -0.005668938253074884 -5.734889719542118 -0.005667974799871444 -5.736351311509495
1012 -0.005667434865608811 -5.740557154407727 -0.005670830374583602 -5.742022141884078
1013 -0.005668675922788679 -5.746225830330516 -0.0056679149391129615 -5.747690056823191
1014 -0.00566822960972786 -5.751894059940244 -0.005677313962951303 -5.753367370786142
1015 -0.005668597342446446 -5.757562657282691 -0.005668059573508799 -5.759035430359651
1016 -0.0056685434188693765 -5.76323120070156 -0.00566652559209615 -5.764701955951747
1017 -0.00566884595900774 -5.768900046660567 -0.005666186194866895 -5.770368142146614
1018 -0.005668731895275414 -5.774568778555842 -0.0056668341159820555 -5.776034976262596
1019 -0.005668289004825055 -5.780237067560668 -0.005671964399516583 -5.781706940662112
1020 -0.005668731057085097 -5.785905798617753 -0.005668250215239823 -5.787375190877352
1021 -0.0056686548748984935 -5.791574453492651 -0.005668442230671644 -5.793043633108024
1022 -0.005668732104822993 -5.797243185597474 -0.005669699399732053 -5.798713332507756
1023 -0.005668880161829292 -5.802912065759304 -0.005664060800336301 -5.804377393308092
1024 -0.005668620229698718 -5.808580685989003 -0.005664889118634164 -5.810042282426727
1025 -0.005669654486700893 -5.814250340475703 -0.005663599190302193 -5.815705881617029
1026 -0.005668918997980654 -5.819919259473684 -0.005669863638468086 -5.821375745255497
1027 -0.005669635790400207 -5.825588895264084 -0.005667484458535909 -5.827043229714033
1028 -0.005665517621673643 -5.831254412885758 -0.005659837927669287 -5.832703067641702
1029 -0.005669388803653419 -5.836923801689411 -0.005668073776178062 -5.8383711414178805
1030 -0.005669024563394487 -5.8425928262528055 -0.005677005462348461 -5.844048146880229
1031 -0.005668657645583153 -5.848261483898389 -0.005669197114184499 -5.8497173439944135
1032 -0.00566920405253768 -5.8539306879509265 -0.005668099271133542 -5.855385443265547
1033 -0.005669035506434739 -5.859599723457361 -0.0056686080293729905 -5.86105405129492
1034 -0.005669763660989702 -5.865269487118351 -0.005672611831687391 -5.866726663126607
1035 -0.005671644816175103 -5.870941131934526 -0.005696543166413904 -5.87242320629302
1036 -0.005668848077766598 -5.876609980012292 -0.005670110741630196 -5.878093317034651
1037 -0.005668622977100313 -5.882278602989392 -0.005668471031822264 -5.883761788066473
1038 -0.005668608122505248 -5.887947211111897 -0.0056686099153012036 -5.889430397981775
1039 -0.0056688293348997835 -5.893616040446797 -0.0056684172945097085 -5.895098815276285
1040 -0.005668862839229405 -5.899284903286026 -0.0056692764163017275 -5.900768091692586
1041 -0.005670159077271819 -5.904955062363298 -0.005643456988036632 -5.906411548680623
1042 -0.005668652919121086 -5.910623715282419 -0.005671394313685596 -5.912082942994308
1043 -0.005669035809114575 -5.916292751091534 -0.005670077539980412 -5.917753020534288
1044 -0.005669178953394294 -5.921961930044929 -0.005671197129413485 -5.923424217663702
1045 -0.00566893951036036 -5.927630869555289 -0.00566724541131407 -5.929091463075016
1046 -0.005670255701988936 -5.933301125257278 -0.005658882181160152 -5.934750345256177
1047 -0.005668999277986586 -5.938970124535264 -0.005670513608492911 -5.94042085886467
1048 -0.005669171293266118 -5.94463929582853 -0.005671357270330191 -5.946092216135
1049 -0.005669041257351637 -5.950308337085882 -0.0056689470307901505 -5.95176116316579
1050 -0.005668069794774055 -5.955976406880656 -0.0056594885420054196 -5.957420651707795
1051 -0.005668945517390967 -5.961645352398047 -0.005668726447038352 -5.963089378154834
1052 -0.005667152744717896 -5.967312505142765 -0.005665924050845206 -5.968755302205679
1053 -0.005669482378289103 -5.972981987521054 -0.005673203384503722 -5.974428505590183
1054 -0.005669135716743767 -5.978651123237798 -0.005667956918478012 -5.98009646250866
1055 -0.00566964540630579 -5.984320768644103 -0.005670376284979284 -5.98576683879364
1056 -0.005668848776258529 -5.9899896174203615 -0.005668961605988443 -5.991435800399628
1057 -0.00566922165453434 -5.9956588390748955 -0.00566870083566755 -5.997104501235296
1058 -0.00566914991941303 -6.0013279889943085 -0.005669649038463831 -6.00277415027376
1059 -0.005673065781593323 -6.007001054775902 -0.005650688358582556 -6.008424838632343
1060 -0.005670146481133997 -6.012671201257036 -0.005669055832549929 -6.014093894464893
1061 -0.005669796816073358 -6.01834099807311 -0.005669479793868959 -6.019763374258762
1062 -0.00566997064743191 -6.024010968720542 -0.005669982801191509 -6.025433357059954
1063 -0.005669498071074486 -6.029680466791616 -0.005668558157049119 -6.031101915217003
1064 -0.0056701245252043005 -6.035350591316821 -0.005680036358535289 -6.036781951575539
1065 -0.0056690281257033345 -6.041019619442524 -0.005669278185814619 -6.042451229761354
1066 -0.005669219908304513 -6.0466888393508285 -0.005670183524489403 -6.048121413285843
1067 -0.0056692746700719 -6.0523581140209 -0.005669600679539144 -6.053791013965382
1068 -0.00566862786654383 -6.058026741887444 -0.005700458539649844 -6.059491472505032
1069 -0.005668549914844334 -6.063695291802288 -0.0056668785167858 -6.065158351021818
1070 -0.005669033993035555 -6.069364325795323 -0.00566815915517509 -6.070826510176993
1071 -0.005668470449745655 -6.075032796245069 -0.005668274802155792 -6.0764947849791495
1072 -0.005668784794397652 -6.080701581039467 -0.005668593524023891 -6.082163378503173
1073 -0.005668713338673114 -6.08637029437814 -0.005670127272605896 -6.087833505775779
1074 -0.005668501206673682 -6.092038795584814 -0.005668988591060043 -6.093502494366839
1075 -0.0056687748525291685 -6.0977075704373425 -0.005673756077885628 -6.0991762504447244
1076 -0.005667675193399191 -6.103375245630741 -0.005671192659065127 -6.10484744310379
1077 -0.0056695082457736135 -6.109044753876515 -0.005664329277351499 -6.110511772381141
1078 -0.0056685070972889665 -6.1147132609738035 -0.005668277712538838 -6.11618005009368
1079 -0.0056688662618398665 -6.120382127235644 -0.005669349920935929 -6.121849400014616
1080 -0.005668613477610052 -6.126050740713254 -0.005668551498092711 -6.127517951512709
1081 -0.005669127032160759 -6.1317198677454146 -0.0056666113203391434 -6.133184562833048
1082 -0.005668900813907385 -6.137388768559322 -0.005680391076020896 -6.138864953909069
1083 -0.0056690063793212175 -6.143057774938643 -0.0056699581909924746 -6.144534912100061
1084 -0.005668236198835075 -6.1487260111374775 -0.005668029491789639 -6.150202941591851
1085 -0.0056678222492337225 -6.154393833386711 -0.005667421920225024 -6.155870363512076
1086 -0.005668447189964354 -6.160062280576676 -0.005669115972705185 -6.161539479484781
1087 -0.005668375641107559 -6.165730656217783 -0.005668529192917049 -6.167208008677698
1088 -0.0056699804263189435 -6.171400636644102 -0.005664213234558702 -6.1728722219122565
1089 -0.005668102647177875 -6.17706873929128 -0.00566638489253819 -6.1785386068047945
1090 -0.005668584583327174 -6.1827373238746075 -0.005668798228725791 -6.18420740503352
1091 -0.005668509402312338 -6.18840583327692 -0.005667857709340751 -6.189875262742861
1092 -0.005668548704124987 -6.194074381981045 -0.005668934504501522 -6.195544197247362
1093 -0.005668711010366678 -6.199743092991412 -0.005668053217232227 -6.201212250464595
1094 -0.005675965663976967 -6.205419058655389 -0.005662869568914175 -6.206875120033509
1095 -0.005669206427410245 -6.211088265082799 -0.005670150159858167 -6.212545270193367
1096 -0.005669168825261295 -6.216757433908061 -0.005668837670236826 -6.218214107863604
1097 -0.005669509014114738 -6.2224269429221755 -0.005670473794452846 -6.223884581658057
1098 -0.005669321515597403 -6.228096264437773 -0.005669394927099347 -6.229553976585156
1099 -0.005669043585658074 -6.233765308023431 -0.005668906006030738 -6.235222882591187
1100 -0.0056692662416026 -6.239434574265033 -0.005668512475676834 -6.240891395066864
1101 -0.0056700651766732335 -6.245104639441706 -0.00567580247297883 -6.246567197539843
1102 -0.005669098347425461 -6.250773737789132 -0.0056705426191911105 -6.252237740159034
1103 -0.005668908916413784 -6.256442646705546 -0.005670577008277178 -6.257908317167311
1104 -0.005668774037621916 -6.262111420743167 -0.005665318039245903 -6.263573635206557
1105 -0.005668535223230719 -6.2677799559663985 -0.005673563620075583 -6.2692471988266325
1106 -0.005668666446581483 -6.27344862241298 -0.005667172488756478 -6.274914371315389
1107 -0.005668842606246472 -6.279117465019226 -0.00566929611377418 -6.2805836674291635
1108 -0.005668817972764373 -6.28478628299199 -0.005669712950475514 -6.286253380379639
1109 -0.005664094653911889 -6.290450377645902 -0.005624348483979702 -6.291877728863619
1110 -0.005670130997896194 -6.296120508643798 -0.005670419544912875 -6.297548148408532
1111 -0.00566939904820174 -6.301789907692 -0.005669491295702755 -6.3032176397042345
1112 -0.005669662635773421 -6.307459570327773 -0.0056696216808632014 -6.308887261385098
1113 -0.00566942326258868 -6.313128993590362 -0.00567057563457638 -6.314557837019675
1114 -0.005669362517073751 -6.318798356107435 -0.005669888551346957 -6.320227725571022
1115 -0.005670018028467894 -6.324468374135903 -0.005670897546224296 -6.325898623117246
1116 -0.005669357604347169 -6.33013773174025 -0.0056693237507715825 -6.3315679468680175
1117 -0.005669414601288736 -6.335807146341539 -0.005669454275630414 -6.337237401143648
1118 -0.005669421283528209 -6.341476567625067 -0.005668657785281539 -6.3429060589289294
1119 -0.005669698002748191 -6.347146265627815 -0.005677246674895287 -6.3485833056038246
1120 -0.005668738344684243 -6.352815003972499 -0.005670385435223579 -6.354253691039048
1121 -0.0056691353907808665 -6.35848413936328 -0.005670083570294082 -6.359923774609342
1122 -0.005668982723727822 -6.364153122087008 -0.005668593430891633 -6.365592368040234
1123 -0.0056692252168431875 -6.3698223473038516 -0.005670089740306139 -6.37126245778054
1124 -0.0056695162784308195 -6.375491863582282 -0.005674527841620147 -6.3769369856221605
1125 -0.005666221934370696 -6.381158085516653 -0.00567274228669703 -6.382609727908857
1126 -0.005669030663557351 -6.386827116180211 -0.005666688457131386 -6.388276416365988
1127 -0.005668865516781807 -6.392495981696992 -0.0056692241225391625 -6.3939456404885275
1128 -0.0056691380683332685 -6.398165119765325 -0.00566611320246011 -6.399611753690988
1129 -0.005668800021521747 -6.403833919786847 -0.005666913324967026 -6.405278667015955
1130 -0.005667268857359886 -6.4095011886442075 -0.005672396346926689 -6.410951063362882
1131 -0.005669444217346609 -6.415170632861554 -0.005672437371686101 -6.416623500734568
1132 -0.005668271030299365 -6.420838903891854 -0.005668128351680934 -6.422291629086249
1133 -0.005668933223932982 -6.426507837115786 -0.005668536061421037 -6.42796016514767
1134 -0.005668385559692979 -6.432176222675479 -0.005674470867961645 -6.433634636015632
1135 -0.005668858462013304 -6.4378450811374925 -0.005668807635083794 -6.439303443650716
1136 -0.0056619193404912945 -6.443507000477984 -0.005599675117991865 -6.444903118768708
1137 -0.005669764941558242 -6.449176765419542 -0.005669045355170965 -6.450572164123879
1138 -0.005670107924379409 -6.4548468733439215 -0.005670022964477539 -6.456242187088357
1139 -0.005669527384452522 -6.460516400728374 -0.0056696882704272865 -6.461911875358784
1140 -0.0056698378175497055 -6.466186238545924 -0.005670093232765794 -6.46758196859155
1141 -0.00566965842153877 -6.471855896967463 -0.005671064183115959 -6.473253032774666
1142 -0.005669612833298743 -6.477525509800762 -0.005669409548863769 -6.47892244232353
1143 -0.005669691297225654 -6.483195201097987 -0.00566991122905165 -6.484592353552581
1144 -0.0056696907384321095 -6.488864891836419 -0.005669810762628913 -6.49026216431521
1145 -0.005669448128901422 -6.494534339965321 -0.005669298861175775 -6.495931463176386
1146 -0.005669814441353083 -6.500204154406673 -0.0056702840141952034 -6.501601747190581
1147 -0.005669362703338265 -6.505873517110012 -0.00566863410640508 -6.507270381296986
1148 -0.005670092022046447 -6.511543609132058 -0.005669888341799378 -6.5129402696387855
1149 -0.005670222407206893 -6.517213831539265 -0.005668016127310693 -6.5186082857660965
1150 -0.00566957697737962 -6.522883408516645 -0.005669508525170386 -6.524277794291267
1151 -0.005669394880533219 -6.528552803397178 -0.005668451753444969 -6.529946246044712
1152 -0.005669877165928483 -6.534222680563106 -0.005670059635303914 -6.5356163056800165
1153 -0.005669557210057974 -6.539892237773164 -0.005669488501735031 -6.541285794181752
1154 -0.005669868434779346 -6.545562106207943 -0.005669101001694798 -6.546954895183447
1155 -0.005669511784799397 -6.551231617992743 -0.005668483395129442 -6.552623378578576
1156 -0.005669868038967252 -6.55690148603171 -0.005670672096312046 -6.558294050674888
1157 -0.005669534602202475 -6.5625710206339125 -0.005668966844677925 -6.5639630175195665
1158 -0.00566935446113348 -6.568240375095046 -0.005668768775649369 -6.569631786295216
1159 -0.005669434368610382 -6.5739098094636566 -0.005669023143127561 -6.575300809438343
1160 -0.00566993267275393 -6.579579742136411 -0.00566666703671217 -6.580967476475055
1161 -0.005669895582832396 -6.585249637719243 -0.005670702061615884 -6.586638178536671
1162 -0.005669825617223978 -6.5909194633364665 -0.005670214002020657 -6.592308392538692
1163 -0.0056694696424528955 -6.59658893297892 -0.005668130214326083 -6.597976522753019
1164 -0.00566960615105927 -6.602258539129979 -0.005670043383724987 -6.603646566136744
1165 -0.005670025339350104 -6.607928564469329 -0.005674038198776543 -6.609320604335521
1166 -0.005669337301515043 -6.613597901770844 -0.005668923608027399 -6.614989527943548
1167 -0.00566961441654712 -6.619267516187391 -0.005669416021555662 -6.620658943965104
1168 -0.005669229011982679 -6.624936745199374 -0.005668988148681819 -6.626327932113786
1169 -0.005669501074589789 -6.630606246273964 -0.005668702651746571 -6.631996634765533
1170 -0.0056692458456382155 -6.636275492119602 -0.00567049621604383 -6.637667130981576
1171 -0.00566925834864378 -6.641944750468246 -0.005669527337886393 -6.643336658319463
1172 -0.0056689169723540545 -6.6476136674406 -0.005661137797869742 -6.6489977961173325
1173 -0.005669526010751724 -6.653283193451352 -0.005672043957747519 -6.65466984007508
1174 -0.005669265938922763 -6.6589524593902745 -0.005668552615679801 -6.660338392690759
1175 -0.005669491994194686 -6.664621951384469 -0.005668906308710575 -6.66600729899947
1176 -0.005668636248447001 -6.670290587632916 -0.005661844648420811 -6.6716691436478905
1177 -0.005669480236247182 -6.6759600678691635 -0.005670053092762828 -6.677339196740653
1178 -0.005669439327903092 -6.681629507197067 -0.005669872066937387 -6.68300906880759
1179 -0.0056692450540140275 -6.68729875225108 -0.005667177098803222 -6.688676245906393
1180 -0.005669372924603522 -6.692968125175684 -0.0056697088060900565 -6.6943459547124835
1181 -0.005668611475266516 -6.6986367366509505 -0.005657443637028336 -6.700003398349512
1182 -0.005669379164464772 -6.704306115815415 -0.005661555496044457 -6.705664953845557
1183 -0.005669494112953544 -6.709975609928368 -0.005669966363348067 -6.7113349202089045
1184 -0.005669824779033661 -6.715645434707402 -0.005669854138977826 -6.717004774347882
1185 -0.005670079379342496 -6.721315514086744 -0.005669158161617815 -6.7226739325095
1186 -0.0056700900895521045 -6.7269856041762965 -0.005668204999528826 -6.728342137509029
1187 -0.005674812057986855 -6.732660416234284 -0.005713696591556072 -6.734055834100585
1188 -0.005668873293325305 -6.738329289527609 -0.0056679451139643785 -6.7397237792145495
1189 -0.005669299769215286 -6.743998589296824 -0.005668868566863239 -6.745392647781412
1190 -0.005669281911104917 -6.749667871207929 -0.00566935429815203 -6.751062002079564
1191 -0.005668976181186736 -6.755336847389116 -0.005668510007672012 -6.756730512087236
1192 -0.00566907359752804 -6.761005920986644 -0.005669611482881009 -6.762400123570117
1193 -0.005669041885994375 -6.766674962872639 -0.0056698144879192116 -6.768069938058036
1194 -0.005669063702225685 -6.7723440265748645 -0.005668982234783471 -6.7737389202928195
1195 -0.005669135646894574 -6.778013162221759 -0.005669606872834266 -6.7794085271656535
1196 -0.005668926844373345 -6.783682089066133 -0.005668710079044103 -6.785077237244698
1197 -0.0056689517106860874 -6.789351040776819 -0.00566721421200782 -6.790744451456706
1198 -0.005667524831369519 -6.7950185656081885 -0.00567062059417367 -6.79641507205088
1199 -0.005668475735001266 -6.80068704134319 -0.005667283292859792 -6.80208235534374
1200 -0.005669261422008276 -6.806356302765199 -0.00566899471450597 -6.807751350058246
1201 -0.005668820743449032 -6.812025123508648 -0.0056638775393366815 -6.813415227597583
1202 -0.005669331015087664 -6.8176944545237355 -0.005669761961326003 -6.819084989558909
1203 -0.005667257495224476 -6.82336171201896 -0.005655319569632411 -6.824740309128541
1204 -0.005670039844699204 -6.829031751863659 -0.005668247211724519 -6.830408556340266
1205 -0.005669215368106962 -6.834700967231766 -0.0056682874914258715 -6.836076843831692
1206 -0.005669796210713685 -6.840370763442479 -0.005669785453937948 -6.8417466292856295
1207 -0.005669820425100625 -6.8460405838675795 -0.005669350107200444 -6.84741597939283
1208 -0.005669508222490549 -6.85171009209007 -0.005668193777091801 -6.853084173169922
1209 -0.005668916157446802 -6.857379008247517 -0.005671663209795952 -6.858755836379718
1210 -0.005669404100626707 -6.863048412348144 -0.005670052347704768 -6.864425888727423
1211 -0.005669556907378137 -6.868717969255522 -0.005669250502251089 -6.870095139229674
1212 -0.005669117206707597 -6.87438708646223 -0.005668793502263725 -6.875763932731938
1213 -0.005669546429999173 -6.880056632892229 -0.005668900697492063 -6.88143283342943
1214 -0.005669708945788443 -6.8857263418380175 -0.00567103682551533 -6.887103870254945
1215 -0.00566932421643287 -6.89139566605445 -0.005671806470490992 -6.892775676725436
1216 -0.0056676935404539105 -6.897063359594904 -0.005667538847774267 -6.89844321557321
1217 -0.005669564637355506 -6.90273292423226 -0.005668731499463319 -6.904111947072674
1218 -0.0056696213781833645 -6.908402545610444 -0.005670131416991353 -6.909782078489665
1219 -0.005669304332695901 -6.91407184994314 -0.005669114226475358 -6.915451192716141
1220 -0.005667552212253213 -6.919739402155393 -0.005658165854401887 -6.9211093585705425
1221 -0.0056694451253861185 -6.92540884728078 -0.005668053636327386 -6.92677741220687
1222 -0.005669493786990642 -6.931078341067771 -0.005669444100931287 -6.932446856307801
1223 -0.005668975389562547 -6.936747316457334 -0.005679655983112752 -6.938126512290914
1224 -0.005669490317814052 -6.942416806775148 -0.005668855551630258 -6.943795367842545
1225 -0.005669250665232539 -6.94808605744038 -0.0056698132073506715 -6.949465181049895
1226 -0.00567010254599154 -6.953756159986372 -0.00568849234841764 -6.955153673398312
1227 -0.005669384310021996 -6.959425544296394 -0.005666552879847586 -6.96082022627816
1228 -0.005669088405556977 -6.965094632701951 -0.005669208941981196 -6.966489435220141
1229 -0.00566855170764029 -6.970763184409591 -0.0056691925507038835 -6.9721586277708445
1230 -0.005669274344108998 -6.976432458753701 -0.005669459234923124 -6.977828087005768
1231 -0.005669834092259407 -6.98210229284596 -0.005660589411854744 -6.983488676417623
1232 -0.005668805213645101 -6.987771098059605 -0.0056620348477736115 -6.989150711265396
1233 -0.005669386778026819 -6.993440484837632 -0.005669638002291322 -6.9948203492676875
1234 -0.005669385893270373 -6.999109870730902 -0.00566894996445626 -7.000489299232144
1235 -0.005669262213632465 -7.004779132944535 -0.005668506887741387 -7.0061578061198855
1236 -0.00566914533264935 -7.010448278277184 -0.005671611498109996 -7.011829417617996
1237 -0.005670262430794537 -7.0161185407079785 -0.005670811096206307 -7.017500228714202
1238 -0.0056690396275371315 -7.021787580335515 -0.005671943142078817 -7.023172171856281
1239 -0.0056702209869399665 -7.027457801322456 -0.005671491008251905 -7.028843662864533
1240 -0.005668998206965625 -7.0331267995294215 -0.005669141607359052 -7.034512804471892
1241 -0.005668758344836533 -7.038795557874258 -0.005670761573128402 -7.0401835660450205
1242 -0.005669960333034396 -7.044465518207293 -0.005683566350489855 -7.04586713239551
1243 -0.005668669613078237 -7.050134187820371 -0.005670676613226533 -7.051537809008736
1244 -0.005668177898041904 -7.055802365718413 -0.005666506756097078 -7.057204315764833
1245 -0.005668816273100674 -7.0614711819915135 -0.005668840627186001 -7.062873156392019
1246 -0.005668676039204001 -7.067139858030718 -0.005665791104547679 -7.068538947496567
1247 -0.005668199644424022 -7.072808057675141 -0.0056685788556933405 -7.07420752635226
1248 -0.005668334593065083 -7.078476392268207 -0.005669628572650254 -7.07987715492491
1249 -0.005668382812291384 -7.084144775080498 -0.005665002716705203 -7.0855421576416155
1250 -0.00566906756721437 -7.089813842647712 -0.005669906781986356 -7.091212064423602
1251 -0.005665967403911054 -7.095479810051623 -0.005668672965839505 -7.096880737389442
1252 -0.005668783327564597 -7.101148593379188 -0.005668691522441804 -7.102549428911884
1253 -0.005668836971744895 -7.106817430350933 -0.00566755305044353 -7.108216981962327
1254 -0.005669127567671239 -7.112486557918604 -0.005670537101104855 -7.113887519063432
1255 -0.005667955591343343 -7.118154513509948 -0.0056678665103390815 -7.119555385573771
1256 -0.005668590147979558 -7.123823103657927 -0.005665288167074322 -7.125220673740846
1257 -0.005668225442059338 -7.129491329099987 -0.005679406505078077 -7.130900080245924
1258 -0.005668573710136115 -7.135159902810123 -0.005670356587506831 -7.136570436833431
1259 -0.005668669985607266 -7.140828572795731 -0.005668799532577396 -7.142239236366008
1260 -0.005668493220582604 -7.146497066016313 -0.0056682602269575 -7.147907496592965
1261 -0.00566880451515317 -7.152165870531467 -0.005669455765746534 -7.153576952358711
1262 -0.005668808217160403 -7.157834678748627 -0.005668882187455893 -7.159245834546167
1263 -0.0056702512549236415 -7.163504930003551 -0.00566460604313761 -7.1649104405893045
1264 -0.005668936111032963 -7.169173866114584 -0.005665488424710929 -7.170575929014015
1265 -0.005668815318495035 -7.17484268143308 -0.0056680867215618495 -7.176244015735577
1266 -0.005668586236424744 -7.180511267669504 -0.005667618568986654 -7.181911634304564
1267 -0.005668058968149125 -7.186179326637654 -0.005670769140124321 -7.187582403444688
1268 -0.005669181956909597 -7.191848508594563 -0.005673313629813492 -7.193255717074502
1269 -0.005668567959219217 -7.197517076553782 -0.005667094304226339 -7.198922811378728
1270 -0.005668739276006818 -7.203185815829789 -0.0056687456788495185 -7.204591557057578
1271 -0.0056678751483559605 -7.208853690978145 -0.005704190745018422 -7.210295747802596
1272 -0.005667939851991832 -7.214521630830137 -0.005668945680372417 -7.215964693482968
1273 -0.005667920806445181 -7.220189551636582 -0.005667148972861469 -7.22163184245583
1274 -0.005668268562294543 -7.225857820198876 -0.005667690350674093 -7.227299532806504
1275 -0.005668421066366136 -7.231526241265242 -0.005670780292712152 -7.232970313099217
1276 -0.005668365862220526 -7.237194607127463 -0.005667489138431847 -7.2386378022376485
1277 -0.005668476480059326 -7.242863083607522 -0.005666368827223778 -7.244304171064872
1278 -0.005669086310081184 -7.248532169917603 -0.005666453903540969 -7.249970624968413
1279 -0.005668556271120906 -7.254200726188723 -0.0056701366323977705 -7.255640761600811
1280 -0.005669439630582929 -7.259870165819306 -0.0056705489754676815 -7.261311310576279
1281 -0.005668307305313647 -7.26553847312462 -0.005668758065439761 -7.266980068641719
1282 -0.005668201181106269 -7.271206674305726 -0.005667392397299409 -7.272647461039019
1283 -0.0056685821386054155 -7.276875256444332 -0.005669719446450472 -7.278317180485469
1284 -0.005668693967163563 -7.282543950411496 -0.005668895319104195 -7.283986075804573
1285 -0.005668580112978816 -7.288212530524475 -0.005668267654255032 -7.289654343458828
1286 -0.005669702542945743 -7.2938822330674205 -0.005671652778983116 -7.295325996237811
1287 -0.005667813285253942 -7.299550046352675 -0.005668340739794076 -7.300994336977605
1288 -0.005668723257258534 -7.305218769609933 -0.005670167342759669 -7.306664504320365
1289 -0.005667637009173632 -7.310886406619106 -0.005664825276471675 -7.312329329596836
1290 -0.005668804026208818 -7.3165552106453156 -0.005675426707603038 -7.318004756304439
1291 -0.005668468680232764 -7.322223679325548 -0.0056703909765928985 -7.3236751472810315
1292 -0.0056685227900743484 -7.327892202115622 -0.005667710676789284 -7.329342857957821
1293 -0.005668267677538097 -7.33356046979316 -0.00566811605822295 -7.335010974016043
1294 -0.005668670102022588 -7.339229139895183 -0.005671102623455227 -7.3406820766394985
1295 -0.005667377798818052 -7.344896517694001 -0.005669843894429505 -7.346351920533928
1296 -0.005668165511451662 -7.3505646832054525 -0.005668788333423436 -7.352020708867351
1297 -0.005668132635764778 -7.356232815841217 -0.0056689812801778315 -7.357689690147529
1298 -0.005668907216750086 -7.361901723057967 -0.00566926640458405 -7.363358956552113
1299 -0.005668607680127025 -7.3675703307380935 -0.005665630102157593 -7.3690245866542705
1300 -0.00566836865618825 -7.373238699394282 -0.005668657273054123 -7.374693243927324
1301 -0.005668977159075439 -7.378907676553357 -0.005676321964710951 -7.380369565892035
1302 -0.005669064656831324 -7.384576741210188 -0.00567033989354968 -7.3860399057855854
1303 -0.005668156570754946 -7.390244897780943 -0.005668606678955257 -7.3917085124645405
1304 -0.005668066488578915 -7.395912964269522 -0.0056695830775424835 -7.397378095542083
1305 -0.005668577016331255 -7.401581541285854 -0.0056674220133572815 -7.403045517555441
1306 -0.005667719501070678 -7.407249260786925 -0.005679628043435514 -7.4087251455988765
1307 -0.005668424698524177 -7.412917685485449 -0.005669400654733181 -7.41439454625361
1308 -0.005668120924383402 -7.4185858064098325 -0.005666551156900823 -7.420061097410511
1309 -0.005668559158220887 -7.4242543655680535 -0.005667110369540751 -7.425728207780052
1310 -0.005668330052867532 -7.429922695620921 -0.005669810064136982 -7.431398017844189
1311 -0.005668021086603403 -7.435590716707525 -0.00566679413896054 -7.4370648119831495
1312 -0.0056685664458200336 -7.441259283153345 -0.005667301965877414 -7.442732113949027
1313 -0.005668143997900188 -7.446927427151245 -0.005667716171592474 -7.448399830120619
1314 -0.005668307980522513 -7.4525957351317675 -0.005667913588695228 -7.454067743709314
1315 -0.005668428144417703 -7.458264163276185 -0.0056682831142097715 -7.459736026823523
1316 -0.005672795395366847 -7.463936958671552 -0.005667054560035467 -7.465403081383559
1317 -0.00566936160903424 -7.469606320280587 -0.005667585879564285 -7.471070667263123
1318 -0.00566912239883095 -7.4752754426794175 -0.005680133239366114 -7.476750800502489
1319 -0.00566842935513705 -7.480943872034555 -0.005663916282355785 -7.482414716784845
1320 -0.005668546003289521 -7.486612418037844 -0.005669778445735574 -7.488084495230581
1321 -0.005669961334206164 -7.4922823793720505 -0.005668326537124813 -7.493752821767705
1322 -0.005668263393454253 -7.497950642765505 -0.0056693247519433495 -7.499422146519649
1323 -0.005667953728698194 -7.503618596494204 -0.005664224224165082 -7.505086370743814
1324 -0.005667722644284367 -7.509286319138488 -0.005653611081652343 -7.510739981825466
1325 -0.005669002770446241 -7.514955321908935 -0.005667535332031548 -7.516407517157498
1326 -0.005668742186389864 -7.520624064095324 -0.005668981908820569 -7.522076499066319
1327 -0.005668770149350166 -7.526292834244675 -0.005669241328723729 -7.5277457403950425
1328 -0.005668879975564778 -7.531961714220239 -0.005669101141393185 -7.533414841536436
1329 -0.005668950919061899 -7.537630665139301 -0.0056691176258027555 -7.539083959162238
1330 -0.005668752267956734 -7.543299417407257 -0.005668404465541244 -7.544752363627779
1331 -0.005668821278959513 -7.548968238686217 -0.005668465374037623 -7.550420829001817
1332 -0.00566784031689167 -7.554636079003108 -0.005675237509422004 -7.556096066511239
1333 -0.005668620392680168 -7.560304699395789 -0.0056698157917708155 -7.5617658823030105
1334 -0.005668902327306569 -7.565973601723095 -0.005668490799143911 -7.567434373102154
1335 -0.005669071618467569 -7.571642673341563 -0.005665852571837604 -7.573100225673992
1336 -0.005668356129899621 -7.5773110294714625 -0.0056697882013395425 -7.578770013875332
1337 -0.005668199108913541 -7.582979228580376 -0.005670522362925113 -7.584440536238256
1338 -0.005669210501946509 -7.588648439082323 -0.0056682936381548645 -7.590108829876411
1339 -0.005668744444847107 -7.59431718352717 -0.005669441330246628 -7.595778271206657
1340 -0.005668315314687788 -7.599985498841858 -0.005686501925811172 -7.601464773132468
1341 -0.005668191984295845 -7.605653690826154 -0.005669571389444172 -7.607134344521913
1342 -0.0056678636232391 -7.611321554449393 -0.005669097369536758 -7.612803441891449
1343 -0.0056681300979107615 -7.616989684547304 -0.0056680657900869845 -7.618471507681536
1344 -0.005668230797164142 -7.622657915344469 -0.0056699221720919015 -7.624141429853628
1345 -0.005668561952188611 -7.628326477296658 -0.005668784608133137 -7.629810214461761
1346 -0.005668511218391359 -7.633994988515049 -0.005667922436259687 -7.635478136898021
1347 -0.005668260948732495 -7.639663249463782 -0.005669645080342889 -7.641147781978364
1348 -0.005668389960192144 -7.645331639423974 -0.005667793727479875 -7.646815575705844
1349 -0.00566871885675937 -7.651000358280733 -0.005666163214482367 -7.652481738920327
1350 -0.00566852071788162 -7.656668878998614 -0.005659047747030854 -7.658140786667357
1351 -0.005668377177789808 -7.662337256176404 -0.005667802412062883 -7.66380858907942
1352 -0.005668327631428838 -7.668005583807832 -0.005668185604736209 -7.669476774684156
1353 -0.005668396828696132 -7.673673980636528 -0.005667784716933966 -7.67514455940109
1354 -0.005668761604465544 -7.679342742240994 -0.005659648287110031 -7.6808042076882
1355 -0.005668270774185658 -7.685011013015179 -0.005667945346795022 -7.6864721530349955
1356 -0.005668600206263363 -7.690679613221443 -0.005668434035032988 -7.692140587070028
1357 -0.005668876483105123 -7.6963484897045475 -0.005672330548986792 -7.697812917619015
1358 -0.00566854802891612 -7.702017037733464 -0.005668224673718214 -7.703481142292733
1359 -0.0056686695665121075 -7.7076857072999765 -0.0056690237484872345 -7.70915016604122
1360 -0.0056683946633711456 -7.713354101963348 -0.005668790126219392 -7.71481895616744
1361 -0.005669422238133848 -7.719023524201481 -0.005668252240866423 -7.720487208408306
1362 -0.005671684420667589 -7.7246952086221485 -0.0056448720395565035 -7.726132080447862
1363 -0.005669670063070953 -7.7303648786852195 -0.0056691189296543595 -7.731801199377517
1364 -0.005669319326989353 -7.7360341980122085 -0.005669354135170579 -7.737470553512687
1365 -0.005669102468527853 -7.7417033004807365 -0.005669261934235692 -7.743139815446923
1366 -0.005669257347472012 -7.747372557828209 -0.005669438187032938 -7.748809253633955
1367 -0.005669291573576629 -7.753041849401786 -0.005669108452275395 -7.754478362086231
1368 -0.005669176997616887 -7.758711026399403 -0.005669656745158136 -7.760148018831389
1369 -0.005669287405908108 -7.764380313805311 -0.005669071665033698 -7.765817090496423
1370 -0.005668815667741 -7.770049129473052 -0.005668493825942278 -7.771485584322365
1371 -0.00566900079138577 -7.775718130264438 -0.005669184774160385 -7.7771547690965255
1372 -0.005668977322056889 -7.781387107586495 -0.005669056857004762 -7.78282382595353
1373 -0.005668831593357027 -7.787055939179852 -0.00566756974440068 -7.788491395697931
1374 -0.005669033341109753 -7.792724972520961 -0.005669697443954647 -7.794161093141885
1375 -0.005674888589419424 -7.798399861110381 -0.005649951449595392 -7.799811044591481
1376 -0.005669302796013654 -7.804069163906394 -0.005670094885863364 -7.805481139477344
1377 -0.005669427220709622 -7.809738591127104 -0.005669241468422115 -7.811150380945766
1378 -0.005669323913753033 -7.815407915040857 -0.005669547873549163 -7.816819928819315
1379 -0.005669683218002319 -7.821077598258859 -0.005669337580911815 -7.822489266400227
1380 -0.0056693992810323834 -7.826746997539892 -0.005670151230879128 -7.828159417631106
1381 -0.0056695238221436735 -7.832416521362036 -0.005670897290110588 -7.833830314921217
1382 -0.005668973852880299 -7.838085495214916 -0.005665670335292816 -7.83949598525651
1383 -0.005669279606081545 -7.843754774820997 -0.00566934619564563 -7.845165331452155
1384 -0.005669270874932408 -7.84942404569593 -0.005669917049817741 -7.850835248501973
1385 -0.005669156415387988 -7.855093202111318 -0.005667215678840876 -7.856502464180814
1386 -0.005669396417215466 -7.860762598528534 -0.005668930220417678 -7.862171394401232
1387 -0.0056694898754358295 -7.866432088403969 -0.005672854278236628 -7.867844248679468
1388 -0.005669892253354192 -7.872101980657323 -0.005671694152988493 -7.873515942832457
1389 -0.005669293040409684 -7.877771273697733 -0.0056653733830899 -7.879181316215547
1390 -0.005670382827520371 -7.883441656525253 -0.0056676242733374235 -7.884848940488885
1391 -0.0056694418424740435 -7.889111098367727 -0.005673751886934042 -7.890522692375819
1392 -0.0056666330434381965 -7.894777731411165 -0.005679591372609138 -7.896202283748428
1393 -0.005668857181444764 -7.90044658859261 -0.005668638041242957 -7.901870921789671
1394 -0.0056686920812353495 -7.906115280673845 -0.005667889816686511 -7.907538811606358
1395 -0.005668491870164871 -7.91178377254401 -0.005667481804266572 -7.913206293410624
1396 -0.005668948963284492 -7.917452721507295 -0.005670060240663588 -7.918876353651288
1397 -0.005669597932137549 -7.9231223194394325 -0.005665693269111216 -7.924542046920399
1398 -0.005671635991893709 -7.928793955431326 -0.005661111650988459 -7.930203158571388
1399 -0.005669313692487776 -7.934463269123814 -0.005668990942649543 -7.935872149514037
1400 -0.005669538350775838 -7.94013280747459 -0.005670888884924352 -7.941543038398962
1401 -0.005668324418365955 -7.945801131892956 -0.005677295639179647 -7.947220334038141
1402 -0.005670014210045338 -7.9514711461030005 -0.005666675721295178 -7.952887009759436
1403 -0.005669160722754895 -7.957140306825756 -0.005670713842846453 -7.958557723602283
1404 -0.0056699542328715324 -7.962810261058627 -0.00567451564129442 -7.964232239243577
1405 -0.0056686034658923745 -7.96847886452452 -0.005666816583834588 -7.969899055827412
1406 -0.005669425893574953 -7.9741482904180945 -0.005669856700114906 -7.975568912527526
1407 -0.005669042142108083 -7.979817332560202 -0.005668192426674068 -7.9812371049542
1408 -0.005669048195704818 -7.985486380755907 -0.005668786494061351 -7.986905891448261
1409 -0.005669019534252584 -7.991155400290159 -0.005667628487572074 -7.992573519935833
1410 -0.005668191146105528 -7.996823591436264 -0.005675427266396582 -7.99824894720223
1411 -0.0056687006726861 -8.00249229210895 -0.005668371799401939 -8.003917319001632
1412 -0.005668866797350347 -8.0081611589063 -0.005668692942708731 -8.009586011944341
1413 -0.005669156089425087 -8.013830314995726 -0.005669299117289484 -8.015255311061631
1414 -0.005668417760170996 -8.019498732755897 -0.005665794387459755 -8.02092110544909
1415 -0.005667790840379894 -8.025166523596278 -0.005669798003509641 -8.0265909034526
1416 -0.005667785741388797 -8.030834309337667 -0.005668350541964173 -8.032259253994564
1417 -0.0056688740151003 -8.036503183352767 -0.005668676923960447 -8.037927930918524
1418 -0.005668978672474623 -8.042172162025242 -0.00566836993675679 -8.043596300855281
1419 -0.005668585281819105 -8.047840747307061 -0.005669808923266828 -8.049266109778548
1420 -0.005666224937886 -8.053506972244948 -0.005685248202644289 -8.054951357981192
1421 -0.005668110097758472 -8.059175082342707 -0.005668829777278006 -8.06062018775847
1422 -0.005668356129899621 -8.064843438472606 -0.00566847575828433 -8.066288663516755
1423 -0.005668779695406556 -8.070512218168012 -0.005668418342247605 -8.071957081859003
1424 -0.005668487632647157 -8.07618070580066 -0.005666701984591782 -8.077623783843594
1425 -0.005668480531312525 -8.081849186331972 -0.0056687151081860065 -8.08329249895178
1426 -0.005668148421682418 -8.087517334753654 -0.005667389044538141 -8.088959887996317
1427 -0.005669755325652659 -8.093187090079306 -0.005671952408738435 -8.094631840405055
1428 -0.005668960558250546 -8.098856050637556 -0.005671298899687827 -8.100303139304744
1429 -0.005668555130250752 -8.104524605767807 -0.005667945183813572 -8.105971084488557
1430 -0.0056683117058128115 -8.11019291747362 -0.005669348151423037 -8.11164043263998
1431 -0.005669671739451587 -8.115862589213071 -0.005668548820540309 -8.117308981460521
1432 -0.005668527912348509 -8.12153111712542 -0.005668804189190269 -8.122977785649711
1433 -0.005668242904357612 -8.127199360029778 -0.005670650815591216 -8.128648436465303
1434 -0.005668070376850664 -8.132867430406629 -0.005671972129493952 -8.134320408594798
1435 -0.0056683835573494434 -8.138535813963978 -0.005668360064737499 -8.139988768659535
1436 -0.0056682289345189926 -8.144204042898497 -0.005668104276992381 -8.145656872936527
1437 -0.005668682442046702 -8.149872725340543 -0.005667656078003347 -8.15132452901453
1438 -0.005668680765666068 -8.15554140610621 -0.005664757150225341 -8.156989286164755
1439 -0.005670444457791746 -8.161211850564001 -0.005684521119110286 -8.162673807283866
1440 -0.005668636248447001 -8.166880486812449 -0.0056683227187022565 -8.168342130002568
1441 -0.0056681744521483775 -8.172548661264598 -0.005667013628408313 -8.174009143630975
1442 -0.005665615713223815 -8.17821427697782 -0.005682445061393082 -8.179691588692368
1443 -0.005668639112263918 -8.183882916090084 -0.0056692078942433 -8.185360796586611
1444 -0.005667755822651088 -8.189550671912736 -0.005667250137776136 -8.191028046724387
1445 -0.005668086092919111 -8.195218758005655 -0.005667573376558721 -8.196695620100947
1446 -0.005668084626086057 -8.200886842631741 -0.00566783775575459 -8.202363457856702
1447 -0.005668142740614712 -8.206554985372355 -0.005667706439271569 -8.208031164295974
1448 -0.005668329424224794 -8.21222331479658 -0.005668518599122763 -8.213699682895097
1449 -0.005668858927674591 -8.217892173724254 -0.005669700959697366 -8.219369383854794
1450 -0.005662221950478852 -8.223554395674732 -0.005626659910194576 -8.224996043764989
1451 -0.00566928880289197 -8.229223684477624 -0.005669513810425996 -8.230665557575415
1452 -0.005668752663768828 -8.234892437141394 -0.005668928474187851 -8.236334486049603
1453 -0.0056689596734941 -8.240561396814888 -0.0056694330181926485 -8.242003919067797
1454 -0.005668987520039082 -8.246230384334927 -0.00566867517773062 -8.247672594245527
1455 -0.0056691137608140705 -8.25189949809574 -0.005668867379426956 -8.253341461624954
1456 -0.00566874947398901 -8.25756824756973 -0.005668155220337212 -8.259009616845292
1457 -0.0056688503827899694 -8.26323709795252 -0.005670016119256616 -8.26467963296455
1458 -0.005668574967421592 -8.26890567291994 -0.00566959292627871 -8.270349225890827
1459 -0.005669056321494281 -8.274574729241435 -0.005668421438895166 -8.276017647329722
1460 -0.005668046837672591 -8.280242776079108 -0.005669402610510588 -8.281687049940233
1461 -0.005669362912885845 -8.285912138991995 -0.005667704134248197 -8.287354754074482
1462 -0.005668853223323822 -8.291580992215318 -0.005668318853713572 -8.293023072928195
1463 -0.005668681836687029 -8.297249674052004 -0.005668918904848397 -8.298691991833044
1464 -0.005668614059686661 -8.302918288111691 -0.005685777915641665 -8.304377769748685
1465 -0.00566870798356831 -8.30858699609526 -0.005670393351465464 -8.31004816310015
1466 -0.005668466631323099 -8.314255462726583 -0.00566876633092761 -8.315716929431078
1467 -0.0056686782976612445 -8.319924141024245 -0.005668099084869027 -8.321385028515946
1468 -0.0056685904739424585 -8.325592731498187 -0.005668638064526022 -8.327053666580472
1469 -0.005670003895647824 -8.331262735393835 -0.005644661607220769 -8.332698328187693
1470 -0.005669501377269626 -8.336932236771105 -0.005665628472343087 -8.338363956660036
1471 -0.005669254693202674 -8.342601491464308 -0.005669128498993814 -8.34403308515903
1472 -0.005669140024110675 -8.348270631488418 -0.005669023515656591 -8.349702108674686
1473 -0.005669230897910893 -8.35393986238633 -0.005668939044699073 -8.355371047719386
1474 -0.005669233296066523 -8.359609095682396 -0.005668575572781265 -8.361039623292166
1475 -0.0056690403260290624 -8.365278136008426 -0.005669006798416376 -8.366708630090583
1476 -0.005669180257245898 -8.370947316265672 -0.005668822932057083 -8.37237745302264
1477 -0.005669512739405036 -8.376616829005078 -0.005669275089167059 -8.378046728111807
1478 -0.005668940907344222 -8.382285769912423 -0.005668874736875296 -8.383715602848682
1479 -0.005669233715161681 -8.387955003627585 -0.005669016949832439 -8.389384619798514
1480 -0.005669335462152958 -8.393624339089738 -0.00566936694085598 -8.39505398673937
1481 -0.00566963639575988 -8.399293975485499 -0.00567045274656266 -8.400724439485932
1482 -0.005668824445456267 -8.404962799930955 -0.005671194475144148 -8.406395633961077
1483 -0.005668675480410457 -8.410631475411366 -0.005670833121985197 -8.412066467083063
1484 -0.005670880526304245 -8.41630235593767 -0.005691484431736171 -8.4177579515148
1485 -0.005668517388403416 -8.421970873326075 -0.005666840705089271 -8.423424792219889
1486 -0.005668588820844889 -8.427639462146919 -0.005668625957332552 -8.42909341817722
1487 -0.0056682881899178025 -8.433307750336837 -0.005667067039757967 -8.434760485216978
1488 -0.00566824187990278 -8.43897599221674 -0.0056671916740015146 -8.44042767689098
1489 -0.005668974295258522 -8.444644966511998 -0.0056674054358154535 -8.446095082326796
1490 -0.005668290564790368 -8.450313257076788 -0.005665186769329011 -8.451760269096125
1491 -0.00566871187184006 -8.455981968948628 -0.005664636706933379 -8.457424905803059
1492 -0.005669053667224944 -8.461651022615852 -0.005668124905787409 -8.463093030708846
1493 -0.005668738414533437 -8.467319761030385 -0.005666877841576934 -8.468759908550423
1494 -0.005669725267216564 -8.472989486297601 -0.005675448384135961 -8.474435356934558
1495 -0.005669278628192842 -8.478658764925795 -0.005669988808222115 -8.48010534574278
1496 -0.005668846191838384 -8.484327611117633 -0.00566966796759516 -8.485775013710375
1497 -0.005669054458849132 -8.489996665576482 -0.005675143096596003 -8.491450156806971
1498 -0.005669368733651936 -8.495666034310135 -0.005670230276882649 -8.497120387083854
1499 -0.005668680206872523 -8.501334714517007 -0.005668580299243331 -8.502788967383097
1500 -0.005669267033226788 -8.507003981550234 -0.005671766633167863 -8.508460734016264
1501 -0.005668356898240745 -8.512672338448475 -0.005669233133085072 -8.51412996714935
1502 -0.00567072203848511 -8.51834306048696 -0.00567604317329824 -8.519806010322649
1503 -0.005668431194499135 -8.524011491681458 -0.00566924384329468 -8.525475254165944
1504 -0.005667905765585601 -8.529679397447044 -0.0056687770411372185 -8.53114403120708
1505 -0.005666779284365475 -8.535346176731409 -0.00568805665243417 -8.536832087859516
1506 -0.005667665461078286 -8.541013842192488 -0.005667071486823261 -8.542499159346338
1507 -0.005668027373030782 -8.546681869565518 -0.0056675072526559235 -8.548166666598995
1508 -0.0056679572211578485 -8.552349826786676 -0.005667859478853643 -8.553834526077848
1509 -0.005668159434571862 -8.558017986221248 -0.005668850033544004 -8.559503376111392
1510 -0.005667962552979589 -8.563685948774229 -0.005668338434770703 -8.565171714546162
1511 -0.0056700095999985935 -8.569355958374228 -0.005664469697512687 -8.570836184243674
1512 -0.005668097361922264 -8.57502405573615 -0.00566815878264606 -8.57650434302632
1513 -0.005668488633818925 -8.58069254436997 -0.005668231868185103 -8.582172574894505
1514 -0.0056654337327927354 -8.586357978102763 -0.0056594995548948646 -8.5878320744494
1515 -0.005668561696074903 -8.592026539798837 -0.005671500461176038 -8.593503574910576
1516 -0.005668636737391352 -8.597695176536229 -0.00566881310660392 -8.59917238801718
1517 -0.0056681245332583785 -8.603363301069487 -0.005668199434876442 -8.604840587452056
1518 -0.005668708775192499 -8.60903200984468 -0.005668123578652739 -8.61050871103071
1519 -0.005668021505698562 -8.61470003135038 -0.00568689526990056 -8.616195606300609
1520 -0.005668107396923005 -8.620368138747303 -0.0056660220259800555 -8.62186162832659
1521 -0.005668252287432551 -8.626036391034734 -0.0056703317444771525 -8.627531960071067
1522 -0.005668307514861226 -8.631704698549596 -0.005664608837105334 -8.633196568908172
1523 -0.005668870499357581 -8.637373569048954 -0.00567170565482229 -8.638868274562995
1524 -0.00566807456780225 -8.643041643616757 -0.005667398241348565 -8.644535672804343
1525 -0.005667943879961968 -8.648709587496718 -0.005672325100749731 -8.650207997905094
1526 -0.005667800758965313 -8.654377388255684 -0.005655957385897636 -8.655863955290991
1527 -0.005668283742852509 -8.660045671998537 -0.005666489736177028 -8.661530445027168
1528 -0.005668368679471314 -8.665714040678008 -0.005667746672406793 -8.667198191699574
1529 -0.005668579321354628 -8.671382619999363 -0.005668465187773109 -8.672866656887347
1530 -0.005668144254013896 -8.677050764253377 -0.005671741301193833 -8.678538398188541
1531 -0.005668444954790175 -8.682719209208166 -0.0056690830970183015 -8.68420748128556
1532 -0.005668396200053394 -8.68838760540822 -0.005666016740724445 -8.689873498026284
1533 -0.005668741278350353 -8.69405634668657 -0.005667799199000001 -8.695541297225283
1534 -0.005668677110224962 -8.699725023796796 -0.0056823732564225795 -8.701223670481706
1535 -0.00566820262465626 -8.705393226421453 -0.005667763948440552 -8.706891434430148
1536 -0.005668293195776641 -8.71106151961723 -0.0056693048914894465 -8.712560739321637
1537 -0.005668468773365021 -8.716729988390595 -0.005662803701125085 -8.718223543022761
1538 -0.005668644490651786 -8.722398632881246 -0.0056692979531362655 -8.723892840975898
1539 -0.005670042405836284 -8.728068675287082 -0.005675432668067515 -8.729568273643965
1540 -0.00566767759155482 -8.733736352878637 -0.0056687405100092295 -8.735237014153974
1541 -0.005668549868278206 -8.739404902746916 -0.0056686584372073415 -8.74090567259118
1542 -0.005668363021686673 -8.745073265768603 -0.005666801752522588 -8.746572474343703
1543 -0.005668053566478193 -8.75074131933508 -0.0056738106533885 -8.75224628499709
1544 -0.00566887364257127 -8.756410192977652 -0.0056723083136603234 -8.75791859331075
1545 -0.005669193039648235 -8.7620793860173 -0.005684884311631322 -8.76360347762238
1546 -0.005667906277813018 -8.767747292295113 -0.005666205962188542 -8.76926968358457
1547 -0.005668357596732676 -8.773415649891845 -0.005668147746473551 -8.774937831331043
1548 -0.005668134777806699 -8.779083784669652 -0.005666454439051449 -8.780604285770094
1549 -0.005667928839102387 -8.784751713508754 -0.005663841078057885 -8.786268126848151
1550 -0.005668547167442739 -8.790420260676196 -0.0056628149701282385 -8.79193094181828
1551 -0.0056686738273128865 -8.796088934503508 -0.005665519135072827 -8.797596460953352
1552 -0.005668879440054298 -8.801757813943563 -0.005670118611305952 -8.803266579564658
1553 -0.00566819200757891 -8.807426005951143 -0.0056702403351664545 -8.808936819899825
1554 -0.005669096112251281 -8.813095102063395 -0.005666629364714027 -8.81460344926454
1555 -0.005668523139320314 -8.818763625202715 -0.005668879766017198 -8.820272329030557
1556 -0.00566814832855016 -8.824431773531265 -0.005667242826893926 -8.82593957185745
1557 -0.005668403091840446 -8.830100176623105 -0.00567125256638974 -8.83161082442384
1558 -0.005668446002528071 -8.835768622625633 -0.005668777646496892 -8.837279602070337
1559 -0.005668628332205117 -8.841437250957839 -0.0056679710047319535 -8.842947573075069
1560 -0.005668212356977165 -8.847105463314815 -0.005668119597248733 -8.848615692672318
1561 -0.005668409401550889 -8.852773872716366 -0.005665192916058004 -8.854280885588377
1562 -0.005667901365086436 -8.858441774081452 -0.005665086070075631 -8.859945971658453
1563 -0.005668481183238328 -8.864110255264691 -0.005668550217524171 -8.865614521875978
1564 -0.0056686271913349625 -8.869778882456027 -0.00566841100808233 -8.87128293288406
1565 -0.00566708198748529 -8.875445964443513 -0.0056612476706504825 -8.87694418055471
1566 -0.005668609472922981 -8.881114573916436 -0.005667285225354135 -8.882611465780064
1567 -0.005668707890436053 -8.886783281806872 -0.005666018975898623 -8.888277484755962
1568 -0.0056685855146497485 -8.892451867321522 -0.005669417488388717 -8.89394690224435
1569 -0.005668977042660117 -8.898120844364183 -0.005669235181994736 -8.899616137426344
1570 -0.0056685542454943064 -8.903789398609677 -0.0056684449780732395 -8.905284582404418
1571 -0.005668659508228302 -8.909458058117904 -0.005668022227473557 -8.910952604631891
1572 -0.005669156718067825 -8.915127214835971 -0.005667865741997957 -8.91662047037389
1573 -0.005668748170137405 -8.920795963006109 -0.005656339298002422 -8.922276809671892
1574 -0.005671670217998326 -8.926467633224107 -0.005683493544347584 -8.92796030321624
1575 -0.005668393732048571 -8.932136026956154 -0.0056688035372644665 -8.933629106753505
1576 -0.0056687638396397235 -8.937804790795795 -0.005668007466010749 -8.939297114219515
1577 -0.005666426080279052 -8.943471216876073 -0.005679871467873454 -8.944976985687388
1578 -0.005668751359917223 -8.94913996823599 -0.005666513950563968 -8.950643499637952
1579 -0.0056683173635974525 -8.954808285599587 -0.005668551637791097 -8.956312051275743
1580 -0.005668311566114426 -8.960476597165702 -0.005669057881459594 -8.961981109157202
1581 -0.0056686009978875514 -8.96614519816359 -0.005668007140047848 -8.96764911629725
1582 -0.0056685434188693765 -8.971813741582459 -0.005668472032994032 -8.973317588330245
1583 -0.005668488261289894 -8.977482229843748 -0.005667986744083464 -8.978985575074327
1584 -0.005667089973576367 -8.983149319817324 -0.005670294468291104 -8.98465586954262
1585 -0.005668345745652914 -8.988817665562976 -0.005667316843755543 -8.990323186386375
1586 -0.0056706851348280905 -8.994488350697804 -0.005686748586595058 -8.99600993497297
1587 -0.0056685625808313485 -9.000156913278635 -0.00566787023562938 -9.0016778052086
1588 -0.005668593337759376 -9.005825506616395 -0.005670026084408164 -9.007347831293007
1589 -0.005665837787091732 -9.011491344403487 -0.0056572894798591735 -9.013005120772867
1590 -0.005670416029170155 -9.017161760432657 -0.005679397052153945 -9.01868451782502
1591 -0.0056679270463064315 -9.022829687478964 -0.005666977260261774 -9.024351495085282
1592 -0.00566793573088944 -9.028497623209853 -0.005667255818843841 -9.030018750904127
1593 -0.005668374663218856 -9.034165997873073 -0.005670576542615891 -9.035689327446743
1594 -0.005668220925144851 -9.039834218798218 -0.005666558514349163 -9.041355885961092
1595 -0.005668346583843231 -9.04550256538206 -0.00566351308953017 -9.047019399050622
1596 -0.0056684177834540606 -9.051170983165514 -0.005674387677572668 -9.052693786728195
1597 -0.005668203975073993 -9.056839187140588 -0.005670577799901366 -9.058364364528096
1598 -0.005667886440642178 -9.06250707358123 -0.005661017261445522 -9.064025381789541
1599 -0.00566831803880632 -9.068175391620036 -0.005667539453133941 -9.069692921242675
1600 -0.005668248422443867 -9.07384364004248 -0.005669216788373887 -9.075362138031048
1601 -0.005669643823057413 -9.079513283865538 -0.005677442089654506 -9.081039580120702
1602 -0.005668170237913728 -9.085181454103452 -0.005667968443594873 -9.086707548564297
1603 -0.005668233311735093 -9.090849687415187 -0.00566852786578238 -9.09237607643008
1604 -0.005668186512775719 -9.096517873927962 -0.005668014660477639 -9.098044091090557
1605 -0.005668498203158378 -9.10218637213112 -0.005668494245037436 -9.103712585335595
1606 -0.005668020364828408 -9.107854392495948 -0.005667599127627909 -9.109380184463223
1607 -0.005668240506201983 -9.11352263300215 -0.005670731677673757 -9.115050916140897
1608 -0.005667778546921909 -9.119190411549072 -0.005671074008569121 -9.120721990149466
1609 -0.005667959083802998 -9.124858370632875 -0.005671978485770524 -9.126393968635236
1610 -0.005666231852956116 -9.130524602485831 -0.00565437616314739 -9.132048344798383
1611 -0.00566873939242214 -9.136193341878254 -0.005669898609630764 -9.137718243408013
1612 -0.005668494757264853 -9.141861836635519 -0.005668640369549394 -9.143386883777563
1613 -0.005668611824512481 -9.147530448460031 -0.0056693487567827106 -9.149056232534345
1614 -0.005668430728837848 -9.153198879188869 -0.0056682372931391 -9.154724469827485
1615 -0.005668720649555326 -9.158867599838425 -0.005668941652402282 -9.160393411479888
1616 -0.005669496208429337 -9.164537096046855 -0.005660202540457249 -9.166053614020345
1617 -0.0056683654896914955 -9.170205461536547 -0.0056649275124073025 -9.171718541532753
1618 -0.00566914405208081 -9.175874605588628 -0.005670478567481041 -9.177389020100234
1619 -0.0056690660305321215 -9.18154367161916 -0.0056693269405514 -9.183058347040786
1620 -0.005668649752624333 -9.187212321371785 -0.005675923335365951 -9.188734270376152
1621 -0.005668488587252796 -9.192880809959037 -0.005670362338423729 -9.194404632714576
1622 -0.005668643885292113 -9.198549453844329 -0.00566821547690779 -9.200072848191484
1623 -0.005668646516278386 -9.204218100360608 -0.005668927123770118 -9.205741775315254
1624 -0.005668404512107372 -9.209886504872715 -0.005668493080884218 -9.211410268396138
1625 -0.005668473080731928 -9.215554977953447 -0.005668098083697259 -9.217078366479836
1626 -0.005668664234690368 -9.221223642188138 -0.0056724872440099714 -9.222750853723845
1627 -0.005668066488578915 -9.226891708676716 -0.0056719000218436125 -9.228422753745688
1628 -0.005668278504163027 -9.23255998718088 -0.0056693698978051545 -9.234092123643494
1629 -0.005669869109988212 -9.238229856290868 -0.005678027798421681 -9.239770151441915
1630 -0.005668227467685938 -9.243898083758554 -0.005667161848396063 -9.245437313290312
1631 -0.005667978385463357 -9.249566062144018 -0.005668890732340515 -9.251106204022653
1632 -0.005668214079923928 -9.255234276223941 -0.0056684808107092975 -9.256774684833362
1633 -0.005668210610747337 -9.260902486834688 -0.0056686041643843055 -9.262443288997746
1634 -0.005668517295271158 -9.26657100412996 -0.005670679453760386 -9.268113968451507
1635 -0.0056682366644963626 -9.272239240794455 -0.0056693158112466335 -9.273783284262754
1636 -0.0056680135894566774 -9.277907254383912 -0.0056682523572817445 -9.279451536620035
1637 -0.005668495711870491 -9.283575750095782 -0.00566733053419739 -9.285118867154234
1638 -0.0056663000024855135 -9.289242050098267 -0.0056756451725959774 -9.29079451232683
1639 -0.005668074963614345 -9.29491012506188 -0.005671203625388444 -9.296465715952218
1640 -0.0056678896304219965 -9.300578014692302 -0.005668845353648066 -9.302134561305866
1641 -0.005668719904497266 -9.3062467345968 -0.005695067928172648 -9.307829629234039
1642 -0.005667751841247082 -9.311914486438047 -0.005668252683244645 -9.313497881917284
1643 -0.005667505087330937 -9.317581991525378 -0.005666942638345063 -9.31916482455563
1644 -0.0056675654137507085 -9.323249556939128 -0.005667403293773532 -9.324832227849404
1645 -0.005667603039182722 -9.32891715997831 -0.005667041684500873 -9.330499269533904
1646 -0.005667662317864597 -9.334584822296176 -0.0056692602345719935 -9.336168529768477
1647 -0.005667473794892431 -9.340252296091068 -0.00566627352964133 -9.341834803298118
1648 -0.00566762916278094 -9.345919925253849 -0.005668146978132426 -9.347502950276251
1649 -0.005668387981131673 -9.35158831323498 -0.005671440670266747 -9.353174390946517
1650 -0.005667775636538863 -9.35725608887152 -0.005668002925813198 -9.35884239387233
1651 -0.005667515844106674 -9.362923604715625 -0.005668903491459787 -9.364511297363789
1652 -0.00566863410640508 -9.36859223882203 -0.0056633790722116824 -9.370174676436001
1653 -0.005668157059699297 -9.374260395881729 -0.005667210556566715 -9.375841886992568
1654 -0.005667874915525317 -9.379928270797254 -0.00566754569299519 -9.381509432685563
1655 -0.005669323867186904 -9.385597594664441 -0.005675440886989236 -9.387184873572552
1656 -0.00566904793959111 -9.391266642604032 -0.005662930244579911 -9.392847803817132
1657 -0.005668180575594306 -9.396934823179626 -0.005667333351448178 -9.39851513716858
1658 -0.005667940177954733 -9.40260276335758 -0.005667199986055494 -9.404182337154635
1659 -0.005668436922132969 -9.408271200279712 -0.00566838956438005 -9.409850726719016
1660 -0.0056678714696317915 -9.413939071749343 -0.005657910834997892 -9.415508637554014
1661 -0.0056687184842303395 -9.419607790233574 -0.005668380321003497 -9.421177017875017
1662 -0.005668657971546054 -9.42527644820512 -0.005668595735915005 -9.426845613610933
1663 -0.005668389936909079 -9.430944838142029 -0.005667136469855905 -9.43251275008079
1664 -0.005668963701464236 -9.436613801843492 -0.005670179543085396 -9.438182929623874
1665 -0.005668666609562933 -9.442282468453055 -0.005667711817659437 -9.443850641441534
1666 -0.0056682235794141885 -9.44795069203247 -0.005666366033256054 -9.44951700747479
1667 -0.005668236291967332 -9.453618928324437 -0.00566902153659612 -9.455186029011386
1668 -0.005668419040739536 -9.459287347365176 -0.005667684925720095 -9.460853713937107
1669 -0.00566870819311589 -9.464956055558293 -0.005667466763406992 -9.466521180700514
1670 -0.005669660703279078 -9.470625716261573 -0.005673652794212103 -9.472194833494726
1671 -0.00566847282461822 -9.476294189086191 -0.005667836521752179 -9.477862670016478
1672 -0.005668910802341998 -9.481963099888533 -0.0056629150174558164 -9.483525585033934
1673 -0.0056690133409574624 -9.487632113229491 -0.005669878725893795 -9.489195463759827
1674 -0.0056689362274482845 -9.493301049456939 -0.005669112247414887 -9.494864576007242
1675 -0.005668628332205117 -9.498969677789145 -0.0056684506358578805 -9.5005330266431
1676 -0.005668997019529343 -9.504638674808675 -0.0056682628812268375 -9.506201289524325
1677 -0.005668824492022395 -9.510307499300698 -0.005664522270672023 -9.511865811794998
1678 -0.005668561812490225 -9.515976061113188 -0.005670971679501235 -9.5175367834745
1679 -0.005668615060858429 -9.521644676174047 -0.005668543605133891 -9.523205327079634
1680 -0.005669757397845388 -9.527314433571892 -0.005672710412181914 -9.528878037491815
1681 -0.005668695969507098 -9.5329831295414 -0.005670315772294998 -9.53454835326411
1682 -0.005668872338719666 -9.53865200188012 -0.00566940768621862 -9.540217760950329
1683 -0.005668680439703167 -9.544320682319823 -0.0056628261925652625 -9.545880587142895
1684 -0.005668869242072105 -9.549989551561895 -0.005669194180518389 -9.551549781323413
1685 -0.005668901861645282 -9.55565845342354 -0.005668176501058042 -9.55721795782447
1686 -0.005668565630912781 -9.561327019054453 -0.005668798880651593 -9.562886756705122
1687 -0.005668850149959326 -9.566995869204412 -0.0056675472529605034 -9.568554303958082
1688 -0.005667650350369513 -9.572663519554782 -0.005672590318135917 -9.574226894276219
1689 -0.005668314662761987 -9.578331834217543 -0.005669320654124022 -9.579896214930343
1690 -0.005668628355488181 -9.584000462573032 -0.005668451357632875 -9.585564666287976
1691 -0.005666614323854446 -9.589667076896886 -0.005686445161700249 -9.591251111449676
1692 -0.005668261228129268 -9.595335338125015 -0.0056727706687524915 -9.596923882118428
1693 -0.005668480391614139 -9.601003818516629 -0.005670319753699004 -9.602594201872128
1694 -0.005668203742243349 -9.606672022258872 -0.005666397372260689 -9.608260599244389
1695 -0.005667697661556304 -9.612339719920428 -0.005665427888743579 -9.613926027133132
1696 -0.005667828163132072 -9.61800754808356 -0.00566423749551177 -9.619590264628645
1697 -0.005668203695677221 -9.623675751779237 -0.005665324116125703 -9.625255588744771
1698 -0.0056681460700929165 -9.62934389784933 -0.005668196268379689 -9.63092378501315
1699 -0.005668476480059326 -9.635012374329389 -0.005668268445879221 -9.63659205345903
1700 -0.005667599034495652 -9.640679973363884 -0.005668645491823554 -9.642260698950853
1701 -0.00566831196192652 -9.64634828532581 -0.005668558878824115 -9.647929257829677
1702 -0.005668740253895521 -9.652017025579706 -0.005668175057508051 -9.653597432887185
1703 -0.005668417154811323 -9.657685442734518 -0.00566807861905545 -9.659265511506241
1704 -0.005668195523321628 -9.66335363825784 -0.005666297860443592 -9.664931809366685
1705 -0.005668569193221629 -9.669022207451063 -0.005666521424427628 -9.670598330791112
1706 -0.005669197347015142 -9.674691404798077 -0.005663021584041417 -9.676261352375153
1707 -0.0056693768361583356 -9.680360781634235 -0.005668122880160808 -9.681929475255314
1708 -0.005668842210434377 -9.68602962384467 -0.0056688297307118775 -9.687598304986027
1709 -0.005671443534083664 -9.691701067378753 -0.005693781864829361 -9.693292086850857
1710 -0.005668313894420862 -9.697369381273175 -0.005667142639867962 -9.698959229490725
1711 -0.005668199341744185 -9.70303758061492 -0.005668241996318102 -9.704627471487044
1712 -0.005668140179477632 -9.708705720794397 -0.005667616170831025 -9.710295087657874
1713 -0.005668675946071744 -9.71437439674047 -0.005668465304188431 -9.715963552962062
1714 -0.005668493686243892 -9.720042890426713 -0.005667656986042857 -9.721631209948105
1715 -0.0056685175281018015 -9.725711407954815 -0.005668765190057457 -9.727299975138163
1716 -0.005669071828015149 -9.73138047978283 -0.005668209213763475 -9.732968184351925
1717 -0.0056708123534917835 -9.737051292136321 -0.005655563320033252 -9.738623747671959
1718 -0.005668637063354254 -9.742719929199676 -0.0056682736845687035 -9.744292021356527
1719 -0.005668940860778094 -9.748388870060454 -0.0056691878009587525 -9.749961209157485
1720 -0.005668635712936521 -9.75405750577339 -0.005669519887305796 -9.75563072904479
1721 -0.005667547136545182 -9.759725052909936 -0.005657581426203251 -9.761288310470993
1722 -0.0056687888456508516 -9.765393841755586 -0.0056650479789823295 -9.766953358449976
1723 -0.005669054226018488 -9.771062895981604 -0.005668787518516183 -9.772622145968493
1724 -0.005668929778039455 -9.776731825759644 -0.005668655736371875 -9.778290801704864
1725 -0.005669122212566435 -9.78240094797221 -0.005669035343453288 -9.783959837048318
1726 -0.005669223004952073 -9.788070170977162 -0.005670657916925848 -9.789630494965245
1727 -0.005669141723774374 -9.793739312700938 -0.005668787634931505 -9.795299282600176
1728 -0.005668899067677558 -9.799408211768615 -0.0056690859841182824 -9.800968368584295
1729 -0.00566921983845532 -9.80507743160707 -0.005667900457046926 -9.806636269041341
1730 -0.005668494221754372 -9.810745925828826 -0.005668633524328471 -9.81230490256567
1731 -0.005669121514074504 -9.8164150473429 -0.005668388935737312 -9.817973291501406
1732 -0.00566879406105727 -9.822083841403957 -0.005662997323088348 -9.823636288824495
1733 -0.005668551567941904 -9.827752392971899 -0.0056667823111638425 -9.829303071135659
1734 -0.00566921909339726 -9.833421612065296 -0.005668530613183976 -9.834971601748842
1735 -0.005669356812722981 -9.839090968878018 -0.005671231308951974 -9.840642833057794
1736 -0.005668373731896281 -9.844759342609915 -0.005664968048222363 -9.846307801106017
1737 -0.00566933499649167 -9.850428677606407 -0.005670298705808818 -9.851978099811825
1738 -0.005669157486408949 -9.856097835092816 -0.005668829008936882 -9.857646928820762
1739 -0.005668844166211784 -9.861766679259029 -0.005666401050984859 -9.863313329871746
1740 -0.005671206139959395 -9.867437885398989 -0.005646239942871034 -9.868959569814617
1741 -0.005669284192845225 -9.873107169591833 -0.005670922668650746 -9.874630492483268
1742 -0.0056698756292462345 -9.87877704522108 -0.005668763490393758 -9.880299255973663
1743 -0.00566945041064173 -9.884446495631721 -0.00566884707659483 -9.885968103050258
1744 -0.0056695831706747414 -9.890116078802397 -0.005670329416170716 -9.89163843246643
1745 -0.0056697231950238345 -9.89578580199742 -0.0056693577906116845 -9.897307790257042
1746 -0.005669845268130302 -9.90145564726555 -0.005671359831467271 -9.902979150088509
1747 -0.005669003957882524 -9.907124651223432 -0.005667939269915223 -9.908647089358425
1748 -0.005668961582705379 -9.912793612806137 -0.005667549860663712 -9.91431463921909
1749 -0.005670170742087066 -9.918463783548225 -0.00566629427485168 -9.91998093349394
1750 -0.005669621587730944 -9.924133405135956 -0.0056687552947551016 -9.925649688788695
1751 -0.0056694485014304515 -9.929802853637387 -0.005668904795311391 -9.931318593584006
1752 -0.005669474555179477 -9.935472328192567 -0.005669597582891583 -9.936988191166897
1753 -0.005669437116011977 -9.94114176530858 -0.005671255406923592 -9.94265944657382
1754 -0.005668969545513392 -9.946810734854093 -0.005660669459030032 -9.94832011603285
1755 -0.0056693765567615625 -9.952480111410855 -0.005669172434136271 -9.953989288466985
1756 -0.005669421120546758 -9.958149532531403 -0.005670490860939026 -9.959659779327925
1757 -0.005669509316794575 -9.963819041848197 -0.00567115570884198 -9.965330935036768
1758 -0.0056689544813707474 -9.969487996329567 -0.00567073195707053 -9.971001666993839
1759 -0.005669316044077277 -9.975157312373645 -0.005666688503697515 -9.976668355497537
1760 -0.005668869079090655 -9.980826181452736 -0.005672572110779583 -9.982340927608316
1761 -0.005669181910343468 -9.98649536336308 -0.00566944528836757 -9.988010372896683
1762 -0.005669228709302842 -9.992164592072383 -0.005669861799106002 -9.99368023469579
1763 -0.005673987767659127 -9.997838579840042 -0.005668818112462759 -9.999349052808252
1764 -0.005669854418374598 -10.003508434258418 -0.005670142103917896 -10.00501919491217
1765 -0.005669504287652671 -10.00917793854607 -0.005670023406855762 -10.010689218319026
1766 -0.005669583729468286 -10.014847522275538 -0.005669815908186137 -10.016359034227213
1767 -0.005669296346604824 -10.020516818622143 -0.005667439708486199 -10.022026473935698
1768 -0.005668502114713192 -10.026185320736856 -0.005655447137542069 -10.02768192107324
1769 -0.005669841798953712 -10.031855162535809 -0.005671585095115006 -10.033353506168355
1770 -0.005669618118554353 -10.037524780654364 -0.005670291022397578 -10.039023797190753
1771 -0.005669589503668249 -10.043194370158032 -0.005670269764959812 -10.044694066955712
1772 -0.005669789505191147 -10.048864159663223 -0.005670134816318751 -10.05036420177203
1773 -0.00566967639606446 -10.054533836059287 -0.005669039557687938 -10.056033241329718
1774 -0.005669361678883433 -10.06020319773817 -0.005664188205264509 -10.061697429534982
1775 -0.005668227863498032 -10.065871425601669 -0.005669248639605939 -10.067366678174588
1776 -0.005669484310783446 -10.071540909912452 -0.005668708588927984 -10.073035386763516
1777 -0.0056694925529882315 -10.07721040246544 -0.005669588362798095 -10.078704975126314
1778 -0.005669561866670847 -10.082879964332111 -0.005669107893481851 -10.084374083019796
1779 -0.00566952379886061 -10.088549488130973 -0.005669933697208762 -10.090044016717005
1780 -0.005669424356892705 -10.094218912487865 -0.005669191619381309 -10.095713208336386
1781 -0.005669348104856908 -10.09988826059272 -0.005669401213526726 -10.101382609549914
1782 -0.005669650062918663 -10.105557910655639 -0.005669154133647681 -10.107051763683561
1783 -0.005671097990125417 -10.111229008645765 -0.00566090524662286 -10.112712668930184
1784 -0.005669614509679377 -10.116898623155445 -0.005669653415679932 -10.118382322345864
1785 -0.0056693816091865305 -10.12256800476463 -0.005668922769837081 -10.124051245115702
1786 -0.005669633205980062 -10.12823763797061 -0.0056702829198911784 -10.129721528035592
1787 -0.005670103942975402 -10.133907741913585 -0.005673000426031649 -10.135394528461624
1788 -0.005669491807930171 -10.139577233721516 -0.005674737202934921 -10.141069265664559
1789 -0.005669409944675863 -10.145246643666193 -0.005672474205493927 -10.146741739870052
1790 -0.005669367406517268 -10.15091601107271 -0.005670629139058292 -10.15241236900911
1791 -0.0056679344503209 -10.15658394552303 -0.005673057748936117 -10.158085426758046
1792 -0.005670012766495347 -10.162253958289526 -0.005670095700770617 -10.163755522458816
1793 -0.0056692817714065315 -10.167923240060933 -0.005668360996060074 -10.169423883454876
1794 -0.005669046007096767 -10.173592286068029 -0.005660094181075692 -10.175083977635952
1795 -0.005670204292982817 -10.179262490361012 -0.005674934387207032 -10.180758912023158
1796 -0.005669274157844484 -10.184931764518856 -0.005668791197240353 -10.1864277032204
1797 -0.005668898369185627 -10.190600662888041 -0.0056705818278715014 -10.19209828504827
1798 -0.005669001210480929 -10.196269664098523 -0.005666202865540981 -10.197764487913812
1799 -0.00566909818444401 -10.201938762282968 -0.005668842187151313 -10.203433330100964
1800 -0.005668212892487645 -10.207606975175455 -0.005658088997006416 -10.20909141909797
1801 -0.005669225240126252 -10.213276200415581 -0.005666388291865587 -10.214757807389836
1802 -0.005669419188052416 -10.218945619603634 -0.005669906316325068 -10.22042771370616
1803 -0.005669262469746172 -10.22461488207338 -0.0056730097392573954 -10.226100723445418
1804 -0.005669364356435835 -10.230284246429816 -0.005669621261768043 -10.231770344707186
1805 -0.005669172084890306 -10.235953418514706 -0.00567003630567342 -10.23744038101286
1806 -0.005672787199728191 -10.241626205714434 -0.0056634328560903665 -10.24310381386895
1807 -0.005669909412972629 -10.247296115127407 -0.005673737404868007 -10.248777551273818
1808 -0.005669390480034053 -10.25296550560744 -0.005669644009321928 -10.25444719528314
1809 -0.005669469758868217 -10.258634975366308 -0.005668052867986262 -10.260115248151125
1810 -0.005670207971706987 -10.264305183338015 -0.005660058232024312 -10.26577530638315
1811 -0.005672628688625991 -10.26997781202664 -0.005660082818940282 -10.27143538920209
1812 -0.005669540166854859 -10.275647352193495 -0.005669646733440459 -10.27710503593553
1813 -0.005669701797887683 -10.281317053991383 -0.0056688021402806045 -10.282773838075812
1814 -0.005669426149688661 -10.286986480141072 -0.0056666986551135775 -10.288440536730926
1815 -0.005675287847407162 -10.292661767988479 -0.005659813317470253 -10.294100350048396
1816 -0.005670508765615523 -10.298332276754094 -0.005671334988437593 -10.299771685036834
1817 -0.005670589255169034 -10.304002866009263 -0.005671068863011897 -10.305442753899847
1818 -0.0056702567031607035 -10.309673122712423 -0.005669753905385733 -10.311112507805232
1819 -0.00567007614299655 -10.31534319885542 -0.005670716683380306 -10.316783224488612
1820 -0.005670264852233231 -10.321013463707652 -0.005670479335822165 -10.322453703824435
1821 -0.005669667245820164 -10.326683130953473 -0.005674422904849053 -10.328128126729284
1822 -0.00566948268096894 -10.332352613634441 -0.005669658817350864 -10.333797785546635
1823 -0.005669174622744322 -10.338021788257185 -0.005679117562249303 -10.339476903108883
1824 -0.005669812089763582 -10.343691600346949 -0.005669868947006762 -10.34514677205589
1825 -0.005669373017735779 -10.349360973364684 -0.005668782279826701 -10.350815554335716
1826 -0.0056694569298997525 -10.355030430294583 -0.005672663822770119 -10.356488218158486
1827 -0.0056694829370826485 -10.360699913231667 -0.005669361352920533 -10.362157579511406
1828 -0.005669052968733013 -10.3663689662004 -0.005673702154308557 -10.367831281665714
1829 -0.0056695079430937765 -10.372038474143492 -0.005670384876430035 -10.373501666542143
1830 -0.005672381771728396 -10.37771085591522 -0.0056649975711479785 -10.379166664113292
1831 -0.005669535463675856 -10.383380391378896 -0.00566926384344697 -10.38483592795674
1832 -0.005670376680791378 -10.389050768059688 -0.0056654356187209485 -10.39050136357546
1833 -0.005669567896984517 -10.394720335956672 -0.0056742070708423855 -10.396175570646303
1834 -0.00565804501529783 -10.40037838097197 -0.005696958838962018 -10.401872529485265
1835 -0.005667984392493964 -10.406046365364464 -0.005670171324163675 -10.40754270080943
1836 -0.005668182997033 -10.411714548361497 -0.005668109399266541 -10.413210810208696
1837 -0.005668720882385969 -10.417383269243883 -0.005668506701476872 -10.418879316910173
1838 -0.0056683778995648025 -10.423051647143447 -0.005668519577011466 -10.424547836487184
1839 -0.005668390286155045 -10.428720037429603 -0.005668361741118133 -10.430216198228303
1840 -0.005668570287525654 -10.434388607717128 -0.0056684899376705285 -10.435884688165974
1841 -0.0056683814618736506 -10.440056989179002 -0.005668431427329779 -10.441553119593303
1842 -0.005668665841221809 -10.445725655020224 -0.005668444209732115 -10.447221563803035
1843 -0.005668588215485215 -10.45139424323571 -0.005668610660359263 -10.452890174463395
1844 -0.005668474803678691 -10.457062718039388 -0.005669001303613186 -10.458559175767007
1845 -0.005668484908528626 -10.462731202947918 -0.005669021257199347 -10.464228197024207
1846 -0.005668461881577968 -10.468399664829496 -0.005668929917737842 -10.469897126941945
1847 -0.005668692989274859 -10.474068357818771 -0.005668708845041693 -10.475565835786986
1848 -0.005668515665456652 -10.479736873484228 -0.005668408726342023 -10.481234244513328
1849 -0.005668945866636932 -10.485405819350865 -0.005668155942112207 -10.48690240045544
1850 -0.0056659262627363205 -10.491071745613601 -0.005657039978541434 -10.49255944043398
1851 -0.005668896646238863 -10.496740642259839 -0.005670045013539493 -10.49822948544752
1852 -0.005668775225058198 -10.502409417484897 -0.005668195756152272 -10.503897681203673
1853 -0.005668574408628046 -10.508077991893524 -0.005666990927420556 -10.509564672131093
1854 -0.005668149958364665 -10.513746141851888 -0.005665074032731354 -10.515229746163824
1855 -0.005669024330563844 -10.519415166182451 -0.005669536953791976 -10.520899283117616
1856 -0.005669036065228283 -10.52508420224768 -0.0056694375583902 -10.526568720676007
1857 -0.005667022429406643 -10.530751224677086 -0.005652876943349839 -10.532221597619357
1858 -0.00566922624129802 -10.536420450918385 -0.005670094536617399 -10.537891692155974
1859 -0.005669119604863227 -10.542089570523249 -0.005668938672170043 -10.543560630828143
1860 -0.0056688301730901 -10.547758400696338 -0.005668920697644353 -10.549229551525787
1861 -0.0056688804412260655 -10.553427281137564 -0.005667743203230202 -10.554897294729017
1862 -0.005669309105724096 -10.559096590243287 -0.005671378457918763 -10.560568673186935
1863 -0.005665431381203234 -10.56476202162449 -0.005657490156590938 -10.566226163343526
1864 -0.005669211177155376 -10.570431232801646 -0.005668535735458136 -10.571894699078983
1865 -0.00566945169121027 -10.576100684492856 -0.00566955164540559 -10.57756425072439
1866 -0.005669387034140527 -10.581770071526996 -0.005670923064462841 -10.583235173788852
1867 -0.005669141071848571 -10.587439212598845 -0.005668295291252434 -10.588903469080105
1868 -0.005669521796517074 -10.593108734395361 -0.0056621978990733625 -10.594565666979179
1869 -0.005671586073003709 -10.598780320468364 -0.0056596202310174705 -10.600225287210197
1870 -0.005669378978200257 -10.604449699446565 -0.0056684489594772455 -10.605893736169675
1871 -0.0056698665954172615 -10.610119566041982 -0.005669824010692537 -10.611563560180366
1872 -0.005670718243345618 -10.615790284285328 -0.005675476230680943 -10.617239036411048
1873 -0.005670061730779707 -10.621460346016107 -0.00566294661257416 -10.622901983023622
1874 -0.005669630295597017 -10.627129976311704 -0.005669685103930533 -10.628571668127552
1875 -0.005669616884551943 -10.632799593196255 -0.005671686446294189 -10.634243354573847
1876 -0.005669743451289832 -10.638469336647544 -0.005669882451184094 -10.63991323702503
1877 -0.005669540725648403 -10.644138877373193 -0.0056687055854126814 -10.645581942610443
1878 -0.005678155133500696 -10.649817032506693 -0.005654988554306328 -10.65123693116475
1879 -0.0056704257149249315 -10.655487458221618 -0.0056702943285927175 -10.656907225493342
1880 -0.005670510698109865 -10.661157968919728 -0.005670192907564342 -10.662577418400906
1881 -0.005669844034127891 -10.666827812953855 -0.005669841333292425 -10.668247259734198
1882 -0.005670249322429299 -10.672498062276285 -0.005669442377984524 -10.673916702112182
1883 -0.00566996862180531 -10.67816803089809 -0.005669890739955008 -10.679586592852138
1884 -0.005669928994029761 -10.68383795989212 -0.005669440678320825 -10.68525603353046
1885 -0.0056699421256780624 -10.689507902017798 -0.005669269058853388 -10.690925302589312
1886 -0.005673238867893815 -10.695181140885692 -0.00568457345943898 -10.69660987604875
1887 -0.005669816350564361 -10.700850957236257 -0.005669251177459955 -10.70227912722621
1888 -0.005669784941710531 -10.706520742177968 -0.005669713695533573 -10.707948840921745
1889 -0.005669776140712202 -10.71219051831868 -0.005669658957049251 -10.713618499878795
1890 -0.005669593927450478 -10.71786011224613 -0.005669966572895646 -10.71928846645169
1891 -0.005669605755247176 -10.723529718001378 -0.0056703075300902125 -10.72495877398178
1892 -0.005669398955069483 -10.729199116956448 -0.0056684343609958885 -10.730627208342776
1893 -0.005669686174951494 -10.734868803131398 -0.005670355097390711 -10.736297563440166
1894 -0.005668988544493913 -10.740537791675893 -0.005662827170453966 -10.74196039061062
1895 -0.005669605918228626 -10.746207397594121 -0.005668824655003846 -10.747629215265624
1896 -0.005669941101223231 -10.751877338695344 -0.005669457884505391 -10.753298673150129
1897 -0.005669879540801048 -10.757547218236144 -0.005669177905656397 -10.758967851055784
1898 -0.0056689971592277285 -10.763216215395373 -0.005675488710403442 -10.764643339766188
1899 -0.005668751988559961 -10.768884967383933 -0.005668316571973264 -10.770311656338162
1900 -0.005669565428979695 -10.774554532812912 -0.005668442789465189 -10.775980099127628
1901 -0.005669866013340652 -10.780224398826252 -0.005670690420083701 -10.781650789547712
1902 -0.005670805484987796 -10.78589520431124 -0.005677020689472556 -10.787327810237183
1903 -0.0056694932514801625 -10.79156469756272 -0.005671483208425343 -10.79299929344561
1904 -0.005669231829233468 -10.797233929391954 -0.005669181956909597 -10.798668475402518
1905 -0.005669288756325841 -10.80290321814828 -0.00567186523694545 -10.804340340639463
1906 -0.005668204743415117 -10.808571422891696 -0.005662219529040158 -10.810002560168503
1907 -0.005669008195400238 -10.814240431087097 -0.005668716109357774 -10.815671276277861
1908 -0.00566965420730412 -10.819910085294401 -0.005666620610281825 -10.821337896888142
1909 -0.005670320428907871 -10.82558040572331 -0.005668004299513996 -10.827005901187656
1910 -0.005669969134032726 -10.831250374857342 -0.005665400787256658 -10.832671301974912
1911 -0.005668363091535867 -10.836918737948878 -0.005677760182879865 -10.838349062157793
1912 -0.005669983755797148 -10.842588721704676 -0.00566999833099544 -10.844019060488788
1913 -0.00566914773080498 -10.84825786943548 -0.005667048529721797 -10.84968610901851
1914 -0.0056696782354265455 -10.853927547670907 -0.005668948590755463 -10.855355057609266
1915 -0.005670111766085029 -10.859597659436991 -0.005670122080482542 -10.861025179689749
1916 -0.005669277114793658 -10.865266936551786 -0.005669058160856366 -10.866694237850606
1917 -0.005669382377527654 -10.870936318929314 -0.0056688676355406645 -10.872363105486146
1918 -0.005669055227190256 -10.876605374156505 -0.0056689329445362095 -10.878032038430682
1919 -0.005669673322699964 -10.882275047479204 -0.0056679940316826105 -10.883700032462365
1920 -0.005669128475710749 -10.887944175954916 -0.005669932416640222 -10.889369964879005
1921 -0.005668614152818918 -10.893612790107735 -0.005651564290747047 -10.895021529169753
1922 -0.005670323665253818 -10.899283113772988 -0.005669820425100625 -10.900691349594855
1923 -0.005670079402625561 -10.904953193175613 -0.005669967038556933 -10.906361316633411
1924 -0.0056700272718444465 -10.910623220447457 -0.005670382222160697 -10.912031698855571
1925 -0.005669633159413934 -10.91629285360687 -0.005669260770082474 -10.917700959625654
1926 -0.005669704405590892 -10.921962558012462 -0.005668652569875121 -10.923369612195529
1927 -0.005670591606758535 -10.92763314961922 -0.005667105340398848 -10.929036717535928
1928 -0.005669346544891596 -10.933302496164112 -0.005671674688346684 -10.934708392224275
1929 -0.005669890996068716 -10.938972387160181 -0.005669600190594792 -10.94037799241487
1930 -0.005670326924882829 -10.944642714085063 -0.00567311947233975 -10.94605111188721
1931 -0.005669588851742446 -10.950312302936805 -0.0056700027547776696 -10.951721114641987
1932 -0.005669743986800313 -10.955982046923605 -0.0056716595776379105 -10.957392774219626
1933 -0.005668780533596873 -10.961650827457202 -0.005668464140035212 -10.96306123835966
1934 -0.005668257083743811 -10.967319084540947 -0.005662463023327291 -10.968723701382988
1935 -0.005669276649132371 -10.97298836119008 -0.0056686371099203825 -10.974392338492908
1936 -0.0056698530912399295 -10.97865821428132 -0.005668796901591122 -10.9800611353945
1937 -0.005669475742615759 -10.984327690023935 -0.00566954449750483 -10.985730679892004
1938 -0.005670020706020296 -10.989997710729956 -0.005669975001364946 -10.991400654893368
1939 -0.005669272830709815 -10.995666983560666 -0.005650778370909393 -10.997051433264279
1940 -0.005669411551207304 -11.001336395111872 -0.005671923095360398 -11.002723356359638
1941 -0.00566959036514163 -11.007005985477013 -0.005668360111303628 -11.008391716470943
1942 -0.005670158378779888 -11.012676143855794 -0.005668765469454229 -11.014060481940398
1943 -0.005667155282571912 -11.018343299138365 -0.005682884366251528 -11.019743366306649
1944 -0.00566894649527967 -11.024012245633646 -0.005667157750576734 -11.025410524057225
1945 -0.005669289152137935 -11.029681534785784 -0.0056692060548812154 -11.031079730112106
1946 -0.005669382470659912 -11.035350917256444 -0.005668528378009796 -11.036748258490116
1947 -0.005669106473214924 -11.04102002372966 -0.005669069709256291 -11.042417328199372
1948 -0.005669319140724838 -11.046689342870385 -0.0056693176971748475 -11.048086645896547
1949 -0.005669351061806082 -11.052358693932192 -0.0056687120348215105 -11.053755357931369
1950 -0.005669417162425816 -11.058028111094618 -0.005665782676078379 -11.059421140607448
1951 -0.005669758399017155 -11.063697869493636 -0.005667483061552047 -11.065088623669
1952 -0.005669494089670479 -11.069367363583305 -0.005669601983390749 -11.07075822565239
1953 -0.005669506313279271 -11.075036869896584 -0.0056683957576751706 -11.076426621410066
1954 -0.005669911112636328 -11.080706781009221 -0.005681854789145291 -11.082108476199211
1955 -0.005669774557463825 -11.086376555566686 -0.005668527982197702 -11.08777700418141
1956 -0.005670123011805117 -11.092046678578491 -0.005674126395024359 -11.093451130576435
1957 -0.005669284611940384 -11.097715963190431 -0.005669524054974317 -11.09912065463141
1958 -0.005666559236124158 -11.103382522426555 -0.00566093095112592 -11.104781585582536
1959 -0.00566922698635608 -11.109051749412911 -0.005672653438523412 -11.11045423902106
1960 -0.005669366149231791 -11.114721115562142 -0.005669645313173532 -11.116123884334232
1961 -0.005669214902445674 -11.120390330464588 -0.005669542914256453 -11.12179342724849
1962 -0.005669603683054447 -11.126059934147642 -0.005669852322898805 -11.127463279571389
1963 -0.0056693006306886675 -11.131729234778332 -0.005668331170454621 -11.133131610741843
1964 -0.005669964361004531 -11.137399199139336 -0.005671824351884425 -11.138803435093728
1965 -0.0056691373698413376 -11.143068336509177 -0.005670385342091322 -11.144473820435818
1966 -0.005669735558331013 -11.148738072067509 -0.005672857980243862 -11.150146678416062
1967 -0.005670072115026415 -11.154408144182536 -0.005665880767628551 -11.15581255918369
1968 -0.005667985882610083 -11.160076130065146 -0.0056617157999426125 -11.161474274983632
1969 -0.005669399537146092 -11.165745529602292 -0.00566925872117281 -11.167143533704806
1970 -0.005669417697936297 -11.171414947300228 -0.0056691584177315235 -11.172812692122537
1971 -0.005669414298608899 -11.177084361598837 -0.005669029033742845 -11.178481721156281
1972 -0.005669347988441586 -11.182753709587278 -0.005667429347522557 -11.184149150503803
1973 -0.005669179861433804 -11.188422889448711 -0.005668762791901827 -11.189817913295705
1974 -0.005669786944054067 -11.194092676392765 -0.005667470651678741 -11.195485383947384
1975 -0.005669398838654161 -11.199762075231419 -0.0056685717077925805 -11.201153955655176
1976 -0.005669641145505011 -11.205431716376925 -0.005663956701755524 -11.206817912356932
1977 -0.005669724196195602 -11.21110144057312 -0.005671740020625293 -11.212489652377558
1978 -0.00566922752186656 -11.216770668094988 -0.005669904313981533 -11.218159556691539
1979 -0.005672743660397828 -11.222443411755386 -0.005690949526615441 -11.223850506218154
1980 -0.005668680951930583 -11.228112092707317 -0.005666962964460254 -11.229517469182614
1981 -0.005668907915242017 -11.233781000622558 -0.00566907818429172 -11.235186547366906
1982 -0.005668672756291926 -11.23944967337885 -0.005669431248679757 -11.240855978615587
1983 -0.005668857088312507 -11.245118530467163 -0.005669421912170946 -11.246525400527757
1984 -0.005668869847431779 -11.250787400314595 -0.005671180156059563 -11.252196580683817
1985 -0.0056686250027269125 -11.256456025317322 -0.005667860666289925 -11.257864441350106
1986 -0.0056687536183744665 -11.262124778935696 -0.005668777110986412 -11.263533218461093
1987 -0.005668643955141306 -11.267793422890838 -0.005669293459504843 -11.269202511920598
1988 -0.0056685599032789465 -11.273461982794117 -0.005667697871103883 -11.274870209791702
1989 -0.005669223167933524 -11.27913120596205 -0.005666445870883763 -11.280536655662585
1990 -0.005669077020138502 -11.28480028298219 -0.005668721720576286 -11.286205377383162
1991 -0.005669281049631536 -11.29046956403182 -0.005670153931714594 -11.291875531314876
1992 -0.005667829769663513 -11.296137393801484 -0.00565530750900507 -11.297530838823882
1993 -0.005669499677605927 -11.301806893479089 -0.005669951485469937 -11.30320079030935
1994 -0.0056693104561418295 -11.30747620393523 -0.005669582495465874 -11.308870372804817
1995 -0.005669264099560678 -11.313145468034792 -0.005667068366892636 -11.31453744117171
1996 -0.0056702289264649154 -11.318815696961257 -0.005668078106828034 -11.320205519278538
1997 -0.0056696754647418855 -11.324485372425999 -0.005670931958593428 -11.325876451237132
1998 -0.005669598048552871 -11.33015497047455 -0.005671942443586886 -11.33154839368072
1999 -0.005668871919624507 -11.335823842394175 -0.00566731565631926 -11.33721570933704
2000 -0.005668961931951344 -11.341492804326126 -0.0056681684916839005 -11.342883877828724
