# Supplementary material for: Learning nonequilibrium statistical mechanics and dynamical phase transitions
Source: Nat Commun. 2024 Feb 6;15:1117. doi: 10.1038/s41467-024-45172-8 (PMC10847122; doi:10.1038/s41467-024-45172-8)
Supplement: Supplementary file 4 — Supplementary Data 1 [file 41467_2024_45172_MOESM4_ESM.zip › DPT-main/PlotTemplate/plot_KL_divergence/out/finite_time/SE/L4_D2W32K5_E100BS1k/logs-1.80/log.txt]

1 -0.005121327005326748 -0.005121327005326748 -0.005122304055839777 -0.005122304055839777
2 -0.005122411134652794 -0.01024373813997954 -0.0051226474344730375 -0.010244951490312813
3 -0.005118753341957927 -0.015362491481937468 -0.005118963494896889 -0.015363914985209701
4 -0.005118218227289617 -0.020480709709227087 -0.005118459602817893 -0.020482374588027596
5 -0.0051190632861107584 -0.025599772995337847 -0.005119356303475797 -0.025601730891503395
6 -0.00511821317486465 -0.030717986170202497 -0.005118731292895973 -0.030720462184399368
7 -0.005113088130019605 -0.0358310743002221 -0.005113305430859328 -0.035833767615258694
8 -0.005111623997800052 -0.040942698298022155 -0.00511208651587367 -0.040945854131132366
9 -0.005110442056320608 -0.04605314035434276 -0.00511118823196739 -0.04605704236309976
10 -0.005109256785362959 -0.051162397139705725 -0.0051090741530060765 -0.051166116516105836
11 -0.005112812644802034 -0.05627520978450776 -0.0051130444509908555 -0.05627916096709669
12 -0.005112120299600065 -0.06138733008410782 -0.0051121029537171125 -0.0613912639208138
13 -0.005109193245880305 -0.06649652332998812 -0.005109303863719106 -0.06650056778453291
14 -0.005107182287611067 -0.07160370561759918 -0.0051067061722278595 -0.07160727395676077
15 -0.005108140921220183 -0.07671184653881936 -0.005108175217173994 -0.07671544917393476
16 -0.005107389576733112 -0.08181923611555247 -0.005107656167820096 -0.08182310534175485
17 -0.0051052814815193415 -0.08692451759707182 -0.005106046190485358 -0.0869291515322402
18 -0.005101328273303807 -0.09202584587037563 -0.005101762083359063 -0.09203091361559927
19 -0.0051026051631197335 -0.09712845103349536 -0.005103593738749623 -0.09713450735434889
20 -0.005102202435955406 -0.10223065346945077 -0.005100987921468914 -0.10223549527581781
21 -0.0051023721462115645 -0.10733302561566234 -0.005102160386741161 -0.10733765566255897
22 -0.005096797156147659 -0.11242982277181 -0.00507857867050916 -0.11241623433306813
23 -0.005101810698397458 -0.11753163347020747 -0.005098920105956495 -0.11751515443902463
24 -0.005100041627883911 -0.12263167509809138 -0.005106768128462136 -0.12262192256748677
25 -0.0050978301092982296 -0.1277295052073896 -0.0051043264800682666 -0.12772624904755503
26 -0.005101448856294155 -0.13283095406368375 -0.005100292339920998 -0.13282654138747602
27 -0.005099043156951666 -0.13792999722063543 -0.0050949042197316885 -0.1379214456072077
28 -0.005100445332936942 -0.14303044255357236 -0.005097678676247597 -0.1430191242834553
29 -0.005097981030121446 -0.1481284235836938 -0.005095518566668034 -0.14811464285012335
30 -0.005101513979025185 -0.153229937562719 -0.005098739569075405 -0.15321338241919877
31 -0.005098808160983026 -0.158328745723702 -0.005096407374367118 -0.15830978979356589
32 -0.00508790435269475 -0.16341665007639675 -0.005077313305810094 -0.16338710309937599
33 -0.005081112729385495 -0.16849776280578224 -0.005234743561595678 -0.16862184666097166
34 -0.005098176607862115 -0.17359593941364435 -0.0051050027133896945 -0.17372684937436136
35 -0.005089746229350567 -0.17868568564299492 -0.005090274289250374 -0.17881712366361174
36 -0.005089464830234647 -0.18377515047322956 -0.005088762124069035 -0.18390588578768077
37 -0.005087765492498874 -0.18886291596572843 -0.0050881006987765435 -0.18899398648645732
38 -0.005086704413406551 -0.193949620379135 -0.005088175181299448 -0.19408216166775677
39 -0.0050890304846689105 -0.1990386508638039 -0.005090114963240922 -0.19917227663099768
40 -0.005086408578790724 -0.20412505944259463 -0.005085438233800232 -0.2042577148647979
41 -0.005089883110485971 -0.2092149425530806 -0.005087615526281297 -0.2093453303910792
42 -0.005085534532554448 -0.21430047708563504 -0.0050836924463510515 -0.21442902283743023
43 -0.005089047341607511 -0.21938952442724255 -0.0050915157655254005 -0.21952053860295564
44 -0.005084026115946471 -0.22447355054318902 -0.005084132007323205 -0.22460467061027886
45 -0.0050843145931139585 -0.22955786513630297 -0.0050826551858335735 -0.22968732579611242
46 -0.005085969064384699 -0.23464383420068766 -0.005087028187699616 -0.23477435398381205
47 -0.005067733000032604 -0.23971156720072026 -0.0051083494909107685 -0.23988270347472282
48 -0.00508257383480668 -0.24479414103552694 -0.005084152682684362 -0.24496685615740718
49 -0.0050841902382671835 -0.2498783312737941 -0.00508021276909858 -0.25004706892650574
50 -0.005082346638664604 -0.2549606779124587 -0.005082345893606543 -0.2551294148201123
51 -0.005084125371649861 -0.26004480328410856 -0.005076642194762826 -0.26020605701487515
52 -0.005084024160169065 -0.2651288274442776 -0.005073070083744824 -0.26527912709861995
53 -0.005083543341606855 -0.2702123707858845 -0.005084699811413884 -0.27036382691003386
54 -0.005083114793524146 -0.27529548557940864 -0.005092342896386981 -0.27545616980642085
55 -0.005080906860530377 -0.280376392439939 -0.005082369921728969 -0.2805385397281498
56 -0.005075902934186161 -0.28545229537412514 -0.005054583353921771 -0.2855931230820716
57 -0.005085998354479671 -0.2905382937286048 -0.005089465901255608 -0.29068258898332716
58 -0.005084145115688443 -0.29562243884429323 -0.00508420835249126 -0.2957667973358184
59 -0.005081731057725847 -0.3007041699020191 -0.005083307647146285 -0.30085010498296466
60 -0.005080977804027498 -0.3057851477060466 -0.005080798710696399 -0.30593090369366105
61 -0.005082592880353331 -0.31086774058639993 -0.0050807636696845295 -0.31101166736334557
62 -0.005081414198502898 -0.3159491547849028 -0.005087947635911405 -0.316099614999257
63 -0.005077928211539984 -0.3210270829964428 -0.005070732277818024 -0.321170347277075
64 -0.0050821452867239715 -0.32610922828316674 -0.005097003420814872 -0.32626735069788987
65 -0.0050806801998987796 -0.3311899084830655 -0.005078683630563319 -0.33134603432845317
66 -0.005081966868601739 -0.33627187535166725 -0.0050807901658117775 -0.3364268244942649
67 -0.005080097005702555 -0.3413519723573698 -0.005083028832450509 -0.3415098533267154
68 -0.0050789711996912955 -0.3464309435570611 -0.005078815296292305 -0.3465886686230077
69 -0.0050815349677577615 -0.35151247852481887 -0.0050786535255610945 -0.3516673221485688
70 -0.005080993729643523 -0.3565934722544624 -0.005082746827974915 -0.3567500689765437
71 -0.0050811272813007236 -0.36167459953576314 -0.0050829222425818445 -0.36183299121912554
72 -0.005071724602021277 -0.3667463241377844 -0.005091466568410396 -0.36692445778753596
73 -0.005079953256063164 -0.37182627739384755 -0.005058745248243212 -0.3719832030357792
74 -0.005083936685696244 -0.3769102140795438 -0.0051441600546240805 -0.3771273630904033
75 -0.005077480152249336 -0.38198769423179313 -0.005074072256684303 -0.3822014353470876
76 -0.005052939988672733 -0.38704063422046586 -0.004956698860041797 -0.3871581342071294
77 -0.00507774690631777 -0.39211838112678365 -0.005080765741877258 -0.3922388999490067
78 -0.00508035954553634 -0.39719874067231997 -0.0050812157103791835 -0.39732011565938585
79 -0.005079259164631367 -0.40227799983695134 -0.005077884928323328 -0.4023980005877092
80 -0.005077717360109091 -0.40735571719706043 -0.0050805694656446574 -0.40747857005335386
81 -0.005078580137342215 -0.4124342973344026 -0.005078595806844532 -0.4125571658601984
82 -0.005078924470581114 -0.41751322180498374 -0.005081659276038408 -0.41763882513623685
83 -0.005081163975410164 -0.4225943857803939 -0.005065211025066674 -0.42270403616130353
84 -0.005075448215939105 -0.42766983399633296 -0.005087855411693454 -0.42779189157299696
85 -0.0050763572100549935 -0.43274619120638796 -0.005121703306213021 -0.43291359487921
86 -0.005077830562368035 -0.437824021768756 -0.005076405964791775 -0.43799000084400175
87 -0.005072941700927913 -0.44289696346968394 -0.0051226899027824405 -0.44311269074678417
88 -0.0050732927629724145 -0.44797025623265635 -0.005070531135424971 -0.44818322188220916
89 -0.005076086684130132 -0.45304634291678647 -0.0050711902556940915 -0.45325441213790324
90 -0.005083438963629306 -0.45812978188041575 -0.005031774146482348 -0.4582861862843856
91 -0.005073626479133964 -0.4632034083595497 -0.005077454471029341 -0.463363640755415
92 -0.005076457816176117 -0.4682798661757258 -0.005076881358399987 -0.468440522113815
93 -0.005076800775714219 -0.47335666695144 -0.005075141135603189 -0.4735156632494182
94 -0.0050772032234817745 -0.4784338701749218 -0.005079058976843953 -0.47859472222626215
95 -0.005076896748505533 -0.4835107669234273 -0.005078854947350919 -0.4836735771736131
96 -0.00507418168708682 -0.48858494861051416 -0.005084108607843518 -0.4887576857814566
97 -0.005076803918927908 -0.49366175252944205 -0.00508101952727884 -0.49383870530873547
98 -0.005073802475817501 -0.49873555500525957 -0.0050721056526526805 -0.4989108109613882
99 -0.005075182463042438 -0.503810737468302 -0.005074104806408286 -0.5039849157677965
100 -0.00507416317705065 -0.5088849006453526 -0.005072772363200783 -0.5090576881309973
101 -0.005072486121207476 -0.5139573867665601 -0.005069294641725719 -0.514126982772723
102 -0.005075953505001962 -0.5190333402715621 -0.005078301858156919 -0.5192052846308799
103 -0.005086416588164866 -0.524119756859727 -0.00509941119235009 -0.52430469582323
104 -0.005076770624145866 -0.5291965274838729 -0.005073653580620885 -0.5293783494038509
105 -0.005074668186716735 -0.5342711956705897 -0.0050814006011933085 -0.5344597500050442
106 -0.005074268742464483 -0.5393454644130542 -0.0050613175379112365 -0.5395210675429555
107 -0.005073884758166969 -0.5444193491712211 -0.005086429486982525 -0.544607497029938
108 -0.005073665687814355 -0.5494930148590355 -0.005069198040291667 -0.5496766950702298
109 -0.005076616164296865 -0.5545696310233323 -0.005089457985013724 -0.5547661530552435
110 -0.005071419244632125 -0.5596410502679645 -0.0050566036254167555 -0.5598227566806602
111 -0.00506909997202456 -0.564710150239989 -0.005044031585566699 -0.5648667882662268
112 -0.005076377908699215 -0.5697865281486882 -0.005085944361053407 -0.5699527326272802
113 -0.005067936284467578 -0.5748544644331558 -0.005034975009039044 -0.5749877076363192
114 -0.00507433214224875 -0.5799287965754045 -0.005080453981645405 -0.5800681616179646
115 -0.005073860078118742 -0.5850026566535232 -0.005071766301989555 -0.5851399279199542
116 -0.005074929725378752 -0.590077586378902 -0.005073131457902491 -0.5902130593778566
117 -0.005074127111583948 -0.5951517134904859 -0.005075661092996597 -0.5952887204708532
118 -0.005066231498494745 -0.6002179449889806 -0.0051039944402873514 -0.6003927149111405
119 -0.005073664849624038 -0.6052916098386046 -0.005077745742164552 -0.6054704606533051
120 -0.00507257878780365 -0.6103641886264083 -0.005074172699823976 -0.6105446333531291
121 -0.005073852534405887 -0.6154380411608141 -0.005070687038823962 -0.6156153203919531
122 -0.005073760799132287 -0.6205118019599464 -0.005064166733063757 -0.6206794871250169
123 -0.005071489629335702 -0.625583291589282 -0.005081805516965687 -0.6257612926419825
124 -0.005078281322494149 -0.6306615729117762 -0.005035717389546335 -0.6307970100315289
125 -0.005071525042876601 -0.6357330979546527 -0.005072281742468476 -0.6358692917739973
126 -0.005072956881485879 -0.6408060548361386 -0.005072267935611307 -0.6409415597096086
127 -0.005072647356428206 -0.6458787021925668 -0.005073975306004286 -0.6460155350156129
128 -0.005072710174135864 -0.6509514123667027 -0.005071950796991587 -0.6510874858126046
129 -0.005073690554127097 -0.6560251029208298 -0.0050753279821947215 -0.6561628137947992
130 -0.005072683305479586 -0.6610977862263094 -0.005074018845334649 -0.6612368326401339
131 -0.005073729669675231 -0.6661715158959847 -0.005098671070300043 -0.6663355037104339
132 -0.00506892679259181 -0.6712404426885765 -0.0050645493902266026 -0.6714000531006605
133 -0.005071803228929639 -0.6763122459175062 -0.005072957859374583 -0.6764730109600351
134 -0.005071321735158563 -0.6813835676526647 -0.005069413385353982 -0.681542424345389
135 -0.0050717588048428295 -0.6864553264575075 -0.005070381029509008 -0.686612805374898
136 -0.005070984573103487 -0.691526311030611 -0.005072603677399456 -0.6916854090522975
137 -0.0051002792781218885 -0.6966265903087329 -0.00495654244441539 -0.6966419514967128
138 -0.0050764517858624455 -0.7017030420945953 -0.005077306763269007 -0.7017192582599818
139 -0.005074820877052843 -0.7067778629716481 -0.005074434634298086 -0.70679369289428
140 -0.005074616777710617 -0.7118524797493587 -0.005074900668114423 -0.7118685935623944
141 -0.005074122594669462 -0.7169266023440282 -0.005074135377071798 -0.7169427289394662
142 -0.005075154453516006 -0.7220017567975442 -0.005076078558340668 -0.7220188074978069
143 -0.005074234586209059 -0.7270759913837532 -0.005074428301304579 -0.7270932357991114
144 -0.005074282339774072 -0.7321502737235273 -0.0050795739749446515 -0.7321728097740561
145 -0.005071640759706497 -0.7372219144832337 -0.005060037365183234 -0.7372328471392393
146 -0.005075115361250937 -0.7422970298444846 -0.005068183317780495 -0.7423010304570198
147 -0.0050641512498259544 -0.7473611810943106 -0.00513852268923074 -0.7474395531462505
148 -0.005071258847601711 -0.7524324399419123 -0.0050736907171085475 -0.752513243863359
149 -0.005071515799500048 -0.7575039557414124 -0.005071107624098658 -0.7575843514874577
150 -0.005071381316520273 -0.7625753370579327 -0.005070874863304198 -0.7626552263507619
151 -0.005071700667031109 -0.7676470377249638 -0.005070937867276371 -0.7677261642180383
152 -0.005070890672504902 -0.7727179283974687 -0.005065577663481235 -0.7727917418815196
153 -0.00506914381403476 -0.7777870722115034 -0.005072904075495899 -0.7778646459570154
154 -0.005069521255791187 -0.7828565934672946 -0.00505412535276264 -0.782918771309778
155 -0.005076425499282777 -0.7879330189665774 -0.005065412051044405 -0.7879841833608224
156 -0.0050713745411485435 -0.793004393507726 -0.005073425848968327 -0.7930576092097907
157 -0.005069080786779523 -0.7980734742945055 -0.005046276026405394 -0.7981038852361961
158 -0.005071932612918317 -0.8031454069074238 -0.005076475837267935 -0.803180361073464
159 -0.00507371574640274 -0.8082191226538264 -0.0050667884526774285 -0.8082471495261414
160 -0.005067782592959702 -0.8132869052467862 -0.005043460358865559 -0.813290609885007
161 -0.0050712099997326735 -0.8183581152465188 -0.005069268424995244 -0.8183598783100022
162 -0.005071822949685156 -0.8234299381962039 -0.005074121872894466 -0.8234340001828967
163 -0.005072896671481431 -0.8285028348676854 -0.005075525213032961 -0.8285095253959297
164 -0.005070171924307943 -0.8335730067919933 -0.005075775110162795 -0.8335853005060925
165 -0.005066790524870158 -0.8386397973168634 -0.005053617269732058 -0.8386389177758246
166 -0.005069718393497169 -0.8437095157103606 -0.005088093876838684 -0.8437270116526633
167 -0.005070598726160824 -0.8487801144365213 -0.0050675192615017295 -0.848794530914165
168 -0.005070429272018373 -0.8538505437085397 -0.0050699719926342365 -0.8538645029067993
169 -0.005070997844450175 -0.8589215415529899 -0.00507029180880636 -0.8589347947156056
170 -0.005070928577333688 -0.8639924701303237 -0.005069886916317046 -0.8640046816319227
171 -0.005071049323305488 -0.8690635194536291 -0.005056651472114026 -0.8690613331040367
172 -0.0050744768930599095 -0.8741379963466891 -0.00506028700619936 -0.874121620110236
173 -0.00507212255615741 -0.8792101189028465 -0.005069029703736305 -0.8791906498139723
174 -0.0050712162628769875 -0.8842813351657235 -0.005038662580773234 -0.8842293123947456
175 -0.005070579354651272 -0.8893519145203748 -0.005074161686934531 -0.8893034740816801
176 -0.005071403947658837 -0.8944233184680336 -0.005066923657432198 -0.8943703977391123
177 -0.005077326693572104 -0.8995006451616057 -0.005088923289440573 -0.8994593210285529
178 -0.005070689436979592 -0.9045713345985853 -0.005069444654509425 -0.9045287656830623
179 -0.005072213639505207 -0.9096435482380905 -0.005072314431890846 -0.9096010801149531
180 -0.005070881126448512 -0.914714429364539 -0.005070944875478744 -0.9146720249904319
181 -0.005070200096815825 -0.9197846294613548 -0.0050702592823654415 -0.9197422842727974
182 -0.005069084884598851 -0.9248537143459536 -0.005078304372727871 -0.9248205886455252
183 -0.0050710204523056746 -0.9299247347982593 -0.005068659316748381 -0.9298892479622736
184 -0.005070555536076426 -0.9349952903343357 -0.005069086910225451 -0.934958334872499
185 -0.005070842965506017 -0.9400661332998417 -0.0050678427796810865 -0.9400261776521801
186 -0.005069665797054768 -0.9451357990968965 -0.005034926487132907 -0.945061104139313
187 -0.005070193647406995 -0.9502059927443035 -0.005067610135301948 -0.950128714274615
188 -0.005070141702890396 -0.955276134447194 -0.005071478895843029 -0.955200193170458
189 -0.0050711427116766575 -0.9603472771588706 -0.005070704314857721 -0.9602708974853157
190 -0.005070660193450749 -0.9654179373523213 -0.005072210077196359 -0.9653431075625121
191 -0.005069950129836798 -0.9704878874821581 -0.005068996478803456 -0.9704121040413155
192 -0.005070021911524236 -0.9755579093936824 -0.005073394300416112 -0.9754854983417316
193 -0.005067485710605979 -0.9806253951042884 -0.005077289976179599 -0.9805627883179112
194 -0.005069800070486963 -0.9856951951747753 -0.005064551718533039 -0.9856273400364443
195 -0.005069409240968525 -0.9907646044157439 -0.005089027085341513 -0.9907163671217858
196 -0.005068770889192819 -0.9958333753049367 -0.0050697627943009135 -0.9957861299160867
197 -0.005068904138170183 -1.0009022794431068 -0.005069510010071099 -1.000855639926158
198 -0.005067941779270768 -1.0059702212223776 -0.0050695574609562755 -1.0059251973871142
199 -0.00506534029264003 -1.0110355615150175 -0.005054314434528351 -1.0109795118216425
200 -0.0050687304930761455 -1.0161042920080936 -0.005069142323918641 -1.0160486541455611
201 -0.005067853070795536 -1.021172145078889 -0.005068102921359241 -1.0211167570669204
202 -0.005069599719718099 -1.0262417447986072 -0.005057925451546907 -1.0261746825184672
203 -0.0050686466274783015 -1.0313103914260855 -0.005070089176297188 -1.0312447716947644
204 -0.005068877548910678 -1.0363792689749962 -0.0050750733353197575 -1.0363198450300841
205 -0.00506916269659996 -1.0414484316715962 -0.005068359244614839 -1.041388204274699
206 -0.005067833187058568 -1.0465162648586548 -0.005066636833362281 -1.0464548411080612
207 -0.005067336489446461 -1.0515836013481012 -0.005057589756324888 -1.0515124308643862
208 -0.005068866279907524 -1.0566524676280087 -0.0050637227250263095 -1.0565761535894125
209 -0.0050731906434521076 -1.0617256582714607 -0.005092338449321688 -1.0616684920387343
210 -0.005069361673668027 -1.0667950199451288 -0.005067671067081392 -1.0667361631058156
211 -0.005068696173839271 -1.0718637161189681 -0.0050686264876276255 -1.0718047895934433
212 -0.005069166398607194 -1.0769328825175752 -0.00506630043964833 -1.0768710900330916
213 -0.00506788284983486 -1.0820007653674102 -0.005065607884898782 -1.0819366979179903
214 -0.005068451096303761 -1.087069216463714 -0.005067373136989772 -1.08700407105498
215 -0.005067592929117381 -1.0921368093928312 -0.005068471515551209 -1.092072542570531
216 -0.00506886737421155 -1.0972056767670428 -0.005066004535183311 -1.0971385471057145
217 -0.005067778890952468 -1.1022734556579954 -0.005072060879319907 -1.1022106079850345
218 -0.005067575071007013 -1.1073410307290024 -0.005054819514043629 -1.107265427499078
219 -0.005068548093549907 -1.1124095788225523 -0.0050626393174752595 -1.1123280668165534
220 -0.0050704797962680456 -1.1174800586188203 -0.005085271922871471 -1.117413338739425
221 -0.005068591586314142 -1.1225486502051345 -0.005070320446975529 -1.1224836591864005
222 -0.005067841452546418 -1.127616491657681 -0.005066963261924684 -1.1275506224483252
223 -0.005063957348465919 -1.1326804490061468 -0.005007451470009983 -1.1325580739183352
224 -0.005069266282953322 -1.1377497152891 -0.005070038698613643 -1.1376281126169487
225 -0.005068762996234 -1.1428184782853341 -0.0050702218664810065 -1.1426983344834298
226 -0.005069110961630941 -1.147887589246965 -0.005068512703292072 -1.147766847186722
227 -0.005069507611915469 -1.1529570968588805 -0.0050707305781543255 -1.1528375777648763
228 -0.005069735948927701 -1.1580268328078083 -0.005090326606296003 -1.1579279043711723
229 -0.00506811928935349 -1.1630949520971618 -0.00507104741409421 -1.1629989517852666
230 -0.005067974794656038 -1.1681629268918179 -0.005067020724527538 -1.1680659725097942
231 -0.0050671024480834605 -1.1732300293399014 -0.00506483179051429 -1.1731308043003084
232 -0.0050695608370006084 -1.178299590176902 -0.005076489434577525 -1.178207293734886
233 -0.005066663469187915 -1.1833662536460898 -0.005063157877884805 -1.1832704516127708
234 -0.005067645641975105 -1.188433899288065 -0.005066854902543128 -1.188337306515314
235 -0.0050674645695835355 -1.1935013638576486 -0.005063563981093466 -1.1934008704964074
236 -0.005065547837875784 -1.1985669116955244 -0.005085117602720857 -1.1984859880991283
237 -0.005067499750293791 -1.2036344114458182 -0.005071715684607625 -1.203557703783736
238 -0.0050674343015998605 -1.2087018457474181 -0.0050707499263808135 -1.2086284537101168
239 -0.005067162029445171 -1.2137690077768633 -0.005063722631894052 -1.213692176342011
240 -0.005070555442944169 -1.2188395632198075 -0.00506561987567693 -1.2187577962176879
241 -0.005067175743170083 -1.2239067389629776 -0.005068016098812222 -1.2238258123165
242 -0.005066559696570039 -1.2289732986595476 -0.00506633569020778 -1.2288921480067079
243 -0.005067113297991454 -1.234040411957539 -0.0050645611016079785 -1.233956709108316
244 -0.005065885838121176 -1.2391062977956602 -0.005019453843124211 -1.2389761629514402
245 -0.0050690449308604 -1.2441753427265205 -0.00505798552185297 -1.244034148473293
246 -0.005068200128152967 -1.2492435428546735 -0.0050678746309131386 -1.2491020231042063
247 -0.00506916493177414 -1.2543127077864478 -0.005061989766545594 -1.2541640128707519
248 -0.00507882321253419 -1.259391530998982 -0.005116715328767896 -1.2592807281995197
249 -0.00506747430190444 -1.2644590053008864 -0.0050620634341612455 -1.264342791633681
250 -0.005066899815574288 -1.2695259051164607 -0.005067351646721363 -1.2694101432804024
251 -0.005067378119565547 -1.2745932832360263 -0.005066921003162861 -1.2744770642835652
252 -0.00506700025871396 -1.2796602834947401 -0.005062823742628097 -1.2795398880261932
253 -0.005070890788920224 -1.2847311742836605 -0.005062939901836217 -1.2846028279280295
254 -0.005079357977956533 -1.289810532261617 -0.005146827083081007 -1.2897496550111105
255 -0.005066141369752586 -1.2948766736313695 -0.005067130574025214 -1.2948167855851358
256 -0.00506503211800009 -1.2999417057493696 -0.00506581193767488 -1.2998825975228108
257 -0.005065609118901193 -1.3050073148682708 -0.00506474724970758 -1.3049473447725184
258 -0.005066152359358966 -1.3100734672276297 -0.005065402737818659 -1.3100127475103371
259 -0.005065832217223942 -1.3151392994448536 -0.0050635338760912415 -1.3150762813864283
260 -0.0050650835037231445 -1.3202043829485768 -0.005064621777273714 -1.320140903163702
261 -0.005065737082622946 -1.3252701200311998 -0.005064857052639126 -1.325205760216341
262 -0.005065166088752448 -1.3303352861199522 -0.005056339991278946 -1.3302621002076198
263 -0.005068245879374445 -1.3354035319993267 -0.005085014295764268 -1.3353471145033842
264 -0.00506511062849313 -1.3404686426278198 -0.0050649619428440925 -1.3404120764462282
265 -0.0050655351486057045 -1.3455341777764256 -0.005066130356863141 -1.3454782068030913
266 -0.005063226283527911 -1.3505974040599535 -0.005056626885198057 -1.3505348336882894
267 -0.005066116154193878 -1.3556635202141474 -0.005070924828760326 -1.3556057585170498
268 -0.005067910836078227 -1.3607314310502256 -0.0050598936388269065 -1.3606656521558766
269 -0.0050660239066928625 -1.3657974549569185 -0.005061845388263464 -1.36572749754414
270 -0.005067442613653839 -1.3708648975705724 -0.005078159365803003 -1.370805656909943
271 -0.0050687230424955486 -1.375933620613068 -0.005053516267798841 -1.3758591731777419
272 -0.0050661071669310335 -1.380999727779999 -0.00506712042260915 -1.380926293600351
273 -0.005065289488993585 -1.3860650172689926 -0.0050609271274879575 -1.385987220727839
274 -0.0050684098387137055 -1.3911334271077063 -0.005079036159440875 -1.3910662568872798
275 -0.005065000965259969 -1.3961984280729662 -0.005067984666675329 -1.396134241553955
276 -0.005065643927082419 -1.4012640720000487 -0.0050652542617172 -1.4011994958156722
277 -0.005066901072859764 -1.4063309730729083 -0.005067653465084731 -1.4062671492807568
278 -0.005061268922872841 -1.4113922419957812 -0.005090465047396719 -1.4113576143281534
279 -0.005065268650650978 -1.416457510646432 -0.005069759674370289 -1.4164273740025237
280 -0.005064625479280949 -1.421522136125713 -0.005065375287085771 -1.4214927492896094
281 -0.005065215611830353 -1.4265873517375434 -0.005065552867017686 -1.426558302156627
282 -0.005064805177971721 -1.4316521569155152 -0.005044057848863304 -1.4316023600054903
283 -0.00506632465403527 -1.4367184815695504 -0.0050686394795775415 -1.436670999485068
284 -0.005064535257406533 -1.441783016826957 -0.005063635157421231 -1.441734634642489
285 -0.005065452214330435 -1.4468484690412875 -0.005064029386267066 -1.4467986640287562
286 -0.00506489141844213 -1.4519133604597296 -0.005057911667972803 -1.451856575696729
287 -0.005065821344032884 -1.4569791818037625 -0.005066038807854056 -1.456922614504583
288 -0.005065200268290937 -1.4620443820720535 -0.005057001626119018 -1.4619796161307022
289 -0.005066119646653533 -1.467110501718707 -0.005064272601157427 -1.4670438887318595
290 -0.005065961927175522 -1.4721764636458825 -0.005063674575649202 -1.4721075633075087
291 -0.005067217093892395 -1.4772436807397749 -0.0050710229435935615 -1.4771785862511022
292 -0.005065336707048118 -1.482309017446823 -0.005065882322378456 -1.4822444685734806
293 -0.0050658540101721885 -1.4873748714569952 -0.0050651405705139044 -1.4873096091439946
294 -0.005065876268781721 -1.4924407477257768 -0.005066771968267858 -1.4923763811122623
295 -0.005065424763597548 -1.4975061724893743 -0.005063406657427549 -1.49743978776969
296 -0.00506245088763535 -1.5025686233770097 -0.0051065775565803054 -1.5025463653262703
297 -0.005065658828243613 -1.5076342822052533 -0.005062557477504015 -1.5076089228037743
298 -0.005064981500618159 -1.5126992637058714 -0.005064904037863016 -1.5126738268416373
299 -0.005064955027773976 -1.5177642187336453 -0.0050644389353692535 -1.5177382657770067
300 -0.005065087904222309 -1.5228293066378675 -0.005064429366029799 -1.5228026951430365
301 -0.00506490096449852 -1.527894207602366 -0.005063847731798887 -1.5278665428748353
302 -0.005060206726193428 -1.5329544143285594 -0.005043222638778389 -1.5329097655136137
303 -0.005064852233044803 -1.5380192665616041 -0.005063690431416035 -1.5379734559450298
304 -0.005064925085753203 -1.5430841916473574 -0.00506506257224828 -1.5430385185172781
305 -0.00506553805898875 -1.5481497297063462 -0.005065086577087641 -1.5481036050943657
306 -0.005065216822549701 -1.553214946528896 -0.005064954166300595 -1.5531685592606663
307 -0.005064976052381098 -1.5582799225812771 -0.005064823082648218 -1.5582333823433145
308 -0.005065266694873572 -1.5633451892761507 -0.005066167144104838 -1.5632995494874193
309 -0.005072970921173692 -1.5684181601973244 -0.005050890683196485 -1.5683504401706159
310 -0.005066332360729575 -1.573484492558054 -0.005068049812689423 -1.5734184899833052
311 -0.005065487185493112 -1.5785499797435472 -0.005066115129739046 -1.5784846051130443
312 -0.005065560131333769 -1.583615539874881 -0.005065713170915842 -1.58355031828396
313 -0.0050653126090765 -1.5886808524839575 -0.005066272639669478 -1.5886165909236296
314 -0.005066354596056044 -1.5937472070800136 -0.005068634706549347 -1.593685225630179
315 -0.0050658259307965635 -1.5988130330108101 -0.005066103604622185 -1.5987513292348012
316 -0.005065122037194669 -1.6038781550480048 -0.00506610560696572 -1.6038174348417669
317 -0.00509547432884574 -1.6089736293768506 -0.0050136807141825555 -1.6088311155559494
318 -0.0050686008762568235 -1.6140422302531074 -0.005072145629674197 -1.6139032611856237
319 -0.0050671194214373825 -1.6191093496745448 -0.005066885147243738 -1.6189701463328674
320 -0.005066556041128933 -1.6241759057156737 -0.005066441372036934 -1.6240365877049043
321 -0.005067115975543856 -1.6292430216912175 -0.005067437351681292 -1.6291040250565856
322 -0.005066897929646074 -1.6343099196208635 -0.005066939629614353 -1.6341709646862
323 -0.005065793613903224 -1.6393757132347666 -0.005065581202507019 -1.639236545888707
324 -0.005066852318122983 -1.6444425655528896 -0.005065381620079279 -1.6443019275087862
325 -0.005066761933267117 -1.6495093274861568 -0.005063272756524384 -1.6493652002653105
326 -0.005070952209644019 -1.6545802796958007 -0.005053787701763212 -1.6544189879670737
327 -0.005067707854323089 -1.6596479875501238 -0.00507151575293392 -1.6594905037200076
328 -0.005067528551444411 -1.664715516101568 -0.005070001096464693 -1.6645605048164722
329 -0.005066499602980912 -1.669782015704549 -0.0050673992838710545 -1.6696279041003432
330 -0.0050616448279470205 -1.6748436605324961 -0.005093567306175828 -1.674721471406519
331 -0.005065330467186868 -1.679908990999683 -0.005065387603826821 -1.679786859010346
332 -0.005065003340132534 -1.6849739943398154 -0.0050659621832892295 -1.684852821193635
333 -0.005065314169041812 -1.6900393085088572 -0.005063706217333675 -1.6899165274109689
334 -0.005065148416906595 -1.6951044569257638 -0.005063958442769944 -1.6949804858537387
335 -0.005066023976542056 -1.700170480902306 -0.005065324483439326 -1.700045810337178
336 -0.005066138366237283 -1.7052366192685433 -0.005060330335982144 -1.7051061406731602
337 -0.005065594310872256 -1.7103022135794155 -0.005061743338592351 -1.7101678840117527
338 -0.0050660062348470095 -1.7153682198142626 -0.005059953755699098 -1.7152278377674517
339 -0.005059260223060846 -1.7204274800373234 -0.005087324581108987 -1.7203151623485606
340 -0.005064494092948735 -1.725491974130272 -0.005064637656323612 -1.7253798000048843
341 -0.0050651965430006385 -1.7305571706732727 -0.0050654640886932615 -1.7304452640935777
342 -0.005065151560120285 -1.735622322233393 -0.005065042269416153 -1.7355103063629937
343 -0.005065602250397205 -1.7406879244837903 -0.00506708377506584 -1.7405773901380597
344 -0.0050655521219596265 -1.7457534766057499 -0.005066285748034716 -1.7456436758860945
345 -0.005063466727733612 -1.7508169433334835 -0.005065989890135824 -1.7507096657762302
346 -0.005064810486510396 -1.7558817538199938 -0.005065665976144373 -1.7557753317523745
347 -0.0050650922348722816 -1.760946846054866 -0.0050666318507865075 -1.7608419636031611
348 -0.005080104642547667 -1.7660269506974138 -0.005020013940520584 -1.7658619775436817
349 -0.005065412959083915 -1.7710923636564977 -0.0050627356860786675 -1.7709247132297603
350 -0.0050657613202929495 -1.7761581249767906 -0.00506559805944562 -1.775990311289206
351 -0.005065976409241557 -1.7812241013860322 -0.005064824922010302 -1.7810551362112161
352 -0.005066278879530728 -1.786290380265563 -0.005066839628852904 -1.786121975840069
353 -0.00506602085661143 -1.7913564011221743 -0.005064885248430073 -1.7911868610884991
354 -0.005062345718033612 -1.796418746840208 -0.005058481800369918 -1.796245342888869
355 -0.005065469676628709 -1.8014842165168368 -0.005068093631416559 -1.8013134365202854
356 -0.005066392314620316 -1.8065506088314571 -0.005066386447288096 -1.8063798229675736
357 -0.005063065374270081 -1.8116136742057272 -0.005090594780631364 -1.811470417748205
358 -0.0050639263587072495 -1.8166776005644345 -0.005076879099942744 -1.8165472968481478
359 -0.005064869578927755 -1.8217424701433622 -0.005064051854424179 -1.821611348702572
360 -0.005065614474005997 -1.8268080846173682 -0.005063564865849912 -1.826674913568422
361 -0.0050648527685552835 -1.8318729373859235 -0.005062782438471913 -1.8317376960068938
362 -0.005065237195231021 -1.8369381745811546 -0.005066395993344486 -1.8368040920002384
363 -0.005064448341727257 -1.8420026229228819 -0.005065342644229531 -1.841869434644468
364 -0.005065069044940173 -1.847067691967822 -0.005061584361828864 -1.8469310190062969
365 -0.005064045987091958 -1.8521317379549138 -0.0050676078768447045 -1.8519986268831417
366 -0.005062908120453358 -1.8571946460753672 -0.005081697250716388 -1.857080324133858
367 -0.005065530654974282 -1.8622601767303415 -0.005070345173589885 -1.8621506693074479
368 -0.005064512556418777 -1.8673246892867603 -0.005064216908067465 -1.8672148862155153
369 -0.005063294596038759 -1.872387983882799 -0.005064944224432111 -1.8722798304399475
370 -0.005064509809017181 -1.8774524936918162 -0.005064998776651919 -1.8773448292165995
371 -0.005072229146026075 -1.8825247228378423 -0.005041733593679964 -1.8823865628102794
372 -0.0050643749302253125 -1.8875890977680676 -0.005063400627113879 -1.8874499634373934
373 -0.005064972024410963 -1.8926540697924785 -0.005065062385983765 -1.8925150258233772
374 -0.005065040825866163 -1.8977191106183446 -0.005064637237228453 -1.8975796630606057
375 -0.005065276776440442 -1.9027843873947852 -0.005067652370780706 -1.9026473154313863
376 -0.005063507054001093 -1.9078478944487862 -0.0050555807538330555 -1.9077028961852194
377 -0.005065853614360094 -1.9129137480631464 -0.005050083668902516 -1.9127529798541218
378 -0.005068334867246449 -1.9179820829303929 -0.005099342879839241 -1.917852322733961
379 -0.005065367813222111 -1.923047450743615 -0.005065154214389622 -1.9229174769483506
380 -0.005064278608188033 -1.928111729351803 -0.005063315480947494 -1.927980792429298
381 -0.005060478765517473 -1.9331722081173206 -0.005071727395989001 -1.933052519825287
382 -0.005064604245126248 -1.938236812362447 -0.005065123387612403 -1.9381176432128995
383 -0.005064724385738373 -1.9433015367481854 -0.005067002144642174 -1.9431846453575417
384 -0.005064391088671983 -1.9483659278368575 -0.0050603928277269 -1.9482450381852685
385 -0.005065089976415038 -1.9534310178132726 -0.005065317032858729 -1.9533103552181272
386 -0.005064632766880095 -1.9584956505801527 -0.005064103403128684 -1.958374458621256
387 -0.005064976797439158 -1.9635606273775918 -0.005065708979964256 -1.96344016760122
388 -0.005063951131887734 -1.9686245785094796 -0.005065347533673048 -1.9685055151348931
389 -0.005065704905427992 -1.9736902834149075 -0.005065106460824609 -1.9735706215957178
390 -0.005065757501870394 -1.978756040916778 -0.005028027133084834 -1.9785986487288028
391 -0.005065566743724048 -1.983821607660502 -0.005064834700897336 -1.9836634834297
392 -0.005065481248311699 -1.9888870889088137 -0.005065995105542243 -1.9887294785352423
393 -0.005064737051725388 -1.993951825960539 -0.005064614862203598 -1.9937940933974458
394 -0.005065371724776923 -1.999017197685316 -0.0050650970079004765 -1.9988591904053463
395 -0.005065748048946261 -2.0040829457342624 -0.0050703637767583135 -2.0039295541821045
396 -0.005066786403767764 -2.00914973213803 -0.005021710763685405 -2.00895126494579
397 -0.0050666200462728735 -2.014216352184303 -0.005064900615252554 -2.0140161655610425
398 -0.005066044279374182 -2.019282396463677 -0.005066846241243183 -2.0190830118022856
399 -0.005065927305258811 -2.024348323768936 -0.005066145164892078 -2.0241491569671775
400 -0.00506596399936825 -2.0294142877683043 -0.005067778611555695 -2.029216935578733
401 -0.00506561417132616 -2.0344799019396307 -0.00506581871304661 -2.03428275429178
402 -0.005065825278870761 -2.0395457272185014 -0.005067093181423843 -2.0393498474732037
403 -0.0050657732179388406 -2.04461150043644 -0.005065621016547084 -2.044415468489751
404 -0.0050658572930842635 -2.049677357729524 -0.005073026707395911 -2.0494884951971466
405 -0.005064867134205997 -2.0547422248637304 -0.005074591189622879 -2.0545630863867697
406 -0.005065552750602364 -2.0598077776143326 -0.00506090244743973 -2.0596239888342094
407 -0.005066162697039545 -2.0648739403113723 -0.005056849727407098 -2.0646808385616167
408 -0.0050649688811972736 -2.0699389091925697 -0.005076920241117477 -2.069757758802734
409 -0.0050650393357500436 -2.0750039485283196 -0.005069743958301842 -2.074827502761036
410 -0.0050745400134474036 -2.080078488541767 -0.005014602118171752 -2.0798421048792077
411 -0.005065769539214671 -2.0851442580809816 -0.005063262535259128 -2.084905367414467
412 -0.005066804890520871 -2.0902110629715023 -0.005066281603649259 -2.089971649018116
413 -0.005066168634220958 -2.0952772316057233 -0.00506586441770196 -2.095037513435818
414 -0.005066295200958848 -2.1003435268066823 -0.005065459711477161 -2.100102973147295
415 -0.005066176387481391 -2.1054097031941637 -0.005065848398953676 -2.1051688215462487
416 -0.005065967352129519 -2.1104756705462933 -0.005065912124700844 -2.1102347336709495
417 -0.0050657708430662755 -2.1155414413893596 -0.005061222147196532 -2.115295955818146
418 -0.0050662205088883635 -2.120607661898248 -0.005067476374097169 -2.120363432192243
419 -0.005066975159570575 -2.1256746370578186 -0.005059438664466143 -2.1254228708567093
420 -0.005067098257131875 -2.1307417353149503 -0.005066805286332965 -2.1304896761430423
421 -0.005070023518055677 -2.135811758833006 -0.005045525869354606 -2.135535202012397
422 -0.0050674965372309085 -2.140879255370237 -0.005068930145353079 -2.1406041321577503
423 -0.0050666310591623185 -2.1459458864293994 -0.005067467503249645 -2.145671599661
424 -0.005066433432511985 -2.1510123198619113 -0.005068357079289853 -2.15073995674029
425 -0.005064045335166157 -2.1560763651970776 -0.005073386826552451 -2.1558133435668423
426 -0.0050659884698688986 -2.1611423536669463 -0.0050656785489991306 -2.1608790221158416
427 -0.005065986188128591 -2.166208339855075 -0.0050663904985412955 -2.165945412614383
428 -0.005065846140496433 -2.1712741859955713 -0.005066094803623855 -2.1710115074180067
429 -0.005066237272694707 -2.176340423268266 -0.005066309217363596 -2.1760778166353703
430 -0.005065775150433183 -2.181406198418699 -0.00506475658621639 -2.1811425732215866
431 -0.005066086538136005 -2.186472284956835 -0.005040367366746068 -2.1861829405883326
432 -0.005064963083714247 -2.1915372480405493 -0.00506605573464185 -2.1912489963229747
433 -0.0050661209737882015 -2.1966033690143374 -0.005066614807583391 -2.196315611130558
434 -0.005066485144197941 -2.2016698541585353 -0.005066486285068094 -2.201382097415626
435 -0.0050662454217672345 -2.2067360995803025 -0.005066087259911001 -2.206448184675537
436 -0.005065855174325407 -2.2118019547546277 -0.005065469280816614 -2.2115136539563536
437 -0.005066358298063278 -2.216868313052691 -0.005067291390150786 -2.216580945346504
438 -0.005065928073599934 -2.221934241126291 -0.005066868290305138 -2.2216478136368094
439 -0.0050659154308959845 -2.227000156557187 -0.005067060515284538 -2.226714874152094
440 -0.00506536855828017 -2.232065525115467 -0.005062480294145644 -2.2317773544462396
441 -0.005067641707137227 -2.237133166822604 -0.005057618720456958 -2.2368349731666965
442 -0.005066039133816957 -2.242199205956421 -0.005065568233840167 -2.2419005414005366
443 -0.00506783570162952 -2.2472670416580507 -0.005046246037818491 -2.2469467874383553
444 -0.005065717524848879 -2.2523327591828997 -0.005066941422410309 -2.252013728860766
445 -0.005064918519929051 -2.2573976777028286 -0.0050693408120423555 -2.257083069672808
446 -0.005066114361397922 -2.2624637920642265 -0.0050636989064514635 -2.26214676857926
447 -0.005065657151862979 -2.2675294492160893 -0.005065220966935157 -2.267211989546195
448 -0.005058706481941044 -2.2725881556980303 -0.005069605750031769 -2.2722815952962265
449 -0.005065411422401666 -2.277653567120432 -0.005065061524510384 -2.277346656820737
450 -0.0050653191050514575 -2.2827188862254832 -0.005066121299751103 -2.282412778120488
451 -0.005065022106282413 -2.2877839083317655 -0.005064914631657302 -2.2874776927521454
452 -0.005063875904306769 -2.292847784236072 -0.005039686965756118 -2.2925173797179017
453 -0.005066215666010976 -2.2979139999020832 -0.0050668961368501185 -2.297584275854752
454 -0.005065632634796202 -2.3029796325368794 -0.00506638316437602 -2.302650659019128
455 -0.005065715056844056 -2.3080453475937235 -0.005062957713380456 -2.3077136167325083
456 -0.005066195107065141 -2.3131115427007884 -0.005087846028618515 -2.3128014627611266
457 -0.005065410467796028 -2.3181769531685843 -0.0050628178520128134 -2.3178642806131395
458 -0.005065345065668225 -2.3232422982342524 -0.005065985419787466 -2.322930266032927
459 -0.0050659202970564365 -2.328308218531309 -0.005075410706922412 -2.3280056767398496
460 -0.005064577353186906 -2.333372795884496 -0.005060464725829661 -2.3330661414656793
461 -0.0050676278304308655 -2.3384404237149266 -0.005064130178652704 -2.338130271644332
462 -0.005065106274560094 -2.3435055299894865 -0.005065726069733501 -2.3431959977140653
463 -0.005065530864521861 -2.3485710608540082 -0.005066659185104072 -2.3482626568991694
464 -0.00506667431909591 -2.353637735173104 -0.0050596353132277725 -2.3533222922123973
465 -0.005065090488642454 -2.3587028256617466 -0.005063964799046516 -2.358386257011444
466 -0.005065471818670631 -2.363768297480417 -0.0050661090528592466 -2.3634523660643034
467 -0.0050666977418586615 -2.368834995222276 -0.005089226993732154 -2.3685415930580356
468 -0.005065537290647626 -2.3739005325129234 -0.00506118314806372 -2.3736027762060994
469 -0.005065183714032173 -2.3789657162269555 -0.005065719899721444 -2.3786684961058207
470 -0.005065401527099311 -2.3840311177540547 -0.00506441097240895 -2.3837329070782296
471 -0.0050633764825761315 -2.389094494236631 -0.005027298489585519 -2.388760205567815
472 -0.0050661011133342985 -2.394160595349965 -0.005066018737852574 -2.3938262243056676
473 -0.005065234960056841 -2.399225830310022 -0.005065758479759097 -2.3988919827854267
474 -0.0050655907252803445 -2.4042914210353024 -0.005065893940627575 -2.403957876726054
475 -0.0050648852251470085 -2.4093563062604493 -0.005068241502158344 -2.4090261182282124
476 -0.005065812449902296 -2.4144221187103514 -0.005068110232241452 -2.414094228460454
477 -0.0050659763161093 -2.419488095026461 -0.005057111196219921 -2.419151339656674
478 -0.005065886094234884 -2.4245539811206958 -0.005065797711722553 -2.4242171373683967
479 -0.005065457988530397 -2.429619439109226 -0.0050643805880099535 -2.4292815179564067
480 -0.005064213159494102 -2.43468365226872 -0.00506585268303752 -2.4343473706394443
481 -0.005064803990535438 -2.4397484562592555 -0.005063734715804458 -2.4394111053552487
482 -0.005064802872948348 -2.444813259132204 -0.005062018590979278 -2.444473123946228
483 -0.005065450118854642 -2.4498787092510588 -0.005066256038844585 -2.4495393799850724
484 -0.005064925993792713 -2.4549436352448515 -0.005066008539870381 -2.454605388524943
485 -0.005065930704586208 -2.460009565949438 -0.005067191505804658 -2.4596725800307473
486 -0.005065150000154972 -2.465074715949593 -0.005072539183311164 -2.4647451192140584
487 -0.005064719752408564 -2.4701394357020017 -0.00506546413525939 -2.4698105833493176
488 -0.005064733698964119 -2.475204169400966 -0.005081120412796736 -2.4748917037621143
489 -0.005065015191212297 -2.4802691845921783 -0.0050649548880755905 -2.47995665865019
490 -0.005064838984981179 -2.4853340235771593 -0.005063632247038185 -2.485020290897228
491 -0.0050644702045246955 -2.490398493781684 -0.005068986746482551 -2.4900892776437105
492 -0.0050651987316086885 -2.4954636925132925 -0.0050574873574078085 -2.495146765001118
493 -0.0050642511807382105 -2.500527943694031 -0.005062460969202221 -2.50020922597032
494 -0.005064624571241438 -2.505592568265272 -0.005065160780213773 -2.505274386750534
495 -0.005063763447105884 -2.510656331712378 -0.0050553961656987665 -2.5103297829162328
496 -0.005064459540881217 -2.5157207912532593 -0.0050603513373062015 -2.515390134253539
497 -0.005067406315356493 -2.5207881975686157 -0.005106205842457712 -2.5204963400959968
498 -0.005063836602494121 -2.52585203417111 -0.005062115099281073 -2.5255584551952777
499 -0.005063820257782936 -2.5309158544288928 -0.005063370778225362 -2.530621825973503
500 -0.005064212321303785 -2.5359800667501964 -0.00506264683790505 -2.535684472811408
501 -0.005064142565242946 -2.5410442093154395 -0.005064017325639725 -2.5407484901370476
502 -0.005064434441737831 -2.546108643757177 -0.005062495544552803 -2.5458109856816002
503 -0.005065406789071858 -2.551174050546249 -0.0050612360704690215 -2.550872221752069
504 -0.005064591509290039 -2.556238642055539 -0.005063873552717269 -2.5559360953047863
505 -0.005064238072372973 -2.561302880127912 -0.005063703143969178 -2.5609997984487554
506 -0.005064513091929257 -2.566367393219841 -0.005064213834702969 -2.566064012283458
507 -0.00506379131693393 -2.571431184536775 -0.00506798904389143 -2.5711320013273498
508 -0.005065458198077977 -2.576496642734853 -0.005061668832786382 -2.5761936701601362
509 -0.00506439758464694 -2.5815610403195 -0.0050653085811063646 -2.5812589787412428
510 -0.005042052292264998 -2.586603092611765 -0.004952875175513327 -2.586211853916756
511 -0.005065031070262194 -2.591668123682027 -0.005066987872123718 -2.59127884178888
512 -0.005065882252529264 -2.5967340059345565 -0.0050664936192333695 -2.596345335408113
513 -0.005066137202084065 -2.6018001431366407 -0.005066339042969048 -2.6014116744510822
514 -0.005065686348825693 -2.6068658294854665 -0.0050654209218919275 -2.6064770953729743
515 -0.005065786535851657 -2.611931616021318 -0.005065450957044959 -2.6115425463300195
516 -0.0050660205306485295 -2.6169976365519667 -0.005065601109527052 -2.6166081474395466
517 -0.005065851495601237 -2.622063488047568 -0.005064450274221599 -2.621672597713768
518 -0.005065945046953857 -2.6271294330945216 -0.005048058182001114 -2.626720655895769
519 -0.005065788468346 -2.6321952215628674 -0.005064926017075777 -2.631785581912845
520 -0.005065887933596969 -2.6372611094964644 -0.005065037216991186 -2.636850619129836
521 -0.005065938644111157 -2.6423270481405754 -0.00506723306607455 -2.6419178521959106
522 -0.005065364483743906 -2.647392412624319 -0.005064742942340672 -2.646982595138251
523 -0.005065281456336379 -2.6524576940806557 -0.005063952435739339 -2.6520465475739905
524 -0.005066104419529438 -2.657523798500185 -0.005050147860310971 -2.6570966954343014
525 -0.005066152033396065 -2.662589950533581 -0.00506702340207994 -2.662163718836381
526 -0.005064351088367403 -2.667654301621948 -0.005029479786753654 -2.667193198623135
527 -0.005067326501011849 -2.67272162812296 -0.005068259034305811 -2.6722614576574406
528 -0.0050669129937887195 -2.677788541116749 -0.005067035206593573 -2.677328492864034
529 -0.005066647683270276 -2.682855188800019 -0.005066368426196277 -2.6823948612902306
530 -0.005066756159067154 -2.6879219449590863 -0.005067907716147601 -2.687462769006378
531 -0.005066540068946778 -2.692988485028033 -0.005065141781233251 -2.6925279107876112
532 -0.005066409287974238 -2.6980548943160074 -0.005067199259065092 -2.6975951100466764
533 -0.005065521039068699 -2.7031204153550763 -0.005058333906345069 -2.7026534439530217
534 -0.005066196457482875 -2.7081866118125593 -0.00506499670445919 -2.707718440657481
535 -0.005066482163965702 -2.713253093976525 -0.005066820699721575 -2.7127852613572028
536 -0.0050657257903367284 -2.718318819766862 -0.005064909858629107 -2.717850171215832
537 -0.0050663563655689355 -2.723385176132431 -0.005066234339028597 -2.7229164055548605
538 -0.00506740699056536 -2.728452583122996 -0.005063219112344086 -2.7279796246672046
539 -0.005066406633704901 -2.7335189897567007 -0.005062758037820458 -2.733042382705025
540 -0.005065617919899523 -2.7385846076766 -0.005061686970293522 -2.7381040696753187
541 -0.00506495947483927 -2.743649567151439 -0.005058562546037137 -2.743162632221356
542 -0.0050664912210777405 -2.748716058372517 -0.005064304731786251 -2.7482269369531425
543 -0.005067448294721544 -2.7537835066672387 -0.005074732913635671 -2.753301669866778
544 -0.005066189169883728 -2.7588496958371223 -0.005066002951934934 -2.758367672818713
545 -0.005066093057394028 -2.7639157888945163 -0.005066512105986476 -2.7634341849246993
546 -0.005063777277246118 -2.768979566171762 -0.005059080012142658 -2.768493264936842
547 -0.005064979777671397 -2.7740445459494336 -0.005053934478200972 -2.773547199415043
548 -0.00506655746139586 -2.7791111034108296 -0.005064748460426927 -2.77861194787547
549 -0.005065272841602564 -2.7841763762524323 -0.005061308364383876 -2.7836732562398536
550 -0.005067446688190103 -2.7892438229406222 -0.005098998919129372 -2.788772255158983
551 -0.005065980809740722 -2.794309803750363 -0.005065547558479011 -2.793837802717462
552 -0.005065216263756156 -2.799375020014119 -0.005064926249906421 -2.7989027289673687
553 -0.005065169208683074 -2.8044401892228024 -0.0050663669826462865 -2.803969095950015
554 -0.005065302387811244 -2.8095054916106137 -0.005073802499100566 -2.8090428984491154
555 -0.005065120710060001 -2.8145706123206735 -0.00506203668192029 -2.8141049351310357
556 -0.00506596160121262 -2.819636573921886 -0.005063912435434759 -2.8191688475664702
557 -0.0050619544694200155 -2.824698528391306 -0.005070836911909282 -2.8242396844783797
558 -0.005064806714653969 -2.82976333510596 -0.005062487418763339 -2.829302171897143
559 -0.0050648504868149756 -2.8348281855927753 -0.005064475140534342 -2.8343666470376774
560 -0.005065395846031606 -2.839893581438807 -0.005064453091472387 -2.8394311001291497
561 -0.005064558237791061 -2.844958139676598 -0.005062495078891516 -2.844493595208041
562 -0.005065756919793785 -2.8500238965963915 -0.005059061758220196 -2.849552656966261
563 -0.005065479502081871 -2.8550893760984732 -0.00506727984175086 -2.854619936808012
564 -0.005064553394913673 -2.860153929493387 -0.005067006265744567 -2.859686943073757
565 -0.005065268510952592 -2.8652191980043398 -0.00506461039185524 -2.864751553465612
566 -0.005064191971905529 -2.870283389976245 -0.00508000475820154 -2.8698315582238134
567 -0.005064866784960031 -2.8753482567612054 -0.0050667223520576956 -2.874898280575871
568 -0.005064722197130322 -2.880412978958336 -0.005064119561575353 -2.879962400137446
569 -0.005064161750487984 -2.885477140708824 -0.005062539991922676 -2.885024940129369
570 -0.005064253835007549 -2.8905413945438316 -0.005064118118025362 -2.8900890582473946
571 -0.0050640922971069815 -2.8956054868409384 -0.005057059996761382 -2.895146118244156
572 -0.0050647568190470334 -2.9006702436599854 -0.005064084101468325 -2.900210202345624
573 -0.0050653793849051 -2.9057356230448903 -0.00506152338348329 -2.9052717257291074
574 -0.005060239019803703 -2.910795862064694 -0.00504145110026002 -2.9103131768293675
575 -0.0050651132827624675 -2.9158609753474565 -0.005065126297995448 -2.915378303127363
576 -0.005065021850168705 -2.9209259971976254 -0.005065242946147919 -2.9204435460735105
577 -0.005065286066383123 -2.9259912832640085 -0.0050641581881791355 -2.9255077042616895
578 -0.005057047749869525 -2.931048331013878 -0.005024385545402766 -2.9305320898070923
579 -0.00506645671557635 -2.9361147877294544 -0.005067931930534541 -2.935600021737627
580 -0.0050659723114222285 -2.9411807600408766 -0.005065949237905443 -2.940665970975532
581 -0.005061744619160891 -2.9462425046600376 -0.005100481351837516 -2.9457664523273697
582 -0.005065373168326915 -2.9513078778283646 -0.005064990185201168 -2.950831442512571
583 -0.005064858263358474 -2.956372736091723 -0.005064539285376668 -2.9558959817979478
584 -0.005065102619118989 -2.961437838710842 -0.005064510111697018 -2.9609604919096446
585 -0.0050657220184803006 -2.9665035607293224 -0.005067409249022603 -2.966027901158667
586 -0.005065435729920864 -2.971568996459243 -0.005064044566825032 -2.971091945725492
587 -0.005065450281836093 -2.976634446741079 -0.00506398098077625 -2.9761559267062685
588 -0.005063443048857153 -2.981697889789936 -0.005055487109348178 -2.9812114138156165
589 -0.00506492150016129 -2.9867628112900975 -0.005064686294645071 -2.9862761001102616
590 -0.005065343156456947 -2.9918281544465546 -0.005063033872283995 -2.9913391339825455
591 -0.005064767342992127 -2.996892921789547 -0.005072905262932181 -2.996412039245478
592 -0.005064765177667141 -3.0019576869672138 -0.0050550231244415045 -3.0014670623699193
593 -0.0050655881408602 -3.007023275108074 -0.005074171023443342 -3.0065412333933628
594 -0.005064664641395211 -3.012087939749469 -0.005066275922581553 -3.0116075093159442
595 -0.005065107136033475 -3.0171530468855026 -0.005063699278980494 -3.0166712085949245
596 -0.005062439315952361 -3.0222154862014547 -0.005080219497904182 -3.021751428092829
597 -0.005063877743668854 -3.0272793639451234 -0.005062488676048815 -3.0268139167688775
598 -0.005064501613378525 -3.0323438655585018 -0.005066288565285504 -3.031880205334163
599 -0.005063610803335905 -3.0374074763618375 -0.005076423310674727 -3.036956628644838
600 -0.005064582405611873 -3.042472058767449 -0.005064005474559962 -3.042020634119398
601 -0.005064017465338111 -3.047536076232787 -0.005063139065168798 -3.047083773184567
602 -0.005064064241014421 -3.0526001404738015 -0.005063936207443475 -3.05214770939201
603 -0.005064170877449215 -3.0576643113512505 -0.005041632102802396 -3.0571893414948126
604 -0.005064304615370929 -3.0627286159666216 -0.005065089534036815 -3.0622544310288493
605 -0.0050644808216020465 -3.0677930967882237 -0.005065503716468811 -3.067319934745318
606 -0.0050647584954276684 -3.0728578552836514 -0.005064730788581074 -3.072384665533899
607 -0.005064691952429712 -3.077922547236081 -0.005064842291176319 -3.0774495078250754
608 -0.005064142541959882 -3.082986689778041 -0.005060412944294513 -3.08250992076937
609 -0.005066638719290495 -3.0880533284973315 -0.00504621968138963 -3.0875561404507597
610 -0.0050650382414460186 -3.0931183667387776 -0.005065256473608315 -3.092621396924368
611 -0.005064924457110464 -3.098183291195888 -0.005065309465862811 -3.0976867063902307
612 -0.0050652124453336 -3.1032485036412214 -0.0050646000076085326 -3.102751306397839
613 -0.0050640090368688105 -3.1083125126780904 -0.005055760126560926 -3.1078070665244
614 -0.005064946622587741 -3.113377459300678 -0.005058955331332981 -3.112866021855733
615 -0.0050648227101191875 -3.1184422820107973 -0.005049473233520984 -3.117915495089254
616 -0.005065926862880587 -3.123508208873678 -0.005066075245849788 -3.122981570335104
617 -0.005065143620595336 -3.1285733524942736 -0.00506515868473798 -3.1280467290198417
618 -0.005065145529806614 -3.13363849802408 -0.005063670594245196 -3.133110399614087
619 -0.005065765348263085 -3.138704263372343 -0.0050662564346566795 -3.138176656048744
620 -0.005065492703579366 -3.1437697560759226 -0.005064362147822976 -3.1432410181965666
621 -0.005065305926837027 -3.1488350620027594 -0.005053626303561032 -3.148294644500128
622 -0.005066494410857558 -3.153901556413617 -0.005065811495296657 -3.1533604559954247
623 -0.00506547293625772 -3.1589670293498746 -0.005064959567971527 -3.1584254155633964
624 -0.005065409583039582 -3.164032438932914 -0.005065156170167029 -3.1634905717335635
625 -0.005065539828501641 -3.1690979787614157 -0.005066043231636286 -3.1685566149652
626 -0.005065259151160717 -3.1741632379125764 -0.005064417701214552 -3.1736210326664143
627 -0.005065311025828123 -3.1792285489384047 -0.005069674411788583 -3.1786907070782027
628 -0.005065308115445077 -3.18429385705385 -0.005068877199664712 -3.183759584277867
629 -0.0050649514188989995 -3.189358808472749 -0.005065371654927731 -3.188824955932795
630 -0.00506247291341424 -3.1944212813861634 -0.005033990391530097 -3.193858946324325
631 -0.00506549901328981 -3.1994867803994533 -0.005066337622702121 -3.1989252839470272
632 -0.005065274238586426 -3.20455205463804 -0.005065109673887491 -3.2039903936209146
633 -0.0050657711457461115 -3.209617825783786 -0.005057585332542658 -3.2090479789534574
634 -0.00506545437965542 -3.2146832801634413 -0.005061659077182412 -3.21410963803064
635 -0.005063962237909436 -3.219747242401351 -0.005074477847665548 -3.2191841158783054
636 -0.005065245251171291 -3.2248124876525224 -0.005065827746875584 -3.224249943625181
637 -0.005065025435760618 -3.229877513088283 -0.005064766341820359 -3.229314709967001
638 -0.005063634971156717 -3.23494114805944 -0.005064872978255153 -3.234379582945256
639 -0.005064641078934074 -3.240005789138374 -0.005064000841230154 -3.2394435837864863
640 -0.005063872155733407 -3.245069661294107 -0.0050568496342748405 -3.244500433420761
641 -0.005064998287707567 -3.2501346595818146 -0.005066088330931961 -3.249566521751693
642 -0.005053694290108979 -3.2551883538719237 -0.005091455904766918 -3.25465797765646
643 -0.00506466890219599 -3.2602530227741195 -0.005068439105525613 -3.259726416761986
644 -0.005064336396753788 -3.2653173591708735 -0.0050645828479900954 -3.264790999609976
645 -0.005064010852947831 -3.2703813700238213 -0.005063182907178998 -3.269854182517155
646 -0.005063909548334777 -3.275445279572156 -0.005064375163055956 -3.2749185576802113
647 -0.005064201075583696 -3.2805094806477397 -0.005063933460041881 -3.2799824911402533
648 -0.0050640455679968 -3.2855735262157366 -0.005064365523867309 -3.2850468566641204
649 -0.005064521683380008 -3.2906380478991166 -0.005064905155450106 -3.2901117618195705
650 -0.005064708064310253 -3.295702755963427 -0.005065127229318023 -3.2951768890488884
651 -0.005064137396402657 -3.3007668933598295 -0.005064454372040927 -3.3002413434209292
652 -0.0050639985129237175 -3.3058308918727533 -0.005063737789168954 -3.3053050812100984
653 -0.00506301240529865 -3.310893904278052 -0.005065897549502552 -3.3103709787596007
654 -0.005062811286188662 -3.3159567155642407 -0.005067155254073441 -3.3154381340136743
655 -0.005062492960132658 -3.3210192085243735 -0.005068212235346437 -3.3205063462490205
656 -0.005063987546600401 -3.326083196070974 -0.005063597485423088 -3.3255699437344437
657 -0.005063946871086955 -3.331147142942061 -0.005063761654309928 -3.330633705388754
658 -0.005063859140500426 -3.3362110020825613 -0.0050633992999792096 -3.335697104688733
659 -0.005063935741782188 -3.3412749378243434 -0.005065272864885628 -3.3407623775536184
660 -0.005063052126206458 -3.3463379899505497 -0.005071795079857111 -3.3458341726334755
661 -0.0050633475882932545 -3.3514013375388427 -0.005064220493659377 -3.3508983931271348
662 -0.005062421481125057 -3.356463759019968 -0.005069111357443035 -3.355967504484578
663 -0.005063598323613405 -3.3615273573435815 -0.005062735127285123 -3.3610302396118628
664 -0.005064088385552168 -3.3665914457291337 -0.0050655723549425605 -3.3660958119668054
665 -0.005066069238819182 -3.371657514967953 -0.0050554161192849275 -3.3711512280860902
666 -0.005063712969422341 -3.3767212279373755 -0.005066175083629787 -3.37621740316972
667 -0.0050635725725442175 -3.38178480050992 -0.005064829811453819 -3.3812822329811736
668 -0.005058697378262878 -3.3868434978881825 -0.0050210676621645686 -3.386303300643338
669 -0.005065376334823668 -3.3919088742230064 -0.005065130162984132 -3.391368430806322
670 -0.005064702639356255 -3.396973576862363 -0.005065232352353633 -3.3964336631586756
671 -0.0050647301133722065 -3.402038306975735 -0.005064597353339195 -3.4014982605120148
672 -0.005064696981571614 -3.4071030039573067 -0.005064611462876201 -3.406562871974891
673 -0.005064634489826858 -3.4121676384471336 -0.005064635956659913 -3.411627507931551
674 -0.005064331972971558 -3.4172319704201053 -0.005064382683485746 -3.4166918906150365
675 -0.00506453204434365 -3.422296502464449 -0.005064992536790669 -3.421756883151827
676 -0.005064042285084724 -3.4273605447495337 -0.005064786458387971 -3.426821669610215
677 -0.005064477096311748 -3.4324250218458454 -0.005065750540234148 -3.4318874201504492
678 -0.005064168339595198 -3.4374891901854405 -0.005066620581783354 -3.4369540407322328
679 -0.0050650290213525295 -3.442554219206793 -0.005066099180839956 -3.4420201399130725
680 -0.005064111668616533 -3.4476183308754096 -0.005063383956439793 -3.4470835238695123
681 -0.0050685632741078734 -3.4526868941495175 -0.005068861809559166 -3.4521523856790717
682 -0.00506398833822459 -3.457750882487742 -0.005063102650456131 -3.4572154883295276
683 -0.005064105778001249 -3.4628149882657433 -0.005063709174282849 -3.4622791975038103
684 -0.005064430786296726 -3.46787941905204 -0.0050662282388657335 -3.467345425742676
685 -0.005063395947217941 -3.472942814999258 -0.0050663790898397565 -3.472411804832516
686 -0.005064427689649165 -3.478007242688907 -0.005065426020883024 -3.477477230853399
687 -0.005064253509044647 -3.483071496197952 -0.00506449555978179 -3.4825417264131806
688 -0.005064757983200252 -3.488136254181152 -0.0050579402828589085 -3.4875996666960396
689 -0.005064951558597386 -3.4932012057397492 -0.005058504128828645 -3.492658170824868
690 -0.005064852139912546 -3.4982660578796616 -0.005068761692382395 -3.4977269325172506
691 -0.005062345811165869 -3.5033284036908277 -0.005039793974719942 -3.5027667264919704
692 -0.005064864992164075 -3.5083932686829917 -0.005063776881434024 -3.5078305033734045
693 -0.005064541939646006 -3.5134578106226377 -0.00506486005615443 -3.5128953634295588
694 -0.0050647093681618575 -3.5185225199907997 -0.00506524364463985 -3.5179606070741984
695 -0.005062758829444647 -3.5235852788202444 -0.005074686743319035 -3.5230352938175176
696 -0.005063717090524733 -3.528648995910769 -0.005061123101040721 -3.5280964169185585
697 -0.005064871674403548 -3.5337138675851727 -0.0050649971701204775 -3.533161414088679
698 -0.005064816027879715 -3.5387786836130526 -0.005063563212752342 -3.5382249773014314
699 -0.005066700209863484 -3.5438453838229163 -0.00507637863047421 -3.5433013559319058
700 -0.005062709376215935 -3.5489080931991324 -0.005064942850731313 -3.548366298782637
701 -0.005064061004668474 -3.5539721542038007 -0.005063808220438659 -3.553430107003076
702 -0.005064263637177646 -3.5590364178409786 -0.005063898325897753 -3.5584940053289738
703 -0.005064237024635076 -3.5641006548656136 -0.0050632931059226395 -3.563557298434896
704 -0.0050643052672967315 -3.5691649601329103 -0.005063883657567203 -3.5686211820924636
705 -0.005063945963047445 -3.5742289060959576 -0.005063200276345015 -3.5736843823688087
706 -0.005062921484932303 -3.57929182758089 -0.005074360826984048 -3.5787587431957926
707 -0.005063372780568898 -3.584355200361459 -0.005064348876476288 -3.5838230920722687
708 -0.0050653299316763874 -3.5894205302931352 -0.005077050463296473 -3.5889001425355653
709 -0.005063975276425481 -3.594484505569561 -0.005064916517585516 -3.5939650590531507
710 -0.005063733831048012 -3.599548239400609 -0.00506440952885896 -3.5990294685820095
711 -0.005057864030823112 -3.6046061034314323 -0.0050804911646991965 -3.6041099597467086
712 -0.005063835391774773 -3.609669938823207 -0.0050628841388970615 -3.6091728438856054
713 -0.0050633485894650224 -3.614733287412672 -0.005063377763144672 -3.61423622164875
714 -0.005063500115647912 -3.61979678752832 -0.005064048804342747 -3.6193002704530928
715 -0.005063210683874786 -3.6248599982121945 -0.0050636892905458804 -3.6243639597436386
716 -0.005063346144743264 -3.629923344356938 -0.005064072203822434 -3.629428031947461
717 -0.005063513549976051 -3.634986857906914 -0.005064726062119007 -3.63449275800958
718 -0.005062810541130602 -3.640049668448045 -0.005062697106041014 -3.639555455115621
719 -0.005063273711130023 -3.645112942159175 -0.00506178243085742 -3.6446172375464783
720 -0.005063322302885353 -3.6501762644620603 -0.005062390211969614 -3.649679627758448
721 -0.00506345306057483 -3.655239717522635 -0.0050631590420380235 -3.654742786800486
722 -0.0050634242128580805 -3.660303141735493 -0.005067025404423475 -3.659809812204909
723 -0.005063187540508806 -3.6653663292760017 -0.0050644469680264596 -3.6648742591729357
724 -0.005063502816483378 -3.670429832092485 -0.005067049479112029 -3.6699413086520476
725 -0.0050628068391233684 -3.6754926389316083 -0.005065162945538759 -3.6750064715975865
726 -0.005062708631157875 -3.680555347562766 -0.0050625854404643175 -3.6800690570380508
727 -0.005064948415383697 -3.6856202959781497 -0.005006079748272896 -3.6850751367863235
728 -0.0050644245464354755 -3.690684720524585 -0.005064257886260748 -3.6901393946725842
729 -0.005064465873874724 -3.6957491863984595 -0.005064268806017935 -3.695203663478602
730 -0.005064327642321587 -3.700813514040781 -0.00506423395127058 -3.700267897429873
731 -0.005064275418408215 -3.705877789459189 -0.0050643783994019035 -3.705332275829275
732 -0.005064280168153345 -3.7109420696273427 -0.005064842407591641 -3.7103971182368665
733 -0.005064107221551239 -3.716006176848894 -0.00506367573980242 -3.715460793976669
734 -0.005062879738397896 -3.7210690565872917 -0.005051515134982765 -3.7205123091116516
735 -0.0050645780749619005 -3.726133634662254 -0.005065445508807898 -3.7255777546204594
736 -0.005064780591055751 -3.7311984152533095 -0.0050649608485400675 -3.7306427154689996
737 -0.0050645125797018405 -3.7362629278330113 -0.005065517826005816 -3.7357082332950053
738 -0.00506536322645843 -3.7413282910594696 -0.005069010471925139 -3.7407772437669307
739 -0.0050649131182581185 -3.746393204177728 -0.005058837286196649 -3.7458360810531275
740 -0.005064284452237189 -3.751457488629965 -0.0050615036161616445 -3.750897584669289
741 -0.005064436187967658 -3.7565219248179327 -0.005064189503900707 -3.7559617741731897
742 -0.005064287199638784 -3.7615862120175714 -0.005067725921981037 -3.761029500095171
743 -0.005064158025197685 -3.766650370042769 -0.005077850352972746 -3.7661073504481437
744 -0.005064696352928877 -3.771715066395698 -0.005064841220155358 -3.771172191668299
745 -0.005064090085215867 -3.776779156480914 -0.005063658254221082 -3.77623584992252
746 -0.005064030224457383 -3.7818431867053715 -0.005064069014042616 -3.7812999189365626
747 -0.0050639970228075985 -3.786907183728179 -0.0050640115048736336 -3.786363930441436
748 -0.005063903052359819 -3.791971086780539 -0.0050647297175601125 -3.791428660158996
749 -0.005062279407866299 -3.7970333661884053 -0.005058225803077221 -3.7964868859620733
750 -0.005063236015848816 -3.802096602204254 -0.0050650081830099225 -3.801551894145083
751 -0.005063819512724876 -3.807160421716979 -0.005064871883951128 -3.8066167660290344
752 -0.005064072180539369 -3.8122244938975185 -0.005064852046780288 -3.8116816180758146
753 -0.005064027756452561 -3.817288521653971 -0.005063835927285254 -3.8167454540031
754 -0.005063661560416222 -3.822352183214387 -0.005065097683109343 -3.8218105516862093
755 -0.005064031830988825 -3.827416215045376 -0.00506534029264003 -3.8268758919788493
756 -0.005063773295842111 -3.8324799883412184 -0.005063908617012202 -3.8319398005958614
757 -0.005064666620455682 -3.837544654961674 -0.0050674703437834975 -3.8370072709396448
758 -0.005063162953592837 -3.8426078179152667 -0.005049940082244575 -3.8420572110218894
759 -0.0050646185642108325 -3.8476724364794777 -0.0050632067723199725 -3.8471204177942093
760 -0.005063912202604115 -3.8527363486820816 -0.005063257645815611 -3.852183675440025
761 -0.005064172809943557 -3.8578005214920252 -0.005065088300034404 -3.8572487637400594
762 -0.0050635631429031495 -3.8628640846349285 -0.005065273470245301 -3.8623140372103046
763 -0.005063942004926503 -3.867928026639855 -0.005062456033192575 -3.8673764932434973
764 -0.0050637427717447284 -3.8729917694115996 -0.00506431614048779 -3.8724408093839853
765 -0.00506369776558131 -3.8780554671771807 -0.005062418640591204 -3.8775032280245765
766 -0.005063661513850093 -3.883119128691031 -0.005066712922416628 -3.882569940946993
767 -0.005063769198022783 -3.888182897889054 -0.005064584664069116 -3.887634525611062
768 -0.005063670477829874 -3.8932465683668838 -0.005063123651780188 -3.8926976492628422
769 -0.0050637934822589156 -3.8983103618491426 -0.005063308821991086 -3.897760958084833
770 -0.0050638076849281784 -3.9033741695340707 -0.005063537880778313 -3.9028244959656115
771 -0.005067696748301387 -3.908441866282372 -0.0050348552176728845 -3.9078593511832844
772 -0.005065157287754118 -3.913507023570126 -0.005064561474137008 -3.9129239126574213
773 -0.005064623244106769 -3.918571646814233 -0.005064660869538784 -3.91798857352696
774 -0.005064449785277247 -3.9236360965995103 -0.00506394705735147 -3.9230525205843114
775 -0.005065050534904003 -3.928701147134414 -0.0050653917482122775 -3.9281179123325236
776 -0.00506431246176362 -3.9337654595961777 -0.0050651926780119535 -3.9331831050105355
777 -0.005064505967311561 -3.9388299655634893 -0.0050642992136999965 -3.9382474042242355
778 -0.0050642926711589095 -3.943894258234648 -0.005065633240155876 -3.9433130374643914
779 -0.0050650871824473144 -3.9489593454170953 -0.005057404655963183 -3.9483704421203547
780 -0.0050657775020226834 -3.954025122919118 -0.005080867535434663 -3.9534513096557893
781 -0.005064471019431948 -3.95908959393855 -0.005065520852804184 -3.9585168305085934
782 -0.0050643394002690915 -3.964153933338819 -0.0050641241483390335 -3.9635809546569325
783 -0.00506479125469923 -3.969218724593518 -0.005062698433175683 -3.9686436530901084
784 -0.0050603394163772466 -3.9742790640098953 -0.005050184112042189 -3.9736938372021506
785 -0.005064583430066705 -3.979343647439962 -0.005064822919666767 -3.9787586601218172
786 -0.005064374697394669 -3.984408022137357 -0.005064463499002159 -3.9838231236208195
787 -0.0050643715541809796 -3.989472393691538 -0.005064494535326957 -3.9888876181561463
788 -0.005064686783589423 -3.9945370804751277 -0.005065934639424086 -3.9939535527955705
789 -0.0050644655479118224 -3.9996015460230394 -0.005061924853362143 -3.999015477648933
790 -0.00506610085722059 -4.00466764688026 -0.005059290444478393 -4.004074768093411
791 -0.005064799217507243 -4.009732446097767 -0.005064047314226628 -4.0091388154076375
792 -0.005064682266674936 -4.014797128364442 -0.005064015323296189 -4.014202830730934
793 -0.0050646948860958215 -4.0198618232505385 -0.005063477042131126 -4.019266307773065
794 -0.005064315930940211 -4.024926139181479 -0.005067721661180258 -4.024334029434245
795 -0.005065826559439301 -4.029991965740918 -0.005060530151240528 -4.029394559585485
796 -0.00506464063655585 -4.035056606377474 -0.005063013709150255 -4.0344575732946355
797 -0.0050621584989130495 -4.040118764876388 -0.005066396575421095 -4.039523969870056
798 -0.005064285383559764 -4.045183050259947 -0.005069123348221183 -4.044593093218277
799 -0.005064647924154997 -4.050247698184102 -0.0050644580973312255 -4.049657551315609
800 -0.005064586107619107 -4.0553122842917215 -0.005066103069111705 -4.054723654384721
801 -0.0050624550320208074 -4.060374739323742 -0.005072434130124748 -4.059796088514846
802 -0.005064247758127749 -4.06543898708187 -0.005064487038180232 -4.064860575553026
803 -0.00506396796554327 -4.070502955047413 -0.005063834344036877 -4.069924409897063
804 -0.005063790106214583 -4.075566745153628 -0.005063702003099024 -4.074988111900162
805 -0.005063891294412315 -4.08063063644804 -0.0050638362532481555 -4.08005194815341
806 -0.005063740350306034 -4.0856943767983465 -0.005063689174130559 -4.085115637327541
807 -0.005063990107737481 -4.090758366906084 -0.005065846093930304 -4.090181483421471
808 -0.005061200819909573 -4.095819567725994 -0.005074925627559424 -4.09525640904903
809 -0.005063569918274879 -4.100883137644269 -0.005063175526447594 -4.100319584575478
810 -0.005063117365352809 -4.105946255009622 -0.00506351157091558 -4.105383096146393
811 -0.005063675320707261 -4.111009930330329 -0.0050638416083529595 -4.1104469377547455
812 -0.005063463165424764 -4.116073393495754 -0.005063248006626964 -4.115510185761372
813 -0.0050632668659091 -4.121136660361663 -0.0050636590225622054 -4.120573844783935
814 -0.005064685922116041 -4.126201346283779 -0.00505061955191195 -4.125624464335846
815 -0.005063388752751053 -4.13126473503653 -0.005064101447351277 -4.130688565783197
816 -0.005063932598568499 -4.136328667635099 -0.005064943060278893 -4.135753508843476
817 -0.005063674808479845 -4.141392342443579 -0.005063425214029848 -4.140816934057506
818 -0.005064042541198433 -4.146456384984777 -0.005063640302978456 -4.1458805743604845
819 -0.005063278786838055 -4.151519663771615 -0.005066665075719357 -4.150947239436204
820 -0.005060556903481483 -4.156580220675097 -0.0050756314536556605 -4.156022870889859
821 -0.005063199554570019 -4.161643420229667 -0.005063860840164125 -4.161086731730023
822 -0.005063520721159875 -4.166706940950827 -0.005063058878295124 -4.166149790608318
823 -0.005063383537344634 -4.171770324488172 -0.005063226586207748 -4.171213017194526
824 -0.005063625820912421 -4.176833950309084 -0.005063898139633238 -4.176276915334159
825 -0.005064551322720945 -4.181898501631805 -0.005080900713801384 -4.181357816047961
826 -0.0050632423954084516 -4.186961744027213 -0.005062114913016558 -4.1864199309609775
827 -0.005063255131244659 -4.192024999158458 -0.005064126709476114 -4.191484057670453
828 -0.005062030931003392 -4.197087030089461 -0.005049407621845603 -4.1965334652922985
829 -0.005063238879665732 -4.2021502689691275 -0.005061715468764305 -4.201595180761063
830 -0.005063919629901647 -4.207214188599029 -0.005062147043645382 -4.206657327804709
831 -0.005064490367658436 -4.212278678966688 -0.00506312008947134 -4.21172044789418
832 -0.005063686054199934 -4.217342365020888 -0.00506436217110604 -4.2167848100652865
833 -0.005064614908769726 -4.222406979929658 -0.005067867320030927 -4.221852677385318
834 -0.00506354016251862 -4.227470520092177 -0.005065375287085771 -4.226918052672404
835 -0.005063449521549046 -4.232533969613725 -0.0050631242105737325 -4.231981176882978
836 -0.005063874740153551 -4.237597844353879 -0.005069254781119525 -4.237050431664097
837 -0.005064192810095847 -4.242662037163975 -0.005064057116396725 -4.242114488780494
838 -0.005063302232883871 -4.247725339396859 -0.005063200183212757 -4.247177688963707
839 -0.005060764891095459 -4.252786104287955 -0.005050350562669337 -4.2522280395263765
840 -0.005063313874416053 -4.257849418162371 -0.005059598316438496 -4.257287637842815
841 -0.005063863238319755 -4.2629132814006905 -0.0050640033790841695 -4.262351641221899
842 -0.005063067213632167 -4.267976348614322 -0.005065406276844442 -4.267417047498744
843 -0.005063718929886818 -4.273040067544209 -0.0050714124459773306 -4.272488459944721
844 -0.00506341673899442 -4.2781034842832035 -0.0050624805269762875 -4.277550940471697
845 -0.0050630704266950485 -4.283166554709899 -0.005061749229207635 -4.282612689700905
846 -0.005064977169968188 -4.288231531879867 -0.005070401472039521 -4.287683091172944
847 -0.0050632529193535445 -4.293294784799221 -0.005063825123943389 -4.292746916296887
848 -0.005063450778834522 -4.298358235578055 -0.005064418539404869 -4.297811334836292
849 -0.005068080243654549 -4.30342631582171 -0.005053764628246427 -4.3028650994645385
850 -0.005064070387743413 -4.308490386209454 -0.005062940367497504 -4.307928039832036
851 -0.005064029828645289 -4.313554416038099 -0.005063475971110165 -4.312991515803146
852 -0.005063075758516789 -4.318617491796616 -0.00505966036580503 -4.318051176168951
853 -0.005062168906442821 -4.323679660703059 -0.0050588640151545405 -4.323110040184106
854 -0.005063950456678868 -4.328743611159737 -0.0050639399560168386 -4.3281739801401224
855 -0.005063655017875135 -4.333807266177613 -0.005062556685879826 -4.333236536826003
856 -0.005063478252850473 -4.338870744430463 -0.005059904302470386 -4.338296441128473
857 -0.005064616096206009 -4.343935360526669 -0.0050652568694204095 -4.343361697997893
858 -0.005064214975573122 -4.348999575502242 -0.00506448969244957 -4.348426187690342
859 -0.005063993390649557 -4.354063568892892 -0.005063852434977889 -4.35349004012532
860 -0.005064172809943557 -4.359127741702835 -0.005063823284581303 -4.3585538634099015
861 -0.005065118474885821 -4.364192860177721 -0.005055514839477837 -4.36360937824938
862 -0.005064061703160405 -4.369256921880882 -0.005064547946676612 -4.368673926196056
863 -0.005063903913833201 -4.374320825794715 -0.005062802624888718 -4.373736728820945
864 -0.005065112421289086 -4.3793859382160045 -0.005060191568918526 -4.378796920389863
865 -0.005063994904048741 -4.384449933120053 -0.005065325321629644 -4.383862245711493
866 -0.005063916021026671 -4.38951384914108 -0.005066362838260829 -4.388928608549754
867 -0.005062372726388276 -4.394576221867468 -0.005050952010788023 -4.393979560560542
868 -0.005064428481273353 -4.399640650348742 -0.005064645037055016 -4.399044205597597
869 -0.005064214742742479 -4.404704865091484 -0.005065632751211524 -4.404109838348808
870 -0.0050630041398108 -4.409767869231295 -0.0050543104764074085 -4.409164148825216
871 -0.005064649973064661 -4.41483251920436 -0.005064954259432852 -4.414229103084649
872 -0.005064497026614845 -4.4198970162309745 -0.005065315100364387 -4.419294418185014
873 -0.005063584051094949 -4.42496060028207 -0.005064541636966169 -4.42435895982198
874 -0.005066717555746436 -4.4300273178378164 -0.005053988774307072 -4.429412948596287
875 -0.005064993724226951 -4.435092311562044 -0.00506325657479465 -4.434476205171082
876 -0.0050650039222091435 -4.440157315484253 -0.005064576654694975 -4.439540781825777
877 -0.005065775476396084 -4.445223090960649 -0.005065189022570848 -4.444605970848348
878 -0.005067023518495262 -4.450290114479144 -0.005070392019115388 -4.449676362867463
879 -0.005064669507555663 -4.4553547839867 -0.005065817036665976 -4.454742179904129
880 -0.0050640648929402236 -4.46041884887964 -0.005063809198327362 -4.459805989102457
881 -0.005064606899395585 -4.465483455779036 -0.005064538563601673 -4.464870527666059
882 -0.0050644032191485165 -4.470547858998184 -0.0050661613466218116 -4.46993668901268
883 -0.00506422535981983 -4.475612084358004 -0.005068998620845378 -4.475005687633526
884 -0.005060383514501154 -4.480672467872505 -0.005072356341406703 -4.480078043974932
885 -0.005063534039072693 -4.485736001911578 -0.0050629204604774715 -4.485140964435409
886 -0.005063774273730814 -4.490799776185309 -0.005064241006039083 -4.490205205441448
887 -0.005063482420518994 -4.495863258605828 -0.005063178366981447 -4.49526838380843
888 -0.005063759908080101 -4.5009270185139085 -0.005063716205768287 -4.500332100014198
889 -0.005064169620163738 -4.505991188134073 -0.005062789237126708 -4.505394889251325
890 -0.005063529103063047 -4.511054717237136 -0.005058021214790642 -4.510452910466116
891 -0.005063812504522503 -4.516118529741658 -0.005063270544633269 -4.515516181010749
892 -0.005063347867690027 -4.521181877609348 -0.005063048074953258 -4.520579229085703
893 -0.005064157652668655 -4.526246035262017 -0.005065296357497573 -4.525644525443201
894 -0.0050610312260687355 -4.531307066488085 -0.005049102194607258 -4.530693627637808
895 -0.005064292205497622 -4.536371358693583 -0.005064092413522303 -4.53575772005133
896 -0.005063725751824677 -4.541435084445408 -0.005063170357607305 -4.540820890408937
897 -0.005064392345957458 -4.546499476791365 -0.005063808383420109 -4.545884698792357
898 -0.005064231157302856 -4.551563707948668 -0.005071758595295251 -4.550956457387652
899 -0.005064599448814988 -4.556628307397483 -0.005061383568681776 -4.5560178409563346
900 -0.005062859272584319 -4.561691166670068 -0.00505243621300906 -4.561070277169343
901 -0.00506400743033737 -4.566755174100405 -0.005065323202870786 -4.566135600372214
902 -0.005067177140153945 -4.5718223512405585 -0.005065413261763752 -4.571201013633978
903 -0.005063469312153757 -4.576885820552712 -0.0050605386961251496 -4.576261552330103
904 -0.005063989106565714 -4.581949809659277 -0.00506442403420806 -4.581325976364311
905 -0.0050644127419218424 -4.587014222401199 -0.005064349970780313 -4.586390326335091
906 -0.005064168595708907 -4.592078390996908 -0.0050648458302021025 -4.591455172165293
907 -0.0050642456160858275 -4.597142636612993 -0.00506449919193983 -4.596519671357234
908 -0.005064192018471659 -4.602206828631465 -0.0050647286232560875 -4.6015843999804895
909 -0.0050635241437703375 -4.607270352775235 -0.00506701385602355 -4.606651413836513
910 -0.005064580636098981 -4.612334933411334 -0.005065380921587348 -4.611716794758101
911 -0.005063749942928552 -4.617398683354263 -0.005061578098684549 -4.6167783728567855
912 -0.005064270948059857 -4.622462954302322 -0.005063505657017231 -4.621841878513803
913 -0.005063632829114794 -4.627526587131437 -0.005064363894052804 -4.6269062424078555
914 -0.005063840257935226 -4.632590427389372 -0.005063671176321805 -4.631969913584177
915 -0.005062269931659103 -4.637652697321031 -0.005062947981059551 -4.6370328615652365
916 -0.005063803843222558 -4.642716501164254 -0.005063378321938217 -4.642096239887175
917 -0.005063682375475764 -4.64778018353973 -0.00506353504024446 -4.647159774927419
918 -0.005064123636111617 -4.652844307175842 -0.005064917099662125 -4.652224692027081
919 -0.005064733605831861 -4.657909040781674 -0.005063220346346498 -4.657287912373428
920 -0.005064325570128858 -4.662973366351803 -0.005064656236208975 -4.662352568609637
921 -0.005063971830531954 -4.6680373381823355 -0.005063914600759745 -4.667416483210396
922 -0.00506438638549298 -4.673101724567829 -0.0050714893732219934 -4.672487972583618
923 -0.005063535599038005 -4.678165260166867 -0.005067976843565703 -4.677555949427184
924 -0.005063696694560349 -4.683228956861427 -0.005064228666014969 -4.682620178093199
925 -0.005064649740234017 -4.688293606601661 -0.005063699069432914 -4.687683877162632
926 -0.005063619068823755 -4.693357225670485 -0.00506289612967521 -4.692746773292307
927 -0.00506444233469665 -4.698421668005182 -0.005062719457782805 -4.69780949275009
928 -0.0050639036344364285 -4.703485571639618 -0.005062563228420913 -4.702872055978511
929 -0.005065380479209125 -4.708550952118827 -0.0050651761004701255 -4.707937232078981
930 -0.005063428007997572 -4.713614380126825 -0.005062914174050093 -4.713000146253031
931 -0.005063584051094949 -4.71867796417792 -0.005063429614529014 -4.71806357586756
932 -0.005063952482305467 -4.7237419166602255 -0.005064187734387815 -4.723127763601948
933 -0.005063753784634173 -4.72880567044486 -0.005063349544070661 -4.728191113146019
934 -0.005063930083997548 -4.733869600528857 -0.00506376875564456 -4.733254881901663
935 -0.005063425237312913 -4.73893302576617 -0.005070561007596552 -4.73832544290926
936 -0.00506321603897959 -4.743996241805149 -0.005063780164346099 -4.743389223073606
937 -0.005063529685139656 -4.749059771490289 -0.0050634561572223905 -4.748452679230828
938 -0.005063557415269315 -4.754123328905559 -0.0050635938066989185 -4.753516273037527
939 -0.005063732364214956 -4.759187061269774 -0.005066211405210197 -4.758582484442737
940 -0.005063591944053769 -4.764250653213828 -0.005061631160788238 -4.763644115603525
941 -0.005063819442875683 -4.769314472656704 -0.005064279376529157 -4.768708394980054
942 -0.005064064450562 -4.774378537107266 -0.0050621468806639315 -4.773770541860718
943 -0.005063506844453514 -4.779442043951719 -0.005064088804647327 -4.778834630665365
944 -0.005063383746892214 -4.784505427698611 -0.005063386750407517 -4.783898017415773
945 -0.005063248635269702 -4.7895686763338805 -0.00506522417999804 -4.788963241595771
946 -0.005063488590531051 -4.794632164924412 -0.005064738518558443 -4.794027980114329
947 -0.00506344495806843 -4.79969560988248 -0.0050545449834316965 -4.799082525097761
948 -0.005063697183504701 -4.804759307065985 -0.005063116922974587 -4.804145642020735
949 -0.005064085405319929 -4.809823392471305 -0.005064326152205467 -4.809209968172941
950 -0.005062455241568386 -4.8148858477128735 -0.005050326511263847 -4.814260294684205
951 -0.005064071202650666 -4.819949918915524 -0.005064820614643395 -4.819325115298849
952 -0.005063845636323094 -4.825013764551848 -0.005063516460359097 -4.8243886317592075
953 -0.005063882330432534 -4.83007764688228 -0.00506427560467273 -4.82945290736388
954 -0.00506403767503798 -4.8351416845573185 -0.005065117892809212 -4.834518025256689
955 -0.005063671548850834 -4.8402053561061695 -0.005069742072373628 -4.839587767329063
956 -0.005063801049254834 -4.845269157155425 -0.005064595956355333 -4.844652363285419
957 -0.005063384957611561 -4.850332542113036 -0.005062357778660953 -4.849714721064079
958 -0.005063707893714309 -4.85539625000675 -0.005063835228793323 -4.854778556292873
959 -0.005060095828957856 -4.860456345835708 -0.00507689737714827 -4.859855453670021
960 -0.005063131032511592 -4.8655194768682195 -0.005062483856454492 -4.864917937526475
961 -0.005063428427092731 -4.870582905295312 -0.0050637460546568034 -4.869981683581132
962 -0.005063747917301953 -4.875646653212614 -0.005064338864758611 -4.875046022445891
963 -0.005062102084048092 -4.880708755296663 -0.0050709698349237445 -4.880116992280814
964 -0.005063184816390276 -4.885771940113053 -0.005064152623526752 -4.885181144904341
965 -0.005064630554988981 -4.890836570668042 -0.005058571090921759 -4.890239715995263
966 -0.005063369707204402 -4.895899940375246 -0.005063665984198451 -4.895303381979462
967 -0.005062365531921386 -4.900962305907168 -0.005061189108528197 -4.90036457108799
968 -0.005063122883439064 -4.906025428790607 -0.005063182604499161 -4.905427753692489
969 -0.005063300230540335 -4.911088729021148 -0.0050718440907076 -4.910499597783197
970 -0.005063521582633257 -4.916152250603781 -0.005064363940618932 -4.915563961723816
971 -0.005063346237875521 -4.921215596841656 -0.005063979793339968 -4.920627941517155
972 -0.0050630777608603236 -4.926278674602517 -0.0050624552182853225 -4.92569039673544
973 -0.005060345795936882 -4.931339020398454 -0.005067821126431227 -4.930758217861872
974 -0.005063197272829711 -4.936402217671284 -0.0050639563472941514 -4.935822174209166
975 -0.00506137830670923 -4.941463595977993 -0.0050569648621603845 -4.940879139071327
976 -0.0050629168981686234 -4.9465265128761615 -0.005060534295625985 -4.9459396733669525
977 -0.0050631114048883315 -4.95158962428105 -0.005064248782582581 -4.951003922149535
978 -0.005063381721265614 -4.956653006002316 -0.005062138219363988 -4.956066060368899
979 -0.005063398065976799 -4.961716404068293 -0.005062536359764636 -4.961128596728663
980 -0.005064258351922035 -4.966780662420215 -0.005070795142091811 -4.966199391870755
981 -0.005061553441919386 -4.971842215862134 -0.005049881176091731 -4.971249273046847
982 -0.00506392028182745 -4.9769061361439615 -0.005064319423399866 -4.976313592470246
983 -0.005063425423577428 -4.981969561567539 -0.005063601303845644 -4.981377193774092
984 -0.0050647555151954295 -4.987034317082734 -0.005059243529103696 -4.986436437303196
985 -0.005063070403411985 -4.992097387486146 -0.005064195976592601 -4.991500633279788
986 -0.005062837060540915 -4.997160224546686 -0.005059072747826576 -4.996559706027615
987 -0.0050634742248803375 -5.002223698771567 -0.005065979016944766 -5.0016256850445595
988 -0.005063445935957134 -5.007287144707524 -0.0050638843793421985 -5.0066895694239015
989 -0.005063654715195298 -5.01235079942272 -0.005064113344997167 -5.011753682768899
990 -0.005063545703887939 -5.017414345126608 -0.005063126119785011 -5.0168168088886835
991 -0.00506358272396028 -5.022477927850568 -0.005065831402316689 -5.021882640291
992 -0.005063599999994039 -5.027541527850563 -0.005059915920719504 -5.02694255621172
993 -0.005063874134793878 -5.032605401985356 -0.005064480053260922 -5.032007036264981
994 -0.0050640397006645795 -5.037669441686021 -0.005071556917391718 -5.037078593182373
995 -0.005064810276962817 -5.042734251962984 -0.005059216334484517 -5.042137809516857
996 -0.005063475854694843 -5.047797727817679 -0.005063670594245196 -5.047201480111102
997 -0.005063445330597461 -5.052861173148276 -0.005063437530770898 -5.052264917641873
998 -0.00506361776497215 -5.0579247909132485 -0.005064320075325668 -5.057329237717198
999 -0.005064537655562163 -5.06298932856881 -0.005068411794491112 -5.06239764951169
1000 -0.005063522723503411 -5.068052851292314 -0.00506517596077174 -5.067462825472461
1001 -0.0050633543403819205 -5.0731162056326955 -0.005063021904788911 -5.07252584737725
1002 -0.005063152126967907 -5.078179357759663 -0.005061442358419299 -5.0775872897356695
1003 -0.005063535342924297 -5.083242893102588 -0.005063736950978637 -5.082651026686648
1004 -0.005063750431872904 -5.088306643534461 -0.005067393695935607 -5.087718420382584
1005 -0.00506333583034575 -5.093369979364806 -0.005062574404291809 -5.092780994786875
1006 -0.005063339439220727 -5.098433318804027 -0.005063220043666661 -5.097844214830542
1007 -0.005063572991639375 -5.1034968917956665 -0.005063243699260056 -5.102907458529802
1008 -0.005064067244529724 -5.108560959040196 -0.005064911837689578 -5.1079723703674915
1009 -0.0050648250849917534 -5.113625784125188 -0.005071063851937651 -5.1130434342194295
1010 -0.005064091458916664 -5.118689875584105 -0.005067684361711145 -5.11811111858114
1011 -0.005063303816132248 -5.123753179400237 -0.005065464903600514 -5.1231765834847405
1012 -0.005062871240079403 -5.128816050640316 -0.0050628141732886435 -5.128239397658029
1013 -0.005062235030345618 -5.133878285670662 -0.005058212857693434 -5.133297610515722
1014 -0.0050627031363546845 -5.138940988807017 -0.005070034624077379 -5.1383676451398
1015 -0.005063195643015206 -5.144004184450033 -0.005062564136460423 -5.143430209276261
1016 -0.0050630013458430765 -5.149067185795876 -0.005065639782696962 -5.148495849058958
1017 -0.0050626679090783 -5.154129853704954 -0.00506490922998637 -5.153560758288944
1018 -0.005063218018040061 -5.159193071722994 -0.0050634394865483046 -5.1586241977754925
1019 -0.005062894592992961 -5.164255966315987 -0.005062730214558542 -5.163686927990051
1020 -0.0050643790047615765 -5.169320345320749 -0.005057935114018619 -5.16874486310407
1021 -0.005063080484978855 -5.174383425805727 -0.005060080857947469 -5.1738049439620175
1022 -0.005063283955678344 -5.179446709761406 -0.005062763299793005 -5.17886770726181
1023 -0.005063474480994046 -5.1845101842423995 -0.005062716035172343 -5.1839304232969825
1024 -0.005063134431838989 -5.189573318674238 -0.005064358958043158 -5.188994782255025
1025 -0.005063728522509336 -5.194637047196748 -0.005063084373250604 -5.194057866628276
1026 -0.005063681397587061 -5.199700728594335 -0.005065849679522216 -5.199123716307798
1027 -0.005063014011830092 -5.204763742606165 -0.005064274556934834 -5.204187990864733
1028 -0.005063652852550149 -5.209827395458715 -0.005068957689218223 -5.209256948553951
1029 -0.005063378671184182 -5.214890774129899 -0.005059416638687253 -5.214316365192638
1030 -0.005063251126557589 -5.219954025256457 -0.005063096457161009 -5.219379461649799
1031 -0.00506406077183783 -5.225018086028295 -0.005057828454300761 -5.2244372901041
1032 -0.005063732014968991 -5.230081818043264 -0.0050633939448744055 -5.229500684048975
1033 -0.00506308046169579 -5.23514489850496 -0.005061165825463831 -5.234561849874439
1034 -0.005064382636919618 -5.24020928114188 -0.005059306812472642 -5.239621156686911
1035 -0.0050633734324947 -5.245272654574374 -0.005060651572421193 -5.244681808259332
1036 -0.005064230156131088 -5.250336884730506 -0.0050631043501198295 -5.249744912609452
1037 -0.005062733218073845 -5.255399617948579 -0.005067475140094757 -5.2548123877495465
1038 -0.005063493456691504 -5.2604631114052705 -0.005062155658379197 -5.259874543407926
1039 -0.005063847429119051 -5.265526958834389 -0.0050652805948629975 -5.264939824002789
1040 -0.0050644754664972425 -5.270591434300886 -0.005069261067546904 -5.270009085070336
1041 -0.005063333036378026 -5.275654767337264 -0.005062757199630142 -5.275071842269965
1042 -0.005063532688654959 -5.280718300025919 -0.0050634605344384905 -5.280135302804404
1043 -0.005065593449398875 -5.285783893475318 -0.005070816050283611 -5.2852061188546875
1044 -0.00506319641135633 -5.290847089886674 -0.005066527193412185 -5.290272646048099
1045 -0.005064299632795155 -5.295911389519469 -0.005059712566435337 -5.295332358614535
1046 -0.0050634639104828235 -5.300974853429953 -0.005062727886252105 -5.300395086500787
1047 -0.00506277778185904 -5.306037631211812 -0.005050089117139578 -5.305445175617926
1048 -0.005063249729573727 -5.311100880941385 -0.005062859482131898 -5.310508035100058
1049 -0.005063875298947096 -5.316164756240332 -0.005064312648028135 -5.315572347748087
1050 -0.00506336479447782 -5.32122812103481 -0.005061042867600918 -5.320633390615687
1051 -0.005063799768686294 -5.326291920803497 -0.0050838074646890165 -5.325717198080376
1052 -0.0050635460764169695 -5.331355466879914 -0.005063620954751968 -5.3307808190351285
1053 -0.005063526052981615 -5.336418992932895 -0.00506391772069037 -5.335844736755819
1054 -0.005062998458743096 -5.341481991391638 -0.0050637437729164955 -5.340908480528736
1055 -0.005063108610920608 -5.346545100002559 -0.005062202620320022 -5.345970683149056
1056 -0.005063650850206614 -5.351608750852765 -0.005062248301692307 -5.3510329314507485
1057 -0.005063621699810028 -5.356672372552575 -0.00506481877528131 -5.35609775022603
1058 -0.005062887840904295 -5.36173526039348 -0.00506254811771214 -5.361160298343742
1059 -0.005063325073570013 -5.366798585467049 -0.005063797300681472 -5.366224095644423
1060 -0.005063099227845669 -5.371861684694895 -0.005063894181512296 -5.371287989825936
1061 -0.005064042564481497 -5.376925727259376 -0.0050614333478733895 -5.376349423173809
1062 -0.00506436713039875 -5.381990094389775 -0.005068065505474806 -5.381417488679284
1063 -0.0050633614882826805 -5.387053455878058 -0.0050631923833861945 -5.38648068106267
1064 -0.0050631077261641625 -5.392116563604222 -0.005067168129608035 -5.391547849192278
1065 -0.005062017403542995 -5.397178581007765 -0.005054654530249536 -5.396602503722528
1066 -0.005063443933613599 -5.402242024941378 -0.005063673038966954 -5.401666176761495
1067 -0.005063302465714514 -5.407305327407093 -0.005063326796516776 -5.406729503558012
1068 -0.005063634947873652 -5.412368962354966 -0.0050614190520718695 -5.411790922610083
1069 -0.005066118412651121 -5.417435080767618 -0.005057146120816469 -5.4168480687309
1070 -0.005063437856733799 -5.4224985186243515 -0.005065767443738878 -5.421913836174639
1071 -0.0050622374983504415 -5.427560756122702 -0.005065588583238423 -5.426979424757877
1072 -0.005063528567552567 -5.432624284690254 -0.005063482839614153 -5.432042907597491
1073 -0.0050633150851354 -5.43768759977539 -0.005057771364226938 -5.437100678961718
1074 -0.005064009362831712 -5.442751609138221 -0.005064586992375553 -5.442165265954094
1075 -0.005063712643459439 -5.447815321781681 -0.005064857355318963 -5.447230123309413
1076 -0.005063205771148205 -5.452878527552829 -0.005063334084115923 -5.452293457393528
1077 -0.005064370785839855 -5.457942898338669 -0.00506565177347511 -5.457359109167004
1078 -0.005063051427714527 -5.463005949766384 -0.0050642422400414945 -5.462423351407045
1079 -0.005063356645405292 -5.468069306411789 -0.005063673853874207 -5.467487025260919
1080 -0.005063298344612122 -5.473132604756401 -0.005063554574735463 -5.472550579835654
1081 -0.00506472981069237 -5.478197334567094 -0.005057752109132707 -5.477608331944787
1082 -0.005063478369265795 -5.48326081293636 -0.005074481526389718 -5.482682813471177
1083 -0.00506326062604785 -5.488324073562407 -0.005062599270604551 -5.4877454127417815
1084 -0.00506415490526706 -5.4933882284676745 -0.005062314867973328 -5.492807727609755
1085 -0.005062897130846978 -5.498451125598521 -0.005065100127831101 -5.497872827737586
1086 -0.005063180322758853 -5.50351430592128 -0.005064287665300071 -5.5029371154028865
1087 -0.005063796415925026 -5.508578102337205 -0.00506378966383636 -5.508000905066723
1088 -0.005063342000357807 -5.513641444337563 -0.005063268193043769 -5.5130641732597665
1089 -0.0050640560686588286 -5.518705500406222 -0.0050655709812417625 -5.518129744241008
1090 -0.005062853521667421 -5.523768353927889 -0.005061191134154796 -5.523190935375164
1091 -0.00506428936496377 -5.528832643292853 -0.00506341818254441 -5.528254353557708
1092 -0.005063239438459277 -5.533895882731312 -0.005063771456480026 -5.533318125014188
1093 -0.005063665611669421 -5.538959548342982 -0.0050810896791517735 -5.53839921469334
1094 -0.005062706465832889 -5.544022254808815 -0.0050637291744351385 -5.543462943867775
1095 -0.005063419975340366 -5.5490856747841555 -0.005064618517644703 -5.54852756238542
1096 -0.00506287245079875 -5.554148547234954 -0.005064492137171328 -5.553592054522591
1097 -0.005063152033835649 -5.55921169926879 -0.005062972125597298 -5.5586550266481884
1098 -0.005060098343528807 -5.564271797612319 -0.005068210442550481 -5.563723237090739
1099 -0.00506276881787926 -5.569334566430198 -0.005064595118165016 -5.568787832208904
1100 -0.005062958761118353 -5.5743975251913165 -0.0050636773696169255 -5.573851509578521
1101 -0.005063167889602482 -5.579460693080919 -0.005062549235299229 -5.578914058813821
1102 -0.005062699038535357 -5.584523392119454 -0.0050621746806427835 -5.583976233494464
1103 -0.0050629238365218045 -5.589586315955976 -0.005062456708401442 -5.589038690202865
1104 -0.005062872939743101 -5.594649188895719 -0.005061321123503148 -5.594100011326368
1105 -0.005063023790717125 -5.599712212686436 -0.005066323699429632 -5.599166335025798
1106 -0.005062945676036179 -5.604775158362472 -0.0050650759600102905 -5.604231410985808
1107 -0.005063611781224608 -5.609838770143696 -0.00505946499761194 -5.60929087598342
1108 -0.005063002277165651 -5.614901772420862 -0.005062508163973689 -5.614353384147393
1109 -0.0050629082601517435 -5.619964680681014 -0.00506299645639956 -5.619416380603793
1110 -0.00506120715290308 -5.625025887833917 -0.0050550403771922 -5.624471420980985
1111 -0.005063352477736771 -5.630089240311654 -0.0050630186451599 -5.629534439626145
1112 -0.005063363560475409 -5.63515260387213 -0.005064496654085815 -5.634598936280231
1113 -0.005062401131726802 -5.640215005003856 -0.005063768452964723 -5.639662704733196
1114 -0.005063785426318646 -5.645278790430175 -0.005062860576435924 -5.644725565309631
1115 -0.005061428900808096 -5.650340219330983 -0.005052019166760147 -5.649777584476391
1116 -0.005063579208217562 -5.6554037985392 -0.005063610919751227 -5.654841195396142
1117 -0.005063415295444429 -5.660467213834644 -0.005063617392443121 -5.659904812788585
1118 -0.005063237156718969 -5.665530450991363 -0.005061883223243057 -5.664966696011828
1119 -0.005063433200120926 -5.670593884191484 -0.0050654095131903885 -5.670032105525019
1120 -0.005063539277762175 -5.675657423469246 -0.005061835050582886 -5.675093940575602
1121 -0.005063571548089385 -5.680720995017335 -0.005063606705516577 -5.6801575472811185
1122 -0.005063211778178811 -5.685784206795514 -0.0050622217124328016 -5.6852197689935515
1123 -0.005064292508177459 -5.690848499303692 -0.005056358478032053 -5.690276127471583
1124 -0.005063750152476132 -5.695912249456168 -0.005063694482669234 -5.695339821954253
1125 -0.005063960864208639 -5.700976210320376 -0.005062662716954947 -5.700402484671208
1126 -0.005063469475135207 -5.706039679795511 -0.005062203225679696 -5.705464687896887
1127 -0.0050627488875761625 -5.711102428683088 -0.00506017345469445 -5.7105248613515815
1128 -0.005065035633742809 -5.716167464316831 -0.0050541357137262825 -5.7155789970653075
1129 -0.005064143962226808 -5.721231608279058 -0.005063472292385995 -5.720642469357694
1130 -0.005063993739895523 -5.726295602018953 -0.005063820024952292 -5.7257062893826465
1131 -0.005064234510064125 -5.731359836529017 -0.005063688661903143 -5.73076997804455
1132 -0.005063735600560904 -5.736423572129578 -0.0050630172248929736 -5.735832995269443
1133 -0.005064278934150934 -5.741487851063729 -0.005064257816411555 -5.740897253085855
1134 -0.005063514248467982 -5.746551365312197 -0.005064552696421742 -5.745961805782277
1135 -0.005064514884725213 -5.751615880196922 -0.005058479332365096 -5.751020285114642
1136 -0.0050642716232687235 -5.75668015182019 -0.005064868973568082 -5.756085154088209
1137 -0.005064009199850261 -5.761744161020041 -0.005064295418560505 -5.76114944950677
1138 -0.005061589437536896 -5.766805750457578 -0.005066755437292158 -5.766216204944063
1139 -0.005063972738571465 -5.771869723196149 -0.005063984333537519 -5.7712801892776
1140 -0.005063900933600962 -5.77693362412975 -0.005063275434076786 -5.776343464711677
1141 -0.005070025939494372 -5.782003650069244 -0.00508376588113606 -5.781427230592813
1142 -0.005063320090994239 -5.787066970160239 -0.005062523623928427 -5.786489754216742
1143 -0.005063344584777951 -5.792130314745017 -0.00506339471321553 -5.791553148929958
1144 -0.005063256272114814 -5.797193571017131 -0.005062500364147127 -5.796615649294105
1145 -0.0050633933395147325 -5.802256964356646 -0.005063519021496177 -5.801679168315601
1146 -0.005063446471467614 -5.807320410828114 -0.005062577710486948 -5.806741746026088
1147 -0.005061156791634857 -5.812381567619749 -0.005067927367053926 -5.8118096733931415
1148 -0.005064223567023874 -5.817445791186772 -0.005061817658133805 -5.816871491051275
1149 -0.005063100252300501 -5.822508891439073 -0.005063732829876244 -5.821935223881152
1150 -0.005063477298244834 -5.827572368737318 -0.0050633292412385345 -5.82699855312239
1151 -0.005063393735326827 -5.832635762472645 -0.005061862803995609 -5.832060415926386
1152 -0.005064336350187659 -5.8377000988228325 -0.005067876446992159 -5.837128292373378
1153 -0.0050633349921554325 -5.842763433814988 -0.005063298624008894 -5.842191590997387
1154 -0.0050632507307454945 -5.847826684545733 -0.005063139111734926 -5.847254730109122
1155 -0.005062896478921175 -5.852889581024654 -0.005062080128118396 -5.85231681023724
1156 -0.0050632455851882694 -5.857952826609843 -0.005082109896466136 -5.857398920133706
1157 -0.0050626597600057725 -5.863015486369848 -0.005061446665786206 -5.862460366799493
1158 -0.005063040973618626 -5.868078527343467 -0.005062846979126334 -5.867523213778619
1159 -0.0050628868164494635 -5.8731414141599165 -0.005062860413454473 -5.872586074192074
1160 -0.005063097551465034 -5.878204511711382 -0.005063134804368019 -5.877649208996442
1161 -0.005063536181114614 -5.883268047892496 -0.005066714412532747 -5.882715923408975
1162 -0.005063480325043201 -5.88833152821754 -0.005066449381411075 -5.887782372790387
1163 -0.005064443196170032 -5.89339597141371 -0.005078374338336289 -5.892860747128723
1164 -0.005063518765382469 -5.898459490179093 -0.005061400262638927 -5.897922147391362
1165 -0.005062732542864978 -5.903522222721958 -0.005062897456809878 -5.9029850448481715
1166 -0.0050626813899725676 -5.9085849041119305 -0.005063016666099429 -5.908048061514271
1167 -0.005062896385788917 -5.91364780049772 -0.005063387518748641 -5.913111449033019
1168 -0.005061498004943132 -5.918709298502663 -0.005059348023496568 -5.918170797056516
1169 -0.005063272383995354 -5.923772570886658 -0.005066224699839949 -5.923237021756356
1170 -0.005063110822811722 -5.9288356817094705 -0.005062239337712526 -5.928299261094069
1171 -0.0050630399491637945 -5.933898721658634 -0.0050624530762434 -5.933361714170313
1172 -0.00506369024515152 -5.938962411903786 -0.00509368369821459 -5.938455397868528
1173 -0.005062497267499566 -5.944024909171286 -0.0050631161779165264 -5.943518514046445
1174 -0.005062401155009865 -5.949087310326296 -0.005062183691188693 -5.948580697737634
1175 -0.005062535987235606 -5.954149846313531 -0.005062591377645731 -5.95364328911528
1176 -0.005062406649813056 -5.9592122529633444 -0.005062125204131007 -5.958705414319411
1177 -0.005062534543685615 -5.96427478750703 -0.005062640528194606 -5.9637680548476055
1178 -0.0050627682358026505 -5.9693375557428325 -0.005062418384477496 -5.968830473232083
1179 -0.005062281899154186 -5.974399837641987 -0.005061696260236203 -5.97389216949232
1180 -0.005062809679657221 -5.979462647321644 -0.005062783043831587 -5.978954952536151
1181 -0.005062500038184226 -5.984525147359828 -0.005063123535364866 -5.984018076071516
1182 -0.005062706233002245 -5.98958785359283 -0.005068512400612235 -5.989086588472128
1183 -0.005062566627748311 -5.994650420220578 -0.0050635029096156355 -5.994150091381744
1184 -0.005062838736921549 -5.9997132589575 -0.0050644612638279796 -5.999214552645572
1185 -0.005062348325736821 -6.004775607283237 -0.005063428892754018 -6.004277981538326
1186 -0.005062370793893933 -6.0098379780771305 -0.005063295527361333 -6.009341277065688
1187 -0.005062503716908395 -6.014900481794039 -0.005061687622219324 -6.014402964687907
1188 -0.005062703904695809 -6.019963185698735 -0.005061368038877845 -6.019464332726785
1189 -0.005063800187781453 -6.025026985886517 -0.005064664385281503 -6.024528997112067
1190 -0.005062792170792818 -6.0300897780573095 -0.005062154983170331 -6.029591152095237
1191 -0.005060583120211959 -6.0351503611775215 -0.00507236213888973 -6.0346635142341265
1192 -0.005062318406999111 -6.040212679584521 -0.005058826459571719 -6.039722340693698
1193 -0.005062163388356566 -6.045274842972877 -0.005065004294738174 -6.044787344988436
1194 -0.005062652239575982 -6.050337495212453 -0.005065452237613499 -6.04985279722605
1195 -0.005063085467554629 -6.055400580680008 -0.005059120245277882 -6.054911917471328
1196 -0.005062862648628652 -6.060463443328636 -0.005062661343254149 -6.0599745788145825
1197 -0.0050623607588931915 -6.06552580408753 -0.005061623803339898 -6.0650362026179225
1198 -0.005062049441039562 -6.070587853528569 -0.005065664113499224 -6.070101866731422
1199 -0.005062859784811735 -6.075650713313381 -0.0050633702194318175 -6.075165236950854
1200 -0.005062600458040833 -6.080713313771422 -0.005063165654428303 -6.080228402605282
1201 -0.00506292162463069 -6.085776235396053 -0.005064371484331786 -6.0852927740896146
1202 -0.005062627512961626 -6.090838862909014 -0.005063101532869041 -6.090355875622484
1203 -0.005063048843294382 -6.095901911752309 -0.0050639228895306585 -6.095419798512014
1204 -0.005062637641094625 -6.100964549393403 -0.005062185227870941 -6.100481983739885
1205 -0.005063663213513791 -6.106028212606917 -0.005066789966076612 -6.105548773705962
1206 -0.005062929354608059 -6.111091141961525 -0.005062456894665957 -6.110611230600628
1207 -0.005062501947395504 -6.116153643908921 -0.005062623205594719 -6.115673853806222
1208 -0.005061438144184649 -6.121215082053105 -0.005065813194960356 -6.120739667001183
1209 -0.005062688654288649 -6.126277770707394 -0.005062812776304782 -6.125802479777487
1210 -0.0050625603180378675 -6.131340331025432 -0.005062265018932521 -6.13086474479642
1211 -0.0050626836717128755 -6.136403014697144 -0.005061209388077259 -6.135925954184497
1212 -0.005062816431745887 -6.14146583112889 -0.005062383646145463 -6.140988337830643
1213 -0.0050626812968403104 -6.14652851242573 -0.005063939490355551 -6.146052277320998
1214 -0.005062730144709348 -6.15159124257044 -0.005062566534616053 -6.1511148438556145
1215 -0.005062370444647968 -6.156653613015088 -0.005062703881412745 -6.156177547737027
1216 -0.00506251803599298 -6.161716131051081 -0.005064117023721337 -6.161241664760748
1217 -0.005062598874792457 -6.166778729925873 -0.00506417250726372 -6.166305837268012
1218 -0.005062954849563539 -6.171841684775437 -0.005062724207527935 -6.17136856147554
1219 -0.005063057970255613 -6.176904742745693 -0.0050617038737982515 -6.176430265349338
1220 -0.005062587838619947 -6.181967330584313 -0.005061376327648759 -6.1814916416769865
1221 -0.005062419641762972 -6.187029750226076 -0.005066992877982557 -6.186558634554969
1222 -0.005063211801461876 -6.192092962027537 -0.005065444624051452 -6.191624079179021
1223 -0.005063364398665726 -6.197156326426203 -0.005051011522300542 -6.196675090701321
1224 -0.00506297629326582 -6.2022193027194685 -0.005063100019469857 -6.201738190720791
1225 -0.005062978737987578 -6.207282281457456 -0.005062506184913218 -6.206800696905704
1226 -0.005062364786863327 -6.212344646244319 -0.005059505882672966 -6.211860202788377
1227 -0.005063106329180301 -6.217407752573499 -0.0050636004656553265 -6.216923803254033
1228 -0.005063902889378369 -6.222471655462877 -0.005069312057457864 -6.2219931153114905
1229 -0.005062946118414402 -6.227534601581292 -0.005062801390886306 -6.227055916702377
1230 -0.005066157015971839 -6.232600758597264 -0.005066949385218322 -6.232122866087596
1231 -0.005062969354912639 -6.237663727952176 -0.005063459393568337 -6.237186325481164
1232 -0.005063027888536453 -6.242726755840713 -0.00506429704837501 -6.242250622529539
1233 -0.005062846490181983 -6.2477896023308945 -0.005061302590183914 -6.247311925119723
1234 -0.005062155658379197 -6.252851757989274 -0.005058970442041755 -6.252370895561764
1235 -0.005063072452321649 -6.257914830441595 -0.0050631633028388025 -6.257434058864603
1236 -0.005063889641314745 -6.26297872008291 -0.005062751634977758 -6.262496810499581
1237 -0.005061808344908059 -6.268040528427818 -0.005057270685210824 -6.267554081184792
1238 -0.005063218995928764 -6.273103747423747 -0.005064924643374979 -6.272619005828167
1239 -0.005063121789135039 -6.278166869212882 -0.0050624096766114235 -6.277681415504778
1240 -0.005063199438154697 -6.2832300686510365 -0.005063000833615661 -6.282744416338394
1241 -0.005063714180141688 -6.288293782831178 -0.005071836384013295 -6.287816252722408
1242 -0.005063268030062318 -6.29335705086124 -0.005063917394727469 -6.292880170117135
1243 -0.005063009751029313 -6.298420060612269 -0.005062753893435001 -6.29794292401057
1244 -0.005063845473341644 -6.303483906085611 -0.005067055742256343 -6.303009979752827
1245 -0.005062910867854953 -6.3085468169534655 -0.005060578160919249 -6.308070557913746
1246 -0.005063450522720813 -6.313610267476187 -0.005062154913321138 -6.313132712827067
1247 -0.005062997411005199 -6.318673264887192 -0.005063027981668711 -6.3181957408087355
1248 -0.005063001858070492 -6.323736266745263 -0.005064863711595535 -6.323260604520331
1249 -0.005062899715267122 -6.32879916646053 -0.005062436661683023 -6.328323041182014
1250 -0.005062496499158442 -6.333861662959689 -0.005060673342086375 -6.333383714524101
1251 -0.005063361208885908 -6.338925024168574 -0.005062721692956984 -6.338446436217057
1252 -0.0050632908241823316 -6.343988314992757 -0.005062568304128945 -6.343509004521186
1253 -0.005063060182146728 -6.349051375174904 -0.005064533557742834 -6.348573538078929
1254 -0.005063098785467446 -6.354114473960371 -0.005063753970898688 -6.353637292049828
1255 -0.0050637839594855905 -6.359178257919857 -0.0050640087341889736 -6.358701300784017
1256 -0.0050628202268853785 -6.364241078146742 -0.005062490329146385 -6.363763791113164
1257 -0.0050631551770493385 -6.369304233323792 -0.005064677307382226 -6.3688284684205465
1258 -0.0050625345204025505 -6.374366767844195 -0.005066609848290682 -6.373895078268837
1259 -0.005063593783415854 -6.379430361627611 -0.005060855881310999 -6.378955934150148
1260 -0.005063035013154149 -6.384493396640765 -0.005060560768470168 -6.384016494918618
1261 -0.0050631330348551275 -6.38955652967562 -0.005065486393868923 -6.389081981312487
1262 -0.005063244770281017 -6.394619774445901 -0.005067036231048405 -6.394149017543536
1263 -0.005063413013704121 -6.399683187459605 -0.00506313806399703 -6.399212155607533
1264 -0.005062998388893902 -6.404746185848499 -0.005064264754764736 -6.404276420362298
1265 -0.0050628863275051115 -6.409809072176004 -0.005063402722589672 -6.4093398230848875
1266 -0.00506269158795476 -6.4148717637639585 -0.005061523872427642 -6.414401346957315
1267 -0.005063325073570013 -6.419935088837528 -0.005062609468586743 -6.4194639564259015
1268 -0.0050624327035620805 -6.424997521541091 -0.005066533735953271 -6.424530490161855
1269 -0.005062266625463963 -6.430059788166554 -0.0050603313837200405 -6.429590821545575
1270 -0.0050630452111363414 -6.43512283337769 -0.005062510189600289 -6.434653331735175
1271 -0.005063002416864038 -6.440185835794554 -0.005064112925902009 -6.439717444661078
1272 -0.0050636341096833345 -6.445249469904238 -0.005063485074788332 -6.444780929735866
1273 -0.005063031334429979 -6.450312501238668 -0.0050578328082337976 -6.4498387625441
1274 -0.005063037853688002 -6.455375539092356 -0.005062063108198345 -6.454900825652298
1275 -0.005062777386046946 -6.4604383164784025 -0.005048505635932088 -6.45994933128823
1276 -0.005063387216068804 -6.465501703694471 -0.005063691176474094 -6.465013022464704
1277 -0.005063374224118888 -6.47056507791859 -0.005063866404816509 -6.47007688886952
1278 -0.0050635669147595765 -6.47562864483335 -0.005062977061606943 -6.475139865931127
1279 -0.005063220346346498 -6.480691865179696 -0.005062575824558735 -6.480202441755686
1280 -0.005063379928469658 -6.485755245108166 -0.005052936868742109 -6.485255378624427
1281 -0.005063948221504688 -6.490819193329671 -0.005063947336748242 -6.490319325961176
1282 -0.005063952808268368 -6.495883146137939 -0.005065606720745563 -6.4953849326819215
1283 -0.005063807568512857 -6.500946953706452 -0.005063481000252068 -6.500448413682173
1284 -0.005063611688092351 -6.506010565394544 -0.00506280546542257 -6.505511219147596
1285 -0.005063327215611935 -6.511073892610156 -0.00506804974284023 -6.510579268890437
1286 -0.005063451523892581 -6.516137344134049 -0.005063715507276356 -6.515642984397713
1287 -0.005063437321223318 -6.521200781455272 -0.005060941842384636 -6.520703926240098
1288 -0.005063784657977521 -6.52626456611325 -0.005062737106345594 -6.5257666633464435
1289 -0.005060701793991029 -6.531325267907241 -0.005062164482660591 -6.5308288278291045
1290 -0.005064622615464032 -6.536389890522705 -0.0050647146301344035 -6.535893542459239
1291 -0.005063300603069365 -6.5414531911257745 -0.005062670260667801 -6.540956212719907
1292 -0.0050636577187106015 -6.546516848844485 -0.005064885644242167 -6.546021098364149
1293 -0.005063939234241843 -6.551580788078727 -0.005066073546186089 -6.551087171910336
1294 -0.005063348752446473 -6.556644136831173 -0.005065888585522771 -6.556153060495858
1295 -0.005062698619440198 -6.561706835450614 -0.005063407588750124 -6.561216468084608
1296 -0.005062073655426502 -6.56676890910604 -0.005056703742593527 -6.566273171827202
1297 -0.005063227680511773 -6.5718321367865515 -0.005064005474559962 -6.571337177301762
1298 -0.00506349925417453 -6.576895636040726 -0.0050634406739845875 -6.576400617975747
1299 -0.005063500162214041 -6.58195913620294 -0.005063383677043021 -6.581464001652789
1300 -0.005063185351900756 -6.587022321554841 -0.005063174781389535 -6.586527176434179
1301 -0.005061982804909349 -6.59208430435975 -0.005034835590049624 -6.591562012024228
1302 -0.005063770082779228 -6.597148074442529 -0.005063453293405473 -6.596625465317634
1303 -0.005064151319675148 -6.602212225762204 -0.005063997092656791 -6.601689462410291
1304 -0.0050640983507037165 -6.607276324112908 -0.0050640620291233064 -6.606753524439414
1305 -0.005063805310055613 -6.612340129422964 -0.005064104939810932 -6.611817629379225
1306 -0.005064183822833001 -6.617404313245797 -0.00506418903823942 -6.616881818417464
1307 -0.0050638991640880706 -6.622468212409885 -0.005064162239432335 -6.621945980656896
1308 -0.005063528916798532 -6.627531741326683 -0.005063535505905747 -6.627009516162802
1309 -0.005063980096019804 -6.632595721422703 -0.005063438019715249 -6.632072954182518
1310 -0.0050639361841604115 -6.637659657606863 -0.005063932645134628 -6.637136886827652
1311 -0.005063950549811125 -6.6427236081566745 -0.00506447977386415 -6.642201366601516
1312 -0.0050634565530344846 -6.647787064709709 -0.005062252026982605 -6.647263618628499
1313 -0.0050638978835195305 -6.652850962593228 -0.005064196372404695 -6.652327815000904
1314 -0.005063757486641407 -6.657914720079869 -0.005063508381135761 -6.65739132338204
1315 -0.005064960476011038 -6.66297968055588 -0.0050690974807366725 -6.662460420862777
1316 -0.0050638210726901885 -6.668043501628571 -0.005065176612697541 -6.667525597475475
1317 -0.0050636996049433945 -6.673107201233514 -0.0050634757149964574 -6.672589073190471
1318 -0.005063647055067122 -6.678170848288581 -0.005063516460359097 -6.67765258965083
1319 -0.00506349669303745 -6.683234344981619 -0.005063290218822658 -6.682715879869653
1320 -0.005066349939443171 -6.688300694921062 -0.005088346102274955 -6.687804225971927
1321 -0.005063140788115561 -6.693363835709177 -0.005062631424516439 -6.692866857396444
1322 -0.005063122743740678 -6.6984269584529175 -0.005062702088616788 -6.697929559485061
1323 -0.00506325711030513 -6.703490215563223 -0.005063112243078649 -6.70299267172814
1324 -0.005063445097766817 -6.708553660660989 -0.0050642781658098105 -6.708056949893949
1325 -0.005063410941511392 -6.713617071602501 -0.0050625886535272 -6.713119538547477
1326 -0.005065529141575098 -6.718682600744076 -0.005073829810135067 -6.718193368357611
1327 -0.005063098971731961 -6.723745699715808 -0.005062131234444678 -6.723255499592056
1328 -0.005062892637215555 -6.728808592353023 -0.00506271009799093 -6.7283182096900465
1329 -0.0050631798803806305 -6.733871772233404 -0.005063370568677783 -6.733381580258724
1330 -0.00506777772679925 -6.738939549960203 -0.0050843275850638745 -6.738465907843788
1331 -0.005062844138592482 -6.744002394098795 -0.0050627293298020955 -6.743528637173591
1332 -0.0050627066055312754 -6.7490651007043265 -0.00506269303150475 -6.7485913302050955
1333 -0.005063133197836578 -6.754128233902163 -0.005063362349756062 -6.753654692554852
1334 -0.00506291906349361 -6.7591911529656565 -0.005063083092682064 -6.758717775647534
1335 -0.005063058761879802 -6.764254211727536 -0.005063344980590046 -6.763781120628123
1336 -0.005063124420121312 -6.769317336147657 -0.005062369117513299 -6.768843489745636
1337 -0.005063189915381372 -6.774380526063038 -0.005062633589841425 -6.773906123335478
1338 -0.0050616788677871226 -6.779442204930826 -0.005058466526679695 -6.7789645898621576
1339 -0.005063138948753476 -6.784505343879579 -0.005062698549591005 -6.784027288411749
1340 -0.005063154199160635 -6.78956849807874 -0.005072250845842063 -6.789099539257591
1341 -0.005062942788936198 -6.7946314408676765 -0.0050626956857740876 -6.794162234943365
1342 -0.005062811472453177 -6.79969425234013 -0.00506556355394423 -6.799227798497309
1343 -0.0050627248594537376 -6.804756977199584 -0.005062412982806563 -6.804290211480116
1344 -0.005063360370695591 -6.8098203375702795 -0.0050625991309061645 -6.809352810611022
1345 -0.005062760692089796 -6.814883098262369 -0.005063205328769982 -6.814416015939792
1346 -0.005062666325829923 -6.819945764588199 -0.005063500977121294 -6.819479516916913
1347 -0.005062552262097597 -6.825008316850297 -0.005063673295080662 -6.824543190211994
1348 -0.005061571579426527 -6.8300698884297235 -0.0050446113338693975 -6.8295878015458635
1349 -0.0050633716164156795 -6.835133260046139 -0.005064253229647875 -6.834652054775511
1350 -0.005063197459094226 -6.840196457505233 -0.005062972055748105 -6.83971502683126
1351 -0.005063244025222957 -6.845259701530456 -0.005062897922471166 -6.844777924753731
1352 -0.005063255247659981 -6.8503229567781165 -0.005063419602811337 -6.849841344356542
1353 -0.005063213501125574 -6.8553861702792425 -0.005064003658480943 -6.854905348015023
1354 -0.005062945117242634 -6.860449115396485 -0.00506424515042454 -6.859969593165447
1355 -0.005063025443814695 -6.8655121408403 -0.005068062688224018 -6.865037655853671
1356 -0.005062970705330372 -6.87057511154563 -0.005062907375395298 -6.870100563229066
1357 -0.005063379695639014 -6.875638491241269 -0.005040175467729569 -6.875140738696795
1358 -0.005063614877872169 -6.880702106119141 -0.0050633292412385345 -6.880204067938034
1359 -0.0050636932486668226 -6.8857657993678085 -0.005063946102745831 -6.88526801404078
1360 -0.005063694715499878 -6.890829494083309 -0.005063476948998868 -6.890331490989779
1361 -0.005063952808268368 -6.895893446891577 -0.0050638709915801884 -6.895395361981359
1362 -0.005063662817701697 -6.900957109709279 -0.005063864728435874 -6.9004592267097955
1363 -0.005063450359739363 -6.9060205600690185 -0.005062226066365838 -6.905521452776162
1364 -0.0050637935753911735 -6.9110843536444095 -0.005064031365327537 -6.910585484141489
1365 -0.005065225996077061 -6.916149579640487 -0.0050703451270237565 -6.915655829268513
1366 -0.0050635635387152435 -6.921213143179202 -0.005063227657228708 -6.9207190569257415
1367 -0.005064241727814079 -6.926277384907015 -0.005069083627313375 -6.925788140553055
1368 -0.005063362722285092 -6.9313407476293 -0.005062854429706931 -6.930850994982762
1369 -0.005063275713473559 -6.9364040233427735 -0.005063963634893298 -6.935914958617656
1370 -0.005063633737154305 -6.941467657079928 -0.005064080539159477 -6.940979039156815
1371 -0.005054944055154919 -6.946522601135083 -0.005014072847552597 -6.945993112004368
1372 -0.005064157582819462 -6.9515867587179025 -0.005064449971541762 -6.95105756197591
1373 -0.005064378655515611 -6.956651137373418 -0.005064177396707237 -6.956121739372617
1374 -0.005064259050413966 -6.961715396423832 -0.005064518563449383 -6.961186257936066
1375 -0.0050640871282666925 -6.966779483552099 -0.0050641286186873915 -6.966250386554753
1376 -0.005063872458413244 -6.9718433560105115 -0.005063893436454236 -6.971314279991208
1377 -0.005064203008078039 -6.976907559018589 -0.005064104869961739 -6.976378384861169
1378 -0.005063906474970281 -6.98197146549356 -0.0050637491280212995 -6.981442133989191
1379 -0.005064115952700376 -6.987035581446261 -0.005064697237685323 -6.986506831226876
1380 -0.005063924146816135 -6.992099505593076 -0.00506404007319361 -6.99157087130007
1381 -0.005064229061827063 -6.997163734654904 -0.005064397025853396 -6.996635268325923
1382 -0.005064058280549943 -7.002227792935454 -0.005064265453256667 -7.001699533779179
1383 -0.005063878581859171 -7.007291671517313 -0.005078638484701514 -7.006778172263881
1384 -0.005063698161393404 -7.012355369678707 -0.005061939591541886 -7.011840111855423
1385 -0.00506383057218045 -7.017419200250887 -0.005063905171118677 -7.016904017026541
1386 -0.005063766636885703 -7.022482966887773 -0.005063940398395061 -7.021967957424937
1387 -0.00506371243391186 -7.027546679321684 -0.00506370950024575 -7.027031666925183
1388 -0.005063598207198083 -7.032610277528883 -0.005063229752704501 -7.032094896677887
1389 -0.00506345818284899 -7.037673735711731 -0.005063669965602457 -7.03715856664349
1390 -0.00506310670170933 -7.042736842413441 -0.005075002298690378 -7.042233568942181
1391 -0.005063670803792775 -7.047800513217234 -0.0050640991423279045 -7.047297668084509
1392 -0.005069149727933109 -7.052869662945167 -0.005045973625965416 -7.052343641710475
1393 -0.005064082099124789 -7.057933745044291 -0.005062847142107784 -7.057406488852583
1394 -0.005064038350246847 -7.062997783394538 -0.005063964356668294 -7.062470453209251
1395 -0.005064015276730061 -7.068061798671268 -0.005063875042833388 -7.067534328252084
1396 -0.005064109619706869 -7.073125908290975 -0.005064051691442728 -7.0725983799435275
1397 -0.005064239329658449 -7.078190147620633 -0.005064316163770855 -7.077662696107298
1398 -0.005064163636416197 -7.08325431125705 -0.005063589266501367 -7.082726285373799
1399 -0.005064151692204177 -7.088318462949254 -0.005063970596529544 -7.0877902559703285
1400 -0.0050638375338166956 -7.0933823004830705 -0.005063851713202894 -7.092854107683531
1401 -0.005064147687517106 -7.098446448170588 -0.005064307223074138 -7.097918414906606
1402 -0.005064015812240541 -7.103510463982828 -0.005063483840785921 -7.102981898747392
1403 -0.005063949571922422 -7.10857441355475 -0.0050642011687159535 -7.108046099916108
1404 -0.005064562708139419 -7.11363897626289 -0.005062738340348006 -7.113108838256456
1405 -0.005063880723901093 -7.118702856986791 -0.005062929750420153 -7.118171768006876
1406 -0.005064075207337737 -7.123766932194129 -0.005064887343905866 -7.123236655350782
1407 -0.0050638660322874784 -7.128830798226416 -0.005064829625189305 -7.128301484975971
1408 -0.005064575653523207 -7.133895373879939 -0.005058547202497721 -7.1333600321784685
1409 -0.005064161005429923 -7.13895953488537 -0.005066650896333158 -7.138426683074802
1410 -0.00506398684810847 -7.144023521733478 -0.005065102409571409 -7.143491785484374
1411 -0.005062692030332982 -7.149086213763812 -0.005055359075777232 -7.148547144560151
1412 -0.005064038676209748 -7.154150252440021 -0.005063712131232023 -7.153610856691383
1413 -0.005064093763940037 -7.159214346203961 -0.005064217210747302 -7.15867507390213
1414 -0.005063642794266343 -7.1642779889982275 -0.00506391164381057 -7.163738985545941
1415 -0.005063042789697647 -7.169341031787925 -0.005064969439990819 -7.168803954985932
1416 -0.005064010433852672 -7.174405042221778 -0.0050635150168091055 -7.173867470002741
1417 -0.0050638055894523856 -7.179468847811231 -0.005062551284208894 -7.17893002128695
1418 -0.005063824565149843 -7.184532672376381 -0.005066016875207424 -7.1839960381621575
1419 -0.005063594342209399 -7.18959626671859 -0.005062350863590836 -7.189058389025749
1420 -0.0050637551816180345 -7.194660021900209 -0.00506398172583431 -7.194122370751583
1421 -0.005063869361765683 -7.199723891261974 -0.005072854971513152 -7.199195225723097
1422 -0.00506408722139895 -7.204787978483373 -0.0050574882421642545 -7.204252713965261
1423 -0.005063744890503585 -7.209851723373877 -0.005064243171364069 -7.2093169571366245
1424 -0.005064074695110321 -7.214915798068987 -0.005060833855532109 -7.214377790992157
1425 -0.0050623233430087565 -7.219978121411996 -0.0050597483525052665 -7.219437539344662
1426 -0.0050639762775972486 -7.2250420976895935 -0.005065065855160355 -7.224502605199823
1427 -0.0050642421469092366 -7.230106339836503 -0.005066190613433719 -7.229568795813257
1428 -0.005062959529459477 -7.235169299365962 -0.0050611973507329825 -7.234629993163989
1429 -0.005063934437930584 -7.240233233803893 -0.005063714156858623 -7.239693707320848
1430 -0.005063940142281354 -7.245297173946174 -0.005064174416474998 -7.244757881737323
1431 -0.005064160702750087 -7.2503613346489235 -0.005062276171520353 -7.249820157908843
1432 -0.005063803726807236 -7.255425138375731 -0.005064469552598894 -7.254884627461442
1433 -0.0050640454515814785 -7.260489183827312 -0.005064820940606296 -7.259949448402048
1434 -0.005063871061429382 -7.265553054888741 -0.005063965055160225 -7.265013413457208
1435 -0.005063416203483939 -7.270616471092225 -0.0050519663142040375 -7.270065379771411
1436 -0.005064201517961919 -7.2756806726101875 -0.0050641348585486416 -7.27512951462996
1437 -0.005063389125280082 -7.280744061735468 -0.005069484538398683 -7.280198999168358
1438 -0.00506398540455848 -7.285808047140026 -0.005064036976546049 -7.2852630361449044
1439 -0.005063881352543831 -7.29087192849257 -0.00506380065344274 -7.290326836798347
1440 -0.005063908384181559 -7.295935836876752 -0.005063446611166001 -7.295390283409513
1441 -0.005063796369358897 -7.300999633246111 -0.005063984449952841 -7.3004542678594655
1442 -0.005063345935195684 -7.3060629791813065 -0.0050662539433687925 -7.305520521802834
1443 -0.005064263427630067 -7.311127242608936 -0.005065638781525194 -7.31058616058436
1444 -0.005064005986787379 -7.3161912485957235 -0.005064737820066512 -7.315650898404426
1445 -0.005063115246593952 -7.321254363842318 -0.005062186345458031 -7.320713084749884
1446 -0.0050642292480915785 -7.326318593090409 -0.005074402154423297 -7.325787486904307
1447 -0.005063128005713224 -7.331381721096123 -0.005062780389562249 -7.33085026729387
1448 -0.00506332591176033 -7.336445047007883 -0.005063115549273789 -7.3359133828431435
1449 -0.0050624126568436624 -7.341507459664727 -0.005060503515414894 -7.340973886358558
1450 -0.005063660512678325 -7.346571120177405 -0.005063485819846392 -7.3460373721784045
1451 -0.005064735445193947 -7.3516358556225985 -0.00506850853562355 -7.351105880714028
1452 -0.00506323492154479 -7.356699090544144 -0.005063362792134285 -7.356169243506162
1453 -0.005063408846035599 -7.36176249939018 -0.005063247517682612 -7.361232491023845
1454 -0.005063591548241675 -7.366826090938421 -0.00506296013481915 -7.366295451158664
1455 -0.005063564516603947 -7.371889655455025 -0.005063681490719318 -7.371359132649384
1456 -0.005063529754988849 -7.376953185210014 -0.005064050504006446 -7.37642318315339
1457 -0.005065208533778787 -7.382018393743793 -0.005054942611604929 -7.381478125764995
1458 -0.005063805636018515 -7.387082199379811 -0.005062515730969608 -7.386540641495965
1459 -0.005063754320144653 -7.392145953699956 -0.005063134036026895 -7.391603775531991
1460 -0.005063742492347955 -7.397209696192304 -0.0050639621913433075 -7.396667737723335
1461 -0.005062765767797827 -7.402272461960102 -0.005066275945864618 -7.401734013669199
1462 -0.005063738720491528 -7.407336200680594 -0.005062637315131724 -7.406796650984331
1463 -0.005063846637494862 -7.412400047318089 -0.00506454745773226 -7.411861198442064
1464 -0.005063855578191579 -7.41746390289628 -0.00505278636701405 -7.416913984809078
1465 -0.0050632190890610215 -7.4225271219853415 -0.005064851557835937 -7.421978836366914
1466 -0.005064185615628958 -7.42759130760097 -0.005063881957903504 -7.4270427183248175
1467 -0.005063839047215879 -7.432655146648186 -0.005064143426716327 -7.432106861751534
1468 -0.005064961710013449 -7.437720108358199 -0.005060514830984175 -7.437167376582519
1469 -0.005064068594947457 -7.442784176953147 -0.005052082799375057 -7.442219459381894
1470 -0.0050643485272303225 -7.447848525480377 -0.0050647161202505234 -7.447284175502144
1471 -0.005064439191482961 -7.45291296467186 -0.005064701102674008 -7.452348876604818
1472 -0.005064041703008115 -7.457977006374868 -0.005063826311379671 -7.457412702916198
1473 -0.005064048361964524 -7.463041054736832 -0.005066719721071422 -7.462479422637269
1474 -0.0050641281297430394 -7.468105182866576 -0.005063780350610614 -7.46754320298788
1475 -0.005063682165928185 -7.473168865032504 -0.00506409197114408 -7.472607294959024
1476 -0.0050652533071115615 -7.478234118339615 -0.00505400428082794 -7.477661299239852
1477 -0.0050642280606552955 -7.483298346400271 -0.005064617516472936 -7.4827259167563245
1478 -0.005064208549447358 -7.488362554949718 -0.00506394247058779 -7.487789859226912
1479 -0.005063863354735076 -7.493426418304453 -0.005064488295465708 -7.4928543475223774
1480 -0.00506382763851434 -7.498490245942967 -0.0050631350139155986 -7.497917482536293
1481 -0.0050626437878236175 -7.50355288973079 -0.005056481901556253 -7.5029739644378495
1482 -0.005064502311870456 -7.508617392042661 -0.005064148153178394 -7.508038112591028
1483 -0.005064104194752872 -7.513681496237414 -0.005063966196030378 -7.513102078787059
1484 -0.005064445966854692 -7.518745942204268 -0.00506482447963208 -7.518166903266691
1485 -0.005064828786998987 -7.523810770991267 -0.005064832861535251 -7.523231736128226
1486 -0.005064060585573316 -7.52887483157684 -0.005064947088249028 -7.528296683216475
1487 -0.005063948826864362 -7.533938780403704 -0.005064701708033681 -7.5333613849245085
1488 -0.005063432664610445 -7.539002213068315 -0.005062833288684487 -7.538424218213193
1489 -0.0050647066906094555 -7.544066919758924 -0.005059668445028365 -7.543483886658222
1490 -0.005063887615688145 -7.549130807374612 -0.005063297250308097 -7.548547183908529
1491 -0.005063983169384301 -7.554194790543996 -0.005064944131299853 -7.55361212803983
1492 -0.0050640465458855035 -7.559258837089882 -0.005067675653845072 -7.558679803693675
1493 -0.005064352392219007 -7.564323189482101 -0.005064114090055227 -7.5637439177837305
1494 -0.005064062634482979 -7.569387252116584 -0.0050644548144191505 -7.568808372598149
1495 -0.005064345570281148 -7.574451597686865 -0.005064674024470151 -7.573873046622619
1496 -0.00506390321534127 -7.579515500902207 -0.005063569056801498 -7.578936615679421
1497 -0.005064031481742859 -7.584579532383949 -0.005064007686451077 -7.584000623365872
1498 -0.005062778783030808 -7.58964231116698 -0.005058514280244708 -7.589059137646117
1499 -0.00506460212636739 -7.594706913293347 -0.00506474943831563 -7.594123887084433
1500 -0.0050638792337849734 -7.599770792527132 -0.005064152181148529 -7.599188039265582
1501 -0.005064021772705018 -7.604834814299838 -0.005063883122056722 -7.604251922387639
1502 -0.005063709174282849 -7.60989852347412 -0.0050612410297617315 -7.609313163417401
1503 -0.005061708064749837 -7.61496023153887 -0.005050357850268483 -7.614363521267669
1504 -0.005064263008534908 -7.620024494547405 -0.005064086942002177 -7.619427608209671
1505 -0.005064468202181161 -7.625088962749586 -0.0050646643154323105 -7.624492272525103
1506 -0.005064125591889024 -7.6301530883414745 -0.005064095673151314 -7.629556368198254
1507 -0.005064109782688319 -7.635217198124163 -0.005064161797054112 -7.634620529995308
1508 -0.00506529884878546 -7.640282496972949 -0.0050419179489836095 -7.639662447944292
1509 -0.005064268829301 -7.64534676580225 -0.005063403188250959 -7.644725851132542
1510 -0.005064778169617057 -7.650411543971867 -0.005064786551520229 -7.649790637684062
1511 -0.005064451578073203 -7.65547599554994 -0.005064537259750068 -7.654855174943813
1512 -0.0050646075513213875 -7.6605406031012615 -0.005064852139912546 -7.659920027083725
1513 -0.005064831487834454 -7.665605434589096 -0.005064665735699236 -7.6649846928194245
1514 -0.005064452928490937 -7.670669887517587 -0.005064927390776575 -7.670049620210201
1515 -0.005064648250117898 -7.675734535767704 -0.005065021547488868 -7.67511464175769
1516 -0.005064581101760268 -7.680799116869465 -0.005064549157395959 -7.680179190915086
1517 -0.005064582801423967 -7.685863699670889 -0.005065222526900471 -7.685244413441986
1518 -0.005064773233607411 -7.690928472904496 -0.005064521264284849 -7.690308934706271
1519 -0.005064401379786432 -7.695992874284283 -0.005060758371837437 -7.695369693078109
1520 -0.005064588272944093 -7.701057462557227 -0.005064833001233638 -7.700434526079342
1521 -0.005064576445147395 -7.706122039002374 -0.005063716974109411 -7.7054982430534515
1522 -0.005064761242829263 -7.711186800245204 -0.005077778012491763 -7.710576021065943
1523 -0.005063877254724502 -7.716250677499929 -0.005063692573457956 -7.715639713639401
1524 -0.005064174719154835 -7.721314852219083 -0.00506419762969017 -7.720703911269092
1525 -0.0050628056516870855 -7.726377657870771 -0.0050491525558754805 -7.725753063824967
1526 -0.0050646617310121655 -7.731442319601783 -0.00506671096663922 -7.730819774791606
1527 -0.005064078001305461 -7.736506397603089 -0.0050644682254642245 -7.735884243017071
1528 -0.005064563802443444 -7.741570961405532 -0.005064354697242379 -7.740948597714313
1529 -0.00506388156209141 -7.746634842967624 -0.005065980134531856 -7.746014577848845
1530 -0.005064039025455713 -7.75169888199308 -0.005062659946270287 -7.751077237795116
1531 -0.005064357398077845 -7.756763239391158 -0.005064519215375185 -7.756141757010491
1532 -0.005063698557205498 -7.7618269379483635 -0.0050658008083701135 -7.761207557818861
1533 -0.00506355450488627 -7.76689049245325 -0.0050611791899427775 -7.7662687370088035
1534 -0.005064387782476842 -7.771954880235727 -0.005064502684399485 -7.771333239693203
1535 -0.00506399180740118 -7.777018872043128 -0.005065237754024565 -7.776398477447228
1536 -0.00506372454110533 -7.7820825965842335 -0.005063462350517511 -7.781461939797746
1537 -0.0050644819159060715 -7.78714707850014 -0.005067751929163933 -7.786529691726909
1538 -0.005063508846797049 -7.792210587346937 -0.005058916402049363 -7.791588608128959
1539 -0.005064112017862499 -7.7972746993648 -0.0050632532220333815 -7.796651861350992
1540 -0.005064291390590369 -7.80233899075539 -0.005064067174680531 -7.801715928525673
1541 -0.005063989735208452 -7.807402980490599 -0.005063868244178593 -7.806779796769852
1542 -0.005065463529899716 -7.812468444020499 -0.005068710772320628 -7.811848507542172
1543 -0.005064103635959327 -7.817532547656458 -0.00506466506049037 -7.816913172602662
1544 -0.005063903401605785 -7.822596451058064 -0.005064143566414714 -7.821977316169077
1545 -0.005064941057935357 -7.827661392115999 -0.005061909463256598 -7.827039225632333
1546 -0.005064460984431207 -7.83272585310043 -0.005065865046344697 -7.832105090678678
1547 -0.0050645428476855155 -7.837790395948116 -0.00506047538947314 -7.837165566068151
1548 -0.005064762011170387 -7.842855157959287 -0.005060535180382431 -7.842226101248533
1549 -0.005064535769633949 -7.847919693728921 -0.005069397343322635 -7.847295498591856
1550 -0.005064109084196388 -7.852983802813117 -0.0050659602042287585 -7.852361458796085
1551 -0.005063398834317922 -7.858047201647436 -0.005065147532150149 -7.857426606328235
1552 -0.005064151086844504 -7.86311135273428 -0.005064694141037762 -7.862491300469273
1553 -0.005063366331160069 -7.86817471906544 -0.005060906358994544 -7.867552206828267
1554 -0.00506394503172487 -7.8732386640971646 -0.005064214393496513 -7.872616421221764
1555 -0.005064373789355159 -7.8783030378865195 -0.005065395473502576 -7.877681816695267
1556 -0.0050631551770493385 -7.883366193063569 -0.005060775764286518 -7.882742592459554
1557 -0.005064217559993267 -7.888430410623562 -0.005065204482525587 -7.887807796942079
1558 -0.005063962144777179 -7.893494372768339 -0.005063675111159682 -7.892871472053239
1559 -0.005063944146968424 -7.898558316915308 -0.005063164490275085 -7.897934636543514
1560 -0.005063339904882014 -7.90362165682019 -0.005065591749735176 -7.90300022829325
1561 -0.005063343676738441 -7.908685000496928 -0.00505855749361217 -7.908058785786862
1562 -0.0050638395361602305 -7.913748840033088 -0.005063504399731755 -7.913122290186593
1563 -0.005064158723689616 -7.918812998756778 -0.005062191025353968 -7.918184481211948
1564 -0.0050640129018574955 -7.923877011658635 -0.005064798658713699 -7.923249279870661
1565 -0.005064711603336036 -7.928941723261971 -0.00506583102978766 -7.928315110900448
1566 -0.00506382507737726 -7.934005548339348 -0.00506295079831034 -7.933378061698758
1567 -0.0050640620291233064 -7.939069610368471 -0.005064614326693117 -7.938442676025452
1568 -0.0050612967927008866 -7.944130907161172 -0.00506279703695327 -7.943505473062405
1569 -0.005064292531460524 -7.949195199692633 -0.005064806435257196 -7.9485702794976625
1570 -0.005064218863844871 -7.954259418556478 -0.00506516476161778 -7.95363544425928
1571 -0.005063660629093647 -7.959323079185571 -0.005064229783602059 -7.958699674042882
1572 -0.005060205911286175 -7.964383285096858 -0.005069378949701786 -7.963769052992584
1573 -0.005064093833789229 -7.9694473789306475 -0.0050658262334764 -7.96883487922606
1574 -0.005063417251221836 -7.974510796181869 -0.0050633747829124335 -7.973898254008972
1575 -0.005063884658738971 -7.979574680840608 -0.0050634011859074235 -7.97896165519488
1576 -0.005063845170661807 -7.98463852601127 -0.005063925893045962 -7.984025581087925
1577 -0.005063634784892202 -7.9897021607961625 -0.00506434275303036 -7.989089923840956
1578 -0.005063348030671477 -7.994765508826834 -0.005064357398077845 -7.994154281239034
1579 -0.005062261270359159 -7.999827770097193 -0.005054860352538526 -7.999209141591573
1580 -0.005065447767265141 -8.004893217864458 -0.005061449366621673 -8.004270590958194
1581 -0.00506434915587306 -8.009957567020331 -0.005062982812523842 -8.009333573770718
1582 -0.005063757672905922 -8.015021324693237 -0.005063803098164499 -8.014397376868882
1583 -0.005064858286641538 -8.020086182979878 -0.005068883090279997 -8.019466259959161
1584 -0.005063843028619885 -8.025150026008497 -0.005063399486243725 -8.024529659445404
1585 -0.005066264420747757 -8.030216290429244 -0.005074207950383425 -8.029603867395787
1586 -0.005063723144121468 -8.035280013573367 -0.005062317568808794 -8.034666184964596
1587 -0.005063877580687404 -8.040343891154054 -0.0050635124323889615 -8.039729697396986
1588 -0.005063802376389504 -8.045407693530443 -0.005064115673303604 -8.044793813070289
1589 -0.0050641875714063644 -8.05047188110185 -0.005065424460917711 -8.049859237531207
1590 -0.005064233066514134 -8.055536114168364 -0.0050632204627618195 -8.05492245799397
1591 -0.005063829198479653 -8.060599943366844 -0.005062555614858866 -8.059985013608829
1592 -0.005063243280164898 -8.06566318664701 -0.005064499331638217 -8.065049512940467
1593 -0.0050633363891392945 -8.070726523036148 -0.0050608393503353 -8.070110352290802
1594 -0.005063220835290849 -8.07578974387144 -0.00506088666152209 -8.075171238952324
1595 -0.005066336365416646 -8.080856080236856 -0.005053282505832613 -8.080224521458156
1596 -0.0050644502509385346 -8.085920530487794 -0.005066001624800265 -8.085290523082957
1597 -0.005064253928139806 -8.090984784415934 -0.005063810502178967 -8.090354333585136
1598 -0.005064345989376306 -8.09604913040531 -0.005065990169532597 -8.095420323754668
1599 -0.005063502350822091 -8.101112632756132 -0.005062248464673758 -8.100482572219342
1600 -0.00506409564986825 -8.106176728406 -0.0050650951219722625 -8.105547667341314
1601 -0.0050681853666901585 -8.11124491377269 -0.0050891068065539 -8.110636774147869
1602 -0.005063841142691672 -8.116308754915382 -0.005063229450024664 -8.115700003597894
1603 -0.005063588917255402 -8.121372343832638 -0.00506370603106916 -8.120763709628964
1604 -0.005063387472182513 -8.12643573130482 -0.0050636028405278925 -8.125827312469491
1605 -0.005063391453586519 -8.131499122758406 -0.005063351523131132 -8.130890663992622
1606 -0.0050634529907256365 -8.136562575749132 -0.005063467007130384 -8.135954130999751
1607 -0.005063416436314583 -8.141625992185446 -0.005063562863506376 -8.141017693863258
1608 -0.005063337343744934 -8.146689329529192 -0.005063240393064916 -8.146080934256323
1609 -0.005063702119514346 -8.151753031648706 -0.005063754436559975 -8.151144688692883
1610 -0.005063330661505461 -8.156816362310211 -0.005063143116421998 -8.156207831809304
1611 -0.005063482047989965 -8.161879844358202 -0.00506328500341624 -8.16127111681272
1612 -0.005063677602447569 -8.166943521960649 -0.005063470825552941 -8.166334587638273
1613 -0.005063370685093105 -8.172006892645742 -0.005063650291413068 -8.171398237929687
1614 -0.005063585005700588 -8.177070477651442 -0.0050632601603865625 -8.176461498090074
1615 -0.0050633774604648355 -8.182133855111907 -0.005063187633641064 -8.181524685723716
1616 -0.005063576181419194 -8.187197431293326 -0.005064335186034441 -8.18658902090975
1617 -0.005063646798953414 -8.19226107809228 -0.005062970565631986 -8.191651991475382
1618 -0.005063779768534005 -8.197324857860814 -0.0050684557994827625 -8.196720447274865
1619 -0.00506313235964626 -8.20238799022046 -0.00506476426962763 -8.201785211544493
1620 -0.005063411849550903 -8.207451402070012 -0.005063103325664997 -8.206848314870157
1621 -0.005063353222794831 -8.212514755292807 -0.005065487790852785 -8.21191380266101
1622 -0.005062865861691535 -8.217577621154499 -0.005063497112132609 -8.216977299773143
1623 -0.005063407565467059 -8.222641028719966 -0.005062667769379914 -8.222039967542523
1624 -0.005063446471467614 -8.227704475191434 -0.005063747754320502 -8.227103715296844
1625 -0.005063410196453333 -8.232767885387887 -0.0050639881985262035 -8.232167703495369
1626 -0.005063824844546616 -8.237831710232433 -0.00506165639963001 -8.237229359894998
1627 -0.005063481093384325 -8.242895191325816 -0.005063942726701498 -8.2422933026217
1628 -0.00506339524872601 -8.247958586574542 -0.005062704277224839 -8.247356006898926
1629 -0.0050637239124625925 -8.253022310487005 -0.005074100033380091 -8.252430106932305
1630 -0.00506365557666868 -8.258085966063673 -0.005063848709687591 -8.257493955641992
1631 -0.0050630087964236735 -8.263148974860096 -0.0050647687166929245 -8.262558724358685
1632 -0.005063081299886108 -8.268212056159982 -0.005063415714539587 -8.267622140073225
1633 -0.005063207191415131 -8.273275263351398 -0.0050263244193047285 -8.27264846449253
1634 -0.005064246687106788 -8.278339510038505 -0.0050648660864681 -8.277713330578997
1635 -0.005064224824309349 -8.283403734862814 -0.005064236116595566 -8.282777566695593
1636 -0.0050640110159292815 -8.288467745878743 -0.0050643635215237735 -8.287841930217116
1637 -0.005064265453256667 -8.293532011332 -0.005064108455553651 -8.292906038672669
1638 -0.005063912202604115 -8.298595923534604 -0.005063837417401374 -8.29796987609007
1639 -0.005064217792823911 -8.303660141327429 -0.005064980662427843 -8.303034856752499
1640 -0.00506414680276066 -8.30872428813019 -0.005062994221225381 -8.308097850973724
1641 -0.005064841802231967 -8.313789129932422 -0.005062509630806744 -8.313160360604531
1642 -0.005063199764117598 -8.31885232969654 -0.005067477258853615 -8.318227837863384
1643 -0.0050642183283343915 -8.323916548024874 -0.005064997891895473 -8.32329283575528
1644 -0.005063795833848417 -8.328980343858722 -0.005064451321959496 -8.32835728707724
1645 -0.00506294728256762 -8.33404329114129 -0.005066707218065858 -8.333423994295307
1646 -0.0050638354616239665 -8.339107126602913 -0.00506333434022963 -8.338487328635537
1647 -0.005063624633476138 -8.344170751236389 -0.0050585220335051416 -8.343545850669042
1648 -0.005063973530195653 -8.349234724766584 -0.005064303101971745 -8.348610153771013
1649 -0.005063898861408234 -8.354298623627992 -0.005063564819283784 -8.353673718590297
1650 -0.005064110574312508 -8.359362734202305 -0.0050649426877498625 -8.358738661278046
1651 -0.0050636546453461054 -8.36442638884765 -0.005064570996910334 -8.363803232274957
1652 -0.005063990713097155 -8.369490379560748 -0.00506326041650027 -8.368866492691458
1653 -0.005062565370462835 -8.37455294493121 -0.005054745613597334 -8.373921238305055
1654 -0.005063791805878281 -8.379616736737088 -0.005063636973500252 -8.378984875278555
1655 -0.005063364701345563 -8.384680101438434 -0.005061080399900675 -8.384045955678456
1656 -0.005064157769083977 -8.389744259207518 -0.005063131009228528 -8.389109086687684
1657 -0.005064038932323456 -8.394808298139841 -0.0050627232762053605 -8.39417180996389
1658 -0.005064144660718739 -8.39987244280056 -0.005056889960542321 -8.399228699924432
1659 -0.005064022704027593 -8.404936465504587 -0.005064409715123475 -8.404293109639555
1660 -0.005064073158428073 -8.410000538663015 -0.005064580589532852 -8.409357690229088
1661 -0.005062547442503273 -8.415063086105517 -0.005066962307319045 -8.414424652536407
1662 -0.005063331639394164 -8.420126417744912 -0.005065892962738872 -8.419490545499146
1663 -0.0050653630634769796 -8.425191780808388 -0.005071576219052076 -8.424562121718198
1664 -0.005063517414964735 -8.430255298223353 -0.005063641676679253 -8.429625763394878
1665 -0.005064159701578319 -8.435319457924932 -0.005064802896231413 -8.43469056629111
1666 -0.005063496530056 -8.440382954454988 -0.005062909470871091 -8.43975347576198
1667 -0.00506453700363636 -8.445447491458625 -0.005064350948669016 -8.444817826710649
1668 -0.005063864565454423 -8.450511356024078 -0.005063669779337943 -8.449881496489986
1669 -0.0050635633058846 -8.455574919329964 -0.005062866420485079 -8.45494436291047
1670 -0.005062840948812664 -8.460637760278777 -0.005065225111320615 -8.46000958802179
1671 -0.005063646659255028 -8.465701406938033 -0.005062879691831767 -8.465072467713622
1672 -0.005063520697876811 -8.47076492763591 -0.005067550577223301 -8.470140018290845
1673 -0.0050636912696063515 -8.475828618905517 -0.005063831061124802 -8.47520384935197
1674 -0.005062801856547594 -8.480891420762065 -0.005057746218517423 -8.480261595570488
1675 -0.0050628796685487035 -8.485954300430613 -0.005066557764075696 -8.485328153334564
1676 -0.005063755647279322 -8.491018056077893 -0.005063790339045226 -8.49039194367361
1677 -0.005063498811796308 -8.49608155488969 -0.005066952714696526 -8.495458896388305
1678 -0.00506395697593689 -8.501145511865627 -0.005062255193479359 -8.500521151581784
1679 -0.005063939932733774 -8.50620945179836 -0.005062995268963278 -8.505584146850747
1680 -0.005063710198737681 -8.511273161997098 -0.0050646725576370955 -8.510648819408384
1681 -0.005063777766190469 -8.516336939763288 -0.005061559844762087 -8.515710379253147
1682 -0.005063421558588743 -8.521400361321877 -0.005063029285520315 -8.520773408538666
1683 -0.005064024636521935 -8.526464385958398 -0.005064768064767122 -8.525838176603433
1684 -0.005063549778424203 -8.531527935736822 -0.005063618184067309 -8.5309017947875
1685 -0.005063471570611 -8.536591407307434 -0.005063964729197323 -8.535965759516698
1686 -0.005062699341215194 -8.541654106648648 -0.00506637073121965 -8.541032130247917
1687 -0.0050635588821023704 -8.546717665530752 -0.005063767218962312 -8.546095897466879
1688 -0.005063508986495435 -8.551781174517247 -0.005063134781084955 -8.551159032247964
1689 -0.005063953902572393 -8.55684512841982 -0.005063287331722677 -8.556222319579687
1690 -0.005063626309856772 -8.561908754729677 -0.005063930293545127 -8.561286249873232
1691 -0.0050634260987862945 -8.566972180828463 -0.005063471826724708 -8.566349721699957
1692 -0.005063520581461489 -8.572035701409925 -0.005057372176088393 -8.571407093876045
1693 -0.0050636677537113425 -8.577099369163637 -0.0050654341233894225 -8.576472527999435
1694 -0.005063697299920023 -8.582163066463558 -0.005063461419194937 -8.58153598941863
1695 -0.005064017488621175 -8.587227083952179 -0.0050653130514547225 -8.586601302470084
1696 -0.005066089238971472 -8.59229317319115 -0.005077380337752402 -8.591678682807837
1697 -0.005064631579443812 -8.597357804770594 -0.0050651500932872295 -8.596743832901124
1698 -0.005063421675004065 -8.602421226445598 -0.005062840925529599 -8.601806673826653
1699 -0.0050637101288884875 -8.607484936574487 -0.005065381806343794 -8.606872055632996
1700 -0.0050633765757083895 -8.612548313150196 -0.005056150536984205 -8.61192820616998
1701 -0.005063405307009816 -8.617611718457205 -0.005064215580932796 -8.616992421750913
1702 -0.0050631585530936715 -8.622674877010299 -0.0050634921994060274 -8.62205591395032
1703 -0.005063705425709486 -8.627738582436008 -0.005063596996478736 -8.627119510946798
1704 -0.005063453293405473 -8.632802035729414 -0.005063752201385796 -8.632183263148184
1705 -0.00506379574071616 -8.63786583147013 -0.005063471687026322 -8.63724673483521
1706 -0.005063398182392121 -8.642929229652522 -0.005063928267918527 -8.64231066310313
1707 -0.005063180043362081 -8.647992409695883 -0.005065713217481971 -8.647376376320612
1708 -0.005063324514776468 -8.653055734210659 -0.00506334281526506 -8.652439719135877
1709 -0.005063345097005368 -8.658119079307664 -0.005060510872863233 -8.65750023000874
1710 -0.005062925512902439 -8.663182004820566 -0.00506011787801981 -8.66256034788676
1711 -0.005063756834715605 -8.668245761655282 -0.005066627962514758 -8.667626975849275
1712 -0.005063236691057682 -8.67330899834634 -0.00506584020331502 -8.67269281605259
1713 -0.005063564796000719 -8.67837256314234 -0.005064792954362929 -8.677757609006953
1714 -0.005063092103227973 -8.683435655245567 -0.005061856587417424 -8.68281946559437
1715 -0.00506361520383507 -8.688499270449402 -0.005063845566473902 -8.687883311160844
1716 -0.005061410344205796 -8.693560680793608 -0.005056321946904063 -8.692939633107748
1717 -0.005063308961689472 -8.698623989755298 -0.00506666386500001 -8.698006296972748
1718 -0.005063404189422726 -8.70368739394472 -0.005063995020464063 -8.703070291993212
1719 -0.005063675553537905 -8.708751069498259 -0.00506442419718951 -8.708134716190402
1720 -0.0050637007923796775 -8.71381477029064 -0.005065710982307792 -8.71320042717271
1721 -0.00506363061722368 -8.718878400907863 -0.005066396924667061 -8.718266824097377
1722 -0.005063638067804277 -8.723942038975668 -0.005064647505059838 -8.723331471602437
1723 -0.0050638536689803 -8.729005892644649 -0.005056083435192704 -8.72838755503763
1724 -0.005063950619660318 -8.73406984326431 -0.005064459796994924 -8.733452014834624
1725 -0.005063788313418627 -8.739133631577728 -0.005064094788394868 -8.738516109623019
1726 -0.005063220229931176 -8.74419685180766 -0.00506125355605036 -8.74357736317907
1727 -0.005064472765661776 -8.749261324573322 -0.005059999856166541 -8.748637363035236
1728 -0.00506360474973917 -8.754324929323062 -0.005063261487521231 -8.753700624522757
1729 -0.0050642463145777585 -8.75938917563764 -0.005060347053222359 -8.75876097157598
1730 -0.005070464103482664 -8.764459639741123 -0.005081250169314444 -8.763842221745294
1731 -0.005063132615759969 -8.769522772356883 -0.005064484337344766 -8.768906706082639
1732 -0.005063333921134472 -8.774586106278017 -0.005063415644690395 -8.773970121727329
1733 -0.005063352175056934 -8.779649458453074 -0.005063272453844548 -8.779033394181173
1734 -0.0050636988831684 -8.784713157336242 -0.005062942951917648 -8.784096337133091
1735 -0.005063629942014813 -8.789776787278257 -0.0050633316161110995 -8.789159668749202
1736 -0.005063753132708371 -8.794840540410965 -0.005065482598729432 -8.79422515134793
1737 -0.005063431803137064 -8.799903972214102 -0.0050721312640234825 -8.799297282611954
1738 -0.005063290055841207 -8.804967262269942 -0.005063832504674792 -8.80436111511663
1739 -0.005063239810988307 -8.81003050208093 -0.0050635400228202345 -8.80942465513945
1740 -0.00506331636570394 -8.815093818446634 -0.005063236528076232 -8.814487891667527
1741 -0.005063465679995716 -8.82015728412663 -0.005060493480414152 -8.819548385147941
1742 -0.005064564617350697 -8.82522184874398 -0.005058680940419435 -8.82460706608836
1743 -0.005063844728283584 -8.830285693472264 -0.005064490111544728 -8.829671556199905
1744 -0.005063552665524185 -8.835349246137788 -0.005064449785277247 -8.834736005985182
1745 -0.005063671502284706 -8.840412917640073 -0.005060643027536571 -8.839796649012719
1746 -0.005065815430134535 -8.845478733070207 -0.005062543367967009 -8.844859192380685
1747 -0.0050635945051908495 -8.850542327575399 -0.005064079677686096 -8.849923272058371
1748 -0.005063987360335887 -8.855606314935734 -0.0050646265037357805 -8.854987898562106
1749 -0.005063813785091043 -8.860670128720825 -0.005063341464847326 -8.860051240026953
1750 -0.005063411570154131 -8.865733540290979 -0.00505933549720794 -8.865110575524161
1751 -0.0050636546453461054 -8.870797194936324 -0.005063804867677391 -8.87017438039184
1752 -0.005063772085122764 -8.875860967021447 -0.0050633295904845 -8.875237709982324
1753 -0.0050646072486415505 -8.880925574270089 -0.0050590929575264456 -8.880296802939851
1754 -0.005063698487356305 -8.885989272757445 -0.005064134765416384 -8.885360937705267
1755 -0.0050638971850275995 -8.891053169942474 -0.005064318142831326 -8.890425255848099
1756 -0.005063994484953582 -8.896117164427427 -0.0050651028519496325 -8.895490358700048
1757 -0.005062910565175116 -8.901180074992602 -0.005056207720190287 -8.900546566420239
1758 -0.005063860490918159 -8.90624393548352 -0.005063047679141164 -8.90560961409938
1759 -0.005064116977155209 -8.911308052460676 -0.005063365586102009 -8.910672979685481
1760 -0.005062698805704713 -8.916370751266381 -0.005070404708385467 -8.915743384393867
1761 -0.005063472618348897 -8.92143422388473 -0.005061012646183372 -8.920804397040051
1762 -0.005063731176778674 -8.92649795506151 -0.005063707008957863 -8.925868104049009
1763 -0.005063997791148722 -8.93156195285266 -0.005064423894509673 -8.930932527943519
1764 -0.005064128106459976 -8.936626080959119 -0.005064759822562337 -8.935997287766082
1765 -0.005063592875376344 -8.941689673834496 -0.005061480775475502 -8.941058768541557
1766 -0.005059168627485633 -8.946748842461982 -0.005065571563318372 -8.946124340104875
1767 -0.005063368217088282 -8.951812210679071 -0.005065232538618148 -8.951189572643493
1768 -0.005063409986905754 -8.956875620665977 -0.005063552502542734 -8.956253125146036
1769 -0.005063859815709293 -8.961939480481687 -0.005064889928326011 -8.961318015074362
1770 -0.005062047764658928 -8.967001528246346 -0.005070636584423483 -8.966388651658786
1771 -0.005063624121248722 -8.972065152367595 -0.005064002727158368 -8.971452654385944
1772 -0.0050633516628295185 -8.977128504030425 -0.005063125723972916 -8.976515780109917
1773 -0.005063004791736603 -8.982191508822162 -0.005064080329611897 -8.98157986043953
1774 -0.00506314835511148 -8.987254657177273 -0.005070170923136175 -8.986650031362666
1775 -0.005062858201563358 -8.992317515378836 -0.005062026530504226 -8.99171205789317
1776 -0.005063212173990905 -8.997380727552827 -0.005059043993242085 -8.996771101886413
1777 -0.005063561722636223 -9.002444289275463 -0.005067868554033339 -9.001838970440446
1778 -0.005060659069567919 -9.00750494834503 -0.005068266671150923 -9.006907237111596
1779 -0.005062544671818614 -9.01256749301685 -0.0050597636261954905 -9.011967000737792
1780 -0.005063610477373004 -9.017631103494223 -0.005063926405273378 -9.017030927143066
1781 -0.005063105910085142 -9.022694209404309 -0.005063239089213312 -9.02209416623228
1782 -0.0050631015794351695 -9.027757310983743 -0.005061648017726838 -9.027155814250007
1783 -0.005064927064813674 -9.032822238048556 -0.005073337140493095 -9.0322291513905
1784 -0.0050631282851099964 -9.037885366333667 -0.005063746147789061 -9.037292897538288
1785 -0.0050630270736292 -9.042948393407295 -0.005063809826970101 -9.042356707365258
1786 -0.0050631863297894595 -9.048011579737084 -0.0050639762775972486 -9.047420683642855
1787 -0.005062087555415928 -9.0530736672925 -0.005059248744510114 -9.052479932387365
1788 -0.005063149449415505 -9.058136816741916 -0.005064619542099536 -9.057544551929466
1789 -0.0050628868164494635 -9.063199703558366 -0.005063879047520458 -9.062608430976987
1790 -0.005063548590987921 -9.068263252149354 -0.005070990906096995 -9.067679421883083
1791 -0.0050626610405743126 -9.073325913189928 -0.005065699620172381 -9.072745121503255
1792 -0.005062925955280661 -9.078388839145209 -0.005062940763309598 -9.077808062266564
1793 -0.005062701017595828 -9.083451540162805 -0.0050620321650058035 -9.08287009443157
1794 -0.005062494147568941 -9.088514034310375 -0.005063879932276904 -9.087933974363846
1795 -0.005062970262952149 -9.093577004573326 -0.005063281580805779 -9.092997255944653
1796 -0.0050628179451450706 -9.098639822518471 -0.005058362078852951 -9.098055618023505
1797 -0.005062411050312221 -9.103702233568784 -0.005065030697733164 -9.103120648721237
1798 -0.005062613566406071 -9.10876484713519 -0.005061275605112314 -9.108181924326349
1799 -0.005062430654652417 -9.113827277789841 -0.005062652751803398 -9.113244577078152
1800 -0.005063293152488768 -9.11889057094233 -0.005062861740589142 -9.118307438818741
1801 -0.005063146073371172 -9.123953717015702 -0.005062969122081995 -9.123370407940824
1802 -0.005063800630159676 -9.129017517645861 -0.0050646169809624554 -9.128435024921787
1803 -0.0050635503372177485 -9.134081067983079 -0.005064313649199903 -9.133499338570987
1804 -0.005063443887047469 -9.139144511870127 -0.0050662040244787935 -9.138565542595465
1805 -0.005062558688223362 -9.14420707055835 -0.005059161386452615 -9.143624703981917
1806 -0.005063118226826191 -9.149270188785176 -0.0050640341360121965 -9.14868873811793
1807 -0.00506310691125691 -9.154333295696432 -0.005062531749717891 -9.153751269867648
1808 -0.0050629414152354 -9.159396237111668 -0.005056596104986965 -9.158807865972635
1809 -0.005063447309657932 -9.164459684421326 -0.005062322528101504 -9.163870188500736
1810 -0.005063666310161352 -9.169523350731486 -0.00506529298145324 -9.168935481482189
1811 -0.0050631147809326645 -9.17458646551242 -0.005062342458404601 -9.173997823940594
1812 -0.00506457241717726 -9.179651037929597 -0.005096382042393088 -9.179094205982986
1813 -0.005062604625709355 -9.184713642555307 -0.005060503678396344 -9.184154709661383
1814 -0.005062806862406432 -9.189776449417714 -0.005062801134772599 -9.189217510796157
1815 -0.005062815244309604 -9.194839264662024 -0.005063541559502482 -9.19428105235566
1816 -0.005063139414414763 -9.199902404076438 -0.005064119398593902 -9.199345171754253
1817 -0.005062577477656305 -9.204964981554093 -0.00504845806863159 -9.204393629822885
1818 -0.005063188704662025 -9.210028170258756 -0.005066043022088707 -9.209459672844973
1819 -0.005063114361837507 -9.215091284620593 -0.005062334495596588 -9.21452200734057
1820 -0.005063378345221281 -9.220154662965815 -0.005063136550597846 -9.219585143891168
1821 -0.005062554590404033 -9.225217217556219 -0.005056648585014045 -9.224641792476183
1822 -0.0050633932463824746 -9.230280610802602 -0.0050642435438930985 -9.229706036020076
1823 -0.0050628446508198975 -9.235343455453421 -0.005063699861057103 -9.234769735881134
1824 -0.0050633974140509965 -9.240406852867473 -0.005067841382697225 -9.239837577263831
1825 -0.005063212662935257 -9.245470065530409 -0.005062834732234478 -9.244900411996065
1826 -0.005063183815218508 -9.250533249345628 -0.005063740164041519 -9.249964152160107
1827 -0.00506365264300257 -9.25559690198863 -0.005064470111392438 -9.2550286222715
1828 -0.005063030403107405 -9.260659932391738 -0.005062380456365645 -9.260091002727865
1829 -0.005063206213526428 -9.265723138605264 -0.005062978179194033 -9.265153980907058
1830 -0.005062834173440933 -9.270785972778704 -0.005063069658353925 -9.270217050565412
1831 -0.005063076084479689 -9.275849048863183 -0.0050632927101105455 -9.275280343275522
1832 -0.005063012498430908 -9.280912061361613 -0.005063006700947881 -9.28034334997647
1833 -0.005063077877275645 -9.28597513923889 -0.005063405632972718 -9.285406755609442
1834 -0.005062727862969041 -9.291037867101858 -0.005063405935652554 -9.290470161545095
1835 -0.005063185701146722 -9.296101052803005 -0.005064463405869901 -9.295534624950964
1836 -0.0050635215593501925 -9.301164574362355 -0.005070347478613258 -9.300604972429577
1837 -0.005062988051213324 -9.306227562413568 -0.0050639115739613775 -9.305668884003538
1838 -0.005062112188898027 -9.311289674602467 -0.005052509508095682 -9.310721393511633
1839 -0.005063069541938603 -9.316352744144405 -0.005063028493896127 -9.31578442200553
1840 -0.005063136643730104 -9.321415880788136 -0.00506326814647764 -9.320847690152007
1841 -0.00506313203368336 -9.32647901282182 -0.005063176923431456 -9.32591086707544
1842 -0.0050631424644961955 -9.331542155286316 -0.00506280567497015 -9.33097367275041
1843 -0.005063006887212396 -9.336605162173528 -0.005063326703384519 -9.336036999453794
1844 -0.005063417577184736 -9.341668579750714 -0.00506377590354532 -9.34110077535734
1845 -0.005063296109437942 -9.34673187586015 -0.005063433153554797 -9.346164208510896
1846 -0.0050629514269530775 -9.351794827287105 -0.005064802314154804 -9.351229010825051
1847 -0.005061777029186487 -9.356856604316292 -0.005065847188234329 -9.356294858013285
1848 -0.0050630081910640005 -9.361919612507355 -0.005063505773432553 -9.361358363786717
1849 -0.005062724812887609 -9.366982337320243 -0.005059646745212376 -9.36641801053193
1850 -0.005063147749751806 -9.372045485069995 -0.005062975501641631 -9.371480986033571
1851 -0.0050629521254450085 -9.37710843719544 -0.005061145732179284 -9.376542131765751
1852 -0.005062800459563732 -9.382171237655005 -0.005060773575678468 -9.38160290534143
1853 -0.005062048812396825 -9.387233286467401 -0.005055272229947149 -9.386658177571377
1854 -0.005062994104810059 -9.39229628057221 -0.005062222387641669 -9.391720399959018
1855 -0.005063434410840273 -9.39735971498305 -0.005063161812722683 -9.396783561771741
1856 -0.005063387961126864 -9.402423102944176 -0.005063142231665552 -9.401846704003407
1857 -0.005063107353635132 -9.407486210297812 -0.005059647676534951 -9.406906351679943
1858 -0.005063548497855663 -9.412549758795667 -0.005063985893502832 -9.411970337573447
1859 -0.005063225165940821 -9.417612983961607 -0.005063122976571322 -9.417033460550018
1860 -0.005063694808632136 -9.42267667877024 -0.005063920165412128 -9.42209738071543
1861 -0.005063949944451451 -9.427740628714691 -0.0050603234441950916 -9.427157704159624
1862 -0.005063581420108676 -9.4328042101348 -0.00506304285954684 -9.432220747019171
1863 -0.0050617890199646355 -9.437865999154765 -0.005065540387295187 -9.437286287406467
1864 -0.005064155254513025 -9.442930154409277 -0.0050633271457627416 -9.44234961455223
1865 -0.005063524888828397 -9.447993679298106 -0.005063623283058405 -9.447413237835288
1866 -0.005063489032909274 -9.453057168331016 -0.005064770882017911 -9.452478008717307
1867 -0.005063435644842684 -9.458120603975859 -0.005062747048214078 -9.457540755765521
1868 -0.005064418655820191 -9.463185022631679 -0.005064940545707941 -9.462605696311229
1869 -0.005062035471200943 -9.46824705810288 -0.005066904029808939 -9.467672600341038
1870 -0.00506404519546777 -9.473311103298348 -0.005067407921887934 -9.472740008262926
1871 -0.005063389660790563 -9.478374492959139 -0.005065554217435419 -9.477805562480361
1872 -0.005062706954777241 -9.483437199913917 -0.0050594699801877144 -9.482865032460548
1873 -0.0050631189486011864 -9.488500318862519 -0.005061384686268866 -9.487926417146817
1874 -0.005063644400797785 -9.493563963263316 -0.005069361533969641 -9.492995778680786
1875 -0.0050631053512915965 -9.498627068614608 -0.005063489405438304 -9.498059268086225
1876 -0.0050615713000297545 -9.503688639914637 -0.005066332360729575 -9.503125600446955
1877 -0.005063117621466518 -9.508751757536103 -0.005065308534540236 -9.508190908981495
1878 -0.005062969354912639 -9.513814726891017 -0.005062002525664866 -9.513252911507161
1879 -0.005063145211897791 -9.518877872102914 -0.005065190163441003 -9.518318101670602
1880 -0.00506377462297678 -9.523941646725891 -0.005046013207174837 -9.523364114877776
1881 -0.005063599022105336 -9.529005245747996 -0.0050630473997443914 -9.52842716227752
1882 -0.0050636921543627976 -9.534068937902358 -0.0050635812105610965 -9.53349074348808
1883 -0.005063489452004433 -9.539132427354362 -0.005063479300588369 -9.538554222788669
1884 -0.005063467123545706 -9.544195894477907 -0.005059571261517704 -9.543613794050186
1885 -0.005063599697314203 -9.549259494175221 -0.005063775856979191 -9.548677569907165
1886 -0.0050647297175601125 -9.554324223892781 -0.005070551834069193 -9.553748121741235
1887 -0.005063404585234821 -9.559387628478015 -0.005063876672647893 -9.558811998413882
1888 -0.005063109332695603 -9.564450737810711 -0.005064953258261085 -9.563876951672142
1889 -0.005063837463967502 -9.56951457527468 -0.005065871542319656 -9.568942823214462
1890 -0.005062930355779827 -9.57457750563046 -0.0050636792555451395 -9.574006502470008
1891 -0.005063304910436273 -9.579640810540896 -0.005064180749468505 -9.579070683219475
1892 -0.005062823160551488 -9.584703633701448 -0.005059165228158235 -9.584129848447633
1893 -0.005063407705165446 -9.589767041406613 -0.005063792085275054 -9.589193640532908
1894 -0.005063271429389715 -9.594830312836002 -0.005064129596576095 -9.594257770129484
1895 -0.0050675491336733105 -9.599897861969676 -0.005095915286801755 -9.599353685416286
1896 -0.005062897992320359 -9.604960759961997 -0.005062632681801915 -9.604416318098089
1897 -0.005062840087339282 -9.610023600049336 -0.005062684742733836 -9.609479002840823
1898 -0.005062975105829537 -9.615086575155166 -0.005063262488692999 -9.614542265329517
1899 -0.005062942090444267 -9.62014951724561 -0.005062931030988693 -9.619605196360505
1900 -0.005062672356143594 -9.625212189601752 -0.005062640947289765 -9.624667837307795
1901 -0.005062944418750703 -9.630275134020502 -0.005063497624360025 -9.629731334932154
1902 -0.005062944907695055 -9.635338078928198 -0.005062679760158062 -9.634794014692313
1903 -0.0050627939403057095 -9.640400872868504 -0.005062479176558554 -9.639856493868871
1904 -0.005062957829795778 -9.6454638306983 -0.005062550934962928 -9.644919044803833
1905 -0.005063154525123537 -9.650526985223424 -0.005063412245362997 -9.649982457049196
1906 -0.005063087469898165 -9.655590072693322 -0.005052016023546458 -9.655034473072742
1907 -0.005063123977743089 -9.660653196671065 -0.00506284898146987 -9.660097322054213
1908 -0.005063243047334254 -9.6657164397184 -0.00506301592104137 -9.665160337975255
1909 -0.005063366121612489 -9.670779805840013 -0.005062687885947525 -9.670223025861203
1910 -0.005063356412574649 -9.675843162252587 -0.005063070775941014 -9.675286096637144
1911 -0.005063613387756049 -9.680906775640343 -0.00506436254363507 -9.68035045918078
1912 -0.005063626449555159 -9.685970402089898 -0.005062683555297554 -9.685413142736078
1913 -0.005062728701159358 -9.691033130791057 -0.005061387969180942 -9.69047453070526
1914 -0.005063268519006669 -9.696096399310063 -0.005063389544375241 -9.695537920249635
1915 -0.005063176434487104 -9.70115957574455 -0.005065500224009156 -9.700603420473644
1916 -0.005062967096455396 -9.706222542841004 -0.005062938295304775 -9.70566635876895
1917 -0.005063317553140223 -9.711285860394145 -0.005062664835713803 -9.710729023604664
1918 -0.0050625677686184645 -9.716348428162764 -0.005062618153169751 -9.715791641757834
1919 -0.005063044116832316 -9.721411472279597 -0.005062701995484531 -9.720854343753318
1920 -0.0050627675373107195 -9.726474239816907 -0.0050633374834433195 -9.725917681236762
1921 -0.005062901298515499 -9.731537141115423 -0.005062830867245793 -9.730980512104008
1922 -0.0050637027714401485 -9.736600843886864 -0.005067750602029264 -9.736048262706037
1923 -0.005062649771571159 -9.741663493658434 -0.005058787832967937 -9.741107050539005
1924 -0.005063048074953258 -9.746726541733388 -0.005063893133774399 -9.74617094367278
1925 -0.005062836362048984 -9.751789378095436 -0.00506050274707377 -9.751231446419855
1926 -0.005065228347666562 -9.756854606443103 -0.005051301885396242 -9.756282748305251
1927 -0.005063863564282655 -9.761918470007386 -0.005062983860261739 -9.761345732165513
1928 -0.0050637205364182595 -9.766982190543803 -0.00506454820279032 -9.766410280368303
1929 -0.005063612316735089 -9.77204580286054 -0.0050642009591683745 -9.771474481327472
1930 -0.0050635797204449775 -9.777109382580985 -0.00506354458630085 -9.776538025913773
1931 -0.005058740568347275 -9.782168123149333 -0.005043169786222279 -9.781581195699996
1932 -0.005063857370987535 -9.787231980520321 -0.005063278786838055 -9.786644474486835
1933 -0.00506406829226762 -9.792296048812588 -0.005064504221081734 -9.791708978707916
1934 -0.00506386710330844 -9.797359915915896 -0.005063848034478724 -9.796772826742394
1935 -0.005063987476751209 -9.802423903392647 -0.005064824456349015 -9.801837651198744
1936 -0.005063911504112184 -9.80748781489676 -0.005063383816741407 -9.806901035015485
1937 -0.005063775670714676 -9.812551590567475 -0.005065039778128266 -9.811966074793613
1938 -0.00506335673853755 -9.817614947306012 -0.005061803781427443 -9.81702787857504
1939 -0.005063040903769434 -9.822677988209781 -0.005063053662888705 -9.822090932237929
1940 -0.005064327968284488 -9.827742316178066 -0.005063299997709691 -9.827154232235639
1941 -0.005063999234698713 -9.832806315412764 -0.005057192640379071 -9.832211424876018
1942 -0.00506408317014575 -9.83787039858291 -0.0050640083383768795 -9.837275433214394
1943 -0.0050642107846215366 -9.84293460936753 -0.005063512059859931 -9.842338945274253
1944 -0.005063778231851756 -9.847998387599382 -0.0050627616699785 -9.847401706944233
1945 -0.00506430109962821 -9.85306268869901 -0.005060802237130702 -9.852462509181363
1946 -0.005063988268375397 -9.858126676967386 -0.005066344933584333 -9.857528854114948
1947 -0.005063974461518228 -9.863190651428903 -0.0050637631211429834 -9.862592617236091
1948 -0.005064099887385964 -9.86825475131629 -0.005064168968237937 -9.867656786204329
1949 -0.005063539138063788 -9.873318290454353 -0.005066116154193878 -9.872722902358522
1950 -0.00506406482309103 -9.878382355277445 -0.0050617098342627285 -9.877784612192784
1951 -0.005064148805104196 -9.88344650408255 -0.00506354016251862 -9.882848152355303
1952 -0.005063952039927244 -9.888510456122477 -0.005059714522212743 -9.887907866877516
1953 -0.005064290622249246 -9.893574746744726 -0.005063775763846934 -9.892971642641363
1954 -0.0050642088055610655 -9.898638955550286 -0.0050655124243348835 -9.898037155065698
1955 -0.0050641352776437994 -9.90370309082793 -0.005063205747865141 -9.903100360813562
1956 -0.0050641209818422794 -9.908767211809772 -0.00506209337618202 -9.908162454189744
1957 -0.0050640393979847435 -9.913831251207757 -0.005063903401605785 -9.91322635759135
1958 -0.005064223916269839 -9.918895475124026 -0.005063827475532889 -9.918290185066883
1959 -0.00506408114451915 -9.923959556268546 -0.005064125824719668 -9.923354310891604
1960 -0.005063866567797959 -9.929023422836345 -0.005064124916680157 -9.928418435808284
1961 -0.005063967290334403 -9.93408739012668 -0.005063943983986974 -9.933482379792272
1962 -0.005063992692157626 -9.939151382818837 -0.005063789454288781 -9.93854616924656
1963 -0.00506390577647835 -9.944215288595315 -0.005063918419182301 -9.943610087665743
1964 -0.005063611757941544 -9.949278900353256 -0.005062774382531643 -9.948672862048275
1965 -0.0050637934822589156 -9.954342693835516 -0.0050644087838009 -9.953737270832075
1966 -0.00506348090711981 -9.959406174742636 -0.005061789043247699 -9.958799059875323
1967 -0.005064946855418384 -9.964471121598054 -0.0050672573735937474 -9.963866317248916
1968 -0.005064068594947457 -9.969535190193001 -0.005069732503034175 -9.968936049751951
1969 -0.005063830222934484 -9.974599020415935 -0.005063847405835986 -9.973999897157787
1970 -0.0050636721076443795 -9.97966269252358 -0.005063269869424403 -9.979063167027212
1971 -0.0050638083601370456 -9.984726500883717 -0.005063981981948018 -9.98412714900916
1972 -0.005063641909509897 -9.989790142793227 -0.0050641396548599 -9.989191288664019
1973 -0.005063677346333862 -9.99485382013956 -0.005063150078058243 -9.994254438742077
1974 -0.005066422536037863 -9.999920242675598 -0.0050502707017585635 -9.999304709443836
1975 -0.005064217420294881 -10.004984460095892 -0.00506394081749022 -10.004368650261325
1976 -0.005064329295419156 -10.01004878939131 -0.005064184218645096 -10.00943283447997
1977 -0.005063788057304919 -10.015112577448615 -0.0050633993931114675 -10.014496233873082
1978 -0.005064264149405062 -10.02017684159802 -0.005064472672529519 -10.019560706545612
1979 -0.0050646730465814475 -10.025241514644602 -0.00506718170363456 -10.024627888249245
1980 -0.005063971341587603 -10.03030548598619 -0.005064137652516365 -10.029692025901761
1981 -0.005064017605036497 -10.035369503591227 -0.0050633800448849796 -10.034755405946646
1982 -0.005062093399465084 -10.040431596990691 -0.005067187850363553 -10.039822593797009
1983 -0.005063743470236659 -10.045495340460928 -0.005063439626246691 -10.044886033423255
1984 -0.005063690291717648 -10.050559030752645 -0.005064363148994744 -10.04995039657225
1985 -0.005063627264462411 -10.055622658017107 -0.005064510740339756 -10.05501490731259
1986 -0.005064481403678656 -10.060687139420786 -0.005062049115076661 -10.060076956427666
1987 -0.005063630500808358 -10.065750769921594 -0.005062978505156935 -10.065139934932823
1988 -0.0050620213383808736 -10.070812791259975 -0.005069554643705487 -10.070209489576529
1989 -0.005063519533723593 -10.0758763107937 -0.005062837689183653 -10.075272327265713
1990 -0.005063798162154853 -10.080940108955854 -0.005063576507382095 -10.080335903773095
1991 -0.00506356256082654 -10.08600367151668 -0.005063500418327749 -10.085399404191422
1992 -0.0050637718522921205 -10.091067443368972 -0.005065787048079073 -10.0904651912395
1993 -0.005063814297318459 -10.096131257666292 -0.005065979901701212 -10.095531171141202
1994 -0.005063486588187516 -10.10119474425448 -0.0050634881015867 -10.10059465924279
1995 -0.005063442490063607 -10.106258186744544 -0.005062427232041955 -10.105657086474832
1996 -0.005063639441505075 -10.11132182618605 -0.005061286664567888 -10.110718373139399
1997 -0.005063544074073434 -10.116385370260122 -0.005064954701811075 -10.11578332784121
1998 -0.005062231607735157 -10.121447601867857 -0.005053493450395763 -10.120836821291606
1999 -0.0050636074040085076 -10.126511209271865 -0.005063869385048747 -10.125900690676655
2000 -0.0050638251472264525 -10.131575034419091 -0.00506408407818526 -10.13096477475484
