# Supplementary material for: Learning nonequilibrium statistical mechanics and dynamical phase transitions
Source: Nat Commun. 2024 Feb 6;15:1117. doi: 10.1038/s41467-024-45172-8 (PMC10847122; doi:10.1038/s41467-024-45172-8)
Supplement: Supplementary file 4 — Supplementary Data 1 [file 41467_2024_45172_MOESM4_ESM.zip › DPT-main/PlotTemplate/plot_KL_divergence/out/finite_time/SE/L4_D2W32K5_E100BS1k/logs-1.85/log.txt]

1 -0.0045691551873460415 -0.0045691551873460415 -0.004570108070038259 -0.004570108070038259
2 -0.004567633522674442 -0.009136788710020483 -0.00456791406031698 -0.00913802213035524
3 -0.004565266543067992 -0.013702055253088475 -0.004565426846966147 -0.013703448977321387
4 -0.004564497247338295 -0.018266552500426768 -0.0045646976213902235 -0.01826814659871161
5 -0.004565347358584404 -0.02283189985901117 -0.004565582517534495 -0.022833729116246107
6 -0.00456522535532713 -0.0273971252143383 -0.0045657198876142505 -0.027399449003860356
7 -0.004560878477059304 -0.031958003691397605 -0.00456090543884784 -0.03196035444270819
8 -0.004559960868209601 -0.03651796455960721 -0.004560155817307532 -0.03652051026001572
9 -0.004556934419088066 -0.041074898978695276 -0.004557866230607032 -0.04107837649062276
10 -0.0045576386619359255 -0.0456325376406312 -0.004557441920042038 -0.045635818410664795
11 -0.004560799850150943 -0.05019333749078214 -0.004561052843928337 -0.050196871254593135
12 -0.0045596560230478644 -0.054752993513830006 -0.0045596281299367545 -0.05475649938452989
13 -0.0045568350236862894 -0.0593098285375163 -0.00455745083745569 -0.05931395022198558
14 -0.004556020721793175 -0.06386584925930947 -0.004555070353671908 -0.06386902057565749
15 -0.004557253257371485 -0.06842310251668095 -0.0045575947966426614 -0.06842661537230016
16 -0.004556303424760699 -0.07297940594144164 -0.004557114653289318 -0.07298373002558947
17 -0.00455458196811378 -0.07753398790955543 -0.0045559113845229145 -0.07753964141011238
18 -0.00455180776771158 -0.08208579567726701 -0.0045509286224842075 -0.0820905700325966
19 -0.00455306067597121 -0.08663885635323822 -0.004551180242560804 -0.0866417502751574
20 -0.004551401128992438 -0.09119025748223065 -0.004553178371861577 -0.09119492864701897
21 -0.004550455091521144 -0.0957407125737518 -0.00454972293227911 -0.09574465157929808
22 -0.004550789203494787 -0.10029150177724659 -0.00454835444688797 -0.10029300602618606
23 -0.004553295462392271 -0.10484479723963887 -0.0045452919788658615 -0.10483829800505191
24 -0.004552598437294364 -0.10939739567693323 -0.0045516764046624305 -0.10938997440971435
25 -0.004552213358692825 -0.11394960903562605 -0.004553764685988426 -0.11394373909570277
26 -0.004552080575376749 -0.1185016896110028 -0.0045505698770284654 -0.11849430897273124
27 -0.004549850150942803 -0.1230515397619456 -0.004548780340701342 -0.12304308931343258
28 -0.00455241771414876 -0.12760395747609438 -0.0045497906394302845 -0.12759287995286286
29 -0.004522405797615647 -0.13212636327371002 -0.004496818012557924 -0.13208969796542078
30 -0.004554458241909742 -0.13668082151561978 -0.004552280437201262 -0.13664197840262204
31 -0.004551029484719038 -0.1412318510003388 -0.00455116166267544 -0.14119314006529748
32 -0.00455052349716425 -0.14578237449750306 -0.0045539757004007695 -0.14574711576569827
33 -0.004546328820288182 -0.15032870331779125 -0.004550274671055376 -0.15029739043675364
34 -0.004547087103128433 -0.15487579042091967 -0.004546916065737605 -0.15484430650249123
35 -0.004573866073042154 -0.15944965649396184 -0.004708054102957248 -0.15955236060544847
36 -0.0045448501361534 -0.16399450663011525 -0.004548679874278605 -0.16410104047972707
37 -0.004541143449023366 -0.16853565007913862 -0.004542830097489059 -0.16864387057721614
38 -0.004539861879311502 -0.1730755119584501 -0.004539411375299096 -0.17318328195251523
39 -0.004541465314105153 -0.17761697727255527 -0.004543341486714781 -0.17772662343923
40 -0.0045393301174044606 -0.18215630738995972 -0.004539212095551193 -0.1822658355347812
41 -0.004539809236302972 -0.1866961166262627 -0.004541496769525111 -0.18680733230430632
42 -0.0045384416123852135 -0.1912345582386479 -0.004536281921900809 -0.19134361422620713
43 -0.004540651710703969 -0.19577520994935188 -0.004542331676930189 -0.19588594590313732
44 -0.004545853496529162 -0.20032106344588105 -0.004528166120871901 -0.20041411202400922
45 -0.004534493503160775 -0.2048555569490418 -0.004547114646993577 -0.2049612266710028
46 -0.004537322954274714 -0.20939287990331654 -0.004535033623687923 -0.20949626029469073
47 -0.0045383106218650935 -0.21393119052518164 -0.004538095253519714 -0.21403435554821046
48 -0.00453843071591109 -0.21846962124109273 -0.004539213981479407 -0.21857356952968987
49 -0.004539476474747062 -0.2230090977158398 -0.004538736585527658 -0.22311230611521754
50 -0.004536749189719557 -0.22754584690555935 -0.004538137302733958 -0.2276504434179515
51 -0.004538574814796447 -0.2320844217203558 -0.004537788685411215 -0.2321882321033627
52 -0.00453870405908674 -0.23662312577944253 -0.004540799325332046 -0.23672903142869475
53 -0.00454028497915715 -0.24116341075859968 -0.0045445619616657495 -0.2412735933903605
54 -0.004536831495352089 -0.24570024225395176 -0.004530378663912415 -0.24580397205427293
55 -0.0045450147008523345 -0.2502452569548041 -0.0045444686897099015 -0.2503484407439828
56 -0.004520620708353818 -0.2547658776631579 -0.004483234765939414 -0.25483167550992225
57 -0.004541660915128887 -0.25930753857828676 -0.004540678136982024 -0.25937235364690425
58 -0.004539886303246021 -0.2638474248815328 -0.004541490064002574 -0.2639138437109068
59 -0.004536811378784478 -0.26838423626031727 -0.0045387257356196645 -0.26845256944652646
60 -0.004536740714684129 -0.2729209769750014 -0.0045393710024654865 -0.27299194044899194
61 -0.004536834382452071 -0.27745781135745345 -0.00453556221909821 -0.2775275026680902
62 -0.004536183085292578 -0.28199399444274603 -0.004548355634324252 -0.28207585830241444
63 -0.00453518838621676 -0.2865291828289628 -0.004535329202190042 -0.28661118750460446
64 -0.004535667109303176 -0.291064849938266 -0.004534408869221807 -0.29114559637382625
65 -0.004536432912573218 -0.2956012828508392 -0.004534922796301544 -0.2956805191701278
66 -0.0045431092614308 -0.30014439211227 -0.004559376090764999 -0.3002398952608928
67 -0.004534952598623932 -0.3046793447108939 -0.004536356497555971 -0.30477625175844875
68 -0.004533751495182514 -0.30921309620607645 -0.00453278892673552 -0.3093090406851843
69 -0.004536233353428542 -0.313749329559505 -0.004536322085186839 -0.3138453627703711
70 -0.004535319283604622 -0.31828464884310964 -0.004536463576368987 -0.3183818263467401
71 -0.00453493467066437 -0.322819583513774 -0.004536089627072215 -0.3229179159738123
72 -0.004533376800827682 -0.32735296031460165 -0.004534128378145397 -0.3274520443519577
73 -0.004534860234707594 -0.33188782054930926 -0.004535800823941827 -0.3319878451758995
74 -0.00453282305970788 -0.33642064360901713 -0.004531191731803119 -0.33651903690770263
75 -0.004533230350352824 -0.34095387395936994 -0.004534868686459958 -0.3410539055941626
76 -0.004528336925432086 -0.345482210884802 -0.004518779763020575 -0.34557268535718316
77 -0.004539649817161262 -0.3500218607019633 -0.0045346701983362435 -0.3501073555555194
78 -0.00453398278914392 -0.3545558434911072 -0.004531559068709612 -0.35463891462422903
79 -0.004528021067380905 -0.3590838645584881 -0.0044849874218925835 -0.3591239020461216
80 -0.004535569832660258 -0.36361943439114836 -0.00453400295227766 -0.3636579049983993
81 -0.004534498718567192 -0.36815393310971556 -0.0045351033797487615 -0.36819300837814806
82 -0.004535353626124561 -0.3726892867358401 -0.004535379889421165 -0.3727283882675692
83 -0.004534524749033153 -0.3772238114848733 -0.0045338335912674665 -0.3772622218588367
84 -0.004534427635371685 -0.381758239120245 -0.00453350218012929 -0.38179572403896594
85 -0.0045461117988452315 -0.3863043509190902 -0.0044904422480613 -0.3862861662870272
86 -0.004537267051637173 -0.39084161797072736 -0.004535777517594397 -0.3908219438046216
87 -0.004535519448108971 -0.39537713741883634 -0.004534392966888845 -0.39535633677151044
88 -0.00453658034093678 -0.39991371775977314 -0.004540191357955336 -0.3998965281294658
89 -0.004537571314722299 -0.40445128907449546 -0.004526829859241843 -0.40442335798870765
90 -0.004535851115360856 -0.4089871401898563 -0.004531995020806789 -0.40895535300951447
91 -0.00453445203602314 -0.4135215922258795 -0.004533301293849945 -0.4134886543033644
92 -0.0045354761183261875 -0.41805706834420564 -0.004539892729371786 -0.4180285470327362
93 -0.004534538532607257 -0.4225916068768129 -0.0045348633080720905 -0.42256341034080824
94 -0.004535137629136443 -0.42712674450594934 -0.004537578392773867 -0.4271009887335821
95 -0.004534963960759341 -0.4316617084667087 -0.0045384709956124425 -0.43163945972919454
96 -0.004527265415526926 -0.43618897388223565 -0.004563897335901857 -0.4362033570650964
97 -0.004532547504641116 -0.44072152138687676 -0.004530949844047427 -0.44073430690914384
98 -0.004531980701722204 -0.445253502088599 -0.004532137466594577 -0.4452664443757384
99 -0.004557821643538773 -0.4498113237321378 -0.004458664869889617 -0.44972510924562803
100 -0.00453709156718105 -0.45434841529931885 -0.0045400457456707954 -0.4542651549912988
101 -0.004534179414622486 -0.4588825947139413 -0.004533683089539409 -0.4587988380808382
102 -0.00453557213768363 -0.46341816685162496 -0.004534601722843945 -0.46333343980368213
103 -0.0045343359466642145 -0.46795250279828915 -0.004533904977142811 -0.4678673447808249
104 -0.004534306866116822 -0.472486809664406 -0.004533735080622136 -0.4724010798614471
105 -0.00453498400747776 -0.47702179367188374 -0.004534630384296179 -0.47693571024574327
106 -0.004533582436852157 -0.4815553761087359 -0.004534058505669236 -0.4814697687514125
107 -0.004533195006661117 -0.486088571115397 -0.004533332656137645 -0.48600310140755015
108 -0.004533670702949166 -0.4906222418183462 -0.004533435986377299 -0.49053653739392744
109 -0.0045332811307162045 -0.4951555229490624 -0.004532963247038424 -0.4950695006409659
110 -0.004533388861455023 -0.49968891181051744 -0.004531777068041265 -0.49960127770900714
111 -0.004536165692843497 -0.504225077503361 -0.00454328500200063 -0.5041445627110077
112 -0.004532100446522236 -0.5087571779498832 -0.004527794779278338 -0.508672357490286
113 -0.004534013313241303 -0.5132911912631245 -0.0045418048743158575 -0.5132141623646019
114 -0.004531751456670463 -0.517822942719795 -0.0045288772322237495 -0.5177430395968257
115 -0.0045299467397853736 -0.5223528894595804 -0.004531550337560475 -0.5222745899343861
116 -0.004533623275347054 -0.5268865127349274 -0.0045279714744538065 -0.52680256140884
117 -0.004523487924598157 -0.5314100006595255 -0.004546440183185041 -0.531349001592025
118 -0.0045309220906347035 -0.5359409227501601 -0.00453033628873527 -0.5358793378807603
119 -0.004531228472478688 -0.5404721512226388 -0.004531275550834835 -0.5404106134315951
120 -0.004531155619770288 -0.545003306842409 -0.0045309706125408414 -0.544941584044136
121 -0.004530312493443489 -0.5495336193358525 -0.004530185996554792 -0.5494717700406907
122 -0.004533800459466874 -0.5540674197953194 -0.004518925445154309 -0.553990695485845
123 -0.004539892263710499 -0.5586073120590299 -0.004502098704688251 -0.5584927941905332
124 -0.004531349567696452 -0.5631386616267263 -0.004529375839047134 -0.5630221700295803
125 -0.0045313949696719645 -0.5676700565963982 -0.004528352711349726 -0.5675505227409301
126 -0.0045349748572334645 -0.5722050314536317 -0.0045533763943240045 -0.5721038991352541
127 -0.004530423041433096 -0.5767354544950648 -0.004529474885202944 -0.576633374020457
128 -0.004530736920423805 -0.5812661914154886 -0.004531084280461073 -0.5811644583009181
129 -0.004530200478620827 -0.5857963918941095 -0.004530199547298252 -0.5856946578482164
130 -0.00453005654271692 -0.5903264484368264 -0.004533408535644412 -0.5902280663838608
131 -0.004538879403844476 -0.5948653278406708 -0.004665847960859537 -0.5948939143447204
132 -0.004524078057147563 -0.5993894058978184 -0.004523497330956161 -0.5994174116756765
133 -0.004527326999232173 -0.6039167328970506 -0.004526387574151159 -0.6039437992498277
134 -0.004526997916400433 -0.608443730813451 -0.004527650936506688 -0.6084714501863343
135 -0.004527215519919992 -0.612970946333371 -0.0045278702396899465 -0.6129993204260242
136 -0.004527141968719661 -0.6174980883020906 -0.004527543834410608 -0.6175268642604348
137 -0.0045270048780366775 -0.6220250931801273 -0.004527461132965982 -0.6220543253934008
138 -0.004527360876090824 -0.6265524540562182 -0.004527869075536728 -0.6265821944689375
139 -0.004526744107715785 -0.631079198163934 -0.004526706761680543 -0.631108901230618
140 -0.004526737052947283 -0.6356059352168812 -0.004526302311569452 -0.6356352035421875
141 -0.00452612682711333 -0.6401320620439945 -0.004526116605848074 -0.6401613201480356
142 -0.004526801453903317 -0.6446588634978978 -0.004527866886928677 -0.6446891870349643
143 -0.004527174192480743 -0.6491860376903785 -0.004514116770587861 -0.6492033038055521
144 -0.004525183304212988 -0.6537112209945916 -0.004519087402150035 -0.6537223912077021
145 -0.004526785295456648 -0.6582380062900482 -0.0045267193578183654 -0.6582491105655205
146 -0.004526792839169502 -0.6627647991292177 -0.00452702718321234 -0.6627761377487328
147 -0.004526284337043762 -0.6672910834662614 -0.004532796679995954 -0.6673089344287287
148 -0.0045268972869962456 -0.6718179807532577 -0.004565480025485158 -0.6718744144542139
149 -0.00452718841843307 -0.6763451691716907 -0.004527176986448467 -0.6764015914406624
150 -0.004525346611626446 -0.6808705157833171 -0.004526207526214421 -0.6809277989668768
151 -0.004526343871839344 -0.6853968596551565 -0.004526014649309218 -0.6854538136161861
152 -0.004525625426322222 -0.6899224850814787 -0.004523549345321953 -0.689977362961508
153 -0.0045254695229232315 -0.6944479546044019 -0.004523989767767489 -0.6945013527292755
154 -0.004525725380517542 -0.6989736799849194 -0.00452254714909941 -0.6990238998783749
155 -0.004528369545005262 -0.7035020495299247 -0.004510614974424243 -0.7035345148527992
156 -0.004526253370568156 -0.7080283029004928 -0.004525620047934354 -0.7080601349007335
157 -0.004526843130588531 -0.7125551460310813 -0.0045293016824871305 -0.7125894365832206
158 -0.004518046369776129 -0.7170731924008574 -0.004533249721862376 -0.717122686305083
159 -0.004526735469698906 -0.7215999278705564 -0.004523969325236976 -0.72164665563032
160 -0.004524959181435406 -0.7261248870519917 -0.004521428700536489 -0.7261680843308566
161 -0.004529979731887579 -0.7306548667838794 -0.004577818536199629 -0.7307459028670562
162 -0.0045263858046382666 -0.7351812525885176 -0.004532041377387941 -0.7352779442444441
163 -0.004524151957593858 -0.7397054045461114 -0.0045239978935569525 -0.7398019421380011
164 -0.004525135993026197 -0.7442305405391376 -0.004522987641394138 -0.7443249297793952
165 -0.004519701655954123 -0.7487502421950918 -0.004503853595815599 -0.7488287833752109
166 -0.0045262124389410015 -0.7532764546340328 -0.004528931761160493 -0.7533577151363714
167 -0.004524823022074997 -0.7578012776561078 -0.0045233163051307205 -0.7578810314415021
168 -0.00453774887137115 -0.762339026527479 -0.004500481649301946 -0.762381513090804
169 -0.004526884946972132 -0.7668659114744512 -0.00452583022415638 -0.7669073433149605
170 -0.004525636928156019 -0.7713915484026072 -0.004525777115486562 -0.771433120430447
171 -0.004526049946434796 -0.775917598349042 -0.0045244647189974785 -0.7759575851494445
172 -0.004521338734775782 -0.7804389370838177 -0.00453580052126199 -0.7804933856707065
173 -0.0045249270740896465 -0.7849638641579074 -0.0045265203807502985 -0.7850199060514568
174 -0.004525169800035656 -0.7894890339579431 -0.004525166563689708 -0.7895450726151465
175 -0.004526396910659969 -0.794015430868603 -0.004522877628915012 -0.7940679502440615
176 -0.004525462631136179 -0.7985408934997392 -0.004525175457820297 -0.7985931257018818
177 -0.004538835538551211 -0.8030797290382904 -0.0045899860328063365 -0.8031831117346881
178 -0.004523379588499665 -0.8076031086267901 -0.004522383282892406 -0.8077054950175806
179 -0.004524076613597572 -0.8121271852403876 -0.0045243232045322655 -0.8122298182221128
180 -0.004524685838259756 -0.8166518710786473 -0.0045245835091918705 -0.8167544017313046
181 -0.004523600591346622 -0.8211754716699939 -0.004523577494546771 -0.8212779792258514
182 -0.004525071359239519 -0.8257005430292335 -0.004511469090357423 -0.8257894483162088
183 -0.004523580498062074 -0.8302241235272956 -0.004525285470299423 -0.8303147337865082
184 -0.00452512800693512 -0.8347492515342307 -0.004527578433044255 -0.8348423122195525
185 -0.004524910193867982 -0.8392741617280988 -0.004522776673547923 -0.8393650888931005
186 -0.004524839716032148 -0.8437990014441309 -0.004519255901686847 -0.8438843447947874
187 -0.004523269622586668 -0.8483222710667175 -0.0045159145724028345 -0.8484002593671902
188 -0.0045258730417117475 -0.8528481441084292 -0.00452574803493917 -0.8529260074021294
189 -0.004521829960867763 -0.857369974069297 -0.0045323529280722145 -0.8574583603302016
190 -0.004524365998804569 -0.8618943400681016 -0.004524947376921773 -0.8619833077071234
191 -0.004525054851546884 -0.8664193949196485 -0.004522255598567426 -0.8665055633056908
192 -0.00452488602604717 -0.8709442809456956 -0.004525148938409984 -0.8710307122441008
193 -0.004523030016571283 -0.8754673109622669 -0.004529047943651676 -0.8755597601877525
194 -0.004523788159713149 -0.87999109912198 -0.0045235864352434875 -0.880083346622996
195 -0.004524133168160915 -0.884515232290141 -0.004526002355851233 -0.8846093489788472
196 -0.004523589042946696 -0.8890388213330876 -0.004524351586587727 -0.889133700565435
197 -0.004524156241677702 -0.8935629775747653 -0.004524719621986151 -0.8936584201874211
198 -0.004520465177483857 -0.8980834427522492 -0.004531921702437103 -0.8981903418898582
199 -0.004524970822967589 -0.9026084135752167 -0.004527388396672905 -0.9027177302865311
200 -0.004523814073763788 -0.9071322276489805 -0.00452390625141561 -0.9072416365379468
201 -0.004522586986422539 -0.911654814635403 -0.004523792141117156 -0.911765428679064
202 -0.004523094370961189 -0.9161779090063642 -0.004523444315418601 -0.9162888729944826
203 -0.004526776471175253 -0.9207046854775395 -0.004529723734594882 -0.9208185967290775
204 -0.004523901897482574 -0.925228587375022 -0.004525105212815106 -0.9253437019418926
205 -0.004530936130322516 -0.9297595235053445 -0.004503088514320552 -0.9298467904562132
206 -0.00452420050278306 -0.9342837240081275 -0.004524058732204139 -0.9343708491884174
207 -0.004523482569493353 -0.9388072065776208 -0.00452310130931437 -0.9388939504977317
208 -0.004524193424731493 -0.9433314000023524 -0.004523322149179876 -0.9434172726469116
209 -0.0045234085759148 -0.9478548085782672 -0.004523666342720389 -0.9479409389896319
210 -0.004523819987662136 -0.9523786285659294 -0.004525574110448361 -0.9524665131000803
211 -0.004523988417349756 -0.9569026169832792 -0.004522072966210544 -0.9569885860662909
212 -0.004524485860019922 -0.9614271028432991 -0.004524751869030297 -0.9615133379353212
213 -0.004527149675413966 -0.9659542525187131 -0.004535383079200983 -0.9660487210145222
214 -0.004523864923976361 -0.9704781174426895 -0.004522916418500245 -0.9705716374330224
215 -0.00452370559796691 -0.9750018230406564 -0.00452267152722925 -0.9750943089602517
216 -0.004523797263391316 -0.9795256203040478 -0.004523757263086736 -0.9796180662233385
217 -0.004523874563165009 -0.9840494948672128 -0.0045174194499850275 -0.9841354856733235
218 -0.004524091887287795 -0.9885735867545006 -0.004523999406956136 -0.9886594850802797
219 -0.0045234868070110675 -0.9930970735615117 -0.004523771186359227 -0.993183256266639
220 -0.004523250949569046 -0.9976203245110807 -0.004522367799654603 -0.9977056240662936
221 -0.004527645441703499 -1.0021479699527842 -0.004546101670712233 -1.0022517257370058
222 -0.00452282764017582 -1.00667079759296 -0.004524013143964112 -1.00677573888097
223 -0.004523648018948734 -1.0111944456119089 -0.004541227663867176 -1.0113169665448372
224 -0.004523308528587222 -1.015717754140496 -0.004524112632498145 -1.0158410791773353
225 -0.004523377912119031 -1.020241132052615 -0.004522092151455581 -1.0203631713287908
226 -0.004523390671238303 -1.0247645227238533 -0.004523211740888655 -1.0248863830696795
227 -0.004522819560952485 -1.029287342284806 -0.00452303565107286 -1.0294094187207523
228 -0.004522485006600618 -1.0338098272914065 -0.004523065453395247 -1.0339324841741475
229 -0.0045236075762659315 -1.0383334348676725 -0.004518307093530893 -1.0384507912676784
230 -0.004522738652303815 -1.0428561735199764 -0.004526093485765159 -1.0429768847534435
231 -0.004523020749911666 -1.047379194269888 -0.0045227680122479795 -1.0474996527656915
232 -0.004523102683015168 -1.0519022969529033 -0.004521728190593421 -1.0520213809562848
233 -0.0045225505717098715 -1.0564248475246132 -0.004515654011629522 -1.0565370349679144
234 -0.004522985056973993 -1.060947832581587 -0.004520101565867662 -1.061057136533782
235 -0.004522572923451662 -1.0654704055050388 -0.004522737557999789 -1.0655798740917817
236 -0.0045229681301862 -1.069993373635225 -0.004523259890265763 -1.0701031339820475
237 -0.004512807144783438 -1.0745061807800085 -0.00445304811000824 -1.0745561820920557
238 -0.004523450136184692 -1.079029630916193 -0.004523498145863414 -1.0790796802379192
239 -0.004524383996613324 -1.0835540149128065 -0.004524740483611822 -1.083604420721531
240 -0.004524424253031611 -1.088078439165838 -0.004523132275789976 -1.088127552997321
241 -0.004523673211224377 -1.0926021123770624 -0.004517955076880753 -1.0926455080742017
242 -0.004524493543431163 -1.0971266059204936 -0.004518178082071245 -1.097163686156273
243 -0.004524976247921586 -1.1016515821684152 -0.004525414225645364 -1.1016891003819185
244 -0.004526226571761072 -1.1061778087401763 -0.004510772693902254 -1.1061998730758207
245 -0.004524641647003591 -1.1107024503871799 -0.004520915960893035 -1.1107207890367137
246 -0.004524883325211703 -1.1152273337123915 -0.004524881206452847 -1.1152456702431666
247 -0.004525575437583029 -1.1197529091499745 -0.004523143195547164 -1.1197688134387138
248 -0.0045223166700452564 -1.1242752258200197 -0.00451346084009856 -1.1242822742788123
249 -0.004527677362784743 -1.1288029031828044 -0.004518650192767382 -1.1288009244715798
250 -0.004524569446220994 -1.1333274726290254 -0.004528282606042921 -1.1333292070776226
251 -0.004522873042151332 -1.1378503456711768 -0.004541821614839137 -1.1378710286924618
252 -0.004524281155318022 -1.142374626826495 -0.004520455282181502 -1.1423914839746434
253 -0.004524127743206918 -1.1468987545697018 -0.004523008549585939 -1.1469144925242294
254 -0.004524380736984313 -1.1514231353066862 -0.0045243157539516686 -1.151438808278181
255 -0.004524415405467152 -1.1559475507121533 -0.004525464330799878 -1.155964272608981
256 -0.004523140867240727 -1.160470691579394 -0.004524276405572891 -1.1604885490145538
257 -0.004523375909775496 -1.1649940674891697 -0.004473951272666454 -1.1649625002872201
258 -0.004524519271217287 -1.169518586760387 -0.004521934664808214 -1.1694844349520284
259 -0.004525128495879471 -1.1740437152562664 -0.004524933802895248 -1.1740093687549236
260 -0.004525422630831599 -1.178569137887098 -0.004525815439410508 -1.1785351841943341
261 -0.004524987260811031 -1.183094125147909 -0.004525395738892257 -1.1830605799332263
262 -0.00452640897128731 -1.1876205341191963 -0.004572418075986207 -1.1876329980092126
263 -0.004525151220150292 -1.1921456853393466 -0.004525414295494556 -1.192158412304707
264 -0.004524001898244023 -1.1966696872375906 -0.004523892537690699 -1.1966823048423978
265 -0.004523906949907541 -1.201193594187498 -0.004524355009198189 -1.201206659851596
266 -0.004523950861766934 -1.205717545049265 -0.004523509158752858 -1.2057301690103488
267 -0.004524127161130309 -1.2102416722103952 -0.004524690797552466 -1.2102548598079013
268 -0.004523897776380181 -1.2147655699867754 -0.004524173564277589 -1.2147790333721789
269 -0.004534308915026486 -1.219299878901802 -0.00463360738940537 -1.2194126407615842
270 -0.004522773995995521 -1.2238226528977973 -0.004521937551908195 -1.2239345783134923
271 -0.004522216110490263 -1.2283448690082877 -0.004521869565360248 -1.2284564478788524
272 -0.004522094829007983 -1.2328669638372955 -0.004522849223576486 -1.232979297102429
273 -0.004521682555787265 -1.2373886463930828 -0.0045227344147861 -1.237502031517215
274 -0.00452150849159807 -1.241910154884681 -0.004520815075375139 -1.24202284659259
275 -0.004521686700172722 -1.2464318415848537 -0.004521782509982586 -1.2465446291025726
276 -0.0045214043464511635 -1.2509532459313049 -0.004519527917727828 -1.2510641570203005
277 -0.004522511293180287 -1.2554757572244852 -0.004525561374612153 -1.2555897183949127
278 -0.004523177351802588 -1.2599989345762879 -0.004531003977172076 -1.2601207223720847
279 -0.00452065491117537 -1.2645195894874632 -0.004540065792389214 -1.264660788164474
280 -0.004522153432480991 -1.2690417429199443 -0.004516850132495165 -1.2691776382969693
281 -0.004520882153883576 -1.273562625073828 -0.004529419471509755 -1.273707057768479
282 -0.004521678993478417 -1.2780843040673062 -0.004482827568426728 -1.2781898853369058
283 -0.004522486310452223 -1.2826067903777585 -0.004520837496966123 -1.2827107228338719
284 -0.0045223709428682925 -1.2871291613206268 -0.004522234131582081 -1.287232956965454
285 -0.0045221953885629775 -1.2916513567091898 -0.004520874144509435 -1.2917538311099634
286 -0.004522611340507865 -1.2961739680496978 -0.004521525860764086 -1.2962753569707275
287 -0.004522296390496195 -1.300696264440194 -0.004516568384133279 -1.3007919253548608
288 -0.004522802820429206 -1.3052190672606232 -0.004524644650518894 -1.3053165700053797
289 -0.00452213732060045 -1.3097412045812236 -0.004522388591431082 -1.3098389585968109
290 -0.004522483865730465 -1.314263688446954 -0.004522287892177701 -1.3143612464889887
291 -0.00452225988265127 -1.3187859483296054 -0.004521539667621255 -1.31888278615661
292 -0.004517410811968148 -1.3233033591415735 -0.004534412221983075 -1.323417198378593
293 -0.004520680150017142 -1.3278240392915905 -0.004527435451745987 -1.327944633830339
294 -0.004525259463116526 -1.332349298754707 -0.004507541935890913 -1.3324521757662298
295 -0.004519610526040196 -1.336868909280747 -0.004508615587837994 -1.3369607913540678
296 -0.004522570362314582 -1.3413914796430617 -0.004522835346870124 -1.3414836267009378
297 -0.004522539931349457 -1.3459140195744113 -0.004515669960528612 -1.3459992966614664
298 -0.004519746731966734 -1.350433766306378 -0.00447526671923697 -1.3504745633807034
299 -0.0045235855504870415 -1.354957351856865 -0.004524546954780817 -1.3549991103354841
300 -0.004523715609684587 -1.3594810674665496 -0.004523067688569427 -1.3595221780240536
301 -0.004523543384857475 -1.364004610851407 -0.004522665124386549 -1.3640448431484402
302 -0.004525437415577471 -1.3685300482669844 -0.00453517991118133 -1.3685800230596215
303 -0.00452180823776871 -1.3730518565047531 -0.004519173968583345 -1.3730991970282047
304 -0.0045234886929392815 -1.3775753451976924 -0.0045223950641229745 -1.3776215920923276
305 -0.004520055511966348 -1.3820954007096589 -0.00449722099583596 -1.3821188130881636
306 -0.004524389281868935 -1.3866197899915278 -0.00452670578379184 -1.3866455188719555
307 -0.004523060075007379 -1.3911428500665353 -0.004523755516856909 -1.3911692743888124
308 -0.004523100936785341 -1.3956659510033207 -0.004523014975711703 -1.395692289364524
309 -0.004523845203220844 -1.4001897962065415 -0.0045232144882902505 -1.4002155038528143
310 -0.004523680498823524 -1.404713476705365 -0.004524267348460853 -1.4047397712012752
311 -0.00452325667720288 -1.409236733382568 -0.004521563020534814 -1.40926133422181
312 -0.004523378144949674 -1.4137601115275176 -0.00452229157090187 -1.4137836257927119
313 -0.004522459884174168 -1.4182825714116918 -0.004516861378215253 -1.418300487170927
314 -0.004524035425856709 -1.4228066068375484 -0.004524693801067769 -1.4228251809719947
315 -0.0045223853318020705 -1.4273289921693506 -0.004513432085514068 -1.4273386130575088
316 -0.004523559962399304 -1.43185255213175 -0.004554679105058313 -1.431893292162567
317 -0.004522801167331636 -1.4363753532990817 -0.004522863798774779 -1.436416155961342
318 -0.004523108876310289 -1.440898462175392 -0.004524133307859302 -1.4409402892692014
319 -0.004522551246918738 -1.4454210134223107 -0.004521954688243568 -1.445462243957445
320 -0.004522660607472062 -1.4499436740297826 -0.004522220860235393 -1.4499844648176803
321 -0.004523665085434914 -1.4544673391152176 -0.004532661428675056 -1.4545171262463554
322 -0.004523060005158186 -1.4589903991203759 -0.0045202916720882055 -1.4590374179184435
323 -0.00452201992738992 -1.4635124190477657 -0.004521057358942926 -1.4635584752773865
324 -0.0045227733673527835 -1.4680351924151185 -0.004522213176824152 -1.4680806884542106
325 -0.004523403383791447 -1.47255859579891 -0.004526389646343887 -1.4726070781005545
326 -0.004522835044190288 -1.4770814308431004 -0.004523282800801098 -1.4771303609013555
327 -0.004522174131125212 -1.4816036049742256 -0.00451869135722518 -1.4816490522585808
328 -0.004522152105346322 -1.4861257570795718 -0.004520666366443038 -1.4861697186250238
329 -0.004524875385686755 -1.4906506324652586 -0.0045245180139318105 -1.4906942366389555
330 -0.004523646854795516 -1.4951742793200542 -0.004497150192037225 -1.4951913868309927
331 -0.004523385898210108 -1.4996976652182643 -0.004524619202129543 -1.4997160060331223
332 -0.004523314256221056 -1.5042209794744854 -0.004523117979988456 -1.5042391240131108
333 -0.004523325012996793 -1.5087443044874822 -0.004524119175039231 -1.50876324318815
334 -0.004523016582243145 -1.5132673210697254 -0.004522429360076785 -1.5132856725482267
335 -0.004522963939234614 -1.51779028500896 -0.00452482276596129 -1.517810495314188
336 -0.004523885692469776 -1.5223141707014298 -0.0045413686195388435 -1.5223518639337268
337 -0.004523011413402856 -1.5268371821148328 -0.004520868812687695 -1.5268727327464144
338 -0.004522442631423473 -1.5313596247462562 -0.004521037265658378 -1.5313937700120728
339 -0.004523285292088985 -1.535882910038345 -0.004524342087097466 -1.5359181120991703
340 -0.004522409243509174 -1.5404053192818543 -0.004523206618614495 -1.5404413187177848
341 -0.0045228282455354926 -1.5449281475273897 -0.004524265113286674 -1.5449655838310714
342 -0.004522251989692449 -1.549450399517082 -0.004518162528984249 -1.5494837463600557
343 -0.00452601055148989 -1.553976410068572 -0.004531005211174488 -1.5540147515712301
344 -0.0045241306768730285 -1.558500540745445 -0.004528268985450268 -1.5585430205566804
345 -0.004523173323832452 -1.5630237140692775 -0.004522366169840098 -1.5630653867265205
346 -0.004522367380559444 -1.567546081449837 -0.004523045499809086 -1.5675884322263296
347 -0.004522257437929511 -1.5720683388877665 -0.004520870000123978 -1.5721093022264536
348 -0.004520578100346029 -1.5765889169881127 -0.004530056449584663 -1.5766393586760383
349 -0.004522540979087353 -1.5811114579672 -0.004530569235794246 -1.5811699279118325
350 -0.0045224281027913095 -1.5856338860699914 -0.004521728283725679 -1.5856916561955583
351 -0.004520848556421697 -1.590154734626413 -0.004514021123759449 -1.5902056773193178
352 -0.004523245175369084 -1.5946779798017823 -0.00452723978087306 -1.594732917100191
353 -0.0045206712558865545 -1.5991986510576688 -0.004497633990831673 -1.5992305510910225
354 -0.004522626125253737 -1.6037212771829226 -0.004523297562263906 -1.6037538486532865
355 -0.0045238931896165015 -1.6082451703725391 -0.0045006016967818144 -1.6082544503500684
356 -0.0045238729566335675 -1.6127690433291726 -0.004522152664139867 -1.6127766030142083
357 -0.004528360068798065 -1.6172974033979706 -0.004510364215821028 -1.6172869672300294
358 -0.004524322226643562 -1.6218217256246141 -0.004523078468628228 -1.6218100456986577
359 -0.004523760732263326 -1.6263454863568774 -0.004523779009468853 -1.6263338247081265
360 -0.004523414769209921 -1.6308689011260873 -0.004523764108307659 -1.630857588816434
361 -0.004523853119462728 -1.63539275424555 -0.0045229119015857576 -1.6353805007180198
362 -0.0045232305768877264 -1.6399159848224376 -0.004523566388525069 -1.6399040671065448
363 -0.004514233628287912 -1.6444302184507256 -0.004552797437645495 -1.6444568645441904
364 -0.0045224814908578995 -1.6489526999415836 -0.004521955573000014 -1.6489788201171904
365 -0.004522828874178231 -1.6534755288157619 -0.004522486007772386 -1.6535013061249628
366 -0.0045219686347991225 -1.657997497450561 -0.00452213769312948 -1.6580234438180923
367 -0.004522581002674997 -1.662520078453236 -0.004522382840514183 -1.6625458266586064
368 -0.0045229734387248755 -1.6670430518919608 -0.0045235167723149065 -1.6670693434309214
369 -0.00452190653886646 -1.6715649584308272 -0.004522772622294724 -1.6715921160532161
370 -0.004522224445827306 -1.6760871828766546 -0.004523369530215859 -1.676115485583432
371 -0.004514216887764632 -1.6806013997644191 -0.004547505197115243 -1.6806629907805473
372 -0.004521878832019865 -1.685123278596439 -0.0045202836161479356 -1.6851832743966952
373 -0.004521898250095547 -1.6896451768465346 -0.004520687647163868 -1.6897039620438592
374 -0.00452168716583401 -1.6941668640123686 -0.004524413915351033 -1.6942283759592103
375 -0.004521491518244147 -1.6986883555306127 -0.004516148520633578 -1.6987445244798438
376 -0.004522147332318127 -1.7032105028629307 -0.004522671364247799 -1.7032671958440917
377 -0.004522079997695982 -1.7077325828606267 -0.004522536718286574 -1.7077897325623783
378 -0.004522957862354815 -1.7122555407229816 -0.004534285911358893 -1.7123240184737372
379 -0.0045219767605885865 -1.7167775174835702 -0.004519761260598898 -1.716843779734336
380 -0.0045213018311187625 -1.721298819314689 -0.004521629004739225 -1.7213654087390753
381 -0.0045219203922897576 -1.7258207397069787 -0.004521715780720114 -1.7258871245197953
382 -0.004521931777708233 -1.730342671484687 -0.004521796433255077 -1.7304089209530504
383 -0.004521742602810264 -1.7348644140874974 -0.004524606466293335 -1.7349335274193438
384 -0.004521425324492156 -1.7393858394119894 -0.004522516811266542 -1.7394560442306104
385 -0.004522544797509909 -1.7439083842094993 -0.00450001114513725 -1.7439560553757476
386 -0.004523225338198244 -1.7484316095476975 -0.004531220882199705 -1.7484872762579473
387 -0.004526737751439214 -1.7529583472991368 -0.004538553534075618 -1.753025829792023
388 -0.004522491339594125 -1.7574808386387308 -0.0045254661468788985 -1.757551295938902
389 -0.004521858063526452 -1.7620026967022573 -0.004521995293907821 -1.7620732912328096
390 -0.004522682982496917 -1.7665253796847542 -0.004504628968425095 -1.7665779202012348
391 -0.0045214354060590265 -1.7710468150908132 -0.004525487613864243 -1.7711034078150991
392 -0.004522132663987577 -1.7755689477548007 -0.004522050148807466 -1.7756254579639066
393 -0.004522020393051207 -1.7800909681478518 -0.004521774570457637 -1.7801472325343641
394 -0.004522237787023186 -1.784613205934875 -0.004521478712558746 -1.7846687112469228
395 -0.004521889612078667 -1.7891350955469536 -0.0045199078042060135 -1.7891886190511288
396 -0.004522861051373184 -1.7936579565983268 -0.0045338040217757225 -1.7937224230729045
397 -0.0045227889437228445 -1.7981807455420498 -0.0045185313327237965 -1.7982409544056284
398 -0.004521487257443368 -1.802702232799493 -0.004521932196803391 -1.8027628866024317
399 -0.00452215587720275 -1.8072243886766959 -0.004519094456918537 -1.8072819810593501
400 -0.004522034688852728 -1.8117464233655487 -0.004521141480654478 -1.8118031225400046
401 -0.004522220580838621 -1.8162686439463873 -0.004522048262879252 -1.8163251708028838
402 -0.004522014036774635 -1.8207906579831619 -0.004523675749078393 -1.820848846551962
403 -0.004517382942140102 -1.825308040925302 -0.004543965798802674 -1.8253928123507648
404 -0.004522795020602643 -1.8298308359459046 -0.004520972957834601 -1.8299137853085994
405 -0.004521601903252304 -1.834352437849157 -0.004521435359492898 -1.8344352206680923
406 -0.004521600622683764 -1.8388740384718407 -0.004521296150051058 -1.8389565168181434
407 -0.004521488817408681 -1.8433955272892495 -0.004521526000462473 -1.843478042818606
408 -0.004521826282143593 -1.847917353571393 -0.004521847097203135 -1.847999889915809
409 -0.00452098639216274 -1.8524383399635558 -0.004520277748815716 -1.8525201676646248
410 -0.004521586536429823 -1.8569599264999856 -0.004521433496847749 -1.8570416011614725
411 -0.004521770263090729 -1.8614816967630763 -0.004521559341810644 -1.8615631605032832
412 -0.004522761143743992 -1.8660044579068202 -0.004518308537080884 -1.866081469040364
413 -0.004522858746349811 -1.87052731665317 -0.004541790904477238 -1.8706232599448411
414 -0.004521473008207977 -1.875048789661378 -0.004521902068518102 -1.8751451620133592
415 -0.004521509376354515 -1.8795702990377323 -0.004520999686792493 -1.8796661617001518
416 -0.004521140013821423 -1.8840914390515537 -0.004520261962898076 -1.88418642366305
417 -0.00452144539449364 -1.8886128844460475 -0.004519672063179314 -1.8887060957262292
418 -0.004508968116715551 -1.893121852562763 -0.004591439268551767 -1.893297534994781
419 -0.0045195897342637185 -1.897641442297027 -0.004520458937622607 -1.8978179939324036
420 -0.004520262405276298 -1.9021617047023032 -0.004520179587416351 -1.90233817351982
421 -0.004520232859067619 -1.9066819375613708 -0.004519734880886972 -1.906857908400707
422 -0.004520049155689776 -1.9112019867170607 -0.004519636067561806 -1.9113775444682688
423 -0.004520436120219529 -1.9157224228372802 -0.004520433978177607 -1.9158979784464465
424 -0.004520081495866179 -1.9202425043331464 -0.004519678116776049 -1.9204176565632225
425 -0.004520428599789739 -1.924762932932936 -0.004520424176007509 -1.92493808073923
426 -0.004520651558414102 -1.9292835844913503 -0.004521061736159027 -1.929459142475389
427 -0.004520552814938128 -1.9338041373062884 -0.0045219817198812965 -1.9339811241952705
428 -0.004504951974377036 -1.9383090892806654 -0.004554444761015475 -1.938535568956286
429 -0.004518410749733448 -1.9428275000303987 -0.0045192102435976265 -1.9430547791998836
430 -0.004519606102257967 -1.9473471061326566 -0.004520290717482567 -1.9475750699173662
431 -0.0045193508034572 -1.9518664569361137 -0.004519263166002929 -1.952094333083369
432 -0.00451924551744014 -1.9563857024535538 -0.004519792320206761 -1.9566141254035758
433 -0.004519468685612082 -1.9609051711391658 -0.0045193135505542156 -1.96113343895413
434 -0.004519753437489271 -1.965424924576655 -0.004519401141442359 -1.9656528400955724
435 -0.004519933671690524 -1.9699448582483456 -0.004520105035044253 -1.9701729451306167
436 -0.004529035743325948 -1.9744738939916715 -0.004549330472946167 -1.974722275603563
437 -0.00452005669940263 -1.978993950691074 -0.0045201416593045 -1.9792424172628675
438 -0.0045196232851594685 -1.9835135739762335 -0.004520053556188941 -1.9837624708190564
439 -0.004519391409121454 -1.988032965385355 -0.004522640444338322 -1.9882851112633948
440 -0.00451946696266532 -1.9925524323480204 -0.004518332704901695 -1.9928034439682965
441 -0.004517976543866098 -1.9970704088918865 -0.004534949106164277 -1.9973383930744608
442 -0.004518981860019267 -2.0015893907519056 -0.004518525954335928 -2.0018569190287967
443 -0.004519715625792742 -2.006109106377698 -0.004519780306145549 -2.0063766993349423
444 -0.0045210801297798755 -2.010630186507478 -0.004512993479147553 -2.01088969281409
445 -0.004520174744538963 -2.015150361252017 -0.004518078709952533 -2.015407771524042
446 -0.004519869014620781 -2.019670230266638 -0.004517021519131958 -2.0199247930431743
447 -0.0045202074106782675 -2.024190437677316 -0.004519042884930968 -2.024443835928105
448 -0.004518693056888878 -2.028709130734205 -0.004506102064624429 -2.0289499379927296
449 -0.004520496213808655 -2.0332296269480135 -0.00452081710100174 -2.0334707550937314
450 -0.004518879717215896 -2.0377485066652294 -0.004522516112774611 -2.037993271206506
451 -0.004521423857659102 -2.0422699305228886 -0.004503580275923014 -2.042496851482429
452 -0.004520653490908444 -2.046790584013797 -0.004520644643343985 -2.0470174961257728
453 -0.004521149839274585 -2.0513117338530718 -0.004519967571832239 -2.051537463697605
454 -0.004520624782890082 -2.055832358635962 -0.0045207638759166 -2.0560582275735215
455 -0.004520727344788611 -2.0603530859807506 -0.004520061332732439 -2.060578288906254
456 -0.0045211830409243705 -2.064874269021675 -0.0045163391157984735 -2.0650946280220523
457 -0.004520679567940533 -2.0693949485896153 -0.004522257042117417 -2.06961688506417
458 -0.004524761135689915 -2.0739197097253053 -0.004557705903425813 -2.0741745909675955
459 -0.0045200908090919254 -2.0784398005343974 -0.004520763293839991 -2.0786953542614355
460 -0.0045200470369309185 -2.0829598475713285 -0.004520684806630015 -2.0832160390680654
461 -0.004520140727981925 -2.0874799882993105 -0.0045195904327556494 -2.087735629500821
462 -0.004519932391121984 -2.0919999206904323 -0.0045222494751214985 -2.0922578789759427
463 -0.004520426760427654 -2.09652034745086 -0.0045158072840422395 -2.096773686259985
464 -0.004517386737279594 -2.1010377341881394 -0.004526030551642179 -2.1012997168116274
465 -0.00452059879899025 -2.1055583329871297 -0.004520014906302094 -2.1058197317179297
466 -0.004520069528371096 -2.1100784025155006 -0.004520104452967644 -2.110339836170897
467 -0.004520331672392785 -2.1145987341878936 -0.004518945189192891 -2.11485878136009
468 -0.004520585690625012 -2.1191193198785188 -0.004521452612243593 -2.1193802339723335
469 -0.00452279387973249 -2.123642113758251 -0.004481275100260973 -2.1238615090725945
470 -0.004520717984996736 -2.1281628317432477 -0.004521428188309073 -2.1283829372609038
471 -0.004521232191473245 -2.132684063934721 -0.00452084387652576 -2.1329037811374296
472 -0.004521690029650927 -2.1372057539643716 -0.0045214993180707095 -2.1374252804555005
473 -0.0045213548233732585 -2.141727108787745 -0.004520943807438016 -2.1419462242629383
474 -0.004521668353118002 -2.146248777140863 -0.004521999950520694 -2.146468224213459
475 -0.004521854384802282 -2.1507706315256656 -0.004516417696140707 -2.1509846419095995
476 -0.004519566847011447 -2.155290198372677 -0.004498725687153637 -2.1554833675967533
477 -0.004522290755994618 -2.1598124891286714 -0.004521693103015423 -2.1600050606997687
478 -0.004521217616274953 -2.164333706744946 -0.004520435305312276 -2.164525496005081
479 -0.004520442360080779 -2.168854149105027 -0.004522318462841212 -2.169047814467922
480 -0.004524693638086319 -2.1733788427431135 -0.004518532380461693 -2.1735663468483835
481 -0.0045220780884847045 -2.1779009208315983 -0.004522256250493228 -2.178088603098877
482 -0.0045213291188701986 -2.1824222499504686 -0.004520171391777694 -2.1826087744906544
483 -0.0045291089685633775 -2.186951358919032 -0.004564045229926705 -2.187172819720581
484 -0.004521848121657968 -2.1914732070406897 -0.004518135637044907 -2.191690955357626
485 -0.00452114730142057 -2.19599435434211 -0.004520827042870224 -2.196211782400496
486 -0.0045214542653411625 -2.2005158086074514 -0.0045222260523587465 -2.2007340084528546
487 -0.004521328490227461 -2.205037137097679 -0.0045213253470137715 -2.2052553337998684
488 -0.004521375801414251 -2.2095585128990933 -0.004523635632358492 -2.209778969432227
489 -0.004521184437908232 -2.2140796973370014 -0.004521684627979994 -2.214300654060207
490 -0.004524576966650784 -2.2186042743036523 -0.00450548033695668 -2.218806134397164
491 -0.004521621926687658 -2.2231258962303397 -0.004522312129847705 -2.223328446527012
492 -0.004521607561036945 -2.2276475037913768 -0.004521346767432988 -2.2278497932944448
493 -0.004521913034841419 -2.2321694168262183 -0.004522053617984056 -2.2323718469124287
494 -0.004521508328616619 -2.236690925154835 -0.004523435933515429 -2.236895282845944
495 -0.0045207904418930415 -2.241211715596728 -0.004507866199128329 -2.2414031490450723
496 -0.00452191224321723 -2.2457336278399453 -0.0045198995620012285 -2.2459230486070734
497 -0.004521611914969981 -2.250255239754915 -0.004520918801426887 -2.2504439674085
498 -0.004522892110981047 -2.2547781318658964 -0.004533691960386932 -2.2549776593688873
499 -0.004521792102605104 -2.2592999239685017 -0.004523287201300264 -2.2595009465701876
500 -0.004521622764877975 -2.2638215467333795 -0.004520520358346403 -2.264021466928534
501 -0.004521524836309254 -2.2683430715696886 -0.004523845342919231 -2.268545312271453
502 -0.00452203918248415 -2.2728651107521727 -0.004518352565355599 -2.2730636648368088
503 -0.004521292238496244 -2.2773864029906687 -0.004522179230116307 -2.277585844066925
504 -0.004521769378334284 -2.281908172369003 -0.004521567607298493 -2.2821074116742235
505 -0.004520777659490704 -2.286428950028494 -0.004518729564733803 -2.2866261412389575
506 -0.004518787283450365 -2.2909477373119445 -0.004507331247441471 -2.2911334724863988
507 -0.004521362227387726 -2.295469099539332 -0.004520064545795321 -2.295653537032194
508 -0.004522043373435735 -2.2999911429127677 -0.004522224259562791 -2.3001757612917566
509 -0.004521834407933056 -2.3045129773207007 -0.004521388234570623 -2.3046971495263273
510 -0.004519551014527679 -2.309032528335228 -0.004512886516749859 -2.309210036043077
511 -0.004522213316522539 -2.3135547416517506 -0.00452029884327203 -2.3137303348863494
512 -0.004522353946231306 -2.3180770955979817 -0.0045216729864478115 -2.3182520078727973
513 -0.004522345215082169 -2.3225994408130637 -0.004478409723378718 -2.322730417596176
514 -0.004522031312808395 -2.327121472125872 -0.004521015635691583 -2.3272514332318672
515 -0.0045230546034872535 -2.3316445267293595 -0.004523513629101217 -2.3317749468609685
516 -0.004522955231368542 -2.336167481960728 -0.004522768035531044 -2.3362977148964994
517 -0.004522957885637879 -2.340690439846366 -0.004523156443610787 -2.34082087134011
518 -0.004523075837641955 -2.3452135156840077 -0.004523733002133668 -2.3453446043422437
519 -0.004522898443974554 -2.349736414127982 -0.004523851885460317 -2.349868456227704
520 -0.00452234314288944 -2.3542587572708715 -0.004522127192467451 -2.3543905834201713
521 -0.004522652830928564 -2.3587814101018 -0.004522763262502849 -2.358913346682674
522 -0.00452425351832062 -2.3633056636201206 -0.004512087698094547 -2.3634254343807686
523 -0.004522028844803572 -2.367827692464924 -0.004526853444986045 -2.3679522878257546
524 -0.004522594204172492 -2.372350286669097 -0.004522506007924676 -2.372474793833679
525 -0.00452299693133682 -2.3768732836004336 -0.004522663634270429 -2.3769974574679495
526 -0.0045223931781947614 -2.381395676778628 -0.0045233092736452814 -2.3815207667415947
527 -0.004522766824811697 -2.38591844360344 -0.004522306029684842 -2.3860430727712796
528 -0.00452421773225069 -2.390442661335691 -0.004537435178644955 -2.3905805079499247
529 -0.0045222221873700615 -2.394964883523061 -0.004523490346036852 -2.3951039982959617
530 -0.004522120300680399 -2.399487003823741 -0.004522750014439225 -2.399626748310401
531 -0.004522120649926365 -2.404009124473667 -0.00452193224336952 -2.4041486805537704
532 -0.004521871148608625 -2.408530995622276 -0.0045224287081509825 -2.4086711092619213
533 -0.0045222808374091985 -2.413053276459685 -0.004523263988085091 -2.4131943732500063
534 -0.004522239533253014 -2.417575515992938 -0.004518785141408443 -2.4177131583914147
535 -0.004520372324623168 -2.422095888317561 -0.004502011113800108 -2.4222151695052148
536 -0.00452399468049407 -2.426619882998055 -0.004527534707449377 -2.426742704212664
537 -0.004522600257769227 -2.4311424832558246 -0.004522139253094792 -2.431264843465759
538 -0.004522513435222209 -2.4356649966910466 -0.004522910644300282 -2.435787754110059
539 -0.004522334481589496 -2.4401873311726363 -0.004522800538688898 -2.440310554648748
540 -0.0045246835332363846 -2.4447120147058725 -0.004507168498821557 -2.4448177231475694
541 -0.0045231720199808475 -2.4492351867258533 -0.004524362413212657 -2.449342085560782
542 -0.004522979748435319 -2.4537581664742887 -0.004523605830036104 -2.4538656913908183
543 -0.00452230479568243 -2.4582804712699713 -0.00451814504340291 -2.4583838364342214
544 -0.00452238277066499 -2.4628028540406364 -0.004520149971358478 -2.4629039864055797
545 -0.004523067199625075 -2.4673259212402616 -0.004522700980305672 -2.467426687385885
546 -0.004522963194176555 -2.471848884434438 -0.004523177584633231 -2.4719498649705183
547 -0.004522364377044142 -2.4763712488114824 -0.004522797837853432 -2.4764726628083715
548 -0.004522297019138932 -2.480893545830621 -0.004521502740681171 -2.4809941655490526
549 -0.004522937186993659 -2.4854164830176146 -0.004522250918671489 -2.485516416467724
550 -0.004522695345804096 -2.489939178363419 -0.004522622865624726 -2.4900390393333485
551 -0.004523120517842471 -2.4944622988812615 -0.004520355840213597 -2.494559395173562
552 -0.004522862215526402 -2.4989851610967877 -0.004520628647878766 -2.499080023821441
553 -0.004522780422121286 -2.503507941518909 -0.004521467350423336 -2.5036014911718643
554 -0.0045227287104353305 -2.5080306702293442 -0.004519587010145187 -2.5081210781820094
555 -0.004523524548858404 -2.5125541947782026 -0.004520527203567326 -2.5126416053855767
556 -0.00452316387090832 -2.517077358649111 -0.0045215825783088805 -2.5171631879638854
557 -0.004524062410928309 -2.5216014210600393 -0.004518694197759032 -2.5216818821616442
558 -0.0045256234472617505 -2.526127044507301 -0.004537823982536793 -2.526219706144181
559 -0.004523474653251469 -2.530650519160553 -0.004526045871898532 -2.5307457520160797
560 -0.004522235924378037 -2.535172755084931 -0.004522406426258385 -2.535268158442338
561 -0.004522164189256728 -2.5396949192741873 -0.004522201581858098 -2.5397903600241962
562 -0.004522484703920781 -2.544217403978108 -0.004522533435374498 -2.544312893459571
563 -0.004522298439405858 -2.548739702417514 -0.0045216119615361094 -2.548834505421107
564 -0.004522166890092194 -2.553261869307606 -0.004523185035213828 -2.5533576904563207
565 -0.00452384976670146 -2.557785719074307 -0.004558711196295917 -2.5579164016526166
566 -0.004521408048458397 -2.5623071271227658 -0.004521489073522389 -2.562437890726139
567 -0.004521808540448547 -2.566828935663214 -0.004522127797827125 -2.5669600185239663
568 -0.004521630727685988 -2.5713505663909 -0.00452146444004029 -2.5714814829640065
569 -0.004521738365292549 -2.5758723047561927 -0.004521465348079801 -2.576002948312086
570 -0.004523413931019604 -2.580395718687212 -0.004530332121066749 -2.5805332804331527
571 -0.004521830938756466 -2.5849175496259686 -0.004524378362111748 -2.5850576587952645
572 -0.004521640692837536 -2.589439190318806 -0.004520319844596088 -2.5895779786398605
573 -0.00452111205086112 -2.593960302369667 -0.004506253357976675 -2.594084231997837
574 -0.004521620110608637 -2.5984819224802758 -0.004520488739944995 -2.598604720737782
575 -0.004521983489394188 -2.60300390596967 -0.004522133804857731 -2.6031268545426394
576 -0.004521841229870915 -2.607525747199541 -0.004521933710202574 -2.607648788252842
577 -0.004521706374362111 -2.6120474535739033 -0.004521959670819342 -2.612170747923661
578 -0.004521833616308868 -2.616569287190212 -0.00452113701030612 -2.6166918849339673
579 -0.004522253782488406 -2.6210915409727007 -0.004523151135072112 -2.6212150360690396
580 -0.004522005561739206 -2.62561354653444 -0.004522149381227791 -2.6257371854502676
581 -0.00452545047737658 -2.6301389970118163 -0.004495403077453375 -2.630232588527721
582 -0.004523142660036683 -2.634662139671853 -0.004525021836161614 -2.6347576103638826
583 -0.004522344260476529 -2.6391844839323295 -0.004522357787936926 -2.6392799681518193
584 -0.004522530664689839 -2.643707014597019 -0.004522754903882742 -2.643802723055702
585 -0.004522456671111286 -2.6482294712681305 -0.004522238834761083 -2.648324961890463
586 -0.004522510361857713 -2.6527519816299883 -0.004522435436956585 -2.6528473973274194
587 -0.004521875409409404 -2.6572738570393977 -0.004523507924750448 -2.65737090525217
588 -0.004522706940770149 -2.6617965639801677 -0.004523203731514514 -2.6618941089836845
589 -0.004521341575309634 -2.6663179055554775 -0.004504747502505779 -2.6663988564861905
590 -0.004522891412489116 -2.670840796967967 -0.0045221026986837385 -2.6709209591848744
591 -0.00452226756606251 -2.675363064534029 -0.004530703579075634 -2.67545166276395
592 -0.004522341955453158 -2.679885406489482 -0.0045223490102216605 -2.679974011774172
593 -0.0045233911368995905 -2.6844087976263817 -0.004529845458455384 -2.6845038572326274
594 -0.0045221078675240275 -2.6889309054939057 -0.004521209956146776 -2.689025067188774
595 -0.0045204522321000695 -2.6934513577260057 -0.004527895688079297 -2.6935529628768533
596 -0.004521832917816937 -2.6979731906438227 -0.004522542003542185 -2.6980755048803955
597 -0.004521965421736241 -2.702495156065559 -0.004521631333045661 -2.7025971362134413
598 -0.004522160440683365 -2.7070173165062426 -0.004522514832206071 -2.7071196510456472
599 -0.004522028448991478 -2.711539344955234 -0.004520873818546533 -2.711640524864194
600 -0.004522718070074916 -2.716062063025309 -0.00452306258957833 -2.716163587453772
601 -0.004521919437684119 -2.720583982462993 -0.004521989729255438 -2.7206855771830276
602 -0.0045220232103019955 -2.725106005673295 -0.004521756968460977 -2.7252073341514884
603 -0.0045219267485663295 -2.7296279324218613 -0.0045216861879453065 -2.7297290203394335
604 -0.004522228031419218 -2.7341501604532805 -0.004523042915388941 -2.7342520632548224
605 -0.004521913616918028 -2.7386720740701986 -0.004522829176858067 -2.7387748924316804
606 -0.004526196117512882 -2.7431982701877113 -0.004504331760108471 -2.743279224191789
607 -0.004522304842248559 -2.74772057502996 -0.004522891994565725 -2.747802116186355
608 -0.004522250150330365 -2.75224282518029 -0.0045220985310152175 -2.75232421471737
609 -0.00452240880113095 -2.756765233981421 -0.004523010272532701 -2.7568472249899028
610 -0.0045224678004160525 -2.761287701781837 -0.004521871218457818 -2.7613690962083606
611 -0.004525530198588967 -2.765813231980426 -0.00451541009824723 -2.765884506306608
612 -0.004522320977412164 -2.7703355529578384 -0.004519922356121242 -2.7704044286627294
613 -0.004522993601858616 -2.774858546559697 -0.004523469018749893 -2.7749278976814793
614 -0.004522259766235948 -2.779380806325933 -0.004522153851576149 -2.7794500515330554
615 -0.004522489407099784 -2.7839032957330327 -0.004522441769950092 -2.7839724933030054
616 -0.00452233066316694 -2.7884256263961995 -0.004522544681094587 -2.7884950379841
617 -0.0045222854008898136 -2.7929479117970892 -0.004522355552762747 -2.793017393536863
618 -0.0045225148554891344 -2.7974704266525783 -0.004522666987031698 -2.7975400605238945
619 -0.004522317042574287 -2.8019927436951524 -0.004521646350622177 -2.802061706874517
620 -0.004521696595475078 -2.8065144402906275 -0.004529656004160642 -2.8065913628786774
621 -0.004523780383169651 -2.811038220673797 -0.004546865145675838 -2.8111382280243533
622 -0.0045212063472718 -2.8155594270210687 -0.004522765870206058 -2.8156609938945594
623 -0.004521471238695085 -2.820080898259764 -0.004521356429904699 -2.820182350324464
624 -0.004521781066432595 -2.8246026793261962 -0.004521681601181627 -2.824704031925646
625 -0.004521760251373052 -2.829124439577569 -0.004522232641465962 -2.8292262645671116
626 -0.004521416919305921 -2.833645856496875 -0.004522933764383197 -2.833749198331495
627 -0.004522188776172697 -2.8381680452730476 -0.004535001888871193 -2.838284200220366
628 -0.004521231492981314 -2.842689276766029 -0.004521285719238222 -2.842805485939604
629 -0.004521538643166423 -2.8472108154091953 -0.004522361303679645 -2.8473278472432835
630 -0.004521190468221903 -2.8517320058774174 -0.004519600956700742 -2.851847448199984
631 -0.004521511099301279 -2.8562535169767185 -0.004523516446352005 -2.856370964646336
632 -0.004521603253670037 -2.8607751202303886 -0.004521137638948858 -2.860892102285285
633 -0.004521482367999851 -2.8652966025983884 -0.004518195963464677 -2.8654102982487495
634 -0.0045214765006676315 -2.869818079099056 -0.004521290701813996 -2.8699315889505637
635 -0.0045214846264570955 -2.8743395637255134 -0.004521006415598094 -2.874452595366162
636 -0.004521315800957382 -2.8788608795264707 -0.004517338122241199 -2.878969933488403
637 -0.0045220606261864305 -2.883382940152657 -0.004529046313837171 -2.88349897980224
638 -0.004521568468771875 -2.8879045086214292 -0.004521592729724943 -2.888020572531965
639 -0.004521554848179221 -2.8924260634696086 -0.004522851156070829 -2.8925434236880356
640 -0.004522068332880736 -2.8969481318024894 -0.004521955945529043 -2.8970653796335646
641 -0.004521263530477881 -2.9014693953329673 -0.0045219971099868415 -2.9015873767435516
642 -0.004522048332728445 -2.905991443665696 -0.004514577076770365 -2.906101953820322
643 -0.00451961844228208 -2.910511062107978 -0.004514460335485637 -2.9106164141558075
644 -0.00452191901858896 -2.9150329811265667 -0.004521288489922881 -2.9151377026457306
645 -0.00452272838447243 -2.919555709511039 -0.004527908214367926 -2.9196656108600987
646 -0.004521676246076823 -2.924077385757116 -0.004521104716695845 -2.9241867155767944
647 -0.0045218412997201085 -2.928599227056836 -0.0045216228812932965 -2.9287083384580876
648 -0.004521676898002624 -2.9331209039548387 -0.004521780926734209 -2.933230119384822
649 -0.004521828610450029 -2.9376427325652887 -0.00452205550391227 -2.9377521748887343
650 -0.004521933128125965 -2.9421646656934146 -0.0045187196927145125 -2.9422708945814486
651 -0.004521955549716949 -2.9466866212431317 -0.004521375219337642 -2.9467922698007865
652 -0.004521511774510145 -2.951208133017642 -0.004521327395923436 -2.9513135971967097
653 -0.004521799646317959 -2.95572993266396 -0.004521995387040079 -2.9558355925837496
654 -0.004521858342923224 -2.9602517910068835 -0.00452205715700984 -2.9603576497407595
655 -0.004521683719940483 -2.964773474726824 -0.004521441576071083 -2.964879091316831
656 -0.004521485394798219 -2.9692949601216223 -0.004521939693950117 -2.969401031010781
657 -0.004521650215610862 -2.973816610337233 -0.004519739956595004 -2.973920770967376
658 -0.0045241382205858825 -2.978340748557819 -0.004520684480667114 -2.978441455448043
659 -0.00452196600381285 -2.982862714561632 -0.0045222256565466525 -2.9829636811045894
660 -0.004522061557509005 -2.987384776119141 -0.0045217211125418546 -2.987485402217131
661 -0.004521765559911728 -2.991906541679053 -0.004521183692850173 -2.9920065859099814
662 -0.004519163188524545 -2.9964257048675775 -0.004522916115820408 -2.9965295020258016
663 -0.0045213507488369945 -3.0009470556164146 -0.004519225447438657 -3.0010487274732403
664 -0.004521571192890405 -3.005468626809305 -0.004521271912381053 -3.0055699993856213
665 -0.004524750937707722 -3.0099933777470125 -0.004510920820757746 -3.010080920206379
666 -0.004521724884398282 -3.0145151026314108 -0.004523493582382798 -3.0146044137887618
667 -0.004521830938756466 -3.0190369335701672 -0.004521536687389016 -3.019125950476151
668 -0.004522149008698762 -3.023559082578866 -0.004522469639778137 -3.0236484201159293
669 -0.004522260907106101 -3.0280813434859724 -0.004521428165026009 -3.0281698482809554
670 -0.00452191645745188 -3.032603259943424 -0.00452162662986666 -3.032691474910822
671 -0.0045217478182166815 -3.0371250077616407 -0.004523459682241082 -3.037214934593063
672 -0.004521820438094437 -3.041646828199735 -0.004522919002920389 -3.0417378535959836
673 -0.004521940881386399 -3.0461687690811217 -0.00452472255565226 -3.0462625761516358
674 -0.004521395242772996 -3.050690164323895 -0.0045214025536552075 -3.050783978705291
675 -0.004521786002442241 -3.055211950326337 -0.004522578977048397 -3.0553065576823393
676 -0.004521213471889496 -3.0597331637982266 -0.004522615065798164 -3.0598291727481373
677 -0.0045215727528557185 -3.0642547365510824 -0.004520578356459737 -3.064349751104597
678 -0.004520516656339168 -3.0687752532074217 -0.004525902844034135 -3.0688756539486315
679 -0.0045216218801215294 -3.0732968750875433 -0.00452146113384515 -3.073397115082477
680 -0.0045216329861432316 -3.0778185080736864 -0.004519079416058958 -3.0779161944985356
681 -0.004522103839553893 -3.0823406119132404 -0.004521972802467644 -3.082438167301003
682 -0.004520590929314494 -3.086861202842555 -0.00450798193924129 -3.0869461492402444
683 -0.004521819553337992 -3.091383022395893 -0.004520982131361961 -3.0914671313716062
684 -0.004522054037079215 -3.0959050764329725 -0.004522979841567576 -3.095990111213174
685 -0.00452235322445631 -3.100427429657429 -0.004520527110435069 -3.100510638323609
686 -0.004522164119407535 -3.1049495937768365 -0.004523228667676449 -3.1050338669912856
687 -0.004524506139568984 -3.1094740999164054 -0.004524536710232496 -3.1095584037015183
688 -0.00452226959168911 -3.1139963695080946 -0.004518851032480597 -3.1140772547339988
689 -0.0045226509915664796 -3.118519020499661 -0.004520745459012687 -3.1185980001930114
690 -0.004522353503853082 -3.123041374003514 -0.004522300860844553 -3.1231203010538557
691 -0.004522033641114831 -3.127563407644629 -0.00452455801423639 -3.1276448590680923
692 -0.004522125516086817 -3.132085533160716 -0.0045163750415667895 -3.132161234109659
693 -0.004521171585656703 -3.136606704746373 -0.004519938980229199 -3.1366811730898885
694 -0.004522185586392879 -3.141128890332766 -0.004522320255637169 -3.1412034933455257
695 -0.004522382072173059 -3.145651272404939 -0.004534590733237564 -3.145738084078763
696 -0.004521867143921554 -3.1501731395488606 -0.004521835525520146 -3.1502599196042835
697 -0.004522058274596929 -3.1546951978234574 -0.0045214784797281025 -3.154781398084012
698 -0.0045215114252641795 -3.1592167092487218 -0.004522308032028377 -3.1593037061160403
699 -0.004529132694005966 -3.1637458419427276 -0.004568558116443455 -3.163872264232484
700 -0.004520529415458441 -3.168266371358186 -0.004521520086564123 -3.168393784319048
701 -0.004520582221448422 -3.1727869535796343 -0.004520365223288536 -3.1729141495423363
702 -0.00452108911704272 -3.177308042696677 -0.004520648741163313 -3.1774347982834996
703 -0.004520929511636495 -3.1818289722083133 -0.004521042550913989 -3.1819558408344135
704 -0.004521085205487907 -3.1863500574138013 -0.004520924086682499 -3.186476764921096
705 -0.004521091841161251 -3.1908711492549626 -0.004520594025962055 -3.190997358947058
706 -0.0045210397336632015 -3.1953921889886256 -0.004521124996244907 -3.195518483943303
707 -0.004520980245433748 -3.199913169234059 -0.004521095030941069 -3.200039578974244
708 -0.0045210752636194226 -3.2044342444976786 -0.004520840337499976 -3.204560419311744
709 -0.0045211754040792584 -3.208955419901758 -0.004521367303095758 -3.20908178661484
710 -0.0045212174765765665 -3.2134766373783346 -0.004521139780990779 -3.2136029263958306
711 -0.004521964769810438 -3.217998602148145 -0.004520340054295957 -3.2181232664501267
712 -0.004521536082029343 -3.2225201382301742 -0.004519508546218276 -3.222642774996345
713 -0.004521853290498257 -3.2270419915206725 -0.004518191469833255 -3.2271609664661782
714 -0.004520561429671943 -3.2315625529503444 -0.004523622547276318 -3.2316845890134545
715 -0.004521282110363245 -3.2360838350607075 -0.004521072516217828 -3.2362056615296724
716 -0.00451853268314153 -3.240602367743849 -0.004496291652321816 -3.2407019531819943
717 -0.004522439045831561 -3.2451248067896805 -0.00452527697198093 -3.2452272301539753
718 -0.00452181538566947 -3.24964662217535 -0.004521491122432053 -3.2497487212764073
719 -0.004521785955876112 -3.254168408131226 -0.0045229670824483035 -3.254271688358856
720 -0.004521495685912669 -3.258689903817139 -0.004522003838792444 -3.2587936921976484
721 -0.004521328187547624 -3.2632112320046867 -0.004520546202547849 -3.2633142384001963
722 -0.004521470051258802 -3.2677327020559455 -0.004521291889250279 -3.2678355302894464
723 -0.004519491014070809 -3.2722521930700164 -0.004533874173648656 -3.272369404463095
724 -0.0045213482808321714 -3.2767735413508485 -0.00452209529466927 -3.276891499757764
725 -0.0045212410856038335 -3.2812947824364525 -0.0045206204522401094 -3.281412120210004
726 -0.00452136411331594 -3.2858161465497684 -0.004521357547491789 -3.285933477757496
727 -0.004521237360313535 -3.290337383910082 -0.004521693848073482 -3.2904551716055694
728 -0.004521227069199085 -3.294858610979281 -0.0045200461521744725 -3.294975217757744
729 -0.0045216850936412815 -3.2993802960729224 -0.004522295761853456 -3.299497513519597
730 -0.004521150048822165 -3.3039014461217446 -0.004520918126218021 -3.304018431645815
731 -0.0045226394897326825 -3.3084240856114775 -0.0045176641782745715 -3.3085360958240897
732 -0.0045213783392682675 -3.312945463950746 -0.004521117196418345 -3.313057213020508
733 -0.004521673917770386 -3.3174671378685163 -0.004522799118421972 -3.31758001213893
734 -0.004521370166912675 -3.321988508035429 -0.004521359875798226 -3.322101372014728
735 -0.004521654662676155 -3.326510162698105 -0.0045210924232378605 -3.326622464437966
736 -0.0045217693550512195 -3.3310319320531563 -0.004520964832045138 -3.331143429270011
737 -0.004521374823525548 -3.335553306876682 -0.004523552069440484 -3.3356669813394517
738 -0.004521430353634059 -3.340074737230316 -0.004522887896746397 -3.340189869236198
739 -0.0045275493059307335 -3.344602286536247 -0.004548282641917467 -3.344738151878116
740 -0.00452115919906646 -3.349123445735313 -0.004520879872143268 -3.3492590317502593
741 -0.004521386744454503 -3.353644832479768 -0.004520976240746677 -3.353780007991006
742 -0.004521166835911572 -3.3581659993156796 -0.004520630021579564 -3.3583006380125857
743 -0.00452118469402194 -3.3626871840097015 -0.004520991235040128 -3.362821629247626
744 -0.004521357268095017 -3.3672085412777966 -0.004522086097858846 -3.3673437153454846
745 -0.004521157220005989 -3.3717296984978025 -0.004520980967208743 -3.3718646963126933
746 -0.004521943768486381 -3.376251642266289 -0.004544113925658166 -3.3764088102383516
747 -0.0045204029185697435 -3.380772045184859 -0.004520463291555643 -3.3809292735299072
748 -0.00452086532022804 -3.385292910505087 -0.00452031958848238 -3.3854495931183894
749 -0.004520795680582524 -3.3898137061856697 -0.004521115869283676 -3.389970708987673
750 -0.0045203618239611386 -3.394334068009631 -0.0045199928572401404 -3.394490701844913
751 -0.004521127440966666 -3.3988551954505977 -0.0045201638480648395 -3.399010865692978
752 -0.004520114976912737 -3.4033753104275104 -0.004521034355275333 -3.4035319000482533
753 -0.004527102853171527 -3.407902413280682 -0.0045346513390541075 -3.4080665513873076
754 -0.00452085214201361 -3.412423265422696 -0.00452062573749572 -3.4125871771248035
755 -0.004520956380292773 -3.4169442218029884 -0.004521326324902475 -3.417108503449706
756 -0.004521312075667083 -3.4214655338786555 -0.0045246906811371446 -3.4216331941308433
757 -0.004521182528696955 -3.4259867164073525 -0.0045191618148237465 -3.4261523559456672
758 -0.004520990792661906 -3.4305077072000145 -0.00452151233330369 -3.430673868278971
759 -0.004520559567026794 -3.4350282667670413 -0.004529008385725319 -3.4352028766646963
760 -0.004520152555778622 -3.43954841932282 -0.004518988565541804 -3.439721865230238
761 -0.004520784900523722 -3.4440692042233434 -0.004521122528240084 -3.444242987758478
762 -0.004521226859651506 -3.448590431082995 -0.004520849604159593 -3.448763837362638
763 -0.004520989488810301 -3.453111420571805 -0.004520890535786748 -3.4532847278984247
764 -0.004521203367039562 -3.457632623938845 -0.004521895339712501 -3.4578066232381373
765 -0.004520117910578847 -3.462152741849424 -0.004518483346328139 -3.4623251065844656
766 -0.004521014355123043 -3.4666737562045467 -0.004520626389421523 -3.466845732973887
767 -0.0045212493278086185 -3.4711950055323553 -0.0045210732845589515 -3.471366806258446
768 -0.0045212019933387635 -3.475716207525694 -0.004521803208626806 -3.4758886094670727
769 -0.004521079710684717 -3.480237287236379 -0.004520007874816656 -3.4804086173418893
770 -0.00452126634772867 -3.4847585535841077 -0.004522249917499721 -3.484930867259389
771 -0.004523308738134802 -3.4892818623222426 -0.004506089212372899 -3.4894369564717618
772 -0.004521035589277744 -3.4938028979115203 -0.004521649796515703 -3.4939586062682775
773 -0.004521428816951811 -3.498324326728472 -0.0045212020864710215 -3.4984798083547486
774 -0.004521670797839761 -3.502845997526312 -0.004523491626605392 -3.503003299981354
775 -0.004521523043513298 -3.5073675205698254 -0.004523676168173551 -3.507526976149528
776 -0.004521819786168635 -3.511889340355994 -0.004520638170652092 -3.51204761432018
777 -0.0045178350759670135 -3.516407175431961 -0.004503018851391971 -3.516550633171572
778 -0.004521644534543156 -3.520928819966504 -0.004520829999819398 -3.5210714631713915
779 -0.0045217658393085 -3.5254505858058125 -0.004520849138498306 -3.52559231230989
780 -0.004521942767314613 -3.529972528573127 -0.004522239719517529 -3.5301145520294077
781 -0.004522303398698568 -3.5344948319718257 -0.004516477207653224 -3.534631029237061
782 -0.004521960718557238 -3.539016792690383 -0.004520631511695683 -3.5391516607487565
783 -0.0045248909620568155 -3.54354168365244 -0.004509723698720336 -3.5436613844474767
784 -0.004523029597476125 -3.548064713249916 -0.004524391260929406 -3.548185775708406
785 -0.0045221697771921756 -3.552586883027108 -0.004522569850087166 -3.5527083455584934
786 -0.0045222789514809845 -3.5571091619785893 -0.004522315482608974 -3.5572306610411024
787 -0.004521548678167164 -3.5616307106567566 -0.004524464881978929 -3.5617551259230815
788 -0.004520566831342876 -3.5661512774880997 -0.004514250787906349 -3.566269376710988
789 -0.0045209424803033475 -3.570672219968403 -0.00452560018748045 -3.570794976898468
790 -0.0045219358755275605 -3.575194155843931 -0.004521548608317971 -3.575316525506786
791 -0.004521690425463021 -3.579715846269394 -0.004522251756861806 -3.5798387772636477
792 -0.004521877784281969 -3.584237724053676 -0.00452166588511318 -3.584360443148761
793 -0.00452172621153295 -3.588759450265209 -0.004522918863222003 -3.588883362011983
794 -0.004522180487401784 -3.5932816307526108 -0.004520553257316351 -3.5934039152692994
795 -0.004517516377381981 -3.597799147129993 -0.00453815006185323 -3.5979420653311527
796 -0.004521883581764996 -3.602321030711758 -0.004522262536920607 -3.6024643278680735
797 -0.004521598084829747 -3.6068426287965876 -0.00452118394896388 -3.6069855118170375
798 -0.0045213497709482905 -3.6113639785675358 -0.004521528049372137 -3.6115070398664098
799 -0.004521530354395509 -3.6158855089219313 -0.00452162055298686 -3.6160286604193965
800 -0.004521312401629984 -3.620406821323561 -0.004513651737943292 -3.62054231215734
801 -0.004521224135532975 -3.624928045459094 -0.004525321489199996 -3.6250676336465397
802 -0.00452005174010992 -3.629448097199204 -0.004517372348345816 -3.6295850059948855
803 -0.00452126101590693 -3.633969358215111 -0.004521799087524414 -3.63410680508241
804 -0.004520262544974685 -3.6384896207600854 -0.004524427046999335 -3.6386312321294096
805 -0.004520959709770978 -3.6430105804698565 -0.004519392782822251 -3.643150624912232
806 -0.004521677037701011 -3.6475322575075575 -0.004521913756616413 -3.6476725386688487
807 -0.0045214527752250435 -3.6520537102827824 -0.004519721958786249 -3.652192260627635
808 -0.004521886794827878 -3.65657559707761 -0.0045315598603338 -3.6567238204879686
809 -0.004521587071940303 -3.6610971841495505 -0.004520928929559886 -3.6612447494175284
810 -0.004523556609638035 -3.6656207407591888 -0.004545049392618239 -3.6657897988101467
811 -0.004520717589184642 -3.6701414583483736 -0.004519226285628975 -3.6703090250957757
812 -0.004520851746201515 -3.674662310094575 -0.004520273860543966 -3.6748292989563196
813 -0.004520939197391272 -3.6791832492919663 -0.004521039710380137 -3.6793503386667
814 -0.004520974424667657 -3.6837042237166338 -0.004518684721551836 -3.683869023388252
815 -0.004521039919927717 -3.6882252636365616 -0.004520802525803447 -3.6883898259140553
816 -0.004524523532018066 -3.6927497871685797 -0.004555047233588993 -3.692944873147644
817 -0.004520666459575296 -3.697270453628155 -0.004520816588774323 -3.6974656897364184
818 -0.004520197515375912 -3.701790651143531 -0.004520083963871002 -3.7019857737002893
819 -0.004520584968850017 -3.706311236112381 -0.004520554281771183 -3.7065063279820603
820 -0.00452042103279382 -3.710831657145175 -0.0045213809236884115 -3.711027708905749
821 -0.00452064354903996 -3.715352300694215 -0.004519891180098057 -3.7155476000858467
822 -0.004520486807450652 -3.7198727875016657 -0.004521509329788387 -3.7200691094156353
823 -0.004520448436960578 -3.7243932359386265 -0.004518411122262478 -3.7245875205378978
824 -0.004519998421892523 -3.728913234360519 -0.004523319168947637 -3.7291108397068453
825 -0.004520215000957251 -3.7334334493614763 -0.0045202278532087805 -3.733631067560054
826 -0.004522231523878872 -3.737955680885355 -0.004525268985889852 -3.7381563365459436
827 -0.004520708182826638 -3.7424763890681816 -0.004520620382390916 -3.7426769569283347
828 -0.004519731225445867 -3.7469961202936273 -0.004505662876181304 -3.747182619804516
829 -0.004521162365563214 -3.7515172826591905 -0.004522463609464467 -3.7517050834139805
830 -0.004520910372957587 -3.7560381930321483 -0.004522081045433879 -3.7562271644594145
831 -0.004524410981684923 -3.7605626040138334 -0.004516144003719092 -3.7607433084631334
832 -0.004521892126649618 -3.765084496140483 -0.004523428389802575 -3.765266736852936
833 -0.004521357826888561 -3.7696058539673714 -0.004521490214392543 -3.7697882270673286
834 -0.004520868766121566 -3.774126722733493 -0.004520821128971874 -3.7743090481963004
835 -0.004521401948295534 -3.7786481246817885 -0.004521160363219678 -3.77883020855952
836 -0.004521160782314837 -3.7831692854641035 -0.004521121340803802 -3.7833513299003236
837 -0.004521642788313329 -3.7876909282524167 -0.004522892995737493 -3.787874222896061
838 -0.004520873096771539 -3.7922118013491883 -0.004519428010098636 -3.7923936509061598
839 -0.004522418603301048 -3.7967342199524894 -0.0045273029012605544 -3.7969209538074202
840 -0.0045211813878268 -3.8012554013403164 -0.0045215291902422905 -3.8014424829976625
841 -0.004522293293848634 -3.805777694634165 -0.004525837977416814 -3.8059683209750794
842 -0.004521007905714214 -3.810298702539879 -0.004521185392513871 -3.810489506367593
843 -0.004521313100121915 -3.814820015640001 -0.004521194892004132 -3.8150107012595975
844 -0.004517018399201334 -3.819337034039202 -0.004535186407156289 -3.8195458876667536
845 -0.004520187340676785 -3.8238572213798787 -0.0045195129234343765 -3.824065400590188
846 -0.004520620102994144 -3.828377841482873 -0.004520226712338626 -3.8285856273025267
847 -0.004520896309986711 -3.8328987377928594 -0.004520945809781551 -3.833106573112308
848 -0.0045208190334960815 -3.8374195568263554 -0.004520343127660453 -3.8376269162399685
849 -0.004520714120008052 -3.8419402709463633 -0.004521420574747026 -3.8421483368147156
850 -0.004520881082862615 -3.846461152029226 -0.004522750293835998 -3.8466710871085517
851 -0.0045217596227303146 -3.8509829116519563 -0.004521092376671731 -3.8511921794852233
852 -0.004521351610310376 -3.8555042632622665 -0.004524447326548398 -3.8557166268117715
853 -0.004518925189040601 -3.860023188451307 -0.0045147506752982736 -3.86023137748707
854 -0.00452097924426198 -3.864544167695569 -0.004523311764933169 -3.864754689252003
855 -0.004520872561261058 -3.86906504025683 -0.004520280985161662 -3.8692749702371647
856 -0.004521072166971863 -3.873586112423802 -0.004521576408296824 -3.8737965466454614
857 -0.004521197802387178 -3.878107310226189 -0.00451851561665535 -3.8783150622621165
858 -0.004520982224494219 -3.882628292450683 -0.004520785342901945 -3.8828358476050187
859 -0.004521118360571563 -3.8871494108112548 -0.004521250072866678 -3.8873570976778855
860 -0.004520826740190387 -3.891670237551445 -0.004521094309166074 -3.8918781919870518
861 -0.0045209731440991165 -3.896191210695544 -0.004520911886356771 -3.8963991038734087
862 -0.004521106649190187 -3.9007123173447344 -0.004520529462024569 -3.9009196333354335
863 -0.004521507094614208 -3.9052338244393487 -0.004518174892291426 -3.905437808227725
864 -0.0045212504221126435 -3.9097550748614616 -0.004522255552001297 -3.9099600637797263
865 -0.004521208396181464 -3.914276283257643 -0.004521914012730122 -3.914481977792456
866 -0.004520372464321553 -3.9187966557219647 -0.004522670712321997 -3.919004648504778
867 -0.004519894416444003 -3.923316550138409 -0.004513844312168658 -3.923518492816947
868 -0.004521031561307609 -3.9278375816997166 -0.004522564541548491 -3.928041057358495
869 -0.004521244554780424 -3.932358826254497 -0.0045208017574623225 -3.9325618591159577
870 -0.0045181124471127985 -3.93687693870161 -0.004500134591944515 -3.937061993707902
871 -0.004521570820361376 -3.9413985095219712 -0.00452106383163482 -3.9415830575395367
872 -0.004521956969983876 -3.945920466491955 -0.004521527257747948 -3.946104584797285
873 -0.00452156278770417 -3.950442029279659 -0.004521387396380305 -3.950625972193665
874 -0.0045214630896225575 -3.9549634923692816 -0.00452056631911546 -3.9551465385127806
875 -0.004522488219663501 -3.959485980588945 -0.004520923201926053 -3.9596674617147065
876 -0.004521879530511796 -3.964007860119457 -0.004521967796608806 -3.964189429511315
877 -0.004522029613144696 -3.9685298897326016 -0.004522444470785559 -3.968711873982101
878 -0.004521658644080162 -3.9730515483766817 -0.004521235055290162 -3.973233109037391
879 -0.004521711519919336 -3.977573259896601 -0.0045217943610623475 -3.9777549033984534
880 -0.004522916511632502 -3.9820961764082337 -0.004527274635620415 -3.982282178034074
881 -0.004522024677135051 -3.986618201085369 -0.004525676555931568 -3.986807854590005
882 -0.004521468956954777 -3.9911396700423234 -0.004521684371866286 -3.9913295389618715
883 -0.00452144315931946 -3.995661113201643 -0.004524020897224546 -3.995853559859096
884 -0.004522465192712844 -4.000183578394355 -0.004517658660188317 -4.000371218519284
885 -0.0045216162223368885 -4.004705194616692 -0.004521402111276984 -4.004892620630561
886 -0.004521411936730146 -4.009226606553423 -0.004520581662654876 -4.009413202293216
887 -0.00452151105273515 -4.013748117606157 -0.0045216305181384085 -4.013934832811355
888 -0.004514190414920449 -4.018262308021078 -0.004502977477386594 -4.0184378102887415
889 -0.004522004420869053 -4.022784312441947 -0.004521665442734957 -4.022959475731477
890 -0.004521897877566516 -4.027306210319513 -0.00452274342533201 -4.027482219156808
891 -0.004521625465713441 -4.031827835785227 -0.004522322397679091 -4.032004541554487
892 -0.004522406798787415 -4.036350242584014 -0.004521939833648503 -4.036526481388136
893 -0.0045217176200822 -4.040871960204096 -0.0045205740025267005 -4.041047055390663
894 -0.004522452037781477 -4.045394412241877 -0.00451938733458519 -4.045566442725248
895 -0.004521964909508824 -4.049916377151386 -0.004521793220192194 -4.05008823594544
896 -0.004521899670362472 -4.054438276821749 -0.004521982255391776 -4.054610218200832
897 -0.0045218042796477675 -4.058960081101397 -0.004521941090933979 -4.0591321592917655
898 -0.004522000765427947 -4.063482081866825 -0.0045230146264657375 -4.063655173918232
899 -0.004524114448577166 -4.068006196315402 -0.004507766594178975 -4.06816294051241
900 -0.00452233050018549 -4.072528526815587 -0.00452287788502872 -4.072685818397439
901 -0.004521865234710276 -4.077050392050297 -0.004521635803394019 -4.077207454200833
902 -0.004522116365842521 -4.08157250841614 -0.004522651480510831 -4.081730105681344
903 -0.004522048099897802 -4.086094556516038 -0.004522116552107036 -4.086252222233451
904 -0.0045215117279440165 -4.090616068243982 -0.004532415978610515 -4.090784638212062
905 -0.004521359875798226 -4.09513742811978 -0.004520015488378703 -4.095304653700441
906 -0.004521864000707865 -4.099659292120488 -0.00452168514020741 -4.099826338840648
907 -0.004521793406456709 -4.104181085526944 -0.004521440621465445 -4.104347779462113
908 -0.004521611286327243 -4.108702696813271 -0.004521408234722912 -4.108869187696836
909 -0.004521903442218899 -4.11322460025549 -0.004521370120346546 -4.1133905578171825
910 -0.004521908913739025 -4.11774650916923 -0.0045221799053251745 -4.1179127377225075
911 -0.004522445262409747 -4.1222689544316395 -0.004523199237883091 -4.1224359369603905
912 -0.004518124926835299 -4.126787079358475 -0.0045284800697118046 -4.126964417030102
913 -0.004521755920723081 -4.131308835279198 -0.004521875106729567 -4.131486292136832
914 -0.004521585442125798 -4.135830420721323 -0.004521837248466909 -4.136008129385298
915 -0.0045215083518996835 -4.140351929073223 -0.004521784791722894 -4.140529914177021
916 -0.0045214670710265635 -4.144873396144249 -0.004521617549471557 -4.145051531726493
917 -0.004521707352250814 -4.1493951034965 -0.004514871095307171 -4.1495664028218
918 -0.004522422282025218 -4.1539175257785255 -0.004522382072173059 -4.154088784893973
919 -0.004521473194472492 -4.158438998972998 -0.004521673568524421 -4.158610458462497
920 -0.004522062675096095 -4.162961061648094 -0.004522816278040409 -4.163133274740537
921 -0.004520844016224146 -4.167481905664318 -0.004522686218842864 -4.16765596095938
922 -0.0045219162246212365 -4.172003821888939 -0.004524318291805685 -4.172180279251186
923 -0.004521888960152864 -4.176525710849092 -0.004522171523422003 -4.1767024507746076
924 -0.004521451937034726 -4.181047162786127 -0.0045214406680315735 -4.181223891442639
925 -0.004521536198444665 -4.1855686989845715 -0.004521746165119111 -4.185745637607758
926 -0.004521853127516806 -4.190090552112088 -0.004519910179078579 -4.190265547786837
927 -0.004521416593343019 -4.1946119687054315 -0.004521725047379732 -4.194787272834217
928 -0.004519310360774398 -4.199131279066206 -0.004550585523247719 -4.199337858357465
929 -0.0045210002455860375 -4.203652279311792 -0.004520584060810506 -4.203858442418276
930 -0.004520970233716071 -4.208173249545508 -0.004521290771663189 -4.208379733189939
931 -0.004520968347787857 -4.212694217893296 -0.004520960198715329 -4.212900693388654
932 -0.004521009186282754 -4.217215227079579 -0.004521205485798418 -4.217421898874453
933 -0.004521072865463794 -4.221736299945042 -0.004521073237992823 -4.221942972112446
934 -0.004521312471479177 -4.226257612416521 -0.004521673661656678 -4.226464645774103
935 -0.004521092679351568 -4.230778705095873 -0.004521634266711772 -4.230986280040814
936 -0.004521498642861843 -4.235300203738735 -0.004532057279720903 -4.235518337320535
937 -0.0045190793229267 -4.239819283061662 -0.004504808550700545 -4.240023145871236
938 -0.004521072050556541 -4.244340355112218 -0.004520789417438209 -4.244543935288674
939 -0.00452118176035583 -4.248861536872574 -0.004521227069199085 -4.249065162357874
940 -0.004521295614540577 -4.253382832487114 -0.004520853701978922 -4.253586016059852
941 -0.0045211970340460535 -4.2579040295211605 -0.004521890403702855 -4.258107906463556
942 -0.00452136539388448 -4.262425394915045 -0.004521735385060311 -4.262629641848616
943 -0.0045219278428703545 -4.2669473227579156 -0.004520788113586605 -4.267150429962202
944 -0.004521335777826607 -4.271468658535742 -0.004520839219912887 -4.271671269182114
945 -0.004520078538917005 -4.275988737074659 -0.004523261869326234 -4.27619453105144
946 -0.00452136576641351 -4.280510102841072 -0.0045211722142994406 -4.28071570326574
947 -0.004523523245006799 -4.285033626086079 -0.004496643901802599 -4.285212347167542
948 -0.004521458270028233 -4.289555084356108 -0.0045207791263237596 -4.289733126293866
949 -0.004521755687892437 -4.294076840044 -0.00452138097025454 -4.294254507264121
950 -0.004521748051047325 -4.2985985880950475 -0.00452179629355669 -4.298776303557678
951 -0.0045221185777336356 -4.3031207066727815 -0.004522141139023006 -4.303298444696701
952 -0.004522795882076025 -4.307643502554858 -0.004526539798825979 -4.307824984495527
953 -0.004521713382564485 -4.312165215937422 -0.00451984847895801 -4.312344832974485
954 -0.004521765955723822 -4.316686981893146 -0.004522601421922445 -4.316867434396408
955 -0.0045217909850180146 -4.3212087728781645 -0.004521963302977383 -4.321389397699385
956 -0.004521469632163644 -4.325730242510328 -0.004520347411744297 -4.3259097451111295
957 -0.004519752366468311 -4.330249994876796 -0.0045128727564588186 -4.330422617867589
958 -0.004521492449566722 -4.334771487326363 -0.0045215719612315295 -4.33494418982882
959 -0.004521790705621242 -4.339293278031985 -0.0045198881532996895 -4.33946407798212
960 -0.004524363880045712 -4.343817641912031 -0.004517416749149561 -4.34398149473127
961 -0.004521722975187004 -4.3483393648872175 -0.00452190653886646 -4.348503401270136
962 -0.004522286052815616 -4.352861650940033 -0.004522196669131518 -4.353025597939268
963 -0.00452187608461827 -4.357383527024652 -0.004523057234473526 -4.3575486551737415
964 -0.004522072756662965 -4.3619055997813145 -0.004522531689144671 -4.362071186862886
965 -0.004522139602340758 -4.3664277393836555 -0.004523247969336808 -4.366594434832223
966 -0.004522437090054154 -4.37095017647371 -0.004521501320414245 -4.371115936152637
967 -0.004521904094144702 -4.375472080567855 -0.0045215415069833394 -4.3756374776596205
968 -0.004521879064850509 -4.3799939596327055 -0.0045260941376909615 -4.380163571797311
969 -0.004521638946607709 -4.384515598579314 -0.004519655695185065 -4.384683227492497
970 -0.004521668190136552 -4.38903726676945 -0.004521147953346372 -4.389204375445843
971 -0.004526201100088656 -4.393563467869539 -0.004538873047567904 -4.3937432484934105
972 -0.004521284019574523 -4.3980847518891135 -0.0045208396622911096 -4.398264088155702
973 -0.0045211943564936515 -4.4026059462456075 -0.0045223647961392995 -4.402786452951841
974 -0.004526897473260761 -4.407132843718868 -0.004580527846701443 -4.4073669807985425
975 -0.004520986112765968 -4.411653829831634 -0.004520643409341574 -4.411887624207884
976 -0.004520198260433972 -4.416174028092068 -0.004520409530960024 -4.416408033738843
977 -0.004520695214159787 -4.4206947233062275 -0.00452061123214662 -4.42092864497099
978 -0.004520447319373488 -4.425215170625601 -0.0045203109504655 -4.425448955921456
979 -0.004520469927228987 -4.42973564055283 -0.0045207821065559985 -4.429969738028012
980 -0.004520388692617417 -4.434256029245447 -0.004520309367217123 -4.434490047395229
981 -0.004520525550469756 -4.4387765547959175 -0.004520305036567152 -4.439010352431796
982 -0.004520774004049599 -4.443297328799967 -0.004520668624900281 -4.443531021056697
983 -0.0045209890231490135 -4.447818317823116 -0.004520677379332483 -4.448051698436029
984 -0.0045206557726487516 -4.452338973595765 -0.004520424548536539 -4.452572122984566
985 -0.0045208052266389135 -4.456859778822404 -0.00452072296757251 -4.457092845952138
986 -0.0045208136783912774 -4.461380592500795 -0.004520824830979109 -4.461613670783117
987 -0.0045206286944448944 -4.4659012211952405 -0.004521132842637598 -4.466134803625755
988 -0.004520222428254783 -4.470421443623495 -0.004519476275891066 -4.4706542799016455
989 -0.004520876845344901 -4.47494232046884 -0.0045209470437839626 -4.47517522694543
990 -0.004522354179061949 -4.479464674647902 -0.004527685907669365 -4.479702912853099
991 -0.004520704597234726 -4.483985379245137 -0.004521044460125268 -4.484223957313224
992 -0.004520623805001378 -4.488506003050139 -0.004527327767573297 -4.488751285080798
993 -0.0045209807809442285 -4.493026983831083 -0.0045236284146085385 -4.493274913495406
994 -0.004521238058805466 -4.497548221889888 -0.004519855440594256 -4.497794768936
995 -0.004521426605060696 -4.502069648494949 -0.004517400008626282 -4.502312168944626
996 -0.004520778590813279 -4.506590427085762 -0.004520692653022707 -4.5068328615976485
997 -0.004520875634625554 -4.511111302720388 -0.004521226463839412 -4.511354088061488
998 -0.004520956659689546 -4.5156322593800775 -0.0045207620598375796 -4.5158748501213255
999 -0.004521190328523517 -4.520153449708601 -0.004520357097499072 -4.520395207218825
1000 -0.004517702711746096 -4.524671152420347 -0.004502842854708433 -4.524898050073533
1001 -0.004521277965977788 -4.529192430386325 -0.004521794873289764 -4.529419844946823
1002 -0.004521009395830333 -4.533713439782155 -0.004520929302088916 -4.5339407742489115
1003 -0.004521190072409809 -4.538234629854565 -0.004521306720562279 -4.538462080969474
1004 -0.004520966229029 -4.542755596083594 -0.004521230608224869 -4.542983311577698
1005 -0.004521160060539842 -4.547276756144133 -0.004521968984045088 -4.547505280561744
1006 -0.004521257732994855 -4.551798013877128 -0.00451580744702369 -4.552021088008767
1007 -0.00452132560312748 -4.556319339480255 -0.004522215388715267 -4.556543303397483
1008 -0.004520978219807148 -4.560840317700062 -0.0045252077979967 -4.561068511195479
1009 -0.004521207208745182 -4.565361524908806 -0.004521525395102799 -4.565590036590582
1010 -0.004523500264622271 -4.569885025173429 -0.004532427713274956 -4.570122464303857
1011 -0.004521146789193154 -4.574406171962622 -0.004520568228326738 -4.574643032532184
1012 -0.004521175380796194 -4.578927347343418 -0.0045209244126454 -4.5791639569448295
1013 -0.004521095985546708 -4.583448443328965 -0.004521791916340589 -4.58368574886117
1014 -0.004520525736734271 -4.5879689690657 -0.004525535926222801 -4.588211284787393
1015 -0.0045208916766569015 -4.592489860742357 -0.004520696843974293 -4.592731981631367
1016 -0.004520883900113404 -4.59701074464247 -0.0045204268302768465 -4.597252408461644
1017 -0.004521309584379196 -4.601532054226849 -0.004517111089080572 -4.601769519550725
1018 -0.004521410656161606 -4.606053464883011 -0.0045232693664729595 -4.606292788917198
1019 -0.00452149014454335 -4.6105749550275545 -0.004520066734403372 -4.610812855651601
1020 -0.004524551704525948 -4.61509950673208 -0.004502358706668019 -4.61531521435827
1021 -0.0045214112848043445 -4.619620918016884 -0.0045209769159555435 -4.619836191274225
1022 -0.00452160055283457 -4.624142518569719 -0.004521554731763899 -4.624357746005989
1023 -0.004521673219278455 -4.628664191788997 -0.004521739529445767 -4.628879485535435
1024 -0.004521563602611423 -4.633185755391608 -0.004521379619836808 -4.633400865155272
1025 -0.004521808074787259 -4.637707563466395 -0.004521198105067015 -4.637922063260339
1026 -0.004521860624663532 -4.642229424091059 -0.004522067937068641 -4.642444131197408
1027 -0.004522016947157681 -4.646751441038217 -0.004521527490578592 -4.646965658687987
1028 -0.004521843045949936 -4.651273284084167 -0.0045209832722321154 -4.6514866419602185
1029 -0.004516725614666939 -4.655790009698833 -0.0044940867694094775 -4.655980728729628
1030 -0.004522494436241686 -4.660312504135075 -0.004521499969996512 -4.660502228699625
1031 -0.004522000509314239 -4.664834504644389 -0.004522413830272853 -4.665024642529898
1032 -0.00452195901889354 -4.6693564636632825 -0.004522041627205908 -4.669546684157104
1033 -0.004521927703171969 -4.673878391366454 -0.00452112415805459 -4.674067808315159
1034 -0.004522901237942278 -4.678401292604397 -0.0045207756571471695 -4.678588583972306
1035 -0.004524420504458249 -4.682925713108855 -0.004530062852427364 -4.683118646824733
1036 -0.004522026516497135 -4.687447739625352 -0.004521529050543904 -4.687640175875277
1037 -0.004521876480430365 -4.691969616105782 -0.004521515453234315 -4.692161691328511
1038 -0.004522123071365058 -4.696491739177147 -0.004521446558646858 -4.696683137887158
1039 -0.004520936263725161 -4.7010126754408725 -0.004513944545760751 -4.701197082432919
1040 -0.004522182047367096 -4.70553485748824 -0.00452236789278686 -4.705719450325706
1041 -0.004521891730837524 -4.710056749219077 -0.004523002961650491 -4.710242453287356
1042 -0.004522083583287895 -4.714578832802364 -0.00451990042347461 -4.714762353710831
1043 -0.004522077506408095 -4.719100910308772 -0.0045224209548905495 -4.719284774665721
1044 -0.0045226099202409385 -4.7236235202290136 -0.00451809298247099 -4.723802867648192
1045 -0.004522915557026863 -4.728146435786041 -0.004524190188385546 -4.7283270578365775
1046 -0.0045231121825054284 -4.7326695479685466 -0.004529418447054923 -4.732856476283632
1047 -0.004521954921074212 -4.737191502889621 -0.004522209521383047 -4.737378685805015
1048 -0.004521863884292543 -4.741713366773913 -0.004522125399671495 -4.741900811204687
1049 -0.004521551681682468 -4.746234918455595 -0.004521802230738103 -4.746422613435425
1050 -0.004521821741946042 -4.7507567401975415 -0.004521046252921224 -4.750943659688346
1051 -0.004521902999840677 -4.755278643197382 -0.0045196017483249305 -4.755463261436671
1052 -0.004521621810272336 -4.759800265007654 -0.004517918801866472 -4.759981180238538
1053 -0.0045235897181555625 -4.76432385472581 -0.004536836734041571 -4.76451801697258
1054 -0.004521086881868541 -4.768844941607679 -0.004519558697938919 -4.769037575670518
1055 -0.004521750379353762 -4.773366691987032 -0.004521652637049556 -4.773559228307568
1056 -0.004521815665066242 -4.777888507652099 -0.00452169522177428 -4.778080923529342
1057 -0.004521580087020994 -4.78241008773912 -0.0045213166158646345 -4.782602240145207
1058 -0.0045213635545223955 -4.786931451293642 -0.004524370282888412 -4.787126610428095
1059 -0.004521567770279944 -4.791453019063922 -0.004521012166514992 -4.791647622594611
1060 -0.0045218840707093476 -4.795974903134631 -0.004535173997282982 -4.796182796591894
1061 -0.004521559411659837 -4.800496462546291 -0.004521919856779277 -4.800704716448673
1062 -0.004521059547550976 -4.805017522093842 -0.004517892189323902 -4.805222608637997
1063 -0.004521341063082218 -4.8095388631569245 -0.00452161761932075 -4.809744226257318
1064 -0.004521981463767588 -4.814060844620692 -0.004518798762001097 -4.8142630250193195
1065 -0.004522358998656273 -4.818583203619348 -0.004525444260798395 -4.8187884692801175
1066 -0.004520462732762099 -4.82310366635211 -0.004512365371920168 -4.823300834652038
1067 -0.004521998786367476 -4.827625665138478 -0.004522315249778331 -4.827823149901816
1068 -0.00452170658390969 -4.832147371722388 -0.004522811830975115 -4.832345961732791
1069 -0.004521962441504002 -4.836669334163892 -0.004527004691772163 -4.836872966424563
1070 -0.004521670937538147 -4.84119100510143 -0.004522297834046185 -4.841395264258609
1071 -0.004521871032193303 -4.845712876133623 -0.004520114068873227 -4.845915378327482
1072 -0.004521686700172722 -4.850234562833796 -0.004522563982754945 -4.850437942310237
1073 -0.004521470819599927 -4.854756033653396 -0.004521871451288462 -4.854959813761526
1074 -0.004519673041068017 -4.859275706694464 -0.004499072255566716 -4.859458886017093
1075 -0.004521997319534421 -4.863797704013998 -0.0045217010891065 -4.863980587106199
1076 -0.004522133572027087 -4.868319837586025 -0.0045219806721434 -4.868502567778342
1077 -0.004522056132555008 -4.87284189371858 -0.004522272408939898 -4.8730248401872815
1078 -0.004522067354992032 -4.877363961073573 -0.004522106260992587 -4.877546946448274
1079 -0.004521843953989446 -4.881885805027562 -0.004521571518853307 -4.882068517967127
1080 -0.004522040346637368 -4.8864078453742 -0.004522138019092381 -4.88659065598622
1081 -0.004521625186316669 -4.890929470560517 -0.00452184951864183 -4.891112505504862
1082 -0.004521818202920258 -4.895451288763437 -0.004522550920955837 -4.895635056425817
1083 -0.004521637503057718 -4.899972926266495 -0.004519700445234776 -4.900154756871052
1084 -0.004522174783051014 -4.9044951010495454 -0.004518271703273058 -4.904673028574325
1085 -0.004521948099136352 -4.909017049148682 -0.004522666498087346 -4.9091956950724125
1086 -0.0045215115183964375 -4.913538560667078 -0.004519101209007203 -4.91371479628142
1087 -0.004522019578143954 -4.918060580245222 -0.0045221202541142706 -4.918236916535534
1088 -0.00452201091684401 -4.922582591162066 -0.004521857807412743 -4.922758774342947
1089 -0.004525119159370661 -4.927107710321437 -0.004537523677572608 -4.9272962980205195
1090 -0.004521813080646098 -4.931629523402083 -0.004521200316958129 -4.931817498337478
1091 -0.004521771869622171 -4.936151295271705 -0.004522469267249108 -4.936339967604726
1092 -0.004521269258111716 -4.940672564529816 -0.004525222233496606 -4.940865189838223
1093 -0.004521973035298288 -4.945194537565114 -0.0045212549855932595 -4.945386444823816
1094 -0.004521768959239125 -4.949716306524353 -0.004520324897021056 -4.949906769720837
1095 -0.004521865281276405 -4.954238171805629 -0.004532987880520522 -4.9544397576013575
1096 -0.004521396337077021 -4.958759568142707 -0.004521550191566348 -4.958961307792924
1097 -0.004521515686064959 -4.963281083828772 -0.004521423927508294 -4.963482731720433
1098 -0.0045214802725240585 -4.967802564101296 -0.004521359852515161 -4.968004091572948
1099 -0.004521539923734963 -4.972324104025031 -0.004521425161510706 -4.972525516734459
1100 -0.00452132208738476 -4.9768454261124155 -0.004520812793634832 -4.977046329528093
1101 -0.004521919833496213 -4.981367345945912 -0.0045200947672128676 -4.981566424295306
1102 -0.004521624185144901 -4.9858889701310565 -0.004520941502414643 -4.986087365797721
1103 -0.004521915083751082 -4.990410885214808 -0.004521946073509753 -4.990609311871231
1104 -0.004521031444892287 -4.9949319166597 -0.004511801199987531 -4.995121113071218
1105 -0.0045217558508738875 -4.999453672510574 -0.004520620754919946 -4.999641733826138
1106 -0.004521903605200351 -5.003975576115774 -0.004521772963926196 -5.004163506790064
1107 -0.004521614103578031 -5.0084971902193525 -0.004521686770021916 -5.008685193560086
1108 -0.004521109745837748 -5.01301829996519 -0.004519687313586473 -5.013204880873673
1109 -0.004523004172369838 -5.01754130413756 -0.004532056441530585 -5.017736937315203
1110 -0.004522045305930078 -5.02206334944349 -0.0045223038643598555 -5.0222592411795635
1111 -0.004521682858467102 -5.026585032301957 -0.004522081417962909 -5.026781322597526
1112 -0.0045214452315121886 -5.03110647753347 -0.00452112564817071 -5.031302448245697
1113 -0.004521438735537231 -5.035627916269007 -0.004521739296615123 -5.035824187542312
1114 -0.004521718597970903 -5.040149634866978 -0.004521782998926938 -5.040345970541239
1115 -0.00452166183385998 -5.044671296700838 -0.004522769548930228 -5.044868740090169
1116 -0.004519890854135155 -5.049191187554974 -0.004513776605017483 -5.049382516695187
1117 -0.004521548724733293 -5.053712736279707 -0.004521438525989652 -5.053903955221176
1118 -0.004521735291928053 -5.058234471571636 -0.004522202606312931 -5.058426157827489
1119 -0.004521542554721236 -5.062756014126357 -0.004513195040635765 -5.062939352868124
1120 -0.004521793662570417 -5.067277807788928 -0.00452191480435431 -5.067461267672479
1121 -0.004521755315363407 -5.071799563104292 -0.004521057172678411 -5.071982324845157
1122 -0.00452296391595155 -5.076322527020243 -0.0045273920055478815 -5.076509716850705
1123 -0.004521211143583059 -5.080843738163826 -0.004515769612044096 -5.081025486462749
1124 -0.004521910357289017 -5.0853656485211145 -0.004524268209934235 -5.085549754672683
1125 -0.004525097622536123 -5.0898907461436504 -0.004517948324792087 -5.090067702997475
1126 -0.004521897551603616 -5.094412643695254 -0.004521917062811553 -5.094589620060287
1127 -0.004521735827438533 -5.098934379522692 -0.004521671682596207 -5.099111291742883
1128 -0.004522132338024676 -5.103456511860717 -0.004521396523341536 -5.103632688266225
1129 -0.004522268055006861 -5.107978779915724 -0.004526137583889067 -5.108158825850114
1130 -0.004521779390051961 -5.112500559305776 -0.004521877178922296 -5.112680703029036
1131 -0.004521680413745344 -5.117022239719521 -0.004521452588960528 -5.1172021556179965
1132 -0.004521959717385471 -5.121544199436906 -0.0045219555264338854 -5.12172411114443
1133 -0.004521889076568186 -5.126066088513475 -0.004520450928248465 -5.126244562072679
1134 -0.004522006958723068 -5.130588095472198 -0.004522047843784094 -5.130766609916463
1135 -0.004522016830742359 -5.13511011230294 -0.004521166626363993 -5.135287776542826
1136 -0.004513812577351927 -5.139623924880293 -0.004469728353433311 -5.139757504896259
1137 -0.004523150459863246 -5.144147075340156 -0.004522998724132777 -5.144280503620392
1138 -0.004522340442053974 -5.1486694157822095 -0.004522272548638284 -5.14880277616903
1139 -0.004522675299085677 -5.153192091081295 -0.004522429802455008 -5.153325205971485
1140 -0.004522429779171944 -5.157714520860467 -0.004522594646550715 -5.157847800618035
1141 -0.004522615554742515 -5.16223713641521 -0.004522609082050622 -5.1623704097000855
1142 -0.004522386193275452 -5.166759522608485 -0.00452236735727638 -5.166892777057362
1143 -0.004522411082871258 -5.171281933691357 -0.004522255854681134 -5.171415032912043
1144 -0.004522713809274137 -5.175804647500631 -0.004522556276060641 -5.175937589188104
1145 -0.004522254667244851 -5.180326902167876 -0.004528145398944616 -5.180465734587049
1146 -0.004521376546472311 -5.184848278714349 -0.004518570192158222 -5.184984304779207
1147 -0.0045218197628855705 -5.189370098477235 -0.004518896364606917 -5.189503201143814
1148 -0.004522386379539967 -5.193892484856774 -0.004522680165246129 -5.19402588130906
1149 -0.004522516974247992 -5.198415001831022 -0.004522425308823586 -5.198548306617884
1150 -0.004522956348955632 -5.2029379581799775 -0.00451956414617598 -5.20306787076406
1151 -0.004522086982615292 -5.207460045162593 -0.004521852778270841 -5.2075897235423305
1152 -0.004522373504005373 -5.211982418666598 -0.004521666537038982 -5.21211139007937
1153 -0.004522525402717292 -5.216504944069316 -0.004524360131472349 -5.216635750210842
1154 -0.004522386658936739 -5.221027330728252 -0.0045215692836791275 -5.221157319494521
1155 -0.004522062256000936 -5.225549392984253 -0.004521716781891882 -5.225679036276413
1156 -0.004522371990606189 -5.230071764974859 -0.004523382731713354 -5.230202419008127
1157 -0.004521590587683022 -5.234593355562542 -0.004519103863276541 -5.2347215228714035
1158 -0.004521690332330764 -5.239115045894873 -0.004519489547237754 -5.239241012418641
1159 -0.004521365370601415 -5.2436364112654745 -0.004518540995195508 -5.243759553413836
1160 -0.004525486682541669 -5.248161897948016 -0.004507853765971959 -5.248267407179808
1161 -0.004522498021833599 -5.252684395969849 -0.004522162862122059 -5.25278957004193
1162 -0.004522848315536976 -5.257207244285386 -0.004522941634058952 -5.257312511675989
1163 -0.004522574716247618 -5.2617298190016335 -0.004521732637658715 -5.261834244313648
1164 -0.004522369313053787 -5.266252188314687 -0.004522152803838253 -5.2663563971174865
1165 -0.004521874338388443 -5.270774062653076 -0.004527326999232173 -5.270883724116719
1166 -0.004522732901386916 -5.275296795554463 -0.004520855681039393 -5.275404579797758
1167 -0.004521920066326857 -5.27981871562079 -0.004517308785580099 -5.279921888583338
1168 -0.004522649385035038 -5.284341365005825 -0.00452252437826246 -5.284444412961601
1169 -0.004522450803779066 -5.288863815809604 -0.0045219521503895525 -5.28896636511199
1170 -0.0045231857104226945 -5.293387001520027 -0.0045199950458481904 -5.293486360157838
1171 -0.004522797302342951 -5.29790979882237 -0.004522373666986823 -5.298008733824825
1172 -0.004522687965072691 -5.302432486787443 -0.004524831892922521 -5.302533565717748
1173 -0.004522620257921517 -5.306955107045364 -0.0045225612819194795 -5.307056126999667
1174 -0.004522391804493963 -5.311477498849858 -0.004522435320541263 -5.311578562320208
1175 -0.004522635065950453 -5.316000133915809 -0.004522264702245593 -5.316100827022454
1176 -0.004522575321607292 -5.320522709237416 -0.004522778512910009 -5.3206236055353635
1177 -0.004522490967065096 -5.325045200204481 -0.0045220278669148685 -5.325145633402278
1178 -0.004521338827908039 -5.329566539032389 -0.00452453603502363 -5.329670169437302
1179 -0.004522520350292325 -5.3340890593826815 -0.004522749595344067 -5.334192919032645
1180 -0.004522440605796874 -5.338611499988478 -0.004523717006668449 -5.3387166360393135
1181 -0.004525267286226153 -5.3431367672747045 -0.0045088594779372215 -5.343225495517251
1182 -0.00452252181712538 -5.34765928909183 -0.004521605372428894 -5.34774710088968
1183 -0.004522927664220333 -5.35218221675605 -0.004522885452024639 -5.352269986341704
1184 -0.004522689757868648 -5.356704906513919 -0.0045229796785861255 -5.35679296602029
1185 -0.004522817279212177 -5.361227723793131 -0.004523133765906096 -5.361316099786196
1186 -0.004522422375157475 -5.365750146168288 -0.004523652768693864 -5.36583975255489
1187 -0.004522503074258566 -5.370272649242547 -0.0045216048136353494 -5.370361357368525
1188 -0.004522611247375607 -5.374795260489923 -0.004520898452028632 -5.374882255820554
1189 -0.0045221613487228755 -5.379317421838645 -0.004523876425810158 -5.3794061322463635
1190 -0.004522452689707279 -5.383839874528353 -0.004521280899643898 -5.383927413146007
1191 -0.00452219236176461 -5.388362066890117 -0.004524164809845388 -5.388451577955853
1192 -0.004523310624063015 -5.3928853775141805 -0.0045253564836457375 -5.392976934439498
1193 -0.00452131440397352 -5.397406691918154 -0.004526957729831338 -5.39750389216933
1194 -0.004522892599925399 -5.401929584518079 -0.004524718690663576 -5.402028610859993
1195 -0.004521883418783545 -5.406451467936863 -0.004520713980309665 -5.406549324840303
1196 -0.004522669641301036 -5.410974137578164 -0.004511068481951952 -5.411060393322255
1197 -0.004522915463894606 -5.415497053042059 -0.0045237568439915775 -5.4155841501662465
1198 -0.004522520559839904 -5.420019573601899 -0.004522680235095322 -5.420106830401342
1199 -0.004522162606008351 -5.424541736207908 -0.004522044584155083 -5.424628874985497
1200 -0.0045225440291687844 -5.4290642802370765 -0.004522567451931536 -5.429151442437428
1201 -0.004522316111251712 -5.433586596348328 -0.00452238111756742 -5.4336738235549955
1202 -0.0045218650251626965 -5.438108461373491 -0.004521045042201877 -5.438194868597197
1203 -0.004522208077833057 -5.442630669451324 -0.00452238351572305 -5.44271725211292
1204 -0.0045227499445900324 -5.447153419395914 -0.004517871676944197 -5.447235123789864
1205 -0.004522016295231879 -5.451675435691145 -0.004521272238343954 -5.451756396028208
1206 -0.004520835378207267 -5.456196271069352 -0.004532389738596976 -5.456288785766805
1207 -0.004521690006367862 -5.46071796107572 -0.0045216917525976895 -5.460810477519403
1208 -0.004522069427184761 -5.465240030502905 -0.004521768027916551 -5.4653322455473194
1209 -0.0045219521503895525 -5.469761982653294 -0.00452203017193824 -5.469854275719258
1210 -0.004522042302414775 -5.4742840249557085 -0.004521661926992238 -5.47437593764625
1211 -0.004521938925608993 -5.478805963881317 -0.004521947051398456 -5.478897884697648
1212 -0.00452195992693305 -5.48332792380825 -0.0045219404390081765 -5.483419825136656
1213 -0.004522065399214625 -5.487849989207465 -0.004522384377196431 -5.487942209513853
1214 -0.004521616478450596 -5.492371605685916 -0.0045202585170045495 -5.492462468030857
1215 -0.0045209599426016215 -5.496892565628517 -0.004522823309525847 -5.496985291340383
1216 -0.004521808447316289 -5.501414374075834 -0.004521248489618301 -5.501506539830002
1217 -0.004522552248090506 -5.505936926323924 -0.0045301403850317 -5.506036680215034
1218 -0.004521539760753512 -5.510458466084678 -0.004521329468116164 -5.51055800968315
1219 -0.004521861509419978 -5.514980327594098 -0.00452204376924783 -5.515080053452397
1220 -0.0045199618907645345 -5.519500289484863 -0.004515175521373749 -5.519595228973771
1221 -0.004522227519191802 -5.524022517004054 -0.004523122846148908 -5.52411835181992
1222 -0.004522058879956603 -5.528544575884011 -0.0045225850073620675 -5.528640936827283
1223 -0.004520497773773969 -5.533065073657784 -0.0045343192759901285 -5.533175256103273
1224 -0.004521763767115772 -5.5375868374249 -0.004522257437929511 -5.537697513541202
1225 -0.004521585092879832 -5.54210842251778 -0.00452044764533639 -5.542217961186538
1226 -0.004521452356129885 -5.54662987487391 -0.004521101270802319 -5.54673906245734
1227 -0.00452215236146003 -5.55115202723537 -0.004521498293615878 -5.551260560750956
1228 -0.004517497075721621 -5.555669524311091 -0.0044848731020465495 -5.555745433853002
1229 -0.004522429010830819 -5.560191953321922 -0.0045219930354505776 -5.560267426888453
1230 -0.004522416135296225 -5.564714369457219 -0.004522319324314595 -5.564789746212767
1231 -0.004522383422590792 -5.56923675287981 -0.00452272614929825 -5.569312472362066
1232 -0.00452259536832571 -5.573759348248136 -0.004522654018364847 -5.57383512638043
1233 -0.0045223554596304895 -5.578281703707766 -0.004522483446635306 -5.578357609827066
1234 -0.0045222429325804114 -5.582803946640347 -0.0045223069377243515 -5.5828799167647905
1235 -0.004522352712228894 -5.587326299352576 -0.004522335948422551 -5.587402252713213
1236 -0.0045222265413030985 -5.591848525893878 -0.004521163343451917 -5.591923416056665
1237 -0.004522111872211099 -5.596370637766089 -0.004521177848801017 -5.596444593905466
1238 -0.0045221101492643355 -5.600892747915354 -0.004522549943067134 -5.600967143848533
1239 -0.0045232042670249935 -5.605415952182379 -0.00452216905541718 -5.60548931290395
1240 -0.004522207751870155 -5.6099381599342495 -0.004523423523642123 -5.610012736427592
1241 -0.004522408591583371 -5.614460568525833 -0.0045219641644507645 -5.614534700592043
1242 -0.004522329615429044 -5.618982898141262 -0.004520395421423018 -5.619055096013466
1243 -0.004522468475624919 -5.623505366616887 -0.004522338276728988 -5.623577434290195
1244 -0.00452435330953449 -5.628029719926421 -0.004532319842837751 -5.628109754133033
1245 -0.004521904001012445 -5.632551623927434 -0.004521675012074411 -5.632631429145107
1246 -0.0045222750864923 -5.6370738990139255 -0.004519458767026663 -5.637150887912133
1247 -0.0045220592292025685 -5.641595958243128 -0.0045221747364848856 -5.641673062648618
1248 -0.004522149497643113 -5.646118107740771 -0.0045212841592729095 -5.64619434680789
1249 -0.004521587281487882 -5.650639695022259 -0.004521549097262323 -5.650715895905153
1250 -0.00452203918248415 -5.655161734204744 -0.004522086959332228 -5.6552379828644845
1251 -0.0045220114989206195 -5.659683745703664 -0.004521885933354497 -5.659759868797839
1252 -0.004522212245501578 -5.664205957949166 -0.004522070754319429 -5.664281939552159
1253 -0.0045219285413622854 -5.668727886490529 -0.004521793709136546 -5.668803733261295
1254 -0.004522052872925997 -5.673249939363455 -0.0045218545943498615 -5.673325587855644
1255 -0.004520516213960946 -5.6777704555774156 -0.004517526901327074 -5.677843114756971
1256 -0.004521185904741288 -5.6822916414821565 -0.004515709518454969 -5.682358824275426
1257 -0.0045222184155136345 -5.68681385989767 -0.004521948052570224 -5.686880772327997
1258 -0.0045223698485642675 -5.691336229746234 -0.004522630549035967 -5.691403402877032
1259 -0.0045222347835078835 -5.695858464529742 -0.004523214721120894 -5.695926617598153
1260 -0.004521709284745157 -5.700380173814487 -0.004519558418542147 -5.700446176016695
1261 -0.004521968704648316 -5.704902142519136 -0.004520865716040134 -5.704967041732735
1262 -0.0045219487743452195 -5.709424091293481 -0.004522414854727685 -5.709489456587463
1263 -0.004524338012561202 -5.713948429306042 -0.004530725837685168 -5.714020182425148
1264 -0.0045221277046948675 -5.718470557010736 -0.004521209886297584 -5.718541392311446
1265 -0.0045218348503112795 -5.722992391861047 -0.0045218001119792465 -5.7230631924234245
1266 -0.004519711621105671 -5.727512103482153 -0.004515593056567013 -5.7275787854799916
1267 -0.004522416857071221 -5.732034520339224 -0.004522278811782599 -5.732101064291774
1268 -0.0045221374370157715 -5.73655665777624 -0.0045220861211419106 -5.736623150412916
1269 -0.004521996644325554 -5.741078654420566 -0.004522728826850652 -5.741145879239767
1270 -0.004522044211626053 -5.745600698632192 -0.004521585186012089 -5.745667464425779
1271 -0.004518713406287134 -5.750119412038479 -0.00453299495857209 -5.7502004593843505
1272 -0.004521834687329829 -5.754641246725808 -0.004522844683378935 -5.7547233040677295
1273 -0.004521964024752379 -5.75916321075056 -0.004522827547043562 -5.759246131614773
1274 -0.0045216592028737065 -5.763684869953434 -0.0045204396359622475 -5.763766571250736
1275 -0.0045220405794680115 -5.768206910532903 -0.004532923945225776 -5.768299495195961
1276 -0.004521375056356192 -5.772728285589259 -0.004521829239092767 -5.772821324435054
1277 -0.004521715547889471 -5.777250001137149 -0.004521258198656142 -5.77734258263371
1278 -0.004521644278429449 -5.781771645415578 -0.004521579528227448 -5.781864162161938
1279 -0.004521308722905815 -5.786292954138483 -0.004520794935524463 -5.786384957097463
1280 -0.004521593684330583 -5.790814547822814 -0.00452929837629199 -5.790914255473755
1281 -0.0045211549615487455 -5.795335702784363 -0.0045216471888124945 -5.795435902662567
1282 -0.004521494079381227 -5.799857196863744 -0.004521715408191085 -5.799957618070758
1283 -0.0045213305158540605 -5.8043785273795985 -0.004521832661703229 -5.804479450732462
1284 -0.0045210525393486025 -5.808899579918947 -0.004512518807314336 -5.808991969539776
1285 -0.0045218637213110926 -5.813421443640258 -0.004521376919001341 -5.813513346458778
1286 -0.004521599318832159 -5.81794304295909 -0.004521215939894319 -5.818034562398672
1287 -0.00452164993621409 -5.822464692895304 -0.004522058903239668 -5.822556621301911
1288 -0.004521533148363233 -5.826986226043667 -0.004521382646635175 -5.827078003948546
1289 -0.0045214870246127244 -5.83150771306828 -0.004520846460945904 -5.831598850409492
1290 -0.004521208861842751 -5.836028921930123 -0.004517894214950502 -5.836116744624443
1291 -0.004521455592475831 -5.840550377522599 -0.004524038289673626 -5.840640782914116
1292 -0.004521642765030265 -5.845072020287629 -0.004521403671242296 -5.845162186585359
1293 -0.004521805024705827 -5.849593825312335 -0.004521393845789134 -5.849683580431148
1294 -0.004520631278865039 -5.8541144565912 -0.004533013910986483 -5.854216594342135
1295 -0.004522858490236104 -5.858637315081436 -0.004520642501302063 -5.858737236843437
1296 -0.0045214478159323335 -5.863158762897369 -0.004521395592018962 -5.863258632435456
1297 -0.00452152902726084 -5.867680291924629 -0.00452149014454335 -5.867780122579999
1298 -0.004521768912672997 -5.872202060837302 -0.004521542810834944 -5.872301665390834
1299 -0.00452167505864054 -5.8767237358959425 -0.00452141894493252 -5.876823084335767
1300 -0.004521521180868149 -5.88124525707681 -0.004521621065214277 -5.881344705400981
1301 -0.004521672800183296 -5.8857669298769935 -0.004521534661762416 -5.885866240062743
1302 -0.0045213861856609585 -5.890288316062654 -0.004521574103273451 -5.890387814166017
1303 -0.0045215348480269315 -5.894809850910681 -0.004521476570516825 -5.894909290736534
1304 -0.004521584650501609 -5.899331435561183 -0.0045216278405860065 -5.89943091857712
1305 -0.004521655291318894 -5.903853090852501 -0.00452189389616251 -5.903952812473283
1306 -0.004521097941324115 -5.908374188793825 -0.0045216628583148125 -5.908474475331597
1307 -0.004521568748168647 -5.912895757541994 -0.0045292513677850366 -5.913003726699382
1308 -0.004521078034304083 -5.917416835576298 -0.004521214729174971 -5.917524941428558
1309 -0.004521247302182019 -5.92193808287848 -0.004521538387052715 -5.92204647981561
1310 -0.00452135344967246 -5.926459436328153 -0.004521281598135829 -5.926567761413746
1311 -0.004521541250869632 -5.930980977579022 -0.004521254636347294 -5.931089016050093
1312 -0.004520718427374959 -5.935501696006397 -0.004518090188503266 -5.935607106238596
1313 -0.0045215397141873835 -5.940023235720584 -0.004522230848670006 -5.940129337087265
1314 -0.004521590447984636 -5.944544826168569 -0.004521703091450035 -5.944651040178716
1315 -0.004521712497808039 -5.949066538666377 -0.004521570750512183 -5.949172610929228
1316 -0.0045215660007670525 -5.953588104667143 -0.0045219536870718 -5.9536945646163
1317 -0.004523012787103653 -5.958111117454247 -0.004534434201195836 -5.9582289988174955
1318 -0.004521980951540172 -5.962633098405787 -0.004518569563515484 -5.962747568381011
1319 -0.004521153750829399 -5.967154252156616 -0.004521068930625915 -5.967268637311637
1320 -0.00452077214140445 -5.971675024298021 -0.004515043646097183 -5.971783680957734
1321 -0.004521666164509952 -5.9761966904625305 -0.004522006027400494 -5.9763056869851345
1322 -0.004521589004434645 -5.9807182794669655 -0.004521360155194998 -5.9808270471403295
1323 -0.004521731054410338 -5.985240010521376 -0.004522439581342042 -5.985349486721671
1324 -0.004522048868238926 -5.989762059389615 -0.004524070117622614 -5.989873556839294
1325 -0.004521308559924364 -5.9942833679495395 -0.004521204554475844 -5.99439476139377
1326 -0.004521630378440023 -5.998804998327979 -0.004520925367251039 -5.998915686761021
1327 -0.004519827244803309 -6.003324825572783 -0.00450848035980016 -6.003424167120821
1328 -0.004521653754636645 -6.007846479327419 -0.004520415444858372 -6.007944582565679
1329 -0.004521242319606244 -6.012367721647026 -0.004527713474817574 -6.012472296040497
1330 -0.004520219680853188 -6.016887941327879 -0.004512396361678839 -6.0169846924021755
1331 -0.004521568748168647 -6.021409510076048 -0.0045234615914523605 -6.0215081539936275
1332 -0.004521600482985377 -6.025931110559034 -0.004522059811279178 -6.026030213804907
1333 -0.004521896201185882 -6.03045300676022 -0.004521795571781695 -6.030552009376688
1334 -0.004521810216829181 -6.034974816977049 -0.004521994851529598 -6.035074004228218
1335 -0.004521793453022838 -6.039496610430072 -0.004522088286466897 -6.039596092514684
1336 -0.004522730759344995 -6.044019341189417 -0.0045190170174464585 -6.044115109532131
1337 -0.004522122815251351 -6.048541464004668 -0.004521309724077582 -6.0486364192562085
1338 -0.0045216049998998645 -6.053063069004567 -0.004524810891598463 -6.053161230147807
1339 -0.004521767538972199 -6.05758483654354 -0.0045210618758574125 -6.057682292023665
1340 -0.0045215884456411 -6.062106424989181 -0.004520483827218413 -6.062202775850883
1341 -0.004520212416537106 -6.066626637405718 -0.004539496172219515 -6.066742272023102
1342 -0.004521665791980922 -6.071148303197699 -0.0045210609678179026 -6.07126333299092
1343 -0.0045212053693830965 -6.075669508567082 -0.004520997521467507 -6.075784330512388
1344 -0.004521353030577302 -6.08019086159766 -0.004521457548253238 -6.080305788060641
1345 -0.00452140006236732 -6.0847122616600275 -0.004521235427819193 -6.08482702348846
1346 -0.004521642439067363 -6.089233904099095 -0.004519443144090474 -6.08934646663255
1347 -0.0045212030876427885 -6.093755107186738 -0.004521886026486755 -6.093868352659037
1348 -0.004521390027366579 -6.098276497214105 -0.004521909938193858 -6.09839026259723
1349 -0.004521537548862397 -6.102798034762968 -0.0045214005978778 -6.102911663195108
1350 -0.004521654476411641 -6.107319689239379 -0.00452137952670455 -6.107433042721813
1351 -0.00451961716171354 -6.111839306401093 -0.004513053759001196 -6.111946096480814
1352 -0.004521482228301466 -6.116360788629394 -0.004522801726125181 -6.116468898206939
1353 -0.004522402537986636 -6.120883191167381 -0.004523363220505417 -6.120992261427444
1354 -0.004521289770491421 -6.125404480937872 -0.004523308761417866 -6.125515570188862
1355 -0.004521775711327791 -6.1299262566492 -0.004523961385712027 -6.130039531574575
1356 -0.004521396034397185 -6.134447652683597 -0.004521576152183115 -6.134561107726758
1357 -0.00452151671051979 -6.138969169394117 -0.0045185698429122565 -6.13907967756967
1358 -0.004521541250869632 -6.143490710644986 -0.004521042224951088 -6.143600719794621
1359 -0.004521418502554298 -6.14801212914754 -0.004521656734868884 -6.14812237652949
1360 -0.0045214682584628465 -6.152533597406003 -0.004521825374104083 -6.152644201903594
1361 -0.004521403508260846 -6.157055000914264 -0.004521053656935692 -6.157165255560529
1362 -0.004521254636347294 -6.161576255550611 -0.004530881019309163 -6.161696136579838
1363 -0.0045216323109343644 -6.166097887861546 -0.004522384260781109 -6.166218520840619
1364 -0.004521279083564878 -6.1706191669451105 -0.004520891956053675 -6.170739412796673
1365 -0.0045212724478915335 -6.175140439393002 -0.004521629586815834 -6.175261042383489
1366 -0.0045208150520920755 -6.179661254445094 -0.004523611860349774 -6.179784654243838
1367 -0.004521705815568567 -6.184182960260662 -0.004522265144623816 -6.1843069193884626
1368 -0.004521221853792667 -6.188704182114455 -0.0045217663748189805 -6.188828685763282
1369 -0.00452110602054745 -6.193225288135002 -0.004520104639232159 -6.1933487904025135
1370 -0.004521749983541668 -6.1977470381185435 -0.004522584471851587 -6.1978713748743655
1371 -0.004520038072951138 -6.202267076191495 -0.004514760291203857 -6.202386135165569
1372 -0.004521675757132471 -6.206788751948627 -0.004521270794793963 -6.206907405960363
1373 -0.004520624759607017 -6.211309376708234 -0.004510165541432798 -6.211417571501796
1374 -0.004521274799481034 -6.215830651507716 -0.0045222562039271 -6.215939827705723
1375 -0.004521627398207784 -6.220352278905923 -0.004521230142563582 -6.220461057848286
1376 -0.004521594825200736 -6.224873873731124 -0.004521537246182561 -6.224982595094469
1377 -0.004521657107397914 -6.229395530838523 -0.0045207840856164696 -6.229503379180085
1378 -0.0045222354819998145 -6.2339177663205225 -0.004523648228496313 -6.234027027408581
1379 -0.004521051677875221 -6.238438817998397 -0.004523423942737281 -6.238550451351319
1380 -0.004521313845179975 -6.242960131843577 -0.004520055954344571 -6.243070507305664
1381 -0.004521741904318333 -6.247481873747895 -0.004523108550347388 -6.247593615856011
1382 -0.004521551867946982 -6.252003425615842 -0.004522968246601522 -6.2521165841026125
1383 -0.004521588585339487 -6.2565250142011815 -0.0045192306861281395 -6.256635814788741
1384 -0.0045212416909635065 -6.261046255892145 -0.004522779933176934 -6.261158594721918
1385 -0.004521210351958871 -6.265567466244104 -0.0045203001936897635 -6.265678894915608
1386 -0.004521440481767058 -6.270088906725871 -0.004522356786765158 -6.270201251702373
1387 -0.004521744302473962 -6.274610651028345 -0.004522220231592655 -6.2747234719339655
1388 -0.004521510028280318 -6.2791321610566255 -0.004521983442828059 -6.279245455376794
1389 -0.004521650425158441 -6.283653811481784 -0.004521799786016345 -6.28376725516281
1390 -0.004521603556349873 -6.288175415038134 -0.0045219771564006805 -6.288289232319211
1391 -0.00452146481256932 -6.292696879850704 -0.004521729634143412 -6.2928109619533545
1392 -0.004521614732220769 -6.297218494582925 -0.0045205720234662294 -6.297331533976821
1393 -0.0045215934980660675 -6.301740088080991 -0.004521587816998363 -6.301853121793819
1394 -0.00452094622887671 -6.306261034309868 -0.004524305416271091 -6.30637742721009
1395 -0.004521810193546116 -6.310782844503414 -0.004522637533955276 -6.310900064744045
1396 -0.00452128027100116 -6.315304124774416 -0.00452123184222728 -6.315421296586273
1397 -0.0045213968027383086 -6.319825521577155 -0.004521229094825685 -6.319942525681098
1398 -0.0045219082850962876 -6.324347429862251 -0.004519960819743573 -6.324462486500842
1399 -0.00452198616694659 -6.328869416029198 -0.004506259015761316 -6.328968745516603
1400 -0.0045217719161883 -6.333391187945386 -0.004521664511412382 -6.333490410028015
1401 -0.004521730612032116 -6.337912918557418 -0.004521785420365632 -6.338012195448381
1402 -0.004521664674393832 -6.342434583231812 -0.004522105073556304 -6.342534300521938
1403 -0.004521895269863308 -6.346956478501675 -0.004524214868433773 -6.347058515390372
1404 -0.004521723906509578 -6.351478202408185 -0.00452025078702718 -6.351578766177399
1405 -0.0045215924968943 -6.355999794905079 -0.0045216737780719995 -6.356100439955471
1406 -0.004521643952466547 -6.360521438857546 -0.004521996178664267 -6.360622436134135
1407 -0.004521868913434446 -6.36504330777098 -0.0045216180151328444 -6.365144054149268
1408 -0.00452768977265805 -6.369570997543638 -0.004490892682224512 -6.369634946831493
1409 -0.004522262746468187 -6.374093260290106 -0.004520663479343057 -6.374155610310836
1410 -0.00452250805683434 -6.378615768346941 -0.004522399604320526 -6.3786780099151565
1411 -0.004522510850802064 -6.383138279197743 -0.0045221651205793025 -6.383200175035736
1412 -0.004522649990394712 -6.387660929188137 -0.004522774089127779 -6.387722949124863
1413 -0.004522342677228152 -6.392183271865366 -0.00452235322445631 -6.39224530234932
1414 -0.004522418789565563 -6.396705690654931 -0.004522381396964192 -6.396767683746284
1415 -0.004522307543084025 -6.401227998198015 -0.004522527917288244 -6.401290211663572
1416 -0.004522464773617685 -6.405750462971633 -0.0045219475869089365 -6.405812159250481
1417 -0.00452257115393877 -6.410273034125572 -0.004522822331637144 -6.4103349815821185
1418 -0.004522426263429224 -6.414795460389001 -0.004523055371828377 -6.414858036953947
1419 -0.0045255007920786735 -6.41932096118108 -0.004497953550890088 -6.419355990504838
1420 -0.00452316792216152 -6.423844129103242 -0.004523800988681615 -6.423879791493519
1421 -0.004522853088565171 -6.428366982191807 -0.004522816580720246 -6.428402608074239
1422 -0.004522814974188804 -6.432889797165996 -0.004522724659182131 -6.432925332733421
1423 -0.004522878327406943 -6.437412675493403 -0.004522907314822078 -6.437448240048243
1424 -0.004522779677063227 -6.441935455170466 -0.004522775462828576 -6.441971015511072
1425 -0.004522701795212925 -6.4464581569656785 -0.004522888897918164 -6.446493904408991
1426 -0.004522706940770149 -6.450980863906449 -0.004522947641089558 -6.45101685205008
1427 -0.0045227792114019396 -6.455503643117851 -0.004522638441994786 -6.455539490492075
1428 -0.00452269883826375 -6.460026341956114 -0.004523403523489833 -6.460062894015565
1429 -0.004522672574967146 -6.464549014531081 -0.004522204422391951 -6.464585098437957
1430 -0.004523039422929287 -6.469072053954011 -0.004521986516192555 -6.46910708495415
1431 -0.004522988595999778 -6.47359504255001 -0.004521387512795627 -6.473628472466945
1432 -0.004522603424265981 -6.478117645974276 -0.004522491549141705 -6.478150964016087
1433 -0.004522562539204955 -6.482640208513481 -0.004522591666318476 -6.482673555682405
1434 -0.004522834741510451 -6.487163043254991 -0.004520397610031068 -6.4871939532924365
1435 -0.004522720188833773 -6.491685763443825 -0.00452705139759928 -6.491721004690036
1436 -0.004522424307651818 -6.496208187751477 -0.004522443725727498 -6.496243448415764
1437 -0.004522484634071589 -6.500730672385548 -0.0045230323914438484 -6.500766480807208
1438 -0.00452292081899941 -6.505253593204547 -0.004524214752018451 -6.505290695559227
1439 -0.0045221087522804735 -6.509775701956828 -0.004520103964023292 -6.50981079952325
1440 -0.004521938296966255 -6.514297640253794 -0.004523294209502637 -6.514334093732753
1441 -0.004522439208813012 -6.518820079462607 -0.004524175962433219 -6.518858269695186
1442 -0.004522218625061214 -6.523342298087668 -0.004522405238822103 -6.523380674934008
1443 -0.0045218101469799874 -6.527864108234648 -0.004521317849867046 -6.527901992783875
1444 -0.004520162777043879 -6.532384271011692 -0.004529624478891492 -6.532431617262766
1445 -0.0045218779239803554 -6.536906148935672 -0.004521946632303297 -6.53695356389507
1446 -0.004522209498099982 -6.541428358433772 -0.00452269574161619 -6.541476259636686
1447 -0.004521974758245051 -6.5459503331920175 -0.0045220743166282775 -6.545998333953314
1448 -0.004521865164861083 -6.5504721983568786 -0.0045214846264570955 -6.550519818579771
1449 -0.004522599745541811 -6.55499479810242 -0.0045288892462849615 -6.555048707826056
1450 -0.004521712218411267 -6.559516510320831 -0.004522321070544422 -6.5595710288966
1451 -0.004521698784083128 -6.564038209104915 -0.00452168402262032 -6.56409271291922
1452 -0.0045222267508506775 -6.568560435855765 -0.004520470276474953 -6.568613183195695
1453 -0.004521856480278075 -6.573082292336044 -0.004522088961675763 -6.573135272157371
1454 -0.00452197240665555 -6.577604264742699 -0.004522800305858254 -6.57765807246323
1455 -0.00452177356928587 -6.582126038311984 -0.004521663719788194 -6.582179736183018
1456 -0.004521824908442796 -6.586647863220427 -0.004521551844663918 -6.586701288027681
1457 -0.004520819336175918 -6.591168682556603 -0.004525317740626633 -6.591226605768308
1458 -0.004521692893467844 -6.59569037545007 -0.004519937210716307 -6.5957465429790245
1459 -0.0045220086118206385 -6.600212384061891 -0.0045247367350384595 -6.600271279714063
1460 -0.004522036924026906 -6.604734420985918 -0.004520992748439312 -6.604792272462502
1461 -0.004525109170936048 -6.609259530156854 -0.004508102731779218 -6.609300375194281
1462 -0.0045223872177302836 -6.613781917374585 -0.004523329180665314 -6.613823704374947
1463 -0.004522153036668896 -6.618304070411254 -0.004521718784235418 -6.618345423159182
1464 -0.0045220893109217284 -6.622826159722176 -0.004523926787078381 -6.62286934994626
1465 -0.004521256918087602 -6.627347416640263 -0.0045225451234728094 -6.627391895069733
1466 -0.004521272424608469 -6.631868689064872 -0.0045195601647719744 -6.631911455234505
1467 -0.0045218684012070295 -6.636390557466079 -0.0045216067926958205 -6.6364330620272005
1468 -0.004526672977954149 -6.640917230444034 -0.004512929497286678 -6.640945991524487
1469 -0.004522534366697073 -6.645439764810731 -0.00452184728346765 -6.645467838807955
1470 -0.004522367450408638 -6.649962132261139 -0.004522609803825617 -6.6499904486117805
1471 -0.004522088100202382 -6.654484220361342 -0.004521898156963289 -6.654512346768744
1472 -0.004522230266593397 -6.659006450627935 -0.004522403469309211 -6.659034750238053
1473 -0.0045218899380415675 -6.663528340565977 -0.004518208070658147 -6.663552958308712
1474 -0.004522305470891297 -6.668050646036868 -0.004522966872900725 -6.668075925181612
1475 -0.0045223186491057275 -6.6725729646859735 -0.004522243700921536 -6.6725981688825335
1476 -0.0045223084278404714 -6.677095273113814 -0.004521948657929898 -6.677120117540463
1477 -0.00452283788472414 -6.681618110998538 -0.004520017630420625 -6.681640135170884
1478 -0.004522463120520115 -6.686140574119058 -0.004521379922516644 -6.686161515093401
1479 -0.004522431548684836 -6.6906630056677425 -0.004521801928058266 -6.69068331702146
1480 -0.00452229930087924 -6.695185304968621 -0.0045223433524370195 -6.6952056603738965
1481 -0.0045223209308460355 -6.6997076258994674 -0.004524231748655438 -6.699729892122552
1482 -0.004522323235869407 -6.704229949135337 -0.004522403096780181 -6.704252295219333
1483 -0.004522140184417367 -6.708752089319755 -0.004522171639837325 -6.70877446685917
1484 -0.0045222276356071235 -6.713274316955362 -0.004522362863644958 -6.713296829722815
1485 -0.004522112454287708 -6.717796429409649 -0.004522847966291011 -6.717819677689105
1486 -0.004525363305583596 -6.722321792715233 -0.004544807341881096 -6.722364485030987
1487 -0.004521366185508668 -6.726843158900742 -0.004521234659478068 -6.726885719690465
1488 -0.004521800251677632 -6.73136495915242 -0.004521473939530551 -6.7314071936299955
1489 -0.004521728027611971 -6.735886687180032 -0.004521747771650553 -6.735928941401646
1490 -0.004521850659511983 -6.740408537839544 -0.004522071476094425 -6.74045101287774
1491 -0.004521701601333916 -6.744930239440878 -0.004521395731717348 -6.744972408609457
1492 -0.004521676385775208 -6.749451915826653 -0.0045213608769699935 -6.749493769486427
1493 -0.004521752870641649 -6.753973668697295 -0.004522030963562429 -6.754015800449989
1494 -0.004521833430044353 -6.75849550212734 -0.004521464696153998 -6.758537265146143
1495 -0.004521721880882979 -6.763017224008222 -0.004521575872786343 -6.763058841018929
1496 -0.0045216955244541165 -6.767538919532677 -0.004520887462422252 -6.767579728481351
1497 -0.004521720902994275 -6.772060640435671 -0.004520502407103777 -6.772100230888455
1498 -0.0045218170853331685 -6.7765824575210045 -0.004521081503480673 -6.776621312391936
1499 -0.004521760437637567 -6.781104217958642 -0.004519651480950415 -6.781140963872886
1500 -0.004522015224210918 -6.785626233182853 -0.004522138671018183 -6.7856631025439045
1501 -0.004521723790094257 -6.790147956972947 -0.004521104414016009 -6.79018420695792
1502 -0.004523521265946328 -6.794671478238894 -0.004523042379878462 -6.794707249337798
1503 -0.004521707072854042 -6.799193185311748 -0.004520757985301316 -6.7992280073231
1504 -0.004521850403398276 -6.803715035715146 -0.004522341233678162 -6.803750348556778
1505 -0.0045238938881084325 -6.808238929603254 -0.004509887681342662 -6.80826023623812
1506 -0.004522121138870716 -6.812761050742125 -0.00452201187144965 -6.81278224810957
1507 -0.004522085143253207 -6.817283135885378 -0.004522423027083278 -6.817304671136653
1508 -0.0045220823492854835 -6.821805218234664 -0.004521744814701379 -6.821826415951354
1509 -0.004522036062553525 -6.826327254297217 -0.004522278625518084 -6.826348694576872
1510 -0.004522175109013915 -6.830849429406231 -0.004529806063510477 -6.830878500640383
1511 -0.004522065073251725 -6.835371494479483 -0.004521568235941231 -6.835400068876324
1512 -0.004521770915016532 -6.839893265394499 -0.004521133587695658 -6.83992120246402
1513 -0.004521241062320769 -6.84441450645682 -0.004520084569230675 -6.844441287033251
1514 -0.004521843884140253 -6.84893635034096 -0.004521365999244154 -6.848962653032495
1515 -0.0045219335006549954 -6.853458283841615 -0.004522059368900955 -6.853484712401396
1516 -0.004522251919843257 -6.857980535761458 -0.004517608741298318 -6.858002321142694
1517 -0.0045222475891932845 -6.862502783350651 -0.004522395343519748 -6.862524716486213
1518 -0.004522141115739941 -6.867024924466391 -0.004521962208673358 -6.867046678694886
1519 -0.004522023675963283 -6.871546948142354 -0.004521471750922501 -6.871568150445809
1520 -0.004522004444152117 -6.876068952586507 -0.004521925491280854 -6.876090075937089
1521 -0.004521743161603808 -6.88059069574811 -0.004521733871661127 -6.88061180980875
1522 -0.004521849914453924 -6.885112545662564 -0.004522381443530321 -6.8851341912522805
1523 -0.004522117460146547 -6.889634663122711 -0.004523343080654741 -6.889657534332935
1524 -0.004522376740351319 -6.894157039863062 -0.004524124460294843 -6.894181658793229
1525 -0.0045220277737826105 -6.898679067636845 -0.004522103234194219 -6.898703762027424
1526 -0.0045224836794659495 -6.903201551316311 -0.004530794685706496 -6.90323455671313
1527 -0.004521707259118557 -6.907723258575429 -0.0045212890254333615 -6.9077558457385635
1528 -0.004522085702046752 -6.912245344277476 -0.0045284186489880085 -6.9122842643875515
1529 -0.004521414474584162 -6.91676675875206 -0.004522278415970504 -6.916806542803522
1530 -0.004521432472392917 -6.921288191224453 -0.00452150464989245 -6.9213280474534145
1531 -0.00452156390529126 -6.925809755129744 -0.00452152625657618 -6.925849573709991
1532 -0.004521527490578592 -6.9303312826203225 -0.0045215848600491885 -6.93037115857004
1533 -0.00452170402277261 -6.9348529866430955 -0.004521297384053468 -6.934892455954094
1534 -0.0045212989440187815 -6.939374285587114 -0.004520804970525205 -6.939413260924619
1535 -0.004522113059647381 -6.9438963986467614 -0.004506987426429987 -6.9439202483510485
1536 -0.004522334272041917 -6.948418732918803 -0.004522015643306077 -6.948442263994354
1537 -0.004521840577945113 -6.952940573496749 -0.00452179026324302 -6.952964054257597
1538 -0.00452212099917233 -6.957462694495921 -0.004521875106729567 -6.957485929364327
1539 -0.004521863791160286 -6.961984558287081 -0.004521981533616781 -6.962007910897944
1540 -0.004521854710765183 -6.966506412997846 -0.004521917225793004 -6.966529828123736
1541 -0.0045221587643027306 -6.971028571762148 -0.004522264073602855 -6.971052092197339
1542 -0.004521944490261376 -6.97555051625241 -0.0045220875181257725 -6.975574179715465
1543 -0.004522010521031916 -6.980072526773442 -0.004521425208076834 -6.980095604923542
1544 -0.004522096971049905 -6.984594623744491 -0.004524595430120825 -6.984620200353663
1545 -0.00452174823731184 -6.989116371981803 -0.004525978374294937 -6.989146178727958
1546 -0.004521587141789496 -6.993637959123593 -0.004521692218258977 -6.993667870946217
1547 -0.004521187138743698 -6.998159146262337 -0.0045246443478390574 -6.998192515294056
1548 -0.004521668306551874 -7.002680814568889 -0.004522279486991465 -7.002714794781047
1549 -0.004521832917816937 -7.0072026474867055 -0.004521818505600095 -7.007236613286647
1550 -0.004521412262693048 -7.011724059749398 -0.004523364920169115 -7.0117599782068165
1551 -0.0045214129844680425 -7.016245472733867 -0.004521009651944042 -7.01628098785876
1552 -0.004521817155182362 -7.020767289889049 -0.004522740677930415 -7.02080372853669
1553 -0.004521698341704905 -7.025288988230754 -0.004498297069221735 -7.025302025605912
1554 -0.004521975223906338 -7.02981096345466 -0.0045222949236631395 -7.029824320529575
1555 -0.004522015992552042 -7.034332979447212 -0.004522238043136895 -7.034346558572712
1556 -0.004522188217379153 -7.038855167664591 -0.0045220339205116035 -7.038868592493223
1557 -0.004522043513134122 -7.0433772111777255 -0.004522124584764242 -7.043390717077988
1558 -0.004522235924378037 -7.047899447102104 -0.004521838668733835 -7.047912555746722
1559 -0.004522126261144876 -7.052421573363249 -0.004522072314284742 -7.052434628061007
1560 -0.00452260822057724 -7.056944181583827 -0.0045228323200717565 -7.056957460381079
1561 -0.004521992360241711 -7.061466173944068 -0.004519410850480199 -7.061476871231559
1562 -0.004521927190944552 -7.065988101135013 -0.004523896449245513 -7.066000767680804
1563 -0.004522008099593222 -7.070510109234607 -0.00452339700423181 -7.070524164685036
1564 -0.004522352805361151 -7.075032462039968 -0.004519351711496711 -7.075043516396533
1565 -0.004518999578431248 -7.0795514616184 -0.004513495555147529 -7.07955701195168
1566 -0.00452240991871804 -7.084073871537118 -0.004522815975360572 -7.084079827927041
1567 -0.004522111965343356 -7.0885959835024615 -0.004522624961100519 -7.088602452888141
1568 -0.004521271376870572 -7.093117254879332 -0.004519263259135186 -7.093121716147277
1569 -0.004522396158427 -7.097639651037759 -0.004523479309864342 -7.097645195457141
1570 -0.0045223567634820935 -7.102162007801241 -0.004523713444359601 -7.1021689089015005
1571 -0.00452248016372323 -7.106684487964965 -0.004522282886318863 -7.106691191787819
1572 -0.004521965817548335 -7.111206453782513 -0.00452170402277261 -7.111212895810592
1573 -0.00452183885499835 -7.115728292637511 -0.004521739343181253 -7.115734635153773
1574 -0.004521732660941779 -7.1202500252984535 -0.004521157313138247 -7.120255792466911
1575 -0.004520232765935361 -7.124770258064389 -0.004519602609798312 -7.12477539507671
1576 -0.004522279626689852 -7.129292537691079 -0.0045232628239318725 -7.129298657900642
1577 -0.00452194984536618 -7.133814487536445 -0.0045219664461910725 -7.133820624346833
1578 -0.004521587304770947 -7.138336074841216 -0.004510603402741254 -7.138331227749574
1579 -0.004522360768169165 -7.1428584356093845 -0.004522158461622894 -7.142853386211197
1580 -0.004522429336793721 -7.147380864946178 -0.004522208496928215 -7.147375594708125
1581 -0.004522414854727685 -7.151903279800906 -0.004522028006613254 -7.151897622714738
1582 -0.004522038251161575 -7.156425318052068 -0.004522070265375077 -7.156419692980114
1583 -0.00452200835570693 -7.160947326407775 -0.004521877248771488 -7.160941570228886
1584 -0.004521981859579682 -7.165469308267355 -0.004522114549763501 -7.165463684778649
1585 -0.0045223050517961385 -7.169991613319151 -0.00452167282346636 -7.1699853576021155
1586 -0.0045234732097014785 -7.174515086528852 -0.004514952679164708 -7.17450031028128
1587 -0.00452230244409293 -7.179037388972945 -0.004522219160571694 -7.179022529441852
1588 -0.004522310756146908 -7.183559699729091 -0.004521385813131928 -7.183543915254984
1589 -0.004522033757530153 -7.188081733486621 -0.004521562065929174 -7.188065477320913
1590 -0.004521572426892817 -7.192603305913514 -0.0045131924096494915 -7.192578669730563
1591 -0.004522462468594312 -7.197125768382109 -0.004522661888040602 -7.197101331618604
1592 -0.0045226382091641424 -7.201648406591273 -0.004523118888027966 -7.201624450506632
1593 -0.0045226702466607096 -7.206171076837934 -0.00452230975497514 -7.206146760261607
1594 -0.004522318369708955 -7.210693395207643 -0.004522110102698207 -7.210668870364305
1595 -0.0045229614246636626 -7.215216356632307 -0.004523027269169688 -7.215191897633475
1596 -0.004522433574311435 -7.219738790206618 -0.004522710782475769 -7.219714608415951
1597 -0.004522191965952516 -7.22426098217257 -0.0045223762048408386 -7.224236984620792
1598 -0.004522344470024109 -7.228783326642594 -0.004522223211824894 -7.228759207832617
1599 -0.0045216801343485715 -7.233305006776942 -0.004518805607222021 -7.233278013439839
1600 -0.004521612194366753 -7.237826618971309 -0.004516634438186884 -7.237794647878026
1601 -0.004522380721755326 -7.242348999693064 -0.004521922301501035 -7.242316570179527
1602 -0.0045223701512441036 -7.246871369844309 -0.004523117444477975 -7.246839687624005
1603 -0.004522456810809672 -7.251393826655118 -0.004523904784582556 -7.2513635924085875
1604 -0.004522443213500082 -7.255916269868618 -0.004521260224282742 -7.25588485263287
1605 -0.00452126374002546 -7.260437533608644 -0.004527761158533395 -7.260412613791403
1606 -0.004522650130093097 -7.264960183738737 -0.0045247604604810475 -7.264937374251884
1607 -0.004522143234498799 -7.269482326973236 -0.004521809425204993 -7.269459183677089
1608 -0.004522092244587839 -7.274004419217824 -0.004521572147496045 -7.273980755824585
1609 -0.004522253037430346 -7.278526672255254 -0.004522604704834521 -7.278503360529419
1610 -0.004521587816998363 -7.283048260072253 -0.004519792413339019 -7.283023152942758
1611 -0.00452137270476669 -7.28756963277702 -0.004517275863327086 -7.287540428806085
1612 -0.004523934237658978 -7.292093567014678 -0.004520035069435835 -7.29206046387552
1613 -0.004522467474453151 -7.296616034489132 -0.004522662982344628 -7.296583126857865
1614 -0.004529446782544255 -7.301145481271676 -0.004549908870831132 -7.301133035728696
1615 -0.004521683254279196 -7.305667164525955 -0.004522040812298655 -7.305655076540995
1616 -0.004521781718358398 -7.310188946244313 -0.004521963675506413 -7.310177040216501
1617 -0.0045218101469799874 -7.314710756391293 -0.004521858692169189 -7.31469889890867
1618 -0.004521938692778349 -7.319232695084072 -0.004521547444164753 -7.319220446352835
1619 -0.004521939763799309 -7.323754634847871 -0.00452208446804434 -7.32374253082088
1620 -0.00452163778245449 -7.328276272630326 -0.004522013571113348 -7.328264544391994
1621 -0.004521747888065875 -7.332798020518392 -0.004521716269664466 -7.332786260661658
1622 -0.004521238221786916 -7.3373192587401785 -0.004522680910304189 -7.337308941571962
1623 -0.004521466675214469 -7.341840725415393 -0.004521176591515541 -7.341830118163477
1624 -0.004523161007091403 -7.346363886422484 -0.004524118243716657 -7.346354236407194
1625 -0.0045214626006782055 -7.350885349023162 -0.0045245231827721 -7.350878759589966
1626 -0.004521631728857755 -7.35540698075202 -0.004522484890185296 -7.355401244480151
1627 -0.004521683463826776 -7.359928664215847 -0.0045231198193505405 -7.359924364299502
1628 -0.004521225765347481 -7.364449889981194 -0.004519032291136682 -7.364443396590639
1629 -0.00452033297624439 -7.368970222957438 -0.004511174093931913 -7.368954570684571
1630 -0.004521798971109092 -7.373492021928548 -0.004521435289643705 -7.373476005974215
1631 -0.004521942953579128 -7.378013964882126 -0.0045221488457173106 -7.377998154819933
1632 -0.004521996108815074 -7.382535960990942 -0.004522228497080505 -7.382520383317013
1633 -0.004522726894356311 -7.387058687885298 -0.004513964429497719 -7.387034347746511
1634 -0.004522120347246528 -7.391580808232544 -0.004522208031266928 -7.391556555777777
1635 -0.004522246075794101 -7.396103054308338 -0.00452248037327081 -7.396079036151048
1636 -0.004522071871906519 -7.400625126180245 -0.004522552387788892 -7.400601588538836
1637 -0.004522054200060665 -7.405147180380306 -0.004522096761502325 -7.405123685300339
1638 -0.004521975386887788 -7.409669155767194 -0.004522182722575962 -7.409645868022915
1639 -0.004522054339759052 -7.414191210106953 -0.004520463175140321 -7.4141663311980555
1640 -0.0045221341541036965 -7.418713344261056 -0.004522043699398637 -7.418688374897454
1641 -0.004521750938147306 -7.423235095199204 -0.004521485697478056 -7.423209860594932
1642 -0.004522194946184754 -7.427757290145389 -0.004521990567445755 -7.4277318511623776
1643 -0.0045215190621092916 -7.4322788092074985 -0.004518754151649773 -7.432250605314027
1644 -0.004521979996934533 -7.436800789204433 -0.004521932825446129 -7.436772538139473
1645 -0.004522155341692269 -7.441322944546125 -0.0045205079019069675 -7.4412930460413795
1646 -0.00452213054522872 -7.445845075091354 -0.004521580832079053 -7.445814626873458
1647 -0.004523130506277085 -7.450368205597631 -0.004526369133964181 -7.450340996007423
1648 -0.004521663626655936 -7.454889869224287 -0.004522224375978112 -7.454863220383401
1649 -0.00452168753836304 -7.4594115567626496 -0.0045224053785204886 -7.4593856257619215
1650 -0.004521410330198705 -7.463932967092848 -0.0045204029185697435 -7.4639060286804915
1651 -0.004520243848673999 -7.468453210941522 -0.004522603121586144 -7.468428631802078
1652 -0.004522644588723779 -7.472975855530246 -0.004519501561298966 -7.472948133363377
1653 -0.004521607561036945 -7.477497463091282 -0.0045205679489299655 -7.477468701312307
1654 -0.004523165780119598 -7.4820206288714015 -0.004510477581061423 -7.4819791788933685
1655 -0.004522179695777595 -7.4865428085671795 -0.00452013211324811 -7.486499311006616
1656 -0.004522239160723984 -7.491065047727903 -0.004522054712288082 -7.491021365718904
1657 -0.004522235761396587 -7.4955872834893 -0.004521613963879645 -7.495542979682783
1658 -0.0045231758849695325 -7.50011045937427 -0.004516957537271082 -7.500059937220055
1659 -0.004522438393905759 -7.504632897768175 -0.004522281116805971 -7.504582218336861
1660 -0.004522356297820806 -7.5091552540659965 -0.0045211429474875334 -7.509103361284348
1661 -0.004524290910921991 -7.5136795449769185 -0.004520044918172062 -7.51362340620252
1662 -0.004522234853357077 -7.518201779830275 -0.004520609276369214 -7.518144015478889
1663 -0.0045225816313177345 -7.522724361461593 -0.00452231930103153 -7.52266633477992
1664 -0.004522077133879065 -7.527246438595473 -0.00452186344191432 -7.527188198221834
1665 -0.004522486054338515 -7.531768924649811 -0.004522915207780897 -7.5317111134296155
1666 -0.004522572690621019 -7.536291497340432 -0.004522540234029293 -7.536233653663645
1667 -0.004521787771955133 -7.540813285112387 -0.00452151307836175 -7.540755166742007
1668 -0.004522374109365046 -7.545335659221752 -0.004516823263838887 -7.545271990005846
1669 -0.004522007307969034 -7.5498576665297215 -0.004521347559057176 -7.549793337564903
1670 -0.004522404819726944 -7.554380071349448 -0.004522392526268959 -7.554315730091172
1671 -0.004522475483827293 -7.558902546833275 -0.004522662842646241 -7.5588383929338185
1672 -0.004522307147271931 -7.563424853980547 -0.004522022628225386 -7.563360415562044
1673 -0.0045228513656184076 -7.567947705346166 -0.004524567676708102 -7.567884983238752
1674 -0.004522371431812644 -7.572470076777979 -0.004522701003588736 -7.572407684242341
1675 -0.0045220857253298165 -7.576992162503308 -0.004521970148198306 -7.57692965439054
1676 -0.0045224030036479235 -7.581514565506956 -0.004522093920968473 -7.581451748311508
1677 -0.004522264585830271 -7.5860368300927865 -0.004522895417176187 -7.585974643728685
1678 -0.004526100563816726 -7.590562930656604 -0.004514999059028924 -7.5904896427877135
1679 -0.004522355552762747 -7.5950852862093665 -0.0045221415348351 -7.595011784322549
1680 -0.004522514226846397 -7.599607800436213 -0.004522049124352634 -7.599533833446901
1681 -0.004522324330173433 -7.604130124766386 -0.004522297368384898 -7.604056130815286
1682 -0.004522174410521984 -7.608652299176908 -0.004521141340956092 -7.608577272156242
1683 -0.004522233037278056 -7.613174532214186 -0.0045219070976600054 -7.613099179253902
1684 -0.004522305191494524 -7.617696837405681 -0.004521891032345593 -7.617621070286247
1685 -0.004519865778274834 -7.622216703183956 -0.004530007718130946 -7.622151078004378
1686 -0.004521796409972012 -7.6267384995939285 -0.004522799537517131 -7.6266738775418945
1687 -0.0045221979729831215 -7.631260697566912 -0.004522552713751793 -7.631196430255646
1688 -0.004521884955465794 -7.635782582522378 -0.00452223087195307 -7.6357186611276
1689 -0.004520461242645979 -7.640303043765024 -0.00452512267511338 -7.640243783802713
1690 -0.00452178802806884 -7.644824831793093 -0.004521986236795783 -7.644765770039509
1691 -0.004522379627451301 -7.649347211420544 -0.004523322405293584 -7.6492890924448025
1692 -0.004521708935499191 -7.653868920356043 -0.004523891326971352 -7.653812983771774
1693 -0.004521157103590667 -7.658390077459634 -0.00451701523270458 -7.658329999004478
1694 -0.004521872173063457 -7.662911949632697 -0.004521430330350995 -7.66285142933483
1695 -0.0045220096129924055 -7.66743395924569 -0.004522075597196818 -7.667373504932026
1696 -0.004522004909813404 -7.6719559641555035 -0.004522277717478573 -7.671895782649505
1697 -0.004525369638577104 -7.67648133379408 -0.004533272818662226 -7.676429055468168
1698 -0.004521781508810818 -7.681003115302891 -0.004521763860248029 -7.680950819328416
1699 -0.004521880811080336 -7.685524996113972 -0.004521912056952715 -7.685472731385369
1700 -0.004521888517774642 -7.690046884631746 -0.0045218791114166376 -7.689994610496786
1701 -0.004521935642696917 -7.694568820274443 -0.004522133385762572 -7.694516743882549
1702 -0.004521695431321859 -7.699090515705765 -0.004522024211473763 -7.699038768094022
1703 -0.004522563307546079 -7.703613079013311 -0.004513451876118779 -7.703552219970141
1704 -0.004522311687469483 -7.708135390700781 -0.004521830496378243 -7.708074050466519
1705 -0.004522240115329623 -7.7126576308161106 -0.004517777543514967 -7.712591828010034
1706 -0.0045217775972560045 -7.717179408413367 -0.004521386325359344 -7.717113214335393
1707 -0.004522133083082735 -7.72170154149645 -0.004522489965893328 -7.721635704301287
1708 -0.004522037459537387 -7.726223578955987 -0.004522972204722464 -7.726158676506009
1709 -0.004522285959683359 -7.73074586491567 -0.004528137436136603 -7.730686813942146
1710 -0.0045220123836770655 -7.735267877299347 -0.004522916185669601 -7.735209730127815
1711 -0.0045217615086585285 -7.739789638808006 -0.004522014991380274 -7.739731745119196
1712 -0.0045219248626381155 -7.744311563670644 -0.004522343818098307 -7.744254088937294
1713 -0.004521043226122856 -7.748832606896767 -0.004528609826229513 -7.748782698763523
1714 -0.004521369817666709 -7.7533539767144335 -0.004519626474939286 -7.7533023252384625
1715 -0.004521406651474535 -7.757875383365908 -0.004523256490938365 -7.757825581729401
1716 -0.004522128449752927 -7.762397511815661 -0.004526206338778138 -7.762351788068179
1717 -0.004522094898857176 -7.766919606714518 -0.0045200451510027054 -7.766871833219182
1718 -0.0045216698199510574 -7.771441276534469 -0.004521437268704176 -7.771393270487886
1719 -0.004521730123087764 -7.775963006657557 -0.004521905537694692 -7.775915176025581
1720 -0.004521647794172167 -7.78048465445173 -0.0045219157356768845 -7.780437091761258
1721 -0.004521507676690817 -7.78500616212842 -0.004521586373448372 -7.784958678134706
1722 -0.00452102751005441 -7.789527189638474 -0.004520149249583483 -7.78947882738429
1723 -0.0045224398141726855 -7.794049629452647 -0.004522573878057301 -7.7940014012623475
1724 -0.004521895898506045 -7.798571525351153 -0.004521496593952179 -7.7985228978563
1725 -0.0045273014344275 -7.80309882678558 -0.0045651404419913885 -7.8030880382982915
1726 -0.004520761338062585 -7.807619588123642 -0.0045210228767246004 -7.807609061175016
1727 -0.004520787950605154 -7.812140376074248 -0.00452113205101341 -7.81213019322603
1728 -0.004520710837095976 -7.816661086911344 -0.004520723083987832 -7.816650916310017
1729 -0.0045209901174530385 -7.821182077028797 -0.004521015100181103 -7.821171931410198
1730 -0.004520835774019361 -7.825702912802816 -0.004520790372043848 -7.825692721782242
1731 -0.004521159385330975 -7.830224072188147 -0.00452143200673163 -7.830214153788973
1732 -0.004520835448056459 -7.834744907636204 -0.00452092862688005 -7.834735082415853
1733 -0.0045208326773718 -7.839265740313576 -0.0045208675554022195 -7.839255949971255
1734 -0.004521793103776872 -7.843787533417353 -0.004521041852422058 -7.8437769918236775
1735 -0.004521172679960728 -7.848308706097313 -0.004520905576646328 -7.8482978974003235
1736 -0.00452478991355747 -7.852833496010871 -0.0045345390914008025 -7.852832436491724
1737 -0.004520544060505926 -7.857354040071377 -0.004520308482460678 -7.857352744974184
1738 -0.004520802269689738 -7.861874842341067 -0.004521591868251562 -7.861874336842436
1739 -0.004521093983203173 -7.86639593632427 -0.004520730045624077 -7.86639506688806
1740 -0.00452056541107595 -7.870916501735346 -0.004522244492545724 -7.870917311380606
1741 -0.0045201226603239775 -7.87543662439567 -0.004521803371608258 -7.875439114752214
1742 -0.004521002946421504 -7.879957627342091 -0.0045213166158646345 -7.879960431368079
1743 -0.0045211464166641235 -7.884478773758755 -0.004521899670362472 -7.884482331038441
1744 -0.00452098969835788 -7.888999763457114 -0.004519750736653805 -7.889002081775095
1745 -0.004521014844067394 -7.893520778301181 -0.004520585527643561 -7.893522667302738
1746 -0.004521142761223018 -7.898041921062404 -0.00452118469402194 -7.898043851996761
1747 -0.004521441529504955 -7.902563362591909 -0.004522564238868654 -7.902566416235629
1748 -0.004513559676706791 -7.907076922268616 -0.004504607664421201 -7.90707102390005
1749 -0.004521370376460254 -7.911598292645077 -0.004521057545207441 -7.911592081445257
1750 -0.004521144414320588 -7.916119437059398 -0.004521094169467688 -7.916113175614725
1751 -0.0045211408520117406 -7.920640577911409 -0.004520646086893976 -7.920633821701618
1752 -0.004521507094614208 -7.925162085006023 -0.004521918389946223 -7.925155740091564
1753 -0.004523419565521181 -7.929685504571544 -0.004513237788341939 -7.929668977879906
1754 -0.004521563579328358 -7.934207068150872 -0.004522350616753101 -7.934191328496659
1755 -0.0045211879070848225 -7.938728256057957 -0.004520896659232676 -7.938712225155892
1756 -0.004521491867490113 -7.943249747925448 -0.004521632404066622 -7.943233857559958
1757 -0.004521562391892076 -7.947771310317339 -0.00452182327862829 -7.947755680838586
1758 -0.004520745878107846 -7.952292056195447 -0.004527746979147196 -7.952283427817734
1759 -0.004521882301196456 -7.956813938496643 -0.0045207732822746035 -7.956804201100009
1760 -0.004521441296674311 -7.961335379793318 -0.004521675035357475 -7.9613258761353665
1761 -0.004521412844769657 -7.965856792638087 -0.004521886957809329 -7.965847763093175
1762 -0.004521327721886337 -7.970378120359974 -0.004520920058712363 -7.970368683151888
1763 -0.00452365493401885 -7.974901775293993 -0.004519205843098462 -7.974887888994986
1764 -0.004521447164006531 -7.979423222457999 -0.0045213060919195415 -7.979409195086905
1765 -0.00452157948166132 -7.983944801939661 -0.004521456849761307 -7.983930651936666
1766 -0.004521448840387165 -7.988466250780048 -0.004521260061301291 -7.988451911997967
1767 -0.004521469655446708 -7.992987720435495 -0.004521059221588075 -7.992972971219555
1768 -0.0045215744525194165 -7.997509294888014 -0.0045211159624159334 -7.9974940871819715
1769 -0.004521570447832346 -8.002030865335847 -0.004521720297634602 -8.002015807479607
1770 -0.004520660219714046 -8.006551525555562 -0.004522420163266361 -8.006538227642872
1771 -0.004521401319652796 -8.011072926875215 -0.004520182847045362 -8.011058410489918
1772 -0.004523971723392606 -8.015596898598607 -0.004530681553296745 -8.015589092043214
1773 -0.00452137382235378 -8.02011827242096 -0.004522453527897596 -8.020111545571112
1774 -0.004521415708586574 -8.024639688129547 -0.00452131456695497 -8.024632860138066
1775 -0.004521487257443368 -8.02916117538699 -0.004521478642709553 -8.029154338780776
1776 -0.004521260992623866 -8.033682436379614 -0.00452097908128053 -8.033675317862057
1777 -0.004521496454253792 -8.038203932833868 -0.00452056466601789 -8.038195882528075
1778 -0.0045218261191621425 -8.042725758953031 -0.004519583820365369 -8.04271546634844
1779 -0.004521627305075526 -8.047247386258107 -0.00452598906122148 -8.047241455409662
1780 -0.004521082225255668 -8.051768468483363 -0.004520548577420414 -8.051762003987083
1781 -0.004521420784294605 -8.056289889267658 -0.004520580219104886 -8.056282584206187
1782 -0.0045214897021651265 -8.060811378969824 -0.004520562221296131 -8.060803146427483
1783 -0.004520193324424326 -8.065331572294248 -0.004516981518827378 -8.065320127946311
1784 -0.004521760484203696 -8.069853332778452 -0.004522865870967507 -8.069842993817279
1785 -0.004521353798918426 -8.07437468657737 -0.004521102039143443 -8.074364095856422
1786 -0.00452167559415102 -8.078896362171522 -0.004521916504018009 -8.07888601236044
1787 -0.004517062637023628 -8.083413424808546 -0.004488487518392504 -8.083374499878833
1788 -0.0045223462395370005 -8.087935771048082 -0.00452337609604001 -8.087897875974873
1789 -0.004522019485011697 -8.092457790533095 -0.004522065841592848 -8.092419941816466
1790 -0.004522101627662778 -8.096979892160757 -0.004522380558773876 -8.09694232237524
1791 -0.004522256646305322 -8.101502148807063 -0.004522206727415323 -8.101464529102655
1792 -0.004521919414401054 -8.106024068221464 -0.004521906166337431 -8.105986435268992
1793 -0.004521954245865345 -8.110546022467329 -0.004521869914606213 -8.110508305183599
1794 -0.004521852498874069 -8.115067874966202 -0.004522211058065296 -8.115030516241664
1795 -0.004522219975478947 -8.119590094941682 -0.0045222411397844555 -8.119552757381449
1796 -0.004521750914864242 -8.124111845856547 -0.004521352727897466 -8.124074110109346
1797 -0.004520992771722377 -8.128632838628269 -0.0045264293672516945 -8.128600539476597
1798 -0.004521943558938801 -8.133154782187207 -0.0045225278474390505 -8.133123067324036
1799 -0.004521774197928608 -8.137676556385136 -0.004521778295747935 -8.137644845619784
1800 -0.004521634732373059 -8.14219819111751 -0.0045169469667598605 -8.142161792586544
1801 -0.00452143345028162 -8.146719624567792 -0.00452095412183553 -8.146682746708379
1802 -0.004521862673573196 -8.151241487241366 -0.004521602136082947 -8.151204348844463
1803 -0.004521832917816937 -8.155763320159183 -0.004521897388622164 -8.155726246233085
1804 -0.004521962278522551 -8.160285282437705 -0.004524637153372169 -8.160250883386457
1805 -0.0045218040933832524 -8.164807086531088 -0.0045225630979985 -8.164773446484455
1806 -0.004528757510706782 -8.169335844041795 -0.004520426015369594 -8.169293872499825
1807 -0.004521776572801173 -8.173857620614596 -0.0045215874444693325 -8.173815459944294
1808 -0.004522045608609915 -8.178379666223206 -0.004520916426554322 -8.178336376370847
1809 -0.0045214928686618805 -8.182901159091868 -0.004522141022607684 -8.182858517393456
1810 -0.004522317135706544 -8.187423476227574 -0.004513182467781008 -8.187371699861236
1811 -0.004522429825738072 -8.191945906053311 -0.004520309041254222 -8.19189200890249
1812 -0.004522103234194219 -8.196468009287505 -0.0045200188411399726 -8.19641202774363
1813 -0.004522501188330352 -8.200990510475835 -0.004521718132309616 -8.20093374587594
1814 -0.00452199571300298 -8.205512506188837 -0.004521821578964591 -8.205455567454905
1815 -0.0045222067972645165 -8.210034712986102 -0.004522251826710999 -8.209977819281615
1816 -0.004522017040289939 -8.214556730026393 -0.004522206354886293 -8.214500025636502
1817 -0.004522159812040627 -8.219078889838434 -0.0045190324075520035 -8.219019058044054
1818 -0.004522359790280461 -8.223601249628715 -0.004512891639024019 -8.223531949683078
1819 -0.004522428172640503 -8.228123677801355 -0.004522770037874579 -8.228054719720953
1820 -0.004522307100705803 -8.23264598490206 -0.004522169753909111 -8.232576889474862
1821 -0.004522440233267843 -8.237168425135328 -0.004522014781832695 -8.237098904256694
1822 -0.004522307915613056 -8.241690733050941 -0.004521331144496798 -8.241620235401191
1823 -0.004522475390695035 -8.246213208441636 -0.00452283623162657 -8.246143071632817
1824 -0.004522036435082555 -8.250735244876719 -0.004528252175077796 -8.250671323807895
1825 -0.00452207385096699 -8.255257318727686 -0.004521645815111696 -8.255192969623007
1826 -0.004522121697664261 -8.259779440425351 -0.0045221863547340035 -8.25971515597774
1827 -0.00452194050885737 -8.264301380934208 -0.004523158748634159 -8.264238314726375
1828 -0.004522118018940091 -8.268823498953148 -0.004521477990783751 -8.268759792717159
1829 -0.004515786119736731 -8.273339285072884 -0.004546246258541942 -8.2733060389757
1830 -0.004521466908045113 -8.27786075198093 -0.004520437424071133 -8.277826476399772
1831 -0.004521289491094649 -8.282382041472024 -0.004521248093806207 -8.282347724493578
1832 -0.0045214656740427015 -8.286903507146066 -0.004521325952373445 -8.28686905044595
1833 -0.004521296941675246 -8.291424804087741 -0.004521415778435766 -8.291390466224387
1834 -0.0045213997829705475 -8.295946203870711 -0.0045215747319161895 -8.295912040956303
1835 -0.004521466349251569 -8.300467670219962 -0.004521406069397926 -8.3004334470257
1836 -0.004521293751895428 -8.304988963971859 -0.004521081550046801 -8.304954528575747
1837 -0.004521373240277171 -8.309510337212135 -0.004521409585140646 -8.309475938160888
1838 -0.004521305649541318 -8.314031642861677 -0.004521461483091116 -8.313997399643979
1839 -0.004521530028432608 -8.318553172890109 -0.004521569749340415 -8.318518969393319
1840 -0.0045214239973574875 -8.323074596887466 -0.004522015387192368 -8.32304098478051
1841 -0.004521426139399409 -8.327596023026866 -0.004520516097545624 -8.327561500878057
1842 -0.004521807935088873 -8.332117830961954 -0.004527219664305448 -8.332088720542362
1843 -0.004521526233293116 -8.336639357195248 -0.004521789657883346 -8.336610510200245
1844 -0.004521240410394966 -8.341160597605642 -0.004520677356049418 -8.341131187556295
1845 -0.004521848168224096 -8.345682445773866 -0.004525774857029319 -8.345656962413324
1846 -0.004521756782196462 -8.350204202556062 -0.0045199192129075525 -8.350176881626231
1847 -0.00452121403068304 -8.354725416586746 -0.00452254437841475 -8.354699426004645
1848 -0.004521543206647038 -8.359246959793392 -0.004521683766506612 -8.359221109771152
1849 -0.004521469096653163 -8.363768428890046 -0.0045206762151792645 -8.363741785986331
1850 -0.004521302785724402 -8.36828973167577 -0.004521424160338938 -8.36826321014667
1851 -0.004521075310185552 -8.372810806985955 -0.004527805279940367 -8.37279101542661
1852 -0.004521132260560989 -8.377331939246515 -0.004520062194205821 -8.377311077620817
1853 -0.0045211886055767534 -8.381853127852091 -0.004521110537461936 -8.38183218815828
1854 -0.004521230235695839 -8.386374358087787 -0.004521129606291652 -8.386353317764572
1855 -0.004521347465924919 -8.390895705553712 -0.004521259316243231 -8.390874577080815
1856 -0.004521526419557631 -8.39541723197327 -0.004521293425932526 -8.395395870506748
1857 -0.004521375335752964 -8.399938607309021 -0.004521687375381589 -8.39991755788213
1858 -0.004521499085240066 -8.40446010639426 -0.004521988215856254 -8.404439546097986
1859 -0.004521455429494381 -8.408981561823754 -0.004521303251385689 -8.408960849349372
1860 -0.004519462678581476 -8.413501024502336 -0.004506252915598452 -8.41346710226497
1861 -0.004521597782149911 -8.418022622284486 -0.004521530633792281 -8.417988632898762
1862 -0.004521706281229854 -8.422544328565715 -0.004522210452705622 -8.422510843351468
1863 -0.004521552752703428 -8.427065881318418 -0.004521480808034539 -8.427032324159502
1864 -0.004521604161709547 -8.431587485480128 -0.0045215531950816516 -8.431553877354583
1865 -0.004521507280878722 -8.436108992761007 -0.00452147419564426 -8.436075351550228
1866 -0.004521912639029324 -8.440630905400036 -0.004521049675531685 -8.44059640122576
1867 -0.004521385952830315 -8.445152291352867 -0.004520646762102842 -8.445117047987862
1868 -0.0045224781148135666 -8.44967476946768 -0.00452360303606838 -8.44964065102393
1869 -0.004520602989941835 -8.454195372457622 -0.0045225225854665044 -8.454163173609397
1870 -0.0045214516809210185 -8.458716824138543 -0.0045219780644401904 -8.458685151673837
1871 -0.004521662113256752 -8.4632384862518 -0.004521392495371401 -8.463206544169209
1872 -0.004523003916256129 -8.467761490168057 -0.004529623966664076 -8.467736168135874
1873 -0.004520924645476043 -8.472282414813533 -0.0045237021520733835 -8.472259870287948
1874 -0.004521210375241935 -8.476803625188774 -0.004520829929970205 -8.476780700217917
1875 -0.004521152446977794 -8.481324777635752 -0.0045209780102595685 -8.481301678228176
1876 -0.004521683533675968 -8.485846461169428 -0.004518828680738806 -8.485820506908915
1877 -0.004521603486500681 -8.490368064655929 -0.004521718202158809 -8.490342225111075
1878 -0.0045156467240303755 -8.49488371137996 -0.004543463396839797 -8.494885688507914
1879 -0.004520791582763195 -8.499404502962722 -0.004520850838162005 -8.499406539346076
1880 -0.004521153774112463 -8.503925656736834 -0.004520800313912332 -8.503927339659988
1881 -0.00452096366789192 -8.508446620404726 -0.00452087193261832 -8.508448211592606
1882 -0.004520905297249555 -8.512967525701976 -0.004521531658247114 -8.512969743250853
1883 -0.004521445580758154 -8.517488971282734 -0.004521584627218545 -8.517491327878071
1884 -0.004520975193008781 -8.522009946475743 -0.004521026345901191 -8.522012354223973
1885 -0.004521128837950528 -8.526531075313693 -0.004517101217061281 -8.526529455441034
1886 -0.004520885762758553 -8.531051961076452 -0.004518374451436102 -8.53104782989247
1887 -0.004520879103802144 -8.535572840180254 -0.0045200948603451255 -8.535567924752815
1888 -0.004521432658657431 -8.540094272838912 -0.004520964762195945 -8.540088889515012
1889 -0.004521736945025623 -8.544616009783939 -0.004519567382521928 -8.544608456897533
1890 -0.004520401079207659 -8.549136410863147 -0.004513102932833135 -8.549121559830366
1891 -0.0045217182487249374 -8.553658129111872 -0.004523151786997914 -8.553644711617364
1892 -0.004521119687706232 -8.558179248799577 -0.004520669905468821 -8.558165381522834
1893 -0.0045217123813927175 -8.56270096118097 -0.004520981665700674 -8.562686363188535
1894 -0.004521447420120239 -8.567222408601092 -0.0045214998070150616 -8.56720786299555
1895 -0.004521552962251008 -8.571743961563342 -0.004521616455167532 -8.571729479450719
1896 -0.0045215287944301965 -8.576265490357773 -0.004521357454359531 -8.576250836905079
1897 -0.004521633055992425 -8.580787123413765 -0.004523543617688119 -8.580774380522767
1898 -0.004521423461847007 -8.585308546875613 -0.004518816969357431 -8.585293197492124
1899 -0.004521600832231343 -8.589830147707843 -0.00452131403144449 -8.589814511523569
1900 -0.004522114293649793 -8.594352262001493 -0.0045243216212838885 -8.594338833144853
1901 -0.0045214716345071794 -8.598873733636001 -0.004522250848822296 -8.598861083993675
1902 -0.004521576315164566 -8.603395309951166 -0.004521771101281047 -8.603382855094956
1903 -0.0045214097015559675 -8.607916719652723 -0.00452126138843596 -8.607904116483393
1904 -0.004521314380690455 -8.612438034033413 -0.004521562741138041 -8.61242567922453
1905 -0.004521505814045668 -8.616959539847459 -0.0045215530321002 -8.616947232256631
1906 -0.004521521925926209 -8.621481061773386 -0.0045215617399662735 -8.621468793996598
1907 -0.004521477012895047 -8.626002538786281 -0.004521038988605142 -8.625989832985203
1908 -0.004521472193300724 -8.630524010979581 -0.004521655291318894 -8.630511488276522
1909 -0.0045218103332445025 -8.635045821312826 -0.004520900221541524 -8.635032388498063
1910 -0.004520753538236022 -8.639566574851061 -0.00452825406100601 -8.639560642559069
1911 -0.004523085197433829 -8.644089660048495 -0.004526748764328658 -8.644087391323398
1912 -0.004521345952525735 -8.64861100600102 -0.0045214077224954964 -8.648608799045894
1913 -0.004521599388681352 -8.653132605389702 -0.004519101581536233 -8.65312790062743
1914 -0.0045213956153020264 -8.657654001005005 -0.0045182725181803106 -8.65764617314561
1915 -0.0045215711696073415 -8.662175572174613 -0.004521047836169601 -8.662167220981779
1916 -0.0045220130821689965 -8.666697585256783 -0.004520137421786785 -8.666687358403566
1917 -0.004521522321738303 -8.671219107578521 -0.004516901122406125 -8.671204259525972
1918 -0.00452166071627289 -8.675740768294794 -0.00452036636415869 -8.67572462589013
1919 -0.004521439643576741 -8.680262207938371 -0.004517824784852564 -8.680242450674982
1920 -0.0045217780862003565 -8.684783986024572 -0.004521923256106675 -8.684764373931088
1921 -0.004522605962119996 -8.689306591986691 -0.004543601558543742 -8.689307975489632
1922 -0.004521419270895421 -8.693828011257587 -0.00452199149876833 -8.6938299669884
1923 -0.0045210775453597305 -8.698349088802946 -0.004521069256588817 -8.698351036244988
1924 -0.004521025880239904 -8.702870114683186 -0.004521020129323006 -8.70287205637431
1925 -0.004521295754238963 -8.707391410437426 -0.004521388513967395 -8.707393444888279
1926 -0.004521085345186293 -8.711912495782611 -0.00452113151550293 -8.711914576403782
1927 -0.004521130374632776 -8.716433626157244 -0.004521198268048465 -8.71643577467183
1928 -0.004521298734471202 -8.720954924891714 -0.004521385254338384 -8.720957159926169
1929 -0.004521204251796007 -8.72547612914351 -0.004521305300295353 -8.725478465226464
1930 -0.004521093238145113 -8.729997222381655 -0.004521067393943668 -8.729999532620408
1931 -0.004521293565630913 -8.734518515947286 -0.00452141419518739 -8.734520946815595
1932 -0.004521322902292013 -8.739039838849578 -0.00452130138874054 -8.739042248204335
1933 -0.004521264042705297 -8.743561102892283 -0.004521585581824183 -8.743563833786158
1934 -0.004521265253424644 -8.748082368145708 -0.0045214732177555565 -8.748085307003914
1935 -0.0045212276978418234 -8.75260359584355 -0.004520907835103572 -8.752606214839018
1936 -0.004521047230809927 -8.75712464307436 -0.004524876596406102 -8.757131091435424
1937 -0.004520584689453244 -8.761645227763813 -0.004523193696513772 -8.761654285131938
1938 -0.004521100712008774 -8.766166328475821 -0.004519329569302499 -8.76617361470124
1939 -0.004520894191227853 -8.770687222667048 -0.004516139812767506 -8.770689754514008
1940 -0.004521072027273476 -8.775208294694322 -0.004521717433817685 -8.775211471947825
1941 -0.00452129754703492 -8.779729592241356 -0.004520876775495708 -8.779732348723321
1942 -0.004521406814455986 -8.784250999055812 -0.004522073105908931 -8.78425442182923
1943 -0.004521871195174753 -8.788772870250988 -0.004520629998296499 -8.788775051827526
1944 -0.004521473683416844 -8.793294343934404 -0.004521816154010594 -8.793296867981537
1945 -0.004521436337381601 -8.797815780271785 -0.004521751310676336 -8.797818619292213
1946 -0.004521414428018034 -8.802337194699803 -0.004519624635577202 -8.80233824392779
1947 -0.0045214432524517175 -8.806858637952255 -0.004521449538879096 -8.80685969346667
1948 -0.004521536780521274 -8.811380174732776 -0.004520845459774136 -8.811380538926445
1949 -0.004521301039494574 -8.81590147577227 -0.0045202405657619234 -8.815900779492207
1950 -0.004521268769167364 -8.820422744541437 -0.00452040892560035 -8.820421188417807
1951 -0.004521358734928071 -8.824944103276366 -0.004518655641004443 -8.824939844058811
1952 -0.004521734453737736 -8.829465837730103 -0.0045214744983240965 -8.829461318557135
1953 -0.004522439790889621 -8.833988277520993 -0.004518044157885015 -8.83397936271502
1954 -0.004521752055734396 -8.838510029576726 -0.004523318586871028 -8.838502681301891
1955 -0.004521476058289409 -8.843031505635016 -0.004521808493882418 -8.843024489795773
1956 -0.004521778668276966 -8.847553284303293 -0.004528670199215412 -8.84755315999499
1957 -0.004521205113269389 -8.852074489416562 -0.004521301155909896 -8.852074461150899
1958 -0.004521717014722526 -8.856596206431284 -0.004521935642696917 -8.856596396793595
1959 -0.00452164348680526 -8.86111784991809 -0.00452139163389802 -8.861117788427492
1960 -0.00452207752969116 -8.86563992744778 -0.004519968968816101 -8.865637757396309
1961 -0.00452144134324044 -8.87016136879102 -0.004521528049372137 -8.87015928544568
1962 -0.004521588562056422 -8.874682957353077 -0.004521614592522383 -8.874680900038204
1963 -0.004521494545042515 -8.879204451898119 -0.004521275637671351 -8.879202175675875
1964 -0.004522500722669065 -8.883726952620787 -0.004532177653163672 -8.88373435332904
1965 -0.004521803907118737 -8.888248756527906 -0.004520861362107098 -8.888255214691146
1966 -0.00452142427675426 -8.89277018080466 -0.004521164018660784 -8.892776378709806
1967 -0.004521572566591203 -8.897291753371253 -0.004522333899512887 -8.897298712609318
1968 -0.00452122266869992 -8.901812976039952 -0.00452104457654059 -8.901819757185859
1969 -0.0045207354705780745 -8.90633371151053 -0.004531792597845197 -8.906351549783704
1970 -0.004521073005162179 -8.910854784515692 -0.00452271094545722 -8.91087426072916
1971 -0.004520832491107285 -8.915375617006799 -0.004520814097486436 -8.915395074826646
1972 -0.0045210157288238404 -8.919896632735622 -0.0045216221828013655 -8.919916697009448
1973 -0.004521315870806575 -8.924417948606429 -0.00452125039882958 -8.924437947408277
1974 -0.004521012795157731 -8.928938961401586 -0.004522598814219236 -8.928960546222497
1975 -0.00452138944528997 -8.933460350846877 -0.0045198132283985615 -8.933480359450895
1976 -0.004520769021473825 -8.93798111986835 -0.004522137902677059 -8.938002497353573
1977 -0.004521484323777259 -8.942502604192129 -0.00452213182579726 -8.94252462917937
1978 -0.004521203669719398 -8.947023807861848 -0.004518574429675936 -8.947043203609047
1979 -0.004521422926336527 -8.951545230788184 -0.004521340294741094 -8.951564543903787
1980 -0.004521218640729785 -8.956066449428914 -0.004521168419159949 -8.956085712322947
1981 -0.004521190817467868 -8.96058764024638 -0.004521374357864261 -8.960607086680811
1982 -0.004521144018508494 -8.965108784264888 -0.00452092329505831 -8.965128009975869
1983 -0.00452109039761126 -8.9696298746625 -0.004520998988300562 -8.96964900896417
1984 -0.004521444323472679 -8.974151318985973 -0.004521330562420189 -8.97417033952659
1985 -0.004521156894043088 -8.978672475880016 -0.004521549423225224 -8.978691888949816
1986 -0.004521108488552273 -8.983193584368568 -0.004521393054164946 -8.983213282003982
1987 -0.004521434148773551 -8.987715018517342 -0.00452170786447823 -8.98773498986846
1988 -0.004521250608377159 -8.99223626912572 -0.004520960990339518 -8.9922559508588
1989 -0.004521351493895054 -8.996757620619615 -0.004521156731061638 -8.996777107589862
1990 -0.004521124111488461 -9.001278744731103 -0.004520911001600325 -9.001298018591463
1991 -0.0045213921694085 -9.005800136900511 -0.00452272342517972 -9.005820742016642
1992 -0.004521431215107441 -9.010321568115618 -0.004521191632375121 -9.010341933649016
1993 -0.004523019702173769 -9.014844587817791 -0.0045338119613006714 -9.014875745610317
1994 -0.004521158640272915 -9.019365746458064 -0.004519723192788661 -9.019395468803106
1995 -0.0045210246462374926 -9.023886771104301 -0.004520393605343997 -9.02391586240845
1996 -0.004519707011058927 -9.028406478115361 -0.004523309483192861 -9.028439171891643
1997 -0.004520996683277189 -9.032927474798639 -0.0045207689050585035 -9.032959940796701
1998 -0.004521125485189259 -9.037448600283827 -0.00452137584798038 -9.037481316644682
1999 -0.004521342553198337 -9.041969942837026 -0.004521807911805809 -9.042003124556487
2000 -0.0045211957534775134 -9.046491138590504 -0.0045210591983050104 -9.046524183754793
