# Supplementary material for: Learning nonequilibrium statistical mechanics and dynamical phase transitions
Source: Nat Commun. 2024 Feb 6;15:1117. doi: 10.1038/s41467-024-45172-8 (PMC10847122; doi:10.1038/s41467-024-45172-8)
Supplement: Supplementary file 4 — Supplementary Data 1 [file 41467_2024_45172_MOESM4_ESM.zip › DPT-main/PlotTemplate/plot_KL_divergence/out/finite_time/SE/L4_D2W32K5_E100BS1k/logs-1.90/log.txt]

1 -0.004071998759172857 -0.004071998759172857 -0.0040729900123551484 -0.0040729900123551484
2 -0.004074051440693438 -0.008146050199866296 -0.004074260778725147 -0.008147250791080297
3 -0.004071042989380658 -0.012217093189246953 -0.004071205039508641 -0.012218455830588937
4 -0.0040703651960939165 -0.016287458385340868 -0.004070645663887262 -0.0162891014944762
5 -0.004071098752319813 -0.02035855713766068 -0.004071324202232063 -0.020360425696708262
6 -0.0040710340719670056 -0.024429591209627687 -0.0040715114213526245 -0.024431937118060888
7 -0.004066986008547246 -0.02849657721817493 -0.004066962073557079 -0.028498899191617966
8 -0.0040662584360688925 -0.032562835654243824 -0.004066637321375311 -0.03256553651299328
9 -0.004066041577607394 -0.036628877231851216 -0.004066402441821992 -0.03663193895481527
10 -0.0040645776083692905 -0.04069345484022051 -0.004064388596452773 -0.04069632755126804
11 -0.0040681147249415515 -0.04476156956516206 -0.00406828208360821 -0.04476460963487625
12 -0.004066546610556543 -0.0488281161757186 -0.004066986171528697 -0.04883159580640495
13 -0.0040655218763276935 -0.05289363805204629 -0.004066419322043657 -0.052898015128448606
14 -0.004063323279842735 -0.056956961331889024 -0.004062504437752068 -0.05696051956620067
15 -0.004064978985115886 -0.06102194031700491 -0.004065005644224584 -0.06102552521042526
16 -0.004063894413411618 -0.06508583473041653 -0.004064690368250012 -0.06509021557867527
17 -0.004063805774785578 -0.0691496405052021 -0.004066648078151047 -0.06915686365682631
18 -0.004060618299990893 -0.073210258805193 -0.0040590834571048616 -0.07321594711393117
19 -0.0040610637981444596 -0.07727132260333745 -0.004060204001143574 -0.07727615111507474
20 -0.004058761755004525 -0.08133008435834198 -0.00406134151853621 -0.08133749263361095
21 -0.004060996696352959 -0.08539108105469494 -0.004057402187027037 -0.08539489482063799
22 -0.00405946287792176 -0.0894505439326167 -0.004059875966049731 -0.08945477078668772
23 -0.004058332229033112 -0.09350887616164981 -0.004066502302885055 -0.09352127308957277
24 -0.004060904635116458 -0.09756978079676627 -0.00406023517716676 -0.09758150826673953
25 -0.004058311344124377 -0.10162809214089065 -0.004059030720964074 -0.1016405389877036
26 -0.004063410125672818 -0.10569150226656347 -0.00406515805516392 -0.10570569704286752
27 -0.004058395209722221 -0.10974989747628569 -0.004056280781514943 -0.10976197782438246
28 -0.0040575491031631826 -0.11380744657944887 -0.004058439703658223 -0.11382041752804069
29 -0.004054528661072254 -0.11786197524052112 -0.0040508287493139505 -0.11787124627735464
30 -0.004058193927630782 -0.1219201691681519 -0.0040585523238405585 -0.1219297986011952
31 -0.0040569838369265195 -0.12597715300507842 -0.004056980810128152 -0.12598677941132336
32 -0.0040538883302360775 -0.13003104133531448 -0.0040522828232496975 -0.13003906223457307
33 -0.004046306945383549 -0.13407734828069803 -0.004081843746826052 -0.1341209059813991
34 -0.0040524777257815005 -0.13812982600647952 -0.0040523158619180325 -0.13817322184331715
35 -0.004055401822552085 -0.14218522782903162 -0.004056860203854739 -0.14223008204717189
36 -0.004055240564048291 -0.14624046839307991 -0.004055478610098362 -0.14628556065727025
37 -0.0040531256701797245 -0.15029359406325965 -0.0040533519349992275 -0.15033891259226947
38 -0.004052244988270104 -0.15434583905152977 -0.004052501427941025 -0.1543914140202105
39 -0.004055144428275525 -0.1584009834798053 -0.004049035115167498 -0.158440449135378
40 -0.004052756354212761 -0.16245373983401806 -0.00405182670801878 -0.1624922758433968
41 -0.00405451578553766 -0.16650825561955573 -0.004053652891889215 -0.166545928735286
42 -0.0040519983973354105 -0.17056025401689115 -0.004051575739867985 -0.17059750447515398
43 -0.004053599270991981 -0.17461385328788312 -0.00405540110077709 -0.17465290557593108
44 -0.004047677735798061 -0.17866153102368118 -0.004050310445018112 -0.17870321602094918
45 -0.004050269350409507 -0.18271180037409068 -0.004048956418409943 -0.18275217243935912
46 -0.004051864380016923 -0.1867636647541076 -0.0040540826972574 -0.18680625513661653
47 -0.004037095000967383 -0.190800759755075 -0.004061749763786792 -0.19086800490040332
48 -0.004048893391154706 -0.1948496531462297 -0.0040489791193976995 -0.194916984019801
49 -0.004051106004044414 -0.1989007591502741 -0.004045798722654581 -0.1989627827424556
50 -0.004060203419066965 -0.20296096256934107 -0.004040753073059023 -0.2030035358155146
51 -0.00405140605289489 -0.20701236862223596 -0.004051410360261798 -0.2070549461757764
52 -0.004050394427031279 -0.21106276304926724 -0.004049653885886073 -0.21110460006166248
53 -0.00405066239181906 -0.2151134254410863 -0.004051619954407215 -0.2151562200160697
54 -0.004048738093115389 -0.2191621635342017 -0.0040451887296512725 -0.21920140874572097
55 -0.004050187137909234 -0.22321235067211093 -0.004046848160214722 -0.2232482569059357
56 -0.004051483748480677 -0.22726383442059161 -0.0040522028226405386 -0.22730045972857624
57 -0.0040632264455780385 -0.23132706086616966 -0.004144366667605937 -0.23144482639618216
58 -0.004048752598464489 -0.23537581346463415 -0.004050958273001015 -0.23549578466918317
59 -0.004045600327663124 -0.23942141379229728 -0.0040441523538902405 -0.2395399370230734
60 -0.004045657371170819 -0.2434670711634681 -0.004045411664992571 -0.24358534868806597
61 -0.0040466692065820094 -0.2475137403700501 -0.004046417004428804 -0.2476317656924948
62 -0.00404595430009067 -0.2515596946701408 -0.00404600533656776 -0.2516777710290625
63 -0.004044831683859229 -0.255604526354 -0.004041910800151527 -0.25571968182921406
64 -0.004045856068842113 -0.2596503824228421 -0.0040455391397699715 -0.259765220968984
65 -0.0040361950872465965 -0.2636865775100887 -0.004011743888258934 -0.26377696485724295
66 -0.004049324919469655 -0.26773590242955836 -0.004049960826523602 -0.26782692568376654
67 -0.0040461494820192455 -0.2717820519115776 -0.004045011405833065 -0.2718719370895996
68 -0.00404666718095541 -0.27582871909253304 -0.004091839049942791 -0.2759637761395424
69 -0.004045462678186595 -0.27987418177071965 -0.0040436951676383615 -0.2800074713071808
70 -0.004047467117197811 -0.2839216488879175 -0.004046892002224922 -0.2840543633094057
71 -0.004046027548611164 -0.28796767643652865 -0.004046631697565317 -0.288100995006971
72 -0.004044385254383087 -0.29201206169091176 -0.004046194581314921 -0.29214718958828595
73 -0.004045172338373959 -0.29605723402928574 -0.0040406476939097045 -0.29618783728219567
74 -0.004041585326194763 -0.3000988193554805 -0.003957756864838302 -0.30014559414703396
75 -0.00404797587543726 -0.30414679523091775 -0.004047926352359355 -0.3041935204993933
76 -0.004046454047784209 -0.30819324927870195 -0.004046138282865286 -0.30823965878225856
77 -0.004046923294663429 -0.3122401725733654 -0.004046568833291531 -0.3122862276155501
78 -0.004046180308796466 -0.31628635288216184 -0.004040879686363042 -0.3163271073019131
79 -0.004046742990612984 -0.3203330958727748 -0.004046676657162606 -0.32037378395907573
80 -0.004046820942312479 -0.32437991681508727 -0.004048139974474907 -0.3244219239335506
81 -0.004044881439767778 -0.32842479825485504 -0.004056524019688368 -0.328478447953239
82 -0.0040462123928591606 -0.3324710106477142 -0.004051009938120842 -0.33252945789135985
83 -0.004047988471575082 -0.3365189991192893 -0.004043659544549882 -0.33657311743590973
84 -0.00403405181132257 -0.34055305093061183 -0.004067060817033052 -0.3406401782529428
85 -0.004046384035609663 -0.3445994349662215 -0.004046034556813538 -0.3446862128097563
86 -0.004044834896922112 -0.34864426986314356 -0.004041973827406764 -0.3487281866371631
87 -0.004046906623989344 -0.3526911764871329 -0.004022254329174757 -0.35275044096633784
88 -0.004043816518969834 -0.35673499300610273 -0.00404340096283704 -0.3567938419291749
89 -0.004045947664417326 -0.3607809406705201 -0.004044496896676719 -0.36083833882585165
90 -0.0040437220595777035 -0.3648246627300978 -0.0040380738908424975 -0.36487641271669413
91 -0.0040520909940823914 -0.36887675372418016 -0.004010120965540409 -0.36888653368223456
92 -0.004047176102176309 -0.37292392982635647 -0.004048601957038045 -0.3729351356392726
93 -0.0040469252737239 -0.3769708551000804 -0.0040458727860823275 -0.3769810084253549
94 -0.004047048976644874 -0.38101790407672526 -0.0040492836851626635 -0.3810302921105176
95 -0.0040464851073920725 -0.38506438918411734 -0.004047374310903251 -0.38507766642142083
96 -0.004042632644996047 -0.3891070218291134 -0.004055307316593826 -0.38913297373801464
97 -0.004045204259455204 -0.3931522260885686 -0.0040448463521897795 -0.3931778200902044
98 -0.004046255862340331 -0.3971984819509089 -0.004044066928327083 -0.3972218870185315
99 -0.0040452799294143915 -0.4012437618803233 -0.004045124165713787 -0.4012670111842453
100 -0.004059273051097989 -0.4053030349314213 -0.0040900360327214 -0.4053570472169667
101 -0.004043582314625383 -0.40934661724604665 -0.004045338090509176 -0.40940238530747586
102 -0.004043665062636137 -0.4133902823086828 -0.004043455165810883 -0.41344584047328675
103 -0.004043589159846306 -0.4174338714685291 -0.004043382243253291 -0.41748922271654004
104 -0.004046302917413413 -0.42148017438594254 -0.004040416912175715 -0.42152963962871576
105 -0.0040434450842440125 -0.4255236194701866 -0.004036047216504812 -0.42556568684522056
106 -0.004043907229788602 -0.42956752669997517 -0.004040594957768917 -0.4296062818029895
107 -0.004041161783970892 -0.43360868848394607 -0.004066796484403312 -0.4336730782873928
108 -0.004043014394119382 -0.43765170287806543 -0.004042462236247957 -0.43771554052364076
109 -0.004042961169034243 -0.44169466404709967 -0.00404263585805893 -0.4417581763816997
110 -0.004043264244683087 -0.44573792829178277 -0.004042840586043895 -0.44580101696774355
111 -0.004042892227880656 -0.44978082051966345 -0.004042616253718734 -0.44984363322146226
112 -0.0040434034075587984 -0.45382422392722227 -0.004043811419978738 -0.453887444641441
113 -0.004042370966635645 -0.4578665948938579 -0.004043465363793075 -0.45793091000523406
114 -0.004042123374529183 -0.4619087182683871 -0.004040709300898016 -0.46197161930613206
115 -0.004043174884282052 -0.46595189315266916 -0.0040418555494397875 -0.4660134748555719
116 -0.0040436334442347285 -0.4699955265969039 -0.004040385712869465 -0.47005386056844134
117 -0.004042465356178582 -0.4740379919530825 -0.004047518176957965 -0.4741013787453993
118 -0.004040929488837719 -0.4780789214419202 -0.004044838831759989 -0.4781462175771593
119 -0.004043004778213799 -0.482121926220134 -0.00404341162648052 -0.48218962920363984
120 -0.00404315167106688 -0.4861650778912009 -0.004046102496795356 -0.4862357317004352
121 -0.0040437891380861405 -0.490208867029287 -0.004042051592841744 -0.490277783293277
122 -0.004041036334820091 -0.4942499033641071 -0.004037439590319991 -0.49431522288359697
123 -0.004032262437976897 -0.498282165802084 -0.00407405907753855 -0.4983892819611355
124 -0.004040745971724391 -0.5023229117738084 -0.004041259456425905 -0.5024305414175614
125 -0.004040560801513493 -0.5063634725753219 -0.0040412901667878035 -0.5064718315843492
126 -0.004040800593793392 -0.5104042731691153 -0.004040582966990769 -0.5105124145513399
127 -0.004040588112547994 -0.5144448612816633 -0.004039101605303586 -0.5145515161566435
128 -0.004028213256970048 -0.5184730745386333 -0.003985965112224221 -0.5185374812688678
129 -0.004042951390147209 -0.5225160259287805 -0.004042599420063198 -0.522580080688931
130 -0.004041809937916696 -0.5265578358666972 -0.004042028845287859 -0.5266221095342188
131 -0.00404190372209996 -0.5305997395887972 -0.004042129614390433 -0.5306642391486093
132 -0.0040408399188891055 -0.5346405795076864 -0.0040423697093501685 -0.5347066088579594
133 -0.004041503020562232 -0.5386820825282487 -0.004041706817224622 -0.538748315675184
134 -0.004041433008387685 -0.5427235155366363 -0.004041553661227226 -0.5427898693364113
135 -0.004039230779744685 -0.546762746316381 -0.004053642670623958 -0.5468435120070352
136 -0.004042979655787348 -0.5508057259721684 -0.004040654399432242 -0.5508841664064674
137 -0.0040413230191916226 -0.55484704899136 -0.004043611441738903 -0.5549277778482063
138 -0.004054616088978946 -0.5589016650803389 -0.004154905769973993 -0.5590826836181804
139 -0.004038836713880301 -0.5629405017942192 -0.004037827090360224 -0.5631205107085406
140 -0.004038840066641569 -0.5669793418608607 -0.004038214613683522 -0.5671587253222241
141 -0.00403884572442621 -0.571018187585287 -0.004039801750332117 -0.5711985270725563
142 -0.004038053122349084 -0.5750562407076361 -0.004037557332776487 -0.5752360844053327
143 -0.004039366357028484 -0.5790956070646646 -0.004042131616733969 -0.5792782160220666
144 -0.004038635408505797 -0.5831342424731704 -0.00403496683575213 -0.5833131828578187
145 -0.004038866609334946 -0.5871731090825053 -0.004038618714548648 -0.5873518015723674
146 -0.0040395644959062334 -0.5912126735784116 -0.00403815796598792 -0.5913899595383554
147 -0.00403212292585522 -0.5952447965042668 -0.004061783780343831 -0.5954517433186992
148 -0.004039002349600196 -0.599283798853867 -0.004039262747392058 -0.5994910060660913
149 -0.004037793818861246 -0.6033215926727282 -0.004015161469578743 -0.60350616753567
150 -0.0040392355062067505 -0.607360828178935 -0.004037927207536996 -0.607544094743207
151 -0.004038762394338846 -0.6113995905732739 -0.004039283120073378 -0.6115833778632804
152 -0.004038734990172088 -0.6154383255634459 -0.004041606583632529 -0.6156249844469129
153 -0.004038458969444036 -0.6194767845328899 -0.004038872686214745 -0.6196638571331277
154 -0.00403831796720624 -0.6235151025000961 -0.00402625969145447 -0.6236901168245821
155 -0.004035171936266124 -0.6275502744363622 -0.004043563781306147 -0.6277336806058882
156 -0.004038640903308988 -0.6315889153396712 -0.00404043288435787 -0.631774113490246
157 -0.00403863366227597 -0.6356275490019472 -0.004036553506739438 -0.6358106669969855
158 -0.004038835200481117 -0.6396663842024283 -0.004019361874088645 -0.6398300288710742
159 -0.004038631170988083 -0.6437050153734164 -0.00404248321428895 -0.6438725120853631
160 -0.004039581189863384 -0.6477445965632798 -0.004040546622127295 -0.6479130587074904
161 -0.004039275553077459 -0.6517838721163572 -0.004042413248680532 -0.6519554719561709
162 -0.004032711684703827 -0.6558165838010611 -0.0040070009650662545 -0.6559624729212371
163 -0.0040393158793449405 -0.659855899680406 -0.004038831614889204 -0.6600013045361263
164 -0.004039595392532647 -0.6638954950729387 -0.00404093733523041 -0.6640422418713566
165 -0.004041002108715474 -0.6679364971816542 -0.004044078779406846 -0.6680863206507635
166 -0.004039865033701062 -0.6719763622153552 -0.004037448903545737 -0.6721237695543092
167 -0.004042950249277056 -0.6760193124646322 -0.004013105412013829 -0.676136874966323
168 -0.004041002341546118 -0.6800603148061783 -0.0040406269486993555 -0.6801775019150224
169 -0.004040760197676718 -0.6841010750038551 -0.0040395911782979965 -0.6842170930933203
170 -0.004040406551212072 -0.6881414815550672 -0.004039634298533201 -0.6882567273918535
171 -0.004039733740501106 -0.6921812152955683 -0.004037444805726409 -0.6922941721975799
172 -0.0040402264101430775 -0.6962214417057114 -0.00403917133808136 -0.6963333435356613
173 -0.004040571837686002 -0.7002620135433975 -0.0040465138386935 -0.7003798573743548
174 -0.004039964149706065 -0.7043019776931035 -0.004041426815092564 -0.7044212841894474
175 -0.004039739794097841 -0.7083417174872014 -0.004039876512251794 -0.7084611607016992
176 -0.004041502624750138 -0.7123832201119515 -0.004048258764669299 -0.7125094194663685
177 -0.004040075954981149 -0.7164232960669327 -0.004043015232309699 -0.7165524346986781
178 -0.004039167333394289 -0.7204624634003269 -0.004039641562849283 -0.7205920762615274
179 -0.004042287985794246 -0.7245047513861211 -0.004033536394126713 -0.7246256126556542
180 -0.004040108062326908 -0.728544859448448 -0.0040411084657534955 -0.7286667211214076
181 -0.004039997630752623 -0.7325848570792006 -0.004039887664839625 -0.7327066087862473
182 -0.004038963769562543 -0.7366238208487632 -0.004039742657914758 -0.736746351444162
183 -0.004039809689857066 -0.7406636305386203 -0.00403253585100174 -0.7407788872951637
184 -0.004040327179245651 -0.7447039577178659 -0.004041835013777017 -0.7448207223089407
185 -0.00404074254911393 -0.7487447002669798 -0.004038226581178606 -0.7488589488901193
186 -0.004039889969862998 -0.7527845902368429 -0.004040299449115992 -0.7528992483392353
187 -0.004039318021386862 -0.7568239082582298 -0.00403793400619179 -0.7569371823454271
188 -0.004041286651045084 -0.7608651949092748 -0.004035445745103061 -0.7609726280905301
189 -0.004039896628819406 -0.7649050915380943 -0.004040758335031569 -0.7650133864255617
190 -0.004039705195464194 -0.7689447967335584 -0.004039872088469565 -0.7690532585140313
191 -0.004038208117708564 -0.772983004851267 -0.004044329770840705 -0.773097588284872
192 -0.004035734827630222 -0.7770187396788972 -0.004011132009327412 -0.7771087202941994
193 -0.004046979360282421 -0.7810657190391797 -0.004029446630738676 -0.7811381669249381
194 -0.004040619451552629 -0.7851063384907323 -0.0040418677497655155 -0.7851800346747037
195 -0.004039906151592732 -0.7891462446423251 -0.004039491456933319 -0.7892195261316369
196 -0.004039961704984307 -0.7931862063473094 -0.004040463594719768 -0.7932599897263567
197 -0.004039903334341943 -0.7972261096816513 -0.004038647492416203 -0.7972986372187729
198 -0.0040403558174148205 -0.8012664654990661 -0.0040433206362649795 -0.8013419578550379
199 -0.004041056637652219 -0.8053075221367183 -0.004045962891541422 -0.8053879207465794
200 -0.004041430377401412 -0.8093489525141198 -0.00403873308096081 -0.8094266538275402
201 -0.004040159983560443 -0.8133891124976802 -0.004038961627520621 -0.8134656154550608
202 -0.004040142591111362 -0.8174292550887916 -0.004039673996157944 -0.8175052894512187
203 -0.004039789992384612 -0.8214690450811762 -0.004041193542070687 -0.8215464829932894
204 -0.004040143312886357 -0.8255091883940626 -0.0040410131914541125 -0.8255874961847435
205 -0.004039958165958524 -0.8295491465600211 -0.004039920191280544 -0.829627416376024
206 -0.004040208808146417 -0.8335893553681675 -0.004043190740048885 -0.8336706071160729
207 -0.004039258789271116 -0.8376286141574386 -0.004038098035380244 -0.8377087051514531
208 -0.004039509571157396 -0.841668123728596 -0.004039810854010284 -0.8417485160054634
209 -0.004039143258705735 -0.8457072669873017 -0.00404027160257101 -0.8457887876080344
210 -0.00404060787986964 -0.8497478748671713 -0.004032123973593116 -0.8498209115816275
211 -0.004039692948572338 -0.8537875678157436 -0.004034873633645475 -0.853855785215273
212 -0.0040398696437478065 -0.8578274374594914 -0.004038740554824472 -0.8578945257700975
213 -0.004040540591813624 -0.861867978051305 -0.004059209208935499 -0.861953734979033
214 -0.004038861626759172 -0.8659068396780641 -0.004040144314058125 -0.8659938792930911
215 -0.004038852057419717 -0.8699456917354839 -0.004039395018480718 -0.8700332743115718
216 -0.004038694221526385 -0.8739843859570102 -0.004037790116854012 -0.8740710644284259
217 -0.004039344098418951 -0.8780237300554292 -0.004036966315470636 -0.8781080307438965
218 -0.004043710930272937 -0.8820674409857021 -0.004062391119077802 -0.8821704218629743
219 -0.0040384426712989805 -0.886105883657001 -0.004037875332869589 -0.8862082971958439
220 -0.004037768975831568 -0.8901436526328326 -0.004038302600383759 -0.8902465997962277
221 -0.004039498255588114 -0.8941831508884207 -0.004042571596801281 -0.894289171393029
222 -0.004033423331566155 -0.8982165742199869 -0.003991826460696757 -0.8982809978537257
223 -0.004039280186407268 -0.9022558544063942 -0.004038065951317549 -0.9023190638050432
224 -0.004039050568826497 -0.9062949049752207 -0.004039195110090077 -0.9063582589151333
225 -0.004039538674987853 -0.9103344436502085 -0.004039704124443233 -0.9103979630395765
226 -0.0040394928306341175 -0.9143739364808426 -0.00403791582211852 -0.9144358788616951
227 -0.004039472830481827 -0.9184134093113244 -0.004039108613505959 -0.9184749874752011
228 -0.004041656921617687 -0.9224550662329422 -0.004042953508906067 -0.9225179409841071
229 -0.004039039369672537 -0.9264941056026147 -0.004039710783399641 -0.9265576517675067
230 -0.0040392698487266895 -0.9305333754513414 -0.004041017801500857 -0.9305986695690076
231 -0.004039001977071166 -0.9345723774284126 -0.004038658272475004 -0.9346373278414826
232 -0.004038905980996788 -0.9386112834094094 -0.004037694190628827 -0.9386750220321114
233 -0.004034153860993683 -0.9426454372704031 -0.004003964574076235 -0.9426789866061877
234 -0.004039656021632254 -0.9466850932920353 -0.004038859345018864 -0.9467178459512066
235 -0.004039286449551582 -0.9507243797415869 -0.004038008814677596 -0.9507558547658842
236 -0.0040395819582045075 -0.9547639616997914 -0.004039930994622409 -0.9547957857605066
237 -0.00404092448297888 -0.9588048861827703 -0.004050633194856346 -0.9588464189553629
238 -0.004039631923660636 -0.9628445181064309 -0.00404062638990581 -0.9628870453452687
239 -0.004039826802909374 -0.9668843449093403 -0.004037342546507716 -0.9669243878917764
240 -0.004043384175747633 -0.970927729085088 -0.004019548464566469 -0.9709439363563428
241 -0.0040408365428447725 -0.9749685656279328 -0.004044444020837546 -0.9749883803771804
242 -0.0040394023293629285 -0.9790079679572957 -0.004037731606513262 -0.9790261119836936
243 -0.00403960810508579 -0.9830475760623815 -0.004038791242055595 -0.9830649032257492
244 -0.004043048212770373 -0.9870906242751518 -0.003992235183250159 -0.9870571384089994
245 -0.0040412549395114185 -0.9911318792146633 -0.00404156194999814 -0.9910987003589976
246 -0.004040725203230977 -0.9951726044178942 -0.004041032493114471 -0.9951397328521121
247 -0.004041037103161216 -0.9992136415210554 -0.0040398267796263095 -0.9991795596317384
248 -0.0040402811951935295 -1.003253922716249 -0.004039398860186338 -1.0032189584919249
249 -0.004044623090885579 -1.0072985458071344 -0.004029424488544464 -1.0072483829804693
250 -0.0040408493485301735 -1.0113393951556646 -0.004044428095221519 -1.0112928110756907
251 -0.004039948922581971 -1.0153793440782466 -0.004092242126353085 -1.0153850532020439
252 -0.00403958554379642 -1.019418929622043 -0.0040399976773187515 -1.0194250508793625
253 -0.004039447614923119 -1.023458377236966 -0.004039736371487379 -1.02346478725085
254 -0.004039358347654343 -1.0274977355846204 -0.004038983839564025 -1.027503771090414
255 -0.004039454809390009 -1.0315371903940105 -0.0040414965944364665 -1.0315452676848504
256 -0.004037899011746049 -1.0355750894057565 -0.0040423664264380935 -1.0355876341112886
257 -0.004040365712717176 -1.0396154551184738 -0.00403834676835686 -1.0396259808796455
258 -0.00403557219542563 -1.0436510273138995 -0.004030118975788355 -1.0436560998554338
259 -0.004039258603006602 -1.0476902859169062 -0.00403947604354471 -1.0476955758989785
260 -0.004039584775455296 -1.0517298706923615 -0.004043278004974127 -1.0517388539039527
261 -0.00403720426838845 -1.05576707496075 -0.004032813641242683 -1.0557716675451954
262 -0.004038987914100289 -1.0598060628748502 -0.00403758161701262 -1.059809249162208
263 -0.004038913617841899 -1.063844976492692 -0.004036372504197061 -1.063845621666405
264 -0.0040386093081906434 -1.0678835858008826 -0.004038707097060978 -1.0678843287634658
265 -0.004035011795349419 -1.071918597596232 -0.004007601109333336 -1.0718919298727991
266 -0.004039760329760611 -1.0759583579259926 -0.004041880136355758 -1.075933810009155
267 -0.004039488430134952 -1.0799978463561275 -0.004038028023205698 -1.0799718380323606
268 -0.004039974859915673 -1.084037821216043 -0.004038847261108458 -1.084010685293469
269 -0.004042781051248312 -1.0880806022672913 -0.004065742762759328 -1.0880764280562283
270 -0.004038802208378911 -1.0921194044756701 -0.004038679273799061 -1.0921151073300273
271 -0.004039180697873235 -1.0961585851735434 -0.004036172037012875 -1.09615127936704
272 -0.004039335530251265 -1.1001979207037946 -0.004038835782557726 -1.1001901151495979
273 -0.004038316593505442 -1.1042362372973 -0.004048224468715489 -1.1042383396183133
274 -0.004038596129976213 -1.1082748334272763 -0.004040749138221144 -1.1082790887565344
275 -0.004036796721629798 -1.112311630148906 -0.0040279894834384326 -1.1123070782399729
276 -0.004037936008535326 -1.1163495661574414 -0.004035019734874368 -1.1163420979748473
277 -0.004045970970764756 -1.1203955371282062 -0.004077277798205614 -1.120419375773053
278 -0.00403724629431963 -1.1244327834225258 -0.0040387108223512765 -1.1244580865954041
279 -0.0040378422709181905 -1.128470625693444 -0.004038162855431437 -1.1284962494508355
280 -0.0040381559636443855 -1.1325087816570885 -0.004038580204360187 -1.1325348296551956
281 -0.004038131632842124 -1.1365469132899306 -0.004036601725965738 -1.1365714313811612
282 -0.0040400097845122215 -1.1405869230744428 -0.00399950745049864 -1.1405709388316598
283 -0.004038910917006433 -1.1446258339914492 -0.004038136452436447 -1.1446090752840963
284 -0.0040393084520474075 -1.1486651424434966 -0.004039820306934417 -1.1486488955910308
285 -0.00403872961178422 -1.152703872055281 -0.0040392135735601185 -1.1526881091645909
286 -0.0040408944012597205 -1.1567447664565407 -0.0040494675748050215 -1.156737576739396
287 -0.004038512147963047 -1.1607832786045038 -0.004037550627253949 -1.1607751273666498
288 -0.004038466629572213 -1.1648217452340761 -0.00403671229723841 -1.1648118396638882
289 -0.004037457937374711 -1.1688592031714509 -0.00403859002981335 -1.1688504296937017
290 -0.004038796876557171 -1.172898000048008 -0.004037245572544634 -1.1728876752662463
291 -0.004037797823548317 -1.1769357978715564 -0.004043526435270906 -1.1769312017015172
292 -0.004037723341025412 -1.1809735212125818 -0.004039470967836678 -1.1809706726693538
293 -0.004038060107268393 -1.1850115813198503 -0.004041753197088838 -1.1850124258664427
294 -0.00403776119928807 -1.1890493425191384 -0.00404265655670315 -1.1890550824231458
295 -0.004038770380429923 -1.1930881128995683 -0.004038889613002539 -1.1930939720361484
296 -0.004038227768614888 -1.1971263406681831 -0.004039820795878768 -1.1971337928320271
297 -0.004037959384731948 -1.201164300052915 -0.00404500134754926 -1.2011787941795764
298 -0.0040391492657363415 -1.2052034493186514 -0.004042681306600571 -1.205221475486177
299 -0.0040384192019701 -1.2092418685206214 -0.004056175402365625 -1.2092776508885426
300 -0.00403761500492692 -1.2132794835255483 -0.004038596129976213 -1.2133162470185188
301 -0.004035981046035886 -1.2173154645715842 -0.004017700254917145 -1.217333947273436
302 -0.004038310819305479 -1.2213537753908896 -0.004038189258426428 -1.2213721365318624
303 -0.004037828790023923 -1.2253916041809136 -0.004038111958652735 -1.2254102484905152
304 -0.004043412092141807 -1.2294350162730554 -0.004024777538143098 -1.2294350260286582
305 -0.0040378539822995664 -1.233472870255355 -0.004037984227761626 -1.2334730102564198
306 -0.004040861176326871 -1.237513731431682 -0.004004583600908518 -1.2374775938573284
307 -0.004038911033421755 -1.2415526424651038 -0.004040834424085915 -1.2415184282814142
308 -0.004038996109738946 -1.2455916385748427 -0.004038696154020726 -1.2455571244354349
309 -0.00403865568805486 -1.2496302942628976 -0.0040394844021648165 -1.2495966088375996
310 -0.004038201458752155 -1.2536684957216497 -0.004039899702183903 -1.2536365085397836
311 -0.0040418565273284916 -1.2577103522489783 -0.0040603117551654576 -1.257696820294949
312 -0.004038264718838036 -1.2617486169678163 -0.004038101038895547 -1.2617349213338445
313 -0.004038374242372811 -1.2657869912101891 -0.004038865701295436 -1.26577378703514
314 -0.004038781370036304 -1.2698257725802253 -0.004041196755133569 -1.2698149837902735
315 -0.004039114853367209 -1.2738648874335925 -0.004041571752168238 -1.2738565555424417
316 -0.004037708113901317 -1.2779025955474939 -0.00403855605982244 -1.277895111602264
317 -0.004037509765475988 -1.2819401053129698 -0.004038454545661807 -1.2819335661479259
318 -0.004038039804436266 -1.285978145117406 -0.004037373489700258 -1.2859709396376262
319 -0.0040418323129415516 -1.2900199774303476 -0.004028856032527983 -1.289999795670154
320 -0.004037088225595653 -1.2940570656559431 -0.0040389317320659755 -1.29403872740222
321 -0.004038437036797404 -1.2980955026927405 -0.004039499908685684 -1.2980782273109057
322 -0.004038306884467602 -1.3021338095772081 -0.004035057756118477 -1.3021132850670243
323 -0.004032285395078361 -1.3061660949722864 -0.004014867707155645 -1.30612815277418
324 -0.004037846811115742 -1.3102039417834022 -0.004040634143166244 -1.3101687869173462
325 -0.004038160061463713 -1.3142421018448658 -0.0040384438587352635 -1.3142072307760815
326 -0.004038483975455165 -1.318280585820321 -0.004038598015904426 -1.3182458287919858
327 -0.00403796446043998 -1.322318550280761 -0.004035903327167034 -1.322281732119153
328 -0.004038412682712078 -1.326356962963473 -0.004038006672635675 -1.3263197387917887
329 -0.004038077057339251 -1.3303950400208122 -0.004028451489284634 -1.3303481902810732
330 -0.00403888754080981 -1.334433927561622 -0.004038146114908159 -1.3343863363959814
331 -0.004038727236911654 -1.3384726547985335 -0.004039527243003249 -1.3384258636389845
332 -0.004036227730102837 -1.3425088825286364 -0.004041377431713044 -1.3424672410706975
333 -0.004038356151431799 -1.3465472386800683 -0.004039280768483877 -1.3465065218391814
334 -0.0040382890496402975 -1.3505855277297085 -0.004037630744278431 -1.3505441525834598
335 -0.004037348530255258 -1.3546228762599637 -0.004026074893772602 -1.3545702274772324
336 -0.004039956931956112 -1.3586628331919197 -0.004030729527585208 -1.3586009570048176
337 -0.004038337757810951 -1.3627011709497308 -0.004036284517496824 -1.3626372415223145
338 -0.004043389856815338 -1.366744560806546 -0.004018749250099063 -1.3666559907724136
339 -0.004038833663798869 -1.370783394470345 -0.004040072578936816 -1.3706960633513505
340 -0.004038633755408227 -1.374822028225753 -0.0040434380294755105 -1.3747395013808261
341 -0.004039033642038703 -1.3788610618677917 -0.004041486047208309 -1.3787809874280343
342 -0.004040038422681391 -1.382901100290473 -0.0040397170232608914 -1.3828207044512952
343 -0.00403710943646729 -1.3869382097269403 -0.004032106464728713 -1.3868528109160239
344 -0.004034716356545687 -1.390972926083486 -0.004022555029951036 -1.390875365945975
345 -0.0040397466160357 -1.3950126726995218 -0.004040086036548018 -1.3949154519825229
346 -0.004038933245465159 -1.399051605944987 -0.004038656875491142 -1.398954108858014
347 -0.0040387331508100035 -1.403090339095797 -0.004038896854035556 -1.4029930057120494
348 -0.004038750915788114 -1.4071290900115851 -0.0040396499214693906 -1.4070326556335189
349 -0.004038941115140915 -1.411168031126726 -0.0040388213703408836 -1.4110714770038597
350 -0.004038836993277073 -1.4152068681200032 -0.004039331781677901 -1.4151108087855375
351 -0.004038235335610807 -1.419245103455614 -0.004036560538224876 -1.4191473693237624
352 -0.004045206448063254 -1.423290309903677 -0.004054542910307646 -1.42320191223407
353 -0.004038258222863078 -1.4273285681265402 -0.004039042536169291 -1.4272409547702394
354 -0.004038327909074724 -1.431366896035615 -0.004037803574465215 -1.4312787583447046
355 -0.004038311331532896 -1.435405207367148 -0.0040580237749963995 -1.435336782119701
356 -0.004037435515783727 -1.4394426428829317 -0.00403666072525084 -1.4393734428449518
357 -0.004037623479962349 -1.443480266362894 -0.004036562447436154 -1.443410005292388
358 -0.00403774247970432 -1.4475180088425983 -0.004035876551643014 -1.447445881844031
359 -0.004037505364976823 -1.4515555142075751 -0.004032382695004344 -1.4514782645390354
360 -0.004035303881391883 -1.455590818088967 -0.004046711511909962 -1.4555249760509454
361 -0.004037985717877746 -1.4596288038068448 -0.004040204174816609 -1.459565180225762
362 -0.004037250718101859 -1.4636660545249467 -0.0040420446079224345 -1.4636072248336844
363 -0.004033423447981477 -1.4676994779729282 -0.004046722571365536 -1.46765394740505
364 -0.0040376752382144335 -1.4717371532111427 -0.004036662634462118 -1.4716906100395122
365 -0.004037589859217405 -1.47577474307036 -0.004037031321786344 -1.4757276413612985
366 -0.004035819927230478 -1.4798105629975906 -0.004042734997346998 -1.4797703763586456
367 -0.004036957374773919 -1.4838475203723644 -0.004036260512657463 -1.483806636871303
368 -0.004039291734807193 -1.4878868121071716 -0.004031621082685888 -1.4878382579539888
369 -0.004033861728385091 -1.4919206738355566 -0.004050774057395757 -1.4918890320113847
370 -0.004036973719485104 -1.4959576475550418 -0.004036831459961832 -1.4959258634713466
371 -0.004036330129019916 -1.4999939776840616 -0.004038566467352211 -1.4999644299386987
372 -0.00403572206851095 -1.5040296997525726 -0.004036490363068879 -1.5040009203017677
373 -0.004036832484416664 -1.5080665322369893 -0.004036435880698264 -1.508037356182466
374 -0.004037265689112246 -1.5121037979261016 -0.004052862664684654 -1.5120902188471508
375 -0.004036222328431904 -1.5161400202545334 -0.00403535186778754 -1.5161255707149384
376 -0.004037734819576144 -1.5201777550741096 -0.004043291416019201 -1.5201688621309575
377 -0.004037116561084986 -1.5242148716351946 -0.004043550486676395 -1.524212412617634
378 -0.004037341289222241 -1.528252212924417 -0.004040629253722727 -1.5282530418713567
379 -0.004037031508050859 -1.5322892444324678 -0.004026036919094622 -1.5322790787904512
380 -0.004040619358420372 -1.5363298637908882 -0.004031433421187103 -1.5363105122116383
381 -0.004036462120711804 -1.5403663259116 -0.004038502764888108 -1.5403490149765264
382 -0.004037204524502158 -1.5444035304361021 -0.004037292394787073 -1.5443863073713135
383 -0.004038848588243127 -1.5484423790243453 -0.004045588918961585 -1.5484318962902752
384 -0.004037769604474306 -1.5524801486288196 -0.004039631620980799 -1.552471527911256
385 -0.004036486870609224 -1.5565166354994289 -0.004037096351385117 -1.5565086242626411
386 -0.004036961984820664 -1.5605535974842495 -0.004057926870882511 -1.5605665511335236
387 -0.004035574337467551 -1.564589171821717 -0.004034492373466492 -1.5646010435069901
388 -0.004036386520601809 -1.568625558342319 -0.004035347187891602 -1.5686363906948817
389 -0.004036708897911012 -1.57266226724023 -0.004036499070934951 -1.5726728897658167
390 -0.004036778397858143 -1.576699045638088 -0.004038216057233512 -1.57671110582305
391 -0.004036860656924546 -1.5807359062950126 -0.004038410726934671 -1.5807495165499847
392 -0.004036676906980574 -1.5847725832019932 -0.00403746401425451 -1.5847869805642392
393 -0.00403745723888278 -1.588810040440876 -0.0040207041660323736 -1.5888076847302715
394 -0.004036874114535749 -1.5928469145554118 -0.004036394809372723 -1.5928440795396441
395 -0.004036908224225044 -1.596883822779637 -0.004037303035147488 -1.5968813825747916
396 -0.00403740843757987 -1.6009212312172167 -0.004038279876112938 -1.6009196624509046
397 -0.004037002404220402 -1.6049582336214372 -0.004036200582049787 -1.6049558630329543
398 -0.004036440420895815 -1.608994674042333 -0.004033931973390281 -1.6089897950063445
399 -0.004037050786428154 -1.6130317248287613 -0.004036152246408164 -1.6130259472527526
400 -0.004037562920711934 -1.6170692877494732 -0.004038694826886058 -1.6170646420796386
401 -0.004036954883486032 -1.6211062426329592 -0.004036450828425586 -1.6211010929080643
402 -0.004037098004482686 -1.6251433406374418 -0.004037035815417767 -1.625138128723482
403 -0.0040366489905864 -1.6291799896280281 -0.004036952718161046 -1.629175081441643
404 -0.004037132184021175 -1.6332171218120493 -0.004036500165238976 -1.633211581606882
405 -0.0040356300072744485 -1.6372527518193236 -0.004049039934761823 -1.6372606215416439
406 -0.0040367691777646545 -1.6412895209970884 -0.0040370170958340165 -1.6412976386374778
407 -0.004037102265283465 -1.6453266232623718 -0.004034690326079726 -1.6453323289635575
408 -0.00403704687487334 -1.6493636701372452 -0.004034990235231817 -1.6493673191987894
409 -0.0040368821239098905 -1.653400552261155 -0.00403785677626729 -1.6534051759750568
410 -0.004039775999262929 -1.657440328260418 -0.004022680711932481 -1.6574278566869893
411 -0.004037823132239282 -1.6614781513926573 -0.004034772957675159 -1.6614626296446644
412 -0.0040376384276896715 -1.665515789820347 -0.004037500126287341 -1.6655001297709517
413 -0.004039350477978587 -1.6695551402983255 -0.004049076815135777 -1.6695492065860875
414 -0.004037367249839008 -1.6735925075481646 -0.004038330772891641 -1.6735875373589792
415 -0.004037036700174213 -1.6776295442483389 -0.004036549897864461 -1.6776240872568438
416 -0.004036230081692338 -1.6816657743300312 -0.004035702394321561 -1.6816597896511654
417 -0.004037024453282356 -1.6857027987833135 -0.004037495004013181 -1.6856972846551785
418 -0.004038299294188618 -1.689741098077502 -0.004030614858493209 -1.6897278995136717
419 -0.004037592513486743 -1.6937786905909888 -0.00403356805909425 -1.693761467572766
420 -0.004037317703478038 -1.6978160082944669 -0.004036569967865944 -1.6977980375406319
421 -0.004028664296492934 -1.7018446725909597 -0.004074374842457473 -1.7018724123830893
422 -0.004036048287525773 -1.7058807208784854 -0.0040347441798076035 -1.705907156562897
423 -0.0040366742992773656 -1.7099173951777629 -0.004036480910144746 -1.7099436374730417
424 -0.004036092618480325 -1.7139534877962432 -0.004035946819931269 -1.713979584292973
425 -0.0040369844296947125 -1.717990472225938 -0.00403628284111619 -1.7180158671340893
426 -0.004036532435566187 -1.7220270046615043 -0.0040360716171562675 -1.7220519387512456
427 -0.004037852864712477 -1.7260648575262167 -0.004020860861055553 -1.726072799612301
428 -0.004036773508414626 -1.7301016310346313 -0.004037447436712682 -1.7301102470490137
429 -0.004036635928787291 -1.7341382669634187 -0.0040356280282139775 -1.7341458750772276
430 -0.004040908813476562 -1.7381791757768952 -0.004060277156531811 -1.7382061522337595
431 -0.004037030693143606 -1.7422162064700388 -0.004036021907813847 -1.7422421741415735
432 -0.004036627244204283 -1.7462528337142431 -0.004035287513397634 -1.746277461654971
433 -0.004037795937620103 -1.7502906296518632 -0.0040563303278759125 -1.750333791982847
434 -0.004036278510466218 -1.7543269081623294 -0.004036282049492001 -1.754370074032339
435 -0.004035875177942216 -1.7583627833402715 -0.004036477953195572 -1.7584065519855345
436 -0.004036084888502956 -1.7623988682287746 -0.004034589813090861 -1.7624411417986254
437 -0.00403669395018369 -1.7664355621789583 -0.004049938078969717 -1.7664910798775952
438 -0.004036299930885434 -1.7704718621098436 -0.004033410432748496 -1.7705244903103436
439 -0.004035517876036465 -1.7745073799858802 -0.004037503967992961 -1.7745619942783366
440 -0.004037849162705243 -1.7785452291485855 -0.004026836389675737 -1.7785888306680124
441 -0.004035911336541176 -1.7825811404851266 -0.004037054418586194 -1.7826258850865986
442 -0.0040364516200497745 -1.7866175921051763 -0.004036374390125275 -1.7866622594767239
443 -0.004040692537091673 -1.790658284642268 -0.004036524472758174 -1.7906987839494821
444 -0.004034867347218096 -1.7946931519894862 -0.004037877451628447 -1.7947366614011107
445 -0.004038506769575179 -1.7987316587590614 -0.004031903971917927 -1.7987685653730285
446 -0.004036594578064978 -1.8027682533371263 -0.004035232355818152 -1.8028037977288467
447 -0.004037911165505647 -1.8068061645026319 -0.004029614757746458 -1.8068334124865932
448 -0.004036155459471047 -1.8108423199621029 -0.004036744218319654 -1.8108701567049128
449 -0.004036645032465458 -1.8148789649945682 -0.004036862519569695 -1.8149070192244825
450 -0.004040359170176089 -1.8189193241647443 -0.004029334872029722 -1.8189363540965122
451 -0.004036728804931044 -1.8229560529696753 -0.004035902768373489 -1.8229722568648856
452 -0.004036885523237288 -1.8269929384929127 -0.004037474049255252 -1.8270097309141409
453 -0.004036295390687883 -1.8310292338836005 -0.004037865437567234 -1.831047596351708
454 -0.004031834355555475 -1.835061068239156 -0.004050881485454738 -1.8350984778371628
455 -0.004036268871277571 -1.8390973371104335 -0.004035612242296338 -1.8391340900794593
456 -0.004036424774676561 -1.84313376188511 -0.004036555695347488 -1.8431706457748067
457 -0.004036560654640198 -1.8471703225397502 -0.004037051135674119 -1.847207696910481
458 -0.004036858957260847 -1.851207181497011 -0.004038004484027624 -1.8512457013945085
459 -0.004036389640532434 -1.8552435711375435 -0.004034540336579085 -1.8552802417310876
460 -0.004036101349629462 -1.859279672487173 -0.004032855294644833 -1.8593130970257326
461 -0.004036789573729038 -1.863316462060902 -0.004038089700043201 -1.8633511867257757
462 -0.004036708804778755 -1.8673531708656808 -0.004035783838480711 -1.8673869705642565
463 -0.004036650573834777 -1.8713898214395155 -0.004036718583665788 -1.8714236891479223
464 -0.004036256903782487 -1.8754260783432979 -0.004040890466421842 -1.875464579614344
465 -0.004036802239716053 -1.879462880583014 -0.004037216491997242 -1.8795017961063414
466 -0.004037089203484357 -1.8834999697864985 -0.0040376581717282535 -1.8835394542780697
467 -0.004036371503025294 -1.8875363412895239 -0.004052719520404935 -1.8875921737984747
468 -0.004036655486561358 -1.8915729967760853 -0.004037734610028565 -1.8916299084085033
469 -0.0040360417449846865 -1.89560903852107 -0.0040363931562751535 -1.8956663015647786
470 -0.004036341188475489 -1.8996453797095454 -0.004036523937247694 -1.8997028255020263
471 -0.004036084632389247 -1.9036814643419346 -0.004035840043798089 -1.9037386655458244
472 -0.004035904840566218 -1.907717369182501 -0.004036085051484406 -1.9077747505973088
473 -0.004036597232334316 -1.9117539664148353 -0.004036487871780991 -1.9118112384690897
474 -0.004036488407291472 -1.9157904548221267 -0.0040363754844293 -1.915847613953519
475 -0.004035950312390924 -1.9198264051345177 -0.004036373971030116 -1.919883987924549
476 -0.004037144617177546 -1.9238635497516954 -0.004057306470349431 -1.9239412943948986
477 -0.004036236484535038 -1.9278997862362304 -0.0040362509433180095 -1.9279775453382166
478 -0.004036102653481066 -1.9319358888897114 -0.004036503471434116 -1.9320140488096507
479 -0.004038239712826908 -1.9359741286025383 -0.0040474437642842535 -1.936061492573935
480 -0.004036913882009685 -1.940011042484548 -0.004035399248823524 -1.9400968918227586
481 -0.004035405744798481 -1.9440464482293465 -0.0040346354246139525 -1.9441315272473725
482 -0.004035662114620209 -1.9480821103439667 -0.004033936257474125 -1.9481654635048467
483 -0.004036586568690837 -1.9521186969126576 -0.004038810892961919 -1.9522042743978085
484 -0.004037361242808402 -1.956156058155466 -0.004032822628505528 -1.956237097026314
485 -0.004035863094031811 -1.9601919212494978 -0.004036126169376075 -1.96027322319569
486 -0.004036450199782849 -1.9642283714492808 -0.004037714283913374 -1.9643109374796035
487 -0.0040373520227149125 -1.9682657234719956 -0.00403922232799232 -1.9683501598075959
488 -0.004035902442410588 -1.9723016259144062 -0.004037064174190164 -1.9723872239817861
489 -0.00403594363015145 -1.9763375695445575 -0.004034089343622327 -1.9764213133254085
490 -0.004040302778594196 -1.9803778723231518 -0.004027161095291376 -1.9804484744206998
491 -0.004036745871417224 -1.984414618194569 -0.004037325805984438 -1.9844858002266843
492 -0.004035988915711641 -1.9884506071102805 -0.004036996280774474 -1.9885227965074588
493 -0.00403678729198873 -1.9924873944022692 -0.004036484542302788 -1.9925592810497617
494 -0.00403644114267081 -1.99652383554494 -0.0040358811849728225 -1.9965951622347344
495 -0.004036761727184058 -2.000560597272124 -0.004033522820100189 -2.0006286850548345
496 -0.004036798095330596 -2.0045973953674543 -0.004036426264792681 -2.004665111319627
497 -0.004036120837554336 -2.0086335162050086 -0.004036369756795466 -2.0087014810764225
498 -0.004036879166960716 -2.0126703953719693 -0.004036894789896906 -2.0127383758663195
499 -0.004036942613311112 -2.0167073379852805 -0.004037756309844554 -2.016776132176164
500 -0.004036412434652447 -2.020743750419933 -0.004036447196267545 -2.0208125793724316
501 -0.0040408157045021655 -2.024784566124435 -0.004050450166687369 -2.024863029539119
502 -0.004036232060752809 -2.028820798185188 -0.004036362236365676 -2.0288993917754845
503 -0.004036623379215598 -2.0328574215644033 -0.004035330074839294 -2.032934721850324
504 -0.004036065214313567 -2.036893486778717 -0.004037272441200912 -2.036971994291525
505 -0.004036117461510003 -2.040929604240227 -0.004037094418890774 -2.0410090887104158
506 -0.004036575998179614 -2.0449661802384065 -0.0040311851305887105 -2.0450402738410043
507 -0.004036188474856317 -2.049002368713263 -0.004036178370006383 -2.0490764522110108
508 -0.004035020247101784 -2.0530373889603646 -0.004035745351575315 -2.053112197562586
509 -0.004036216042004525 -2.057073605002369 -0.004034964414313435 -2.0571471619768995
510 -0.004041908960789442 -2.0611155139631583 -0.004057879210449755 -2.0612050411873493
511 -0.004035526234656572 -2.065151040197815 -0.0040308799594640735 -2.0652359211468134
512 -0.004036341421306133 -2.069187381619121 -0.004036475974135101 -2.0692723971209483
513 -0.004036375717259943 -2.073223757336381 -0.004049977310933173 -2.0733223744318816
514 -0.004037335701286793 -2.077261093037668 -0.004050110070966184 -2.0773724845028476
515 -0.004035630659200251 -2.0812967236968682 -0.004036249010823667 -2.0814087335136713
516 -0.004036922473460436 -2.0853336461703287 -0.004062951635569334 -2.0854716851492405
517 -0.004035182413645089 -2.0893688285839738 -0.004035667376592755 -2.089507352525833
518 -0.004035481577739119 -2.093404310161713 -0.004035746096633375 -2.0935430986224666
519 -0.004033611691556871 -2.0974379218532695 -0.00405138018541038 -2.097594478807877
520 -0.004034709581173956 -2.1014726314344436 -0.0040348572190850975 -2.101629336026962
521 -0.004035156941972673 -2.1055077883764164 -0.004034223197959363 -2.1056635592249213
522 -0.004036937514320016 -2.1095447258907365 -0.004041633801534772 -2.109705193026456
523 -0.004034735541790724 -2.1135794614325274 -0.004024141281843185 -2.1137293343082995
524 -0.00403563694562763 -2.117615098378155 -0.0040348787559196355 -2.117764213064219
525 -0.004035116476006806 -2.121650214854162 -0.004035152238793671 -2.1217993653030125
526 -0.00403509265743196 -2.125685307511594 -0.00404498572461307 -2.1258443510276255
527 -0.004034938476979733 -2.1297202459885733 -0.00403690009843558 -2.129881251126061
528 -0.004037901852279901 -2.133758147840853 -0.004052652441896498 -2.1339339035679576
529 -0.00403499926906079 -2.137793147109914 -0.004034494073130191 -2.137968397641088
530 -0.00403533959761262 -2.1418284867075266 -0.004035392706282437 -2.1420037903473705
531 -0.004034869000315666 -2.145863355707842 -0.004037217400036752 -2.1460410077474075
532 -0.004034304479137063 -2.149897660186979 -0.004021767107769847 -2.1500627748551775
533 -0.0040351930540055035 -2.1539328532409847 -0.004032885027118027 -2.1540956598822953
534 -0.004035894735716283 -2.157968747976701 -0.004036415950395167 -2.1581320758326905
535 -0.004035506001673639 -2.1620042539783744 -0.00403568206820637 -2.162167757900897
536 -0.004031711490824819 -2.166035965469199 -0.004042818560265005 -2.166210576461162
537 -0.004035086114890873 -2.17007105158409 -0.004034396749921143 -2.170244973211083
538 -0.004035643138922751 -2.1741066947230125 -0.0040351121686398985 -2.174280085379723
539 -0.00403512807097286 -2.1781418227939855 -0.004036313062533737 -2.1783163984422567
540 -0.0040355697739869354 -2.1821773925679726 -0.004036187590099871 -2.1823525860323567
541 -0.004034104431048036 -2.1862114969990207 -0.00403438163921237 -2.1863869676715693
542 -0.004034941992722451 -2.190246438991743 -0.004033191525377333 -2.1904201591969468
543 -0.004035478085279464 -2.1942819170770225 -0.004033969691954553 -2.1944541288889012
544 -0.004036147589795291 -2.1983180646668177 -0.00403974165674299 -2.198493870545644
545 -0.004035317804664373 -2.202353382471482 -0.004034726554527879 -2.202528597100172
546 -0.0040351805509999394 -2.206388563022482 -0.004032524721696973 -2.206561121821869
547 -0.004035670659504831 -2.210424233681987 -0.00403556190431118 -2.21059668372618
548 -0.004035652638413012 -2.2144598863204 -0.004035940719768405 -2.214632624445948
549 -0.004035842558369041 -2.218495728878769 -0.004035112354904414 -2.2186677368008527
550 -0.004035453801043332 -2.222531182679812 -0.004032090771943331 -2.222699827572796
551 -0.0040346513967961075 -2.226565834076608 -0.0040398149751126764 -2.226739642547909
552 -0.004033785942010581 -2.230599620018619 -0.004026883793994784 -2.230766526341904
553 -0.004036161210387945 -2.2346357812290067 -0.004036460514180362 -2.234802986856084
554 -0.00403594640083611 -2.2386717276298427 -0.004037276515737176 -2.2388402633718214
555 -0.004036220558919013 -2.2427079481887615 -0.0040387426735833286 -2.242879006045405
556 -0.004035895783454179 -2.2467438439722156 -0.00403569508343935 -2.246914701128844
557 -0.00403745707590133 -2.250781301048117 -0.0040324465837329624 -2.2509471477125773
558 -0.004034955217503011 -2.25481625626562 -0.0040294313570484516 -2.2549765790696257
559 -0.00403602437581867 -2.258852280641439 -0.004035919881425798 -2.2590124989510514
560 -0.004036527685821056 -2.26288880832726 -0.0040363447275012735 -2.2630488436785527
561 -0.004036067449487746 -2.266924875776748 -0.004036027495749295 -2.267084871174302
562 -0.004036193201318383 -2.270961068978066 -0.004035916295833886 -2.271120787470136
563 -0.0040317673701792955 -2.2749928363482455 -0.004012118978425861 -2.2751329064485617
564 -0.004036675253883004 -2.2790295116021286 -0.0040364648215472695 -2.279169371270109
565 -0.0040369079215452075 -2.283066419523674 -0.004037014138884842 -2.283206385408994
566 -0.0040367543930187825 -2.2871031739166927 -0.0040366881061345335 -2.2872430735151283
567 -0.004036726779304445 -2.291139900695997 -0.004037269880063832 -2.2912803433951923
568 -0.004036568058654666 -2.2951764687546516 -0.0040369411697611214 -2.295317284564953
569 -0.004034203453920781 -2.2992106722085723 -0.004032111330889166 -2.299349395895842
570 -0.004036823334172368 -2.303247495542745 -0.004038242739625275 -2.3033876386354675
571 -0.004038166720420122 -2.307285662263165 -0.004049242753535509 -2.307436881389003
572 -0.004036772367544472 -2.3113224346307093 -0.004037346923723817 -2.311474228312727
573 -0.004036525171250105 -2.3153589598019595 -0.004035824490711093 -2.3155100528034382
574 -0.004035381367430091 -2.3193943411693896 -0.004032409540377558 -2.319542462343816
575 -0.0040365944150835276 -2.323430935584473 -0.004039265005849302 -2.3235817273496653
576 -0.004036532575264573 -2.3274674681597376 -0.0040369989350438115 -2.327618726284709
577 -0.004036513878963888 -2.3315039820387016 -0.004036317788995802 -2.3316550440737047
578 -0.004037350206635893 -2.3355413322453376 -0.004040090832859278 -2.335695134906564
579 -0.0040283641312271355 -2.339569696376565 -0.0040064224041998385 -2.339701557310764
580 -0.004036538256332278 -2.343606234632897 -0.004035934805870056 -2.343737492116634
581 -0.004036889388225972 -2.347643124021123 -0.004036739002913237 -2.3477742311195473
582 -0.0040371685288846495 -2.3516802925500073 -0.004038199852220714 -2.351812430971768
583 -0.004037255677394569 -2.355717548227402 -0.004038975085131824 -2.3558514060568996
584 -0.004037029016762972 -2.359754577244165 -0.004035572614520788 -2.3598869786714203
585 -0.004037256492301822 -2.363791833736467 -0.004037847882136703 -2.363924826553557
586 -0.00403709129896015 -2.367828925035427 -0.0040377961238846185 -2.3679626226774415
587 -0.004037089645862579 -2.3718660146812898 -0.004034522315487265 -2.3719971449929287
588 -0.004039608617313206 -2.375905623298603 -0.004047449887730181 -2.3760445948806588
589 -0.004037511651404202 -2.379943134950007 -0.004038115730509162 -2.380082710611168
590 -0.0040367722511291506 -2.383979907201136 -0.004036670923233033 -2.384119381534401
591 -0.004041143576614559 -2.3880210507777506 -0.0040159096708521245 -2.3881352912052534
592 -0.004037656704895198 -2.392058707482646 -0.004038528143428266 -2.3921738193486815
593 -0.004037228156812489 -2.396095935639458 -0.004037202196195721 -2.396211021544877
594 -0.004037330741994083 -2.4001332663814523 -0.004037374770268798 -2.400248396315146
595 -0.00403715749271214 -2.4041704238741644 -0.004037299519404769 -2.4042856958345507
596 -0.00403735302388668 -2.408207776898051 -0.004037615936249494 -2.4083233117708
597 -0.004037030693143606 -2.4122448075911946 -0.00403705881908536 -2.4123603705898855
598 -0.0040369568392634395 -2.416281764430458 -0.004040183871984482 -2.41640055446187
599 -0.004037132347002625 -2.4203188967774607 -0.004040048108436167 -2.4204406025703062
600 -0.004038445581682026 -2.424357342359143 -0.004032984189689159 -2.4244735867599956
601 -0.004036992974579334 -2.428394335333722 -0.0040384747320786115 -2.428512061492074
602 -0.004036504472605884 -2.432430839806328 -0.004035805910825729 -2.4325478674028997
603 -0.0040395284537225965 -2.436470368260051 -0.00401283879764378 -2.4365607062005434
604 -0.004036803264170885 -2.4405071715242217 -0.004036353132687509 -2.440597059333231
605 -0.004037728882394731 -2.4445449004066164 -0.004037827160209418 -2.4446348864934406
606 -0.004037645738571882 -2.448582546145188 -0.004037259612232447 -2.448672146105673
607 -0.004037561407312751 -2.452620107552501 -0.004037648881785571 -2.4527097949874586
608 -0.004037676588632166 -2.4566577841411332 -0.004037584969773888 -2.4567473799572324
609 -0.004037398775108158 -2.4606951829162416 -0.004037560895085335 -2.4607849408523177
610 -0.0040373597526922825 -2.464732542668934 -0.004036266542971134 -2.4648212073952886
611 -0.004038386279717088 -2.468770928948651 -0.004035044671036303 -2.468856252066325
612 -0.004038430750370026 -2.472809359699021 -0.004044827329926193 -2.472901079396251
613 -0.004037642339244485 -2.4768470020382654 -0.00403893799521029 -2.4769400173914615
614 -0.0040372999152168635 -2.4808843019534823 -0.004037946416065097 -2.4809779638075264
615 -0.004037561011500657 -2.484921862964983 -0.004063545609824359 -2.485041509417351
616 -0.004036659747362137 -2.488958522712345 -0.004038224904797971 -2.4890797343221487
617 -0.004036853509023786 -2.492995376221369 -0.004036667989566922 -2.4931164023117156
618 -0.004036609246395528 -2.4970319854677645 -0.0040371148381382225 -2.497153517149854
619 -0.004036737210117281 -2.5010687226778816 -0.004036872438155115 -2.501190389588009
620 -0.004036642308346927 -2.5051053649862287 -0.004036249057389796 -2.505226638645399
621 -0.004035936272703111 -2.5091413012589316 -0.004034697404131293 -2.5092613360495304
622 -0.004036226402968168 -2.5131775276618997 -0.004037493956275284 -2.5132988300058057
623 -0.004036616324447096 -2.517214143986347 -0.0040363095002248885 -2.5173351395060304
624 -0.004036430013366043 -2.521250573999713 -0.004037836659699678 -2.52137297616573
625 -0.004036950482986868 -2.5252875244826996 -0.0040353236021474 -2.5254082997678773
626 -0.004036649572663009 -2.5293241740553625 -0.00403647383209318 -2.5294447735999706
627 -0.004036819143220782 -2.5333609931985834 -0.004036138323135674 -2.5334809119231063
628 -0.004036207776516676 -2.5373972009751 -0.004034502408467233 -2.5375154143315735
629 -0.0040361056569963695 -2.541433306632096 -0.004034668044187129 -2.5415500823757604
630 -0.004034990910440683 -2.545468297542537 -0.004027469526045024 -2.5455775519018053
631 -0.004036290803924203 -2.549504588346461 -0.004055270692333579 -2.549632822594139
632 -0.004036584636196494 -2.5535411729826576 -0.004036574205383658 -2.5536693967995228
633 -0.004036606173031032 -2.5575777791556886 -0.004035847983323038 -2.557705244782846
634 -0.004036334063857794 -2.5616141132195462 -0.00403491840697825 -2.5617401631898242
635 -0.004035274847410619 -2.565649388066957 -0.004040907183662057 -2.5657810703734865
636 -0.004036186099983752 -2.5696855741669404 -0.004036325216293335 -2.5698173955897796
637 -0.0040365885710343715 -2.5737221627379747 -0.004036690923385322 -2.573854086513165
638 -0.0040367460576817395 -2.5777589087956563 -0.004037050716578961 -2.5778911372297437
639 -0.004036440909840166 -2.5817953497054966 -0.004033661121502519 -2.5819247983512463
640 -0.004036575928330422 -2.585831925633827 -0.004036691877990961 -2.5859614902292374
641 -0.004037717310711742 -2.5898696429445387 -0.00403517703525722 -2.5899966672644945
642 -0.004035942256450653 -2.5939055852009893 -0.004039393272250891 -2.5940360605367454
643 -0.004036716627888381 -2.5979423018288776 -0.004038242669776082 -2.5980743032065217
644 -0.004036554275080562 -2.6019788561039583 -0.004036428267136216 -2.602110731473658
645 -0.004036885127425194 -2.6060157412313836 -0.004032265627756715 -2.6061429971014145
646 -0.004036172013729811 -2.610051913245113 -0.004034905903972685 -2.610177903005387
647 -0.004037040658295155 -2.6140889539034085 -0.00403359024785459 -2.614211493253242
648 -0.004036478465422988 -2.6181254323688314 -0.004038166557438672 -2.6182496598106804
649 -0.004036640282720327 -2.6221620726515518 -0.00403659890871495 -2.622286258719395
650 -0.004036978725343943 -2.626199051376896 -0.004037665366195142 -2.6263239240855905
651 -0.004036154435016215 -2.630235205811912 -0.004034751653671264 -2.6303586757392616
652 -0.00403683923650533 -2.634272045048417 -0.004036044864915311 -2.634394720604177
653 -0.004036885523237288 -2.6383089305716543 -0.00403714794665575 -2.638431868550833
654 -0.004030884057283401 -2.642339814628938 -0.004057374689728022 -2.642489243240561
655 -0.004036445799283683 -2.6463762604282217 -0.004036552109755576 -2.6465257953503163
656 -0.004036434879526496 -2.650412695307748 -0.004036533436737955 -2.6505623287870543
657 -0.004036210919730365 -2.6544489062274783 -0.00403674766421318 -2.6545990764512677
658 -0.004036119882948696 -2.658485026110427 -0.0040363306412473324 -2.658635407092515
659 -0.004036320676095784 -2.6625213467865225 -0.004038898227736354 -2.6626743053202513
660 -0.0040380465099588035 -2.6665593932964815 -0.004037745669484139 -2.6667120509897355
661 -0.004036615788936615 -2.670596009085418 -0.004037835099734366 -2.67074988608947
662 -0.004033086029812694 -2.6746290951152307 -0.004046717286109924 -2.67479660337558
663 -0.004036047216504812 -2.6786651423317354 -0.00403662882745266 -2.6788332322030324
664 -0.004036095016635955 -2.6827012373483714 -0.004036363679915667 -2.682869595882948
665 -0.004035858507268131 -2.6867370958556394 -0.004036290477961302 -2.6869058863609094
666 -0.0040363125735893846 -2.6907734084292287 -0.00403592218644917 -2.6909418085473584
667 -0.00403568553738296 -2.6948090939666116 -0.004035580856725574 -2.694977389404084
668 -0.004034373769536614 -2.698843467736148 -0.004028949909843505 -2.6990063393139274
669 -0.004035858041606844 -2.702879325777755 -0.004038107581436634 -2.703044446895364
670 -0.004034916521050036 -2.706914242298805 -0.004048069496639073 -2.707092516392003
671 -0.004036604450084269 -2.710950846748889 -0.004034673888236284 -2.7111271902802394
672 -0.004036107216961682 -2.714986953965851 -0.0040350807132199405 -2.7151622709934595
673 -0.004035751451738179 -2.719022705417589 -0.004036165913566947 -2.7191984369070266
674 -0.00404347765725106 -2.72306618307484 -0.00410164943896234 -2.723300086345989
675 -0.004034687578678131 -2.7271008706535182 -0.004036539630033076 -2.7273366259760223
676 -0.004034577542915941 -2.7311354481964343 -0.004034888814203441 -2.7313715147902258
677 -0.004034979618154466 -2.7351704278145887 -0.004034769767895341 -2.7354062845581213
678 -0.004034577612765133 -2.739205005427354 -0.0040347066707909105 -2.7394409912289124
679 -0.004035186464898288 -2.743240191892252 -0.0040353028103709224 -2.7434762940392834
680 -0.004035004531033337 -2.7472751964232853 -0.004035023995675147 -2.7475113180349586
681 -0.004035351937636733 -2.751310548360922 -0.0040353266289457675 -2.7515466446639043
682 -0.0040353852789849045 -2.755345933639907 -0.0040358242113143206 -2.7555824688752186
683 -0.004035352682694793 -2.7593812863226015 -0.004035989404655993 -2.7596184582798746
684 -0.004035262460820377 -2.7634165487834217 -0.0040363680571317674 -2.763654826337006
685 -0.004026441066525876 -2.7674429898499477 -0.004069801000878215 -2.7677246273378846
686 -0.0040338808903470635 -2.771476870740295 -0.004034338751807809 -2.7717589660896924
687 -0.004034554958343506 -2.7755114256986384 -0.004034499195404351 -2.775793465285097
688 -0.00403433192986995 -2.7795457576285085 -0.004034448298625648 -2.7798279135837225
689 -0.004034413280896843 -2.7835801709094055 -0.004035078571178019 -2.7838629921549005
690 -0.0040348393144086 -2.787615010223814 -0.0040349270915612575 -2.7878979192464617
691 -0.0040346699533984065 -2.7916496801772124 -0.0040346366120502354 -2.7919325558585117
692 -0.004034763458184898 -2.7956844436353974 -0.004033438535407186 -2.795965994393919
693 -0.004034896800294519 -2.7997193404356917 -0.004034707159735263 -2.800000701553654
694 -0.0040350525174289945 -2.803754392953121 -0.004035156103782356 -2.8040358576574365
695 -0.004035032005049288 -2.80778942495817 -0.004037821525707841 -2.808073679183144
696 -0.004034909442998469 -2.8118243344011686 -0.004035240551456809 -2.812108919734601
697 -0.004035228188149631 -2.8158595625893184 -0.004039058834314347 -2.8161479785689156
698 -0.004034826206043363 -2.819894388795362 -0.0040363552514463665 -2.820184333820362
699 -0.004035274754278362 -2.8239296635496403 -0.004035536758601665 -2.8242198705789634
700 -0.004034954053349793 -2.8279646176029902 -0.004034640197642147 -2.8282545107766057
701 -0.004035353334620595 -2.831999970937611 -0.00403616304975003 -2.8322906738263556
702 -0.004036390245892108 -2.836036361183503 -0.0040339802391827105 -2.8363246540655385
703 -0.004036202933639288 -2.8400725641171425 -0.004032134730368853 -2.840356788795907
704 -0.004035354568623006 -2.8441079186857654 -0.004034210392273962 -2.8443909991881813
705 -0.004035870335064829 -2.8481437890208303 -0.004034144408069551 -2.8484251435962507
706 -0.004035120271146298 -2.8521789092919767 -0.004034997383132577 -2.852460140979383
707 -0.004035743232816458 -2.8562146525247933 -0.004032275499776005 -2.856492416479159
708 -0.004035589634440839 -2.860250242159234 -0.004035861184820533 -2.8605282776639793
709 -0.004035453079268336 -2.8642856952385025 -0.004035489587113261 -2.8645637672510924
710 -0.004036113736219704 -2.868321808974722 -0.004038010700605809 -2.868601777951698
711 -0.004018157976679504 -2.872339966951402 -0.0040683482307940725 -2.8726701261824923
712 -0.004034833773039282 -2.876374800724441 -0.004033967363648116 -2.8767040935461403
713 -0.00403482981491834 -2.8804096305393596 -0.004034855053760111 -2.8807389485999004
714 -0.004035054240375757 -2.8844446847797354 -0.004034837847575546 -2.884773786447476
715 -0.004034662595950067 -2.8884793473756853 -0.004034984204918146 -2.8888087706523944
716 -0.00403502353001386 -2.8925143709056993 -0.004035123554058373 -2.892843894206453
717 -0.004034991865046323 -2.8965493627707457 -0.004035192937590182 -2.8968790871440433
718 -0.0040348458103835584 -2.900584208581129 -0.00403522711712867 -2.900914314261172
719 -0.004034934658557176 -2.904619143239686 -0.00403455167543143 -2.9049488659366034
720 -0.004035129863768816 -2.908654273103455 -0.004034736100584269 -2.9089836020371878
721 -0.004035280272364617 -2.9126895533758193 -0.004036088054999709 -2.9130196900921876
722 -0.004034496494568884 -2.916724049870388 -0.004031558241695166 -2.9170512483338826
723 -0.004035130119882524 -2.9207591799902706 -0.004034845437854528 -2.9210860937717373
724 -0.004035444092005491 -2.924794624082276 -0.004036082234233618 -2.925122176005971
725 -0.004036366590298712 -2.9288309906725747 -0.00403996417298913 -2.9291621401789603
726 -0.004034847533330321 -2.932865838205905 -0.004035992990247905 -2.933198133169208
727 -0.004035097011364996 -2.9369009352172704 -0.0040342957247048615 -2.937232428893913
728 -0.004036025260575116 -2.9409369604778455 -0.004037427576258778 -2.941269856470172
729 -0.004042410221882164 -2.944979370699728 -0.00400805901736021 -2.945277915487532
730 -0.004035668727010488 -2.9490150394267385 -0.004036705521866679 -2.949314621009399
731 -0.004035836458206177 -2.9530508758849447 -0.004035535547882318 -2.9533501565572813
732 -0.0040359993698075415 -2.957086875254752 -0.0040355917997658254 -2.957385748357047
733 -0.004036151920445263 -2.9611230271751974 -0.004036260466091335 -2.9614220088231384
734 -0.004036156064830721 -2.965159183240028 -0.00403604619204998 -2.9654580550151883
735 -0.0040362943196669224 -2.969195477559695 -0.0040366505039855834 -2.969494705519174
736 -0.004036512365564704 -2.9732319899252597 -0.004038210469298064 -2.973532915988472
737 -0.004035804863087833 -2.9772677947883475 -0.004037122894078493 -2.97757003888255
738 -0.004038861254230142 -2.9813066560425776 -0.004045659396797419 -2.9816156982793474
739 -0.0040362792322412135 -2.9853429352748186 -0.004036374459974468 -2.9856520727393216
740 -0.004036240582354367 -2.989379175857173 -0.004036351060494781 -2.9896884237998163
741 -0.0040374514646828175 -2.9934166273218556 -0.004032811103388667 -2.9937212349032047
742 -0.004035447817295789 -2.9974520751391514 -0.0040370960719883445 -2.997758330975193
743 -0.004036053479649126 -3.0014881286188007 -0.004035876551643014 -3.001794207526836
744 -0.004036024562083185 -3.005524153180884 -0.004035812243819237 -3.0058300197706553
745 -0.0040373856667429205 -3.0095615388476267 -0.004031162848696113 -3.0098611826193515
746 -0.004036273644305766 -3.0135978124919323 -0.004036863520741463 -3.013898046140093
747 -0.0040346116060391065 -3.0176324240979713 -0.004044828936457634 -3.0179428750765505
748 -0.004035658063367009 -3.021668082161338 -0.004036312154494226 -3.021979187231045
749 -0.004035508679226041 -3.025703590840564 -0.0040346546797081825 -3.026013841910753
750 -0.004034731024876237 -3.02973832186544 -0.004028829419985414 -3.0300426713307385
751 -0.004036103538237512 -3.033774425403678 -0.004036132199689746 -3.034078803530428
752 -0.004037732235155999 -3.0378121576388337 -0.00403430531732738 -3.0381131088477553
753 -0.00403480667155236 -3.0418469643103863 -0.004019072884693742 -3.042132181732449
754 -0.0040358334546908734 -3.0458827977650773 -0.0040383813437074425 -3.0461705630761564
755 -0.004036149173043668 -3.049918946938121 -0.004034987604245544 -3.050205550680402
756 -0.004035356943495572 -3.053954303881617 -0.004038119409233332 -3.054243670089635
757 -0.004036443610675633 -3.0579907474922923 -0.004035860509611666 -3.0582795305992465
758 -0.004036476439796388 -3.0620272239320885 -0.004037512512877583 -3.0623170431121243
759 -0.004036606918089092 -3.0660638308501778 -0.004038748750463128 -3.066355791862587
760 -0.004035874269902706 -3.0700997051200805 -0.004033382842317223 -3.0703891747049044
761 -0.004036148288287222 -3.0741358534083676 -0.004036904266104102 -3.0744260789710083
762 -0.00403805214446038 -3.078173905552828 -0.004033026378601789 -3.07845910534961
763 -0.004038122482597828 -3.0822120280354257 -0.00406051124446094 -3.082519616594071
764 -0.004035932337865233 -3.086247960373291 -0.004036531480960548 -3.0865561480750316
765 -0.0040358052588999275 -3.090283765632191 -0.004035605606622994 -3.0905917536816547
766 -0.004036136996001005 -3.094319902628192 -0.004035714804194868 -3.0946274684858497
767 -0.004036265634931624 -3.0983561682631233 -0.004035895806737244 -3.098663364292587
768 -0.004036083375103772 -3.102392251638227 -0.004035913269035518 -3.1026992775616224
769 -0.004036318860016763 -3.106428570498244 -0.004036955907940865 -3.1067362334695634
770 -0.004036114574410022 -3.110464685072654 -0.004034955776296556 -3.11077118924586
771 -0.004043791769072413 -3.1145084768417264 -0.004009960847906768 -3.114781150093767
772 -0.00403671246021986 -3.1185451893019462 -0.004037569393403828 -3.118818719487171
773 -0.004037450137548149 -3.122582639439494 -0.004037057235836983 -3.1228557767230076
774 -0.004037269693799317 -3.1266199091332934 -0.00403739744797349 -3.126893174170981
775 -0.004037053766660392 -3.1306569628999537 -0.0040374428266659376 -3.130930616997647
776 -0.004037072672508657 -3.1346940355724624 -0.0040370432892814275 -3.1349676602869283
777 -0.004037096514366567 -3.138731132086829 -0.004036994744092226 -3.1390046550310204
778 -0.0040367191657423975 -3.142767851252571 -0.004037002543918788 -3.143041657574939
779 -0.004036831483244896 -3.1468046827358163 -0.00403710100799799 -3.147078758582937
780 -0.004037166712805629 -3.150841849448622 -0.0040370957925915715 -3.1511158543755284
781 -0.004037298820912838 -3.1548791482695346 -0.004035920999012887 -3.1551517753745415
782 -0.0040365815162658695 -3.1589157297858006 -0.004035873292014003 -3.1591876486665553
783 -0.004037365224212408 -3.162953095010013 -0.004041948355734348 -3.1632295970222897
784 -0.004044237290509045 -3.166997332300522 -0.004055230040103197 -3.167284827062393
785 -0.004036761773750186 -3.171034094074272 -0.004036527406424284 -3.1713213544688172
786 -0.004036714066751301 -3.1750708081410233 -0.004036490339785814 -3.175357844808603
787 -0.004036657209508121 -3.1791074653505316 -0.00403636866249144 -3.1793942134710944
788 -0.00403671720996499 -3.1831441825604965 -0.004036679049022496 -3.183430892520117
789 -0.004036005539819598 -3.187180188100316 -0.004037531767971813 -3.1874684242880886
790 -0.004037206363864243 -3.19121739446418 -0.004033431620337069 -3.1915018559084256
791 -0.004036690969951451 -3.1952540854341316 -0.004036524076946079 -3.1955383799853716
792 -0.004036677605472505 -3.199290763039604 -0.004035798273980618 -3.1995741782593523
793 -0.004038690822198987 -3.203329453861803 -0.0040313323959708216 -3.203605510655323
794 -0.004037092463113368 -3.2073665463249164 -0.004036330478265881 -3.2076418411335887
795 -0.004036397207528353 -3.2114029435324447 -0.004036699631251394 -3.21167854076484
796 -0.004037237586453557 -3.215440181118898 -0.0040365628665313125 -3.2157151036313714
797 -0.004038713616319 -3.219478894735217 -0.004043200681917369 -3.219758304313289
798 -0.004036920191720128 -3.2235158149269374 -0.004036829457618296 -3.223795133770907
799 -0.004036618815734983 -3.227552433742672 -0.004036560910753906 -3.227831694681661
800 -0.004036540538072586 -3.231588974280745 -0.004036536603234708 -3.231868231284896
801 -0.004036662122234702 -3.2356256364029794 -0.0040374730946496126 -3.2359057043795456
802 -0.004036404308862984 -3.2396620407118424 -0.004036454483866692 -3.2399421588634123
803 -0.004037423082627356 -3.24369946379447 -0.004044399643316865 -3.2439865585067293
804 -0.004036665870808065 -3.247736129665278 -0.004036383470520377 -3.2480229419772497
805 -0.004039174458011985 -3.25177530412329 -0.004058060655370355 -3.25208100263262
806 -0.004036047495901585 -3.2558113516191916 -0.0040359242586418985 -3.256116926891262
807 -0.004036463750526309 -3.2598478153697177 -0.004037326062098145 -3.26015425295336
808 -0.004030929994769394 -3.263878745364487 -0.004061608202755451 -3.2642158611561154
809 -0.004035628703422845 -3.2679143740679097 -0.004036395391449332 -3.268252256547565
810 -0.004035665956325829 -3.2719500400242354 -0.004035778390243649 -3.2722880349378087
811 -0.004035659041255713 -3.275985699065491 -0.004035282507538795 -3.2763233174453474
812 -0.00403552227653563 -3.280021221342027 -0.004035461321473121 -3.2803587787668205
813 -0.004035482765175402 -3.2840567041072024 -0.004035014682449401 -3.28439379344927
814 -0.004035744979046285 -3.288092449086249 -0.004035654617473483 -3.2884294480667435
815 -0.004035351192578673 -3.2921278002788275 -0.004036171408370137 -3.292465619475114
816 -0.004035761370323599 -3.296163561649151 -0.0040361702674999835 -3.2965017897426137
817 -0.004035430820658803 -3.30019899246981 -0.004035161179490388 -3.300536950922104
818 -0.004037565924227238 -3.304236558394037 -0.004033713322132826 -3.3045706642442365
819 -0.004035504022613168 -3.30827206241665 -0.004035797389224172 -3.3086064616334605
820 -0.004036436206661165 -3.3123084986233113 -0.004033927619457245 -3.312640389252918
821 -0.004035830032080412 -3.3163443286553917 -0.0040354382712393996 -3.3166758275241572
822 -0.0040362794417887924 -3.3203806080971807 -0.004034190392121673 -3.3207100179162787
823 -0.004036658257246017 -3.324417266354427 -0.0040475443005561825 -3.324757562216835
824 -0.004036001581698656 -3.3284532679361254 -0.004035645723342895 -3.3287932079401776
825 -0.004036065633408725 -3.332489333569534 -0.004035831126384437 -3.3328290390665622
826 -0.004035439365543425 -3.3365247729350775 -0.004033420188352466 -3.3368624592549145
827 -0.004036278277635574 -3.3405610512127133 -0.004034688952378929 -3.3408971482072936
828 -0.004036607034504413 -3.344597658247218 -0.004041510843671858 -3.3449386590509653
829 -0.00403615313116461 -3.3486338113783827 -0.00403607664629817 -3.3489747356972637
830 -0.004036306310445071 -3.352670117688828 -0.004035647423006594 -3.3530103831202704
831 -0.004038009257055819 -3.356708126945884 -0.0040335242170840505 -3.3570439073373546
832 -0.004036089521832764 -3.3607442164677166 -0.00403596474789083 -3.3610798720852455
833 -0.004036227287724614 -3.3647804437554414 -0.004035986517556012 -3.3651158586028016
834 -0.004035919881425798 -3.368816363636867 -0.004039859608747065 -3.3691557182115486
835 -0.004036373505368829 -3.372852737142236 -0.00403370272833854 -3.373189420939887
836 -0.004036363959312439 -3.3768891011015487 -0.004037579568102956 -3.37722700050799
837 -0.004036464705131948 -3.3809255658066806 -0.004036109824664891 -3.381263110332655
838 -0.004036795627325773 -3.3849623614340065 -0.004038436524569988 -3.385301546857225
839 -0.004033045121468603 -3.388995406555475 -0.004024144145660102 -3.389325691002885
840 -0.004036324610933661 -3.393031731166409 -0.004035757086239755 -3.393361448089125
841 -0.004036530200392008 -3.397068261366801 -0.004034024104475975 -3.397395472193601
842 -0.004037152999080718 -3.401105414365882 -0.004033316136337816 -3.401428788329939
843 -0.004038505535572767 -3.405143919901455 -0.004020647844299674 -3.4054494361742385
844 -0.004036698490381241 -3.409180618391836 -0.004036433296278119 -3.4094858694705166
845 -0.004036828316748143 -3.4132174467085843 -0.004036698676645756 -3.413522568147162
846 -0.004037017747759819 -3.4172544644563443 -0.004036728618666529 -3.4175592967658286
847 -0.004036601795814931 -3.4212910662521594 -0.004036110895685852 -3.4215954076615143
848 -0.004036958049982786 -3.425328024302142 -0.004037329065613449 -3.4256327367271275
849 -0.004037355957552791 -3.4293653802596946 -0.004033523425459862 -3.4296662601525876
850 -0.0040373804047703745 -3.433402760664465 -0.004034810559824109 -3.4337010707124116
851 -0.0040373142110183835 -3.437440074875483 -0.004037972120568156 -3.43773904283298
852 -0.004037020425312221 -3.4414770953007956 -0.00403602933511138 -3.4417750721680913
853 -0.0040368881775066255 -3.4455139834783024 -0.004036222165450454 -3.445811294333542
854 -0.004037099587731063 -3.4495510830660336 -0.0040347934467718 -3.4498460877803137
855 -0.004036747012287378 -3.453587830078321 -0.004037441010586918 -3.4538835287909007
856 -0.004036945104598999 -3.45762477518292 -0.004037146619521081 -3.457920675410422
857 -0.0040364408865571026 -3.4616612160694773 -0.004040397936478257 -3.4619610733469
858 -0.004036989249289036 -3.465698205318766 -0.0040368694113567475 -3.465997942758257
859 -0.004037030506879091 -3.4697352358256452 -0.004037169879302383 -3.4700351126375595
860 -0.004036742355674505 -3.4737719781813197 -0.004036078415811062 -3.4740711910533704
861 -0.00403605739120394 -3.4778080355725236 -0.00404283928219229 -3.4781140303355627
862 -0.00403689059894532 -3.481844926171469 -0.004037084896117449 -3.48215111523168
863 -0.004037755355238914 -3.485882681526708 -0.004024950647726655 -3.4861760658794068
864 -0.004037408414296806 -3.489920089941005 -0.004036539909429848 -3.4902126057888365
865 -0.004036784614436328 -3.4939568745554412 -0.004036992136389017 -3.4942495979252257
866 -0.00403699001763016 -3.4979938645730715 -0.004036999703384936 -3.498286597628611
867 -0.004037158214487135 -3.5020310227875586 -0.0040381713537499305 -3.5023247689823607
868 -0.004037129320204258 -3.506068152107763 -0.004037337517365814 -3.5063621064997266
869 -0.00403701348695904 -3.5101051655947217 -0.004036744730547071 -3.5103988512302737
870 -0.004038394894450903 -3.5141435604891726 -0.004043152066878974 -3.5144420032971526
871 -0.004035929450765252 -3.518179489939938 -0.004037917824462056 -3.5184799211216147
872 -0.004036546731367707 -3.522216036671306 -0.004036814696155489 -3.5225167358177703
873 -0.00403691919054836 -3.526252955861854 -0.004037500568665564 -3.5265542363864357
874 -0.004035715409554541 -3.5302886712714088 -0.00403946281876415 -3.5305936992052
875 -0.004036497347988189 -3.534325168619397 -0.004036755464039743 -3.53463045466924
876 -0.0040369601221755145 -3.5383621287415727 -0.004036399931646883 -3.538666854600887
877 -0.004037467623129487 -3.542399596364702 -0.004042479116469622 -3.5427093337173567
878 -0.004036421957425773 -3.5464360183221277 -0.004038910777308047 -3.546748244494665
879 -0.004036307591013611 -3.5504723259131414 -0.004035460390150547 -3.5507837048848154
880 -0.004036092874594032 -3.5545084187877354 -0.004035407118499279 -3.554819112003315
881 -0.004036709433421493 -3.558545128221157 -0.004034959780983627 -3.5588540717842982
882 -0.004036718630231917 -3.562581846851389 -0.004036898724734783 -3.562890970509033
883 -0.004036314878612756 -3.5666181617300015 -0.004033838864415884 -3.566924809373449
884 -0.004035553568974138 -3.5706537152989757 -0.004039082326926291 -3.570963891700375
885 -0.004036780982278288 -3.574690496281254 -0.004035165836103261 -3.5749990575364783
886 -0.0040352463722229 -3.578725742653477 -0.004030248383060098 -3.5790293059195384
887 -0.0040361576713621615 -3.582761900324839 -0.004036233969964087 -3.5830655398895024
888 -0.004036629013717175 -3.5867985293385565 -0.004036179557442665 -3.5871017194469452
889 -0.0040367241250351075 -3.5908352534635917 -0.004036337370052934 -3.591138056816998
890 -0.004037035326473415 -3.5948722887900653 -0.0040368420304730535 -3.595174898847471
891 -0.004036920401267708 -3.598909209191333 -0.0040369870141148565 -3.5992118858615862
892 -0.0040369386784732345 -3.6029461478698064 -0.004036930995061994 -3.6032488168566483
893 -0.004036929877474904 -3.606983077747281 -0.004038558178581298 -3.6072873750352294
894 -0.004036071267910302 -3.6110191490151915 -0.004038274055346847 -3.6113256490905763
895 -0.004036629991605878 -3.615055779006797 -0.004037487180903554 -3.6153631362714798
896 -0.004037479520775378 -3.6190932585275726 -0.0040398719254881145 -3.6194030081969677
897 -0.004036883474327624 -3.6231301420019 -0.004039443866349757 -3.6234424520633173
898 -0.004036862216889858 -3.6271670042187902 -0.00404243755619973 -3.627484889619517
899 -0.004036610829643905 -3.631203615048434 -0.004036560491658747 -3.6315214501111757
900 -0.004036730108782649 -3.6352403451572166 -0.004037089692428708 -3.6355585398036045
901 -0.004036759398877621 -3.6392771045560943 -0.0040355074452236295 -3.639594047248828
902 -0.004036479908972978 -3.6433135844650675 -0.004036333435215056 -3.6436303806840433
903 -0.004033140023238957 -3.6473467244883064 -0.004023531661368906 -3.647653912345412
904 -0.004036795836873353 -3.65138352032518 -0.0040368826128542425 -3.651690794958266
905 -0.004036791878752411 -3.6554203122039324 -0.0040371576091274616 -3.6557279525673936
906 -0.004036643821746111 -3.6594569560256787 -0.004036162397824228 -3.659764114965218
907 -0.004035875853151083 -3.6634928318788296 -0.004036504123359918 -3.663800619088578
908 -0.004036711249500513 -3.66752954312833 -0.004037026385776699 -3.6678376454743544
909 -0.004036776418797672 -3.6715663195471278 -0.00403655213303864 -3.671874197607393
910 -0.004036521562375129 -3.675602841109503 -0.004035511962138116 -3.675909709569531
911 -0.00403547843452543 -3.6796383195440283 -0.0040380851132795215 -3.6799477946828105
912 -0.004036196996457875 -3.6836745165404863 -0.004036344913765788 -3.6839841395965762
913 -0.004030327149666846 -3.687704843690153 -0.004042916302569211 -3.6880270558991453
914 -0.0040361831663176416 -3.6917410268564708 -0.0040357367834076285 -3.692062792682553
915 -0.004036260326392949 -3.695777287182864 -0.004041464952751994 -3.6961042576353047
916 -0.004035534197464585 -3.6998128213803283 -0.00403703055344522 -3.70014128818875
917 -0.004036544775590301 -3.7038493661559184 -0.004024331667460501 -3.7041656198562105
918 -0.004036496230401099 -3.7078858623863193 -0.004036449664272368 -3.7082020695204827
919 -0.004036443331278861 -3.7119223057175983 -0.004036590899340808 -3.7122386604198234
920 -0.004036233108490705 -3.715958538826089 -0.004035208583809435 -3.7162738690036328
921 -0.004036611597985029 -3.719995150424074 -0.004035538714379072 -3.7203094077180117
922 -0.004036640655249358 -3.7240317910793235 -0.004036909737624228 -3.7243463174556357
923 -0.004036390967667103 -3.7280681820469908 -0.004036530572921038 -3.7283828480285566
924 -0.004036208312027156 -3.732104390359018 -0.0040359092643484475 -3.732418757292905
925 -0.0040380053222179415 -3.736142395681236 -0.004034268762916326 -3.736453026055821
926 -0.0040366513887420295 -3.740179047069978 -0.004040691815316677 -3.740493717871138
927 -0.004037192766554653 -3.7442162398365326 -0.004035378457047045 -3.744529096328185
928 -0.004036592459306121 -3.748252832295839 -0.004038290516473353 -3.7485673868446585
929 -0.004035798157565296 -3.752288630453404 -0.0040338528109714385 -3.75260123965563
930 -0.004036647197790444 -3.756325277651195 -0.0040362193016335365 -3.7566374589572633
931 -0.00403618800919503 -3.76036146566039 -0.004035663441754878 -3.760673122399018
932 -0.004041442973539233 -3.764402908633929 -0.004029045207425952 -3.764702167606444
933 -0.004036988294683397 -3.7684398969286126 -0.004035868938080967 -3.768738036544525
934 -0.004037025012075901 -3.7724769219406884 -0.004036771040409804 -3.772774807584935
935 -0.004036826617084444 -3.7765137485577727 -0.004036424634978175 -3.776811232219913
936 -0.004036792810074985 -3.7805505413678477 -0.004037278494797647 -3.7808485107147107
937 -0.004036449152044952 -3.784586990519893 -0.004034501826390624 -3.7848830125411013
938 -0.004036620748229325 -3.788623611268122 -0.00403690836392343 -3.7889199209050246
939 -0.00403691828250885 -3.792660529550631 -0.004036909830756485 -3.7929568307357813
940 -0.0040370193775743244 -3.7966975489282055 -0.004036068287678063 -3.796992899023459
941 -0.0040373967727646235 -3.8007349457009703 -0.004035119642503559 -3.8010280186659626
942 -0.004036796139553189 -3.8047717418405234 -0.004037235490977764 -3.8050652541569403
943 -0.004042345378547907 -3.8088140872190714 -0.004033532901667058 -3.8090987870586073
944 -0.004037131369113922 -3.8128512185881855 -0.004037427343428135 -3.8131362144020353
945 -0.004035274544730782 -3.8168864931329165 -0.004039732227101922 -3.817175946629137
946 -0.004036855814047158 -3.820923348946964 -0.004036117903888225 -3.821212064533025
947 -0.004036578279919922 -3.824959927226884 -0.004030022863298654 -3.8252420873963238
948 -0.004037488787434995 -3.8289974160143188 -0.004037358495406806 -3.8292794458917307
949 -0.004037161520682275 -3.833034577535001 -0.004037392535246908 -3.8333168384269776
950 -0.004036338161677122 -3.8370709156966782 -0.004032288095913827 -3.8373491265228914
951 -0.004037489439360798 -3.841108405136039 -0.004036655114032328 -3.841385781636924
952 -0.004037153162062168 -3.845145558298101 -0.004037439986132085 -3.845423221623056
953 -0.004037125990726054 -3.8491826842888273 -0.004036872857250273 -3.8494600944803063
954 -0.0040373289957642555 -3.8532200132845915 -0.004037462011910975 -3.853497556492217
955 -0.004037150973454117 -3.8572571642580455 -0.004036942380480468 -3.8575344988726976
956 -0.004037432232871651 -3.861294596490917 -0.004040250577963889 -3.8615747494506616
957 -0.00403709514066577 -3.865331691631583 -0.0040369292488321665 -3.865611678699494
958 -0.004037413140758872 -3.8693691047723417 -0.0040372438495978715 -3.8696489225490915
959 -0.00403723435010761 -3.8734063391224494 -0.004037004872225225 -3.8736859274213167
960 -0.004037121729925275 -3.8774434608523745 -0.004037237423472106 -3.877723164844789
961 -0.004036923754028976 -3.8814803846064034 -0.004037421313114464 -3.8817605861579034
962 -0.004036625404842198 -3.8855170100112457 -0.004035083134658635 -3.885795669292562
963 -0.004037179774604738 -3.8895541897858505 -0.004037401801906526 -3.889833071094469
964 -0.004037150810472667 -3.8935913405963234 -0.004037718498148024 -3.893870789592617
965 -0.004037031787447631 -3.897628372383771 -0.004036705731414259 -3.897907495324031
966 -0.004037192394025624 -3.9016655647777965 -0.004037437424995005 -3.9019449327490263
967 -0.004037266341038048 -3.9057028311188344 -0.004036278277635574 -3.905981211026662
968 -0.004037413606420159 -3.9097402447252545 -0.004030710412189364 -3.9100119214388513
969 -0.004036919772624969 -3.9137771644978794 -0.004036797885783016 -3.9140487193246343
970 -0.004036955838091672 -3.917814120335971 -0.004037252836860716 -3.918085972161495
971 -0.004037112416699529 -3.9218512327526702 -0.004037435166537762 -3.9221234073280327
972 -0.00403725397773087 -3.925888486730401 -0.004037968441843986 -3.9261613757698766
973 -0.004037282569333911 -3.929925769299735 -0.004037862177938223 -3.930199237947815
974 -0.004037172137759626 -3.9339629414374944 -0.0040363056352362035 -3.934235543583051
975 -0.004036265821196139 -3.9379992072586907 -0.004032849217765033 -3.938268392800816
976 -0.004037147853523493 -3.942036355112214 -0.004037113813683391 -3.9423055066144994
977 -0.004036980262026191 -3.9460733353742405 -0.004037069506011903 -3.9463425761205113
978 -0.00403727910015732 -3.950110614474398 -0.004037792934104801 -3.950380369054616
979 -0.00403692671097815 -3.9541475411853764 -0.004037278355099261 -3.9544176474097155
980 -0.004037127527408302 -3.958184668712785 -0.004038112261332572 -3.958455759671048
981 -0.004036744520999491 -3.9622214132337845 -0.004036132246255875 -3.962491891917304
982 -0.004036508523859084 -3.9662579217576437 -0.004039167356677353 -3.9665310592739815
983 -0.004036776255816221 -3.97029469801346 -0.004036768921650946 -3.9705678281956325
984 -0.0040371976094320415 -3.974331895622892 -0.0040376398246735334 -3.974605468020306
985 -0.00403665155172348 -3.9783685471746155 -0.004035585536621511 -3.9786410535569274
986 -0.0040367735549807545 -3.982405320729596 -0.004037275956943631 -3.9826783295138712
987 -0.004036977072246373 -3.9864422978018426 -0.004035184206441045 -3.9867135137203125
988 -0.004037158074788749 -3.990479455876631 -0.004036009381525219 -3.9907495231018375
989 -0.004037093324586749 -3.994516549201218 -0.004037185641936958 -3.9947867087437743
990 -0.0040322676533833144 -3.9985488168546013 -0.004015240562148392 -3.9988019493059226
991 -0.004037662362679839 -4.002586479217281 -0.00403790483251214 -4.0028398541384345
992 -0.00403763591311872 -4.0066241151304 -0.004037386132404208 -4.006877240270839
993 -0.004037278611212969 -4.0106613937416125 -0.004037508741021156 -4.01091474901186
994 -0.004037674027495086 -4.014699067769108 -0.004038204322569072 -4.014952953334429
995 -0.004037866252474487 -4.018736934021582 -0.004033248382620513 -4.01898620171705
996 -0.004037809418514371 -4.022774743440097 -0.004038522997871041 -4.023024724714921
997 -0.004037023754790425 -4.0268117671948875 -0.004038737015798688 -4.02706346173072
998 -0.004037379682995379 -4.030849146877883 -0.004036430199630558 -4.031099891930351
999 -0.00403715802822262 -4.034886304906106 -0.0040366956498473884 -4.035136587580198
1000 -0.004037098633125425 -4.038923403539231 -0.004037570115178824 -4.039174157695377
1001 -0.0040374435251578685 -4.042960847064389 -0.004038832453079522 -4.043212990148456
1002 -0.0040368886664509775 -4.04699773573084 -0.004039266053587199 -4.047252256202043
1003 -0.004037310881540179 -4.05103504661238 -0.004037345480173826 -4.051289601682217
1004 -0.004037029854953289 -4.055072076467334 -0.0040370130212977525 -4.055326614703515
1005 -0.004037061659619212 -4.059109138126953 -0.004037466901354492 -4.059364081604869
1006 -0.004037000425159931 -4.063146138552113 -0.004037111019715667 -4.0634011926245845
1007 -0.004037191835232079 -4.067183330387345 -0.004036806826479733 -4.067437999451064
1008 -0.004037036327645183 -4.07122036671499 -0.004022656474262476 -4.071460655925327
1009 -0.0040376234333962206 -4.075257990148386 -0.00403692782856524 -4.075497583753892
1010 -0.004037293745204807 -4.0792952838935905 -0.004037212021648884 -4.07953479577554
1011 -0.004037488624453545 -4.083332772518044 -0.004037231486290693 -4.083572027261831
1012 -0.0040370715782046315 -4.087369844096249 -0.004037713631987572 -4.087609740893819
1013 -0.00403910365421325 -4.091408947750462 -0.004044354404322803 -4.091654095298142
1014 -0.004038007813505828 -4.095446955563967 -0.004035759950056672 -4.095689855248199
1015 -0.004037339170463383 -4.099484294734431 -0.004037001146934926 -4.099726856395134
1016 -0.004037313838489353 -4.103521608572921 -0.004036982590332627 -4.103763838985467
1017 -0.004037256538867951 -4.1075588651117885 -0.004036959959194064 -4.107800798944661
1018 -0.0040374105796217915 -4.111596275691411 -0.004037657752633095 -4.111838456697294
1019 -0.0040377041324973105 -4.115633979823908 -0.004036366194486618 -4.11587482289178
1020 -0.004037569207139313 -4.119671549031048 -0.004034967161715031 -4.119909790053495
1021 -0.004037188761867583 -4.123708737792915 -0.004036376182921231 -4.123946166236417
1022 -0.004037631093524396 -4.12774636888644 -0.004036319418810308 -4.127982485655227
1023 -0.004035038920119405 -4.131781407806559 -0.004018852114677429 -4.132001337769905
1024 -0.004037786996923387 -4.135819194803482 -0.0040373200550675396 -4.136038657824972
1025 -0.0040377635741606355 -4.139856958377643 -0.00403705972712487 -4.140075717552097
1026 -0.004037968278862536 -4.143894926656506 -0.004038888867944479 -4.144114606420041
1027 -0.004032451030798257 -4.147927377687304 -0.0040416058618575335 -4.148156212281899
1028 -0.004037361987866461 -4.15196473967517 -0.00403809875715524 -4.152194311039054
1029 -0.004036974837072193 -4.156001714512243 -0.0040372843388468025 -4.156231595377901
1030 -0.004037300287745893 -4.160039014799989 -0.004037962784059346 -4.16026955816196
1031 -0.004037178587168455 -4.1640761933871575 -0.004037048411555588 -4.164306606573516
1032 -0.004037182102911175 -4.168113375490068 -0.004038483859039843 -4.168345090432555
1033 -0.004036598233506083 -4.172149973723575 -0.004034180846065283 -4.17237927127862
1034 -0.004036752949468791 -4.176186726673044 -0.004043286968953908 -4.176422558247574
1035 -0.004037358099594712 -4.180224084772639 -0.004037477099336684 -4.18046003534691
1036 -0.004036977980285883 -4.184261062752925 -0.004035781999118626 -4.184495817346029
1037 -0.004036501701921225 -4.188297564454846 -0.004033847013488412 -4.188529664359518
1038 -0.004036997957155108 -4.192334562412001 -0.004037770093418658 -4.192567434452936
1039 -0.0040370838716626166 -4.196371646283664 -0.004035352123901248 -4.196602786576838
1040 -0.0040377662517130375 -4.200409412535377 -0.00403472725301981 -4.200637513829857
1041 -0.004036842728964984 -4.204446255264342 -0.004035091842524707 -4.204672605672382
1042 -0.004037090297788382 -4.20848334556213 -0.004037223570048809 -4.208709829242431
1043 -0.004041025252081454 -4.2125243708142115 -0.0040510373422876 -4.212760866584719
1044 -0.004037116980180144 -4.216561487794392 -0.00403741707559675 -4.2167982836603155
1045 -0.0040370565839111805 -4.220598544378303 -0.004037080844864249 -4.22083536450518
1046 -0.004037919989787042 -4.22463646436809 -0.004036366054788232 -4.224871730559968
1047 -0.004036185215227306 -4.228672649583317 -0.004032759298570454 -4.228904489858539
1048 -0.004036998958326876 -4.232709648541644 -0.004038373194634915 -4.232942863053173
1049 -0.004037845600396395 -4.23674749414204 -0.004037434374913574 -4.236980297428087
1050 -0.004036963847465813 -4.240784457989506 -0.004035225068219006 -4.241015522496306
1051 -0.004037063638679683 -4.244821521628186 -0.004032525257207454 -4.245048047753513
1052 -0.004037497192621231 -4.2488590188208075 -0.004037861805409193 -4.249085909558922
1053 -0.004036591644398868 -4.252895610465206 -0.004030120349489153 -4.253116029908411
1054 -0.0040375696728006 -4.256933180138007 -0.004036693833768368 -4.25715272374218
1055 -0.0040371496696025135 -4.260970329807609 -0.004036477324552834 -4.261189201066732
1056 -0.004040501546114683 -4.265010831353724 -0.004029451380483806 -4.265218652447216
1057 -0.004037429788149893 -4.269048261141874 -0.004037962271831929 -4.2692566147190485
1058 -0.004037629254162312 -4.273085890396036 -0.004037406854331493 -4.27329402157338
1059 -0.0040387667017057535 -4.277124657097742 -0.004034735611639917 -4.27732875718502
1060 -0.004038291377946734 -4.281162948475689 -0.004050116497091949 -4.281378873682113
1061 -0.004037003219127655 -4.285199951694817 -0.004038088349625468 -4.285416962031738
1062 -0.00403708356898278 -4.2892370352638 -0.004036946268752217 -4.289453908300491
1063 -0.004037205898202956 -4.293274241162003 -0.004036841518245638 -4.293490749818736
1064 -0.004036273737438023 -4.297310514899441 -0.004045113944448531 -4.297535863763184
1065 -0.00403649122454226 -4.301347006123983 -0.004036107286810875 -4.301571971049995
1066 -0.004036725079640746 -4.305383731203624 -0.004036600887775421 -4.30560857193777
1067 -0.00403704799246043 -4.309420779196084 -0.004036987549625337 -4.309645559487396
1068 -0.004037056164816022 -4.3134578353609 -0.004035911150276661 -4.313681470637673
1069 -0.004037291766144336 -4.317495127127044 -0.004038996575400233 -4.317720467213073
1070 -0.0040368991903960705 -4.32153202631744 -0.004035550984553993 -4.321756018197627
1071 -0.004037287249229848 -4.32556931356667 -0.004036384029313922 -4.325792402226941
1072 -0.004037689906544984 -4.329607003473215 -0.004035188048146665 -4.329827590275088
1073 -0.004036882240325212 -4.33364388571354 -0.004036415973678232 -4.333864006248766
1074 -0.0040375033626332876 -4.337681389076174 -0.004038376244716346 -4.337902382493483
1075 -0.004037408577278257 -4.341718797653452 -0.0040352320531383155 -4.341937614546621
1076 -0.004037220473401248 -4.3457560181268535 -0.00404234582092613 -4.345979960367547
1077 -0.0040375505108386275 -4.3497935686376925 -0.004036479326896369 -4.350016439694444
1078 -0.004038813291117549 -4.35383238192881 -0.0040329002076759934 -4.35404933990212
1079 -0.004037112789228558 -4.357869494718039 -0.004037040192633868 -4.358086380094753
1080 -0.0040371875744313005 -4.36190668229247 -0.004037130065262318 -4.362123510160015
1081 -0.004037120309658348 -4.365943802602128 -0.004037170740775764 -4.366160680900791
1082 -0.0040371386567130685 -4.3699809412588415 -0.004036876140162349 -4.370197557040953
1083 -0.004037152859382331 -4.374018094118224 -0.00403768727555871 -4.374235244316512
1084 -0.00403726443182677 -4.378055358550051 -0.0040370800998061895 -4.378272324416318
1085 -0.004038022039458156 -4.382093380589509 -0.004035554593428969 -4.382307879009747
1086 -0.004037113720551133 -4.38613049431006 -0.004034128319472074 -4.386342007329219
1087 -0.004037681734189391 -4.3901681760442495 -0.004041953664273024 -4.390383960993492
1088 -0.00403748438693583 -4.394205660431186 -0.004036267567425966 -4.394420228560918
1089 -0.004035705747082829 -4.398241366178269 -0.004031592677347362 -4.3984518212382655
1090 -0.004037373978644609 -4.4022787401569135 -0.004037511930800974 -4.402489333169067
1091 -0.004037483292631805 -4.406316223449545 -0.004041627468541265 -4.406530960637608
1092 -0.004035928566008806 -4.410352152015554 -0.004038352146744728 -4.410569312784353
1093 -0.004037165269255638 -4.41438931728481 -0.004037699545733631 -4.4146070123300865
1094 -0.0040380478836596016 -4.418427365168469 -0.004028380825184285 -4.418635393155271
1095 -0.004037244780920446 -4.422464609949389 -0.004037176677957177 -4.422672569833228
1096 -0.0040371987037360665 -4.426501808653126 -0.004037190647795797 -4.426709760481024
1097 -0.004037301451899111 -4.430539110105025 -0.0040374003583565354 -4.43074716083938
1098 -0.004036986362189054 -4.4345760964672145 -0.004036954115144908 -4.4347841149545255
1099 -0.004036993440240622 -4.438613089907455 -0.004037204710766673 -4.438821319665292
1100 -0.004037082358263433 -4.442650172265719 -0.004036863078363239 -4.442858182743656
1101 -0.004037299728952348 -4.446687471994671 -0.004038521135225892 -4.446896703878882
1102 -0.004037224408239126 -4.45072469640291 -0.004033066774718463 -4.450929770653601
1103 -0.004037328693084419 -4.454762025095994 -0.004036900424398482 -4.454966671077999
1104 -0.0040366198169067505 -4.458798644912901 -0.004028262058272958 -4.458994933136272
1105 -0.004037157725542783 -4.462835802638444 -0.004036252596415579 -4.463031185732688
1106 -0.00403741579502821 -4.466873218433472 -0.004037139099091291 -4.4670683248317795
1107 -0.004037546855397522 -4.4709107652888695 -0.0040377381723374125 -4.471106063004117
1108 -0.004036922822706401 -4.474947688111576 -0.004037056816741824 -4.475143119820859
1109 -0.004037206782959402 -4.478984894894535 -0.004037455562502146 -4.479180575383361
1110 -0.004037058958783746 -4.483021953853319 -0.004038317920640111 -4.483218893304001
1111 -0.004037526063621044 -4.48705947991694 -0.00403862283565104 -4.487257516139652
1112 -0.0040372350253164765 -4.491096714942257 -0.004036804963834584 -4.491294321103487
1113 -0.004037093091756106 -4.495133808034013 -0.004037749697454273 -4.495332070800941
1114 -0.004035875666886568 -4.4991696837009 -0.0040401601232588295 -4.4993722309242
1115 -0.004037082218565047 -4.503206765919464 -0.004036565613932908 -4.503408796538133
1116 -0.004037229018285871 -4.50724399493775 -0.004037565342150629 -4.507446361880283
1117 -0.004033992905169726 -4.511277987842919 -0.004057802818715572 -4.511504164698999
1118 -0.004037616797722876 -4.515315604640642 -0.004038825025781989 -4.515542989724781
1119 -0.004036786337383092 -4.519352390978025 -0.0040368718095123764 -4.519579861534294
1120 -0.0040366077097132805 -4.523388998687738 -0.0040366968372836706 -4.523616558371578
1121 -0.004036488477140665 -4.527425487164878 -0.004036691947840154 -4.5276532503194185
1122 -0.004036933090537787 -4.531462420255416 -0.004037148458883167 -4.531690398778301
1123 -0.004036503285169602 -4.535498923540585 -0.004036607570014894 -4.535727006348316
1124 -0.004036592622287572 -4.539535516162872 -0.0040363968349993225 -4.539763403183316
1125 -0.0040368991903960705 -4.543572415353268 -0.004037089203484357 -4.5438004923868
1126 -0.004036624077707529 -4.547609039430976 -0.0040364031912758945 -4.547836895578076
1127 -0.0040365390479564665 -4.551645578478933 -0.004036079323850572 -4.551872974901927
1128 -0.004036740981973708 -4.555682319460907 -0.004036347707733512 -4.5559093226096605
1129 -0.004036393878050148 -4.559718713338957 -0.004036148288287222 -4.559945470897948
1130 -0.004036974208429456 -4.563755687547387 -0.004032324929721653 -4.56397779582767
1131 -0.004036347358487546 -4.5677920349058745 -0.004035033099353313 -4.568012828927023
1132 -0.004036826430819929 -4.571828861336694 -0.004036866128444672 -4.572049695055468
1133 -0.0040369015885517 -4.575865762925246 -0.004036717326380312 -4.576086412381849
1134 -0.004036976210772991 -4.579902739136019 -0.004037199006415903 -4.580123611388265
1135 -0.004037272953428328 -4.583940012089447 -0.004029004485346377 -4.584152615873611
1136 -0.004037022171542048 -4.587977034260989 -0.004036140372045338 -4.588188756245657
1137 -0.004036797443404794 -4.592013831704394 -0.004038036987185478 -4.592226793232842
1138 -0.004038322507403791 -4.596052154211797 -0.004045164072886109 -4.596271957305729
1139 -0.0040369234047830105 -4.60008907761658 -0.004037119541317224 -4.600309076847046
1140 -0.004036828642711043 -4.604125906259291 -0.004036618350073695 -4.60434569519712
1141 -0.00403678419534117 -4.608162690454632 -0.004036714741960168 -4.60838240993908
1142 -0.004036771459504962 -4.6121994619141375 -0.004037036676891148 -4.612419446615971
1143 -0.00403741910122335 -4.616236881015361 -0.004039637674577534 -4.616459084290549
1144 -0.004036686266772449 -4.620273567282133 -0.004035260411910713 -4.620494344702459
1145 -0.004042720841243863 -4.624316288123377 -0.003964388382155448 -4.624458733084615
1146 -0.0040387981571257114 -4.628355086280503 -0.004038981418125332 -4.62849771450274
1147 -0.00403886865824461 -4.632393954938747 -0.004038779437541962 -4.6325364939402816
1148 -0.00403874481562525 -4.636432699754373 -0.004038790822960436 -4.636575284763242
1149 -0.004038599575869739 -4.640471299330242 -0.0040386774810031055 -4.640613962244245
1150 -0.0040386359905824065 -4.644509935320825 -0.004038581321947276 -4.644652543566193
1151 -0.004038417711853981 -4.6485483530326785 -0.004038429842330516 -4.648690973408523
1152 -0.004038245417177677 -4.652586598449856 -0.004038360039703548 -4.652729333448226
1153 -0.0040382489562034605 -4.65662484740606 -0.004038279969245195 -4.656767613417472
1154 -0.004038721788674593 -4.6606635691947345 -0.0040386658627539875 -4.660806279280226
1155 -0.004038141039200127 -4.664701710233935 -0.004037873377092183 -4.6648441526573174
1156 -0.004038243135437369 -4.668739953369372 -0.004038311843760312 -4.668882464501078
1157 -0.004038313194178045 -4.67277826656355 -0.004038430261425674 -4.672920894762504
1158 -0.004038053122349084 -4.676816319685899 -0.004037977079860866 -4.6769588718423645
1159 -0.004038253356702626 -4.680854573042601 -0.004037905065342784 -4.680996776907707
1160 -0.004037926485762 -4.684892499528363 -0.00403794995509088 -4.685034726862798
1161 -0.004038039478473365 -4.6889305390068365 -0.0040373323718085885 -4.689072059234607
1162 -0.004038033611141145 -4.6929685726179775 -0.004038060456514359 -4.693110119691121
1163 -0.004038538946770131 -4.697007111564748 -0.004044758575037122 -4.697154878266158
1164 -0.004038100340403616 -4.701045211905152 -0.0040372321382164955 -4.701192110404374
1165 -0.004037899244576692 -4.705083111149729 -0.004037901037372648 -4.705230011441747
1166 -0.004038031492382288 -4.709121142642111 -0.004038373823277652 -4.709268385265025
1167 -0.004037750628776848 -4.713158893270888 -0.004034214420244098 -4.713302599685269
1168 -0.004037549742497504 -4.7171964430133855 -0.004037606390193104 -4.717340206075463
1169 -0.004037901922129094 -4.721234344935515 -0.004037243034690619 -4.721377449110153
1170 -0.004038523742929101 -4.725272868678444 -0.004037183453328907 -4.725414632563482
1171 -0.004037755425088108 -4.729310624103532 -0.004038884164765477 -4.729453516728248
1172 -0.004038159921765328 -4.7333487840252975 -0.004046954470686615 -4.733500471198934
1173 -0.004037378332577645 -4.7373861623578755 -0.0040375760989263655 -4.7375380472978605
1174 -0.004037718242034316 -4.74142388059991 -0.0040345834102481605 -4.7415726307081085
1175 -0.004038150701671839 -4.745462031301582 -0.004040245222859085 -4.745612875930967
1176 -0.004037359124049544 -4.7494993904256315 -0.004037128365598619 -4.749650004296566
1177 -0.004036257439292967 -4.753535647864925 -0.004021124262362718 -4.753671128558929
1178 -0.0040378449484705925 -4.757573492813395 -0.004037568927742541 -4.757708697486671
1179 -0.004037819104269147 -4.761611311917664 -0.004037222173064947 -4.761745919659736
1180 -0.004037958849221468 -4.765649270766886 -0.004038001713342965 -4.765783921373079
1181 -0.004037557099945843 -4.769686827866832 -0.004038146324455738 -4.769822067697535
1182 -0.004037533910013736 -4.7737243617768454 -0.004034449462778866 -4.773856517160314
1183 -0.0040378558682277795 -4.777762217645074 -0.004038235009647906 -4.777894752169962
1184 -0.004037813050672412 -4.781800030695746 -0.004037821316160262 -4.781932573486122
1185 -0.0040357646765187384 -4.785835795372265 -0.004040596424601972 -4.785973169910724
1186 -0.004038079595193267 -4.789873874967458 -0.004037326737307012 -4.790010496648031
1187 -0.0040372722316533325 -4.793911147199111 -0.004035523347556591 -4.794046019995587
1188 -0.004037697007879615 -4.79794884420699 -0.004043741966597736 -4.798089761962185
1189 -0.004037315608002245 -4.801986159814993 -0.004037742712534964 -4.80212750467472
1190 -0.0040375252021476625 -4.8060236850171405 -0.004036927805282175 -4.806164432480003
1191 -0.00403884551487863 -4.8100625305320195 -0.004037629789672792 -4.810202062269676
1192 -0.004036901541985572 -4.814099432074005 -0.004036352736875415 -4.814238415006551
1193 -0.004032218735665083 -4.818131650809669 -0.004056495591066777 -4.8182949105976185
1194 -0.0040369868278503414 -4.82216863763752 -0.004037558985874057 -4.822332469583492
1195 -0.004036958608776331 -4.826205596246297 -0.004036837699823081 -4.826369307283316
1196 -0.004036864801310003 -4.8302424610476065 -0.004036706010811031 -4.830406013294127
1197 -0.004037201101891696 -4.834279662149498 -0.004037323500961065 -4.834443336795088
1198 -0.0040370065718889235 -4.838316668721387 -0.00403690121602267 -4.838480238011111
1199 -0.004036865918897093 -4.842353534640284 -0.004036669177003205 -4.842516907188114
1200 -0.004037002916447818 -4.846390537556732 -0.004038824886083603 -4.846555732074197
1201 -0.004037463548593223 -4.850428001105326 -0.004039173061028123 -4.8505949051352255
1202 -0.004036919889040291 -4.854464920994366 -0.004036335600540042 -4.854631240735766
1203 -0.0040404395898804065 -4.858505360584247 -0.004066654876805842 -4.858697895612572
1204 -0.0040355845587328075 -4.86254094514298 -0.004037392348982394 -4.862735287961554
1205 -0.004036147892475128 -4.866577093035455 -0.004035963071510195 -4.8667712510330645
1206 -0.004036318580619991 -4.870613411616075 -0.004036314319819212 -4.870807565352884
1207 -0.00403629126958549 -4.874649702885661 -0.004036308219656348 -4.87484387357254
1208 -0.004036263702437282 -4.8786859665880975 -0.0040362991858273745 -4.878880172758367
1209 -0.004036327800713479 -4.882722294388811 -0.00403631052467972 -4.882916483283047
1210 -0.004036593297496438 -4.886758887686308 -0.0040364059619605545 -4.886952889245007
1211 -0.004036350734531879 -4.89079523842084 -0.0040365529479458925 -4.890989442192954
1212 -0.004036616184748709 -4.894831854605589 -0.004036558326333761 -4.895026000519287
1213 -0.004036171571351587 -4.898868026176941 -0.00403582607395947 -4.899061826593247
1214 -0.0040365825174376365 -4.902904608694379 -0.004036502144299447 -4.9030983287375465
1215 -0.004036359186284244 -4.906940967880663 -0.00403601520229131 -4.907134343939838
1216 -0.004036250873468816 -4.910977218754132 -0.004036200349219143 -4.911170544289057
1217 -0.004036950482986868 -4.915014169237119 -0.004040168388746679 -4.915210712677803
1218 -0.004036577325314284 -4.919050746562433 -0.004039409384131431 -4.919250122061935
1219 -0.00403636482078582 -4.923087111383219 -0.004036521329544485 -4.923286643391479
1220 -0.0040365277323871854 -4.927123639115606 -0.0040370716713368894 -4.9273237150628155
1221 -0.0040361843537539245 -4.931159823469359 -0.004028183384798467 -4.931351898447614
1222 -0.004035719437524676 -4.935195542906884 -0.0040325162466615435 -4.935384414694276
1223 -0.00403683721087873 -4.939232380117763 -0.0040371711133047935 -4.939421585807581
1224 -0.004036686755716801 -4.943269066873479 -0.004036713554523885 -4.9434582993621055
1225 -0.004037410439923406 -4.947306477313402 -0.004034378263168037 -4.947492677625274
1226 -0.004036795208230614 -4.951343272521633 -0.004038104345090688 -4.951530781970364
1227 -0.004036056855693459 -4.955379329377327 -0.004037000355310738 -4.955567782325675
1228 -0.004036878026090563 -4.959416207403417 -0.00403645692858845 -4.959604239254263
1229 -0.004036969412118197 -4.963453176815535 -0.00403714005369693 -4.96364137930796
1230 -0.004036762448959052 -4.967489939264494 -0.004035512451082468 -4.967676891759043
1231 -0.004034391045570374 -4.971524330310064 -0.004047539550811052 -4.971724431309854
1232 -0.004036348359659314 -4.975560678669724 -0.00403522711712867 -4.975759658426982
1233 -0.004036250105127692 -4.979596928774852 -0.004036151082254946 -4.979795809509238
1234 -0.0040364195592701435 -4.983633348334122 -0.004036461282521486 -4.983832270791759
1235 -0.0040378539822995664 -4.987671202316421 -0.004041387070901692 -4.987873657862661
1236 -0.004036329383961856 -4.991707531700383 -0.004038035869598389 -4.991911693732259
1237 -0.0040373014053329825 -4.995744833105716 -0.0040333577897399666 -4.995945051521999
1238 -0.0040364396059885625 -4.999781272711704 -0.004035675525665283 -4.999980727047665
1239 -0.004037074162624776 -5.003818346874329 -0.004039308009669185 -5.004020035057334
1240 -0.004036477068439126 -5.007854823942768 -0.004040357051417231 -5.008060392108751
1241 -0.004036741377785802 -5.011891565320554 -0.004036076995544135 -5.0120964691042955
1242 -0.004036522284150123 -5.0159280876047045 -0.004036205867305398 -5.016132674971601
1243 -0.004036733694374561 -5.019964821299079 -0.004036066308617592 -5.0201687412802185
1244 -0.004032434127293527 -5.023997255426373 -0.004011379601433873 -5.0241801208816526
1245 -0.0040365167194977404 -5.0280337721458706 -0.0040376391261816025 -5.028217760007834
1246 -0.004036670899949968 -5.0320704430458205 -0.004037007922306657 -5.032254767930141
1247 -0.004036865197122097 -5.036107308242943 -0.004037130367942154 -5.036291898298083
1248 -0.004036877327598632 -5.040144185570541 -0.004036618280224502 -5.040328516578308
1249 -0.004036407917737961 -5.044180593488279 -0.004034186969511211 -5.044362703547819
1250 -0.004036340955644846 -5.048216934443924 -0.0040371019160375 -5.048399805463856
1251 -0.004036871460266411 -5.052253805904191 -0.004037334932945669 -5.052437140396802
1252 -0.004037062916904688 -5.056290868821096 -0.004037041123956442 -5.056474181520758
1253 -0.004037152114324272 -5.06032802093542 -0.004033207381144166 -5.060507388901902
1254 -0.004037026828154921 -5.064365047763575 -0.004036457533948124 -5.06454384643585
1255 -0.004037099075503647 -5.0684021468390785 -0.004037321428768337 -5.068581167864618
1256 -0.004036907153204083 -5.072439053992283 -0.004036605916917324 -5.072617773781536
1257 -0.0040369699476286765 -5.076476023939912 -0.004036946780979633 -5.076654720562516
1258 -0.00403701385948807 -5.0805130377994 -0.004037364176474512 -5.08069208473899
1259 -0.004036901355721057 -5.084549939155121 -0.004037059494294226 -5.084729144233284
1260 -0.004037591652013362 -5.088587530807134 -0.004040197166614234 -5.088769341399899
1261 -0.0040378615260124205 -5.092625392333146 -0.004040272952988744 -5.092809614352888
1262 -0.004036820819601416 -5.096662213152748 -0.004036780679598451 -5.096846395032486
1263 -0.004036146216094494 -5.100698359368843 -0.004034797498025 -5.100881192530511
1264 -0.004036301514133811 -5.1047346608829764 -0.004038744722492993 -5.104919937253004
1265 -0.004037589253857732 -5.108772250136834 -0.004042517999187112 -5.108962455252191
1266 -0.004036396578885615 -5.112808646715719 -0.004033630667254329 -5.112996085919445
1267 -0.004036690853536129 -5.116845337569256 -0.004036970576271415 -5.117033056495716
1268 -0.004037371161393822 -5.120882708730649 -0.004032626235857606 -5.121065682731573
1269 -0.0040366511791944506 -5.1249193599098435 -0.004035741160623729 -5.125101423892197
1270 -0.0040369857335463165 -5.12895634564339 -0.00403690142557025 -5.129138325317767
1271 -0.004037095699459314 -5.132993441342849 -0.004036881611682475 -5.133175206929449
1272 -0.004036659677512944 -5.137030101020362 -0.004037059983238578 -5.137212266912687
1273 -0.004036995768547058 -5.141067096788909 -0.004037271463312208 -5.141249538376
1274 -0.004037154419347644 -5.145104251208257 -0.004041731497272849 -5.1452912698732725
1275 -0.004036792367696762 -5.149141043575954 -0.004030214832164347 -5.149321484705437
1276 -0.004036656627431512 -5.153177700203385 -0.004037725343368948 -5.153359210048806
1277 -0.004037050693295896 -5.1572147508966815 -0.004035814735107124 -5.157395024783913
1278 -0.00403665816411376 -5.161251409060795 -0.00403920435346663 -5.161434229137379
1279 -0.004036588734015823 -5.1652879977948105 -0.004035136941820383 -5.1654693660792
1280 -0.004036758420988917 -5.1693247562158 -0.004036422353237867 -5.169505788432438
1281 -0.004037253092974424 -5.173362009308774 -0.004037887160666287 -5.173543675593104
1282 -0.004036453785374761 -5.177398463094149 -0.004034162382595241 -5.177577837975699
1283 -0.004037079587578774 -5.181435542681728 -0.004035168676637113 -5.181613006652336
1284 -0.004037012113258243 -5.185472554794986 -0.004037591768428684 -5.185650598420764
1285 -0.004037033091299236 -5.189509587886285 -0.004036878957413137 -5.189687477378177
1286 -0.0040367018897086385 -5.193546289775993 -0.004036113317124545 -5.193723590695302
1287 -0.004036939120851457 -5.197583228896844 -0.004036086448468268 -5.19775967714377
1288 -0.0040361312683671715 -5.201619360165211 -0.004036887804977596 -5.201796564948747
1289 -0.004035457083955407 -5.205654817249167 -0.004030004260130227 -5.205826569208877
1290 -0.004036710597574711 -5.209691527846742 -0.004036875162273646 -5.209863444371151
1291 -0.00403702852781862 -5.21372855637456 -0.004037016606889665 -5.21390046097804
1292 -0.004036989063024521 -5.217765545437585 -0.0040370890405029055 -5.217937550018544
1293 -0.004036686662584543 -5.22180223210017 -0.004036733601242304 -5.221974283619786
1294 -0.004036984010599554 -5.225839216110769 -0.004036496486514806 -5.226010780106301
1295 -0.004036970762535929 -5.229876186873305 -0.004036363051272929 -5.230047143157574
1296 -0.004038155823945999 -5.233914342697251 -0.004048969759605825 -5.23409611291718
1297 -0.004036542167887092 -5.237950884865138 -0.0040359152248129245 -5.238132028141993
1298 -0.004037058283574879 -5.241987943148713 -0.004036823194473982 -5.242168851336467
1299 -0.004036664986051619 -5.246024608134764 -0.004036743915639818 -5.246205595252106
1300 -0.004036826873198151 -5.250061435007963 -0.0040370937902480366 -5.250242689042354
1301 -0.004035880509763956 -5.254097315517726 -0.004047518479637802 -5.254290207521992
1302 -0.004036268498748541 -5.258133584016475 -0.004036687058396637 -5.258326894580389
1303 -0.004036190663464367 -5.26216977467994 -0.004036132269538939 -5.262363026849927
1304 -0.004036679840646684 -5.266206454520587 -0.00403621441219002 -5.266399241262118
1305 -0.00403663837350905 -5.270243092894096 -0.004037074605002999 -5.270436315867121
1306 -0.004035657085478306 -5.274278749979574 -0.004036967246793211 -5.274473283113914
1307 -0.004036639397963881 -5.278315389377538 -0.004043390159495175 -5.278516673273409
1308 -0.004035487538203597 -5.282350876915742 -0.004035738436505199 -5.282552411709914
1309 -0.0040365590015426275 -5.286387435917285 -0.004036202491261065 -5.286588614201175
1310 -0.004036328406073153 -5.290423764323358 -0.00403742182534188 -5.290626036026517
1311 -0.004036003886722028 -5.29445976821008 -0.004038074030540883 -5.294664110057059
1312 -0.004035925911739469 -5.2984956941218195 -0.004035047627985478 -5.298699157685044
1313 -0.0040363820502534505 -5.302532076172073 -0.0040363914798945185 -5.302735549164939
1314 -0.004036557395011187 -5.3065686335670845 -0.004036752181127668 -5.306772301346066
1315 -0.004036554833874106 -5.310605188400959 -0.004036653880029916 -5.310808955226096
1316 -0.00403577194083482 -5.3146409603417935 -0.004024865943938494 -5.314833821170034
1317 -0.004036603821441531 -5.318677564163235 -0.004036098741926253 -5.31886991991196
1318 -0.00403666514903307 -5.322714229312268 -0.004036579723469913 -5.3229064996354305
1319 -0.004036721773445606 -5.326750951085714 -0.004037186456844211 -5.3269436860922745
1320 -0.004036588734015823 -5.330787539819729 -0.004036676371470094 -5.330980362463745
1321 -0.004036663309670984 -5.334824203129401 -0.004036749550141394 -5.335017112013886
1322 -0.0040367857553064825 -5.338860988884707 -0.004037199821323156 -5.339054311835209
1323 -0.004036477184854448 -5.342897466069561 -0.004036711668595672 -5.3430910235038045
1324 -0.004034330486319959 -5.346931796555881 -0.004023771081119776 -5.3471147945849244
1325 -0.004036966222338378 -5.35096876277822 -0.00403685737401247 -5.351151651958937
1326 -0.004036873439326882 -5.355005636217547 -0.00403674989938736 -5.3551884018583245
1327 -0.004037010972388089 -5.359042647189935 -0.004037139611318708 -5.359225541469643
1328 -0.004036645451560616 -5.363079292641496 -0.004036377533338964 -5.363261919002982
1329 -0.004036912648007274 -5.367116205289503 -0.004037154093384743 -5.367299073096366
1330 -0.004036812437698245 -5.3711530177272016 -0.004036866617389024 -5.371335939713755
1331 -0.004036962543614209 -5.375189980270815 -0.004036924731917679 -5.375372864445673
1332 -0.004037094581872225 -5.379227074852688 -0.004037281800992787 -5.3794101462466655
1333 -0.00403764822985977 -5.383264723082547 -0.004039442539215088 -5.38344958878588
1334 -0.0040369626134634014 -5.387301685696011 -0.004038435756228864 -5.387488024542109
1335 -0.004036831948906183 -5.391338517644917 -0.004036786896176636 -5.391524811438286
1336 -0.004036991461180151 -5.395375509106097 -0.0040369148598983886 -5.395561726298184
1337 -0.004036640794947743 -5.399412149901045 -0.004034213093109429 -5.399595939391293
1338 -0.004037081846036017 -5.403449231747081 -0.004034687811508775 -5.403630627202802
1339 -0.004037164733745158 -5.407486396480826 -0.004037543921731413 -5.407668171124533
1340 -0.004036592203192413 -5.411522988684019 -0.004030083492398262 -5.411698254616931
1341 -0.00403690526727587 -5.415559893951294 -0.004037146316841244 -5.415735400933773
1342 -0.004036824079230427 -5.419596718030525 -0.004036696371622383 -5.419772097305396
1343 -0.00403696927241981 -5.423633687302945 -0.00403707530349493 -5.423809172608891
1344 -0.004036957467906177 -5.427670644770851 -0.004036985943093896 -5.427846158551985
1345 -0.0040367900161072615 -5.431707434786958 -0.004036201164126396 -5.431882359716111
1346 -0.004037195187993348 -5.435744629974951 -0.004036010941490531 -5.4359183706576015
1347 -0.004037120658904314 -5.4397817506338555 -0.004030988621525467 -5.439949359279127
1348 -0.004037175164557994 -5.443818925798413 -0.004037077841348946 -5.443986437120476
1349 -0.0040372377960011365 -5.447856163594414 -0.0040371686220169066 -5.448023605742493
1350 -0.004036692623049021 -5.451892856217463 -0.004036892484873533 -5.452060498227366
1351 -0.0040372161660343405 -5.455930072383498 -0.004037137539125979 -5.4560976357664925
1352 -0.004036898515187204 -5.459966970898685 -0.004036791389808059 -5.460134427156301
1353 -0.004036724613979459 -5.464003695512664 -0.004036820703186094 -5.464171247859487
1354 -0.004037493281066418 -5.46804118879373 -0.004030941217206418 -5.468202189076694
1355 -0.004037020308896899 -5.472078209102627 -0.004036289569921791 -5.472238478646616
1356 -0.0040369734168052675 -5.4761151825194325 -0.004036783031187952 -5.476275261677803
1357 -0.004038203274831176 -5.480153385794264 -0.0040531573351472614 -5.480328419012951
1358 -0.004036874882876873 -5.48419026067714 -0.00403739393223077 -5.484365812945182
1359 -0.004036618326790631 -5.488226879003931 -0.0040367459645494815 -5.488402558909732
1360 -0.004036799911409617 -5.49226367891534 -0.004036796977743506 -5.492439355887475
1361 -0.0040367825888097284 -5.49630046150415 -0.004036644799634814 -5.49647600068711
1362 -0.004036761098541319 -5.500337222602692 -0.004036772483959794 -5.50051277317107
1363 -0.004036812391132116 -5.504374034993824 -0.004037147853523493 -5.504549921024593
1364 -0.004036629712209106 -5.508410664706033 -0.0040370560484007 -5.508586977072994
1365 -0.00403676675632596 -5.512447431462359 -0.004037202312611043 -5.512624179385606
1366 -0.004036852857097983 -5.516484284319457 -0.004038284928537905 -5.516662464314144
1367 -0.004036676418036222 -5.520520960737493 -0.004036860889755189 -5.520699325203899
1368 -0.004035233054310083 -5.5245561937918035 -0.004048437741585076 -5.524747762945484
1369 -0.004036864289082587 -5.528593058080886 -0.004036823310889304 -5.528784586256373
1370 -0.004036505171097815 -5.532629563251984 -0.004036464355885982 -5.5328210506122595
1371 -0.004036525869742036 -5.536666089121725 -0.004036623728461563 -5.536857674340721
1372 -0.004036328778602183 -5.540702417900327 -0.004036414623260498 -5.540894088963982
1373 -0.004036604170687496 -5.544739022071015 -0.004036320000886917 -5.544930408964869
1374 -0.004036589805036783 -5.548775611876052 -0.004036764055490494 -5.548967173020359
1375 -0.004036506009288132 -5.55281211788534 -0.004036304866895079 -5.553003477887255
1376 -0.004036416136659682 -5.5568485340219995 -0.004036439047195017 -5.55703991693445
1377 -0.00403657287824899 -5.5608851069002485 -0.004036368476226926 -5.561076285410676
1378 -0.004036707361228764 -5.564921814261477 -0.004036799026653171 -5.565113084437329
1379 -0.004036527848802507 -5.568958342110279 -0.004036465822719037 -5.5691495502600485
1380 -0.004036397812888027 -5.572994739923167 -0.0040366362081840634 -5.573186186468233
1381 -0.004037328832782805 -5.577032068755949 -0.0040362801169976596 -5.57722246658523
1382 -0.004035739880055189 -5.581067808636004 -0.004035140294581652 -5.581257606879811
1383 -0.0040366522734984756 -5.585104460909503 -0.0040357948513701555 -5.585293401731182
1384 -0.004038720717653632 -5.589143181627157 -0.004025953751988709 -5.589319355483171
1385 -0.004037384758703411 -5.59318056638586 -0.004037011391483247 -5.593356366874654
1386 -0.004036959609948099 -5.597217525995808 -0.004037104872986674 -5.597393471747641
1387 -0.004037099867127835 -5.6012546258629365 -0.004037313931621611 -5.601430785679263
1388 -0.004036799678578973 -5.605291425541515 -0.004036547243595123 -5.605467332922858
1389 -0.004037191299721599 -5.609328616841236 -0.004037124523892999 -5.609504457446751
1390 -0.004038498667068779 -5.613367115508305 -0.004034582781605423 -5.613539040228356
1391 -0.0040367796085774895 -5.617403895116883 -0.004036228847689926 -5.617575269076046
1392 -0.004042204236611724 -5.621446099353495 -0.004026523837819695 -5.621601792913866
1393 -0.004036928433924914 -5.6254830277874195 -0.004037152510136366 -5.625638945424003
1394 -0.004037434700876474 -5.629520462488296 -0.004037285945378244 -5.6296762313693804
1395 -0.004037457960657775 -5.633557920448954 -0.004037459823302924 -5.633713691192684
1396 -0.004037258611060679 -5.637595179060015 -0.004037269903346896 -5.637750961096031
1397 -0.004037421871908009 -5.641632600931923 -0.004037290601991117 -5.641788251698022
1398 -0.004037269740365446 -5.645669870672289 -0.004036919656209647 -5.645825171354232
1399 -0.004037381685338915 -5.6497072523576275 -0.004037273791618645 -5.649862445145851
1400 -0.0040371926501393315 -5.653744445007767 -0.0040370747447013855 -5.653899519890552
1401 -0.004037466389127076 -5.657781911396894 -0.004037288436666131 -5.657936808327218
1402 -0.004037318844348192 -5.6618192302412425 -0.004037507716566325 -5.661974316043784
1403 -0.004037205199711025 -5.665856435440953 -0.004036917956545949 -5.6660112340003295
1404 -0.004037267388775944 -5.66989370282973 -0.004037408041767776 -5.670048642042097
1405 -0.004037083894945681 -5.673930786724675 -0.004036502935923636 -5.6740851449780205
1406 -0.004037183872424066 -5.677967970597099 -0.004042854905128479 -5.678127999883149
1407 -0.004036999330855906 -5.682004969927955 -0.00403798941988498 -5.682165989303034
1408 -0.004037550766952336 -5.686042520694907 -0.004032937833108008 -5.686198927136141
1409 -0.0040373440599069 -5.690079864754814 -0.004038489190861583 -5.690237416327003
1410 -0.004036560328677297 -5.694116425083491 -0.004038025811314583 -5.694275442138317
1411 -0.00403715162537992 -5.698153576708871 -0.004038340202532709 -5.69831378234085
1412 -0.0040371212875470516 -5.702190697996419 -0.004038149118423462 -5.702351931459273
1413 -0.004036941519007087 -5.706227639515426 -0.004049689881503582 -5.706401621340777
1414 -0.004036737070418894 -5.710264376585845 -0.0040365034248679875 -5.710438124765645
1415 -0.004036740493029356 -5.7143011170788744 -0.004036776744760573 -5.714474901510405
1416 -0.004036674927920103 -5.718337792006794 -0.004036917327903211 -5.718511818838309
1417 -0.004036780912429094 -5.7223745729192235 -0.0040368443122133614 -5.722548663150522
1418 -0.004036544449627399 -5.726411117368851 -0.0040357186226174235 -5.726584381773139
1419 -0.004037466715089977 -5.730448584083941 -0.004021142912097275 -5.730605524685236
1420 -0.0040362081723287705 -5.73448479225627 -0.004036122187972069 -5.734641646873208
1421 -0.004037316073663533 -5.738522108329933 -0.004037152975797653 -5.738678799849006
1422 -0.004037163243629039 -5.742559271573562 -0.004037273116409779 -5.742716072965416
1423 -0.004037080006673932 -5.746596351580235 -0.0040369783760979775 -5.746753051341513
1424 -0.004036961123347282 -5.750633312703583 -0.004037069668993354 -5.750790121010507
1425 -0.004036879888735712 -5.754670192592318 -0.004036934906616807 -5.754827055917124
1426 -0.004037046921439469 -5.7587072395137575 -0.004037111205980182 -5.758864167123104
1427 -0.004037066525779664 -5.762744306039537 -0.004037151113152504 -5.762901318236256
1428 -0.004037021077238023 -5.766781327116775 -0.00403667502105236 -5.766937993257309
1429 -0.004037025547586381 -5.770818352664362 -0.004036979610100388 -5.77097497286741
1430 -0.004036946594715119 -5.774855299259077 -0.004036980262026191 -5.775011953129436
1431 -0.004038748680613935 -5.778894047939691 -0.004025188321247697 -5.779037141450684
1432 -0.004037207155488431 -5.782931255095179 -0.004037108598276972 -5.783074250048961
1433 -0.004037151811644435 -5.786968406906824 -0.004035848216153682 -5.7871100982651145
1434 -0.004036647966131568 -5.791005054872955 -0.004021497955545783 -5.79113159622066
1435 -0.004037564271129668 -5.795042619144085 -0.004038073285482824 -5.795169669506143
1436 -0.004037753166630864 -5.799080372310716 -0.004037486063316465 -5.7992071555694595
1437 -0.004039706313051283 -5.803120078623767 -0.004032259457744658 -5.803239415027204
1438 -0.00403770252596587 -5.807157781149733 -0.00403754401486367 -5.807276959042068
1439 -0.004037777427583933 -5.8111955585773165 -0.004038985259830952 -5.8113159443018985
1440 -0.004037698428146541 -5.815233257005463 -0.00403728939127177 -5.815353233693171
1441 -0.0040374943288043145 -5.819270751334267 -0.004038159805350006 -5.81939139349852
1442 -0.004037487134337425 -5.823308238468605 -0.004036514880135655 -5.823427908378656
1443 -0.0040376296965405345 -5.827345868165145 -0.004038213635794818 -5.827466122014451
1444 -0.0040393267991021276 -5.8313851949642475 -0.004031191044487059 -5.8314973130589385
1445 -0.004037668369710446 -5.8354228633339575 -0.004038279061205685 -5.835535592120144
1446 -0.004037707601673901 -5.839460570935631 -0.004037877451628447 -5.839573469571772
1447 -0.004037737194448709 -5.84349830813008 -0.004037880222313106 -5.843611349794085
1448 -0.004037468298338354 -5.847535776428418 -0.004038209491409361 -5.847649559285495
1449 -0.004038266395218671 -5.8515740428236365 -0.004043968324549496 -5.851693527610045
1450 -0.004037164780311286 -5.855611207603948 -0.00403653560206294 -5.855730063212108
1451 -0.004037456307560206 -5.859648663911508 -0.004037517728284002 -5.8597675809403915
1452 -0.004037310159765184 -5.863685974071273 -0.004037264548242092 -5.863804845488634
1453 -0.004036047542467713 -5.867722021613741 -0.004054272244684398 -5.867859117733318
1454 -0.0040371103677898645 -5.8717591319815305 -0.0040370606584474444 -5.871896178391766
1455 -0.004036843916401267 -5.8757959758979315 -0.004036450572311878 -5.875932628964078
1456 -0.004036937654018402 -5.87983291355195 -0.004037203197367489 -5.8799698321614455
1457 -0.00403700303286314 -5.883869916584813 -0.004035789589397609 -5.884005621750843
1458 -0.004037029622122645 -5.887906946206936 -0.004036811995320022 -5.888042433746163
1459 -0.004037023056298494 -5.8919439692632345 -0.004037327156402171 -5.892079760902565
1460 -0.004037075699307025 -5.895981044962541 -0.004036996117793024 -5.896116757020358
1461 -0.004036146611906588 -5.900017191574448 -0.004045407846570015 -5.900162164866928
1462 -0.004036725941114127 -5.904053917515562 -0.004036021861247718 -5.904198186728176
1463 -0.004036814905703068 -5.9080907324212655 -0.0040367876412346956 -5.908234974369411
1464 -0.004036482004448771 -5.912127214425714 -0.004048504121601582 -5.9122834784910125
1465 -0.0040366366039961575 -5.916163851029711 -0.004037185735069215 -5.916320664226082
1466 -0.004036507732234895 -5.920200358761946 -0.004036739957518876 -5.9203574041836005
1467 -0.004036474181339145 -5.924236832943285 -0.0040365643566474315 -5.924393968540248
1468 -0.004037170275114477 -5.928274003218399 -0.004035548190586269 -5.9284295167308345
1469 -0.00403679849114269 -5.932310801709542 -0.00403639015275985 -5.9324659068835945
1470 -0.004036375158466399 -5.936347176868008 -0.0040346781956031915 -5.936500585079198
1471 -0.004036557977087796 -5.940383734845096 -0.00403700286988169 -5.94053758794908
1472 -0.004037446272559464 -5.944421181117655 -0.004031707346439361 -5.944569295295519
1473 -0.004036597022786736 -5.948457778140442 -0.004033135529607534 -5.948602430825127
1474 -0.004037385154515505 -5.952495163294958 -0.004037017864175141 -5.952639448689302
1475 -0.004036845243535936 -5.956532008538494 -0.004033434996381402 -5.956672883685684
1476 -0.004036735161207616 -5.960568743699701 -0.004037031228654087 -5.960709914914338
1477 -0.004036986967548728 -5.96460573066725 -0.004036532412283122 -5.964746447326621
1478 -0.00403704906348139 -5.9686427797307315 -0.004036924033425748 -5.968783371360047
1479 -0.004036429827101529 -5.972679209557833 -0.004039039369672537 -5.972822410729719
1480 -0.004036954510957003 -5.976716164068789 -0.004035923513583839 -5.976858334243303
1481 -0.004029636131599545 -5.980745800200389 -0.004012316442094743 -5.980870650685398
1482 -0.004037317633628845 -5.984783117834018 -0.004038374731317162 -5.984909025416716
1483 -0.004037327063269913 -5.988820444897288 -0.004037386295385659 -5.988946411712101
1484 -0.0040372805669903755 -5.992857725464279 -0.004037422663532198 -5.992983834375633
1485 -0.004037410882301628 -5.996895136346581 -0.00403733488637954 -5.997021169262013
1486 -0.004037180705927313 -6.0009323170525075 -0.004036993277259171 -6.001058162539271
1487 -0.004037275281734765 -6.004969592334242 -0.00403706596698612 -6.005095228506257
1488 -0.00403718592133373 -6.009006778255576 -0.004036547639407218 -6.009131776145664
1489 -0.004039276321418583 -6.013046054576995 -0.004028987209312618 -6.013160763354977
1490 -0.004037389624863863 -6.017083444201859 -0.004037037584930658 -6.017197800939908
1491 -0.004037545854225754 -6.021120990056085 -0.004037462011910975 -6.021235262951818
1492 -0.004037547740153968 -6.025158537796239 -0.0040371599840000275 -6.025272422935818
1493 -0.00403720538597554 -6.029195743182214 -0.004037400078959763 -6.029309823014778
1494 -0.0040377132594585415 -6.033233456441673 -0.004036459629423917 -6.033346282644201
1495 -0.0040371713927015666 -6.037270627834374 -0.004037712630815804 -6.037383995275017
1496 -0.00403801635839045 -6.041308644192765 -0.004041561926715076 -6.041425557201732
1497 -0.004037736309692263 -6.045346380502457 -0.004037993517704308 -6.045463550719436
1498 -0.004037319752387703 -6.049383700254845 -0.004037364386022091 -6.049500915105458
1499 -0.004037175350822509 -6.053420875605667 -0.004037244408391416 -6.05353815951385
1500 -0.00403713013511151 -6.057458005740779 -0.004037063871510327 -6.05757522338536
1501 -0.004037060821428895 -6.061495066562208 -0.004037042078562081 -6.061612265463922
1502 -0.00403718245215714 -6.065532249014365 -0.0040370267117395995 -6.065649292175662
1503 -0.0040370763279497625 -6.069569325342314 -0.004035734152421355 -6.0696850263280835
1504 -0.004037192463874817 -6.073606517806189 -0.004036750458180904 -6.073721776786265
1505 -0.0040380704216659066 -6.077644588227855 -0.004031000379472971 -6.077752777165737
1506 -0.00403750806581229 -6.081682096293667 -0.004036316834390164 -6.081789094000127
1507 -0.004037519218400121 -6.085719615512067 -0.004037614143453538 -6.085826708143581
1508 -0.004037427948787808 -6.089757043460855 -0.004037348716519773 -6.089864056860101
1509 -0.004040859313681722 -6.093797902774536 -0.004053292330354452 -6.0939173491904555
1510 -0.004036844288930297 -6.097834747063467 -0.004035966284573078 -6.097953315475029
1511 -0.004036940610967576 -6.101871687674435 -0.004037190484814346 -6.101990505959843
1512 -0.00403698948211968 -6.105908677156554 -0.004037304013036191 -6.106027809972879
1513 -0.004037037026137114 -6.109945714182691 -0.004037108505144715 -6.110064918478024
1514 -0.004036780027672648 -6.113982494210364 -0.004036562307737768 -6.114101480785761
1515 -0.004036900913342833 -6.118019395123707 -0.004036434390582144 -6.1181379151763435
1516 -0.004037123057059944 -6.122056518180767 -0.004036250128410757 -6.122174165304754
1517 -0.004037002287805081 -6.126093520468572 -0.0040378668811172245 -6.1262120321858715
1518 -0.004037205222994089 -6.130130725691567 -0.0040370540227741 -6.130249086208646
1519 -0.004037107084877789 -6.134167832776445 -0.004027299536392093 -6.1342763857450375
1520 -0.004037500661797822 -6.1382053334382425 -0.004036098159849644 -6.138312483904887
1521 -0.00403724645730108 -6.142242579895544 -0.004037235933355987 -6.142349719838243
1522 -0.004037572257220745 -6.146280152152764 -0.004036703519523144 -6.146386423357765
1523 -0.004037550534121692 -6.150317702686886 -0.0040320664877071975 -6.150418489845473
1524 -0.004037240496836602 -6.154354943183723 -0.004036855651065707 -6.1544553454965385
1525 -0.004037402989342809 -6.158392346173065 -0.0040376799181103705 -6.158493025414649
1526 -0.004037261987105012 -6.162429608160171 -0.004033394390717149 -6.162526419805366
1527 -0.004037365107797087 -6.166466973267967 -0.004034918965771794 -6.166561338771138
1528 -0.004039012361317873 -6.170505985629285 -0.0040568469790741805 -6.170618185750212
1529 -0.004037055512890219 -6.174543041142176 -0.004036875627934933 -6.174655061378147
1530 -0.00403719050809741 -6.178580231650273 -0.004037270229309798 -6.178692331607456
1531 -0.004037090856581926 -6.1826173225068555 -0.004037108854390681 -6.182729440461847
1532 -0.0040369413560256365 -6.186654263862881 -0.004036617232486606 -6.186766057694333
1533 -0.004037023219279945 -6.190691287082161 -0.004037446714937687 -6.190803504409271
1534 -0.004037039866670966 -6.194728326948832 -0.004039232502691448 -6.194842736911962
1535 -0.004037246690131724 -6.198765573638964 -0.004037395934574306 -6.198880132846536
1536 -0.004036759119480848 -6.202802332758445 -0.004036589874885976 -6.202916722721422
1537 -0.004035445605404675 -6.20683777836385 -0.004026656714268028 -6.206943379435691
1538 -0.004036876047030092 -6.21087465441088 -0.004036735859699547 -6.21098011529539
1539 -0.004037075350061059 -6.21491172976094 -0.004036888503469527 -6.2150170037988595
1540 -0.004037138679996133 -6.218948868440936 -0.004037460754625499 -6.219054464553485
1541 -0.004037501942366362 -6.222986370383302 -0.004037266643717885 -6.223091731197203
1542 -0.004037510557100177 -6.227023880940402 -0.004038353404030204 -6.227130084601233
1543 -0.0040370827773585916 -6.231060963717761 -0.004038812615908683 -6.231168897217142
1544 -0.004037346108816564 -6.2350983098265775 -0.004041265579871833 -6.235210162797014
1545 -0.004036992928013206 -6.23913530275459 -0.0040372855262830855 -6.2392474483232965
1546 -0.004037522152066231 -6.243172824906656 -0.004040941805578768 -6.243288390128876
1547 -0.004036748083308339 -6.247209572989965 -0.004036977118812501 -6.247325367247688
1548 -0.004036752134561538 -6.2512463251245265 -0.004040738404728472 -6.251366105652417
1549 -0.004036960285156965 -6.255283285409684 -0.004036503867246211 -6.255402609519662
1550 -0.004035640670917928 -6.259318926080602 -0.004040705435909331 -6.259443314955572
1551 -0.004036551411263645 -6.263355477491865 -0.004036464169621468 -6.263479779125193
1552 -0.00403701898176223 -6.267392496473628 -0.004038605792447925 -6.267518384917641
1553 -0.004036551830358804 -6.271429048303986 -0.004059587535448372 -6.271577972453089
1554 -0.004036301909945905 -6.275465350213932 -0.0040365168126299976 -6.2756144892657195
1555 -0.004036441701464355 -6.279501791915396 -0.0040369329508394 -6.279651422216559
1556 -0.004036448453553021 -6.283538240368949 -0.004036492528393864 -6.283687914744953
1557 -0.004036229872144759 -6.287574470241093 -0.004036373132839799 -6.287724287877793
1558 -0.00403628007043153 -6.291610750311525 -0.004036679188720882 -6.291760967066513
1559 -0.0040364657994359735 -6.295647216110961 -0.004036388709209859 -6.295797355775723
1560 -0.00403502604458481 -6.299682242155546 -0.00403581156861037 -6.2998331673443335
1561 -0.004036159883253276 -6.3037184020387995 -0.0040345572168007495 -6.303867724561134
1562 -0.004036157950758934 -6.307754559989559 -0.004036612808704376 -6.3079043373698385
1563 -0.004036584822461009 -6.31179114481202 -0.004037586692720652 -6.311941924062559
1564 -0.004037465457804501 -6.315828610269824 -0.004036653530783951 -6.315978577593343
1565 -0.004037699196487665 -6.3198663094663114 -0.004040028201416135 -6.320018605794759
1566 -0.004035629890859127 -6.323901939357171 -0.00403352496214211 -6.324052130756901
1567 -0.004036714299581945 -6.327938653656753 -0.00403895047493279 -6.328091081231834
1568 -0.004038383346050977 -6.331977037002805 -0.004043415747582912 -6.3321344969794175
1569 -0.004035728937014938 -6.336012765939819 -0.004028380871750415 -6.336162877851168
1570 -0.004036442050710321 -6.340049207990529 -0.00403782743960619 -6.340200705290774
1571 -0.004036426357924938 -6.344085634348454 -0.0040361163904890415 -6.344236821681263
1572 -0.004036552202887833 -6.348122186551342 -0.004036232060752809 -6.348273053742016
1573 -0.004038206138648093 -6.35216039268999 -0.004048030311241746 -6.352321084053258
1574 -0.004036152525804937 -6.356196545215795 -0.0040352218318730594 -6.3563563058851305
1575 -0.004036190337501466 -6.360232735553296 -0.0040363101055845615 -6.360392615990715
1576 -0.004036155110225081 -6.364268890663522 -0.004029971733689308 -6.3644225877244045
1577 -0.004036531387828291 -6.36830542205135 -0.004036627011373639 -6.368459214735778
1578 -0.004036543075926602 -6.372341965127276 -0.004036582098342479 -6.37249579683412
1579 -0.004036682425066829 -6.376378647552343 -0.004036933509632945 -6.376532730343754
1580 -0.004036696092225611 -6.380415343644569 -0.004036638722755015 -6.380569369066508
1581 -0.004036402842029929 -6.384451746486599 -0.004036556021310389 -6.384605925087818
1582 -0.0040367029840126635 -6.388488449470612 -0.004036768269725144 -6.388642693357544
1583 -0.004036715859547258 -6.3925251653301585 -0.004036718280985951 -6.39267941163853
1584 -0.004036519932560623 -6.396561685262719 -0.004036489431746304 -6.396715901070276
1585 -0.004037936334498227 -6.400599621597217 -0.004041977063752711 -6.400757878134028
1586 -0.004036557674407959 -6.404636179271625 -0.004036575555801392 -6.40479445368983
1587 -0.0040367950918152925 -6.408672974363441 -0.004036184307187796 -6.408830637997017
1588 -0.004036476835608482 -6.412709451199049 -0.004036335647106171 -6.412866973644123
1589 -0.004038733709603548 -6.416748184908653 -0.004053108999505639 -6.416920082643628
1590 -0.004036102327518165 -6.420784287236171 -0.004035881231538951 -6.420955963875167
1591 -0.004036404425278306 -6.424820691661449 -0.00403549827169627 -6.424991462146863
1592 -0.004036330874077976 -6.428857022535527 -0.00403617681004107 -6.429027638956905
1593 -0.004036363656632602 -6.43289338619216 -0.004035728028975427 -6.4330633669858805
1594 -0.00403658663854003 -6.4369299728307 -0.004032666678540409 -6.437096033664421
1595 -0.004036571457982063 -6.440966544288682 -0.004036329733207822 -6.441132363397629
1596 -0.004036576184444129 -6.445003120473126 -0.00403832842130214 -6.445170691818931
1597 -0.004036468849517405 -6.449039589322644 -0.004044915828853845 -6.449215607647785
1598 -0.004036403563804925 -6.453075992886449 -0.004036374529823661 -6.453251982177608
1599 -0.004036266775801778 -6.45711225966225 -0.0040366693399846556 -6.457288651517593
1600 -0.004036262771114707 -6.461148522433365 -0.004035559296607971 -6.461324210814201
1601 -0.0040358657017350195 -6.4651843881351 -0.0040338311810046434 -6.465358041995206
1602 -0.004037322895601392 -6.469221711030701 -0.004035103810019791 -6.469393145805226
1603 -0.004036245122551918 -6.473257956153253 -0.004036168032325804 -6.473429313837552
1604 -0.004036614997312426 -6.477294571150566 -0.00404175017029047 -6.477471064007842
1605 -0.004036326264031232 -6.481330897414597 -0.0040359847946092485 -6.4815070488024515
1606 -0.004036285658366978 -6.485367183072964 -0.0040364811895415185 -6.485543529991993
1607 -0.004036455927416682 -6.489403639000381 -0.004036558629013598 -6.489580088621007
1608 -0.004036158323287964 -6.493439797323669 -0.004037159052677453 -6.493617247673684
1609 -0.0040365068009123204 -6.497476304124581 -0.0040372885065153245 -6.497654536180199
1610 -0.004037415515631438 -6.501513719640212 -0.004039753158576786 -6.501694289338776
1611 -0.004035777016542852 -6.505549496656755 -0.004029432917013765 -6.505723722255789
1612 -0.0040364094311371446 -6.509585906087892 -0.004036645940504968 -6.509760368196294
1613 -0.004036502633243799 -6.513622408721136 -0.00403660056181252 -6.513796968758107
1614 -0.004036282375454903 -6.517658691096591 -0.004036273900419473 -6.517833242658527
1615 -0.00403653325047344 -6.521695224347064 -0.004036151524633169 -6.52186939418316
1616 -0.004036448220722378 -6.525731672567786 -0.004035729775205254 -6.525905123958365
1617 -0.004035619716159999 -6.529767292283946 -0.004045339161530137 -6.529950463119896
1618 -0.0040366240311414 -6.533803916315088 -0.004037700872868299 -6.533988163992764
1619 -0.004036186379380524 -6.537840102694468 -0.00403592565562576 -6.53802408964839
1620 -0.0040361820720136166 -6.541876284766482 -0.004036253085359931 -6.54206034273375
1621 -0.004036036320030689 -6.545912321086512 -0.004037360404618084 -6.5460977031383685
1622 -0.004037702502682805 -6.549950023589195 -0.004033362027257681 -6.550131065165626
1623 -0.0040366267785429955 -6.553986650367738 -0.004036863334476948 -6.554167928500103
1624 -0.004036317416466773 -6.558022967784205 -0.00403551091440022 -6.558203439414504
1625 -0.004035415849648416 -6.562058383633853 -0.004042178718373179 -6.562245618132877
1626 -0.004036220628768206 -6.566094604262621 -0.004035622277297079 -6.5662812404101745
1627 -0.004036652762442828 -6.570131257025063 -0.004034264013171196 -6.570315504423346
1628 -0.004036225867457688 -6.574167482892521 -0.004036667011678219 -6.574352171435024
1629 -0.004036282328888774 -6.578203765221409 -0.0040364523185417054 -6.578388623753566
1630 -0.004036752181127668 -6.5822405174025365 -0.004037880757823587 -6.582426504511389
1631 -0.004035951662808656 -6.5862764690653455 -0.004037342104129493 -6.586463846615518
1632 -0.004035700811073184 -6.590312169876419 -0.004038689634762704 -6.590502536250281
1633 -0.004036229779012501 -6.5943483996554315 -0.004034221358597279 -6.5945367576088785
1634 -0.004035997926257551 -6.598384397581689 -0.004041106207296252 -6.598577863816175
1635 -0.004036325449123979 -6.6024207230308125 -0.004037053743377328 -6.602614917559552
1636 -0.004035867447964847 -6.6064565904787775 -0.004033811949193477 -6.606648729508746
1637 -0.0040359417209401725 -6.610492532199718 -0.004033806128427386 -6.6106825356371735
1638 -0.0040363170439377425 -6.614528849243656 -0.004036926152184606 -6.614719461789358
1639 -0.004036326496861875 -6.6185651757405175 -0.004049198189750314 -6.618768659979108
1640 -0.00403601722791791 -6.622601192968435 -0.004035037662833929 -6.622803697641942
1641 -0.004036018019542098 -6.626637210987978 -0.0040359653299674395 -6.626839662971909
1642 -0.00403605627361685 -6.630673267261595 -0.004036036017350852 -6.63087569898926
1643 -0.004036014201119542 -6.634709281462714 -0.00403595429379493 -6.634911653283055
1644 -0.004036230663768947 -6.638745512126484 -0.004036104958504439 -6.638947758241559
1645 -0.00403623548336327 -6.642781747609847 -0.004035796108655632 -6.642983554350215
1646 -0.004036194528453052 -6.6468179421383 -0.00403603061567992 -6.647019584965895
1647 -0.004036160768009722 -6.65085410290631 -0.004035996738821268 -6.651055581704716
1648 -0.004036094201728702 -6.654890197108038 -0.004036551015451551 -6.655092132720167
1649 -0.004035995877347887 -6.658926192985386 -0.004034779872745276 -6.659126912592912
1650 -0.004035015613771975 -6.662961208599158 -0.004032626166008413 -6.66315953875892
1651 -0.004036054620519281 -6.666997263219677 -0.00403626929037273 -6.667195808049293
1652 -0.004031453980132937 -6.6710287171998095 -0.004043495864607394 -6.6712393039139
1653 -0.004036185308359563 -6.675064902508169 -0.004034051322378218 -6.675273355236278
1654 -0.004036001674830913 -6.6791009041830005 -0.004035770799964667 -6.679309126036243
1655 -0.004036132199689746 -6.68313703638269 -0.00403608768247068 -6.683345213718713
1656 -0.00403719290625304 -6.687174229288943 -0.004034349624998867 -6.687379563343712
1657 -0.004035938926972449 -6.691210168215916 -0.00403720922768116 -6.691416772571393
1658 -0.004036211594939232 -6.695246379810855 -0.004036072874441743 -6.695452845445835
1659 -0.00403629916254431 -6.6992826789733995 -0.004036392970010638 -6.699489238415845
1660 -0.004036166146397591 -6.703318845119797 -0.004035983933135867 -6.703525222348981
1661 -0.004036505124531686 -6.707355350244328 -0.004035905771888793 -6.70756112812087
1662 -0.004036148427985609 -6.711391498672314 -0.004035583673976361 -6.711596711794846
1663 -0.0040369543712586164 -6.715428453043573 -0.004041839996352792 -6.715638551791199
1664 -0.004036644357256591 -6.719465097400829 -0.0040387219283729795 -6.719677273719571
1665 -0.004036427219398319 -6.723501524620228 -0.004035787680186332 -6.723713061399757
1666 -0.004036572272889316 -6.7275380968931175 -0.004036840191110969 -6.727749901590868
1667 -0.004036201350390911 -6.731574298243508 -0.004036496253684163 -6.7317863978445525
1668 -0.0040359872626140715 -6.735610285506122 -0.004036759119480848 -6.735823156964034
1669 -0.004035706678405404 -6.739645992184528 -0.004034906602464616 -6.739858063566499
1670 -0.004036350594833493 -6.743682342779361 -0.00403632503002882 -6.7438943885965275
1671 -0.004036278696730733 -6.747718621476092 -0.004035720252431929 -6.747930108848959
1672 -0.004036463587544859 -6.751755085063636 -0.004036107636056841 -6.751966216485016
1673 -0.004036140930838883 -6.755791225994475 -0.004035857133567333 -6.756002073618584
1674 -0.004037836869247258 -6.759829062863722 -0.004044039268046617 -6.760046112886631
1675 -0.004036027588881552 -6.763865090452604 -0.00403644957114011 -6.764082562457771
1676 -0.0040362276369705795 -6.767901318089574 -0.004035893897525966 -6.768118456355297
1677 -0.004036359372548759 -6.771937677462123 -0.004036029404960573 -6.772154485760257
1678 -0.004036275600083172 -6.7759739530622065 -0.004035886935889721 -6.776190372696147
1679 -0.004036443028599024 -6.780010396090805 -0.004036436066962778 -6.780226808763111
1680 -0.004036188311874867 -6.78404658440268 -0.004035585885867476 -6.784262394648978
1681 -0.00403608379419893 -6.788082668196879 -0.0040403984021395445 -6.788302793051118
1682 -0.004036171291954815 -6.792118839488834 -0.004035717970691621 -6.79233851102181
1683 -0.00403635676484555 -6.79615519625368 -0.004036515555344522 -6.796375026577154
1684 -0.00403630118817091 -6.80019149744185 -0.0040361296851187944 -6.800411156262273
1685 -0.004036147170700133 -6.80422764461255 -0.004036762868054211 -6.804447919130327
1686 -0.004035444557666778 -6.808263089170217 -0.004038499994203448 -6.808486419124531
1687 -0.004036415042355657 -6.8122995042125725 -0.0040371724870055916 -6.812523591611536
1688 -0.004038765258155763 -6.816338269470728 -0.004028550977818668 -6.816552142589355
1689 -0.004036618513055146 -6.8203748879837836 -0.004035589285194874 -6.82058773187455
1690 -0.004036647151224315 -6.824411535135008 -0.0040364642161875965 -6.8246241960907374
1691 -0.00403644994366914 -6.828447985078677 -0.004037653491832316 -6.82866184958257
1692 -0.004035576153546572 -6.832483561232223 -0.004032275639474392 -6.832694125222044
1693 -0.004037578846327961 -6.836521140078551 -0.004040133208036423 -6.836734258430081
1694 -0.004036736441776156 -6.840557876520327 -0.004033650108613074 -6.840767908538694
1695 -0.0040363938547670845 -6.844594270375094 -0.004034721595235169 -6.844802630133929
1696 -0.004035678855143487 -6.848629949230237 -0.0040345863904803995 -6.848837216524409
1697 -0.004034867323935032 -6.852664816554173 -0.004033458675257862 -6.852870675199666
1698 -0.0040365386521443725 -6.856701355206317 -0.0040365722961723804 -6.856907247495839
1699 -0.004036799818277359 -6.8607381550245945 -0.00403697146102786 -6.860944218956867
1700 -0.00403686894569546 -6.86477502397029 -0.004036058089695871 -6.864980277046563
1701 -0.00403682489413768 -6.868811848864428 -0.004036344378255308 -6.869016621424818
1702 -0.004036926268599928 -6.872848775133027 -0.004031053907237947 -6.873047675332056
1703 -0.004036919120699168 -6.876885694253726 -0.004036055877804756 -6.8770837312098605
1704 -0.00403681667521596 -6.880922510928942 -0.004037094977684319 -6.881120826187545
1705 -0.00403485088609159 -6.884957361815033 -0.004047834197990596 -6.885168660385536
1706 -0.004036231385543943 -6.888993593200577 -0.004036307847127318 -6.889204968232663
1707 -0.004036462912335992 -6.893030056112913 -0.004036330431699753 -6.893241298664363
1708 -0.004036464868113399 -6.897066520981026 -0.00403643858153373 -6.897277737245897
1709 -0.004036391922272742 -6.901102912903299 -0.0040367270121350884 -6.901314464258032
1710 -0.004036470130085945 -6.905139383033385 -0.004036446427926421 -6.905350910685959
1711 -0.004036313644610346 -6.909175696677995 -0.004036643309518695 -6.909387553995478
1712 -0.004036543658003211 -6.913212240335998 -0.004036650899797678 -6.913424204895275
1713 -0.004036612040363252 -6.917248852376361 -0.004036858724430203 -6.917461063619705
1714 -0.004035741672851145 -6.9212845940492125 -0.004035843745805323 -6.921496907365511
1715 -0.004036289034411311 -6.925320883083624 -0.004036548128351569 -6.925533455493863
1716 -0.004036537487991154 -6.929357420571615 -0.00403721877373755 -6.9295706742676
1717 -0.004036741377785802 -6.933394161949401 -0.004036577302031219 -6.933607251569631
1718 -0.004036956513300538 -6.937431118462702 -0.00402931529097259 -6.937636566860604
1719 -0.004036059230566024 -6.941467177693268 -0.004031838988885284 -6.941668405849489
1720 -0.004036754346452653 -6.945503932039721 -0.0040369166526943445 -6.945705322502183
1721 -0.00403678638394922 -6.949540718423671 -0.004037785809487104 -6.9497431083116705
1722 -0.00403626118786633 -6.953576979611537 -0.004037971002981066 -6.953781079314652
1723 -0.00403642924502492 -6.957613408856561 -0.004036171454936266 -6.957817250769589
1724 -0.00403672312386334 -6.9616501319804245 -0.004035579157061875 -6.96185282992665
1725 -0.004035876388661564 -6.965686008369086 -0.004031152254901827 -6.965883982181552
1726 -0.00403705018106848 -6.969723058550154 -0.004038258432410657 -6.969922240613963
1727 -0.004036727757193148 -6.9737597863073475 -0.004036899562925101 -6.973959140176888
1728 -0.004037548834457993 -6.977797335141806 -0.004042612970806658 -6.978001753147694
1729 -0.004036936163902283 -6.981834271305708 -0.00403723765630275 -6.982038990803997
1730 -0.004036784148775041 -6.985871055454483 -0.004036645055748522 -6.986075635859746
1731 -0.004036862612701952 -6.9899079180671855 -0.004036742402240634 -6.990112378261986
1732 -0.004036572342738509 -6.993944490409924 -0.004036610387265683 -6.994148988649251
1733 -0.004036274692043662 -6.997980765101968 -0.004035162203945219 -6.998184150853197
1734 -0.004037542873993516 -7.002018307975961 -0.004036394273862242 -7.002220545127059
1735 -0.0040368011454120275 -7.006055109121373 -0.0040371371665969494 -7.006257682293656
1736 -0.004036957584321499 -7.0100920667056945 -0.004038034519180655 -7.010295716812837
1737 -0.004037064290605486 -7.0141291309963 -0.004044881951995194 -7.014340598764832
1738 -0.004036286566406489 -7.018165417562706 -0.004036281653679907 -7.018376880418512
1739 -0.004036615276709199 -7.022202032839415 -0.004036382306367159 -7.022413262724879
1740 -0.004036380467005074 -7.0262384133064195 -0.004037132696248591 -7.026450395421128
1741 -0.004036517394706607 -7.030274930701126 -0.004036564915440977 -7.030486960336569
1742 -0.004039161279797554 -7.0343140919809235 -0.0040373142110183835 -7.0345242745475876
1743 -0.004036333039402961 -7.038350425020327 -0.004036004911176861 -7.038560279458764
1744 -0.004036684217862785 -7.04238710923819 -0.004036629782058298 -7.042596909240823
1745 -0.004036583052948117 -7.046423692291138 -0.004037600941956043 -7.046634510182779
1746 -0.004036106541752816 -7.0504597988328905 -0.004038734547793865 -7.050673244730572
1747 -0.004036634159274399 -7.054496432992165 -0.004036697442643344 -7.054709942173216
1748 -0.00403582383878529 -7.058532256830951 -0.004034961573779583 -7.058744903746995
1749 -0.004035851662047207 -7.062568108492998 -0.004034018330276013 -7.062778922077271
1750 -0.0040366427507251505 -7.066604751243723 -0.00403583834413439 -7.066814760421406
1751 -0.0040357094956561925 -7.070640460739379 -0.004028779454529285 -7.070843539875935
1752 -0.0040369329508394 -7.0746773936902185 -0.004037320241332054 -7.0748808601172675
1753 -0.004036568570882082 -7.078713962261101 -0.004036843799985946 -7.078917703917253
1754 -0.004036985780112445 -7.082750948041213 -0.004036952788010239 -7.0829546567052635
1755 -0.0040407865308225155 -7.086791734572036 -0.004046985437162221 -7.087001642142425
1756 -0.004036492714658379 -7.0908282272866945 -0.004036543820984661 -7.09103818596341
1757 -0.00403665229678154 -7.094864879583476 -0.004036863334476948 -7.095075049297887
1758 -0.0040365742752328515 -7.0989014538587085 -0.0040365148335695265 -7.099111564131457
1759 -0.0040367597481235865 -7.102938213606832 -0.004036834626458585 -7.103148398757916
1760 -0.004036593367345631 -7.106974806974177 -0.004036657116375864 -7.107185055874291
1761 -0.004036478488706053 -7.111011285462883 -0.004036373598501087 -7.111221429472792
1762 -0.004036609153263271 -7.115047894616146 -0.004037187853828073 -7.11525861732662
1763 -0.0040375406853854654 -7.119085435301532 -0.0040356948971748356 -7.119294312223794
1764 -0.004036558256484568 -7.123121993558017 -0.00403679923620075 -7.123331111459995
1765 -0.004036646359600127 -7.127158639917616 -0.004036869364790618 -7.127367980824786
1766 -0.004036653763614595 -7.131195293681231 -0.004036429943516851 -7.131404410768303
1767 -0.004036560608074069 -7.135231854289305 -0.004035589005798102 -7.135439999774101
1768 -0.00403622342273593 -7.139268077712041 -0.004030857817269862 -7.139470857591371
1769 -0.004036749503575266 -7.143304827215616 -0.004037793120369315 -7.14350865071174
1770 -0.004036565986461937 -7.147341393202078 -0.004036947852000594 -7.147545598563741
1771 -0.004036850156262517 -7.151378243358341 -0.004036886175163091 -7.151582484738904
1772 -0.004036850621923804 -7.155415093980265 -0.004037030530162156 -7.155619515269065
1773 -0.004036749922670424 -7.159451843902936 -0.004036739049479365 -7.159656254318545
1774 -0.004037954215891659 -7.163489798118827 -0.004020610265433789 -7.163676864583978
1775 -0.004037418821826577 -7.167527216940654 -0.004037559148855507 -7.167714423732834
1776 -0.004037151415832341 -7.171564368356486 -0.004037578706629574 -7.171752002439463
1777 -0.0040372357238084074 -7.175601604080295 -0.004037321545183659 -7.175789323984647
1778 -0.004037171648815274 -7.17963877572911 -0.004036872345022857 -7.17982619632967
1779 -0.004037148063071072 -7.1836759237921815 -0.004037246946245432 -7.183863443275915
1780 -0.004037173674441874 -7.187713097466624 -0.004037459031678736 -7.187900902307594
1781 -0.004037017468363047 -7.191750114934987 -0.004038341762498021 -7.191939244070092
1782 -0.004037069040350616 -7.195787183975337 -0.00403616139665246 -7.195975405466744
1783 -0.0040372545598074796 -7.199824438535145 -0.004037523665465415 -7.2000129291322095
1784 -0.0040369976311922075 -7.203861436166337 -0.0040372801711782815 -7.204050209303388
1785 -0.004037124244496227 -7.2078985604108325 -0.004036633833311498 -7.208086843136699
1786 -0.00403721365146339 -7.211935774062296 -0.004036854114383459 -7.212123697251083
1787 -0.004036403354257345 -7.215972177416553 -0.0040312727680429815 -7.216154970019126
1788 -0.004037117189727724 -7.220009294606281 -0.004037578706629574 -7.220192548725755
1789 -0.004037031624466181 -7.224046326230747 -0.00403720154426992 -7.224229750270025
1790 -0.004037197097204626 -7.2280835233279515 -0.00403738624881953 -7.228267136518845
1791 -0.004037249577231705 -7.2321207729051835 -0.004037128644995391 -7.23230426516384
1792 -0.004037068970501423 -7.236157841875685 -0.00403597867116332 -7.236340243835004
1793 -0.004037209879606962 -7.240195051755292 -0.004036214668303728 -7.240376458503308
1794 -0.004038062272593379 -7.244233114027886 -0.004042515251785517 -7.244418973755093
1795 -0.004037095117382705 -7.248270209145269 -0.004037855425849557 -7.248456829180943
1796 -0.004036518116481602 -7.25230672726175 -0.0040340854320675135 -7.25249091461301
1797 -0.004037078795954585 -7.256343806057705 -0.004036874324083328 -7.256527788937094
1798 -0.0040367069654166695 -7.260380513023122 -0.004036053409799933 -7.260563842346894
1799 -0.004036505054682493 -7.264417018077805 -0.0040525810327380896 -7.264616423379632
1800 -0.004037011950276792 -7.2684540300280815 -0.004036467708647251 -7.268652891088279
1801 -0.00403660701122135 -7.2724906370393025 -0.004036802868358791 -7.272689693956638
1802 -0.00403665048070252 -7.276527287520005 -0.004036718024872243 -7.27672641198151
1803 -0.0040365984896197915 -7.280563886009625 -0.0040370231494307515 -7.280763435130941
1804 -0.0040365157183259726 -7.284600401727951 -0.004034812864847481 -7.284798247995789
1805 -0.004037280147895217 -7.288637681875846 -0.004040271695703268 -7.288838519691492
1806 -0.004035366233438253 -7.292673048109284 -0.004039025795646012 -7.292877545487138
1807 -0.004036401701159775 -7.296709449810444 -0.004034694936126471 -7.296912240423264
1808 -0.004036718606948852 -7.300746168417393 -0.00403600933495909 -7.300948249758223
1809 -0.004036823334172368 -7.304782991751566 -0.0040368333924561735 -7.3049850831506795
1810 -0.004036738467402756 -7.308819730218969 -0.004039113479666412 -7.309024196630346
1811 -0.004036413319408893 -7.312856143538378 -0.004036057856865227 -7.313060254487211
1812 -0.004036786407232285 -7.31689292994561 -0.0040367018897086385 -7.317096956376919
1813 -0.004036496998742223 -7.3209294269443514 -0.004036253876984119 -7.321133210253904
1814 -0.004036769201047718 -7.324966196145399 -0.004036641237325967 -7.325169851491229
1815 -0.004036309639923274 -7.329002505785323 -0.004037733981385827 -7.3292075854726155
1816 -0.004036730830557644 -7.333039236615881 -0.004036714090034366 -7.33324429956265
1817 -0.004036525194533169 -7.337075761810414 -0.004047201853245497 -7.337291501415895
1818 -0.0040368458954617385 -7.341112607705876 -0.004032399808056653 -7.3413239012239515
1819 -0.004036437091417611 -7.345149044797293 -0.004036263073794543 -7.345360164297746
1820 -0.004036565497517586 -7.3491856102948105 -0.00403621937148273 -7.349396383669229
1821 -0.0040369040565565225 -7.353222514351367 -0.004038296453654766 -7.353434680122884
1822 -0.004036395251750946 -7.357258909603118 -0.004031227924861014 -7.357465908047745
1823 -0.00403648444917053 -7.361295394052289 -0.004037216887809336 -7.361503124935554
1824 -0.004037734237499535 -7.365333128289788 -0.004020944889634848 -7.365524069825189
1825 -0.004037320567294955 -7.369370448857083 -0.004037868115119636 -7.369561937940309
1826 -0.0040370366303250195 -7.373407485487408 -0.004036796861328185 -7.373598734801637
1827 -0.004036784498021006 -7.377444269985429 -0.004036803985945881 -7.377635538787582
1828 -0.004037106060422957 -7.381481376045852 -0.004036922589875758 -7.381672461377458
1829 -0.004036889621056616 -7.385518265666909 -0.0040367772104218606 -7.3857092385878795
1830 -0.004036558233201504 -7.38955482390011 -0.004037144896574319 -7.389746383484454
1831 -0.004037546366453171 -7.393592370266563 -0.004037835448980331 -7.393784218933434
1832 -0.004038639087229967 -7.397631009353793 -0.004035335616208613 -7.397819554549643
1833 -0.00403708869125694 -7.40166809804505 -0.004036859143525362 -7.401856413693168
1834 -0.004036879609338939 -7.4057049776543895 -0.004036806570366025 -7.405893220263534
1835 -0.0040370425907894966 -7.409742020245179 -0.004037258168682456 -7.409930478432217
1836 -0.0040368687128648165 -7.413778888958044 -0.004036951577290893 -7.4139674300095075
1837 -0.004037025338038802 -7.4178159142960824 -0.004037189460359514 -7.418004619469867
1838 -0.004036979633383453 -7.421852893929466 -0.004037030041217804 -7.422041649511085
1839 -0.00403723930940032 -7.425890133238866 -0.00403399346396327 -7.426075642975048
1840 -0.004036543681286276 -7.429926676920152 -0.004039743379689753 -7.430115386354738
1841 -0.0040368337882682685 -7.43396351070842 -0.004036272503435611 -7.434151658858174
1842 -0.004036850412376225 -7.438000361120796 -0.004036775208078325 -7.4381884340662525
1843 -0.00403706266079098 -7.442037423781587 -0.004036055412143469 -7.442224489478396
1844 -0.004037182684987784 -7.446074606466574 -0.004037991305813194 -7.446262480784209
1845 -0.00403815081808716 -7.4501127572846615 -0.004037471278570593 -7.450299952062779
1846 -0.00403689059894532 -7.4541496478836065 -0.004036942915990949 -7.45433689497877
1847 -0.004036993510089815 -7.458186641393696 -0.004036456788890063 -7.45837335176766
1848 -0.004037026455625892 -7.4622236678493215 -0.004037143895402551 -7.462410495663063
1849 -0.004036985547281801 -7.466260653396604 -0.0040408682078123094 -7.466451363870875
1850 -0.004037127899937332 -7.470297781296541 -0.004039112618193031 -7.470490476489068
1851 -0.004036451783031225 -7.474334233079572 -0.004037455818615854 -7.474527932307684
1852 -0.0040367307839915155 -7.478370963863564 -0.004036720586009323 -7.478564652893693
1853 -0.004037848999723792 -7.482408812863288 -0.004059273633174598 -7.482623926526868
1854 -0.004036546777933836 -7.486445359641222 -0.0040358830709010364 -7.486659809597769
1855 -0.004036309849470854 -7.490481669490693 -0.004036283819004893 -7.490696093416774
1856 -0.004036269965581596 -7.494517939456275 -0.004036202537827193 -7.494732295954601
1857 -0.0040363837266340855 -7.498554323182908 -0.004036340513266623 -7.498768636467868
1858 -0.0040364998392760755 -7.502590823022184 -0.004036210291087627 -7.502804846758956
1859 -0.004036202142015099 -7.5066270251641996 -0.004036419675685465 -7.506841266434641
1860 -0.004036251408979297 -7.510663276573179 -0.0040360163198784 -7.510877282754519
1861 -0.004036470013670623 -7.5146997465868495 -0.004036387894302607 -7.514913670648822
1862 -0.004036461375653744 -7.518736207962503 -0.004036219418048858 -7.518949890066871
1863 -0.004036464332602918 -7.522772672295106 -0.004036645474843681 -7.5229865355417145
1864 -0.004036579187959433 -7.526809251483065 -0.00403630833607167 -7.527022843877786
1865 -0.0040362956002354625 -7.5308455470833 -0.004036811902187765 -7.531059655779973
1866 -0.00403641692828387 -7.534881964011584 -0.004035616177134216 -7.535095271957108
1867 -0.004036595532670617 -7.538918559544254 -0.004037647088989615 -7.539132919046097
1868 -0.004037239030003548 -7.5429557985742575 -0.004032607865519821 -7.543165526911618
1869 -0.004036454064771533 -7.546992252639029 -0.0040374514646828175 -7.5472029783763
1870 -0.004037640453316271 -7.551029893092346 -0.0040427300613373515 -7.551245708437638
1871 -0.004036423214711249 -7.555066316307057 -0.00403665928170085 -7.555282367719339
1872 -0.004036071733571589 -7.559102388040628 -0.004034778568893671 -7.559317146288232
1873 -0.004037099983543157 -7.563139488024172 -0.004038870218209922 -7.563356016506442
1874 -0.004036911181174219 -7.567176399205346 -0.00403574148658663 -7.567391757993029
1875 -0.004036489804275334 -7.5712128890096215 -0.004036031570285559 -7.571427789563314
1876 -0.0040383303305134175 -7.575251219340135 -0.004030828783288598 -7.575458618346603
1877 -0.004036254272796214 -7.579287473612931 -0.004035986145026982 -7.57949460449163
1878 -0.0040366377914324405 -7.583324111404363 -0.004036793648265302 -7.583531398139895
1879 -0.004036706546321512 -7.587360817950684 -0.004036572156473994 -7.587567970296369
1880 -0.004036541492678225 -7.591397359443363 -0.004037629114463925 -7.591605599410833
1881 -0.004037490743212402 -7.595434850186575 -0.004048533411696554 -7.5956541328225295
1882 -0.004036210733465851 -7.599471060920041 -0.004036030359566211 -7.599690163182096
1883 -0.0040364580694586035 -7.6035075189895 -0.004036166309379041 -7.603726329491475
1884 -0.004036908270791173 -7.607544427260291 -0.0040389472153037785 -7.607765276706779
1885 -0.00403563876170665 -7.611580066021998 -0.004042387148365379 -7.611807663855144
1886 -0.004036537697538733 -7.615616603719537 -0.004036702029407024 -7.615844365884551
1887 -0.00403628135100007 -7.619652885070537 -0.00403637713752687 -7.619880743022078
1888 -0.004037961107678711 -7.623690846178216 -0.00403318724129349 -7.623913930263371
1889 -0.004036787454970181 -7.627727633633186 -0.004035919439047575 -7.627949849702419
1890 -0.004036277555860579 -7.631763911189046 -0.004035244043916464 -7.631985093746335
1891 -0.00403362475335598 -7.635797535942403 -0.004050662531517446 -7.6360357562778525
1892 -0.004036405310034752 -7.639833941252437 -0.004036213690415025 -7.640071969968267
1893 -0.004036192456260324 -7.643870133708697 -0.00403610491193831 -7.644108074880205
1894 -0.004036234691739082 -7.647906368400436 -0.004036369430832565 -7.648144444311038
1895 -0.004036001744680107 -7.651942370145116 -0.004035812942311168 -7.652180257253349
1896 -0.004036069381982088 -7.6559784395270984 -0.00403605387546122 -7.65621631112881
1897 -0.004036308545619249 -7.660014748072718 -0.0040364790009334685 -7.660252790129744
1898 -0.004036487569101155 -7.664051235641819 -0.004035947890952229 -7.664288738020696
1899 -0.0040362496627494695 -7.668087485304568 -0.004036803497001529 -7.668325541517698
1900 -0.004036078695207834 -7.672123563999776 -0.004035994270816445 -7.672361535788514
1901 -0.004036129917949438 -7.676159693917725 -0.004035357548855245 -7.67639689333737
1902 -0.004036480211652815 -7.680196174129378 -0.004036436509341002 -7.680433329846711
1903 -0.004036343027837575 -7.6842325171572154 -0.004036452155560255 -7.684469782002271
1904 -0.0040362123399972916 -7.688268729497213 -0.004034668696112931 -7.6885044506983835
1905 -0.004036406497471034 -7.692305135994684 -0.0040366041474044325 -7.692541054845788
1906 -0.004036300303414464 -7.696341436298098 -0.004037965694442392 -7.69657902054023
1907 -0.004036119743250311 -7.7003775560413485 -0.004035567888058722 -7.700614588428288
1908 -0.004036240722052753 -7.704413796763402 -0.004037921247072518 -7.704652509675361
1909 -0.004036531480960548 -7.708450328244362 -0.004037163872271776 -7.7086896735476325
1910 -0.004035657574422658 -7.712485985818785 -0.0040401180507615205 -7.712729791598394
1911 -0.004036210244521499 -7.716522196063306 -0.004035916994325817 -7.71676570859272
1912 -0.004036420560441911 -7.720558616623748 -0.004035581136122346 -7.7208012897288425
1913 -0.00403663869947195 -7.72459525532322 -0.004035069840028882 -7.724836359568871
1914 -0.004036234063096345 -7.728631489386316 -0.004035840183496476 -7.7288721997523675
1915 -0.004036471317522228 -7.732667960703838 -0.004038647911511361 -7.732910847663879
1916 -0.004036378953605891 -7.736704339657444 -0.00403578239493072 -7.73694663005881
1917 -0.0040363291511312125 -7.740740668808575 -0.004035536269657314 -7.740982166328467
1918 -0.004036469245329499 -7.744777138053905 -0.0040363150648772715 -7.745018481393345
1919 -0.00403784962836653 -7.748814987682271 -0.004035367537289858 -7.749053848930634
1920 -0.004036601679399609 -7.752851589361671 -0.004036666615866125 -7.7530905155465
1921 -0.0040365791413933035 -7.756888168503065 -0.004036661935970187 -7.75712717748247
1922 -0.004036228079348803 -7.760924396582413 -0.004035939765162766 -7.761163117247633
1923 -0.004036689875647426 -7.764961086458061 -0.00403836842160672 -7.765201485669239
1924 -0.004036343959160149 -7.768997430417221 -0.004034421686083078 -7.7692359073553225
1925 -0.004036543681286276 -7.773033974098507 -0.00403646738268435 -7.773272374738007
1926 -0.00403546451125294 -7.777069438609759 -0.0040357568301260475 -7.777308131568133
1927 -0.004036591597832739 -7.781106030207592 -0.004036579770036042 -7.781344711338169
1928 -0.004036846267990768 -7.785142876475583 -0.0040383619954809545 -7.78538307333365
1929 -0.004036570293828845 -7.789179446769412 -0.004035529517568648 -7.789418602851218
1930 -0.004036472644656897 -7.793215919414069 -0.004037507018074394 -7.793456109869292
1931 -0.004036659118719399 -7.797252578532789 -0.004039121512323618 -7.797495231381616
1932 -0.004036146542057395 -7.801288725074847 -0.004034646763466298 -7.801529878145082
1933 -0.004036332480609417 -7.805325057555456 -0.004036227124743164 -7.8055661052698255
1934 -0.004035679576918483 -7.8093607371323746 -0.004037653561681509 -7.809603758831507
1935 -0.004036501282826066 -7.813397238415201 -0.00403613643720746 -7.8136398952687145
1936 -0.004036608920432627 -7.817433847335633 -0.004036338999867439 -7.817676234268582
1937 -0.004028467345051467 -7.8214623146806845 -0.004051305633038282 -7.82172753990162
1938 -0.004036086285486818 -7.825498400966171 -0.004036343772895634 -7.825763883674516
1939 -0.00403582991566509 -7.829534230881836 -0.004035846283659339 -7.829799729958175
1940 -0.004035897296853363 -7.83357012817869 -0.0040359838865697386 -7.833835713844745
1941 -0.004035972664132715 -7.837606100842822 -0.0040359053993597625 -7.837871619244105
1942 -0.004035949474200606 -7.841642050317023 -0.004036121559329331 -7.841907740803434
1943 -0.004036123771220446 -7.845678174088243 -0.004036162258125841 -7.84594390306156
1944 -0.0040361578576266766 -7.8497143319458695 -0.004036264773458242 -7.849980167835018
1945 -0.004036281583830714 -7.853750613529701 -0.004036532621830702 -7.854016700456849
1946 -0.00403586255852133 -7.857786476088222 -0.004036531713791191 -7.85805323217064
1947 -0.004035971267148853 -7.861822447355371 -0.004035811428911984 -7.862089043599552
1948 -0.004036349290981889 -7.865858796646353 -0.004036123258993029 -7.866125166858545
1949 -0.004036085586994887 -7.869894882233347 -0.004035605373792351 -7.870160772232337
1950 -0.004036181326955557 -7.873931063560303 -0.0040364022832363846 -7.874197174515573
1951 -0.004036271455697715 -7.877967335016001 -0.004035831522196531 -7.87823300603777
1952 -0.004036089405417442 -7.882003424421418 -0.0040292664198204875 -7.882262272457591
1953 -0.0040362208848819135 -7.8860396453063 -0.004037387878634035 -7.886299660336225
1954 -0.004036292689852417 -7.890075937996152 -0.004036286426708102 -7.890335946762933
1955 -0.004036463284865022 -7.894112401281017 -0.004036459233611822 -7.894372405996545
1956 -0.004036242398433388 -7.89814864367945 -0.004037751583382487 -7.898410157579928
1957 -0.004036199068650603 -7.902184842748101 -0.004036193434149027 -7.902446351014077
1958 -0.004036468314006924 -7.906221311062108 -0.004036514274775982 -7.906482865288853
1959 -0.0040362812113016846 -7.9102575922734095 -0.004036486707627773 -7.910519351996481
1960 -0.004037060425616801 -7.914294652699026 -0.00404261143412441 -7.9145619634306055
1961 -0.004036766570061445 -7.918331419269088 -0.004036432923749089 -7.918598396354355
1962 -0.004036485566757619 -7.922367904835846 -0.004036602075211703 -7.922634998429567
1963 -0.004036361118778586 -7.926404265954624 -0.004036760004237294 -7.9266717584338044
1964 -0.004035952431149781 -7.930440218385774 -0.004035400040447712 -7.930707158474252
1965 -0.004036096390336752 -7.934476314776111 -0.004038208094425499 -7.934745366568678
1966 -0.004036103701218962 -7.93851241847733 -0.004036726779304445 -7.9387820933479825
1967 -0.004034713539294898 -7.942547132016625 -0.004037776915356517 -7.942819870263339
1968 -0.004036358068697154 -7.946583490085323 -0.004035723302513361 -7.946855593565852
1969 -0.004036483517847955 -7.950619973603171 -0.0040361936902627345 -7.950891787256115
1970 -0.004036247148178518 -7.95465622075135 -0.004035849217325449 -7.954927636473441
1971 -0.004036454576998949 -7.958692675328349 -0.0040363306412473324 -7.958963967114688
1972 -0.004036626848392189 -7.962729302176741 -0.0040316322119906545 -7.962995599326678
1973 -0.004036653530783951 -7.966765955707525 -0.004038088605739176 -7.9670336879324175
1974 -0.0040351706324145194 -7.97080112633994 -0.00404219008050859 -7.971075878012926
1975 -0.004036695323884487 -7.974837821663825 -0.004036513832397759 -7.975112391845324
1976 -0.004036287753842771 -7.978874109417668 -0.004036693461239338 -7.979149085306564
1977 -0.004035407537594437 -7.982909516955263 -0.00402766193728894 -7.983176747243853
1978 -0.004036546731367707 -7.986946063686631 -0.004036879097111523 -7.9872136263409645
1979 -0.004036624100990593 -7.990982687787621 -0.004036885732784867 -7.99125051207375
1980 -0.004037077235989272 -7.995019765023611 -0.004050757642835379 -7.995301269716585
1981 -0.004036307008937002 -7.999056072032547 -0.004036038997583091 -7.999337308714168
1982 -0.004036343796178699 -8.003092415828727 -0.004036139929667115 -8.003373448643835
1983 -0.0040362919447943565 -8.007128707773521 -0.004036440467461944 -8.007409889111297
1984 -0.004036440956406295 -8.011165148729928 -0.004036227124743164 -8.01144611623604
1985 -0.004036394786089659 -8.015201543516017 -0.004036107007414103 -8.015482223243454
1986 -0.004036559746600688 -8.019238103262618 -0.004035450820811093 -8.019517674064266
1987 -0.004035935737192631 -8.02327403899981 -0.004037119820713997 -8.02355479388498
1988 -0.004036197043024004 -8.027310236042835 -0.004036912322044372 -8.027591706207025
1989 -0.004036115505732596 -8.031346351548567 -0.004034374561160803 -8.031626080768186
1990 -0.0040366339264437555 -8.03538298547501 -0.004037429485470057 -8.035663510253656
1991 -0.004037923668511212 -8.039420909143521 -0.0040420715929940345 -8.03970558184665
1992 -0.004036754509434104 -8.043457663652955 -0.004040427203290164 -8.04374600904994
1993 -0.004035921394824981 -8.04749358504778 -0.004034956521354616 -8.047780965571295
1994 -0.004036501585505903 -8.051530086633287 -0.0040423666359856725 -8.051823332207281
1995 -0.0040361321531236175 -8.05556621878641 -0.004032333800569177 -8.05585566600785
1996 -0.004036367917433381 -8.059602586703843 -0.004035524884238839 -8.05989119089209
1997 -0.004036154877394438 -8.063638741581237 -0.00403546430170536 -8.063926655193795
1998 -0.004035801463760436 -8.067674543044998 -0.0040312036871910095 -8.067957858880986
1999 -0.004036668152548373 -8.071711211197545 -0.004036957188509405 -8.071994816069495
2000 -0.004036418325267732 -8.075747629522812 -0.0040364722488448026 -8.07603128831834
