# Supplementary material for: Learning nonequilibrium statistical mechanics and dynamical phase transitions
Source: Nat Commun. 2024 Feb 6;15:1117. doi: 10.1038/s41467-024-45172-8 (PMC10847122; doi:10.1038/s41467-024-45172-8)
Supplement: Supplementary file 4 — Supplementary Data 1 [file 41467_2024_45172_MOESM4_ESM.zip › DPT-main/PlotTemplate/plot_KL_divergence/out/finite_time/SE/L4_D2W32K5_E100BS1k/logs-1.95/log.txt]

1 -0.00363136176019907 -0.00363136176019907 -0.0036323679029010235 -0.0036323679029010235
2 -0.003633436479140073 -0.007264798239339143 -0.0036336727207526565 -0.00726604062365368
3 -0.0036294192541390657 -0.010894217493478209 -0.0036295865778811277 -0.010895627201534808
4 -0.0036292930250056087 -0.014523510518483818 -0.0036295270547270775 -0.014525154256261885
5 -0.0036303430330008267 -0.018153853551484644 -0.0036306422553025186 -0.018155796511564404
6 -0.0036305117420852183 -0.021784365293569863 -0.0036307207890786232 -0.021786517300643026
7 -0.0036267040413804352 -0.025411069334950298 -0.003626697708386928 -0.025413215009029953
8 -0.0036262981593608856 -0.029037367494311184 -0.00362661067629233 -0.029039825685322283
9 -0.003625266847666353 -0.03266263434197754 -0.0036257377243600784 -0.03266556340968236
10 -0.003624933131504804 -0.03628756747348234 -0.0036246593459509312 -0.03629022275563329
11 -0.0036285509704612195 -0.03991611844394356 -0.0036287280381657183 -0.03991895079379901
12 -0.003626925603020936 -0.0435430440469645 -0.0036270131589844824 -0.04354596395278349
13 -0.0036261164816096423 -0.04716916052857414 -0.0036263594287447632 -0.047172323381528256
14 -0.0036242596921510994 -0.050793420220725236 -0.003623721876647323 -0.050796045258175576
15 -0.003625872521661222 -0.05441929274238646 -0.0036263088462874294 -0.05442235410446301
16 -0.003624974808190018 -0.05804426755057648 -0.003625417163129896 -0.058047771267592904
17 -0.0036236802698113024 -0.06166794782038778 -0.003625557653140277 -0.061673328920733184
18 -0.0036219597212038936 -0.06528990754159167 -0.003620432410389185 -0.06529376133112237
19 -0.0036223620292730628 -0.06891226957086473 -0.003621496097184718 -0.06891525742830709
20 -0.003617398056667298 -0.07252966762753203 -0.0036238853354007006 -0.07253914276370779
21 -0.003621661360375583 -0.07615132898790762 -0.0036223736009560526 -0.07616151636466384
22 -0.003621371102053672 -0.07977270008996129 -0.0036230181460268794 -0.07978453451069072
23 -0.0036215729429386555 -0.08339427303289995 -0.003618254710454494 -0.0834027892211452
24 -0.003609374677762389 -0.08700364771066234 -0.003642812208272517 -0.08704560142941772
25 -0.003622994408942759 -0.0906266421196051 -0.003621910454239696 -0.09066751188365742
26 -0.003620298742316663 -0.09424694086192176 -0.00362036261940375 -0.09428787450306117
27 -0.0036173357046209277 -0.09786427656654269 -0.0036149379215203226 -0.09790281242458149
28 -0.0036194161279127003 -0.10148369269445538 -0.003619101573713124 -0.1015219139982946
29 -0.003632631280925125 -0.10511632397538051 -0.0036481629707850517 -0.10517007696907965
30 -0.0036158997332677244 -0.10873222370864824 -0.0036158728064037858 -0.10878594977548343
31 -0.0036166752222925426 -0.11234889893094079 -0.0036178223788738252 -0.11240377215435726
32 -0.0036186032113619147 -0.1159675021423027 -0.003620857011992484 -0.11602462916634974
33 -0.0036162332049570977 -0.1195837353472598 -0.0036177731119096277 -0.11964240227825937
34 -0.003617609350476414 -0.12320134469773622 -0.0036235110135748984 -0.12326591329183427
35 -0.00361847102176398 -0.1268198157195002 -0.0035789011279121043 -0.12684481441974638
36 -0.003617424424737692 -0.1304372401442379 -0.003619278490077704 -0.13046409290982408
37 -0.003617759863846004 -0.1340550000080839 -0.003618624061346054 -0.13408271697117013
38 -0.003615206410177052 -0.13767020641826094 -0.003616318549029529 -0.13769903552019966
39 -0.003618492791429162 -0.14128869920969012 -0.003616592870093882 -0.14131562839029355
40 -0.00361466845497489 -0.144903367664665 -0.0036128875450231134 -0.14492851593531667
41 -0.0036193433101288975 -0.1485227109747939 -0.0036148817162029445 -0.1485433976515196
42 -0.003617189545184374 -0.15213990051997825 -0.003607801825273782 -0.1521511994767934
43 -0.0036296371137723325 -0.1557695376337506 -0.003643422934692353 -0.15579462241148576
44 -0.003615603921934962 -0.15938514155568556 -0.003613370400853455 -0.15940799281233922
45 -0.003604166046716273 -0.16298930760240182 -0.0036771544138900934 -0.16308514722622933
46 -0.0036117455805651844 -0.166601053182967 -0.0036123776342719795 -0.1666975248605013
47 -0.0036108942702412607 -0.17021194745320825 -0.0036113895941525696 -0.17030891445465388
48 -0.003611857967916876 -0.17382380542112513 -0.0036130894673988222 -0.1739220039220527
49 -0.0036138793220743537 -0.1774376847431995 -0.003608780389185995 -0.1775307843112387
50 -0.0036114622140303253 -0.18104914695722982 -0.0036119612515904008 -0.1811427455628291
51 -0.003611596382688731 -0.18466074333991855 -0.003693506121635437 -0.18483625168446455
52 -0.003609051206149161 -0.1882697945460677 -0.003607762965839356 -0.18844401465030391
53 -0.003611097182147205 -0.1918808917282149 -0.003613065427634865 -0.19205708007793879
54 -0.0036096154944971204 -0.19549050722271202 -0.003607395477592945 -0.19566447555553174
55 -0.0036115598981268705 -0.1991020671208389 -0.0036063440493308008 -0.19927081960486254
56 -0.0036110635148361324 -0.20271313063567503 -0.003611744218505919 -0.20288256382336844
57 -0.0036078979377634824 -0.2063210285734385 -0.0035879574599675832 -0.20647052128333604
58 -0.0036114868707954884 -0.209932515444234 -0.0036108408006839455 -0.21008136208401998
59 -0.0036109876004047693 -0.21354350304463876 -0.0036134570254944265 -0.2136948191095144
60 -0.0036102406214922667 -0.21715374366613102 -0.003610316384583712 -0.2173051354940981
61 -0.0036103214486502113 -0.22076406511478122 -0.0036100958823226392 -0.22091523137642075
62 -0.0036083850194700063 -0.22437245013425122 -0.003602036612574011 -0.22451726798899477
63 -0.0036092384718358515 -0.22798168860608709 -0.0036135912174358963 -0.22813085920643067
64 -0.0036099259508773685 -0.23159161455696445 -0.003606888954527676 -0.23173774816095835
65 -0.003609298379160464 -0.2352009129361249 -0.0036066308384761214 -0.23534437899943447
66 -0.003611199569422752 -0.23881211250554765 -0.003608099021948874 -0.23895247802138334
67 -0.00359739224659279 -0.24240950475214043 -0.0036775141139514743 -0.24262999213533482
68 -0.003607238212134689 -0.24601674296427511 -0.0036073632421903313 -0.24623735537752514
69 -0.0036092183901928363 -0.24962596135446796 -0.0036080020247027276 -0.24984535740222788
70 -0.003607462882064283 -0.2532334242365322 -0.0036120286793448033 -0.2534573860815727
71 -0.0036084122955799105 -0.2568418365321121 -0.003608454833738506 -0.2570658409153112
72 -0.003608389804139733 -0.26045022633625187 -0.003608132165390998 -0.2606739730807022
73 -0.00360784592339769 -0.26405807225964956 -0.0036058643949218095 -0.26427983747562406
74 -0.003605357534252107 -0.2676634297939017 -0.0035866643418557944 -0.26786650181747984
75 -0.0036084504914470016 -0.27127188028534865 -0.0036067305132746696 -0.2714732323307545
76 -0.0036074733012355863 -0.2748793535865842 -0.003607354243285954 -0.27508058657404044
77 -0.003610217047389597 -0.27848957063397384 -0.003600439033471048 -0.2786810256075115
78 -0.00359979021595791 -0.28208936084993175 -0.003532169386744499 -0.282213194994256
79 -0.0036103071877732875 -0.285699668037705 -0.003608132991939783 -0.2858213279861958
80 -0.003610250470228493 -0.28930991850793353 -0.0036095370538532733 -0.28943086504004906
81 -0.003610506618861109 -0.2929204251267946 -0.0036102920188568533 -0.29304115705890593
82 -0.003611274401191622 -0.29653169952798625 -0.0036114272777922453 -0.29665258433669817
83 -0.0036118304007686673 -0.3001435299287549 -0.003612178424373269 -0.30026476276107145
84 -0.0036092132446356117 -0.3037527431733905 -0.0036112385569140315 -0.3038760013179855
85 -0.0036088383989408613 -0.3073615815723314 -0.003610569459851831 -0.3074865707778373
86 -0.003610503987874836 -0.3109720855602062 -0.003609083010815084 -0.3110956537886524
87 -0.003609513002447784 -0.314581598562654 -0.0036074584699235857 -0.314703112258576
88 -0.0036080193473026156 -0.3181896179099566 -0.0036074429634027185 -0.3183105552219787
89 -0.0036100813769735394 -0.32179969928693014 -0.003609687148127705 -0.3219202423701064
90 -0.00361302251694724 -0.32541272180387737 -0.0035823954036459326 -0.3255026377737523
91 -0.0036068891757167878 -0.32901961097959415 -0.003606811398640275 -0.3291094491723926
92 -0.0036110267043113708 -0.3326306376839055 -0.0036106155370362104 -0.33272006470942883
93 -0.0036108517670072615 -0.33624148945091276 -0.003610591939650476 -0.3363306566490793
94 -0.0036113746580667795 -0.3398528641089795 -0.0036122961435467007 -0.339942952792626
95 -0.0036107003572396932 -0.34346356446621923 -0.00361138986190781 -0.3435543426545338
96 -0.003605924500152469 -0.3470694889663717 -0.0036233872058801355 -0.3471777298604139
97 -0.0036102173966355623 -0.35067970636300727 -0.0036109086475335063 -0.3507886385079474
98 -0.003604694805108011 -0.35428440116811527 -0.003607323777396232 -0.35439596228534365
99 -0.0036093337927013635 -0.3578937349608166 -0.003611756442114711 -0.35800771872745835
100 -0.003608919191174209 -0.36150265415199084 -0.003606893273536116 -0.3616146120009945
101 -0.003607184928841889 -0.3651098390808327 -0.0036182263866066933 -0.3652328383876012
102 -0.0036091129062697292 -0.3687189519871025 -0.003608078311663121 -0.3688409166992643
103 -0.0035971884266473354 -0.37231614041374983 -0.0035842547542415558 -0.37242517145350584
104 -0.0036099627497605978 -0.37592610316351044 -0.003608944755978882 -0.37603411620948474
105 -0.0036088679218664764 -0.3795349710853769 -0.0036128853098489344 -0.37964700151933367
106 -0.003607808821834624 -0.3831427799072116 -0.003608950588386506 -0.3832559521077202
107 -0.003607277397532016 -0.3867500573047436 -0.0036065119900740685 -0.38686246409779423
108 -0.0036082843085750937 -0.39035834161331867 -0.0036001284373924137 -0.39046259253518667
109 -0.0036067090928554534 -0.3939650507061741 -0.003599589294753969 -0.3940621818299406
110 -0.003609857871197164 -0.39757490857737127 -0.0036087655578739943 -0.3976709473878146
111 -0.003609024826437235 -0.4011839334038085 -0.003609163884539157 -0.40128011127235375
112 -0.0036092361202463507 -0.4047931695240548 -0.003608486079610884 -0.40488859735196464
113 -0.003608206519857049 -0.40840137604391186 -0.0036083561484701932 -0.40849695350043486
114 -0.0036091240239329637 -0.41201050006784484 -0.003611349512357265 -0.4121083030127921
115 -0.003610250470228493 -0.41562075053807335 -0.003612457134295255 -0.41572076014708736
116 -0.00360842834925279 -0.41922917888732614 -0.003608860052190721 -0.4193296201992781
117 -0.003607964771799743 -0.4228371436591259 -0.0036085234489291905 -0.4229381436482073
118 -0.003607595374342054 -0.42644473903346797 -0.00360950828762725 -0.42654765193583455
119 -0.003609889617655426 -0.43005462865112337 -0.003615213430020958 -0.4301628653658555
120 -0.0036084005027078093 -0.4336630291538312 -0.0036084216088056566 -0.43377128697466116
121 -0.0036030262243002655 -0.43726605537813146 -0.003611663752235472 -0.43738295072689665
122 -0.0036076572723686695 -0.4408737126505001 -0.003604422288481146 -0.44098737301537777
123 -0.003608582681044936 -0.44448229533154504 -0.0036062377388589085 -0.4445936107542367
124 -0.0036034011631272734 -0.44808569649467234 -0.0036236961139366032 -0.4482173068681733
125 -0.0036057272693142293 -0.4516914237639866 -0.0036048242822289468 -0.45182213115040226
126 -0.0036060328362509607 -0.4552974566002375 -0.0036049231886863707 -0.45542705433908864
127 -0.0036062534898519518 -0.45890371009008946 -0.003607624757569283 -0.4590346790966579
128 -0.0036283970926888286 -0.46253210718277826 -0.0036835243576206268 -0.46271820345427855
129 -0.003606665157712996 -0.4661387723404913 -0.003605461085680872 -0.46632366453995944
130 -0.003604815329890698 -0.469743587670382 -0.0036055746604688466 -0.4699292392004283
131 -0.0036054798401892185 -0.4733490675105712 -0.003605546080507338 -0.4735347852809356
132 -0.0036046486813575028 -0.4769537161919287 -0.003604616783559322 -0.47713940206449496
133 -0.0036058117286302148 -0.48055952792055895 -0.003607078059576452 -0.4807464801240714
134 -0.0036046499270014467 -0.4841641778475604 -0.0036049977876245975 -0.48435147791169597
135 -0.003605753183364868 -0.48776993103092525 -0.003607471659779549 -0.4879589495714755
136 -0.003607670252677053 -0.4913776012836023 -0.0036004347261041404 -0.49155938429757967
137 -0.0036053806194104253 -0.4949829819030127 -0.00360197409754619 -0.4951613583951259
138 -0.0036026514950208365 -0.4985856333980335 -0.0035876504960469903 -0.49874900889117285
139 -0.0036057165474630893 -0.5021913499454966 -0.0036053017363883557 -0.5023543106275612
140 -0.0036060031154192982 -0.5057973530609159 -0.0036067165317945184 -0.5059610271593558
141 -0.0035993302590213716 -0.5093966833199373 -0.0035415494348853827 -0.5095025765942411
142 -0.003608393820468336 -0.5130050771404056 -0.0036130930297076703 -0.5131156696239488
143 -0.0036071810987778007 -0.5166122582391833 -0.00360796736786142 -0.5167236369918102
144 -0.0036070438800379634 -0.5202193021192213 -0.003607075323816389 -0.5203307123156267
145 -0.003607507306151092 -0.5238268094253724 -0.003607592557091266 -0.523938304872718
146 -0.0036070886766538025 -0.5274338981020262 -0.003608640725724399 -0.5275469455984424
147 -0.0036046495428308845 -0.5310385476448571 -0.0036318695289082824 -0.5311788151273507
148 -0.003605973266530782 -0.5346445209113879 -0.003605874232016504 -0.5347846893593672
149 -0.003606519801542163 -0.5382510407129301 -0.0036058096564374866 -0.5383904990158047
150 -0.0036055004806257785 -0.5418565411935559 -0.0036089265253394843 -0.5419994255411442
151 -0.003604360297322273 -0.5454609014908781 -0.003612322034314275 -0.5456117475754585
152 -0.0036063544102944434 -0.5490672559011726 -0.003610641497652978 -0.5492223890731115
153 -0.0036066256812773644 -0.5526738815824499 -0.003608609107322991 -0.5528309981804345
154 -0.0036053678253665567 -0.5562792494078165 -0.0035912473686039448 -0.5564222455490384
155 -0.0036068938206881285 -0.5598861432285046 -0.0036076622898690404 -0.5600299078389075
156 -0.0036065019434317947 -0.5634926451719364 -0.0036042922758497296 -0.5636342001147572
157 -0.003607810358516872 -0.5671004555304533 -0.0036143788252957164 -0.5672485789400529
158 -0.0036066102795302866 -0.5707070658099835 -0.0036060750484466554 -0.5708546539884995
159 -0.0036105260252952574 -0.5743175918352788 -0.0035996218328364195 -0.574454275821336
160 -0.0036054326919838786 -0.5779230245272626 -0.0035977135412395 -0.5780519893625755
161 -0.003606933250557631 -0.5815299577778202 -0.0036055004573427142 -0.5816574898199183
162 -0.0036015525460243226 -0.5851315103238446 -0.0035916918655857443 -0.585249181685504
163 -0.003606672352179885 -0.5887381826760245 -0.0036102777346968653 -0.5888594594202009
164 -0.0036016587167978288 -0.5923398413928224 -0.003608152980450541 -0.5924676124006515
165 -0.003614621504675597 -0.595954462897498 -0.0036481432151049377 -0.5961157556157565
166 -0.0036054799566045403 -0.5995599428541025 -0.003604731580708176 -0.5997204871964646
167 -0.003604619484394789 -0.6031645623384974 -0.003606047248467803 -0.6033265344449324
168 -0.003605754964519292 -0.6067703173030167 -0.003604837192688137 -0.6069313716376206
169 -0.0036053395248018204 -0.6103756568278185 -0.0036113099195063114 -0.6105426815571269
170 -0.0036051303730346264 -0.6139807872008531 -0.003605345997493714 -0.6141480275546206
171 -0.0036072995397262277 -0.6175880867405794 -0.003591394319664687 -0.6177394218742853
172 -0.0036044778767973184 -0.6211925646173767 -0.0036056815646588803 -0.6213451034389442
173 -0.0036061268066987394 -0.6247986914240754 -0.003604724886827171 -0.6249498283257714
174 -0.003605003817938268 -0.6284036952420137 -0.00360521957045421 -0.6285550478962256
175 -0.0036049669841304423 -0.6320086622261442 -0.003606381837744266 -0.6321614297339699
176 -0.0036061034421436488 -0.6356147656682878 -0.0035903434385545553 -0.6357517731725245
177 -0.003605101606808603 -0.6392198672750964 -0.0036048492882400753 -0.6393566224607646
178 -0.0036051331320777536 -0.6428250004071742 -0.0036056834273040296 -0.6429623058880687
179 -0.003605362633243203 -0.6464303630404173 -0.003605682554189116 -0.6465679884422578
180 -0.0036073519731871784 -0.6500377150136045 -0.00359808758366853 -0.6501660760259264
181 -0.003605815873015672 -0.6536435308866202 -0.0036049182759597897 -0.6537709943018861
182 -0.00360550134209916 -0.6572490322287193 -0.0036057804827578366 -0.657376774784644
183 -0.0036058730212971566 -0.6608549052500164 -0.0035926026641391216 -0.660969377448783
184 -0.0036016901838593187 -0.6644565954338758 -0.0036143669625744224 -0.6645837444113575
185 -0.003605609433725476 -0.6680622048676013 -0.0036068669985979797 -0.6681906114099555
186 -0.0036054998636245728 -0.6716677047312258 -0.0036048548994585873 -0.6717954663094141
187 -0.0036056269076652826 -0.6752733316388911 -0.003606931411195546 -0.6754023977206096
188 -0.00360234254039824 -0.6788756741792894 -0.0036139247473329305 -0.6790163224679425
189 -0.0036053301999345424 -0.682481004379224 -0.003605258569587022 -0.6826215810375296
190 -0.003605578583665192 -0.6860865829628892 -0.0036050440394319594 -0.6862266250769615
191 -0.003614812181331217 -0.6897013951442204 -0.0035922436392866073 -0.6898188687162481
192 -0.0036059534410014748 -0.6933073485852218 -0.00360717901494354 -0.6934260477311917
193 -0.00360547088785097 -0.6969128194730728 -0.003605824266560376 -0.6970318719977521
194 -0.0036052387207746507 -0.7005180581938475 -0.0036057841847650708 -0.7006376561825172
195 -0.0036044705891981723 -0.7041225287830457 -0.0036044043372385204 -0.7042420605197557
196 -0.0035995076410472392 -0.7077220364240929 -0.003652580454945564 -0.7078946409747012
197 -0.003603488241788 -0.711325524665881 -0.003603019518777728 -0.711497660493479
198 -0.003604092460591346 -0.7149296171264723 -0.0036038832971826197 -0.7151015437906616
199 -0.0036039978731423616 -0.7185336149996147 -0.003604056453332305 -0.7187056002439939
200 -0.003604240843560547 -0.7221378558431752 -0.003603323281276971 -0.7223089235252709
201 -0.0036039667669683696 -0.7257418226101436 -0.003604519460350275 -0.7259134429856211
202 -0.0036043582251295446 -0.7293461808352731 -0.0036039016908034683 -0.7295173446764246
203 -0.00360386153915897 -0.7329500423744321 -0.003604992188047618 -0.7331223368644723
204 -0.0036050388822332024 -0.7365550812566652 -0.0036239715060219168 -0.7367463083704942
205 -0.003604559705127031 -0.7401596409617923 -0.0036047105793841185 -0.7403510189498783
206 -0.0036037127138115466 -0.7437633536756039 -0.0036026779212988912 -0.7439536968711772
207 -0.0036046144785359504 -0.7473679681541399 -0.003610460215713829 -0.7475641570868911
208 -0.003604050911962986 -0.7509720190661029 -0.003603560104966164 -0.7511677171918573
209 -0.0036036312812939286 -0.7545756503473968 -0.003604260494466871 -0.7547719776863241
210 -0.003601830895058811 -0.7581774812424557 -0.003606127598322928 -0.758378105284647
211 -0.0036042927647940816 -0.7617817740072498 -0.0036043824977241455 -0.7619824877823711
212 -0.0036030022893100977 -0.7653847762965599 -0.003601620637346059 -0.7655841084197171
213 -0.0036001312080770733 -0.768984907504637 -0.003589091682806611 -0.7691732001025238
214 -0.0036040290724486113 -0.7725889365770856 -0.00360452716704458 -0.7727777272695684
215 -0.0036039435304701327 -0.7761928801075557 -0.003604934946633875 -0.7763826622162022
216 -0.0036048175068572165 -0.779797697614413 -0.0036079826415516434 -0.7799906448577538
217 -0.003604066628031433 -0.7834017642424445 -0.0036136234295554457 -0.7836042682873092
218 -0.003603533247951418 -0.7870052974903958 -0.0036021102918311954 -0.7872063785791404
219 -0.003603914484847337 -0.7906092119752431 -0.0036031189374625683 -0.790809497516603
220 -0.0036019262042827904 -0.7942111381795259 -0.0035976923303678633 -0.7944071898469709
221 -0.0036037066020071507 -0.7978148447815331 -0.003602031385526061 -0.798009221232497
222 -0.0036041754996404053 -0.8014190202811735 -0.003605126787442714 -0.8016143480199397
223 -0.0036037061479873957 -0.805022726429161 -0.003612703015096486 -0.8052270510350362
224 -0.003603661875240505 -0.8086263883044015 -0.0036048359470441937 -0.8088318869820804
225 -0.003604826156515628 -0.8122312144609171 -0.0035987654817290606 -0.8124306524638095
226 -0.003603259997908026 -0.8158344744588251 -0.0036056701792404056 -0.8160363226430499
227 -0.003603332967031747 -0.8194378074258568 -0.0036031630355864764 -0.8196394856786364
228 -0.0036035664030350744 -0.8230413738288919 -0.00360655402764678 -0.8232460397062832
229 -0.0036049278220161795 -0.826646301650908 -0.0036035436089150606 -0.8268495833151982
230 -0.0036036827485077085 -0.8302499843994158 -0.0036025145440362395 -0.8304520978592345
231 -0.003611252608243376 -0.8338612370076591 -0.003641195816453546 -0.834093293675688
232 -0.0036036518402397634 -0.8374648888478989 -0.0036036954959854485 -0.8376969891716735
233 -0.0036027359310537577 -0.8410676247789527 -0.0036022292100824417 -0.8412992183817559
234 -0.003603281616233289 -0.8446709063951859 -0.0036017662612721326 -0.8449009846430281
235 -0.0036036800127476456 -0.8482745864079336 -0.003605752205476165 -0.8485067368485043
236 -0.0036046676454134286 -0.8518792540533471 -0.0035928809083998203 -0.8520996177569041
237 -0.0036034850520081816 -0.8554827391053552 -0.003604584478307515 -0.8557042022352116
238 -0.003603805846069008 -0.8590865449514242 -0.0036044971202500165 -0.8593086993554616
239 -0.003601203253492713 -0.8626877482049169 -0.0036073242430575193 -0.8629160235985192
240 -0.0036011171643622218 -0.8662888653692791 -0.0036146705620922147 -0.8665306941606113
241 -0.0036035415949299933 -0.8698924069642091 -0.003602198720909655 -0.870132892881521
242 -0.003602842625696212 -0.8734952495899053 -0.003602254868019372 -0.8737351477495403
243 -0.0036031590192578734 -0.8770984086091632 -0.003601992572657764 -0.8773371403221981
244 -0.0036018670769408347 -0.8807002756861041 -0.0036041442304849624 -0.8809412845526831
245 -0.0036033431766554712 -0.8843036188627595 -0.0036017010454088448 -0.8845429855980919
246 -0.003603345493320376 -0.88790696435608 -0.00360389236593619 -0.888146877964028
247 -0.003604183066636324 -0.8915111474227163 -0.00360089517198503 -0.891747773136013
248 -0.003603718779049814 -0.8951148662017662 -0.0036042514140717683 -0.8953520245500848
249 -0.003603694506455213 -0.8987185607082214 -0.0036021330859512092 -0.898954157636036
250 -0.0036028172471560538 -0.9023213779553775 -0.0036068092100322246 -0.9025609668460682
251 -0.0036030113231390716 -0.9059243892785166 -0.003606396191753447 -0.9061673630378216
252 -0.003603261592797935 -0.9095276508713145 -0.00360557334497571 -0.9097729363827973
253 -0.0036030862713232635 -0.9131307371426377 -0.003593558503780514 -0.9133664948865778
254 -0.0036048714886419476 -0.9167356086312797 -0.0036097641568630934 -0.9169762590434409
255 -0.003603737149387598 -0.9203393457806672 -0.003607549553271383 -0.9205838085967123
256 -0.0036030893097631633 -0.9239424350904304 -0.0036013040458783506 -0.9241851126425906
257 -0.003601396398153156 -0.9275438314885835 -0.0035802491125650703 -0.9277653617551557
258 -0.003602656116709113 -0.9311464876052926 -0.0036021329811774193 -0.9313674947363331
259 -0.00360366030363366 -0.9347501479089263 -0.003603443026077002 -0.93497093776241
260 -0.003604082972742617 -0.9383542308816689 -0.003606451686937362 -0.9385773894493474
261 -0.0036031351191923022 -0.9419573660008612 -0.0036114252754487096 -0.9421888147247961
262 -0.0036037031561136244 -0.9455610691569748 -0.0036019739578478037 -0.9457907886826439
263 -0.0036036076839081944 -0.949164676840883 -0.0036034377058967947 -0.9493942263885407
264 -0.0036031361552886663 -0.9527678129961716 -0.003602909075561911 -0.9529971354641026
265 -0.0036063547478988765 -0.9563741677440705 -0.0036061555962078272 -0.9566032910603104
266 -0.0036033629206940533 -0.9599775306647645 -0.0036035005585290493 -0.9602067916188395
267 -0.003604075510520488 -0.963581606175285 -0.003610015835147351 -0.9638168074539868
268 -0.003599297406617552 -0.9671809035819026 -0.0036128297564573587 -0.9674296372104442
269 -0.0036033612210303544 -0.9707842648029329 -0.0036032842472195625 -0.9710329214576637
270 -0.0036031708470545707 -0.9743874356499874 -0.0036035622470080853 -0.9746364837046718
271 -0.003602701029740274 -0.9779901366797277 -0.0036036580917425455 -0.9782401417964144
272 -0.003603320277761668 -0.9815934569574893 -0.0036034420598298313 -0.9818435838562443
273 -0.0036027543479576706 -0.985196211305447 -0.0035997588653117417 -0.985443342721556
274 -0.0036132211331278085 -0.9888094324385748 -0.0036468035425059496 -0.9890901462640619
275 -0.0036020803498104216 -0.9924115127883852 -0.003601595340296626 -0.9926917416043585
276 -0.003602703392971307 -0.9960142161813565 -0.00360073879128322 -0.9962924803956417
277 -0.003604817937593907 -0.9996190341189505 -0.0036183515563607215 -0.9999108319520024
278 -0.0036023255670443177 -1.0032213596859947 -0.0036028215778060257 -1.0035136535298084
279 -0.0036018180660903456 -1.006823177752085 -0.0036130562657490373 -1.0071267097955574
280 -0.0036025332286953927 -1.0104257109807804 -0.0036035806755535305 -1.0107302904711108
281 -0.0036023276392370463 -1.0140280386200173 -0.0036032979376614096 -1.0143335884087723
282 -0.0036022627493366597 -1.017630301369354 -0.0035980194341391327 -1.0179316078429115
283 -0.0036025230190716686 -1.0212328243884257 -0.0036025088746100666 -1.0215341167175216
284 -0.0036022428888827563 -1.0248350672773083 -0.0036017190548591317 -1.0251358357723808
285 -0.003602372610475868 -1.0284374398877842 -0.0036039694328792392 -1.02873980520526
286 -0.0036013207281939685 -1.0320387606159782 -0.003596698644105345 -1.0323365038493655
287 -0.0036029198672622442 -1.0356416804832405 -0.0036019887425936758 -1.0359384925919592
288 -0.0036024222034029664 -1.0392441026866435 -0.0036012942786328495 -1.039539786870592
289 -0.0036026403424330054 -1.0428467430290764 -0.003591591154690832 -1.0431313780252829
290 -0.003604677226394415 -1.0464514202554709 -0.0036015244317241014 -1.046732902457007
291 -0.0036048102541826666 -1.0500562305096535 -0.00356022393098101 -1.050293126387988
292 -0.0036038328194990753 -1.0536600633291526 -0.003602187614887953 -1.053895314002876
293 -0.0036041064420714976 -1.0572641697712242 -0.0036039602127857506 -1.0574992742156617
294 -0.0036047033150680362 -1.0608688730862923 -0.003604904154781252 -1.061104178370443
295 -0.0036043267929926513 -1.064473199879285 -0.0036043836618773637 -1.0647085620323202
296 -0.003604529902804643 -1.0680777297820896 -0.0036029548500664532 -1.0683115168823867
297 -0.003607081575319171 -1.0716848113574087 -0.0035739324521273375 -1.071885449334514
298 -0.0036049442598596214 -1.0752897556172683 -0.0036051985807716846 -1.0754906479152857
299 -0.003604620858095586 -1.0788943764753638 -0.0036047671572305264 -1.0790954150725163
300 -0.0036049147369340063 -1.0824992912122977 -0.003605344530660659 -1.082700759603177
301 -0.003605136869009584 -1.0861044280813072 -0.003605600039009005 -1.086306359642186
302 -0.0036052943556569516 -1.0897097224369643 -0.0036075678886845707 -1.0899139275308707
303 -0.003604208305478096 -1.0933139307424424 -0.003604451206047088 -1.0935183787369178
304 -0.0036048074602149428 -1.0969187382026573 -0.0036070650559850035 -1.0971254437929028
305 -0.003605032991617918 -1.1005237711942752 -0.00360528634628281 -1.1007307301391855
306 -0.0036039357539266346 -1.1041277069482018 -0.0036037339246831833 -1.1043344640638688
307 -0.003604112460743636 -1.1077318194089454 -0.0036037199897691607 -1.107938184053638
308 -0.0036053360323421656 -1.1113371554412876 -0.0036095376359298824 -1.111547721689568
309 -0.0036042402032762768 -1.114941395644564 -0.0036044276086613534 -1.1151521492982293
310 -0.0036068762186914683 -1.1185482718632553 -0.0035986105096526442 -1.1187507598078819
311 -0.0036045578774064778 -1.1221528297406618 -0.0036058401572518052 -1.1223565999651337
312 -0.0036041928455233575 -1.125757022586185 -0.0036025028210133316 -1.125959102786147
313 -0.0036041881539858878 -1.129361210740171 -0.0036038598511368035 -1.1295629626372838
314 -0.003604918159544468 -1.1329661288997155 -0.0036103158141486346 -1.1331732784514326
315 -0.0036053650779649614 -1.1365714939776805 -0.0036125189042650165 -1.1367857973556976
316 -0.0036036143195815385 -1.140175108297262 -0.003604274906683713 -1.1403900722623814
317 -0.0036040750215761363 -1.1437791833188382 -0.003603222081437707 -1.1439932943438191
318 -0.0036021758569404483 -1.1473813591757787 -0.0035942337359301745 -1.1475875280797494
319 -0.0036020014085806906 -1.1509833605843593 -0.003604104288388044 -1.1511916323681375
320 -0.0036038742982782423 -1.1545872348826376 -0.00360348392277956 -1.1547951162909171
321 -0.0036029992159456016 -1.1581902340985832 -0.0035981164663098754 -1.158393232757227
322 -0.0036033807089552285 -1.1617936148075385 -0.003600430185906589 -1.1619936629431336
323 -0.0036089239525608718 -1.1654025387600995 -0.003624778636731207 -1.1656184415798647
324 -0.0036039322149008512 -1.1690064709750003 -0.0036043009953573347 -1.169222742575222
325 -0.003604110737796873 -1.1726105817127972 -0.003604137431830168 -1.172826880007052
326 -0.0036037533078342675 -1.1762143350206316 -0.0036040326580405236 -1.1764309126650925
327 -0.003604028490372002 -1.1798183635110036 -0.0036039641476236285 -1.180034876812716
328 -0.003603545355144888 -1.1834219088661484 -0.0036028217989951374 -1.1836376986117112
329 -0.003603966790251434 -1.1870258756563998 -0.003601382439956069 -1.1872390810516673
330 -0.003604955365881324 -1.190630831022281 -0.003600398334674537 -1.190839479386342
331 -0.0036039003054611383 -1.1942347313277422 -0.0036047370987944303 -1.1944442164851363
332 -0.003604578657541424 -1.1978393099852835 -0.003602889517787844 -1.198047106002924
333 -0.0036038233200088145 -1.2014431333052924 -0.0036060864222235978 -1.2016531924251477
334 -0.0036046495428308845 -1.2050477828481232 -0.0036060318001545967 -1.2052592242253022
335 -0.0036004611174575984 -1.2086482439655808 -0.0036121214041486384 -1.2088713456294509
336 -0.0036034295335412025 -1.212251673499122 -0.0036038342863321305 -1.212475179915783
337 -0.0036032913834787906 -1.2158549648826007 -0.0036029512179084123 -1.2160781311336912
338 -0.003603458672296256 -1.2194584235548969 -0.003604246221948415 -1.2196823773556396
339 -0.00360399903729558 -1.2230624225921924 -0.003601752093527466 -1.223284129449167
340 -0.0036033662618137896 -1.2266657888540062 -0.0036019813967868687 -1.226886110845954
341 -0.0036025232751853765 -1.2302683121291915 -0.00359790000366047 -1.2304840108496145
342 -0.003603868605569005 -1.2338721807347606 -0.003604134451597929 -1.2340881453012125
343 -0.0036040167324244976 -1.237476197467185 -0.0036045342101715507 -1.237692679511384
344 -0.0036034669261425733 -1.2410796643933277 -0.0036025022622197867 -1.2412951817736038
345 -0.003598642977885902 -1.2446783073712135 -0.0036166218342259526 -1.2449118036078297
346 -0.0036034327233210204 -1.2482817400945345 -0.0036053671967238186 -1.2485171708045535
347 -0.003602955280803144 -1.2518846953753378 -0.003606186166871339 -1.2521233569714247
348 -0.003606543340720236 -1.255491238716058 -0.0035988070536404847 -1.2557221640250653
349 -0.0036042554420419037 -1.2590954941580998 -0.0036059257690794766 -1.2593280897941448
350 -0.0036028815782628955 -1.2626983757363628 -0.0036001997184939684 -1.2629282895126388
351 -0.003589779487811029 -1.2662881552241738 -0.003550513577647507 -1.2664788030902863
352 -0.0036038032500073313 -1.2698919584741812 -0.00360285205533728 -1.2700816551456235
353 -0.003604040597565472 -1.2734959990717467 -0.0036034780787304044 -1.273685133224354
354 -0.0036043224041350185 -1.2771003214758818 -0.0036040138686075805 -1.2772891470929615
355 -0.0036038698279298844 -1.2807041913038117 -0.003603377123363316 -1.2808925242163247
356 -0.003604552871547639 -1.2843087441753593 -0.0036051810602657497 -1.2844977052765905
357 -0.0036041250568814576 -1.2879128692322408 -0.003603776614181697 -1.2881014818907721
358 -0.0036044702981598677 -1.2915173395304007 -0.0035811357782222332 -1.2916826176689944
359 -0.0036046337336301804 -1.295121973264031 -0.003607003495562822 -1.2952896211645573
360 -0.003604497772175819 -1.2987264710362068 -0.003605081234127283 -1.2988947023986845
361 -0.0036041017156094313 -1.3023305727518162 -0.003603744541760534 -1.302498446940445
362 -0.0036046454682946206 -1.3059352182201107 -0.003604785923380405 -1.3061032328638253
363 -0.0036046211957000197 -1.3095398394158106 -0.003604574908968061 -1.3097078077727935
364 -0.003604430705308914 -1.3131442701211196 -0.0036027537076734006 -1.313310561480467
365 -0.003604573511984199 -1.3167488436331038 -0.0036041715065948665 -1.3169147329870619
366 -0.003603842528536916 -1.3203526861616408 -0.0036135332891717555 -1.3205282662762337
367 -0.0036042518797330557 -1.3239569380413738 -0.0036048183450475336 -1.324133084621281
368 -0.0036043358384631576 -1.327561273879837 -0.00360435500042513 -1.3277374396217063
369 -0.0036036377539858224 -1.331164911633823 -0.0036044269683770834 -1.3313418665900834
370 -0.0036034215590916574 -1.3347683331929145 -0.0036009584902785717 -1.3349428250803619
371 -0.003604413918219507 -1.338372747111134 -0.003604195627849549 -1.3385470207082115
372 -0.003604323894251138 -1.341977071005385 -0.003604908741544932 -1.3421519294497564
373 -0.003604222438298166 -1.3455812934436833 -0.0036047229426912964 -1.3457566523924476
374 -0.003603788302280009 -1.3491850817459632 -0.003602735116146505 -1.349359387508594
375 -0.0036040657199919225 -1.352789147465955 -0.0036065913969650864 -1.3529659789055593
376 -0.0036047959001734853 -1.3563939433661285 -0.0036036465084180237 -1.3565696254139772
377 -0.0036039347760379314 -1.3599978781421664 -0.003579356020782143 -1.3601489814347594
378 -0.0036044658394530416 -1.3636023439816194 -0.003604097489733249 -1.3637530789244927
379 -0.003604339936282486 -1.3672066839179018 -0.003604152658954263 -1.367357231583447
380 -0.003604619181714952 -1.3708113030996167 -0.0036044121719896794 -1.3709616437554366
381 -0.0036044147680513563 -1.3744157178676681 -0.0036045123240910472 -1.3745661560795277
382 -0.0036045099841430783 -1.3780202278518112 -0.003603431407827884 -1.3781695874873556
383 -0.003604318026918918 -1.3816245458787302 -0.003605664812494069 -1.3817752522998497
384 -0.0036043289816007017 -1.385228874860331 -0.003604047128465027 -1.3853792994283147
385 -0.003604143927805126 -1.3888330187881361 -0.003602773242164403 -1.3889820726704791
386 -0.003604684432502836 -1.392437703220639 -0.0036221620393916965 -1.3926042347098708
387 -0.0036043141735717654 -1.3960420173942107 -0.0036059653852134944 -1.3962102000950842
388 -0.0036038743564859033 -1.3996458917506966 -0.0036036965087987483 -1.399813896603883
389 -0.0036036897799931467 -1.4032495815306898 -0.0036041509127244355 -1.4034180475166074
390 -0.003603694844059646 -1.4068532763747494 -0.003604030713904649 -1.407022078230512
391 -0.0036037850193679334 -1.4104570613941174 -0.0036033170530572534 -1.4106253952835692
392 -0.0036048187292180957 -1.4140618801233356 -0.0036064058193005623 -1.4142318011028698
393 -0.003603468625806272 -1.4176653487491417 -0.0035940338508225977 -1.4178258349536925
394 -0.003603864542674273 -1.421269213291816 -0.0036036263103596867 -1.4214294612640521
395 -0.003604754956904799 -1.4248739682487208 -0.0036073407041840254 -1.4250368019682362
396 -0.0036032467847689985 -1.42847721503349 -0.003620537999086082 -1.4286573399673224
397 -0.0036030619754455983 -1.4320802770089356 -0.0036022034706547855 -1.4322595434379772
398 -0.0036037319572642446 -1.4356840089661997 -0.003603908873628825 -1.435863452311606
399 -0.00360325810033828 -1.439287267066538 -0.0036019293242134155 -1.4394653816358194
400 -0.003604894387535751 -1.4428921614540737 -0.0036241384223103523 -1.4430895200581297
401 -0.0036026286892592908 -1.446494790143333 -0.0036042445106431844 -1.446693764568773
402 -0.0036028271075338124 -1.4500976172508668 -0.003602841729298234 -1.4502966062980711
403 -0.003603424842003733 -1.4537010420928707 -0.0036027254769578575 -1.453899331775029
404 -0.003603222849778831 -1.4573042649426495 -0.0036032584728673102 -1.4575025902478964
405 -0.0036027437658049167 -1.4609070087084544 -0.003603755834046751 -1.4611063460819431
406 -0.0036030792631208896 -1.4645100879715753 -0.003602778329513967 -1.4647091244114572
407 -0.0036028768634423615 -1.4681129648350177 -0.0036038409918546675 -1.4683129654033118
408 -0.0036027928115800025 -1.4717157576465978 -0.003606075618881732 -1.4719190410221936
409 -0.0035976128769107164 -1.4753133705235084 -0.003551343665458262 -1.4754703846876518
410 -0.003604239539708942 -1.4789176100632173 -0.0036054128897376357 -1.4790757975773894
411 -0.0036044194828718902 -1.4825220295460892 -0.0036044196458533406 -1.4826802172232427
412 -0.0036040435661561787 -1.4861260731122454 -0.003604232904035598 -1.4862844501272783
413 -0.0036041915765963493 -1.4897302646888417 -0.003604233171790838 -1.4898886832990692
414 -0.003604289214126766 -1.4933345539029685 -0.0036041713785380123 -1.4934928546776072
415 -0.0036037505487911403 -1.4969383044517597 -0.0036030616844072937 -1.4970959163620146
416 -0.0036041155690327287 -1.5005424200207924 -0.0036044814623892307 -1.5007003978244038
417 -0.0036040487699210643 -1.5041464687907136 -0.00360497219953686 -1.5043053700239406
418 -0.0036050000227987765 -1.5077514688135123 -0.003600001614540815 -1.5079053716384814
419 -0.0036033572861924766 -1.5113548260997047 -0.003610142308752984 -1.5115155139472343
420 -0.0036037271958775817 -1.5149585532955823 -0.003602636605501175 -1.5151181505527354
421 -0.0035941091598942878 -1.5185526624554766 -0.003650236630346626 -1.518768387183082
422 -0.0036026219837367534 -1.5221552844392134 -0.0036025743233039976 -1.5223709615063858
423 -0.003602632659021765 -1.5257579170982352 -0.003602120338473469 -1.5259730818448594
424 -0.0036030774586834013 -1.5293609945569187 -0.003602708550170064 -1.5295757903950293
425 -0.003603007807396352 -1.532964002364315 -0.0036027660709805785 -1.5331785564660099
426 -0.003603275993373245 -1.5365672783576882 -0.0036032005096785723 -1.5367817569756885
427 -0.0036030881223268808 -1.540170366480015 -0.0036028043017722667 -1.5403845612774607
428 -0.003602887818124145 -1.5437732542981393 -0.0036026324378326535 -1.5439871937152934
429 -0.0036029888433404267 -1.5473762431414797 -0.0036028534173965453 -1.54759004713269
430 -0.003603354620281607 -1.5509795977617613 -0.0036051020957529544 -1.551195149228443
431 -0.003603043919429183 -1.5545826416811905 -0.003604357235599309 -1.5547995064640423
432 -0.0035995298647321762 -1.5581821715459228 -0.0036138688679784535 -1.5584133753320208
433 -0.0036025347420945764 -1.5617847062880172 -0.0036040720529854297 -1.5620174473850064
434 -0.0036040094564668834 -1.5653887157444841 -0.003599186532665044 -1.5656166339176714
435 -0.003602591471280903 -1.568991307215765 -0.0036027759429998695 -1.5692194098606713
436 -0.0036026535904966294 -1.5725939608062618 -0.0036024642176926136 -1.572821874078364
437 -0.003602728887926787 -1.5761966896941886 -0.0036028775386512278 -1.5764247516170151
438 -0.0036029551876708863 -1.5797996448818594 -0.003602295252494514 -1.5800270468695097
439 -0.0036026025074534116 -1.5834022473893128 -0.003602710727136582 -1.5836297575966463
440 -0.003602732694707811 -1.5870049800840207 -0.003602450876496732 -1.587232208473143
441 -0.003601706167683005 -1.5906066862517036 -0.0036073868395760655 -1.590839595312719
442 -0.003603135992307216 -1.5942098222440109 -0.0035971960867755117 -1.5944367913994946
443 -0.003602230874821544 -1.5978120531188325 -0.0035986754694022237 -1.5980354668688967
444 -0.003602556907571852 -1.6014146100264044 -0.0036031820578500628 -1.601638648926747
445 -0.003602466266602278 -1.6050170762930067 -0.003603467403445393 -1.6052421163301922
446 -0.0036028733011335135 -1.6086199495941402 -0.003603602619841695 -1.6088457189500338
447 -0.0036021534237079323 -1.612222103017848 -0.0036038528312928976 -1.6124495717813268
448 -0.0036102751619182527 -1.6158323781797663 -0.003593800135422498 -1.6160433719167493
449 -0.0036030332441441713 -1.6194354114239105 -0.0036042721825651825 -1.6196476440993144
450 -0.0036031929892487826 -1.6230386044131593 -0.0036034390795975924 -1.623251083178912
451 -0.003603137086611241 -1.6266417414997705 -0.003603288973681629 -1.6268543721525937
452 -0.0036031257011927666 -1.6302448672009633 -0.0036028819507919253 -1.6304572541033855
453 -0.0036035144701600077 -1.6338483816711233 -0.0036030474002473056 -1.6340603015036328
454 -0.003603282442782074 -1.6374516641139054 -0.003602931508794427 -1.6376632330124272
455 -0.0036033935495652257 -1.6410550576634706 -0.003603934170678258 -1.6412671671831054
456 -0.0036033146898262203 -1.6446583723532968 -0.003605378861539066 -1.6448725460446445
457 -0.003603619942441583 -1.6482619922957384 -0.003605165064800531 -1.648477711109445
458 -0.0036037961835972965 -1.6518657884793357 -0.0036050054943189023 -1.652082716603764
459 -0.0036036671954207122 -1.6554694556747565 -0.0036167812533676623 -1.6556994978571316
460 -0.0036024244502186773 -1.659071880124975 -0.0036006766837090253 -1.6593001745408407
461 -0.0036027095280587672 -1.662674589653034 -0.003603599697817117 -1.6629037742386579
462 -0.003601647831965238 -1.666276237484999 -0.003609659103676677 -1.6665134333423346
463 -0.003602728864643723 -1.6698789663496427 -0.0036023887689225374 -1.670115822111257
464 -0.003612396225798875 -1.6734913625754415 -0.0035885375225916507 -1.6737043596338488
465 -0.0036033605691045524 -1.677094723144546 -0.0036036804900504648 -1.6773080401238993
466 -0.0036034717108123005 -1.6806981948553583 -0.003603551408741623 -1.680911591532641
467 -0.003603432432282716 -1.684301627287641 -0.003603898291476071 -1.684515489824117
468 -0.0036035348195582627 -1.6879051621071992 -0.0036043144296854734 -1.6881198042538026
469 -0.003601644840091467 -1.6915068069472907 -0.003637970320414752 -1.6917577745742174
470 -0.0036020280909724533 -1.6951088350382633 -0.003604251192882657 -1.6953620257671
471 -0.003602380119264126 -1.6987112151575274 -0.0036024289671331643 -1.6989644547342333
472 -0.003602388466242701 -1.70231360362377 -0.0036024157772772012 -1.7025668705115105
473 -0.003602440969552845 -1.7059160445933228 -0.003602477093227208 -1.7061693476047377
474 -0.0036033696960657835 -1.7095194142893886 -0.0036018730839714407 -1.7097712206887092
475 -0.0036024559172801673 -1.7131218702066688 -0.003599932987708598 -1.7133711536764178
476 -0.0036039661266840995 -1.7167258363333529 -0.003611353738233447 -1.7169825074146512
477 -0.0036024398636072875 -1.72032827619696 -0.0036017790203914045 -1.7205842864350427
478 -0.0036007609218358994 -1.7239290371187959 -0.0035988223156891764 -1.7241831087507318
479 -0.0036031134077347815 -1.7275321505265306 -0.0036033089156262575 -1.727786417666358
480 -0.0035968101467005907 -1.7311289606732312 -0.003606628568377346 -1.7313930462347353
481 -0.003603206539992243 -1.7347321672132234 -0.003605136228725314 -1.7349981824634606
482 -0.0036026567686349154 -1.7383348239818583 -0.0036029825452715157 -1.738601165008732
483 -0.003602721693459898 -1.7419375456753183 -0.003602885897271335 -1.7422040509060035
484 -0.0036024522501975297 -1.745539997925516 -0.003602340631186962 -1.7458063915371904
485 -0.0036026044632308184 -1.7491426023887469 -0.003602907434105873 -1.7494092989712964
486 -0.003603101090993732 -1.7527457034797407 -0.003602757793851197 -1.7530120567651475
487 -0.0036015377030707897 -1.7563472411828114 -0.0035973420832306146 -1.7566093988483782
488 -0.0036025150213390587 -1.7599497562041504 -0.003607439808547497 -1.7602168386569257
489 -0.003602958784904331 -1.7635527149890546 -0.003606093057896942 -1.7638229317148226
490 -0.00360256900312379 -1.7671552839921785 -0.0036024521687068045 -1.7674253838835294
491 -0.003602283354848623 -1.770757567347027 -0.003601546713616699 -1.7710269305971462
492 -0.003602776175830513 -1.7743603435228577 -0.0035993134370073676 -1.7746262440341536
493 -0.003602910414338112 -1.7779632539371957 -0.003600839828141034 -1.7782270838622947
494 -0.003602726152166724 -1.7815659800893624 -0.003602550842333585 -1.7818296347046283
495 -0.0036029170383699237 -1.7851688971277324 -0.003603027330245823 -1.7854326620348742
496 -0.0036028117290697994 -1.7887717088568023 -0.003603105922229588 -1.7890357679571038
497 -0.0036030848626978696 -1.7923747937195 -0.003604429867118597 -1.7926401978242223
498 -0.003602699039038271 -1.7959774927585384 -0.0036030169343575836 -1.7962432147585798
499 -0.0036025937180966137 -1.799580086476635 -0.0035986913717351854 -1.799841906130315
500 -0.0036025328445248306 -1.8031826193211598 -0.0035965338931418954 -1.8034384400234569
501 -0.003602925851009786 -1.8067855451721695 -0.0036021150881424546 -1.8070405551115993
502 -0.003603029774967581 -1.8103885749471371 -0.0036029519978910685 -1.8106435071094904
503 -0.0036026671063154937 -1.8139912420534525 -0.003603337437380105 -1.8142468445468705
504 -0.0036017691949382425 -1.8175930112483907 -0.0036045537563040853 -1.8178513983031745
505 -0.0036025368492119013 -1.8211955480976025 -0.0036002201959490776 -1.8214516184991236
506 -0.003603015257976949 -1.8247985633555794 -0.003602702671196312 -1.8250543211703198
507 -0.0036028904025442897 -1.8284014537581237 -0.003602228197269142 -1.828656549367589
508 -0.0036027048598043622 -1.832004158617928 -0.003603306959848851 -1.832259856327438
509 -0.003602962160948664 -1.8356071207788767 -0.003602379572112113 -1.83586223589955
510 -0.0036301569081842898 -1.839237277687061 -0.003697113995440304 -1.8395593498949903
511 -0.0036013076081871987 -1.842838585295248 -0.003600124130025506 -1.8431594740250157
512 -0.003601825947407633 -1.8464404112426556 -0.0036017146660014985 -1.8467611886910171
513 -0.003601915226317942 -1.8500423264689736 -0.0036018712213262915 -1.8503630599123435
514 -0.003602097916882485 -1.853644424385856 -0.0036020527128130197 -1.8539651126251566
515 -0.0036016959347762167 -1.8572461203206323 -0.003601799951866269 -1.8575669125770229
516 -0.00360140900593251 -1.8608475293265647 -0.003601956251077354 -1.8611688688281003
517 -0.0036020503146573903 -1.8644495796412222 -0.0036018034326843916 -1.8647706722607846
518 -0.003601780126336962 -1.8680513597675592 -0.0036016733502037823 -1.8683723456109884
519 -0.0036022213636897503 -1.871653581131249 -0.0036020244820974766 -1.871974370093086
520 -0.0036020648200064897 -1.8752556459512555 -0.0036025467328727246 -1.8755769168259586
521 -0.003601899358909577 -1.878857545310165 -0.0036014573415741324 -1.8791783741675328
522 -0.0036014819983392955 -1.8824590273085042 -0.0036087192595005034 -1.8827870934270332
523 -0.0036020925152115526 -1.8860611198237158 -0.0036004197667352856 -1.8863875131937684
524 -0.0036017580423504114 -1.8896628778660662 -0.0035972099867649376 -1.8899847231805333
525 -0.0036016762722283603 -1.8932645541382946 -0.003603738558012992 -1.8935884617385463
526 -0.0036022499436512588 -1.8968668040819459 -0.003602121211588383 -1.8971905829501348
527 -0.0036028843838721513 -1.900469688465818 -0.003602058696560562 -1.9007926416466954
528 -0.003602230828255415 -1.9040719192940736 -0.0035998196806758644 -1.9043924613273713
529 -0.0036016879952512682 -1.9076736072893248 -0.003608997061382979 -1.9080014583887543
530 -0.0036020639818161726 -1.911275671271141 -0.0036043776082806287 -1.911605835997035
531 -0.0036021490348502995 -1.9148778203059913 -0.003600692644249648 -1.9152065286412845
532 -0.0036024441593326627 -1.918480264465324 -0.0036027319496497513 -1.9188092605909342
533 -0.0036026866990141572 -1.9220829511643382 -0.00360067724250257 -1.9224099378334367
534 -0.0036021874286234377 -1.9256851385929616 -0.003603324852883816 -1.9260132626863204
535 -0.0036018901388160884 -1.9292870287317778 -0.0035962051479145885 -1.929609467834235
536 -0.003602406266145408 -1.9328894349979233 -0.003603394399397075 -1.9332128622336322
537 -0.0036021666834130882 -1.9364916016813365 -0.0036023516906425355 -1.9368152139242747
538 -0.0036007455200888216 -1.9400923472014253 -0.0036046655382961034 -1.9404198794625709
539 -0.00360231219092384 -1.9436946593923492 -0.003602192574180663 -1.9440220720367516
540 -0.0036023395834490655 -1.9472969989757982 -0.0036022234125994146 -1.947624295449351
541 -0.0036019025719724596 -1.9508989015477707 -0.00359962492948398 -1.951223920378835
542 -0.003602710226550698 -1.9545016117743215 -0.0036057113786228 -1.9548296317574578
543 -0.003602274646982551 -1.958103886421304 -0.0036012384109199045 -1.9584308701683777
544 -0.003602778271306306 -1.9617066646926105 -0.0036060265148989855 -1.9620368966832766
545 -0.003602269454859197 -1.9653089341474697 -0.0036040156381204726 -1.9656409123213971
546 -0.003601807600352913 -1.9689107417478227 -0.0035998564679175617 -1.9692407687893148
547 -0.003600820968858898 -1.9725115627166816 -0.0035937089822255077 -1.9728344777715403
548 -0.0036022409098222853 -1.9761138036265038 -0.003602876723743975 -1.9764373544952842
549 -0.0036027258378453554 -1.979716529464349 -0.003603443026077002 -1.9800407975213612
550 -0.003600811818614602 -1.9833173412829637 -0.0036091778194531797 -1.9836499753408143
551 -0.0036032166448421777 -1.9869205579278058 -0.0036005904665216805 -1.987250565807336
552 -0.003603031358215958 -1.9905235892860218 -0.0036047194269485773 -1.9908552852342847
553 -0.0036024981061927976 -1.9941260873922146 -0.0036030070623382926 -1.994458292296623
554 -0.0036023793276399375 -1.9977284667198545 -0.003611572040244937 -1.998069864336868
555 -0.0036030998220667244 -2.0013315665419213 -0.0036036638310179116 -2.0016735281678857
556 -0.0036026460817083716 -2.00493421262363 -0.0036015304969623683 -2.0052750586648482
557 -0.0036023203865624964 -2.0085365330101923 -0.0036049184389412405 -2.0088799771037893
558 -0.003602098219562322 -2.0121386312297544 -0.0036021406995132565 -2.0124821178033026
559 -0.0036023131804540755 -2.0157409444102083 -0.0036023595021106303 -2.016084477305413
560 -0.0036024327971972527 -2.0193433772074054 -0.003603047295473516 -2.0196875246008865
561 -0.0036020897678099573 -2.0229454669752154 -0.003600237029604614 -2.023287761630491
562 -0.00360149668995291 -2.0265469636651683 -0.0036057977471500636 -2.026893559377641
563 -0.0036028816131874917 -2.030149845278356 -0.003605866676662117 -2.0304994260543032
564 -0.0036023303749971093 -2.033752175653353 -0.0036028279340825976 -2.0341022539883857
565 -0.003602053981740028 -2.037354229635093 -0.003602178150322288 -2.037704432138708
566 -0.00360264100600034 -2.040956870641093 -0.0035978636238723992 -2.0413022957625806
567 -0.0036029609153047206 -2.0445598315563975 -0.003604000073391944 -2.0449062958359727
568 -0.003602358419448137 -2.0481621899758458 -0.003602179221343249 -2.048508475057316
569 -0.0036025210749357937 -2.0517647110507817 -0.003601595445070416 -2.0521100705023865
570 -0.0036006868118420242 -2.055365397862624 -0.003596430562902242 -2.0557065010652886
571 -0.0036028765374794603 -2.058968274400103 -0.0036027125897817314 -2.0593092136550704
572 -0.003602615848649293 -2.0625708902487525 -0.0036009786068461835 -2.0629101922619166
573 -0.0036008988157846034 -2.066171789064537 -0.0035781457088887693 -2.0664883379708052
574 -0.0036030674702487884 -2.069774856534786 -0.0036028446862474083 -2.0700911826570527
575 -0.0036032159579917787 -2.073378072492778 -0.0036030739895068107 -2.0736942566465597
576 -0.003603309264872223 -2.0769813817576503 -0.003603498905431479 -2.0772977555519914
577 -0.0036031037569046022 -2.0805844855145548 -0.0036029770504683255 -2.08090073260246
578 -0.0036030653514899313 -2.084187550866045 -0.0036025911220349373 -2.0845033237244945
579 -0.003603378497064114 -2.0877909293631087 -0.003603565879166126 -2.0881068896036608
580 -0.003602979483548552 -2.091393908846657 -0.0036028789007104935 -2.091709768504371
581 -0.0036037522135302425 -2.0949976610601873 -0.003601903282105923 -2.095311671786477
582 -0.003603114013094455 -2.098600775073282 -0.0036033846787177025 -2.0989150564651946
583 -0.003603302256669849 -2.1022040773299517 -0.003603351698257029 -2.102518408163452
584 -0.0036029602168127896 -2.1058070375467643 -0.0036039526341482995 -2.1061223607976003
585 -0.0036050138412974777 -2.1094120513880616 -0.0036084044026210905 -2.1097307652002213
586 -0.00360324967186898 -2.1130153010599306 -0.003603134991135448 -2.113333900191357
587 -0.003600396076217294 -2.116615697136148 -0.0036075768410228195 -2.1169414770323796
588 -0.003602371283341199 -2.120218068419489 -0.0036011670948937536 -2.1205426441272732
589 -0.003602380328811705 -2.123820448748301 -0.0035992509801872075 -2.1241418951074604
590 -0.003603844018653035 -2.127424292766954 -0.0035995804122649134 -2.1277414755197253
591 -0.003604303381871432 -2.1310285961488256 -0.0035875340807251634 -2.1313290096004502
592 -0.003603599057532847 -2.1346321952063585 -0.003603379114065319 -2.1349323887145157
593 -0.0036036005476489663 -2.1382357957540075 -0.0036035887082107366 -2.1385359774227264
594 -0.003603264782577753 -2.141839060536585 -0.0036034977878443898 -2.1421394752105707
595 -0.0036039505735971033 -2.1454430111101823 -0.0036032901844009757 -2.1457427653949717
596 -0.003602198779117316 -2.1490452098893 -0.003598946239799261 -2.149341711634771
597 -0.0036034876713529227 -2.152648697560653 -0.003604107501450926 -2.152945819136222
598 -0.0036035294411703943 -2.1562522270018234 -0.0036014903453178704 -2.1565473094815397
599 -0.0036028043949045243 -2.1598550313967277 -0.0036096372874453663 -2.160156946768985
600 -0.0036037884652614593 -2.1634588198619893 -0.0036036257282830776 -2.163760572497268
601 -0.003603373980149627 -2.167062193842139 -0.0036035318858921527 -2.1673641043831604
602 -0.003602761647198349 -2.1706649554893374 -0.0036029220907948913 -2.170967026473955
603 -0.0036037852871231733 -2.1742687407764607 -0.0036020825966261326 -2.1745691090705814
604 -0.0036033888114616274 -2.1778721295879224 -0.0036031671334058046 -2.1781722762039872
605 -0.003603198891505599 -2.181475328479428 -0.0036036454606801272 -2.1817759216646673
606 -0.003601283533498645 -2.1850766120129266 -0.003612502315081656 -2.1853884239797488
607 -0.003603319881949574 -2.188679931894876 -0.0036028165952302514 -2.188991240574979
608 -0.0036032330826856196 -2.1922831649775616 -0.003603240486700088 -2.192594481061679
609 -0.0036032887408509852 -2.1958864537184124 -0.0036031852709129454 -2.196197666332592
610 -0.0036031227209605277 -2.199489576439373 -0.003602300817146897 -2.199799967149739
611 -0.003602942079305649 -2.2030925185186785 -0.003603356285020709 -2.2034033234347596
612 -0.0036030301707796752 -2.206695548689458 -0.0036031735246069728 -2.207006496959367
613 -0.0036039359867572783 -2.2102994846762156 -0.00360434171743691 -2.2106108386768035
614 -0.0036033576121553778 -2.213902842288371 -0.003599751426372677 -2.214210590103176
615 -0.0036033830023370684 -2.217506225290708 -0.00360446204431355 -2.2178150521474898
616 -0.003605365450493991 -2.2211115907412022 -0.0036096979514695705 -2.2214247500989592
617 -0.0036030718474648893 -2.224714662588667 -0.003609170240815729 -2.225033920339775
618 -0.003603038075380027 -2.2283177006640473 -0.0036032047122716905 -2.2286371250520465
619 -0.003602042770944536 -2.2319197434349918 -0.0035958235966973007 -2.2322329486487438
620 -0.0036027643596753477 -2.235522507794667 -0.003602543682791293 -2.235835492331535
621 -0.0036030549905262887 -2.2391255627851936 -0.003603413060773164 -2.239438905392308
622 -0.0036033584852702915 -2.242728921270464 -0.0036030841991305353 -2.2430419895914384
623 -0.003603224840480834 -2.246332146110945 -0.003603762504644692 -2.246645752096083
624 -0.0036037535523064435 -2.2499358996632512 -0.0036012483877129855 -2.250247000483796
625 -0.003603219706565142 -2.253539119369816 -0.0036020401981659233 -2.253849040681962
626 -0.0036032829084433615 -2.2571424022782596 -0.0036030564457178115 -2.25745209712768
627 -0.0036030928371474148 -2.260745495115407 -0.0036032253876328467 -2.261055322515313
628 -0.0036031191586516796 -2.2643486142740588 -0.0036033435259014367 -2.2646586660412145
629 -0.0036029952694661914 -2.267951609543525 -0.0036024094326421617 -2.268261075473857
630 -0.0036033208249136805 -2.271554930368439 -0.003603324096184224 -2.271864399570041
631 -0.0036035734578035773 -2.2751585038262423 -0.0036002545966766775 -2.2754646541667176
632 -0.0036034170887432994 -2.2787619209149854 -0.003606481570750475 -2.279071135737468
633 -0.0036033294978551566 -2.2823652504128407 -0.0036032630479894577 -2.2826743987854576
634 -0.0036030371906235815 -2.285968287603464 -0.0036031722789630293 -2.2862775710644208
635 -0.003603135095909238 -2.2895714226993733 -0.0036034729331731797 -2.289881043997594
636 -0.0036032086121849717 -2.293174631311558 -0.0036036693607456984 -2.2934847133583394
637 -0.0036027616704814138 -2.2967773929820394 -0.003601517854258418 -2.2970862312125977
638 -0.0036043920554220676 -2.3003817850374615 -0.003598043089732528 -2.30068427430233
639 -0.0036038389429450036 -2.3039856239804064 -0.0036048851092346013 -2.3042891594115646
640 -0.003604581323452294 -2.3075902053038586 -0.0036089716595597565 -2.3078981310711244
641 -0.0036027712281793355 -2.311192976532038 -0.0036033580312505365 -2.311501489102375
642 -0.0036009143805131316 -2.314793890912551 -0.003607133461628109 -2.315108622564003
643 -0.0036031339433975516 -2.318397024855949 -0.003602594998665154 -2.3187112175626683
644 -0.0036032114177942274 -2.3220002362737433 -0.003603248135186732 -2.322314465697855
645 -0.0036033444106578828 -2.325603580684401 -0.0036042204941622914 -2.325918686192017
646 -0.0036030557937920095 -2.329206636478193 -0.003603413118980825 -2.329522099310998
647 -0.0036020580562762918 -2.332808694534469 -0.0036646195105277 -2.333186718821526
648 -0.0036018219660036268 -2.3364105165004725 -0.0036016379715874793 -2.336788356793113
649 -0.003601874492596835 -2.3400123909930692 -0.003601604816503823 -2.340389961609617
650 -0.0036021572537720203 -2.3436145482468413 -0.0036021044943481684 -2.343992066103965
651 -0.0036021262989379466 -2.347216674545779 -0.003601768787484616 -2.3475938348914496
652 -0.003602259838953614 -2.350818934384733 -0.0036029879935085773 -2.3511968228849582
653 -0.0036019155755639075 -2.354420849960297 -0.003601696516852826 -2.354798519401811
654 -0.0036006350535899402 -2.3580214850138868 -0.003605616162531078 -2.358404135564342
655 -0.0036015874473378064 -2.3616230724612244 -0.0036022225045599043 -2.362006358068902
656 -0.0036020894069224594 -2.365225161868147 -0.003602831671014428 -2.3656091897399167
657 -0.003601945599075407 -2.3688271074672222 -0.003600533597636968 -2.3692097233375535
658 -0.003599208977539092 -2.3724263164447614 -0.003608855523634702 -2.3728185788611884
659 -0.003601829975377768 -2.3760281464201394 -0.003601808159146458 -2.376420387020335
660 -0.003601727494969964 -2.379629873915109 -0.003602655662689358 -2.3800230426830242
661 -0.0036022974294610322 -2.38323217134457 -0.0036007629008963705 -2.3836238055839205
662 -0.00360185825265944 -2.3868340295972295 -0.0036026555113494395 -2.38722646109527
663 -0.0036021304549649358 -2.3904361600521944 -0.003601646376773715 -2.3908281074720437
664 -0.003601457248441875 -2.3940376173006364 -0.003599703870713711 -2.3944278113427573
665 -0.0036024180240929126 -2.3976400353247294 -0.0036017022910527887 -2.39802951363381
666 -0.0036023522960022094 -2.4012423876207314 -0.003602470282930881 -2.4016319839167406
667 -0.003602261561900377 -2.404844649182632 -0.0036021001404151322 -2.4052340840571556
668 -0.0036029199720360337 -2.408447569154668 -0.003604476188775152 -2.408838560245931
669 -0.003601050958968699 -2.412048620113637 -0.0036045957007445396 -2.4124431559466752
670 -0.003602280642371625 -2.4156509007560083 -0.0036022231448441743 -2.4160453790915195
671 -0.0036030232440680265 -2.4192539240000763 -0.0036013248842209577 -2.4196467039757406
672 -0.0036023035645484924 -2.422856227564625 -0.003603940177708864 -2.4232506441534496
673 -0.0036014862707816064 -2.4264577138354064 -0.0035853541921824217 -2.426835998345632
674 -0.003602629050146788 -2.4300603428855534 -0.0036036290577612816 -2.4304396274033935
675 -0.003602703788783401 -2.433663046674337 -0.0036028472241014242 -2.434042474627495
676 -0.003602445009164512 -2.4372654916835015 -0.003602111805230379 -2.437644586432725
677 -0.003602847037836909 -2.4408683387213386 -0.003605812939349562 -2.4412503993720747
678 -0.0036027623806148767 -2.4444711011019535 -0.0036021390929818153 -2.4448525384650566
679 -0.0036026271060109138 -2.4480737282079645 -0.003605250548571348 -2.448457789013628
680 -0.003602707071695477 -2.45167643527966 -0.003604328271467239 -2.452062117285095
681 -0.0036032016039825978 -2.4552796368836423 -0.0036010036827065052 -2.4556631209678015
682 -0.0036026453017257154 -2.458882282185368 -0.0036024563712999226 -2.4592655773391012
683 -0.00359229592140764 -2.4624745781067756 -0.003558084857650101 -2.4628236621967514
684 -0.0036033317213878036 -2.4660779098281633 -0.0036031742813065646 -2.466426836478058
685 -0.003603336762171239 -2.4696812465903344 -0.0036025459296070038 -2.4700293824076653
686 -0.003603515028953552 -2.473284761619288 -0.00360348466783762 -2.473632867075503
687 -0.0036030823015607894 -2.476887843920849 -0.0036025785375386477 -2.4772354456130414
688 -0.003603458497673273 -2.480491302418522 -0.0036038221558555962 -2.480839267768897
689 -0.0036089729284867643 -2.484100275347009 -0.003589942108374089 -2.484429209877271
690 -0.0036031943163834512 -2.4877034696633924 -0.0036036376724950967 -2.4880328475497664
691 -0.0036035314085893335 -2.4913070010719816 -0.0036030599032528697 -2.4916359074530194
692 -0.003603570151608437 -2.49491057122359 -0.0036038092570379377 -2.4952397167100573
693 -0.0036039936356246473 -2.4985145648592146 -0.0036039825296029448 -2.4988436992396603
694 -0.0036026204470545053 -2.502117185306269 -0.0036004560766741633 -2.5024441553163346
695 -0.0036035235738381744 -2.5057207088801072 -0.003603326855227351 -2.506047482171562
696 -0.003604161867406219 -2.5093248707475135 -0.0035792818642221393 -2.509626764035784
697 -0.0036043802043423056 -2.512929250951856 -0.003601582476403564 -2.5132283465121876
698 -0.0036041904822923243 -2.5165334414341483 -0.003604193509090692 -2.5168325400212783
699 -0.003604189457837492 -2.520137630891986 -0.0036044066539034246 -2.520436946675182
700 -0.003604191436897963 -2.523741822328884 -0.003603257145732641 -2.5240402038209147
701 -0.0036040173494257034 -2.5273458396783095 -0.003603675903286785 -2.5276438797242013
702 -0.003605336125474423 -2.530951175803784 -0.0036054955795407294 -2.531249375303742
703 -0.0036010176758281887 -2.534552193479612 -0.003610572253819555 -2.5348599475575617
704 -0.0036035471130162477 -2.5381557405926283 -0.003602597478311509 -2.5384625450358733
705 -0.0036041301093064247 -2.541759870701935 -0.003603999875485897 -2.5420665449113593
706 -0.003603351442143321 -2.5453632221440783 -0.0036017228849232197 -2.5456682677962825
707 -0.003603296575602144 -2.5489665187196806 -0.0036058378987945615 -2.549274105695077
708 -0.003603447275236249 -2.552569965994917 -0.0036035812459886073 -2.552877686941066
709 -0.003604049631394446 -2.5561740156263113 -0.0036055527394637465 -2.5564832396805297
710 -0.0036036985460668803 -2.559777714172378 -0.0036038546008057893 -2.5600870942813354
711 -0.0036040873266756533 -2.563381801499054 -0.0036032912787050007 -2.5636903855600406
712 -0.003603725612629205 -2.566985527111683 -0.0036037926678545774 -2.567294178227895
713 -0.0036038946942426263 -2.5705894218059258 -0.0036054934025742114 -2.5708996716304693
714 -0.003603052778635174 -2.574192474584561 -0.0036038071382790806 -2.574503478768748
715 -0.0036037262761965394 -2.5777962008607576 -0.0036037868238054218 -2.5781072655925534
716 -0.0036038819001987577 -2.5814000827609562 -0.0036060321843251588 -2.5817132977768784
717 -0.0036034612799994647 -2.585003544040956 -0.003602402412798256 -2.5853157001896765
718 -0.0036043028230778873 -2.5886078468640337 -0.003602823941037059 -2.5889185241307135
719 -0.0036036722594872117 -2.592211519123521 -0.0036038153688423336 -2.592522339499556
720 -0.0036035400815308096 -2.5958150592050515 -0.0036045786691829562 -2.5961269181687388
721 -0.0036033738404512407 -2.5994184330455026 -0.0036031931755132972 -2.599730111344252
722 -0.0036017484380863607 -2.603020181483589 -0.0035955651197582482 -2.6033256764640105
723 -0.0036034986609593035 -2.606623680144548 -0.0036044099368155004 -2.606930086400826
724 -0.0035999032435938714 -2.610223583388142 -0.0035889259190298615 -2.610519012319856
725 -0.0036035535158589482 -2.613827136904001 -0.003603958827443421 -2.614122971147299
726 -0.0036039595026522873 -2.6174310964066536 -0.003603904345072806 -2.6177268754923717
727 -0.0036037187674082816 -2.621034815174062 -0.003608838014770299 -2.621335713507142
728 -0.0036030284129083155 -2.6246378435869704 -0.003599112236406654 -2.6249348257435487
729 -0.0036050466820597648 -2.6282428902690302 -0.003601754561532289 -2.628536580305081
730 -0.0036039633094333114 -2.6318468535784634 -0.003603884519543499 -2.6321404648246243
731 -0.0036030650371685624 -2.635449918615632 -0.0036017226055264475 -2.6357421874301505
732 -0.0036037600832059978 -2.639053678698838 -0.00360573559300974 -2.6393479230231605
733 -0.003603538649622351 -2.6426572173484604 -0.0036031426629051567 -2.6429510656860655
734 -0.003602882043924183 -2.6462600993923844 -0.003596413542982191 -2.6465474792290475
735 -0.0036038961377926173 -2.649863995530177 -0.0036050779279321434 -2.6501525571569795
736 -0.003604971349705011 -2.6534689668798817 -0.0036074089934118093 -2.6537599661503912
737 -0.003604253567755222 -2.657073220447637 -0.0036039592116139827 -2.6573639253620054
738 -0.003603771375492215 -2.6606769918231294 -0.0036036414909176528 -2.660967566852923
739 -0.0036035467870533465 -2.664280538610183 -0.00360013305908069 -2.664567699912004
740 -0.0036042269319295885 -2.6678847655421123 -0.003606835892423987 -2.668174535804428
741 -0.0036036622361280022 -2.6714884277782405 -0.003604115475900471 -2.6717786512803285
742 -0.003604124451521784 -2.675092552229762 -0.0036038296413607894 -2.6753824809216895
743 -0.0036034708260558545 -2.678696023055818 -0.003604321042075753 -2.6789868019637653
744 -0.0036035378347150982 -2.682299560890533 -0.00360304017085582 -2.6825898421346213
745 -0.0036033825017511845 -2.6859029433922843 -0.003595815517473966 -2.686185657652095
746 -0.0036040284438058736 -2.68950697183609 -0.0036035994300618766 -2.689789257082157
747 -0.0036037583253346384 -2.6931107301614245 -0.003603442327585071 -2.6933926994097424
748 -0.0036042916937731205 -2.696715021855198 -0.003603074443526566 -2.696995773853269
749 -0.0036037823418155314 -2.700318804197013 -0.0036040119943208993 -2.7005997858475896
750 -0.0036050223628990353 -2.703923826559912 -0.0036070376285351814 -2.7042068234761247
751 -0.0036037004785612224 -2.7075275270384735 -0.0036031202995218336 -2.7078099437756467
752 -0.0036047727800905703 -2.7111322998185643 -0.0036018022801727057 -2.7114117460558194
753 -0.0036040582112036646 -2.714736358029768 -0.0035974237136542795 -2.715009169769474
754 -0.003603921947069466 -2.7183402799768372 -0.003604150773026049 -2.7186133205425
755 -0.003603829734493047 -2.7219441097113304 -0.003603623085655272 -2.722216943628155
756 -0.003604161273688078 -2.7255482709850183 -0.0036051428178325295 -2.7258220864459877
757 -0.0036033324198797346 -2.729151603404898 -0.0036020896746776997 -2.7294241761206655
758 -0.0036043239990249274 -2.732755927403923 -0.0036008146591484545 -2.733024990779814
759 -0.0036041475483216344 -2.7363600749522448 -0.0036045998102054 -2.7366295905900193
760 -0.0036037139710970224 -2.7399637889233417 -0.0036037675803527237 -2.740233358170372
761 -0.003603806474711746 -2.7435675953980536 -0.003606625262182206 -2.743839983432554
762 -0.003603344934526831 -2.7471709403325804 -0.0036038908641785384 -2.7474438742967324
763 -0.0036038319813087583 -2.750774772313889 -0.003578891104552895 -2.7510227654012853
764 -0.003604696982074529 -2.7543794692959636 -0.0036029922659508882 -2.7546257576672364
765 -0.003604342055041343 -2.757983811351005 -0.0036043916014023127 -2.7582301492686385
766 -0.00360410864232108 -2.761587919993326 -0.0036038496298715474 -2.76183399889851
767 -0.0036043277475982906 -2.765192247740924 -0.0036044775042682886 -2.765438476402778
768 -0.003604552836623043 -2.768796800577547 -0.00360445975093171 -2.76904293615371
769 -0.0036042225547134876 -2.7724010231322604 -0.0036043390980921687 -2.772647275251802
770 -0.0036040619830600916 -2.7760050851153206 -0.0036049404530785977 -2.7762522157048806
771 -0.003606106562074274 -2.779611191677395 -0.0036011387594044207 -2.779853354464285
772 -0.0036039248225279152 -2.783215116499923 -0.003604005987290293 -2.7834573604515755
773 -0.0036042316583916544 -2.7868193481583146 -0.003604081936646253 -2.7870614423882216
774 -0.0036035247845575213 -2.790422872942872 -0.003600165678653866 -2.7906616080668756
775 -0.00360057590296492 -2.794023448845837 -0.003568094747606665 -2.7942297028144822
776 -0.0036048641311936082 -2.7976283129770305 -0.0036045698332600297 -2.797834272647742
777 -0.0036048095091246067 -2.8012331224861553 -0.003604755864944309 -2.8014390285126862
778 -0.003604559472296387 -2.8048376819584515 -0.0036045324057340624 -2.80504356091842
779 -0.003604901279322803 -2.8084425832377744 -0.0036046877969056366 -2.808648248715326
780 -0.0036047868663445113 -2.812047370104119 -0.0036047787056304515 -2.8122530274209563
781 -0.003605614381376654 -2.815652984485496 -0.003601622662972659 -2.8158546500839288
782 -0.0036048422916792333 -2.819257826777175 -0.0036019793478772044 -2.819456629431806
783 -0.003605794080067426 -2.8228636208572424 -0.0036033868324011563 -2.823060016264207
784 -0.0035969146294519303 -2.8264605354866945 -0.003573729796335101 -2.8266337460605424
785 -0.0036056274664588274 -2.830066162953153 -0.003605662635527551 -2.83023940869607
786 -0.0036049865419045092 -2.8336711494950575 -0.003605279640760273 -2.8338446883368302
787 -0.0036051409086212518 -2.8372762904036786 -0.003605391550809145 -2.837450079887639
788 -0.0036050841212272645 -2.8408813745249057 -0.003605240979231894 -2.841055320866871
789 -0.0036047314875759183 -2.8444861060124818 -0.0036050254479050637 -2.844660346314776
790 -0.0036051553790457545 -2.8480912613915277 -0.003604866855312139 -2.8482652131700883
791 -0.0036047286936081945 -2.851695990085136 -0.0036047504050657152 -2.851869963575154
792 -0.003605021978728473 -2.8553010120638644 -0.0036039052647538483 -2.855473868839908
793 -0.003607777471188456 -2.858908789535053 -0.003599419875536114 -2.859073288715444
794 -0.0036047653411515057 -2.8625135548762044 -0.0036016943748109044 -2.8626749830902547
795 -0.0036063396721147 -2.8661198945483193 -0.0036040637060068548 -2.8662790467962616
796 -0.003604776377324015 -2.869724670925643 -0.0036052097915671767 -2.8698842565878286
797 -0.0036059974459931254 -2.8733306683716364 -0.0036165547906421127 -2.8735008113784706
798 -0.0036048858892172575 -2.8769355542608537 -0.0036059081670828164 -2.8771067195455533
799 -0.0036047967849299313 -2.8805403510457834 -0.003605111700017005 -2.8807118312455704
800 -0.0036045265034772454 -2.884144877549261 -0.003604649775661528 -2.884316481021232
801 -0.003604841267224401 -2.8877497188164853 -0.0036019839812070132 -2.8879184650024388
802 -0.003606295050121844 -2.891356013866607 -0.0036117213778197764 -2.8915301863802587
803 -0.003604441916104406 -2.8949604557827113 -0.003604406164959073 -2.895134592545218
804 -0.0036040556617081164 -2.8985645114444196 -0.0036053853225894274 -2.898739977867807
805 -0.0036039233091287315 -2.9021684347535484 -0.003605113725643605 -2.9023450915934506
806 -0.0036042483523488046 -2.905772683105897 -0.003605402715038508 -2.905950494308489
807 -0.0036052174749784172 -2.9093779005808753 -0.0036093906383030117 -2.909559884946792
808 -0.003603808244224638 -2.9129817088250998 -0.003604734013788402 -2.9131646189605807
809 -0.003604278445709497 -2.916585987270809 -0.0036044203909114 -2.9167690393514922
810 -0.00360409349668771 -2.920190080767497 -0.0036036200588569047 -2.920372659410349
811 -0.003602244216017425 -2.9237923249835145 -0.003595978277735412 -2.9239686376880845
812 -0.0036044327891431747 -2.927396757772658 -0.003603205201216042 -2.9275718428893005
813 -0.003604311449453235 -2.931001069222111 -0.003604492382146418 -2.931176335271447
814 -0.0036042699590325355 -2.9346053391811435 -0.0036042134859599175 -2.9347805487574066
815 -0.0036040680133737624 -2.9382094071945173 -0.0036044509964995087 -2.938384999753906
816 -0.003604151902254671 -2.941813559096772 -0.003604206000454724 -2.9419892057543606
817 -0.0036041631712578235 -2.94541772226803 -0.0036044852342456577 -2.9455936909886065
818 -0.003605244436766952 -2.949022966704797 -0.0036028698668815196 -2.949196560855488
819 -0.0036029053735546768 -2.9526258720783516 -0.0036074054427444936 -2.9528039662982324
820 -0.0036041821003891528 -2.9562300541787407 -0.0036038916208781303 -2.9564078579191104
821 -0.0036040090955793856 -2.9598340632743203 -0.0036045307875610887 -2.9600123887066716
822 -0.0036035272292792796 -2.9634375905035997 -0.003604569530580193 -2.963616958237252
823 -0.003602968796622008 -2.9670405593002216 -0.0035997554077766836 -2.9672167136450285
824 -0.0036040055681951346 -2.9706445648684165 -0.00360460797091946 -2.970821321615948
825 -0.003604199888650328 -2.974248764757067 -0.0036043099011294545 -2.9744256315170774
826 -0.00360465906560421 -2.977853423822671 -0.0036079239449463784 -2.978033555462024
827 -0.003603869234211743 -2.9814572930568826 -0.0036057432065717877 -2.9816392986685956
828 -0.003604496631305665 -2.985061789688188 -0.0036081413622014225 -2.985247440030797
829 -0.0036035912809893487 -2.9886653809691777 -0.003602832253091037 -2.988850272283888
830 -0.0036037892568856478 -2.9922691702260633 -0.0036040810984559355 -2.9924543533823442
831 -0.00360331340925768 -2.995872483635321 -0.003604373103007674 -2.996058726485352
832 -0.0036038316902704537 -2.9994763153255914 -0.003605215367861092 -2.999663941853213
833 -0.0035976879997178914 -3.003074003325309 -0.003569765796419233 -3.0032337076496325
834 -0.003604431205894798 -3.006678434531204 -0.0036040210048668086 -3.0068377286544994
835 -0.003604382963385433 -3.0102828174945895 -0.0036044462118297814 -3.0104421748663293
836 -0.0036042534629814327 -3.013887070957571 -0.0036043682950548826 -3.0140465431613843
837 -0.003604240424465388 -3.0174913113820363 -0.003604222007561475 -3.0176507651689457
838 -0.0036045241984538736 -3.02109583558049 -0.0036057862569577994 -3.0212565514259033
839 -0.0036004181834869086 -3.024696253763977 -0.0035912914434447886 -3.024847842869348
840 -0.003604523104149848 -3.028300776868127 -0.0036045705899596216 -3.0284524134593074
841 -0.0036042863386683164 -3.0319050632067954 -0.0036039523198269307 -3.0320563657791344
842 -0.0036048937356099485 -3.0355099569424056 -0.003604595991782844 -3.035660961770917
843 -0.0036056091194041073 -3.0391155660618097 -0.003593379457015544 -3.0392543412279327
844 -0.003604632173664868 -3.0427201982354743 -0.003605062153656036 -3.0428594033815886
845 -0.003604353149421513 -3.0463245513848958 -0.003604497166816145 -3.046463900548405
846 -0.0036043932661414145 -3.0499289446510374 -0.0036041344283148646 -3.0500680349767197
847 -0.0036045358167029916 -3.0535334804677405 -0.0036043536965735257 -3.0536723886732933
848 -0.0036044734762981532 -3.057137953944039 -0.0036043266067281366 -3.0572767152800213
849 -0.003607045253738761 -3.0607449991977775 -0.0035916946129873396 -3.0608684098930086
850 -0.0036046870402060447 -3.0643496862379838 -0.003604855784215033 -3.064473265677224
851 -0.0036046241875737906 -3.0679543104255576 -0.0036047780886292458 -3.068078043765853
852 -0.00360461954260245 -3.07155892996816 -0.003604431776329875 -3.071682475542183
853 -0.003604782174807042 -3.0751637121429667 -0.003604462032672018 -3.075286937574855
854 -0.0036044215550646184 -3.0787681336980315 -0.003603904519695789 -3.0788908420945504
855 -0.00360445388359949 -3.082372587581631 -0.0036037822836078705 -3.082494624378158
856 -0.003604398330207914 -3.085976985911839 -0.003605621377937496 -3.0861002457560955
857 -0.0036040183738805355 -3.0895810042857192 -0.0036052311887033285 -3.0897054769447987
858 -0.0036040992476046086 -3.0931851035333238 -0.003603489277884364 -3.093308966222683
859 -0.0036045568296685813 -3.0967896603629925 -0.003604693559464067 -3.0969136597821474
860 -0.003603542037308216 -3.100393202400301 -0.0036103305406868457 -3.1005239903228343
861 -0.0036040826584212483 -3.103997285058722 -0.003603800688870251 -3.1041277910117047
862 -0.0036041917628608644 -3.107601476821583 -0.0036039679660461845 -3.1077317589777507
863 -0.0036054591182619333 -3.111206935939845 -0.0035902736126445234 -3.111322032590395
864 -0.0036041483515873553 -3.114811084291432 -0.0036048683105036616 -3.114926900900899
865 -0.0036042977357283235 -3.1184153820271603 -0.0036036747856996953 -3.1185305756865986
866 -0.0036043931730091574 -3.1220197752001693 -0.0036048617563210427 -3.1221354374429198
867 -0.003603831131476909 -3.1256236063316463 -0.003603811899665743 -3.1257392493425855
868 -0.003604015044402331 -3.1292276213760486 -0.0036051280330866575 -3.129344377375672
869 -0.0036041067796759307 -3.1328317281557245 -0.003605753486044705 -3.1329501308617167
870 -0.0036048096721060575 -3.1364365378278305 -0.003607001539785415 -3.136557132401502
871 -0.0036038517602719365 -3.1400403895881026 -0.003606866125483066 -3.140163998526985
872 -0.0036038494086824357 -3.143644238996785 -0.003604299819562584 -3.1437682983465476
873 -0.003603765438310802 -3.147248004435096 -0.0036031856783665718 -3.147371484024914
874 -0.003605309745762497 -3.150853314180859 -0.0035952807520516217 -3.1509667647769657
875 -0.0036042702267877758 -3.1544575844076466 -0.003603467985522002 -3.1545702327624876
876 -0.0036041863728314637 -3.158061770780478 -0.003604507283307612 -3.158174740045795
877 -0.0036049206973984838 -3.1616666914778766 -0.003607339574955404 -3.1617820796207505
878 -0.0036024245549924673 -3.165269116032869 -0.0035942389513365924 -3.165376318572087
879 -0.003604205045849085 -3.168873321078718 -0.003604557365179062 -3.168980875937266
880 -0.0036042825668118894 -3.1724776036455298 -0.0036046680877916517 -3.1725855440250577
881 -0.0036044183070771396 -3.176082021952607 -0.0036036928300745784 -3.1761892368551323
882 -0.0036044800537638364 -3.179686502006371 -0.0036054302006959917 -3.179794667055828
883 -0.003604303835891187 -3.183290805842262 -0.0036074025789275765 -3.183402069634756
884 -0.0036038501071743666 -3.1868946559494367 -0.0036059492849744856 -3.1870080189197303
885 -0.003604091505985707 -3.1904987474554223 -0.0036035757977515457 -3.190611594717482
886 -0.0036040162900462746 -3.1941027637454686 -0.0036035851924680175 -3.19421517990995
887 -0.003604088770225644 -3.197706852515694 -0.003604298282880336 -3.19781947819283
888 -0.003604209015611559 -3.201311061531306 -0.0036039497004821896 -3.2014234278933125
889 -0.0036040163948200645 -3.2049150779261257 -0.0036040863953530787 -3.2050275142886657
890 -0.0036040631006471814 -3.208519141026773 -0.003603750420734286 -3.2086312647094
891 -0.003603809035848826 -3.212122950062622 -0.0036039413418620823 -3.2122352060512624
892 -0.0036043529282324014 -3.2157273029908544 -0.003607880021445453 -3.215843086072708
893 -0.003603847953490913 -3.2193311509443454 -0.003603648312855512 -3.2194467343855635
894 -0.003603772830683738 -3.2229349237750293 -0.003603676985949278 -3.2230504113715126
895 -0.003605924919247627 -3.226540848694277 -0.0036012760596349836 -3.2266516874311475
896 -0.0036022471729665996 -3.2301430958672435 -0.003600636776536703 -3.2302523242076844
897 -0.003603859490249306 -3.2337469553574927 -0.0036035744240507485 -3.233855898631735
898 -0.0036040010396391152 -3.237350956397132 -0.0036040171165950597 -3.23745991574833
899 -0.003603878151625395 -3.240954834548757 -0.003603865462355316 -3.241063781210685
900 -0.003606404829770327 -3.2445612393785273 -0.0036426262464374303 -3.2447064074571226
901 -0.003602807340212166 -3.2481640467187396 -0.003601985774002969 -3.2483083932311256
902 -0.003603495249990374 -3.25176754196873 -0.0036037118756212295 -3.2519121051067468
903 -0.003603400639258325 -3.255370942607988 -0.0036035099299624564 -3.255515615036709
904 -0.003603053989354521 -3.2589739965973425 -0.003602763987146318 -3.2591183790238554
905 -0.0036031475756317377 -3.2625771441729743 -0.0036031371215358376 -3.2627215161453913
906 -0.0036031428608112037 -3.2661802870337855 -0.0036029477952979503 -3.2663244639406894
907 -0.003603345702867955 -3.2697836327366536 -0.0036031956784427165 -3.2699276596191322
908 -0.003603216540068388 -3.273386849276722 -0.003603615367319435 -3.2735312749864516
909 -0.0036029879003763197 -3.2769898371770987 -0.003602947248145938 -3.2771342222345976
910 -0.00360331644769758 -3.280593153624796 -0.0036037664394825697 -3.28073798867408
911 -0.003603249252773821 -3.28419640287757 -0.003603494353592396 -3.2843414830276725
912 -0.0036064373678527774 -3.2878028402454227 -0.0036005635280162095 -3.287942046555689
913 -0.003603000135626644 -3.2914058403810493 -0.003603348752949387 -3.291545395308638
914 -0.003603606193792075 -3.2950094465748414 -0.0036036725156009196 -3.295149067824239
915 -0.0036032469011843204 -3.298612693476026 -0.0036030641407705844 -3.2987521319650095
916 -0.003603179403580725 -3.3022158728796067 -0.00360358344623819 -3.3023557154112475
917 -0.0036035677418112754 -3.305819440621418 -0.0036031313822604714 -3.305958846793508
918 -0.003603636974003166 -3.3094230775954214 -0.003604841243941337 -3.3095636880374495
919 -0.0036034678341820836 -3.3130265454296035 -0.003605063515715301 -3.3131687515531647
920 -0.0036033145152032375 -3.3166298599448067 -0.0036039933911524713 -3.316772744944317
921 -0.0036033591022714972 -3.3202332190470782 -0.0036031394731253384 -3.3203758844174427
922 -0.003603264119010419 -3.3238364831660885 -0.003603029763326049 -3.3239789141807687
923 -0.0036034364136867227 -3.327439919579775 -0.003603245201520622 -3.327582159382289
924 -0.0036030139424838127 -3.3310429335222587 -0.0036029627663083375 -3.3311851221485975
925 -0.003606941259931773 -3.3346498747821904 -0.003600150521378964 -3.3347852726699765
926 -0.0036032227333635094 -3.3382530975155538 -0.0036066170898266135 -3.3383918897598033
927 -0.003603521664626896 -3.341856619180181 -0.0036032425938174128 -3.341995132353621
928 -0.0036022896994836627 -3.3454589088796647 -0.00359144868561998 -3.3455865810392407
929 -0.0036040657781995834 -3.349062974657864 -0.0036041996674612163 -3.349190780706702
930 -0.003605146880727261 -3.3526681215385916 -0.0036124809179455043 -3.3528032616246475
931 -0.003603627870324999 -3.3562717494089167 -0.0036018668906763196 -3.356405128515324
932 -0.003603875474072993 -3.3598756248829895 -0.0036031523486599326 -3.3600082808639837
933 -0.0036029885755851864 -3.363478613458575 -0.003630844713188708 -3.3636391255771723
934 -0.003602900868281722 -3.3670815143268564 -0.0036029769224114718 -3.3672421024995836
935 -0.0036029733950272203 -3.3706844877218836 -0.0036029027891345323 -3.370845005288718
936 -0.0036029769224114718 -3.374287464644295 -0.0036028475034981964 -3.3744478527922164
937 -0.0036027621710672973 -3.3778902268153623 -0.003602554544340819 -3.3780504073365574
938 -0.0036040170467458665 -3.3814942438621083 -0.00360069404123351 -3.381651101377791
939 -0.003602982615120709 -3.385097226477229 -0.0036036814679391684 -3.38525478284573
940 -0.0036033068434335293 -3.3887005333206623 -0.003603030426893383 -3.3888578132726233
941 -0.0036025068489834665 -3.392303040169646 -0.0036065196618437767 -3.392464332934467
942 -0.0036031453288160264 -3.395906185498462 -0.003602662100456655 -3.3960669950349236
943 -0.0036030449671670796 -3.399509230465629 -0.003602687153033912 -3.3996696821879575
944 -0.0036028943373821675 -3.403112124803011 -0.003603005991317332 -3.4032726881792748
945 -0.003602757677435875 -3.406714882480447 -0.0036033876589499415 -3.4068760758382246
946 -0.0036030505551025273 -3.4103179330355493 -0.0036015835823491214 -3.410477659420574
947 -0.003603236749768257 -3.4139211697853176 -0.0036046731751412154 -3.414082332595715
948 -0.0036034652148373425 -3.417524635000155 -0.0036058610770851375 -3.4176881936728
949 -0.0036031459108926355 -3.4211277809110476 -0.0036031614756211637 -3.4212913551484214
950 -0.0036030805320478978 -3.4247308614430954 -0.0036028295289725065 -3.424894184677394
951 -0.0036031290888786315 -3.428333990531974 -0.0035977438208647074 -3.4284919284982585
952 -0.003602651972323656 -3.4319366425042976 -0.0036002491600811482 -3.4320921776583395
953 -0.003603056410793215 -3.435539698915091 -0.003603999479673803 -3.4356961771380132
954 -0.003602136892732233 -3.439141835807823 -0.0035992451128549876 -3.439295422250868
955 -0.003603083151392639 -3.4427449189592156 -0.0036032989504747094 -3.4428987212013427
956 -0.00360246766358614 -3.4463473866228016 -0.0035976655432023107 -3.446496386744545
957 -0.0036034204647876324 -3.449950807087589 -0.0036034700693562626 -3.4500998568139014
958 -0.0036034329095855355 -3.4535542399971746 -0.0036035537836141885 -3.4537034105975155
959 -0.003600037598516792 -3.4571542775956914 -0.0036167951067909597 -3.4573202057043066
960 -0.003602709900587797 -3.4607569874962794 -0.0036032556556165217 -3.4609234613599233
961 -0.003603277122601867 -3.464360264618881 -0.0036029890878126027 -3.4645264504477358
962 -0.0036028973408974707 -3.4679631619597786 -0.003603002056479454 -3.4681294525042152
963 -0.0036031336872838437 -3.4715662956470625 -0.003603138809558004 -3.4717325913137733
964 -0.003602655907161534 -3.475168951554224 -0.0036023481748998164 -3.4753349394886732
965 -0.0036030876799486578 -3.4787720392341726 -0.0036029597162269057 -3.4789378992049
966 -0.0036031096358783545 -3.4823751488700507 -0.003602316102478653 -3.482540215307379
967 -0.003602876886725426 -3.485978025756776 -0.0036020576022565364 -3.4861422729096354
968 -0.0036032462841831146 -3.4895812720409594 -0.0036032031173817815 -3.489745476027017
969 -0.0036030514747835696 -3.493184323515743 -0.0036033853772096335 -3.4933488614042267
970 -0.0036029707989655435 -3.4967872943147085 -0.0036059613339602947 -3.496954822738187
971 -0.003603035141713917 -3.5003903294564225 -0.003601128573063761 -3.500555951311251
972 -0.003602384985424578 -3.5039927144418472 -0.0036033442593179643 -3.504159295570569
973 -0.00360320775071159 -3.507595922192559 -0.003602657245937735 -3.5077619528165065
974 -0.0036007379181683063 -3.5111966601107274 -0.00356781966984272 -3.511329772486349
975 -0.0036039962084032594 -3.5148006563191307 -0.0036049958784133197 -3.5149347683647623
976 -0.003603833052329719 -3.5184044893714606 -0.003604043647646904 -3.5185388120124093
977 -0.003603835415560752 -3.5220083247870213 -0.0036038278485648334 -3.522142639860974
978 -0.0036037383484654128 -3.525612063135487 -0.0036036345991306007 -3.5257462744601047
979 -0.0036038377438671887 -3.529215900879354 -0.00360382623039186 -3.5293501006904964
980 -0.0036036728997714818 -3.5328195737791255 -0.0036039104219526053 -3.532954011112449
981 -0.0036034833989106118 -3.536423057178036 -0.003603233129251748 -3.536557244241701
982 -0.003603622119408101 -3.540026679297444 -0.0036032964941114186 -3.5401605407358123
983 -0.003603703493718058 -3.543630382791162 -0.003603601816575974 -3.5437641425523885
984 -0.003603342140559107 -3.547233724931721 -0.0036036902223713697 -3.5473678327747598
985 -0.003603789338376373 -3.5508375142700976 -0.003607456129975617 -3.5509752889047355
986 -0.003603451140224934 -3.5544409654103224 -0.0036032521165907383 -3.554578541021326
987 -0.003603491361718625 -3.558044456772041 -0.003603416495025158 -3.5581819575163514
988 -0.0036035019089467823 -3.5616479586809877 -0.003603552666027099 -3.5617855101823785
989 -0.0036035402561537923 -3.5652514989371413 -0.003603218193165958 -3.5653887283755443
990 -0.0036035174736753104 -3.568855016410817 -0.003603807545732707 -3.568992535921277
991 -0.003603346785530448 -3.5724583631963474 -0.003602929832413793 -3.5725954657536905
992 -0.003606797638349235 -3.5760651608346965 -0.003590456722304225 -3.576185922475995
993 -0.00360420614015311 -3.5796693669748496 -0.0036044956068508327 -3.5797904180828457
994 -0.0036038651946000756 -3.5832732321694496 -0.003603997512254864 -3.5833944155951007
995 -0.0036038234131410716 -3.586877055582591 -0.0036038044607266785 -3.5869982200558272
996 -0.0036037825630046427 -3.5904808381455955 -0.003603943553753197 -3.5906021636095806
997 -0.00360372974537313 -3.5940845678909685 -0.0036049854243174195 -3.594207149033898
998 -0.003603359090629965 -3.5976879269815987 -0.003604506561532617 -3.5978116555954305
999 -0.0036041937419213355 -3.60129212072352 -0.0036057310411706568 -3.601417386636601
1000 -0.0036029834882356226 -3.6048951042117556 -0.0036025763023644687 -3.6050199629389654
1001 -0.003603788698092103 -3.608498892909848 -0.0036038094433024524 -3.608623772382268
1002 -0.003603522386401892 -3.6121024152962495 -0.0036036453442648054 -3.6122274177265328
1003 -0.003603642154484987 -3.6157060574507347 -0.0036032698582857845 -3.6158306875848187
1004 -0.0036040204693563284 -3.619310077920091 -0.003605084214359522 -3.619435771799178
1005 -0.003603194793686271 -3.622913272713777 -0.0036004602210596205 -3.6230362320202376
1006 -0.0036035785567946734 -3.6265168512705714 -0.0036047265864908697 -3.6266409586067283
1007 -0.0036037740879692136 -3.6301206253585407 -0.003603429161012173 -3.6302443877677404
1008 -0.0036034975899383427 -3.633724122948479 -0.003599210549145937 -3.6338435983168864
1009 -0.003603913285769522 -3.6373280362342486 -0.0036046402412466703 -3.6374482385581333
1010 -0.003603752423077822 -3.6409317886573263 -0.003603747009765357 -3.6410519855678984
1011 -0.003602394298650324 -3.6445341829559768 -0.0036115457653068004 -3.6446635313332054
1012 -0.003603433584794402 -3.648137616540771 -0.0036036710138432682 -3.6482672023470486
1013 -0.003603233944159001 -3.6517408504849302 -0.003602876688819379 -3.651870079035868
1014 -0.0036036754725500943 -3.65534452595748 -0.0036034269724041224 -3.655473506008272
1015 -0.0036013373639434574 -3.658945863321424 -0.0036077265976928174 -3.6590812326059647
1016 -0.0036032780772075057 -3.6625491413986313 -0.003603251953609288 -3.662684484559574
1017 -0.0036035047727636994 -3.666152646171395 -0.003604212251957506 -3.6662886968115314
1018 -0.0036037561716511846 -3.669756402343046 -0.003603816346731037 -3.6698925131582625
1019 -0.0036034418386407196 -3.673359844181687 -0.0036029206472449004 -3.6734954338055075
1020 -0.003603279497474432 -3.6769631236791613 -0.0036034189048223197 -3.67709885271033
1021 -0.0036035028053447602 -3.6805666264845063 -0.003603567474056035 -3.680702420184386
1022 -0.0036031869705766438 -3.684169813455083 -0.003603327786549926 -3.684305747970936
1023 -0.003603547834791243 -3.6877733612898744 -0.0036026947549544276 -3.6879084427258904
1024 -0.0036033606389537453 -3.6913767219288283 -0.00360480243107304 -3.691513245156963
1025 -0.003603357553947717 -3.694980079482776 -0.0036031460855156182 -3.695116391242479
1026 -0.0036034281132742763 -3.6985835075960503 -0.0036037890473380684 -3.698720180289817
1027 -0.003603189217392355 -3.7021866968134427 -0.0036035414086654782 -3.7023237216984826
1028 -0.0036028400179930033 -3.7057895368314355 -0.003600196575280279 -3.7059239182737627
1029 -0.003603661572560668 -3.7093931984039963 -0.0036060327547602355 -3.709529951028523
1030 -0.0036029502283781768 -3.7129961486323744 -0.0036052524112164972 -3.7131352034397396
1031 -0.0036027657333761454 -3.7165989143657505 -0.0036029529408551754 -3.7167381563805946
1032 -0.0036032088100910187 -3.7202021231758415 -0.0036032997886650264 -3.7203414561692596
1033 -0.003603183862287551 -3.723805307038129 -0.0036030162125825884 -3.723944472381842
1034 -0.0036035534227266907 -3.727408860460856 -0.00360238904831931 -3.7275468614301612
1035 -0.0036022327025420965 -3.731011093163398 -0.0036007410380989313 -3.73114760246826
1036 -0.003603347751777619 -3.7346144409151756 -0.003603900445159525 -3.7347515029134195
1037 -0.0036028200411237776 -3.7382172609562994 -0.003604067233391106 -3.7383555701468105
1038 -0.0036032552365213633 -3.7418205161928206 -0.003604541637469083 -3.74196011178428
1039 -0.003603241220116615 -3.7454237574129374 -0.003603496786672622 -3.7455636085709525
1040 -0.003603846556507051 -3.7490276039694446 -0.003606305446010083 -3.7491699140169628
1041 -0.003602779470384121 -3.7526303834398287 -0.003602970961946994 -3.75277288497891
1042 -0.00360308667877689 -3.7562334701186058 -0.0036034209304489197 -3.7563763059093587
1043 -0.0036032212316058575 -3.7598366913502117 -0.0036037232377566395 -3.7599800291471155
1044 -0.0036032563308253883 -3.763439947681037 -0.003603007085621357 -3.763583036232737
1045 -0.0036035653669387103 -3.767043513047976 -0.0036081519909203054 -3.767191188223657
1046 -0.0036031390423886477 -3.7706466520903645 -0.0036031610798090696 -3.770794349303466
1047 -0.0036029513576067984 -3.7742496034479713 -0.0036027494119480253 -3.774397098715414
1048 -0.0036040771403349934 -3.7778536805883065 -0.003599846037104726 -3.777996944752519
1049 -0.0036031784722581504 -3.781456859060565 -0.0036031139898113906 -3.78160005874233
1050 -0.003603286389261484 -3.7850601454498265 -0.0036035122815519572 -3.785203571023882
1051 -0.0036033477401360868 -3.7886634931899628 -0.0035858228569850326 -3.788789393880867
1052 -0.0036033317213878036 -3.7922668249113505 -0.0036032933508977293 -3.792392687231765
1053 -0.0036034280550666154 -3.795870252966417 -0.003603343921713531 -3.795996031153478
1054 -0.0036036535981111228 -3.799473906564528 -0.0036035042954608797 -3.799599535448939
1055 -0.0036037859390489757 -3.803077692503577 -0.003603740909602493 -3.8032032763585417
1056 -0.003603575564920902 -3.8066812680684983 -0.00360376670723781 -3.8068070430657794
1057 -0.0036034900462254883 -3.8102847581147237 -0.0036035799654200672 -3.8104106230311996
1058 -0.00360366451786831 -3.813888422632592 -0.0036037355195730923 -3.814014358550773
1059 -0.0036033431417308746 -3.817491765774323 -0.003603186737746 -3.817617545288519
1060 -0.00360331020783633 -3.8210950759821594 -0.0036034790566191075 -3.8212210243451383
1061 -0.00360370019916445 -3.824698776181324 -0.0036037665558978915 -3.824824790901036
1062 -0.003603436320554465 -3.828302212501878 -0.003603442304302007 -3.8284282332053383
1063 -0.0036036263685673476 -3.8319058388704454 -0.0036034828517585993 -3.832031716057097
1064 -0.003604197991080582 -3.835510036861526 -0.003599243622738868 -3.8356309596798357
1065 -0.0036033289041370155 -3.839113365765663 -0.0036027239984832704 -3.839233683678319
1066 -0.003603544388897717 -3.8427169101545604 -0.0036031682859174905 -3.8428368519642366
1067 -0.003603655321057886 -3.8463205654756183 -0.0036038974998518825 -3.8464407494640884
1068 -0.003603585355449468 -3.8499241508310678 -0.0035964617389254274 -3.8500372112030137
1069 -0.0036039886297658088 -3.8535281394608334 -0.003602690529078245 -3.853639901732092
1070 -0.0036037614569067954 -3.8571319009177403 -0.0036037963232956826 -3.8572436980553877
1071 -0.003604256466496736 -3.860736157384237 -0.0036029211129061877 -3.860846619168294
1072 -0.003603662410750985 -3.864339819794988 -0.003604223905131221 -3.864450843073425
1073 -0.0036034710123203696 -3.8679432908073084 -0.0036026216461323203 -3.8680534647195572
1074 -0.003603795194067061 -3.8715470860013754 -0.003603969537653029 -3.87165743425721
1075 -0.003603754460345954 -3.875150840461721 -0.003603608510456979 -3.8752610427676673
1076 -0.0036035697208717465 -3.878754410182593 -0.00360419403295964 -3.878865236800627
1077 -0.0036035096505656838 -3.882357919833159 -0.0036039316211827098 -3.88246916842181
1078 -0.0036038020974956454 -3.8859617219306544 -0.0036037306883372365 -3.886072899110147
1079 -0.0036035825149156155 -3.88956530444557 -0.003603424830362201 -3.889676323940509
1080 -0.0036035564378835263 -3.893168860883453 -0.0036040172097273173 -3.8932803411502364
1081 -0.003604149166494608 -3.8967730100499476 -0.0036035568336956203 -3.896883897983932
1082 -0.003603770025074482 -3.900376780075022 -0.0036075729643926025 -3.9004914709483245
1083 -0.003603425668552518 -3.9039802057435744 -0.003603635646868497 -3.904095106595193
1084 -0.003603640734218061 -3.9075838464777926 -0.003603344887960702 -3.907698451483154
1085 -0.0036022028187289836 -3.9111860492965214 -0.0036034278571605684 -3.9113018793403143
1086 -0.003603339078836143 -3.9147893883753575 -0.0036031328490935266 -3.914905012189408
1087 -0.0036033846787177025 -3.9183927730540753 -0.0036034997785463927 -3.9185085119679544
1088 -0.003603324678260833 -3.921996097732336 -0.003603132930584252 -3.9221116448985387
1089 -0.003603373607620597 -3.9255994713399565 -0.0036030451068654657 -3.925714690005404
1090 -0.0036033818731084468 -3.9292028532130647 -0.003603655565530062 -3.929318345570934
1091 -0.003603316762018949 -3.9328061699750836 -0.003602906095329672 -3.9329212516662637
1092 -0.0036037906422279773 -3.9364099606173117 -0.003601918159984052 -3.936523169826248
1093 -0.003604214428924024 -3.940014175046236 -0.003616418642923236 -3.940139588469171
1094 -0.0036030479706823824 -3.9436172230169184 -0.0036027033580467104 -3.943742291827218
1095 -0.0036030638148076832 -3.947220286831726 -0.003602875571232289 -3.94734516739845
1096 -0.003603327949531376 -3.9508236147812577 -0.0036036451230756937 -3.950948812521526
1097 -0.0036031728028319775 -3.9544267875840897 -0.0036026846966706215 -3.9545514972181968
1098 -0.0036008922033943236 -3.958027679787484 -0.003606434119865298 -3.958157931338062
1099 -0.003602999018039554 -3.9616306788055238 -0.0036034692311659455 -3.961761400569228
1100 -0.003602935886010528 -3.965233614691534 -0.0036025602486915885 -3.96536396081792
1101 -0.0036027224152348934 -3.968836337106769 -0.003603177785407752 -3.9689671386033276
1102 -0.0036029688897542657 -3.9724393059965233 -0.0036049825721420348 -3.9725721211754697
1103 -0.003603219287469983 -3.9760425252839933 -0.003606977220624685 -3.9761790983960945
1104 -0.0036023047636263073 -3.9796448300476195 -0.003600989107508212 -3.979780087503603
1105 -0.0036028157803229986 -3.9832476458279427 -0.0036032166797667744 -3.9833833041833695
1106 -0.00360287397634238 -3.986850519804285 -0.003603704331908375 -3.986987008515278
1107 -0.003603092557750642 -3.9904536123620358 -0.0036007430870085956 -3.9905877516022863
1108 -0.003603516228031367 -3.9940571285900672 -0.0036047093919478355 -3.9941924609942343
1109 -0.0036032407195307316 -3.997660369309598 -0.003603894333355129 -3.9977963553275893
1110 -0.003601520985830575 -4.001261890295428 -0.0036068149842321874 -4.001403170311821
1111 -0.0036027708440087734 -4.004864661139437 -0.0036038770456798376 -4.005007047357501
1112 -0.0036029228940606117 -4.008467584033498 -0.0036027582827955484 -4.008609805640297
1113 -0.0036038466729223727 -4.01207143070642 -0.0036002696375362574 -4.0122100752778325
1114 -0.0036036331090144812 -4.015675063815434 -0.003602254425641149 -4.015812329703474
1115 -0.003603078902233392 -4.019278142717667 -0.003603453584946692 -4.01941578328842
1116 -0.0036034334916621447 -4.022881576209329 -0.003603833133820444 -4.023019616422241
1117 -0.003602873848285526 -4.026484450057614 -0.0036033931421115993 -4.026623009564353
1118 -0.0036024558241479097 -4.030086905881762 -0.0036011562566272914 -4.03022416582098
1119 -0.0036031546187587082 -4.033690060500521 -0.0036039208527654408 -4.033828086673745
1120 -0.0036033649113960562 -4.037293425411917 -0.0036038078484125434 -4.0374318945221574
1121 -0.003602196101564914 -4.040895621513482 -0.00360345970839262 -4.04103535423055
1122 -0.0036029362003318966 -4.044498557713815 -0.003602935338858515 -4.044638289569408
1123 -0.0036030074814334513 -4.048101565195248 -0.003604119934607297 -4.048242409504016
1124 -0.0036021554144099353 -4.051703720609658 -0.0036048792651854457 -4.051847288769201
1125 -0.0036028346861712635 -4.05530655529583 -0.0036032285657711326 -4.055450517334972
1126 -0.003602987842168659 -4.0589095431379985 -0.0036028745002113284 -4.059053391835183
1127 -0.0036029679817147554 -4.062512511119714 -0.003602829063311219 -4.062656220898495
1128 -0.003602929098997265 -4.066115440218711 -0.003603130381088704 -4.066259351279584
1129 -0.0036028665490448475 -4.069718306767756 -0.0036026058252900837 -4.069861957104874
1130 -0.0036031615338288246 -4.073321468301585 -0.0036025502369739114 -4.073464507341848
1131 -0.003603387193288654 -4.076924855494874 -0.0036046485183760524 -4.077069155860224
1132 -0.00360356509918347 -4.0805284205940575 -0.0036036635632626713 -4.080672819423487
1133 -0.0036031529074534775 -4.084131573501511 -0.003603394178207964 -4.0842762136016955
1134 -0.00360322545748204 -4.087734798958993 -0.003602884232532233 -4.087879097834228
1135 -0.0036024396424181758 -4.091337238601412 -0.00361182902706787 -4.091490926861296
1136 -0.003603207052219659 -4.094940445653632 -0.003604046127293259 -4.095094972988589
1137 -0.0036026098066940905 -4.0985430554603255 -0.0036024178029038013 -4.098697390791493
1138 -0.003602971485815942 -4.102146026946142 -0.003603225701954216 -4.102300616493447
1139 -0.0036029069451615214 -4.105748933891303 -0.0036031661788001657 -4.1059037826722475
1140 -0.003602831996977329 -4.10935176588828 -0.003602388419676572 -4.109506171091924
1141 -0.0036063041421584784 -4.112958070030438 -0.003616805584169924 -4.113122976676094
1142 -0.003602742636576295 -4.116560812667014 -0.0036038995953276754 -4.116726876271422
1143 -0.0036024975590407847 -4.120163310226055 -0.0036022319342009722 -4.120329108205623
1144 -0.003602853266056627 -4.123766163492112 -0.0036024423432536425 -4.1239315505488765
1145 -0.003602415800560266 -4.127368579292672 -0.003615612187422812 -4.127547162736299
1146 -0.0036024902248755096 -4.130971069517548 -0.0036019962979480626 -4.131149159034247
1147 -0.003602228220552206 -4.1345732977381005 -0.003602233633864671 -4.134751392668112
1148 -0.0036023544147610665 -4.138175652152862 -0.003602345392573625 -4.138353738060686
1149 -0.0036026095040142536 -4.141778261656876 -0.00360264522023499 -4.141956383280921
1150 -0.003602650691755116 -4.145380912348632 -0.0036028360016644003 -4.145559219282585
1151 -0.0036024771397933364 -4.148983389488425 -0.003602710331324488 -4.14916192961391
1152 -0.0036026734160259366 -4.152586062904451 -0.003602660517208278 -4.152764590131118
1153 -0.0036027545458637176 -4.156188817450315 -0.003603178693447262 -4.156367768824565
1154 -0.00360251241363585 -4.159791329863951 -0.0036016318947076796 -4.159969400719273
1155 -0.003602549957577139 -4.163393879821528 -0.0036012320313602688 -4.163570632750633
1156 -0.0036030624411068856 -4.166996942262634 -0.003601717040874064 -4.167172349791508
1157 -0.0036027389229275285 -4.1705996811855615 -0.0036026843125000598 -4.1707750341040075
1158 -0.0036028528586030005 -4.174202534044165 -0.003602897166274488 -4.174377931270282
1159 -0.0036030589952133598 -4.177805593039378 -0.0036037433543242513 -4.177981674624606
1160 -0.003602460050024092 -4.1814080530894016 -0.0036028861650265753 -4.1815845607896325
1161 -0.0036023409804329274 -4.185010394069835 -0.0036177227040752767 -4.185202283493708
1162 -0.0036025745212100446 -4.188612968591045 -0.003601945238187909 -4.188804228731896
1163 -0.003602567897178233 -4.192215536488223 -0.0036024093511514365 -4.192406638083047
1164 -0.0036024117143824697 -4.195817948202605 -0.003602359560318291 -4.196008997643365
1165 -0.0036025508772581814 -4.199420499079864 -0.0036025870824232696 -4.199611584725789
1166 -0.0036026176763698458 -4.203023116756233 -0.0036035821423865853 -4.203215166868175
1167 -0.003602573194075376 -4.206625689950308 -0.0036017982987686993 -4.2068169651669445
1168 -0.0036024625529535114 -4.210228152503261 -0.003602004738058895 -4.210418969905003
1169 -0.003602620179299265 -4.21383077268256 -0.003602286148816347 -4.21402125605382
1170 -0.0036034521879628302 -4.217434224870523 -0.003600828757043928 -4.217622084810864
1171 -0.0036031053750775754 -4.221037330245601 -0.0036034387652762235 -4.22122552357614
1172 -0.0036027277121320365 -4.224640057957733 -0.0036065425141714514 -4.224832066090312
1173 -0.003602741693612188 -4.228242799651345 -0.003600991819985211 -4.228433057910297
1174 -0.0036032418021932243 -4.231846041453538 -0.003603778127580881 -4.232036836037878
1175 -0.003602791461162269 -4.235448832914701 -0.00360330113908276 -4.2356401371769605
1176 -0.0036026820889674127 -4.239051515003668 -0.003598701278679073 -4.239238838455639
1177 -0.003602675220463425 -4.2426541902241315 -0.0036020371480844915 -4.242840875603724
1178 -0.003602628211956471 -4.246256818436088 -0.0036029764101840555 -4.246443852013908
1179 -0.003602807002607733 -4.249859625438695 -0.003603941237088293 -4.250047793250996
1180 -0.0036028731614351273 -4.253462498600131 -0.003607932187151164 -4.253655725438147
1181 -0.003602558223064989 -4.257065056823196 -0.0036041607381775975 -4.257259886176325
1182 -0.003602592251263559 -4.26066764907446 -0.003602537396363914 -4.260862423572688
1183 -0.003602191235404462 -4.264269840309864 -0.0036026354879140853 -4.264465059060602
1184 -0.00360255177365616 -4.26787239208352 -0.003603416890837252 -4.26806847595144
1185 -0.0036026901681907473 -4.271475082251711 -0.003602916793897748 -4.271671392745337
1186 -0.00360303062479943 -4.2750781128765105 -0.0036015006829984487 -4.275272893428336
1187 -0.0036033567739650607 -4.278681469650476 -0.0036048623966053127 -4.278877755824941
1188 -0.0036034861113876104 -4.282284955761863 -0.0036016219877637924 -4.282479377812705
1189 -0.003602838283404708 -4.2858877940452675 -0.003602317627519369 -4.286081695440225
1190 -0.0036030427436344326 -4.289490836788902 -0.003602713602595031 -4.2896844090428194
1191 -0.0036025272682309152 -4.293093364057133 -0.0036034042248502375 -4.2932878132676695
1192 -0.0035954524879343807 -4.296688816545067 -0.0035781953600235285 -4.296866008627693
1193 -0.0036032509058713915 -4.300292067450938 -0.003603663435205817 -4.300469672062898
1194 -0.0036031446768902244 -4.303895212127828 -0.0036033574491739274 -4.304073029512073
1195 -0.003603375842794776 -4.307498587970623 -0.003603388706687838 -4.307676418218761
1196 -0.0036033151322044433 -4.311101903102828 -0.0036034137126989664 -4.31127983193146
1197 -0.0036032266449183225 -4.314705129747746 -0.003603272931650281 -4.31488310486311
1198 -0.003603161429055035 -4.318308291176801 -0.003602972172666341 -4.318486077035777
1199 -0.0036031253868713973 -4.3219114165636725 -0.0036030827206559478 -4.322089159756433
1200 -0.0036030100542120635 -4.325514426617884 -0.0036029332550242543 -4.325692093011457
1201 -0.0036033883574418724 -4.329117814975326 -0.003605608409270644 -4.329297701420728
1202 -0.003602957504335791 -4.332720772479663 -0.0036026033223606644 -4.332900304743089
1203 -0.003603332384955138 -4.336324104864618 -0.0035967188887298107 -4.336497023631819
1204 -0.0036032755742780864 -4.339927380438896 -0.0036032830830663443 -4.340100306714885
1205 -0.003603492118418217 -4.343530872557314 -0.003603824705351144 -4.343704131420236
1206 -0.0036066355532966554 -4.3471375081106105 -0.003579822846222669 -4.347283954266459
1207 -0.0036039132624864577 -4.350741421373097 -0.0036040307953953744 -4.3508879850618545
1208 -0.0036041922052390874 -4.354345613578336 -0.0036041880026459693 -4.3544921730645
1209 -0.0036037849728018045 -4.3579493985511375 -0.0036040772567503153 -4.358096250321251
1210 -0.0036037357058376074 -4.361553134256975 -0.003604066569823772 -4.361700316891074
1211 -0.0036038327263668178 -4.365156966983342 -0.003603742748964578 -4.365304059640039
1212 -0.0036036607925780118 -4.36876062777592 -0.003603811061475426 -4.3689078707015145
1213 -0.0036036656005308033 -4.372364293376451 -0.0036040518549270927 -4.372511922556441
1214 -0.003603485063649714 -4.375967778440101 -0.003604080725926906 -4.376116003282368
1215 -0.0036036043893545866 -4.379571382829456 -0.003603757929522544 -4.3797197612118905
1216 -0.003603776672389358 -4.383175159501845 -0.0036007252987474204 -4.383320486510638
1217 -0.0036040890612639488 -4.386779248563109 -0.0035917414352297783 -4.386912227945868
1218 -0.0036043965257704256 -4.39038364508888 -0.0036054956377483903 -4.390517723583616
1219 -0.0036039653467014434 -4.393987610435581 -0.0036037128302268684 -4.394121436413843
1220 -0.003603842726442963 -4.397591453162025 -0.003603943600319326 -4.397725380014163
1221 -0.003603845799807459 -4.401195298961832 -0.003603803552687168 -4.40132918356685
1222 -0.003603524249047041 -4.404798823210879 -0.003603539406321943 -4.4049327229731725
1223 -0.003602708445396274 -4.408401531656275 -0.0036096798488870264 -4.40854240282206
1224 -0.0036035861587151883 -4.41200511781499 -0.0036040856968611477 -4.412146488518921
1225 -0.0036035385797731577 -4.415608656394763 -0.003603458683937788 -4.415749947202859
1226 -0.0036035896860994398 -4.419212246080862 -0.0036029395647346973 -4.4193528867675935
1227 -0.0036035809316672385 -4.4228158270125295 -0.0036034624208696187 -4.422956349188463
1228 -0.003604124649427831 -4.426419951661957 -0.0036052406532689927 -4.426561589841732
1229 -0.0035989986383356152 -4.430018950300293 -0.003609353944193572 -4.430170943785926
1230 -0.0036034028162248433 -4.433622353116518 -0.0036034977994859217 -4.433774441585412
1231 -0.0036029403912834824 -4.437225293507802 -0.003603214817121625 -4.437377656402534
1232 -0.003603372850921005 -4.440828666358723 -0.0036027493770234287 -4.440980405779557
1233 -0.0036032594623975457 -4.44443192582112 -0.0036035172874107958 -4.444583923066968
1234 -0.0036038043908774853 -4.4480357302119975 -0.003601860906928778 -4.448185783973897
1235 -0.003604024136438966 -4.451639754348436 -0.0036066488013602794 -4.451792432775258
1236 -0.003603115933947265 -4.455242870282383 -0.003603531827684492 -4.455395964602942
1237 -0.003603492176625878 -4.458846362459009 -0.0036042392952367664 -4.459000203898179
1238 -0.0036030545830726623 -4.462449417042081 -0.003603899839799851 -4.462604103737979
1239 -0.0036055973148904743 -4.4660550143569715 -0.003616419178433716 -4.466220522916412
1240 -0.0036031464929692446 -4.46965816084994 -0.0036026160116307436 -4.469823138928043
1241 -0.003602881298866123 -4.473261042148806 -0.0036028751987032593 -4.473426014126747
1242 -0.0036030097398906946 -4.476864051888697 -0.003602564462926239 -4.477028578589673
1243 -0.003603122348431498 -4.480467174237129 -0.003602244914509356 -4.480630823504182
1244 -0.003604041168000549 -4.484071215405129 -0.0036069733556360005 -4.4842377968598175
1245 -0.003602852835319936 -4.487674068240449 -0.003602621960453689 -4.487840418820271
1246 -0.0036034944467246534 -4.4912775626871735 -0.003601843526121229 -4.491442262346393
1247 -0.0036030308227054776 -4.494880593509879 -0.003603692562319338 -4.495045954908712
1248 -0.00360305163776502 -4.498483645147644 -0.003601116465870291 -4.498647071374583
1249 -0.0036029586219228802 -4.502086603769567 -0.0036029182141646744 -4.502249989588748
1250 -0.0036014011478982867 -4.505688004917466 -0.003593143483158201 -4.505843133071906
1251 -0.0036032592528499664 -4.509291264170316 -0.0036045031738467515 -4.509447636245753
1252 -0.003603300778195262 -4.512894564948511 -0.0036015123245306314 -4.513049148570284
1253 -0.0036032236297614873 -4.516497788578273 -0.0036041646730154754 -4.5166533132432996
1254 -0.0036031547468155624 -4.5201009433250885 -0.0036046589491888882 -4.520257972192488
1255 -0.0036045081331394615 -4.523705451458228 -0.0036011440795846285 -4.523859116272073
1256 -0.003603452874813229 -4.527308904333041 -0.0036039415863342583 -4.527463057858407
1257 -0.0036032918840646746 -4.5309121962171055 -0.0036030998453497887 -4.531066157703757
1258 -0.0036030261195264756 -4.534515222336632 -0.0036003313143737614 -4.5346664890181305
1259 -0.0036030368180945517 -4.538118259154726 -0.0036039864062331617 -4.538270475424364
1260 -0.0036029567127116024 -4.541721215867438 -0.003601817134767771 -4.541872292559131
1261 -0.0036033565294928847 -4.545324572396931 -0.0036032958305440843 -4.545475588389675
1262 -0.0036031911033205686 -4.548927763500251 -0.0036050839931704103 -4.549080672382845
1263 -0.0036030030460096896 -4.552530766546261 -0.0036025195266120138 -4.552683191909457
1264 -0.003603480220772326 -4.556134246767034 -0.003603652643505484 -4.556286844552963
1265 -0.0036050249240361155 -4.55973927169107 -0.0036150497384369374 -4.5599018942914
1266 -0.003602866199798882 -4.563342137890869 -0.003602606023196131 -4.563504500314596
1267 -0.003603037656284869 -4.566945175547154 -0.0036033301381394266 -4.567107830452735
1268 -0.0036032296367920933 -4.5705484051839464 -0.0036031206720508633 -4.570710951124786
1269 -0.003603063616901636 -4.574151468800848 -0.003603136294987053 -4.574314087419773
1270 -0.0036028390401042997 -4.577754307840952 -0.0036029224283993244 -4.577917009848172
1271 -0.003603095200378448 -4.581357403041331 -0.003603002871386707 -4.581520012719559
1272 -0.0036028644419275222 -4.584960267483258 -0.003603325714357197 -4.585123338433916
1273 -0.003603507543448359 -4.5885637750267065 -0.0036072042072191834 -4.588730542641135
1274 -0.0036024970351718364 -4.5921662720618786 -0.0036022976972162725 -4.592332840338351
1275 -0.003602944640442729 -4.595769216702322 -0.0036033037467859685 -4.595936144085137
1276 -0.003602784464601427 -4.599372001166923 -0.0036033872864209117 -4.5995395313715575
1277 -0.0036039131111465393 -4.60297591427807 -0.003593802743125707 -4.603133334114683
1278 -0.003603277145884931 -4.606579191423955 -0.0036036769161000848 -4.606737011030783
1279 -0.003603163012303412 -4.610182354436258 -0.0036027201218530535 -4.610339731152636
1280 -0.0036032805102877317 -4.613785634946546 -0.0036029844428412615 -4.613942715595477
1281 -0.003603458171710372 -4.617389093118256 -0.0036039874423295258 -4.617546703037807
1282 -0.003603357682004571 -4.620992450800261 -0.0036040350911207496 -4.621150738128927
1283 -0.003603387426119298 -4.624595838226381 -0.00360149365151301 -4.62475223178044
1284 -0.0036032648873515426 -4.628199103113732 -0.0036058231140486895 -4.6283580548944885
1285 -0.0036030434188432992 -4.631802146532576 -0.003602461132686585 -4.631960516027175
1286 -0.0035993060213513673 -4.6354014525539275 -0.0035899299778975545 -4.635550446005072
1287 -0.003603385470341891 -4.639004838024269 -0.0036034898250363765 -4.639153935830109
1288 -0.0036033050273545086 -4.642608143051624 -0.0036029230686835945 -4.642756858898792
1289 -0.0036039612954482437 -4.6462121043470725 -0.003605922614224255 -4.646362781513017
1290 -0.003603335423395038 -4.649815439770467 -0.0036047618254087866 -4.649967543338426
1291 -0.0036032866686582566 -4.653418726439126 -0.0036029755370691418 -4.653570518875495
1292 -0.003603877290152013 -4.657022603729278 -0.003605452517513186 -4.657175971393008
1293 -0.0036036364152096214 -4.660626240144487 -0.0036025819019414483 -4.66077855329495
1294 -0.003604731126688421 -4.664230971271175 -0.003597953706048429 -4.664376507000998
1295 -0.003603492374531925 -4.667834463645708 -0.003603515692520887 -4.667980022693519
1296 -0.003603631444275379 -4.671438095089983 -0.0036039957660250364 -4.671584018459544
1297 -0.003603781934361905 -4.675041877024345 -0.0036026418441906572 -4.675186660303735
1298 -0.0036038442514836786 -4.678645721275829 -0.0036034900462254883 -4.678790150349961
1299 -0.0036042723106220363 -4.682249993586451 -0.003613623743876815 -4.682403774093838
1300 -0.00360310822725296 -4.685853101813704 -0.003603143896907568 -4.6860069179907455
1301 -0.003603176516480744 -4.6894562783301845 -0.0036029959330335258 -4.689609913923779
1302 -0.0036029391107149423 -4.6930592174409 -0.0036030651768669485 -4.693212979100646
1303 -0.0036030073184520005 -4.6966622247593515 -0.0036030191578902302 -4.696815998258536
1304 -0.0036032428266480564 -4.700265467585999 -0.003602600865997374 -4.700418599124534
1305 -0.00360251534730196 -4.703867982933301 -0.0036050837952643633 -4.704023682919798
1306 -0.0036024746834300457 -4.707470457616731 -0.0036028745234943926 -4.707626557443293
1307 -0.003603220102377236 -4.711073677719108 -0.003603341954294592 -4.711229899397587
1308 -0.0036033175885677336 -4.714676995307676 -0.0036030403804033994 -4.71483293977799
1309 -0.0036030928138643505 -4.71828008812154 -0.0036033189157024027 -4.718436258693693
1310 -0.003603007725905627 -4.721883095847446 -0.0035983156180009247 -4.722034574311694
1311 -0.0036027537658810615 -4.725485849613326 -0.003602798271458596 -4.725637372583153
1312 -0.00360329148825258 -4.7290891411015785 -0.0036032012198120356 -4.729240573802965
1313 -0.003603247762657702 -4.732692388864236 -0.003603188437409699 -4.732843762240375
1314 -0.003603336785454303 -4.736295725649691 -0.00360339458566159 -4.736447156826037
1315 -0.0036032511852681637 -4.739898976834959 -0.0036028714152053 -4.740050028241242
1316 -0.003603261394891888 -4.74350223822985 -0.0036035780562087894 -4.7436536062974515
1317 -0.0036035730969160794 -4.747105811326766 -0.003601676179096103 -4.747255282476548
1318 -0.0036023564054630695 -4.750708167732229 -0.0036034605698660018 -4.750858743046414
1319 -0.0036033185315318406 -4.754311486263761 -0.0036026086076162756 -4.75446135165403
1320 -0.0036032393807545306 -4.757914725644516 -0.003605383005924523 -4.7580667346599546
1321 -0.003603551455307752 -4.761518277099824 -0.0036045339074917138 -4.761671268567446
1322 -0.0036025895620696246 -4.765120866661893 -0.0036088261171244086 -4.765280094684571
1323 -0.0036026937537826597 -4.768723560415675 -0.003602193493861705 -4.768882288178433
1324 -0.0036033319192938507 -4.772326892334969 -0.0036033578333444895 -4.772485646011777
1325 -0.0036031828494742513 -4.775930075184443 -0.0036030331859365104 -4.776088679197714
1326 -0.003602829482406378 -4.7795329046668495 -0.003602613601833582 -4.779691292799547
1327 -0.0036029441864229737 -4.783135848853273 -0.0036030178074724973 -4.78329431060702
1328 -0.0036030310555361213 -4.786738879908809 -0.0036029401351697745 -4.786897250742189
1329 -0.003603120648767799 -4.790342000557576 -0.0036031357711181046 -4.790500386513307
1330 -0.003603116318117827 -4.793945116875694 -0.003602770541328937 -4.794103157054637
1331 -0.0036030677147209644 -4.797548184590415 -0.003603036643471569 -4.797706193698108
1332 -0.003603024617768824 -4.801151209208184 -0.003602906933519989 -4.801309100631628
1333 -0.0036019109422340987 -4.804753120150418 -0.0035962438909336925 -4.804905344522562
1334 -0.0036032520234584807 -4.8083563721738765 -0.003608898282982409 -4.808514242805544
1335 -0.0036031871684826912 -4.811959559342359 -0.0036038016667589547 -4.812118044472303
1336 -0.003603165375534445 -4.815562724717894 -0.0036034136894159017 -4.815721458161719
1337 -0.003603452059905976 -4.8191661767778 -0.0036029610666446386 -4.819324419228364
1338 -0.003603364888112992 -4.822769541665912 -0.0036078399512916802 -4.822932259179655
1339 -0.0036028911243192853 -4.826372432790231 -0.0036022376967594027 -4.826534496876414
1340 -0.003602983895689249 -4.829975416685921 -0.0036029709270223977 -4.830137467803437
1341 -0.0036028952919878064 -4.8335783119779085 -0.003603858989663422 -4.8337413267931
1342 -0.003602315776515752 -4.8371806277544245 -0.0036041954765096305 -4.83734552226961
1343 -0.003602337255142629 -4.840782965009567 -0.003603430243674666 -4.840948952513284
1344 -0.003602940635755658 -4.844385905645323 -0.003602511575445533 -4.84455146408873
1345 -0.003602872334886342 -4.847988777980209 -0.0036027105175890028 -4.848154174606319
1346 -0.003602365590631962 -4.851591143570841 -0.003602646559011191 -4.85175682116533
1347 -0.003602993709500879 -4.855194137280343 -0.0036033651093021037 -4.855360186274632
1348 -0.0036029763985425236 -4.858797113678885 -0.003603139391634613 -4.8589633256662665
1349 -0.0036029773065820335 -4.862400090985467 -0.0036032542353495955 -4.862566579901616
1350 -0.0036038079182617367 -4.866003898903729 -0.0036021637497469783 -4.866168743651363
1351 -0.0036031857947818936 -4.869607084698512 -0.0036034785327501593 -4.869772222184113
1352 -0.0036030148155987264 -4.87321009951411 -0.0036030447809025645 -4.873375266965016
1353 -0.003602959983982146 -4.876813059498092 -0.0036029876908287408 -4.876978254655844
1354 -0.0036032858886756005 -4.8804163453867675 -0.0036015491117723287 -4.880579803767617
1355 -0.0036030110088177024 -4.884019356395585 -0.0036028812522999943 -4.884182685019917
1356 -0.003601767844520509 -4.8876211242401055 -0.003598155116196722 -4.887780840136114
1357 -0.0036030682153068484 -4.891224192455413 -0.003603642457164824 -4.891384482593279
1358 -0.003603122185450047 -4.894827314640863 -0.0036033552722074093 -4.894987837865486
1359 -0.0036032149102538822 -4.898430529551117 -0.0036039351136423646 -4.898591772979128
1360 -0.0036035337252542377 -4.902034063276371 -0.003602642100304365 -4.902194415079433
1361 -0.0036033249110914768 -4.905637388187463 -0.0036033314769156276 -4.905797746556348
1362 -0.003602902276907116 -4.90924029046437 -0.00360377267934382 -4.909401519235692
1363 -0.0036026894580572844 -4.912842979922428 -0.003601642930880189 -4.9130031621665715
1364 -0.003603134141303599 -4.916446114063731 -0.0036028227768838406 -4.916605984943455
1365 -0.0036025575129315255 -4.920048671576663 -0.0036003961111418905 -4.920206381054597
1366 -0.0036032637930475176 -4.923651935369711 -0.003602451120968908 -4.923808832175566
1367 -0.0036033860757015645 -4.927255321445412 -0.0036034606746397913 -4.927412292850206
1368 -0.0036030145944096147 -4.9308583360398215 -0.0036038833670318125 -4.931016176217238
1369 -0.0036032611737027765 -4.934461597213525 -0.003602836385834962 -4.934619012603073
1370 -0.003603299718815833 -4.938064896932341 -0.003603014745749533 -4.938222027348822
1371 -0.0035974182770587503 -4.941662315209399 -0.0035783977597020566 -4.941800425108524
1372 -0.003603676159400493 -4.9452659913687995 -0.0036033049575053154 -4.94540373006603
1373 -0.0036036801291629674 -4.948869671497962 -0.0036035981145687403 -4.949007328180598
1374 -0.003603493550326675 -4.952473165048289 -0.0036034670774824917 -4.952610795258081
1375 -0.0036039037280716003 -4.956077068776361 -0.0036039535072632132 -4.956214748765344
1376 -0.0036032883799634874 -4.959680357156325 -0.0036032270290888846 -4.959817975794433
1377 -0.0036037620389834045 -4.963284119195308 -0.0036039435886777937 -4.96342191938311
1378 -0.0036035394761711357 -4.966887658671479 -0.00360354611184448 -4.967025465494955
1379 -0.003603398147970438 -4.97049105681945 -0.003603408229537308 -4.970628873724492
1380 -0.0036035162513144313 -4.974094573070764 -0.0036035830387845637 -4.974232456763277
1381 -0.003603507357183844 -4.977698080427948 -0.00360366617096588 -4.977836122934242
1382 -0.0036040261038579047 -4.981302106531806 -0.003605305391829461 -4.981441428326072
1383 -0.00360387492692098 -4.984905981458727 -0.0036042698775418103 -4.9850456982036135
1384 -0.0036033636424690485 -4.988509345101196 -0.00360381156206131 -4.988649509765675
1385 -0.003602878761012107 -4.992112223862208 -0.003604402078781277 -4.992253911844456
1386 -0.0036036328529007733 -4.995715856715109 -0.0036019379971548916 -4.995855849841611
1387 -0.003603743202984333 -4.999319599918094 -0.003603693819604814 -4.9994595436612155
1388 -0.0036032445263117553 -5.002922844444406 -0.0036034368444234134 -5.003062980505639
1389 -0.0036034421529620884 -5.006526286597368 -0.003604133811313659 -5.0066671143169525
1390 -0.0036059618229046463 -5.010132248420272 -0.003600569977425039 -5.010267684294377
1391 -0.003603453701362014 -5.013735702121634 -0.0036023515625856818 -5.0138700358569634
1392 -0.0036038447287864983 -5.017339546850421 -0.0036026352900080383 -5.0174726711469715
1393 -0.0036031218129210173 -5.020942668663341 -0.003604683338198811 -5.02107735448517
1394 -0.0036036996287293734 -5.024546368292071 -0.003602892137132585 -5.024680246622303
1395 -0.003603603143710643 -5.028149971435782 -0.0036034101154655217 -5.028283656737768
1396 -0.003602420969400555 -5.031752392405182 -0.003600223921239376 -5.031883880659008
1397 -0.0036032850155606868 -5.035355677420743 -0.003603565343655646 -5.035487446002663
1398 -0.0036045177141204475 -5.038960195134863 -0.003604063671082258 -5.039091509673745
1399 -0.003603403305169195 -5.042563598440032 -0.003603217948693782 -5.042694727622439
1400 -0.0036035339115187527 -5.046167132351551 -0.0036027403082698585 -5.046297467930708
1401 -0.003603653144091368 -5.049770785495642 -0.0036071270355023445 -5.049904594966211
1402 -0.0036032711970619856 -5.053374056692705 -0.0036037283251062037 -5.053508323291317
1403 -0.00360355539014563 -5.05697761208285 -0.003603351698257029 -5.057111674989574
1404 -0.0036035651341080666 -5.060581177216958 -0.003605124121531844 -5.060716799111106
1405 -0.003603408229537308 -5.064184585446496 -0.0036034704535268247 -5.064320269564633
1406 -0.003602965292520821 -5.067787550739016 -0.0036053276853635907 -5.067925597249997
1407 -0.003603190020658076 -5.071390740759674 -0.003604915493633598 -5.071530512743631
1408 -0.0036029762937687337 -5.0749937170534425 -0.003603307926096022 -5.075133820669727
1409 -0.003604214545339346 -5.0785979315987815 -0.003609341778792441 -5.07874316244852
1410 -0.003603266249410808 -5.0822011978481925 -0.0036030894494615494 -5.082346251897981
1411 -0.003602995723485947 -5.085804193571678 -0.0036023549851961433 -5.085948606883177
1412 -0.0036032348987646403 -5.089407428470443 -0.0036029542563483117 -5.089551561139525
1413 -0.0036010522162541747 -5.093008480686697 -0.0035864728619344533 -5.09313803400146
1414 -0.0036035774392075837 -5.0966120581259045 -0.0036032494390383363 -5.096741283440498
1415 -0.00360344210639596 -5.1002155002323 -0.0036033273907378318 -5.100344610831236
1416 -0.0036034653428941967 -5.103818965575194 -0.003603671572636813 -5.103948282403873
1417 -0.0036034982884302737 -5.1074224638636245 -0.0036033530021086337 -5.107551635405981
1418 -0.003603471559472382 -5.111025935423097 -0.003603442560415715 -5.111155077966397
1419 -0.003603458032011986 -5.114629393455109 -0.0036018859362229707 -5.11475696390262
1420 -0.003604209702461958 -5.118233603157571 -0.0036020986270159485 -5.118359062529636
1421 -0.0036035126307979227 -5.121837115788369 -0.0036039802245795725 -5.121963042754215
1422 -0.003602770098950714 -5.12543988588732 -0.003606726590078324 -5.125569769344294
1423 -0.00360330892726779 -5.129043194814588 -0.0036042804014869033 -5.129174049745781
1424 -0.00360351437702775 -5.132646709191616 -0.0036001190776005386 -5.1327741688233814
1425 -0.003603834914974868 -5.13625054410659 -0.003600980225019157 -5.1363751490484
1426 -0.0036038580583408475 -5.139854402164931 -0.0036073211347684266 -5.139982470183169
1427 -0.003603973425924778 -5.143458375590856 -0.003604589169844985 -5.143587059353013
1428 -0.0036045398563146593 -5.1470629154471705 -0.0036132372333668172 -5.14720029658638
1429 -0.003603342070709914 -5.15066625751788 -0.003603170276619494 -5.150803466863
1430 -0.003603155247401446 -5.154269412765282 -0.003603072138503194 -5.154406539001503
1431 -0.003603534551803023 -5.157872947317085 -0.003602900297846645 -5.15800943929935
1432 -0.003603368392214179 -5.161476315709299 -0.003603366983588785 -5.161612806282938
1433 -0.00360318444436416 -5.165079500153663 -0.0036022776970639826 -5.165215083980002
1434 -0.0036023584310896696 -5.168681858584753 -0.0036059983423911033 -5.168821082322394
1435 -0.0036030788440257313 -5.1722849374287785 -0.003603017679415643 -5.172424100001809
1436 -0.0036039482918567957 -5.175888885720635 -0.0036010875599458815 -5.176025187561755
1437 -0.003604071761947125 -5.179492957482582 -0.0036015522433444857 -5.179626739805099
1438 -0.003604067408014089 -5.183097024890596 -0.0036066822241991757 -5.183233422029298
1439 -0.0036029567942023276 -5.186699981684798 -0.0036025709821842613 -5.186835993011482
1440 -0.0036034712451510132 -5.19030345292995 -0.0036034883465617894 -5.190439481358044
1441 -0.0036028954200446606 -5.193906348349994 -0.0036013820907101037 -5.194040863448754
1442 -0.0036033818847499787 -5.197509730234744 -0.003603531210683286 -5.197644394659437
1443 -0.0036032375181093814 -5.201112967752853 -0.0036031557829119265 -5.201247550442349
1444 -0.003600711142644286 -5.204713678895497 -0.0036193016916513444 -5.204866852134001
1445 -0.0036030717426911 -5.208316750638188 -0.003603293700143695 -5.208470145834144
1446 -0.0036029669106937947 -5.211919717548882 -0.003602891450282186 -5.212073037284426
1447 -0.003602857713121921 -5.215522575262003 -0.003602735558524728 -5.2156757728429515
1448 -0.0036029761307872833 -5.219125551392791 -0.003603077353909612 -5.219278850196861
1449 -0.003603054443374276 -5.222728605836165 -0.0036030155373737217 -5.2228818657342355
1450 -0.003602851531468332 -5.226331457367634 -0.003602497128304094 -5.226484362862539
1451 -0.003602624498307705 -5.229934081865942 -0.0036023355554789306 -5.2300866984180185
1452 -0.0036029076087288558 -5.23353698947467 -0.0036037425161339343 -5.2336904409341525
1453 -0.0036032967269420623 -5.237140286201612 -0.003602987970225513 -5.237293428904378
1454 -0.0036028388305567203 -5.240743125032169 -0.0036037945421412585 -5.240897223446519
1455 -0.003603220928926021 -5.244346345961095 -0.0036021313513629138 -5.244499354797882
1456 -0.0036028975853696467 -5.247949243546464 -0.00360320913605392 -5.248102563933936
1457 -0.003602930239867419 -5.251552173786331 -0.003602850320748985 -5.251705414254685
1458 -0.0036031428608112037 -5.2551553166471425 -0.003603168239351362 -5.255308582494036
1459 -0.0036030810209922493 -5.258758397668135 -0.0036112377303652464 -5.258919820224402
1460 -0.003602866525761783 -5.262361264193897 -0.0036026703426614405 -5.262522490567063
1461 -0.0036028523813001812 -5.265964116575198 -0.003602661017794162 -5.266125151584857
1462 -0.003602897934615612 -5.269567014509813 -0.0036029460723511876 -5.269728097657208
1463 -0.0036026760702952743 -5.273169690580109 -0.003602362971287221 -5.273330460628496
1464 -0.003603070345707238 -5.276772760925816 -0.003599960380233824 -5.276930421008729
1465 -0.003603674948681146 -5.280376435874497 -0.0036027184454724193 -5.280533139454202
1466 -0.0036031378782354294 -5.283979573752732 -0.003602827654685825 -5.284135967108888
1467 -0.0036028998671099543 -5.287582473619842 -0.003602972568478435 -5.287738939677366
1468 -0.0036031565978191793 -5.291185630217661 -0.003602331108413637 -5.29134127078578
1469 -0.0036030215094797315 -5.29478865172714 -0.003603109437972307 -5.294944380223752
1470 -0.0036031508818268774 -5.298391802608967 -0.0036031090305186806 -5.298547489254271
1471 -0.0036031121970154347 -5.301994914805983 -0.0036035723402164876 -5.302151061594487
1472 -0.0036024617380462586 -5.3055973765440285 -0.0036052196053788068 -5.305756281199866
1473 -0.003602951334323734 -5.309200327878353 -0.003601585514843464 -5.309357866714709
1474 -0.0036030900198966266 -5.312803417898249 -0.003603213594760746 -5.31296108030947
1475 -0.0036032212898135184 -5.316406639188062 -0.0035898319212719796 -5.316550912230742
1476 -0.0036032031988725067 -5.320009842386935 -0.003603718476369977 -5.320154630707112
1477 -0.003603504877537489 -5.323613347264472 -0.003603537823073566 -5.323758168530185
1478 -0.0036032748990692197 -5.327216622163541 -0.003603160276543349 -5.327361328806728
1479 -0.0036034635500982403 -5.330820085713639 -0.003603248135186732 -5.330964576941915
1480 -0.003603654890321195 -5.3344237406039605 -0.003605056018568575 -5.334569632960484
1481 -0.0036029318231157958 -5.338026672427076 -0.0036021292093209923 -5.3381717621698055
1482 -0.0036033261101692917 -5.341629998537245 -0.003602857864461839 -5.3417746200342675
1483 -0.0036036175559274854 -5.345233616093172 -0.0036034185090102256 -5.345378038543278
1484 -0.0036011060932651163 -5.348834722186438 -0.0035913417930714788 -5.348969380336349
1485 -0.003603679593652487 -5.35243840178009 -0.0036034237593412398 -5.352572804095691
1486 -0.0036039207712747156 -5.356042322551365 -0.0036040757200680672 -5.3561768798157585
1487 -0.0036035352386534214 -5.359645857790018 -0.0036035910598002374 -5.359780470875559
1488 -0.0036036295816302298 -5.3632494873716485 -0.0036035227705724536 -5.363383993646131
1489 -0.003603313828352839 -5.366852801200001 -0.003604500542860478 -5.366988494188992
1490 -0.00360351208364591 -5.370456313283647 -0.0036037420737557112 -5.370592236262747
1491 -0.003603705309797078 -5.374060018593444 -0.0036035980563610794 -5.374195834319108
1492 -0.0036040749051608144 -5.377664093498605 -0.003610505466349423 -5.377806339785458
1493 -0.0036033781012520193 -5.381267471599856 -0.003602841473184526 -5.381409181258642
1494 -0.0036035581259056928 -5.384871029725762 -0.0036036227247677743 -5.38501280398341
1495 -0.003603350801859051 -5.3884743805276205 -0.0036037094192579388 -5.388616513402668
1496 -0.0036032335017807783 -5.392077614029401 -0.003603686997666955 -5.392220200400335
1497 -0.003603441861923784 -5.395681055891325 -0.003601942502427846 -5.395822142902762
1498 -0.0036029358743689954 -5.399283991765694 -0.0036015007295645773 -5.399423643632327
1499 -0.0036032606731168926 -5.402887252438811 -0.003603926522191614 -5.403027570154518
1500 -0.0036031188210472465 -5.406490371259858 -0.0036026644171215593 -5.406630234571639
1501 -0.003603469440713525 -5.410093840700572 -0.003603635367471725 -5.410233869939111
1502 -0.003600078111048788 -5.413693918811621 -0.0035869318642653527 -5.413820801803376
1503 -0.003603515645954758 -5.417297434457575 -0.00360331250121817 -5.417424114304594
1504 -0.0036034460761584343 -5.4209008805337335 -0.0036034744465723635 -5.4210275887511665
1505 -0.0036037267302162944 -5.42450460726395 -0.003603667684365064 -5.424631256435531
1506 -0.0036036579869687555 -5.428108265250919 -0.0036036169156432154 -5.428234873351174
1507 -0.0036035922705195842 -5.431711857521439 -0.003603730502072722 -5.431838603853247
1508 -0.003603623295202851 -5.435315480816642 -0.003604232694488019 -5.435442836547735
1509 -0.0036034120130352676 -5.438918892829677 -0.003603682154789567 -5.439046518702525
1510 -0.00360352637944743 -5.442522419209125 -0.0036050034570507703 -5.442651522159576
1511 -0.0036028866190463303 -5.446125305828171 -0.0036038942984305323 -5.446255416458007
1512 -0.0036033310228958727 -5.449728636851067 -0.003603236086200923 -5.449858652544208
1513 -0.003603487287182361 -5.4533321241382495 -0.0036034382414072753 -5.4534620907856155
1514 -0.0036034111166372896 -5.456935535254887 -0.0036032844916917385 -5.457065375277307
1515 -0.003603428602218628 -5.460538963857106 -0.0036025533452630045 -5.46066792862257
1516 -0.003603426262270659 -5.464142390119377 -0.0036023697000928225 -5.4642702983226625
1517 -0.0036038787220604718 -5.467746268841437 -0.003604088444262743 -5.467874386766925
1518 -0.003603436436969787 -5.471349705278407 -0.003603280067909509 -5.471477666834835
1519 -0.0036033387295901775 -5.474953044007997 -0.0036038202582858504 -5.475081487093121
1520 -0.003603380697313696 -5.478556424705311 -0.0036030050134286283 -5.47868449210655
1521 -0.0036036537610925736 -5.4821600784664035 -0.0036037900135852396 -5.482288282120135
1522 -0.003603204956743866 -5.485763283423148 -0.003603206796105951 -5.4858914889162405
1523 -0.0036034260177984835 -5.489366709440946 -0.0036032765754498543 -5.48949476549169
1524 -0.003603286377619952 -5.492969995818567 -0.0036025736597366633 -5.493097339151427
1525 -0.0036035197786986827 -5.496573515597265 -0.0036078452132642267 -5.496705184364691
1526 -0.0036035095690749586 -5.50017702516634 -0.003604232729412615 -5.500309417094104
1527 -0.0036039518192410467 -5.503780976985581 -0.003599972545634955 -5.503909389639738
1528 -0.0036033033044077455 -5.507384280289989 -0.003601303801406175 -5.507510693441144
1529 -0.0036036208271980285 -5.510987901117186 -0.0036046811263076963 -5.511115374567452
1530 -0.0036019978928379715 -5.514589899010025 -0.0035882128751836715 -5.514703587442636
1531 -0.003603469277732074 -5.518193368287757 -0.0036033995798788964 -5.518306987022514
1532 -0.003603749058675021 -5.5217971173464315 -0.0036036995705217125 -5.521910686593036
1533 -0.0036036763922311366 -5.525400793738663 -0.0036037000478245317 -5.52551438664086
1534 -0.0036034549702890217 -5.529004248708952 -0.003602847515139729 -5.529117234156
1535 -0.00360279455780983 -5.532607043266761 -0.0036020247847773136 -5.532719258940777
1536 -0.0036037267302162944 -5.536210769996978 -0.0036039037513546646 -5.536323162692132
1537 -0.0036036918754689395 -5.539814461872447 -0.003603458951693028 -5.539926621643825
1538 -0.0036040494218468667 -5.543418511294294 -0.0036042832769453527 -5.54353090492077
1539 -0.003603721654508263 -5.547022232948803 -0.003604001097846776 -5.547134906018616
1540 -0.003604163241107017 -5.55062639618991 -0.003602282935753465 -5.55073718895437
1541 -0.00360413515008986 -5.554230531339999 -0.003602483228314668 -5.554339672182685
1542 -0.003604415338486433 -5.5578349466784855 -0.0036048798589035868 -5.557944552041588
1543 -0.0036033433745615183 -5.561438290053047 -0.003604413662105799 -5.561548965703694
1544 -0.003603355004452169 -5.5650416450575 -0.003603022068273276 -5.5651519877719675
1545 -0.0036034801742061973 -5.568645125231706 -0.0036040511331520975 -5.56875603890512
1546 -0.0036039868253283204 -5.572249112057034 -0.003606853075325489 -5.572362891980445
1547 -0.0036036116536706684 -5.575852723710705 -0.003603641479276121 -5.575966533459721
1548 -0.0036035658442415295 -5.579456289554947 -0.003603509603999555 -5.579570043063721
1549 -0.0036035011988133194 -5.58305979075376 -0.00360326113877818 -5.583173304202499
1550 -0.003603401256259531 -5.586663192010019 -0.0036034722812473773 -5.586776776483746
1551 -0.0036033891374245286 -5.590266581147444 -0.0036035335971973835 -5.590380310080944
1552 -0.0036032828851602972 -5.593869864032604 -0.0036026843590661883 -5.59398299444001
1553 -0.003603906475473195 -5.597473770508078 -0.003596501483116299 -5.597579495923126
1554 -0.003603589511476457 -5.601077360019554 -0.0036034462740644813 -5.601182942197191
1555 -0.003603590209968388 -5.604680950229522 -0.003603733261115849 -5.604786675458307
1556 -0.0036036753561347725 -5.608284625585656 -0.0036037631100043653 -5.608390438568311
1557 -0.0036036088014952837 -5.611888234387152 -0.0036036662524566053 -5.611994104820768
1558 -0.0036036285222508014 -5.615491862909403 -0.0036031646304763854 -5.615597269451245
1559 -0.0036028937553055584 -5.619094756664708 -0.0036006462178193033 -5.619197915669064
1560 -0.003603178891353309 -5.622697935556062 -0.003604866855312139 -5.622802782524376
1561 -0.003603193676099181 -5.626301129232161 -0.0036010116920806466 -5.626403794216457
1562 -0.0036035066470503805 -5.629904635879211 -0.0036030910909175874 -5.630006885307375
1563 -0.003603687195573002 -5.633508323074785 -0.003599103621672839 -5.633605988929047
1564 -0.003603957826271653 -5.637112280901056 -0.003603990585543215 -5.637209979514591
1565 -0.0036035695229656994 -5.640715850424022 -0.0036033598473295568 -5.64081333936192
1566 -0.0036022356944158673 -5.644318086118438 -0.0035976418294012547 -5.644410981191322
1567 -0.003604209318291396 -5.64792229543673 -0.0036080417688935996 -5.648019022960216
1568 -0.003603419312275946 -5.651525714749005 -0.0036026556394062937 -5.651621678599622
1569 -0.0036036021076142786 -5.65512931685662 -0.0036033545271493494 -5.655225033126771
1570 -0.003603177168406546 -5.658732494025026 -0.003603472001850605 -5.658828505128622
1571 -0.003603527718223631 -5.66233602174325 -0.00360357363242656 -5.662432078761049
1572 -0.003603659418877214 -5.6659396811621265 -0.0036031168070621788 -5.666035195568111
1573 -0.0036037732148543 -5.6695434543769805 -0.003604197746608406 -5.6696393933147196
1574 -0.003603261464741081 -5.673146715841722 -0.003602329024579376 -5.673241722339299
1575 -0.0036073810304515065 -5.676754096872173 -0.0035980488057248293 -5.676839771145024
1576 -0.0036040209932252766 -5.680358117865398 -0.0036043041734956207 -5.680444075318519
1577 -0.0036037977086380126 -5.683961915574036 -0.0036037559038959444 -5.684047831222415
1578 -0.0036037525394931437 -5.687565668113529 -0.00360367774264887 -5.687651508965064
1579 -0.003603940980974585 -5.691169609094504 -0.003604201728012413 -5.691255710693076
1580 -0.003603875415865332 -5.694773484510369 -0.0036040788050740956 -5.69485978949815
1581 -0.003604216023813933 -5.698377700534183 -0.0036023587686941027 -5.698462148266843
1582 -0.0036046209512278437 -5.701982321485411 -0.003602816944476217 -5.70206496521132
1583 -0.0036039958707988263 -5.70558631735621 -0.003603359835688025 -5.705668325047008
1584 -0.0036038450314663352 -5.709190162387676 -0.0036034803255461157 -5.709271805372555
1585 -0.003604464791715145 -5.712794627179392 -0.0036069391877390443 -5.712878744560293
1586 -0.0036037318175658585 -5.716398358996957 -0.003603423701133579 -5.716482168261427
1587 -0.0036064867628738282 -5.720004845759831 -0.0035961260669864713 -5.720078294328413
1588 -0.003603997197933495 -5.7236088429577645 -0.003603987814858556 -5.723682282143272
1589 -0.0036042256513610484 -5.727213068609125 -0.003604184940923005 -5.727286467084195
1590 -0.0036037632380612195 -5.730816831847187 -0.003603771422058344 -5.7308902385062535
1591 -0.003603934939019382 -5.734420766786206 -0.003603949013631791 -5.734494187519886
1592 -0.0036038393387570976 -5.738024606124963 -0.0036037617246620357 -5.738097949244548
1593 -0.0036038688267581165 -5.741628474951721 -0.0036039502825587987 -5.741701899527106
1594 -0.003603984916117042 -5.745232459867838 -0.0036040783859789373 -5.745305977913085
1595 -0.00360373331932351 -5.748836193187161 -0.0036039821221493184 -5.748909960035234
1596 -0.0036036525620147587 -5.752439845749176 -0.0036037866957485676 -5.752513746730982
1597 -0.0036036316188983617 -5.756043477368075 -0.003603682911489159 -5.7561174296424715
1598 -0.003603730245959014 -5.759647207614034 -0.003604382113553584 -5.759721811756025
1599 -0.003603743901476264 -5.76325095151551 -0.003603625250980258 -5.763325437007005
1600 -0.0036029460141435267 -5.7668538975296535 -0.0036008106893859805 -5.766926247696391
1601 -0.0036040206789039074 -5.770457918208558 -0.003604309365618974 -5.77053055706201
1602 -0.0036038165679201485 -5.7740617347764776 -0.00360374964075163 -5.774134306702761
1603 -0.0036063142586499454 -5.777668049035127 -0.003615831315983087 -5.777750138018744
1604 -0.0036035395925864576 -5.781271588627714 -0.0036035111057572066 -5.781353649124501
1605 -0.0036035532713867722 -5.784875141899101 -0.003603323257993907 -5.784956972382495
1606 -0.003603415179532021 -5.788478557078633 -0.0036030462011694907 -5.788560018583664
1607 -0.003603538207244128 -5.792082095285877 -0.0036029688897542657 -5.792162987473418
1608 -0.003603323840070516 -5.795685419125947 -0.0036077302298508584 -5.7957707177032685
1609 -0.003603639442007989 -5.799289058567955 -0.0036055055214092137 -5.7993762232246775
1610 -0.0036032677860930564 -5.802892326354048 -0.0036026430083438755 -5.802978866233022
1611 -0.003601044090464711 -5.806493370444512 -0.0035946683841757477 -5.806573534617198
1612 -0.0036046115099452438 -5.810097981954457 -0.0036028101574629547 -5.810176344774661
1613 -0.0036039153928868473 -5.813701897347344 -0.003605982451699674 -5.8137823272263605
1614 -0.0035997725673951207 -5.817301669914739 -0.003591231524478644 -5.817373558750839
1615 -0.003603807440958917 -5.820905477355698 -0.003603833809029311 -5.820977392559868
1616 -0.003603682538960129 -5.824509159894658 -0.003603766020387411 -5.824581158580256
1617 -0.0036036400124430656 -5.828112799907101 -0.0036038622143678366 -5.828185020794623
1618 -0.003603531117551029 -5.831716331024652 -0.003604405547957867 -5.831789426342581
1619 -0.0036038540652953087 -5.835320185089947 -0.003603684715926647 -5.835393111058508
1620 -0.003605214389972389 -5.83892539947992 -0.0036124891485087574 -5.839005600207017
1621 -0.003603399312123656 -5.842528798792044 -0.0036033593234606085 -5.8426089595304775
1622 -0.003605934150982648 -5.846134732943026 -0.003601817833259702 -5.846210777363737
1623 -0.003603516810107976 -5.849738249753134 -0.0036036791279911995 -5.849814456491728
1624 -0.0036034560296684505 -5.853341705782802 -0.0036030892515555024 -5.853417545743284
1625 -0.0036034179502166808 -5.856945123733019 -0.003603388089686632 -5.85702093383297
1626 -0.0036028264788910747 -5.86054795021191 -0.0036061779246665537 -5.860627111757637
1627 -0.003603379789274186 -5.864151330001184 -0.0036031400552019475 -5.864230251812839
1628 -0.0036033601965755222 -5.86775469019776 -0.0036033578915521504 -5.867833609704391
1629 -0.0036034579970873892 -5.871358148194847 -0.003603824705351144 -5.871437434409742
1630 -0.003603443631436676 -5.874961591826284 -0.0036033216631039975 -5.875040756072846
1631 -0.003603168483823538 -5.878564760310107 -0.0036037794896401467 -5.878644535562486
1632 -0.003603179531637579 -5.882167939841745 -0.0036004511173814537 -5.882244986679868
1633 -0.003602232434786856 -5.885770172276532 -0.0035983341746032237 -5.8858433208544705
1634 -0.0036034179967828093 -5.889373590273315 -0.0036025636945851147 -5.889445884549056
1635 -0.0036038165213540196 -5.892977406794668 -0.003603522211778909 -5.893049406760834
1636 -0.0036034293356351555 -5.896580836130304 -0.0036027832538820803 -5.896652190014716
1637 -0.0036039935308508574 -5.900184829661154 -0.0035986205795779823 -5.900250810594295
1638 -0.003603873495012522 -5.903788703156167 -0.0036037699552252888 -5.9038545805495195
1639 -0.0036036693141795694 -5.907392372470346 -0.0036034252378158273 -5.907458005787335
1640 -0.003603890317026526 -5.910996262787372 -0.003603822027798742 -5.911061827815134
1641 -0.0036043791216798125 -5.914600641909052 -0.003608924592845142 -5.914670752407979
1642 -0.0036035372409969567 -5.918204179150049 -0.003604921989608556 -5.918275674397587
1643 -0.0036034258548170326 -5.921807605004866 -0.0036035217577591538 -5.921879196155346
1644 -0.003603381209541112 -5.925410986214407 -0.003603285748977214 -5.925482481904323
1645 -0.0036033485783264043 -5.9290143347927335 -0.003603002894669771 -5.929085484798993
1646 -0.003604093240574002 -5.932618428033307 -0.003615764470305294 -5.932701249269298
1647 -0.0036032938165590166 -5.936221721849866 -0.003603482630569488 -5.936304731899868
1648 -0.0036033156327903272 -5.939825037482656 -0.003603411908261478 -5.939908143808129
1649 -0.0036033033742569388 -5.943428340856913 -0.003603118343744427 -5.9435112621518735
1650 -0.003603455179836601 -5.94703179603675 -0.003601548750884831 -5.947112810902758
1651 -0.0036028638132847846 -5.950634659850035 -0.00360428896965459 -5.950717099872413
1652 -0.0036046178545802833 -5.954239277704615 -0.003601513593457639 -5.95431861346587
1653 -0.0036033570184372367 -5.957842634723052 -0.003605910751502961 -5.957924524217373
1654 -0.003603394702076912 -5.9614460294251295 -0.003603310650214553 -5.961527834867588
1655 -0.003602097975090146 -5.96504812740022 -0.0036050930269993843 -5.9651329278945875
1656 -0.0036032576579600574 -5.9686513850581795 -0.00360316252335906 -5.968736090417947
1657 -0.0036034902441315353 -5.972254875302311 -0.003602092748042196 -5.972338183165989
1658 -0.003603360417764634 -5.975858235720076 -0.00360318087041378 -5.9759413640364025
1659 -0.0036032052361406387 -5.979461440956217 -0.0036027534399181603 -5.979544117476321
1660 -0.003605376277118921 -5.983066817233336 -0.003587238024920225 -5.983131355501241
1661 -0.0036032065167091788 -5.986670023750046 -0.0036034782999195157 -5.986734833801161
1662 -0.00360361939528957 -5.990273643145335 -0.0036034603603184224 -5.99033829416148
1663 -0.003603716776706278 -5.993877359922042 -0.0036038003396242856 -5.9939420945011035
1664 -0.003603213687893003 -5.997480573609935 -0.0036024536238983274 -5.997544548125002
1665 -0.003603819664567709 -6.001084393274502 -0.0036036474630236626 -6.0011481955880255
1666 -0.0036040890729054807 -6.004688482347408 -0.003604896552860737 -6.004753092140886
1667 -0.0036035263328813016 -6.008292008680289 -0.0036025954992510377 -6.008355687640137
1668 -0.003603565425146371 -6.011895574105436 -0.0036041238461621107 -6.011959811486299
1669 -0.0036034466698765754 -6.015499020775312 -0.0036036995705217125 -6.01556351105682
1670 -0.003602895687799901 -6.0191019164631125 -0.0036016608704812826 -6.019165171927302
1671 -0.00360376313328743 -6.0227056795964 -0.0036042812513187527 -6.02276945317862
1672 -0.003603436634875834 -6.026309116231276 -0.003603374876547605 -6.026372828055168
1673 -0.0036023271386511624 -6.029911443369927 -0.0035971952020190656 -6.029970023257187
1674 -0.003603319439571351 -6.0335147628094985 -0.0036052606301382184 -6.033575283887325
1675 -0.003603518509771675 -6.0371182813192705 -0.0036034777876921 -6.037178761675017
1676 -0.003602962975855917 -6.040721244295127 -0.003604643151629716 -6.040783404826647
1677 -0.003604007710237056 -6.044325252005364 -0.003606782923452556 -6.0443901877501
1678 -0.003603350417688489 -6.0479286024230525 -0.003603130765259266 -6.047993318515359
1679 -0.0036029341048561037 -6.051531536527909 -0.0036079980432987212 -6.051601316558657
1680 -0.0036031910683959724 -6.055134727596305 -0.003603006072808057 -6.055204322631465
1681 -0.0036033054697327317 -6.058738033066038 -0.003603556286543608 -6.058807878918009
1682 -0.0036032244330272078 -6.062341257499065 -0.0036031198804266753 -6.062410998798436
1683 -0.0036034223274327816 -6.065944679826497 -0.0036035960773006083 -6.066014594875736
1684 -0.003603332827333361 -6.069548012653831 -0.0036034592427313327 -6.069618054118467
1685 -0.003603425051551312 -6.073151437705382 -0.003603617916814983 -6.073221672035282
1686 -0.003603393875528127 -6.07675483158091 -0.0036031652707606554 -6.0768248373060425
1687 -0.0036013572476804256 -6.08035618882859 -0.003594355541281402 -6.080419192847324
1688 -0.003603548591490835 -6.083959737420081 -0.003603381908033043 -6.084022574755357
1689 -0.003603357810061425 -6.087563095230142 -0.003603417717386037 -6.087625992472743
1690 -0.00360372478608042 -6.091166820016222 -0.003603956289589405 -6.091229948762333
1691 -0.0036024801200255753 -6.094769300136248 -0.0036093055852688847 -6.094839254347602
1692 -0.00360342760104686 -6.098372727737295 -0.003603075281716883 -6.098442329629319
1693 -0.0036031731870025396 -6.101975900924297 -0.0036024175700731576 -6.102044747199392
1694 -0.0036029280861839654 -6.105578829010481 -0.0036041875602677463 -6.10564893475966
1695 -0.0036022813525050878 -6.109181110362986 -0.0035959644708782436 -6.109244899230538
1696 -0.0036032624426297843 -6.112784372805615 -0.003602807060815394 -6.112847706291354
1697 -0.003603495575953275 -6.116387868381569 -0.0036037406767718493 -6.116451446968125
1698 -0.003603463282343 -6.119991331663912 -0.003603493457194418 -6.1200549404253195
1699 -0.0036034191027283667 -6.123594750766641 -0.00360233768587932 -6.123657278111199
1700 -0.003603586240205914 -6.127198337006846 -0.003604369889944792 -6.127261648001143
1701 -0.003603298624511808 -6.130801635631358 -0.0036030233604833484 -6.130864671361627
1702 -0.0036033901502378284 -6.134405025781596 -0.0036048447364009917 -6.134469516098028
1703 -0.0036012751515954733 -6.138006300933191 -0.0036020993487909437 -6.138071615446819
1704 -0.003603202325757593 -6.141609503258949 -0.00360325644724071 -6.141674871894059
1705 -0.003603442804887891 -6.145212946063837 -0.0036033487995155156 -6.145278220693575
1706 -0.003603241383098066 -6.148816187446935 -0.0036029491224326194 -6.148881169816008
1707 -0.0036036130390129984 -6.152419800485949 -0.003603134676814079 -6.1524843044928215
1708 -0.0036050844471901657 -6.156024884933139 -0.0036102977930568157 -6.1560946022858785
1709 -0.0036029412993229927 -6.1596278262324615 -0.003599931614007801 -6.159694533899886
1710 -0.003603694506455213 -6.163231520738917 -0.0036026795161888 -6.163297213416075
1711 -0.0036033837008289994 -6.166834904439746 -0.003603467298671603 -6.166900680714747
1712 -0.00360332039417699 -6.170438224833923 -0.0036031677038408814 -6.170503848418588
1713 -0.003603391023352742 -6.174041615857275 -0.0036034319433383643 -6.174107280361926
1714 -0.0036036115372553466 -6.177645227394531 -0.0036025342182256282 -6.177709814580152
1715 -0.003603462688624859 -6.181248690083156 -0.00360251902602613 -6.181312333606178
1716 -0.0036032750736922025 -6.184851965156848 -0.0036033424432389436 -6.1849156760494175
1717 -0.003603217110503465 -6.188455182267352 -0.0036034291726537047 -6.188519105222071
1718 -0.0036034240038134158 -6.192058606271165 -0.003603524516802281 -6.192122629738874
1719 -0.003603383153676987 -6.195661989424842 -0.0036030995775945484 -6.195725729316468
1720 -0.003603228693827987 -6.19926521811867 -0.0036030380055308343 -6.199328767321999
1721 -0.003606436017435044 -6.202871654136105 -0.003625542391091585 -6.202954309713091
1722 -0.0036029307870194317 -6.206474584923125 -0.0036021028528921304 -6.206556412565983
1723 -0.003602945397142321 -6.210077530320268 -0.003602864022832364 -6.210159276588816
1724 -0.00360308833187446 -6.213680618652142 -0.003603164979722351 -6.213762441568538
1725 -0.003603059460874647 -6.2172836781130165 -0.0036030955263413487 -6.21736553709488
1726 -0.003603121405467391 -6.220886799518484 -0.0036029514740221202 -6.220968488568902
1727 -0.0036028983304277062 -6.224489697848911 -0.003602824080735445 -6.224571312649637
1728 -0.0036030521499924363 -6.228092749998904 -0.003603217552881688 -6.228174530202518
1729 -0.003602903464343399 -6.231695653463247 -0.003602924838196486 -6.231777455040715
1730 -0.003603102162014693 -6.235298755625262 -0.003602825419511646 -6.235380280460226
1731 -0.0036027942667715253 -6.2389015498920335 -0.003604339237790555 -6.238984619698017
1732 -0.0036033908138051627 -6.242504940705839 -0.0036022776155732574 -6.24258689731359
1733 -0.0036023078951984643 -6.246107248601037 -0.0036004593828693034 -6.246187356696459
1734 -0.00360249076038599 -6.249709739361423 -0.003604078502394259 -6.249791435198853
1735 -0.003603272850159556 -6.253313012211582 -0.0036035036318935454 -6.253394938830747
1736 -0.0036028104252181945 -6.256915822636801 -0.0036017221049405635 -6.2569966609356875
1737 -0.0036038784775882958 -6.260519701114389 -0.0036127481260336937 -6.260609409061721
1738 -0.0036028770729899405 -6.264122578187379 -0.003603243874385953 -6.264212652936107
1739 -0.0036030405666679145 -6.2677256187540475 -0.0036029926734045146 -6.267815645609511
1740 -0.003602732182480395 -6.271328350936528 -0.0036034559132531287 -6.271419101522764
1741 -0.003602458816021681 -6.27493080975255 -0.0036028053960762917 -6.27502190691884
1742 -0.003602106566540897 -6.278532916319091 -0.0036072377348318695 -6.278629144653672
1743 -0.003603661502711475 -6.282136577821802 -0.003605853032786399 -6.282234997686458
1744 -0.003602797316852957 -6.285739375138656 -0.003602500830311328 -6.285837498516769
1745 -0.003603060159366578 -6.289342435298022 -0.003603059577289969 -6.289440558094059
1746 -0.003602903347928077 -6.29294533864595 -0.0036026265122927727 -6.2930431846063515
1747 -0.0036032325820997357 -6.296548571228049 -0.003603124467190355 -6.296646309073542
1748 -0.0036037987913005052 -6.30015237001935 -0.0036041622050106527 -6.300250471278552
1749 -0.003604323707986623 -6.303756693727337 -0.0036038126097992064 -6.303854283888351
1750 -0.0036030066199600696 -6.3073597003472965 -0.003603045525960624 -6.307457329414312
1751 -0.0036026238463819026 -6.310962324193678 -0.00360182294389233 -6.3110591523582045
1752 -0.003603096050210297 -6.314565420243889 -0.0036029235809110103 -6.314662075939116
1753 -0.003602596465498209 -6.318168016709387 -0.0036078804172575475 -6.318269956356374
1754 -0.0036026615067385136 -6.321770678216125 -0.003603402606677264 -6.3218733589630505
1755 -0.003598522616084665 -6.32536920083221 -0.0035912795457988976 -6.3254646385088495
1756 -0.003603203548118472 -6.328972404380329 -0.0036038213991560044 -6.329068459908005
1757 -0.003602884244173765 -6.332575288624502 -0.00360302715562284 -6.332671487063628
1758 -0.0036032147356308995 -6.336178503360133 -0.0036030382616445422 -6.336274525325273
1759 -0.00360305126523599 -6.339781554625369 -0.003603039018344134 -6.339877564343617
1760 -0.0036029871669597925 -6.343384541792329 -0.003602905536536127 -6.343480469880153
1761 -0.0036028621136210857 -6.34698740390595 -0.003602768643759191 -6.347083238523912
1762 -0.003603005374316126 -6.350590409280266 -0.0036035286844708025 -6.350686767208383
1763 -0.003603904554620385 -6.354194313834887 -0.0036030237679369748 -6.35428979097632
1764 -0.0036040608771145343 -6.357798374712001 -0.003606835484970361 -6.35789662646129
1765 -0.0036030789255164565 -6.361401453637518 -0.003603088401723653 -6.3614997148630135
1766 -0.0036024801200255753 -6.365003933757543 -0.00360322913620621 -6.3651029439992195
1767 -0.003603258682414889 -6.368607192439958 -0.0036007542861625553 -6.368703698285382
1768 -0.0036035993136465548 -6.372210791753605 -0.003606007166672498 -6.3723097054520546
1769 -0.003602932207286358 -6.375813723960891 -0.0036042780964635314 -6.375913983548518
1770 -0.003602939797565341 -6.379416663758456 -0.0036031684721820056 -6.3795171520207
1771 -0.003603060229215771 -6.383019723987672 -0.0036016129422932865 -6.383118764962993
1772 -0.0036029964103363454 -6.386622720398008 -0.0036028337199240923 -6.386721598682917
1773 -0.003603019693400711 -6.390225740091409 -0.0036040369071997703 -6.390325635590117
1774 -0.003603042894974351 -6.393828782986383 -0.003601846098899841 -6.393927481689017
1775 -0.0036029950133524835 -6.397431777999736 -0.003603597404435277 -6.3975310790934525
1776 -0.0036029762355610727 -6.4010347542352966 -0.0035995047772303225 -6.401130583870683
1777 -0.003603154490701854 -6.404637908725999 -0.0036024427390657365 -6.404733026609748
1778 -0.0036032974720001222 -6.4082412061979985 -0.0036034661810845138 -6.408336492790833
1779 -0.003603020857553929 -6.4118442270555525 -0.003602691483683884 -6.411939184274517
1780 -0.003603165689855814 -6.415447392745408 -0.0036034965654835106 -6.415542680840001
1781 -0.003603318822570145 -6.419050711567978 -0.003609500650782138 -6.419152181490783
1782 -0.0036026623914949597 -6.4226533739594736 -0.0036028114496730267 -6.4227549929404555
1783 -0.0036030460381880403 -6.426256419997662 -0.003603464365005493 -6.426358457305461
1784 -0.0036031370400451124 -6.429859557037707 -0.0036033213254995644 -6.42996177863096
1785 -0.003602646419312805 -6.43346220345702 -0.0036011065472848713 -6.433562885178245
1786 -0.003603556728921831 -6.437065760185941 -0.0036063371575437487 -6.437169222335789
1787 -0.003602743276860565 -6.440668503462802 -0.0036023290362209083 -6.44077155137201
1788 -0.003602988109923899 -6.444271491572725 -0.0036032782518304884 -6.444374829623841
1789 -0.003610290074720979 -6.447881781647446 -0.0036469694110564887 -6.448021799034897
1790 -0.00360171627253294 -6.451483497919979 -0.003601938998326659 -6.4516237380332235
1791 -0.003602056379895657 -6.455085554299874 -0.003601985250134021 -6.455225723283357
1792 -0.0036020955303683877 -6.458687649830242 -0.0036020419793203473 -6.4588277652626775
1793 -0.0036021986976265906 -6.462289848527869 -0.0036022751475684343 -6.462430040410246
1794 -0.003602197510190308 -6.465892046038059 -0.0036021801410242916 -6.466032220551271
1795 -0.0036022426094859837 -6.469494288647545 -0.0036023429478518666 -6.469634563499123
1796 -0.0036025422159582376 -6.473096830863503 -0.0036026456975378094 -6.473237209196661
1797 -0.003602254611905664 -6.476699085475409 -0.0036019595921970905 -6.4768391687888585
1798 -0.003602448385208845 -6.480301533860618 -0.003602568176575005 -6.4804417369654335
1799 -0.003602550830692053 -6.48390408469131 -0.0036026547546498477 -6.484044391720083
1800 -0.0036022829706780614 -6.487506367661988 -0.0036023151711560785 -6.487646706891239
1801 -0.003602499223779887 -6.491108866885767 -0.003602532867807895 -6.491249239759046
1802 -0.00360239784931764 -6.494711264735085 -0.0036025620065629482 -6.494851801765609
1803 -0.0036025317036546766 -6.498313796438739 -0.0036024898290634155 -6.498454291594673
1804 -0.00360264393966645 -6.501916440378406 -0.003602681460324675 -6.502056973054997
1805 -0.003602704009972513 -6.505519144388379 -0.003603325446601957 -6.505660298501599
1806 -0.0036030224175192414 -6.5091221668058985 -0.0036020741914398967 -6.509262372693039
1807 -0.003602765023242682 -6.512724931829141 -0.003603220824152231 -6.512865593517191
1808 -0.003602434217464179 -6.516327366046606 -0.003602677723392844 -6.5164682712405835
1809 -0.0036028531030751765 -6.519930219149681 -0.003602000349201262 -6.520070271589785
1810 -0.0036026969086378814 -6.523532916058319 -0.0036028463509865105 -6.523673117940771
1811 -0.0036026347312144934 -6.5271355507895334 -0.0036025388864800332 -6.527275656827252
1812 -0.0036028401576913894 -6.530738390947225 -0.0036025643814355133 -6.530878221208687
1813 -0.0036025953013449907 -6.53434098624857 -0.003602667851373553 -6.5344808890600605
1814 -0.0036026369081810115 -6.537943623156751 -0.003601949929725379 -6.538082838989786
1815 -0.003602279757615179 -6.5415459029143666 -0.0036045444663614034 -6.541687383456147
1816 -0.0036026212153956296 -6.545148524129762 -0.0036028060363605618 -6.5452901894925075
1817 -0.003602972987573594 -6.548751497117336 -0.003622223436832428 -6.54891241292934
1818 -0.003602175205014646 -6.552353672322351 -0.003602644591592252 -6.5525150575209326
1819 -0.003602120070718229 -6.555955792393069 -0.0036022997461259364 -6.556117357267058
1820 -0.0036021967651322486 -6.559557989158201 -0.0036024141125380995 -6.559719771379596
1821 -0.00360237886197865 -6.56316036802018 -0.0036023785127326847 -6.563322149892329
1822 -0.003602177766151726 -6.566762545786332 -0.0036009853589348494 -6.566923135251264
1823 -0.0036022657295688987 -6.570364811515901 -0.003602369502186775 -6.5705255047534505
1824 -0.003603048319928348 -6.57396785983583 -0.0036018613376654685 -6.574127366091116
1825 -0.003602662729099393 -6.577570522564929 -0.0036028777132742105 -6.577730243804391
1826 -0.0036026673973537982 -6.581173189962283 -0.003603086026851088 -6.581333329831242
1827 -0.003601933061145246 -6.584775123023428 -0.0035992243676446376 -6.584932554198887
1828 -0.003602872823830694 -6.588377995847259 -0.003603252430912107 -6.588535806629799
1829 -0.0036027748254127802 -6.591980770672672 -0.0036015778547152876 -6.592137384484514
1830 -0.003602715814486146 -6.595583486487158 -0.003602548479102552 -6.595739932963617
1831 -0.0036027099238708617 -6.599186196411028 -0.0036029319860972466 -6.599342864949714
1832 -0.0036033433163538573 -6.602789539727382 -0.0036009067669510843 -6.602943771716665
1833 -0.0036026578512974084 -6.60639219757868 -0.0036030586110427977 -6.606546830327708
1834 -0.003603056480642408 -6.6099952540593225 -0.003602361958473921 -6.6101491922861815
1835 -0.0036030792514793577 -6.613598333310802 -0.003605158149730414 -6.6137543504359115
1836 -0.003602683334611356 -6.617201016645413 -0.0036018548184074462 -6.617356205254319
1837 -0.0036027856986038387 -6.6208038023440166 -0.00360313638811931 -6.620959341642439
1838 -0.0036015847348608077 -6.624405387078878 -0.0036031209398061036 -6.624562462582245
1839 -0.0036028207279741762 -6.628008207806852 -0.0036027124500833453 -6.628165175032328
1840 -0.003603004920296371 -6.631611212727148 -0.003603022696916014 -6.631768197729245
1841 -0.0036029344075359402 -6.635214147134684 -0.0036030065966770053 -6.635371204325922
1842 -0.003603231126908213 -6.638817378261592 -0.0036257660016417504 -6.638996970327564
1843 -0.003602018393576145 -6.642419396655169 -0.0036021525273099543 -6.6425991228548735
1844 -0.0036023204447701573 -6.646021717099939 -0.0036025829263962804 -6.6462017057812695
1845 -0.0036026307265274228 -6.6496243478264665 -0.003602745244279504 -6.649804451025549
1846 -0.003602519608102739 -6.65322686743457 -0.0036025157081894577 -6.653406966733739
1847 -0.0036024693632498383 -6.656829336797819 -0.0036023861495777963 -6.657009352883317
1848 -0.0036025035544298587 -6.660431840352249 -0.003602560539729893 -6.660611913423047
1849 -0.00360270868986845 -6.664034549042118 -0.003602456348016858 -6.664214369771064
1850 -0.0036023138905875384 -6.667636862932705 -0.003602088091429323 -6.667816457862493
1851 -0.003602882626000792 -6.671239745558705 -0.003603011998347938 -6.671419469860841
1852 -0.003602342295926064 -6.674842087854631 -0.003602615848649293 -6.67502208570949
1853 -0.0036027423571795224 -6.67844483021181 -0.0036033117212355137 -6.678625397430726
1854 -0.003602500166743994 -6.682047330378555 -0.003606013732496649 -6.682231411163222
1855 -0.0036024493514560164 -6.685649779730011 -0.003602700331248343 -6.68583411149447
1856 -0.0036026816465891897 -6.6892524613766 -0.0036027281428687276 -6.689436839637339
1857 -0.003602459793910384 -6.69285492117051 -0.0036024014581926165 -6.693039241095532
1858 -0.003602493228390813 -6.696457414398901 -0.00360180193092674 -6.6966410430264585
1859 -0.003602560271974653 -6.700059974670875 -0.0036025927402079105 -6.700243635766666
1860 -0.0036033666809089484 -6.703663341351784 -0.003605651389807463 -6.703849287156474
1861 -0.0036027128691785036 -6.707266054220963 -0.0036031028255820276 -6.7074523899820555
1862 -0.0036020487314090133 -6.710868102952372 -0.003608141792938113 -6.711060531774994
1863 -0.003602619527373463 -6.714470722479745 -0.0036038040765561164 -6.71466433585155
1864 -0.0036012260243296623 -6.7180719485040745 -0.0035982996807433663 -6.718262635532294
1865 -0.0036026341142132877 -6.721674582618288 -0.0036035113269463183 -6.72186614685924
1866 -0.003602643427439034 -6.725277226045727 -0.0036030505783855916 -6.725469197437626
1867 -0.0036028292146511377 -6.728880055260379 -0.0036031454568728805 -6.729072342894499
1868 -0.003602523263543844 -6.732482578523922 -0.0036007875576615335 -6.73267313045216
1869 -0.003603136993478984 -6.736085715517401 -0.0036023068008944393 -6.736275437253055
1870 -0.0036026627873070537 -6.739688378304708 -0.003602900425903499 -6.739878337678959
1871 -0.0036026812391355633 -6.743291059543843 -0.003602337441407144 -6.743480675120366
1872 -0.003602821426466107 -6.746893880970309 -0.0036031415220350027 -6.747083816642401
1873 -0.003603996755555272 -6.750497877725865 -0.0035974846105091274 -6.75068130125291
1874 -0.0036028440925292672 -6.754100721818394 -0.0036027617985382675 -6.754284063051448
1875 -0.0036028049420565368 -6.757703526760451 -0.003602449467871338 -6.7578865125193195
1876 -0.0036028195754624903 -6.761306346335913 -0.003602750296704471 -6.761489262816024
1877 -0.003602835407946259 -6.764909181743859 -0.0036029473645612597 -6.765092210180585
1878 -0.003603295551147312 -6.7685124772950065 -0.00360199143178761 -6.768694201612373
1879 -0.003602380270604044 -6.772114857565611 -0.003597739490214735 -6.772291941102588
1880 -0.003602983697783202 -6.775717841263394 -0.003602686070371419 -6.775894627172959
1881 -0.0036030019051395356 -6.7793208431685335 -0.0036012318916618822 -6.779495859064621
1882 -0.003602853254415095 -6.782923696422949 -0.003596984792966396 -6.783092843857587
1883 -0.003603162500075996 -6.7865268589230245 -0.003602928190957755 -6.786695772048545
1884 -0.003603081696201116 -6.7901299406192255 -0.003603149182163179 -6.7902989212307086
1885 -0.0036032663658261297 -6.793733206985052 -0.00360320380423218 -6.793902125034941
1886 -0.003602992044761777 -6.797336199029814 -0.0036028636852279304 -6.797504988720169
1887 -0.0036026649409905075 -6.800938863970804 -0.0036016368307173253 -6.8011066255508865
1888 -0.0036032070172950627 -6.804542070988099 -0.00360189990606159 -6.804708525456948
1889 -0.0036030837800353765 -6.808145154768134 -0.0036051195114851 -6.808313644968433
1890 -0.0036030699382536115 -6.811748224706387 -0.0036028033588081597 -6.811916448327241
1891 -0.0036030871560797095 -6.815351311862467 -0.003603504307102412 -6.815519952634344
1892 -0.003603175119496882 -6.818954486981964 -0.0036026662681251766 -6.819122618902469
1893 -0.00360304219648242 -6.822557529178447 -0.0036029669572599232 -6.822725585859729
1894 -0.003603316785302013 -6.826160845963749 -0.0036044613108970223 -6.826330047170626
1895 -0.0036033293814398347 -6.829764175345188 -0.003603107982780784 -6.829933155153407
1896 -0.0036030932678841054 -6.833367268613072 -0.0036028935224749147 -6.833536048675882
1897 -0.00360297019360587 -6.836970238806678 -0.0036028200411237776 -6.837138868717005
1898 -0.0036034838762134314 -6.840573722682892 -0.0036023131222464146 -6.840741181839252
1899 -0.0036028978182002904 -6.844176620501092 -0.0036028060363605618 -6.844343987875612
1900 -0.0036032518139109014 -6.847779872315003 -0.003603390569332987 -6.847947378444945
1901 -0.0036031288094818593 -6.851383001124486 -0.0036029969691298903 -6.851550375414075
1902 -0.003603329206816852 -6.854986330331302 -0.003603494795970619 -6.855153870210046
1903 -0.0036030552349984647 -6.858589385566301 -0.003602732066065073 -6.858756602276111
1904 -0.0036025636713020504 -6.862191949237603 -0.00360487139550969 -6.862361473671621
1905 -0.0036035498254932464 -6.865795499063097 -0.0036054082564078273 -6.865966881928029
1906 -0.0036032011383213105 -6.869398700201418 -0.0036031312309205534 -6.869570013158949
1907 -0.0036031725350767372 -6.873001872736495 -0.0036031485069543123 -6.873173161665903
1908 -0.0036030964693054557 -6.8766049692058 -0.003603120450861752 -6.876776282116765
1909 -0.003603249113075435 -6.8802082183188755 -0.003602612728718668 -6.880378894845483
1910 -0.003603208821732551 -6.883811427140608 -0.003603204363025725 -6.8839820992085095
1911 -0.0036078202654607596 -6.8874192474060685 -0.0036171933403238653 -6.887599292548833
1912 -0.0036027336143888535 -6.891021981020457 -0.0036020408850163223 -6.891201333433849
1913 -0.0036028991569764914 -6.8946248801774335 -0.003602999937720597 -6.89480433337157
1914 -0.0036027986905537547 -6.898227678867987 -0.003602895047515631 -6.898407228419086
1915 -0.003602786222472787 -6.90183046509046 -0.0036029183771461248 -6.902010146796232
1916 -0.0036027755588293074 -6.905433240649289 -0.0036026584915816785 -6.905612805287814
1917 -0.0036028985166922213 -6.909036139165981 -0.003603542037308216 -6.909216347325122
1918 -0.0036011618794873357 -6.912637301045469 -0.0036092698690481486 -6.91282561719417
1919 -0.0036025756620801986 -6.916239876707549 -0.0036022684536874293 -6.916427885647858
1920 -0.0036029011127538977 -6.919842777820303 -0.003603045071940869 -6.920030930719799
1921 -0.003602951893117279 -6.92344572971342 -0.00360313089331612 -6.9236340616131145
1922 -0.0036028547678142787 -6.927048584481235 -0.0036028456292115153 -6.927236907242326
1923 -0.0036027185269631445 -6.930651303008198 -0.00360261540627107 -6.930839522648597
1924 -0.0036027578520588578 -6.934254060860257 -0.0036022618296556175 -6.934441784478253
1925 -0.003602851973846555 -6.937856912834104 -0.003604931046720594 -6.938046715524973
1926 -0.0036030516726896166 -6.941459964506794 -0.0036029070150107147 -6.941649622539984
1927 -0.0036027729860506953 -6.945062737492845 -0.003602708235848695 -6.9452523307758325
1928 -0.003602842765394598 -6.948665580258239 -0.0036033158306963743 -6.948855646606529
1929 -0.00360199409769848 -6.952267574355937 -0.0036071187583729624 -6.952462765364902
1930 -0.0036026455578394233 -6.955870219913776 -0.003602249501273036 -6.956065014866175
1931 -0.0036043271073140206 -6.95947454702109 -0.0036126749939285217 -6.959677689860103
1932 -0.0036026426358148457 -6.963077189656905 -0.0036025742767378686 -6.963280264136841
1933 -0.0036025279317982496 -6.966679717588703 -0.0036025198176503183 -6.966882783954492
1934 -0.00360262036556378 -6.970282337954267 -0.0036025507841259243 -6.970485334738617
1935 -0.0036021565669216216 -6.973884494521189 -0.003604650846682489 -6.9740899855853
1936 -0.0036024978500790892 -6.977486992371269 -0.0036021655425429342 -6.977692151127843
1937 -0.003612041031010449 -6.981099033402279 -0.0035903633572161196 -6.981282514485059
1938 -0.0036031427793204785 -6.9847021761815995 -0.0036031524883583187 -6.984885666973417
1939 -0.0036031620344147085 -6.988305338216014 -0.0036032901727594433 -6.988488957146177
1940 -0.0036032312898896636 -6.991908569505903 -0.0036032813251949845 -6.992092238471372
1941 -0.0036031673080287874 -6.995511736813932 -0.0036032339208759367 -6.9956954723922475
1942 -0.0036029732204042376 -6.999114710034337 -0.0036030852934345603 -6.999298557685682
1943 -0.003603295038919896 -7.002718005073256 -0.0036033998243510724 -7.0029019575100335
1944 -0.0036030177143402398 -7.0063210227875965 -0.0036029227892868223 -7.00650488029932
1945 -0.003603335516527295 -7.009924358304124 -0.0036034236080013217 -7.010108303907321
1946 -0.003603001916781068 -7.013527360220905 -0.003602903161663562 -7.013711207068985
1947 -0.0036031372263096275 -7.017130497447215 -0.0036031680763699116 -7.017314375145355
1948 -0.0036031335475854576 -7.0207336309948 -0.003603310394100845 -7.020917685539455
1949 -0.0036031230003573 -7.024336753995158 -0.0036031009280122817 -7.024520786467468
1950 -0.0036032444215379654 -7.027939998416696 -0.003603405924513936 -7.0281241923919815
1951 -0.00360321959014982 -7.031543218006846 -0.003603001718875021 -7.031727194110856
1952 -0.003602746163960546 -7.035145964170806 -0.0036168961552903054 -7.035344090266147
1953 -0.0036029159324243664 -7.03874888010323 -0.003602712682913989 -7.038946802949061
1954 -0.0036029099603183566 -7.042351790063549 -0.0036027776543051003 -7.042549580603366
1955 -0.003602830658201128 -7.04595462072175 -0.0036026166751980783 -7.046152197278564
1956 -0.0036026470013894142 -7.049557267723139 -0.0036024348228238523 -7.049754632101388
1957 -0.003603029332589358 -7.0531602970557286 -0.003603464993648231 -7.053358097095036
1958 -0.0036030641640536487 -7.056763361219782 -0.0036027146968990566 -7.056960811791935
1959 -0.003603312547784299 -7.060366673767566 -0.003601858171168715 -7.060562669963104
1960 -0.003602204448543489 -7.06396887821611 -0.0036074367235414684 -7.064170106686645
1961 -0.0036045447806827722 -7.067573422996793 -0.0036001933855004608 -7.067770300072145
1962 -0.0036029032664373515 -7.07117632626323 -0.003602734603919089 -7.071373034676064
1963 -0.003603077074512839 -7.074779403337743 -0.0036030382150784137 -7.074976072891142
1964 -0.003602974768728018 -7.078382378106471 -0.0036031299037858843 -7.078579202794928
1965 -0.0036028942558914423 -7.081985272362362 -0.0036029685754328964 -7.082182171370361
1966 -0.0036030585528351367 -7.085588330915198 -0.0036033210926689208 -7.08578549246303
1967 -0.00360372414579615 -7.089192055060994 -0.0036030390299856664 -7.089388531493015
1968 -0.003602874791249633 -7.092794929852244 -0.0036024417844600976 -7.092990973277476
1969 -0.0036030745832249522 -7.096398004435469 -0.0036032685195095835 -7.096594241796986
1970 -0.003602892975322902 -7.1000008974107915 -0.003601020260248333 -7.100195262057234
1971 -0.003602910554036498 -7.103603807964828 -0.0036063223262317477 -7.103801584383466
1972 -0.0036028467351570726 -7.1072066546999855 -0.0036030464456416667 -7.107404630829108
1973 -0.0036029960727319123 -7.110809650772717 -0.0036032219883054494 -7.111007852817413
1974 -0.003602820332162082 -7.114412471104879 -0.0036031538271345197 -7.114611006644547
1975 -0.0036032428382895888 -7.118015713943169 -0.0036043034750036897 -7.118215310119551
1976 -0.0036028419504873454 -7.121618555893656 -0.0036012733238749207 -7.121816583443426
1977 -0.0036030580289661885 -7.125221613922623 -0.0036031871917657555 -7.125419770635192
1978 -0.0036029120557941495 -7.128824525978417 -0.003603277902584523 -7.129023048537777
1979 -0.0036027757450938225 -7.132427301723511 -0.0036023938562721016 -7.1326254423940485
1980 -0.003607062855735421 -7.136034364579246 -0.0036224108189344406 -7.136247853212983
1981 -0.00360226851189509 -7.139636633091142 -0.003602485335431993 -7.139850338548415
1982 -0.0036026171408593656 -7.143239250232001 -0.0036024784203618765 -7.143452816968777
1983 -0.0036025332636199893 -7.146841783495621 -0.003602582693565637 -7.147055399662342
1984 -0.0036026136367581785 -7.150444397132379 -0.0036025731009431184 -7.150657972763286
1985 -0.003602756594773382 -7.154047153727152 -0.003602515149395913 -7.154260487912682
1986 -0.003602761309593916 -7.157649915036746 -0.003602636291179806 -7.157863124203861
1987 -0.0036027772119268777 -7.161252692248673 -0.003602832043543458 -7.161465956247405
1988 -0.003605416638310999 -7.164858108886984 -0.0035933121922425925 -7.165059268439647
1989 -0.00360333020798862 -7.168461439094973 -0.0036037084413692356 -7.168662976881016
1990 -0.003602899785619229 -7.172064338880592 -0.003602930170018226 -7.172265907051035
1991 -0.003603053465485573 -7.175667392346077 -0.003603052464313805 -7.175868959515348
1992 -0.003602961637079716 -7.179270353983157 -0.0036029642214998603 -7.179471923736848
1993 -0.003602950507774949 -7.182873304490932 -0.0036029422422870993 -7.183074865979135
1994 -0.003602931392379105 -7.186476235883311 -0.003603047411888838 -7.186677913391024
1995 -0.0036031470750458538 -7.1900793829583565 -0.0036034819670021532 -7.190281395358026
1996 -0.003603025386109948 -7.193682408344467 -0.0036031076102517544 -7.193884502968277
1997 -0.0036030474351719023 -7.197285455779639 -0.0036031574825756254 -7.197487660450853
1998 -0.0036032086121849717 -7.200888664391824 -0.0036055603879503904 -7.201093220838803
1999 -0.003603228216525167 -7.204491892608349 -0.0036038899095728995 -7.204697110748376
2000 -0.0036025100969709458 -7.20809440270532 -0.0036048892070539296 -7.20830199995543
