# Supplementary material for: Learning nonequilibrium statistical mechanics and dynamical phase transitions
Source: Nat Commun. 2024 Feb 6;15:1117. doi: 10.1038/s41467-024-45172-8 (PMC10847122; doi:10.1038/s41467-024-45172-8)
Supplement: Supplementary file 4 — Supplementary Data 1 [file 41467_2024_45172_MOESM4_ESM.zip › DPT-main/PlotTemplate/plot_KL_divergence/out/finite_time/SE/L4_D2W32K5_E100BS1k/logs-2.00/log.txt]

1 -0.003237460751552135 -0.003237460751552135 -0.0032384670106694103 -0.0032384670106694103
2 -0.0032394580892287196 -0.006476918840780855 -0.003239667206071317 -0.006478134216740728
3 -0.003236468555405736 -0.009713387396186591 -0.003236660093534738 -0.009714794310275466
4 -0.0032363714184612037 -0.012949758814647794 -0.0032365909311920403 -0.012951385241467505
5 -0.003237404965329915 -0.01618716377997771 -0.0032376907183788717 -0.016189075959846377
6 -0.0032374432310462 -0.019424607011023907 -0.003237603197339922 -0.019426679157186297
7 -0.003233701491262764 -0.022658308502286673 -0.003233823669143021 -0.02266050282632932
8 -0.0032330578309483827 -0.025891366333235057 -0.003233418136369437 -0.02589392096269876
9 -0.0032325966516509653 -0.029123962984886023 -0.003233069262932986 -0.029126990225631744
10 -0.0032323838793672623 -0.03235634686425329 -0.003232069918885827 -0.032359060144517574
11 -0.003235566394869238 -0.035591913259122525 -0.003235444996971637 -0.03559450514148921
12 -0.0032345433137379587 -0.038826456572860484 -0.0032348919310607018 -0.03882939707254991
13 -0.00323377987369895 -0.042060236446559436 -0.0032343829167075454 -0.042063779989257456
14 -0.003232051699887961 -0.045292288146447396 -0.003231540450360626 -0.045295320439618085
15 -0.003234070958569646 -0.04852635910501704 -0.003234453359618783 -0.04852977379923687
16 -0.0032334212213754655 -0.05175978032639251 -0.0032333262613974513 -0.05176310006063432
17 -0.003232354437932372 -0.05499213476432488 -0.003234632627572864 -0.054997732688207186
18 -0.003229183645453304 -0.058221318409778185 -0.003229294845368713 -0.0582270275335759
19 -0.003230440174229443 -0.06145175858400763 -0.003229375323280692 -0.06145640285685659
20 -0.003227611689362675 -0.0646793702733703 -0.0032304199412465096 -0.0646868227981031
21 -0.0032314515439793466 -0.06791082181734964 -0.0032283378066495063 -0.06791516060475261
22 -0.003230134677141905 -0.07114095649449155 -0.0032332897651940586 -0.07114845036994667
23 -0.0032285160501487552 -0.07436947254464031 -0.0032395082875154913 -0.07438795865746216
24 -0.003231023473199457 -0.07760049601783976 -0.0032310398411937056 -0.07761899849865586
25 -0.0032292124116793273 -0.08082970842951909 -0.003228782641235739 -0.0808477811398916
26 -0.003218543843831867 -0.08404825227335096 -0.0032379844691604377 -0.08408576560905204
27 -0.00322747906902805 -0.08727573134237901 -0.003227965207770467 -0.0873137308168225
28 -0.0032276298385113477 -0.09050336118089036 -0.0032280466402880847 -0.09054177745711059
29 -0.0032268626498989763 -0.09373022383078934 -0.003225620137527585 -0.09376739759463817
30 -0.0032260492094792425 -0.09695627304026859 -0.0032286622212268413 -0.09699605981586501
31 -0.0032302857027389107 -0.1001865587430075 -0.0032250658958218993 -0.10022112571168691
32 -0.0032243126071989535 -0.10341087135020645 -0.0032208448275923727 -0.10344197053927928
33 -0.0032234029029496016 -0.10663427425315605 -0.003233653784263879 -0.10667562432354316
34 -0.0032272272044792773 -0.10986150145763533 -0.0032279306440614166 -0.10990355496760458
35 -0.0032322539365850387 -0.11309375539422037 -0.003271726495586336 -0.11317528146319092
36 -0.0032261995715089143 -0.11631995496572928 -0.0032238295883871616 -0.11639911105157807
37 -0.0032239360618405042 -0.11954389102756978 -0.0032246536109596493 -0.11962376466253773
38 -0.0032236704952083527 -0.12276756152277814 -0.0032228350872173907 -0.12284659974975512
39 -0.003226411319337785 -0.12599397284211591 -0.0032276166952215136 -0.12607421644497663
40 -0.003223395172972232 -0.12921736801508815 -0.003223029419314116 -0.12929724586429076
41 -0.0032242364482954144 -0.13244160446338357 -0.003224175819195807 -0.13252142168348657
42 -0.003223185834940523 -0.1356647902983241 -0.003224116354249418 -0.13574553803773598
43 -0.003229711635503918 -0.13889450193382802 -0.0032360234181396663 -0.13898156145587565
44 -0.0032210386358201503 -0.14211554056964817 -0.003222248353995383 -0.14220380980987102
45 -0.0032290483708493412 -0.1453445889404975 -0.003206730412784964 -0.14541054022265598
46 -0.003223305230494589 -0.1485678941709921 -0.0032224823720753194 -0.1486330225947313
47 -0.0032230997225269676 -0.15179099389351905 -0.0032236679107882082 -0.1518566905055195
48 -0.00322085915831849 -0.15501185305183754 -0.0032180956564843654 -0.15507478616200387
49 -0.003224787500221282 -0.15823664055205883 -0.0032490189652889965 -0.15832380512729288
50 -0.003221086540725082 -0.16145772709278391 -0.0032220666646026073 -0.1615458717918955
51 -0.0032242963090538977 -0.16468202340183782 -0.003223841218277812 -0.16476971301017332
52 -0.003223369549959898 -0.1679053929517977 -0.003224551142193377 -0.1679942641523667
53 -0.003218373830895871 -0.1711237667826936 -0.0032098252791911363 -0.17120408943155785
54 -0.0032220155117101967 -0.17434578229440378 -0.0032230597687885167 -0.17442714920034635
55 -0.0032221642672084273 -0.1775679465616122 -0.003221505775582045 -0.1776486549759284
56 -0.0032074606511741876 -0.1807754072127864 -0.0031727292807772756 -0.1808213842567057
57 -0.003225185058545321 -0.18400059227133173 -0.003220944514032453 -0.18404232877073815
58 -0.0032251130207441745 -0.1872257052920759 -0.00322484637144953 -0.1872671751421877
59 -0.0032237689476460217 -0.19044947423972194 -0.003224896779283881 -0.19049207192147158
60 -0.0032231453922577204 -0.19367261963197965 -0.0032239257358014583 -0.19371599765727304
61 -0.003223205136600882 -0.19689582476858053 -0.003222176805138588 -0.19693817446241163
62 -0.003221260802820325 -0.20011708557140084 -0.0032174559659324587 -0.20015563042834408
63 -0.0032219567103311418 -0.203339042281732 -0.0032199880690313874 -0.20337561849737548
64 -0.0032281792722642423 -0.20656722155399623 -0.00321070320205763 -0.2065863216994331
65 -0.003225428599398583 -0.20979265015339482 -0.0032260283594951035 -0.2098123500589282
66 -0.0032260966254398227 -0.21301874677883464 -0.0032253820914775132 -0.21303773215040572
67 -0.003221690095961094 -0.21624043687479574 -0.0032228723750449715 -0.2162606045254507
68 -0.0032227805349975824 -0.21946321740979333 -0.0032225444563664498 -0.21948314898181714
69 -0.0032417223788797855 -0.22270493978867312 -0.0032255287282168866 -0.22270867771003403
70 -0.0032247192575596273 -0.22592965904623274 -0.0032245929352939127 -0.22593327064532795
71 -0.003224570001475513 -0.22915422904770827 -0.0032251456868834794 -0.22915841633221143
72 -0.0032232139143161475 -0.23237744296202442 -0.00322322848951444 -0.23238164482172588
73 -0.0032239732099696994 -0.23560141617199412 -0.0032288810587488117 -0.23561052588047468
74 -0.0032218835433013735 -0.2388232997152955 -0.0032191843492910266 -0.2388297102297657
75 -0.0032279197708703577 -0.24205121948616587 -0.0032204374205321074 -0.2420501476502978
76 -0.0032532524317502977 -0.24530447191791616 -0.0033147216774523256 -0.24536486932775015
77 -0.0032195207313634455 -0.2485239926492796 -0.003218722029123455 -0.2485835913568736
78 -0.0032219716696999965 -0.2517459643189796 -0.0032232121913693844 -0.251806803548243
79 -0.003221011406276375 -0.254966975725256 -0.003219800326041877 -0.25502660387428483
80 -0.0032197446911595763 -0.2581867204164156 -0.0032211238285526633 -0.2582477277028375
81 -0.0032206231146119533 -0.26140734353102757 -0.00322012611432001 -0.2614678538171575
82 -0.00322071515256539 -0.26462805868359296 -0.0032206429401412605 -0.2646884967572987
83 -0.0032226039795204995 -0.26785066266311347 -0.0032193152466788886 -0.2679078120039776
84 -0.003222692396957427 -0.2710733550600709 -0.0032186183845624326 -0.27112643038854006
85 -0.0032195231295190753 -0.27429287818959 -0.0032314177602529525 -0.274357848148793
86 -0.0032199886743910612 -0.277512866863981 -0.0032203464535996316 -0.27757819460239264
87 -0.0032224252354353666 -0.2807352920994164 -0.003203988168388605 -0.28078218277078126
88 -0.0032277725404128432 -0.28396306463982923 -0.0032397964387200773 -0.28402197920950134
89 -0.003216807555872947 -0.2871798721957022 -0.003224922390654683 -0.28724690160015603
90 -0.003220709878951311 -0.29040058207465347 -0.003220491309184581 -0.2904673929093406
91 -0.003217298456002027 -0.2936178805306555 -0.0032432237756438555 -0.29371061668498444
92 -0.0032189543708227575 -0.2968368349014783 -0.003219120658468455 -0.2969297373434529
93 -0.003219215082935989 -0.30005604998441426 -0.0032195241772569718 -0.30014926152070986
94 -0.003219912073109299 -0.30327596205752355 -0.0032201142865233125 -0.30336937580723317
95 -0.003219209611415863 -0.3064951716689394 -0.0032192712184041738 -0.3065886470256373
96 -0.0032466290169395505 -0.309741800685879 -0.0031815254245884717 -0.3097701724502258
97 -0.0032210066332481802 -0.3129628073191272 -0.0032189535559155047 -0.3129891260061413
98 -0.003220906271599233 -0.3161837135907264 -0.003220253286417574 -0.3162093792925589
99 -0.003221968130674213 -0.3194056817214006 -0.0032218407141044736 -0.31943122000666335
100 -0.003221416473388672 -0.3226270981947893 -0.0032214073929935695 -0.32265262739965694
101 -0.003220691962633282 -0.3258477901574226 -0.0032208007760345936 -0.32587342817569154
102 -0.0032212174497544765 -0.32906900760717706 -0.0032216014456935226 -0.32909502962138504
103 -0.003221161221154034 -0.33229016882833107 -0.0032213697326369584 -0.332316399354022
104 -0.0032181508257053794 -0.33550831965403644 -0.0032238069688901305 -0.33554020632291215
105 -0.0032199412817135453 -0.33872826093575 -0.00322509832913056 -0.3387653046520427
106 -0.003220246045384556 -0.34194850698113455 -0.003219820046797395 -0.34198512469884007
107 -0.003219564794562757 -0.3451680717756973 -0.0032266063150018453 -0.3452117310138419
108 -0.0032209035474807025 -0.34838897532317803 -0.0032197537249885498 -0.34843148473883045
109 -0.003220242576207966 -0.351609217899386 -0.003220079164020717 -0.3516515639028512
110 -0.0032336274860426785 -0.35484284538542865 -0.003293718909844756 -0.35494528281269594
111 -0.0032169561949558557 -0.35805980158038453 -0.0032163580995984375 -0.35816164091229435
112 -0.0032183164265006782 -0.3612781180068852 -0.003217829205095768 -0.36137947011739013
113 -0.0032184773474000393 -0.36449659535428525 -0.0032188039505854247 -0.36459827406797557
114 -0.0032178589957766236 -0.3677144543500619 -0.0032174789579585195 -0.3678157530259341
115 -0.0032192085403949023 -0.3709336628904568 -0.0032187333796173333 -0.3710344864055514
116 -0.0032180730369873343 -0.37415173592744416 -0.0032183100702241063 -0.37425279647577553
117 -0.0032185506774112583 -0.37737028660485544 -0.003218307322822511 -0.37747110379859805
118 -0.003216167457867414 -0.38058645406272285 -0.0032226079143583774 -0.3806937117129564
119 -0.0032188397133722903 -0.3838052937760951 -0.0032192553277127444 -0.38391296704066913
120 -0.003219171951059252 -0.3870244657271544 -0.003218989819288254 -0.3871319568599574
121 -0.0032160716596990823 -0.39024053738685344 -0.0032185805262997746 -0.39035053738625713
122 -0.003223159920889884 -0.39346369730774333 -0.0032037938479334118 -0.39355433123419054
123 -0.0032188619137741626 -0.3966825592215175 -0.0032182213850319385 -0.39677255261922245
124 -0.003218881017528474 -0.399901440239046 -0.0032205762225203218 -0.39999312884174276
125 -0.0032170763006433845 -0.4031185165396894 -0.003210774774197489 -0.4032039036159403
126 -0.0032183445524424314 -0.4063368610921318 -0.0032048477791249753 -0.40640875139506527
127 -0.003217599936760962 -0.40955446102889276 -0.0032107838545925916 -0.4096195352496579
128 -0.003219005698338151 -0.4127734667272309 -0.003219803492538631 -0.4128393387421965
129 -0.0032191503909416498 -0.4159926171181726 -0.003218992496840656 -0.4160583312390372
130 -0.0032312707975506783 -0.4192238879157233 -0.003171810007188469 -0.41923014124622565
131 -0.003220030397642404 -0.4224439183133657 -0.0032205408671870826 -0.42245068211341275
132 -0.0032200688729062676 -0.42566398718627196 -0.003220155043527484 -0.4256708371569402
133 -0.0032203068607486785 -0.42888429404702066 -0.0032206436851993205 -0.4288914808421395
134 -0.0032200820627622307 -0.4321043761097829 -0.003220042528118938 -0.43211152337025843
135 -0.0032202498754486442 -0.4353246259852316 -0.0032199045410379766 -0.4353314279112964
136 -0.003220456466078758 -0.43854508245131035 -0.003220266371499747 -0.43855169428279617
137 -0.003219726623501629 -0.44176480907481197 -0.003219676832668483 -0.44177137111546466
138 -0.0032204222748987376 -0.4449852313497107 -0.0032235420192591848 -0.44499491313472384
139 -0.003219833748880774 -0.4482050650985915 -0.0032197351567447184 -0.44821464829146856
140 -0.00321937205735594 -0.45142443715594743 -0.0032192741753533484 -0.4514339224668219
141 -0.0032188918790780007 -0.4546433290350254 -0.003219814726617187 -0.4546537371934391
142 -0.003220280644018203 -0.4578636096790436 -0.003222358017228544 -0.45787609521066763
143 -0.0032196878921240566 -0.46108329757116767 -0.0032193833612836897 -0.4610954785719513
144 -0.003220270841848105 -0.4643035684130158 -0.0032258062507025897 -0.4643212848226539
145 -0.0032191392267122863 -0.4675227076397281 -0.003218570805620402 -0.46753985562827427
146 -0.0032193783787079155 -0.470742086018436 -0.0032194206723943353 -0.4707592763006686
147 -0.0032188295503146947 -0.4739609155687507 -0.0032194182625971735 -0.4739786945632658
148 -0.0032191006233915687 -0.4771800161921423 -0.003218901378568262 -0.4771975959418341
149 -0.0032190394238568844 -0.48039905561599916 -0.003218569071032107 -0.4804161650128662
150 -0.0032182060997001825 -0.48361726171569935 -0.0032172188512049615 -0.4836333838640712
151 -0.003218905080575496 -0.48683616679627484 -0.003219324233941734 -0.4868527080980129
152 -0.003217807237524539 -0.49005397403379936 -0.0032123099197633566 -0.49006501801777624
153 -0.003217449109070003 -0.49327142314286937 -0.0031980257132090627 -0.4932630437309853
154 -0.003220394637901336 -0.49649181778077073 -0.0032215768122114243 -0.4964846205431967
155 -0.0032192845130339263 -0.49971110229380467 -0.0032196647371165454 -0.49970428528031324
156 -0.003219222160987556 -0.5029303244547922 -0.0032176959328353407 -0.5029219812131486
157 -0.0032057218137197196 -0.5061360462685119 -0.003152612131088972 -0.5060745933442375
158 -0.0032199321780353785 -0.5093559784465473 -0.0032189519959501924 -0.5092935453401878
159 -0.00322025662753731 -0.5125762350740847 -0.0032206816598773003 -0.5125142270000651
160 -0.003220104391220957 -0.5157963394653057 -0.0032204960007220507 -0.5157347230007872
161 -0.0032204225542955102 -0.5190167620196012 -0.00322025598725304 -0.5189549789880402
162 -0.0032201204099692403 -0.5222368824295704 -0.0032203194219619035 -0.5221752984100021
163 -0.003219639754388481 -0.5254565221839589 -0.0032198799890466034 -0.5253951783990487
164 -0.003220125415828079 -0.5286766475997869 -0.0032196071464568377 -0.5286147855455056
165 -0.003222807263955474 -0.5318994548637425 -0.003229634091258049 -0.5318444196367637
166 -0.0032208110904321076 -0.5351202659541746 -0.0032140657887794076 -0.535058485425543
167 -0.003222251764964312 -0.5383425177191389 -0.0032246285933069884 -0.53828311401885
168 -0.003219643933698535 -0.5415621616528374 -0.003219570708461106 -0.5415026847273111
169 -0.003220183460507542 -0.544782345113345 -0.003218768641818315 -0.5447214533691295
170 -0.0032199480570852756 -0.5480022931704303 -0.003219351137522608 -0.5479408045066521
171 -0.003219245106447488 -0.5512215382768777 -0.003217072878032923 -0.551157877384685
172 -0.003225231426768005 -0.5544467697036457 -0.0032380647491663693 -0.5543959421338513
173 -0.0032187602133490144 -0.5576655299169947 -0.003221007448155433 -0.5576169495820068
174 -0.003218789875973016 -0.5608843197929677 -0.003218290559016168 -0.5608352401410229
175 -0.003218978794757277 -0.564103298587725 -0.0032227345858700574 -0.564057974726893
176 -0.003218715498223901 -0.567322014085949 -0.0032201735535636543 -0.5672781482804566
177 -0.003218675043899566 -0.5705406891298486 -0.003219085861928761 -0.5704972341423854
178 -0.003214734955690801 -0.5737554240855394 -0.003192911797668785 -0.5736901459400542
179 -0.0032185203512199224 -0.5769739444367593 -0.0032207686454057693 -0.57691091458546
180 -0.003214803501032293 -0.5801887479377916 -0.003226266894489527 -0.5801371814799495
181 -0.0032199293607845904 -0.5834086772985763 -0.0032200820976868274 -0.5833572635776364
182 -0.0032181337010115385 -0.5866268109995878 -0.0032184690469875933 -0.586575732624624
183 -0.003221116052009165 -0.5898479270515969 -0.003214758983813226 -0.5897904916084372
184 -0.0032164066331461074 -0.5930643336847431 -0.0032254850841127334 -0.5930159766925499
185 -0.00321835505310446 -0.5962826887378475 -0.003217784408479929 -0.5962337611010299
186 -0.003218021267093718 -0.5995007100049412 -0.00321824059356004 -0.5994520016945899
187 -0.0032163339550606907 -0.6027170439600019 -0.0032094046473503113 -0.6026614063419402
188 -0.0032155653811059893 -0.6059326093411079 -0.0032209252240136266 -0.6058823315659538
189 -0.003216591791715473 -0.6091492011328234 -0.0032208432909101247 -0.6091031748568639
190 -0.0032177590997889637 -0.6123669602326124 -0.0032169866375625134 -0.6123201614944265
191 -0.003217999334447086 -0.6155849595670595 -0.0032179470523260533 -0.6155381085467525
192 -0.0032181800925172865 -0.6188031396595768 -0.0032175680389627814 -0.6187556765857153
193 -0.0032288854708895087 -0.6220320251304663 -0.0032074970891699194 -0.6219631736748852
194 -0.0032203622860834 -0.6252523874165496 -0.0032190690748393536 -0.6251822427497246
195 -0.003217863861937076 -0.6284702512784868 -0.0032178194145672024 -0.6284000621642918
196 -0.003218303993344307 -0.6316885552718311 -0.003219131357036531 -0.6316191935213283
197 -0.0032181199290789663 -0.63490667520091 -0.0032170085934922097 -0.6348362021148205
198 -0.0032175018102861943 -0.6381241770111963 -0.003219869825989008 -0.6380560719408095
199 -0.003218731505330652 -0.641342908516527 -0.0032193269347772003 -0.6412753988755867
200 -0.003218158066738397 -0.6445610665832654 -0.0032175196218304338 -0.6444929184974172
201 -0.003215290664229542 -0.6477763572474949 -0.003221594204660505 -0.6477145127020777
202 -0.0032181220361962915 -0.6509944792836913 -0.003217839286662638 -0.6509323519887403
203 -0.003217767784371972 -0.6542122470680632 -0.0032222492271102967 -0.6541546012158507
204 -0.003218333318363875 -0.6574305803864271 -0.003220956877339631 -0.6573755580931903
205 -0.0032169129350222646 -0.6606474933214493 -0.00321952587692067 -0.6605950839701109
206 -0.0032174638006836178 -0.663864957122133 -0.003216989547945559 -0.6638120735180565
207 -0.003217471530660987 -0.667082428652794 -0.0032219422631897033 -0.6670340157812462
208 -0.0032178740133531392 -0.6703003026661472 -0.003215741040185094 -0.6702497568214313
209 -0.0032153588719666002 -0.6735156615381137 -0.00320977580267936 -0.6734595326241106
210 -0.0032176197157241402 -0.6767332812538378 -0.0032195265055634083 -0.6766790591296741
211 -0.003217660414520651 -0.6799509416683585 -0.0032188326003961265 -0.6798978917300702
212 -0.003217066847719252 -0.6831680085160777 -0.0032148415688425303 -0.6831127332989128
213 -0.003217280108947307 -0.686385288625025 -0.0032123582903295757 -0.6863250915892424
214 -0.0032182586612179874 -0.689603547286243 -0.0032143000862561166 -0.6895393916754985
215 -0.0032079010154120622 -0.692811448301655 -0.003237279667519033 -0.6927766713430176
216 -0.0032170019228942694 -0.6960284502245493 -0.003217589622363448 -0.695994260965381
217 -0.0032174802967347206 -0.699245930521284 -0.0032176995417103173 -0.6992119605070913
218 -0.0032169925165362657 -0.7024629230378203 -0.0032183784409426154 -0.702430338948034
219 -0.003217414708342403 -0.7056803377461627 -0.0032024568878114223 -0.7056327958358454
220 -0.0032169875572435557 -0.7088973253034062 -0.0032177370158024132 -0.7088505328516478
221 -0.003217246674466878 -0.7121145719778731 -0.003216748870909214 -0.712067281722557
222 -0.0032171653932891787 -0.7153317373711623 -0.003216490289196372 -0.7152837720117533
223 -0.003217576118186116 -0.7185493134893484 -0.003217993560247123 -0.7185017655720004
224 -0.0032160661765374245 -0.7217653796658858 -0.003210151195526123 -0.7217119167675266
225 -0.0032175107393413783 -0.7249828904052272 -0.0032179186935536565 -0.7249298354610803
226 -0.0032151062041521072 -0.7281979966093793 -0.0032244883244857193 -0.728154323785566
227 -0.0032168786274269223 -0.7314148752368063 -0.0032158851507119836 -0.731370208936278
228 -0.003216691338457167 -0.7346315665752634 -0.003216106479521841 -0.7345863154157999
229 -0.0032170833786949516 -0.7378486499539584 -0.003211961395572871 -0.7377982768113728
230 -0.003217818378470838 -0.7410664683324292 -0.0032356163952499627 -0.7410338932066227
231 -0.0032181078917346896 -0.7442845762241639 -0.003220942697953433 -0.7442548359045762
232 -0.0032168710371479393 -0.7475014472613118 -0.0032166790100745858 -0.7474715149146508
233 -0.0032159887487068772 -0.7507174360100187 -0.0032128403428941963 -0.750684355257545
234 -0.0032177588436752558 -0.753935194853694 -0.003224434552248567 -0.7539087898097935
235 -0.003215557220391929 -0.7571507520740859 -0.0032127750455401838 -0.7571215648553337
236 -0.0032166430377401412 -0.760367395111826 -0.003216064488515258 -0.760337629343849
237 -0.003216233616694808 -0.7635836287285208 -0.0032165508950129152 -0.7635541802388619
238 -0.003217044845223427 -0.7668006735737443 -0.0032127722399309276 -0.7667669524787928
239 -0.0032188262208364903 -0.7700194997945807 -0.003213538881391287 -0.7699804913601841
240 -0.003216804936528206 -0.7732363047311089 -0.003215577604714781 -0.7731960689648989
241 -0.003216905449517071 -0.776453210180626 -0.003215567406732589 -0.7764116363716315
242 -0.0032172224018722773 -0.7796704325824982 -0.003213507996406406 -0.7796251443680379
243 -0.0032170404447242618 -0.7828874730272225 -0.003216160787269473 -0.7828413051553074
244 -0.0032192766317166387 -0.7861067496589391 -0.0032047143555246293 -0.786046019510832
245 -0.0032170475577004256 -0.7893237972166396 -0.0032161556766368447 -0.7892621751874688
246 -0.0032171102240681647 -0.7925409074407077 -0.0032174257095903156 -0.792479600897059
247 -0.0032169867074117063 -0.7957578941481194 -0.0032172461389563976 -0.7956968470360154
248 -0.0032172280014492573 -0.7989751221495687 -0.003216738090850413 -0.7989135851268658
249 -0.0032159436377696693 -0.8021910657873383 -0.0032199206878431143 -0.802133505814709
250 -0.003216200554743409 -0.8054072663420817 -0.003217713674530387 -0.8053512194892394
251 -0.0032149826060049237 -0.8086222489480867 -0.0032453004852868615 -0.8085965199745262
252 -0.0032162181567400696 -0.8118384671048268 -0.003217683790717274 -0.8118142037652435
253 -0.003216375596821308 -0.8150548427016481 -0.003216003510169685 -0.8150302072754132
254 -0.0032178372959606348 -0.8182726799976087 -0.0032223550719209016 -0.8182525623473341
255 -0.003215504705440253 -0.821488184703049 -0.0032125056604854763 -0.8214650680078196
256 -0.00321824608836323 -0.8247064307914121 -0.003212725406046957 -0.8246777934138666
257 -0.003216456389054656 -0.8279228871804668 -0.0032127973390743136 -0.8278905907529409
258 -0.0032168024219572542 -0.831139689602424 -0.0032174423104152083 -0.8311080330633561
259 -0.003217064356431365 -0.8343567539588553 -0.0032260647509247064 -0.8343340978142808
260 -0.0032162532210350037 -0.8375730071798904 -0.003214538365136832 -0.8375486361794177
261 -0.003216443082783371 -0.8407894502626737 -0.0032166622229851784 -0.8407652984024029
262 -0.003217016893904656 -0.8440064671565783 -0.0032232509576715527 -0.8439885493600744
263 -0.0032165583805181088 -0.8472230255370965 -0.0032167785218916835 -0.8472053278819661
264 -0.0032160833361558616 -0.8504391088732524 -0.0032163589261472226 -0.8504216868081134
265 -0.0032188646262511613 -0.8536579734995036 -0.0032517994986847043 -0.8536734863067981
266 -0.0032149984617717564 -0.8568729719612753 -0.0032137368572875856 -0.8568872231640856
267 -0.0032154637505300344 -0.8600884357118054 -0.0032149754697456956 -0.8601021986338313
268 -0.003216308145783842 -0.8633047438575893 -0.003215632797218859 -0.8633178314310501
269 -0.0032155269291251898 -0.8665202707867145 -0.0032234220765531064 -0.8665412535076032
270 -0.003216382011305541 -0.86973665279802 -0.0032184769050218167 -0.8697597304126251
271 -0.0032130306120961905 -0.8729496834101163 -0.003225228318478912 -0.872984958731104
272 -0.0032139226444996894 -0.876163606054616 -0.0032153085921891034 -0.8762002673232931
273 -0.0032117552938871084 -0.879375361348503 -0.003182797273620963 -0.8793830645969141
274 -0.0032152379979379477 -0.882590599346441 -0.0032142237294465305 -0.8825972883263606
275 -0.003216403746046126 -0.8858070030924872 -0.003218202118296176 -0.8858154904446568
276 -0.0032159406458958984 -0.8890229437383831 -0.003214617434423417 -0.8890301078790802
277 -0.0032162668998353184 -0.8922392106382184 -0.003216330660507083 -0.8922464385395873
278 -0.003215888992417604 -0.8954550996306361 -0.003215729771181941 -0.8954621683107692
279 -0.0032178219873458145 -0.8986729216179818 -0.003213043150026351 -0.8986752114607955
280 -0.0032162701361812653 -0.9018891917541632 -0.003216007282026112 -0.9018912187428216
281 -0.0032143280375748874 -0.9051035197917381 -0.0032055444549769162 -0.9050967631977985
282 -0.0032166731543838978 -0.908320192946122 -0.0032176637556403874 -0.9083144269534389
283 -0.0032155559048987923 -0.9115357488510207 -0.0032142251613549886 -0.9115286521147938
284 -0.0032157362438738346 -0.9147514850948946 -0.003214760054834187 -0.9147434121696281
285 -0.0032198195112869143 -0.9179713046061815 -0.0031997008714824914 -0.9179431130411105
286 -0.0032165639684535565 -0.9211878685746351 -0.00321742061059922 -0.9211605336517098
287 -0.0032167288940399886 -0.9244045974686751 -0.0032164217554964125 -0.9243769554072062
288 -0.003216898697428405 -0.9276214961661035 -0.0032172014121897518 -0.9275941568193959
289 -0.003216707007959485 -0.930838203174063 -0.0032168760197237136 -0.9308110328391197
290 -0.0032160339062102137 -0.9340542370802731 -0.0032189275603741407 -0.9340299603994938
291 -0.0032162683201022446 -0.9372705054003754 -0.0032161624752916397 -0.9372461228747855
292 -0.0032165304059162737 -0.9404870358062917 -0.003216587228234857 -0.9404627101030203
293 -0.003217399155255407 -0.9437044349615471 -0.003214004368055612 -0.9436767144710759
294 -0.003217535640578717 -0.9469219706021258 -0.003203413088340312 -0.9468801275594162
295 -0.00321609063539654 -0.9501380612375223 -0.0032148004975169897 -0.9500949280569332
296 -0.0032169971498660745 -0.9533550583873884 -0.0032176433596760035 -0.9533125714166092
297 -0.003216777229681611 -0.95657183561707 -0.003215503692626953 -0.9565280751092361
298 -0.0032170148915611207 -0.9597888505086312 -0.003217455232515931 -0.959745530341752
299 -0.003217229072470218 -0.9630060795811014 -0.0032165189157240094 -0.9629620492574761
300 -0.0032202334608882667 -0.9662263130419897 -0.0032035498996265234 -0.9661655991571027
301 -0.0032172388746403158 -0.96944355191663 -0.003217420028522611 -0.9693830191856253
302 -0.0032176407519727947 -0.9726611926686028 -0.0032185671618208287 -0.9726015863474461
303 -0.003218854102306068 -0.9758800467709089 -0.003224383224733174 -0.9758259695721793
304 -0.003215729573275894 -0.9790957763441848 -0.0032186550670303404 -0.9790446246392096
305 -0.0032178064691834153 -0.9823135828133682 -0.0032212821999564765 -0.982265906839166
306 -0.003216566354967654 -0.9855301491683359 -0.003218932787422091 -0.9854848396265882
307 -0.0032162315445020797 -0.988746380712838 -0.003216596716083586 -0.9887014363426717
308 -0.003216617729049176 -0.9919629984418872 -0.00321696235332638 -0.9919183986959981
309 -0.0032143390388228 -0.99517733748071 -0.003219135187100619 -0.9951375338830987
310 -0.003215343505144119 -0.9983926809858541 -0.003217691625468433 -0.9983552255085671
311 -0.0032162824063561857 -1.0016089633922103 -0.003215494751930237 -1.0015707202604973
312 -0.003214280609972775 -1.0048232440021831 -0.0032406177488155663 -1.0048113380093129
313 -0.003215124667622149 -1.0080383686698053 -0.0032154077896848323 -1.0080267457989978
314 -0.0032163165626116095 -1.011254685232417 -0.0032158821471966804 -1.0112426279461944
315 -0.0032157176174223423 -1.0144704028498392 -0.00321565680205822 -1.0144582847482526
316 -0.003215992380864918 -1.0176863952307043 -0.0032158321235328914 -1.0176741168717856
317 -0.0032154009561054407 -1.0209017961868097 -0.0032167864264920354 -1.0208909032982776
318 -0.003215640806593001 -1.0241174369934027 -0.0032146596000529825 -1.0241055628983307
319 -0.003212949482258409 -1.027330386475661 -0.0032246658112853764 -1.027330228709616
320 -0.0032162887160666286 -1.0305466751917278 -0.0032163072493858634 -1.0305465359590018
321 -0.003215535858180374 -1.0337622110499083 -0.0032156488159671426 -1.033762184774969
322 -0.0032155481982044875 -1.0369777592481129 -0.00321582235628739 -1.0369780071312564
323 -0.0032079264172352852 -1.0401856856653482 -0.003187362779863179 -1.0401653699111195
324 -0.0032161355135031044 -1.0434018211788514 -0.003217106859665364 -1.0433824767707849
325 -0.0032163664582185447 -1.04661818763707 -0.0032164490083232524 -1.0465989257791082
326 -0.0032158174901269375 -1.0498340051271968 -0.0032156665110960603 -1.0498145922902042
327 -0.003215655463282019 -1.0530496605904789 -0.003215114597696811 -1.053029706887901
328 -0.003216160647571087 -1.05626582123805 -0.0032160516479052604 -1.0562457585358063
329 -0.0032190321246162055 -1.0594848533626662 -0.003196581173688173 -1.0594423397094945
330 -0.0032166931079700587 -1.0627015464706362 -0.0032158083631657064 -1.0626581480726602
331 -0.00321671114070341 -1.0659182576113395 -0.0032168110832571984 -1.0658749591559173
332 -0.003216544073075056 -1.0691348016844147 -0.003216378088109195 -1.0690913372440265
333 -0.003216626076027751 -1.0723514277604425 -0.003216581232845783 -1.0723079184768722
334 -0.0032165576936677097 -1.0755679854541103 -0.0032162096234969796 -1.0755241281003691
335 -0.003216357040219009 -1.0787843424943293 -0.0032159620081074537 -1.0787400901084765
336 -0.0032176180277019737 -1.0820019605220312 -0.0032103338860906662 -1.0819504239945672
337 -0.0032168060075491666 -1.0852187665295805 -0.0032170698279514907 -1.0851674938225186
338 -0.003216675587464124 -1.0884354421170446 -0.003217231505550444 -1.0883847253280692
339 -0.003218684927560389 -1.091654127044605 -0.0032094055088236926 -1.0915941308368928
340 -0.0032187365228310227 -1.094872863567436 -0.003212136263027787 -1.0948062670999206
341 -0.0032167177996598184 -1.098089581367096 -0.0032168833073228597 -1.0980231504072435
342 -0.0032171721570193766 -1.1013067535241152 -0.003218576207291335 -1.101241726614535
343 -0.0032168794306926428 -1.1045236329548078 -0.0032174746971577405 -1.1044592013116927
344 -0.003217267501167953 -1.1077409004559757 -0.0032185388263314962 -1.1076777401380242
345 -0.0032172234961763023 -1.110958123952152 -0.0032165362732484936 -1.1108942764112728
346 -0.0032155206776224078 -1.1141736446297743 -0.0032131764339283107 -1.114107452845201
347 -0.0032171633676625786 -1.1173908079974368 -0.0032174934865906836 -1.1173249463317918
348 -0.0032167812925763426 -1.1206075892900131 -0.0032168617588467898 -1.1205418080906386
349 -0.0032172405626624823 -1.1238248298526756 -0.00321757789934054 -1.1237593859899793
350 -0.0032167209312319754 -1.1270415507839076 -0.00321697510080412 -1.1269763610907835
351 -0.0032138049020431934 -1.1302553556859507 -0.003204208170063794 -1.1301805692608473
352 -0.0032200898975133898 -1.1334754455834641 -0.003227846883237362 -1.1334084161440847
353 -0.0032165335374884307 -1.1366919791209527 -0.0032160475966520607 -1.1366244637407368
354 -0.00321656329324469 -1.1399085424141973 -0.003216725622769445 -1.1398411893635063
355 -0.0032166104414500297 -1.1431251528556472 -0.003216631605755538 -1.143057820969262
356 -0.0032160395057871938 -1.1463411923614344 -0.003216186771169305 -1.1462740077404312
357 -0.0032216557650826872 -1.149562848126517 -0.0032003435073420404 -1.1494743512477732
358 -0.0032171775354072453 -1.1527800256619243 -0.0032183262053877117 -1.152692677453161
359 -0.003217318176757544 -1.155997343838682 -0.003217357548419386 -1.1559100350015803
360 -0.003216740186326206 -1.159214084025008 -0.0032167396624572576 -1.1591267746640375
361 -0.003217045345809311 -1.1624311293708174 -0.003217330388724804 -1.1623441050527623
362 -0.003217271086759865 -1.1656484004575773 -0.0032175579341128468 -1.1655616629868752
363 -0.003212661389261484 -1.168861061846839 -0.0032222966896370054 -1.1687839596765122
364 -0.0032166888355277478 -1.1720777506823667 -0.0032152981264516713 -1.1719992578029639
365 -0.0032166238757781684 -1.175294374558145 -0.0032172635896131397 -1.175216521392577
366 -0.0032139864750206472 -1.1785083610331657 -0.0032264220761135222 -1.1784429434686905
367 -0.0032155597815290093 -1.1817239208146948 -0.003213043720461428 -1.1816559871891519
368 -0.003217566630337387 -1.1849414874450321 -0.003213912807404995 -1.1848698999965568
369 -0.003216842154506594 -1.1881583295995388 -0.00321396067738533 -1.1880838606739421
370 -0.003216301870997995 -1.191374631470537 -0.0032156564411707222 -1.1912995171151128
371 -0.0032167028984986246 -1.1945913343690355 -0.0032157943351194263 -1.1945153114502323
372 -0.003216350288130343 -1.197807684657166 -0.0032156341476365924 -1.1977309455978689
373 -0.0032184011419303716 -1.2010260857990962 -0.0032257241546176374 -1.2009566697524865
374 -0.0032164854230359195 -1.204242571222132 -0.003216782584786415 -1.204173452337273
375 -0.0032162734540179374 -1.20745884467615 -0.0032168371020816267 -1.2073902894393544
376 -0.0032161213108338415 -1.210674965986984 -0.0032169025857001544 -1.2106071920250545
377 -0.0032194728613831104 -1.213894438848367 -0.0032599760219454766 -1.213867168047
378 -0.0032150046550668775 -1.217109443503434 -0.0032150376588106155 -1.2170822057058106
379 -0.00321554527617991 -1.220324988779614 -0.0032156395027413964 -1.220297845208552
380 -0.0032151407678611575 -1.223540129547475 -0.0032152934116311373 -1.2235131386201832
381 -0.003215770935639739 -1.2267559004831148 -0.0032155386288650334 -1.2267286772490482
382 -0.0032157059758901596 -1.229971606459005 -0.003216063929721713 -1.2299447411787698
383 -0.0032150658778846266 -1.2331866723368896 -0.0032156157307326795 -1.2331603569095024
384 -0.0032158242887817324 -1.2364024966256713 -0.0032187339849770067 -1.2363790908944794
385 -0.0032148729427717627 -1.239617369568443 -0.003210263710934669 -1.239589354605414
386 -0.0032148257829248904 -1.242832195351368 -0.0032053760020062327 -1.2427947306074203
387 -0.0032163635594770314 -1.246048558910845 -0.003216873563360423 -1.2460116041707807
388 -0.0032158852671273054 -1.2492644441779723 -0.003214813652448356 -1.249226417823229
389 -0.003215622389689088 -1.2524800665676614 -0.0032155336579307915 -1.2524419514811598
390 -0.003215675172396004 -1.2556957417400574 -0.0032168599311262367 -1.255658811412286
391 -0.003215738176368177 -1.2589114799164256 -0.003217273240443319 -1.2588760846527294
392 -0.003214504977222532 -1.2621259848936481 -0.0032239526510238646 -1.2621000373037532
393 -0.003215476288460195 -1.2653414611821083 -0.0032155330758541823 -1.2653155703796073
394 -0.0032154445187188687 -1.2685569057008272 -0.0032157297944650056 -1.2685313001740723
395 -0.0032146180514246226 -1.2717715237522518 -0.0032110751257278026 -1.2717423752998
396 -0.0032150591374374925 -1.2749865828896894 -0.003218332678079605 -1.2749607079778797
397 -0.0032157586538232863 -1.2782023415435126 -0.003213669976685196 -1.278174377954565
398 -0.00321499080164358 -1.2814173323451563 -0.00321376936044544 -1.2813881473150104
399 -0.003215441491920501 -1.2846327738370769 -0.0032159297610633076 -1.2846040770760736
400 -0.0032158094691112638 -1.2878485833061881 -0.003216546634212136 -1.2878206237102858
401 -0.003215368918608874 -1.291063952224797 -0.0032147910445928574 -1.2910354147548786
402 -0.0032160180271603167 -1.2942799702519574 -0.0032167394063435497 -1.2942521541612222
403 -0.0032165514421649277 -1.2974965216941223 -0.003212908608838916 -1.297465062770061
404 -0.003216024627909064 -1.3007125463220315 -0.0032168484991416334 -1.3006819112692027
405 -0.0032154493033885955 -1.3039279956254202 -0.0032179228845052423 -1.303899834153708
406 -0.003216935019008815 -1.307144930644429 -0.0032148588448762893 -1.3071146929985844
407 -0.003215434355661273 -1.3103603650000901 -0.003216942853759974 -1.3103316358523445
408 -0.0032142273033969105 -1.313574592303487 -0.0032195198349654675 -1.3135511556873098
409 -0.0032105979626066983 -1.3167851902660936 -0.0031795923598110674 -1.3167307480471209
410 -0.003216554399114102 -1.3200017446652077 -0.0032174295163713397 -1.3199481775634923
411 -0.0032166384742595257 -1.3232183831394673 -0.0032164943288080393 -1.3231646718923002
412 -0.0032161685987375675 -1.3264345517382048 -0.0032162424409762024 -1.3263809143332765
413 -0.0032164445728994906 -1.3296509963111043 -0.0032165607321076096 -1.329597475065384
414 -0.003216282371431589 -1.332867278682536 -0.003216289053671062 -1.3328137641190552
415 -0.0032167605590075255 -1.3360840392415434 -0.0032163962721824648 -1.3360301603912377
416 -0.0032163606956601143 -1.3393003999372035 -0.003217267687432468 -1.3392474280786701
417 -0.0032163963885977866 -1.3425167963258013 -0.003212439187336713 -1.3424598672660069
418 -0.003217120689805597 -1.3457339170156069 -0.003213675320148468 -1.3456735425861552
419 -0.0032141993986442687 -1.3489481164142512 -0.0032242930145002903 -1.3488978356006556
420 -0.003216314141172916 -1.3521644305554241 -0.0032163780997507274 -1.3521142137004063
421 -0.00321629784302786 -1.355380728398452 -0.0032164537347853183 -1.3553306674351917
422 -0.003215703344903886 -1.3585964317433559 -0.0032157757319509982 -1.3585464431671428
423 -0.0032159051857888698 -1.3618123369291448 -0.0032160851871594785 -1.3617625283543022
424 -0.003224265668541193 -1.365036602597686 -0.0032481318339705467 -1.3650106601882728
425 -0.003214824176393449 -1.3682514267740795 -0.0032150193583220243 -1.3682256795465948
426 -0.0032153764856047927 -1.3714668032596844 -0.003215709200594574 -1.3714413887471895
427 -0.0032155982218682764 -1.3746824014815526 -0.0032151201739907265 -1.3746565089211802
428 -0.0032154079410247503 -1.3778978094225773 -0.0032158928574062885 -1.3778724017785864
429 -0.0032104569370858373 -1.3811082663596632 -0.003198466973844916 -1.3810708687524313
430 -0.003216839034575969 -1.3843251053942391 -0.0032197519671171904 -1.3842906207195484
431 -0.0032157347653992475 -1.3875408401596383 -0.0032150969142094254 -1.387505717633758
432 -0.0032156369532458486 -1.3907564771128842 -0.0032149505917914213 -1.3907206682255493
433 -0.0032162357121706007 -1.3939727128250547 -0.003223401086870581 -1.3939440693124199
434 -0.0032155347755178807 -1.3971882476005726 -0.003214852965902537 -1.3971589222783225
435 -0.0032157225417904557 -1.400403970142363 -0.0032167385565117002 -1.4003756608348341
436 -0.0032200855319388213 -1.4036240556743018 -0.0032323658117093144 -1.4036080266465434
437 -0.0032152921776287258 -1.4068393478519305 -0.0032150967279449107 -1.4068231233744883
438 -0.003216099529527128 -1.4100554473814577 -0.0032140638562850655 -1.4100371872307733
439 -0.0032157088280655444 -1.4132711562095233 -0.003216127457562834 -1.4132533146883361
440 -0.003214390343055129 -1.4164855465525783 -0.0032206190982833503 -1.4164739337866195
441 -0.0032150432816706598 -1.419700589834249 -0.0032145369099453092 -1.4196884706965647
442 -0.0032156765460968017 -1.4229162663803459 -0.003213055769447237 -1.4229015264660119
443 -0.0032157514127902687 -1.426132017793136 -0.003212118532974273 -1.4261136449989862
444 -0.003222795214969665 -1.4293548130081057 -0.0031947303912602367 -1.4293083753902465
445 -0.003215553564950824 -1.4325703665730565 -0.0032155730994418265 -1.4325239484896883
446 -0.0032160387374460695 -1.4357864053105025 -0.003215652238577604 -1.435739600728266
447 -0.0032160393078811468 -1.4390024446183836 -0.0032163575873710216 -1.4389559583156368
448 -0.0032158570364117624 -1.4422183016547954 -0.003215240652207285 -1.442171198967844
449 -0.0032165785320103168 -1.4454348801868058 -0.0032186816330067813 -1.445389880600851
450 -0.00321981618180871 -1.4486546963686144 -0.0032076560193672774 -1.4485975366202182
451 -0.003216248983517289 -1.4518709453521317 -0.003216754598543048 -1.4518142912187613
452 -0.003216435038484633 -1.4550873803906164 -0.0032167614554055035 -1.4550310526741668
453 -0.0032160168630070984 -1.4583033972536235 -0.0032158555113710463 -1.4582469081855378
454 -0.003216191427782178 -1.4615195886814056 -0.0032156573608517645 -1.4614625655463895
455 -0.0032160524860955775 -1.4647356411675012 -0.0032152088242582977 -1.4646777743706478
456 -0.0032159726368263366 -1.4679516138043276 -0.003220052854157984 -1.4678978272248058
457 -0.0032160660601221027 -1.4711676798644497 -0.003216977172996849 -1.4711148043978026
458 -0.0032200886635109782 -1.4743877685279607 -0.0032385467085987328 -1.4743533511064013
459 -0.003215256298426539 -1.4776030248263872 -0.0032150513608939944 -1.4775684024672953
460 -0.003215555159840733 -1.480818579986228 -0.003216595877893269 -1.4807849983451886
461 -0.0032154240645468233 -1.4840340040507747 -0.0032127311802469193 -1.4839977295254356
462 -0.003215401852503419 -1.4872494059032781 -0.003214847354684025 -1.4872125768801197
463 -0.0032155086053535344 -1.4904649145086317 -0.0032144475844688714 -1.4904270244645885
464 -0.0032184333773329853 -1.4936833478859648 -0.0032047419692389665 -1.4936317664338274
465 -0.003216243756469339 -1.4968995916424341 -0.003216524131130427 -1.4968482905649578
466 -0.0032161240698769687 -1.500115715712311 -0.003216170833911747 -1.5000644613988696
467 -0.0032159119378775357 -1.5033316276501887 -0.0032114006346091626 -1.5032758620334787
468 -0.003215767489746213 -1.5065473951399349 -0.0032160694943740966 -1.5064919315278529
469 -0.0032164189033210278 -1.5097638140432559 -0.0032167325844056904 -1.5097086641122586
470 -0.0032161448732949795 -1.512979958916551 -0.003215408534742892 -1.5129240726470015
471 -0.0032159998430870474 -1.5161959587596379 -0.0032143294462002813 -1.5161384020932018
472 -0.0032168808043934404 -1.5194128395640314 -0.00321976417908445 -1.5193581662722864
473 -0.0032159421825781465 -1.5226287817466095 -0.003215831809211522 -1.5225739980814978
474 -0.003215396509040147 -1.5258441782556498 -0.003216167341452092 -1.52579016542295
475 -0.0032162380521185696 -1.5290604163077683 -0.003216130496002734 -1.5290062959189528
476 -0.0032160146860405804 -1.5322764309938088 -0.0032157669891603293 -1.5322220629081131
477 -0.0032175536151044072 -1.5354939846089133 -0.0032217517262324693 -1.5354438146343456
478 -0.0032156382803805172 -1.5387096228892938 -0.003215295379050076 -1.5386591100133957
479 -0.0032159308902919292 -1.5419255537795857 -0.0032162254443392157 -1.541875335457735
480 -0.0032220562687143685 -1.5451476100483001 -0.003213761851657182 -1.5450890973093923
481 -0.003216235642321408 -1.5483638456906215 -0.0032158332760445774 -1.5483049305854368
482 -0.0032162546878680585 -1.5515801003784895 -0.0032165104988962413 -1.551521441084333
483 -0.0032163765165023504 -1.5547964768949918 -0.0032165911979973316 -1.5547380322823303
484 -0.003216183395124972 -1.5580126602901168 -0.0032157048815861346 -1.5579537371639165
485 -0.0032157312845811246 -1.5612283915746978 -0.00321523331804201 -1.5611689704819585
486 -0.003216114710085094 -1.564444506284783 -0.0032167314318940045 -1.5643857019138525
487 -0.003216552163939923 -1.567661058448723 -0.0032200942630879583 -1.5676057961769405
488 -0.0032150916289538146 -1.5708761500776767 -0.003217964095529169 -1.5708237602724697
489 -0.0032175985863432286 -1.5740937486640199 -0.0032230646931566296 -1.5740468249656263
490 -0.0032165562151931226 -1.577310304879213 -0.003212881344370544 -1.577259706309997
491 -0.003214727423619479 -1.5805250323028324 -0.0032126626232638956 -1.5804723689332607
492 -0.0032162590883672237 -1.5837412913911997 -0.003215590340550989 -1.5836879592738118
493 -0.0032159689581021667 -1.5869572603493018 -0.00321970822988078 -1.5869076675036926
494 -0.00321513848612085 -1.5901723988354226 -0.003212934115435928 -1.5901206016191285
495 -0.0032158083631657064 -1.5933882071985883 -0.003214479167945683 -1.593335080787074
496 -0.003215835674200207 -1.5966040428727886 -0.003214531613048166 -1.5965496124001222
497 -0.0032175995525904 -1.599821642425379 -0.003222247015219182 -1.5997718594153414
498 -0.003215647512115538 -1.6030372899374945 -0.0032158808084204794 -1.6029877402237618
499 -0.003215977002400905 -1.6062532669398955 -0.0032167235971428455 -1.6062044638209045
500 -0.0032155490946024655 -1.6094688160344979 -0.003216187469661236 -1.6094206512905658
501 -0.003214451065286994 -1.6126832670997848 -0.003204187483061105 -1.6126248387736268
502 -0.0032163610332645474 -1.6158996281330493 -0.003216098924167454 -1.6158409376977942
503 -0.0032159022404812275 -1.6191155303735305 -0.003215657512191683 -1.619056595209986
504 -0.00321495879907161 -1.622330489172602 -0.003217334032524377 -1.6222739292425103
505 -0.0032166641787625848 -1.6255471533513646 -0.003218162339180708 -1.625492091581691
506 -0.0032162481569685043 -1.628763401508333 -0.0032151525025255977 -1.6287072440842167
507 -0.0032151789753697814 -1.6319785804837028 -0.00321027246536687 -1.6319175165495836
508 -0.0032166851218789817 -1.6351952656055817 -0.003215647267643362 -1.635133163817227
509 -0.003215883788652718 -1.6384111493942344 -0.0032163067371584475 -1.6383494705543855
510 -0.003215546952560544 -1.641626696346795 -0.003214638098143041 -1.6415641086525286
511 -0.0032146853511221705 -1.644841381697917 -0.003202233579941094 -1.6447663422324696
512 -0.00321651668054983 -1.6480578983784668 -0.0032159230206161736 -1.6479822652530858
513 -0.0032164103700779378 -1.6512743087485449 -0.003216854832135141 -1.651199120085221
514 -0.0032162860967218875 -1.6544905948452668 -0.0032176306238397958 -1.6544167507090608
515 -0.0032160062924958765 -1.6577066011377628 -0.0032170848571695387 -1.6576338355662303
516 -0.0032152960891835393 -1.6609218972269464 -0.003209210780914873 -1.6608430463471453
517 -0.0032161848270334304 -1.6641380820539797 -0.003216992656234652 -1.66406003900338
518 -0.0032164126983843743 -1.6673544947523642 -0.00321769897127524 -1.6672777379746553
519 -0.0032179556088522076 -1.6705724503612165 -0.0032044249936006965 -1.670482162968256
520 -0.0032166842604056 -1.673789134621622 -0.0032163381576538084 -1.6736985011259098
521 -0.0032161578186787666 -1.6770052924403007 -0.0032168434117920697 -1.6769153445377019
522 -0.0032173558021895586 -1.6802226482424902 -0.003210104547906667 -1.6801254490856086
523 -0.003216936602257192 -1.6834395848447474 -0.003216389217413962 -1.6833418383030225
524 -0.0032164659700356425 -1.686656050814783 -0.003215681831352413 -1.686557520134375
525 -0.003225302428472787 -1.6898813532432557 -0.0031990213319659233 -1.689756541466341
526 -0.0032174349762499332 -1.6930987882195057 -0.0032162934308871626 -1.6929728348972282
527 -0.0032172780483961105 -1.6963160662679018 -0.0032170062069781123 -1.6961898411042062
528 -0.003216993762180209 -1.699533060030082 -0.003217112028505653 -1.6994069531327118
529 -0.0032168863574042915 -1.7027499463874862 -0.003216886380687356 -1.7026238395133992
530 -0.0032171464059501886 -1.7059670927934365 -0.0032176189590245484 -1.7058414584724237
531 -0.003216997010167688 -1.7091840898036041 -0.0032171512604691086 -1.7090586097328928
532 -0.003217169886920601 -1.7124012596905247 -0.0032182487775571644 -1.71227685851045
533 -0.003216571663506329 -1.7156178313540311 -0.0032153944484889507 -1.715492252958939
534 -0.0032172757433727383 -1.718835107097404 -0.003217265149578452 -1.7187095181085175
535 -0.0032169744023121893 -1.7220520814997162 -0.0032170892343856396 -1.7219266073429031
536 -0.0032164827105589213 -1.7252685642102752 -0.0032155442517250777 -1.7251421515946281
537 -0.0032168636796996 -1.7284854278899748 -0.0032186034019105136 -1.7283607549965387
538 -0.0032168758916668594 -1.7317023037816417 -0.0032162971328943968 -1.7315770521294331
539 -0.0032162632793188094 -1.7349185670609606 -0.003218767570797354 -1.7347958197002304
540 -0.0032169271842576565 -1.7381354942452183 -0.003220174042508006 -1.7380159937427384
541 -0.003215640294365585 -1.7413511345395838 -0.0032124956138432025 -1.7412284893565817
542 -0.00321685514645651 -1.7445679896860402 -0.003216476726811379 -1.7444449660833932
543 -0.003217016393318772 -1.747785006079359 -0.0032225413247942924 -1.7476675074081875
544 -0.003216232522390783 -1.7510012386017497 -0.0032150902668945493 -1.7508825976750821
545 -0.0032163435709662734 -1.754217582172716 -0.0032162828487344087 -1.7540988805238165
546 -0.0032162733958102764 -1.7574338555685263 -0.0032177878194488583 -1.7573166683432653
547 -0.003216215665452182 -1.7606500712339785 -0.003215950820595026 -1.7605326191638604
548 -0.0032161115668714046 -1.76386618280085 -0.0032167809316888452 -1.7637494000955491
549 -0.003216361324302852 -1.7670825441251528 -0.003217335895169526 -1.7669667359907186
550 -0.0032162029063329102 -1.7702987470314857 -0.0032143161399289964 -1.7701810521306476
551 -0.003216426935978234 -1.773515173967464 -0.003215947805438191 -1.7733969999360857
552 -0.0032159505528397856 -1.7767311245203037 -0.00321606817888096 -1.7766130681149666
553 -0.003216121776495129 -1.779947246296799 -0.003214398608542979 -1.7798274667235094
554 -0.0032167771831154825 -1.7831640234799144 -0.0032104120822623373 -1.7830378788057717
555 -0.003216822200920433 -1.7863808456808348 -0.003216163394972682 -1.7862540422007445
556 -0.00321649934630841 -1.7895973450271432 -0.0032161289011128245 -1.7894701711018572
557 -0.0032165142241865397 -1.7928138592513296 -0.0032168230856768785 -1.792686994187534
558 -0.0032153955195099115 -1.7960292547708396 -0.003214631590526551 -1.7959016257780607
559 -0.0032165069249458613 -1.7992457616957855 -0.003216101019643247 -1.7991177267977039
560 -0.0032161536393687127 -1.8024619153351542 -0.003216142603196204 -1.8023338694009001
561 -0.0032164276810362933 -1.8056783430161905 -0.003216425725258887 -1.805550295126159
562 -0.003216440067626536 -1.808894783083817 -0.0032164852949790657 -1.808766780421138
563 -0.003216312697622925 -1.81211109578144 -0.0032165430253371595 -1.8119833234464753
564 -0.0032162328250706198 -1.8153273286065106 -0.0032163468771614135 -1.8151996703236366
565 -0.0032152189873158933 -1.8185425475938264 -0.0032248056028038262 -1.8184244759264405
566 -0.003216503607109189 -1.8217590512009356 -0.0032162941875867545 -1.8216407701140274
567 -0.003216111462097615 -1.8249751626630333 -0.003216911351773888 -1.8248576814658013
568 -0.00321604156633839 -1.8281912042293718 -0.0032154868356883528 -1.8280731683014897
569 -0.0032165201962925495 -1.8314077244256644 -0.003205412172246724 -1.8312785804737364
570 -0.003215482202358544 -1.8346232066280228 -0.0032141023315489293 -1.8344926828052852
571 -0.003216437832452357 -1.8378396444604752 -0.0032166101154871285 -1.8377092929207723
572 -0.0032164207892492413 -1.8410560652497245 -0.0032167951809242367 -1.8409260881016967
573 -0.0032162275863811375 -1.8442722928361057 -0.0032147574005648495 -1.8441408455022614
574 -0.003195097402203828 -1.8474673902383096 -0.003152414201758802 -1.8472932597040201
575 -0.003218310547526926 -1.8506857007858366 -0.00321997010614723 -1.8505132298101674
576 -0.003217380854766816 -1.8539030816406035 -0.003217722463887185 -1.8537309522740546
577 -0.003217184217646718 -1.8571202658582502 -0.0032171924016438425 -1.8569481446756984
578 -0.00321711921133101 -1.8603373850695812 -0.003216980048455298 -1.8601651247241537
579 -0.0032172063714824618 -1.8635545914410636 -0.0032172307721339164 -1.8633823554962876
580 -0.0032168569043278692 -1.8667714483453914 -0.0032167774508707224 -1.8665991329471583
581 -0.003216872923076153 -1.8699883212684676 -0.0032167859491892157 -1.8698159188963475
582 -0.003217067534569651 -1.8732053888030373 -0.003217098687309772 -1.8730330175836571
583 -0.003217304323334247 -1.8764226931263717 -0.0032174256513826547 -1.8762504432350398
584 -0.0032169246231205763 -1.8796396177494923 -0.003217256464995444 -1.8794676997000352
585 -0.003216770617291331 -1.8828563883667837 -0.0032165639218874275 -1.8826842636219228
586 -0.003216800990048796 -1.8860731893568325 -0.003216792154125869 -1.8859010557760487
587 -0.003216659591998905 -1.8892898489488315 -0.0032162042451091112 -1.8891172600211579
588 -0.0032163550262339414 -1.8925062039750653 -0.0032154094893485307 -1.8923326695105065
589 -0.00321629784302786 -1.8957225018180932 -0.0032118823262862863 -1.8955445518367928
590 -0.0032168795238249003 -1.8989393813419182 -0.003217633266467601 -1.8987621851032603
591 -0.003217129176482558 -1.9021565105184008 -0.00321647918317467 -1.901978664286435
592 -0.003216539684217423 -1.9053730502026183 -0.0032162814401090144 -1.905194945726544
593 -0.0032166614080779256 -1.9085897116106962 -0.0032186035881750286 -1.908413549314719
594 -0.003217031620442867 -1.9118067432311392 -0.003213838243391365 -1.9116273875581102
595 -0.003217623208183795 -1.915024366439323 -0.003215089812874794 -1.9148424773709851
596 -0.0032165548182092607 -1.9182409212575322 -0.003216713515575975 -1.9180591908865612
597 -0.0032170536927878858 -1.92145797495032 -0.0032246058457531036 -1.9212837967323142
598 -0.0032166557270102204 -1.9246746306773301 -0.0032170882681384684 -1.9245008850004526
599 -0.003216423315461725 -1.9278910539927918 -0.003216474666260183 -1.9277173596667128
600 -0.003216465178411454 -1.9311075191712033 -0.0032166820368729533 -1.9309340417035856
601 -0.0032164603937417267 -1.934323979564945 -0.0032162402058020234 -1.9341502819093876
602 -0.003216580557636917 -1.937540560122582 -0.003216243116185069 -1.9373665250255727
603 -0.003215747221838683 -1.9407563073444205 -0.0032255581580102445 -1.940592083183583
604 -0.0032159723923541605 -1.9439722797367747 -0.00321456283563748 -1.9438066460192205
605 -0.0032156809000298383 -1.9471879606368045 -0.003217546455562115 -1.9470241924747826
606 -0.0032098698313347994 -1.9503978304681393 -0.003241565078496933 -1.9502657575532796
607 -0.0032159539288841186 -1.9536137843970234 -0.0032147332560271023 -1.9534804908093066
608 -0.003215737210121006 -1.9568295216071443 -0.0032158528454601766 -1.9566963436547669
609 -0.003215497243218124 -1.9600450188503624 -0.003215690131764859 -1.9599120337865317
610 -0.0032155876397155225 -1.963260606490078 -0.0032156673143617807 -1.9631277011008934
611 -0.0032151348888874052 -1.9664757413789653 -0.003215828037355095 -1.9663435291382485
612 -0.0032157828798517587 -1.969691524258817 -0.0032168205827474592 -1.969560349720996
613 -0.0032156581641174854 -1.9729071824229345 -0.0032157679903320967 -1.972776117711328
614 -0.0032158503076061607 -1.9761230327305406 -0.0032289890106767414 -1.9760051067220048
615 -0.003215400851331651 -1.9793384335818722 -0.003215507767163217 -1.979220614489168
616 -0.0032152213272638617 -1.982553654909136 -0.003214910509996116 -1.982435524999164
617 -0.0032149292645044627 -1.9857685841736405 -0.0032188710290938618 -1.985654396028258
618 -0.0032153131091035903 -1.988983897282744 -0.003213614725973457 -1.9888680107542314
619 -0.003217498876620084 -1.992201396159364 -0.0032061780570074917 -1.9920741888112388
620 -0.0032153966021724045 -1.9954167927615365 -0.0032162387273274363 -1.9952904275385661
621 -0.0032156938104890287 -1.9986324865720255 -0.0032157831126824023 -1.9985062106512486
622 -0.003215596836525947 -2.0018480834085515 -0.00321639085887 -2.0017226015101186
623 -0.003215810132678598 -2.00506389354123 -0.0032166515477001665 -2.004939253057819
624 -0.0032143439981155097 -2.0082782375393458 -0.0032219411223195493 -2.0081611941801385
625 -0.0032154970918782055 -2.011493734631224 -0.0032146150479093194 -2.011375809228048
626 -0.0032157499925233425 -2.014709484623747 -0.0032150867162272336 -2.014590895944275
627 -0.003215428639668971 -2.0179249132634163 -0.003215442842338234 -2.017806338786613
628 -0.0032114959903992712 -2.0211364092538155 -0.0032051456277258695 -2.021011484414339
629 -0.003215340559836477 -2.024351749813652 -0.003215168137103319 -2.0242266525514423
630 -0.003215737012214959 -2.0275674868258666 -0.003215202258434147 -2.0274418548098763
631 -0.003215728921350092 -2.0307832157472165 -0.0032158420071937144 -2.03065769681707
632 -0.003215568303130567 -2.0339987840503473 -0.003215589001774788 -2.033873285818845
633 -0.003215493448078632 -2.037214277498426 -0.0032159224152565 -2.0370892082341014
634 -0.0032163315918296576 -2.0404306090902558 -0.0032176643377169966 -2.0403068725718185
635 -0.0032158190733753145 -2.043646428163631 -0.0032160238595679404 -2.0435228964313863
636 -0.0032155140186659993 -2.046861942182297 -0.0032147094374522568 -2.0467376058688385
637 -0.003215954138431698 -2.0500778963207287 -0.0032209008117206396 -2.049958506680559
638 -0.0032159026712179186 -2.0532937989919464 -0.003215654834639281 -2.0531741615151984
639 -0.0032136594061739744 -2.05650745839812 -0.00321026329183951 -2.056384424807038
640 -0.0032151829451322555 -2.0597226413432526 -0.003211979928892106 -2.05959640473593
641 -0.003217442240566015 -2.0629400835838188 -0.0032145599834620953 -2.062810964719392
642 -0.003214875888079405 -2.066154959471898 -0.003217187593691051 -2.0660281523130832
643 -0.003215238777920604 -2.0693701982498185 -0.0032128723338246345 -2.069241024646908
644 -0.0032164027681574224 -2.072586601017976 -0.0032122276374138893 -2.0724532522843218
645 -0.0032161730341613293 -2.0758027740521374 -0.0032160562230274083 -2.075669308507349
646 -0.0032158914022147656 -2.079018665454352 -0.0032159469556063414 -2.0788852554629553
647 -0.0032183199538849292 -2.082236985408237 -0.0032140778028406205 -2.0820993332657958
648 -0.0032161571434699 -2.085453142551707 -0.0032163343857973814 -2.085315667651593
649 -0.0032159964204765855 -2.088669138972184 -0.0032157328561879693 -2.0885314005077813
650 -0.0032160027185454965 -2.0918851416907294 -0.0032159995986148714 -2.0917474001063963
651 -0.003216303209774196 -2.0951014449005037 -0.0032118606730364265 -2.0949592607794325
652 -0.0032160424161702394 -2.098317487316674 -0.003215956233907491 -2.09817521701334
653 -0.003216213663108647 -2.1015337009797825 -0.003216032579075545 -2.1013912495924156
654 -0.0032160808332264423 -2.104749781813009 -0.0032161017297767103 -2.1046073513221923
655 -0.003215799480676651 -2.1079655812936857 -0.003215790097601712 -2.107823141419794
656 -0.003216036537196487 -2.111181617830882 -0.0032163333147764207 -2.11103947473457
657 -0.003216424002312124 -2.1143980418331942 -0.0032175701926462352 -2.1142570449272164
658 -0.003217070596292615 -2.117615112429487 -0.0032145256525836887 -2.1174715705798
659 -0.003214644407853484 -2.1208297568373404 -0.003201472235377878 -2.1206730428151777
660 -0.0032158380607143046 -2.1240455948980546 -0.003216573386453092 -2.1238896162016307
661 -0.003216622211039066 -2.127262217109094 -0.003216486796736717 -2.1271061029983676
662 -0.0032160811591893435 -2.130478298268283 -0.003216386795975268 -2.130322489794343
663 -0.003216082067228854 -2.1336943803355117 -0.003214902337640524 -2.1335373921319833
664 -0.0032152647851035 -2.1369096451206153 -0.0032127174781635404 -2.136750109610147
665 -0.0032164496835321186 -2.1401260948041476 -0.0032162991701625288 -2.1399664087803094
666 -0.0032219367451034485 -2.1433480315492512 -0.0031972752069123088 -2.143163683987222
667 -0.0032165981363505127 -2.1465646296856016 -0.0032162263290956617 -2.1463799103163175
668 -0.0032172999228350816 -2.149781929608437 -0.003217184531968087 -2.1495970948482856
669 -0.0032170779770240186 -2.152999007585461 -0.003216998535208404 -2.152814093383494
670 -0.0032169352751225235 -2.1562159428605834 -0.0032170786173082886 -2.1560311720008025
671 -0.0032168601523153485 -2.1594328030128986 -0.0032167550758458673 -2.1592479270766485
672 -0.003217142669018358 -2.162649945681917 -0.0032172346953302624 -2.1624651617719786
673 -0.0032167244120500983 -2.165866670093967 -0.0032165633863769473 -2.1656817251583553
674 -0.0032167822355404496 -2.1690834523295073 -0.0032169663812965156 -2.1688986915396518
675 -0.0032167065539397298 -2.172300158883447 -0.003216761024668813 -2.1721154525643205
676 -0.003216746135149151 -2.1755169050185965 -0.0032164495205506682 -2.175331902084871
677 -0.0032166152843274174 -2.178733520302924 -0.003216199914459139 -2.1785481019993305
678 -0.003216156689450145 -2.181949676992374 -0.0032175700180232525 -2.1817656720173537
679 -0.0032163589610718192 -2.1851660359534457 -0.0032172661391086876 -2.1849829381564625
680 -0.003216164349578321 -2.188382200303024 -0.00321323600364849 -2.188196174160111
681 -0.0032165409298613667 -2.1915987412328857 -0.0032203754060901703 -2.191416549566201
682 -0.0032162796007469295 -2.194815020833633 -0.003216567251365632 -2.1946331168175663
683 -0.0032148667494766416 -2.1980298875831092 -0.0032106555299833417 -2.1978437723475497
684 -0.0032161570503376423 -2.201246044633447 -0.0032155093271285296 -2.201059281674678
685 -0.003220429492648691 -2.2044664741260958 -0.0031941015506163238 -2.2042533832252946
686 -0.0032169556245207785 -2.2076834297506167 -0.003216876683291048 -2.2074702599085856
687 -0.0032168654026463626 -2.2109002951532633 -0.003216985485050827 -2.2106872453936366
688 -0.0032170045422390105 -2.214117299695502 -0.0032170162652619184 -2.2139042616588984
689 -0.003216634597629309 -2.2173339342931313 -0.0032173089915886522 -2.217121570650487
690 -0.003216697613243014 -2.220550631906374 -0.0032162734074518084 -2.220337844057939
691 -0.0032168522360734642 -2.2237674841424475 -0.0032163790077902378 -2.223554223065729
692 -0.0032153093721717595 -2.2269827935146194 -0.0032150469138287007 -2.226769269979558
693 -0.003216863714624196 -2.2301996572292437 -0.003216705226805061 -2.229985975206363
694 -0.003216836357023567 -2.2334164935862675 -0.0032167583587579427 -2.233202733565121
695 -0.0032165600452572106 -2.236633053631525 -0.0032166791963391004 -2.2364194127614603
696 -0.0032169339712709187 -2.239849987602796 -0.0032156380824744702 -2.2396350508439347
697 -0.0032150393584743143 -2.24306502696127 -0.003214245708659291 -2.242849296552594
698 -0.0032165980315767228 -2.246281624992847 -0.0032165626063942908 -2.2460658591589886
699 -0.0032165607437491415 -2.2494981857365963 -0.003216169693041593 -2.24928202885203
700 -0.003216414991766214 -2.2527146007283627 -0.003216436435468495 -2.2524984652874984
701 -0.0032177495304495096 -2.2559323502588122 -0.0032219076063483955 -2.2557203728938466
702 -0.003215979249216616 -2.259148329508029 -0.0032168797915801406 -2.2589372526854268
703 -0.003216258995234966 -2.262364588503264 -0.00321724220411852 -2.262154494889545
704 -0.00321620978647843 -2.2655807982897427 -0.0032142183743417265 -2.2653687132638867
705 -0.003216531395446509 -2.268797329685189 -0.003216757415793836 -2.2685854706796804
706 -0.0032162422430701554 -2.2720135719282593 -0.003217721835244447 -2.2718031925149247
707 -0.003216264408547431 -2.275229836336807 -0.0032160154427401722 -2.2750192079576648
708 -0.00321633416460827 -2.278446170501415 -0.003216438030358404 -2.278235645988023
709 -0.0032167620374821126 -2.281662932538897 -0.0032179618487134577 -2.2814536078367365
710 -0.003214530588593334 -2.2848774631274904 -0.0031985056353732943 -2.28465211347211
711 -0.0032169882557354867 -2.288094451383226 -0.0032164086354896427 -2.2878685221075994
712 -0.0032168571720831095 -2.291311308555309 -0.0032171312952414153 -2.291085653402841
713 -0.0032164679025299845 -2.2945277764578393 -0.0032165799289941787 -2.2943022333318353
714 -0.003216488240286708 -2.297744264698126 -0.003216679289471358 -2.2975189126213067
715 -0.0032166044344194233 -2.3009608691325454 -0.0032165160519070923 -2.300735428673214
716 -0.003216784819960594 -2.304177653952506 -0.0032171342172659934 -2.30395256289048
717 -0.003216718172188848 -2.307394372124695 -0.003216809988953173 -2.307169372879433
718 -0.003216427832376212 -2.3106107999570713 -0.003216481441631913 -2.310385854321065
719 -0.0032165021519176664 -2.313827302108989 -0.003216778684873134 -2.3136026330059383
720 -0.003216937021352351 -2.317044239130341 -0.0032265240442939103 -2.316829157050232
721 -0.0032161757233552636 -2.320260414853696 -0.0032160720438696444 -2.320045229094102
722 -0.003216294397134334 -2.3234767092508304 -0.0032161645707674325 -2.323261393664869
723 -0.003216204175259918 -2.3266929134260903 -0.0032165273209102453 -2.3264779209857793
724 -0.0032163737807422875 -2.3299092872068328 -0.0032168386271223424 -2.329694759612902
725 -0.003215759724844247 -2.333125046931677 -0.003217292786575854 -2.3329120523994775
726 -0.003210964403115213 -2.3363360113347924 -0.003217018989380449 -2.336129071388858
727 -0.0032159419264644385 -2.3395519532612568 -0.0032162842224352063 -2.339345355611293
728 -0.0032160644186660647 -2.342768017679923 -0.003216378088109195 -2.3425617336994025
729 -0.0032224974245764317 -2.345990515104499 -0.0032001315616071225 -2.3457618652610095
730 -0.003216328239068389 -2.3492068433435676 -0.003217329108156264 -2.3489791943691656
731 -0.0032164704287424685 -2.35242331377231 -0.003216598415747285 -2.352195792784913
732 -0.0032166131539270284 -2.3556399269262367 -0.003216706379316747 -2.35541249916423
733 -0.0032163469586521387 -2.358856273884889 -0.0032163631403818727 -2.3586288623046117
734 -0.003216489090118557 -2.3620727629750076 -0.0032165357144549487 -2.361845398019067
735 -0.0032163364929147066 -2.365289099467922 -0.0032163688563741745 -2.365061766875441
736 -0.003216611221432686 -2.368505710689355 -0.0032171755097806453 -2.3682789423852215
737 -0.0032163967145606874 -2.3717221074039156 -0.0032167274272069334 -2.3714956698124285
738 -0.0032159066759049892 -2.3749380140798206 -0.003212049696594477 -2.374707719509023
739 -0.0032160519273020326 -2.3781540660071228 -0.0032110856845974922 -2.3779188051936204
740 -0.003216444083955139 -2.381370510091078 -0.0032190017635002734 -2.3811378069571205
741 -0.003216687508393079 -2.384587197599471 -0.003216449439059943 -2.3843542563961804
742 -0.0032173877698369324 -2.3878045853693077 -0.003213287389371544 -2.387567543785552
743 -0.0032166642718948423 -2.3910212496412027 -0.0032161666662432254 -2.390783710451795
744 -0.003216526412870735 -2.3942377760540734 -0.0032164664240553974 -2.3940001768758505
745 -0.003216850233729929 -2.397454626287803 -0.00321438719984144 -2.397214564075692
746 -0.003216521756257862 -2.400671148044061 -0.0032199746114201845 -2.400434538687112
747 -0.0032162237679585815 -2.4038873718120195 -0.0032166674034669997 -2.403651206090579
748 -0.0032162889605388046 -2.407103660772558 -0.0032162061659619214 -2.4068674122565406
749 -0.003224921552464366 -2.4103285823250227 -0.0032462443341501057 -2.4101136565906907
750 -0.003215726441703737 -2.4135443087667263 -0.0032154166023246945 -2.4133290731930153
751 -0.0032157117035239934 -2.4167600204702504 -0.003215740364976227 -2.4165448135579917
752 -0.003215728618670255 -2.4199757490889207 -0.003215546836145222 -2.419760360394137
753 -0.0032158328918740152 -2.4231915819807948 -0.003215644112788141 -2.422976004506925
754 -0.0032159331487491725 -2.426407515129544 -0.0032157338806428014 -2.4261917383875677
755 -0.003215759643353522 -2.4296232747728976 -0.003215488255955279 -2.429407226643523
756 -0.003216080623678863 -2.4328393553965766 -0.003216103429440409 -2.432623330072963
757 -0.0032163872150704266 -2.436055742611647 -0.0032140833325684072 -2.4358374134055314
758 -0.0032159565249457954 -2.439271699136593 -0.003216322953812778 -2.439053736359344
759 -0.0032158832647837697 -2.4424875824013768 -0.0032162526971660555 -2.44226998905651
760 -0.003216437832452357 -2.445704020233829 -0.0032171393977478147 -2.445487128454258
761 -0.0032160984934307634 -2.44892011872726 -0.0032136194873601197 -2.448700747941618
762 -0.0032158666756004093 -2.4521359854028604 -0.0032141572213731707 -2.451914905162991
763 -0.0032163126626983283 -2.455352298065559 -0.003213242732454091 -2.4551281478954454
764 -0.003219220938626677 -2.4585715190041855 -0.003206527652218938 -2.4583346755476643
765 -0.00321639331523329 -2.461787912319419 -0.00321651668054983 -2.4615511922282143
766 -0.003216444642748684 -2.4650043569621674 -0.0032163477968424558 -2.464767540025057
767 -0.003216649137903005 -2.4682210061000704 -0.0032164946780540047 -2.467984034703111
768 -0.0032164518022909762 -2.4714374579023612 -0.0032168964855372904 -2.4712009311886485
769 -0.003216381766833365 -2.4746538396691946 -0.00321646046359092 -2.4744173916522394
770 -0.0032163149560801687 -2.4778701546252746 -0.0032161797978915276 -2.4776335714501307
771 -0.0032168088480830194 -2.4810869634733574 -0.0032152739935554565 -2.480848845443686
772 -0.0032162629649974406 -2.484303226438355 -0.0032163293682970105 -2.4840651748119833
773 -0.0032157027162611485 -2.487518929154616 -0.0032189246150664983 -2.48728409942705
774 -0.003216381510719657 -2.4907353106653356 -0.0032161536975763736 -2.4905002531246265
775 -0.0032163319177925588 -2.493951642583128 -0.003216704772785306 -2.4937169578974117
776 -0.003220992733258754 -2.497172635316387 -0.003209025994874537 -2.4969259838922864
777 -0.0032162583898752927 -2.5003888937062624 -0.0032163371797651052 -2.5001423210720515
778 -0.0032164142350666223 -2.503605307941329 -0.0032160556060262025 -2.5033583766780776
779 -0.003216820419766009 -2.506822128361095 -0.0032167576253414156 -2.506575134303419
780 -0.0032150087528862057 -2.5100371371139816 -0.003214285150170326 -2.5097894194535892
781 -0.0032161933952011166 -2.513253330509183 -0.003216802759561688 -2.513006222213151
782 -0.003216834575869143 -2.516470165085052 -0.003220596956089139 -2.51622681916924
783 -0.003216620872262865 -2.519686785957315 -0.0032160301692783833 -2.5194428493385184
784 -0.003209479141514748 -2.52289626509883 -0.0032037416123785077 -2.522646590950897
785 -0.0032166876480914652 -2.5261129527469213 -0.003216718335170299 -2.525863309286067
786 -0.0032164680887944996 -2.5293294208357158 -0.0032168716192245484 -2.5290801809052916
787 -0.0032163454568944873 -2.53254576629261 -0.0032162380870431662 -2.5322964189923347
788 -0.0032124411547556518 -2.535758207447366 -0.0032039711251854895 -2.5355003901175204
789 -0.003216933726798743 -2.5389751411741646 -0.0032149233040399848 -2.5387153134215605
790 -0.0032164664124138655 -2.5421916075865783 -0.0032160753617063165 -2.541931388783267
791 -0.003215906035620719 -2.545407513622199 -0.0032169929589144887 -2.545148381742181
792 -0.0032164229545742274 -2.548623936576773 -0.0032170719001442193 -2.5483654536423255
793 -0.0032168242847546934 -2.551840760861528 -0.003216128156054765 -2.5515815817983802
794 -0.0032169684185646475 -2.5550577292800924 -0.003217776375822723 -2.554799358174203
795 -0.003216413571499288 -2.558274142851592 -0.003216689673718065 -2.558016047847921
796 -0.003216157597489655 -2.5614903004490817 -0.0032165427692234516 -2.5612325906171445
797 -0.003216768172569573 -2.5647070686216513 -0.003214502602349967 -2.5644470932194943
798 -0.0032169859507121144 -2.5679240545723636 -0.0032133985194377603 -2.567660491738932
799 -0.00321663428330794 -2.5711406888556714 -0.003217348700854927 -2.570877840439787
800 -0.0032167479977943 -2.574357436853466 -0.0032164895674213767 -2.5740943300072083
801 -0.003216544655151665 -2.5775739815086176 -0.003216492373030633 -2.577310822380239
802 -0.003215071756858379 -2.580789053265476 -0.0032146881334483624 -2.580525510513687
803 -0.003216157981660217 -2.584005211247136 -0.003215301304589957 -2.583740811818277
804 -0.00321833259658888 -2.587223543843725 -0.0032127464772202076 -2.5869535582954972
805 -0.0032165062031708656 -2.590440050046896 -0.0032165641896426678 -2.59017012248514
806 -0.003216251009143889 -2.59365630105604 -0.003216167713981122 -2.593386290199121
807 -0.0032166581833735107 -2.5968729592394135 -0.003216827241703868 -2.5966031174408246
808 -0.003218279720749706 -2.600091238960163 -0.0032062784186564384 -2.5998093958594812
809 -0.0032167400582693516 -2.6033079790184326 -0.00321663353824988 -2.603026029397731
810 -0.0032167323050089182 -2.6065247113234413 -0.0032172509119845925 -2.606243280309716
811 -0.0032165564596652986 -2.6097412677831064 -0.0032167291501536965 -2.6094600094598697
812 -0.0032165515585802495 -2.6129578193416867 -0.0032169361948035657 -2.6126769456546732
813 -0.0032164141070097686 -2.6161742334486964 -0.003216224734205753 -2.615893170388879
814 -0.0032160611473955212 -2.619390294596092 -0.003221264434978366 -2.619114434823857
815 -0.003216068958863616 -2.6226063635549557 -0.0032161788316443563 -2.6223306136555014
816 -0.0032163696712814273 -2.625822733226237 -0.0032161178532987833 -2.6255467315088
817 -0.0032160245114937424 -2.6290387577377308 -0.0032156716799363492 -2.6287624031887367
818 -0.003216485877055675 -2.6322552436147864 -0.0032165548065677283 -2.6319789579953046
819 -0.0032144676428288222 -2.635469711257615 -0.0032184395357035102 -2.635197397531008
820 -0.003215999878011644 -2.6386857111356266 -0.0032160513452254235 -2.6384134488762334
821 -0.0032161853392608463 -2.6419018964748875 -0.003216008294839412 -2.641629457171073
822 -0.0032162340241484342 -2.645118130499036 -0.00321634371066466 -2.6448458008817375
823 -0.003216072777286172 -2.648334203276322 -0.003216808696743101 -2.6480626095784805
824 -0.0032145674806088207 -2.651548770756931 -0.003226994106080383 -2.651289603684561
825 -0.003215587208978832 -2.65476435796591 -0.0032147097401320933 -2.654504313424693
826 -0.0032159469556063414 -2.6579803049215163 -0.0032158038928173484 -2.6577201173175102
827 -0.003215830191038549 -2.661196135112555 -0.0032159433467313647 -2.6609360606642416
828 -0.0032160656293854116 -2.6644122007419404 -0.0032164666685275734 -2.664152527332769
829 -0.0032151234685443343 -2.6676273242104847 -0.00321114620892331 -2.6673636735416926
830 -0.003215908526908606 -2.6708432327373934 -0.003216206794604659 -2.6705798803362972
831 -0.0032158574322238564 -2.6740590901696173 -0.003215960634406656 -2.673795840970704
832 -0.003216021787375212 -2.6772751119569924 -0.003216302895452827 -2.6770121438661567
833 -0.003216093359515071 -2.6804912053165073 -0.003216433653142303 -2.680228577519299
834 -0.0032166770775802433 -2.6837078823940876 -0.003217749542091042 -2.68344632706139
835 -0.003215917362831533 -2.686923799756919 -0.003215910994913429 -2.686662238056303
836 -0.003216090949717909 -2.690139890706637 -0.003216030145995319 -2.6898782682022984
837 -0.0032160550821572543 -2.6933559457887943 -0.00321611623512581 -2.693094384437424
838 -0.003218281175941229 -2.6965742269647355 -0.003225595620460808 -2.696319980057885
839 -0.0032153081963770093 -2.6997895351611123 -0.0032141915755346416 -2.69953417163342
840 -0.0032155610737390817 -2.7030050962348513 -0.003215665591415018 -2.7027498372248346
841 -0.0032156505389139057 -2.706220746773765 -0.0032155478606000544 -2.7059653850854346
842 -0.003215996699873358 -2.7094367434736384 -0.0032159632653929295 -2.7091813483508274
843 -0.003215572005137801 -2.7126523154787763 -0.003216163255274296 -2.7123975116061017
844 -0.003217807912733406 -2.7158701233915097 -0.0032091020490042864 -2.715606613655106
845 -0.003216326306574047 -2.7190864496980836 -0.0032173214945942163 -2.7188239351497003
846 -0.0032158848480321467 -2.7223023345461157 -0.003215875802561641 -2.722039810952262
847 -0.003216038562823087 -2.725518373108939 -0.003216058551333845 -2.7252558695035956
848 -0.0032157976529560983 -2.728734170761895 -0.0032159475609660148 -2.7284718170645617
849 -0.0032159141497686504 -2.731950084911664 -0.003216096630785614 -2.7316879136953474
850 -0.003215947584249079 -2.735166032495913 -0.0032151866238564254 -2.7349031003192037
851 -0.0032157194218598306 -2.738381751917773 -0.0032160337665118276 -2.7381191340857156
852 -0.003216146188788116 -2.741597898106561 -0.003218535904306918 -2.7413376699900227
853 -0.0032152434112504126 -2.7448131415178114 -0.003223423345480114 -2.744561093335503
854 -0.0032155987108126284 -2.748028740228624 -0.0032167867291718723 -2.7477778800646746
855 -0.0032157425535842775 -2.7512444827822082 -0.0032156837289221583 -2.750993563793597
856 -0.0032148843049071727 -2.7544593670871156 -0.003224270581267774 -2.754217834374865
857 -0.003215490828733891 -2.7576748579158497 -0.003214966109953821 -2.7574328004848185
858 -0.0032153328764252366 -2.7608901907922747 -0.0032147948862984777 -2.760647595371117
859 -0.0032154767774045467 -2.7641056675696793 -0.0032156765344552697 -2.763863271905572
860 -0.003215582191478461 -2.767321249761158 -0.003218413994181901 -2.767081685899754
861 -0.0032154893851839006 -2.770536739146342 -0.0032148027210496368 -2.7702964886208035
862 -0.0032153425156138836 -2.773752081661956 -0.0032153928885236384 -2.773511881509327
863 -0.0032157503883354366 -2.7769678320502913 -0.003215759829618037 -2.776727641338945
864 -0.0032157286070287226 -2.78018356065732 -0.003226522996556014 -2.779954164335501
865 -0.00321548474021256 -2.7833990453975326 -0.003215891309082508 -2.7831700556445833
866 -0.0032155122375115753 -2.786614557635044 -0.0032156294910237193 -2.786385685135607
867 -0.0032154763117432593 -2.7898300339467874 -0.0032158086425624786 -2.7896014937781697
868 -0.003215323993936181 -2.7930453579407235 -0.00321551903616637 -2.792817012814336
869 -0.0032154325628653167 -2.796260790503589 -0.003215354459825903 -2.796032367274162
870 -0.003213083534501493 -2.7994738740380907 -0.0032067442662082613 -2.7992391115403703
871 -0.003215438628103584 -2.8026893126661943 -0.0032155409222468733 -2.8024546524626173
872 -0.0032152180443517863 -2.805904530710546 -0.0032160959555767475 -2.805670748418194
873 -0.0032163140713237226 -2.80912084478187 -0.0032178595312871037 -2.8088886079494815
874 -0.003215429256670177 -2.81233627403854 -0.00321488258196041 -2.8121034905314417
875 -0.003215365146752447 -2.8155516391852924 -0.0032164266100153326 -2.815319917141457
876 -0.0032155158114619553 -2.8187671549967543 -0.003215661214198917 -2.818535578355656
877 -0.0032153691281564534 -2.821982524124911 -0.0032144774682819842 -2.821750055823938
878 -0.0032147947466000916 -2.8251973188715107 -0.0032084357575513423 -2.8249584915814894
879 -0.0032157937763258814 -2.8284131126478367 -0.003215281735174358 -2.8281737733166636
880 -0.003215589269530028 -2.8316287019173667 -0.0032155831693671645 -2.8313893564860306
881 -0.003215504891704768 -2.8348442068090716 -0.0032160385977476834 -2.8346053950837784
882 -0.003215765580534935 -2.8380599723896065 -0.003221560036763549 -2.837826955120542
883 -0.0032157564302906392 -2.8412757288198973 -0.0032161631155759097 -2.8410431182361178
884 -0.0032158244284801185 -2.8444915532483774 -0.003214767656754702 -2.8442578858928727
885 -0.003217023331671953 -2.8477085765800494 -0.0032153050298802553 -2.847473190922753
886 -0.003217088186647743 -2.850925664766697 -0.0032205477356910704 -2.8506937386584443
887 -0.0032156203640624883 -2.8541412851307593 -0.0032168665202334523 -2.853910605178678
888 -0.0032155943335965276 -2.857356879464356 -0.003215501457452774 -2.8571261066361306
889 -0.0032155799446627496 -2.8605724594090187 -0.003215669619385153 -2.860341776255516
890 -0.003215660888236016 -2.863788120297255 -0.0032175613683648407 -2.863559337623881
891 -0.0032133513945154847 -2.86700147169177 -0.0032190518453717233 -2.8667783894692525
892 -0.003215713577810675 -2.870217185269581 -0.0032171149854548276 -2.869995504454707
893 -0.00321536660194397 -2.8734325518715247 -0.0032165620243176816 -2.873212066479025
894 -0.0032158773043192922 -2.876648429175844 -0.0032166007440537214 -2.8764286672230788
895 -0.0032132548512890935 -2.879861684027133 -0.0032195180538110435 -2.87964818527689
896 -0.003214005322661251 -2.8830756893497944 -0.003211409121286124 -2.882859594398176
897 -0.0032152380445040762 -2.8862909273942985 -0.0032165618846192955 -2.8860761562827952
898 -0.003215839108452201 -2.8895067665027505 -0.0032236454193480314 -2.889299801702143
899 -0.003215400129556656 -2.892722166632307 -0.003215218416880816 -2.892515020119024
900 -0.0032151784747838975 -2.895937345107091 -0.003214943432249129 -2.895729963551273
901 -0.0032127326470799745 -2.8991500777541708 -0.003221459814812988 -2.898951423366086
902 -0.003214631020091474 -2.9023647087742623 -0.0032150972168892623 -2.902166520582975
903 -0.0032129019615240394 -2.9055776107357865 -0.0032040395424701275 -2.905370560125445
904 -0.0032156192464753985 -2.908793229982262 -0.0032151669380255043 -2.9085857270634707
905 -0.003215101279783994 -2.912008331262046 -0.0032152657397091387 -2.91180099280318
906 -0.003215392807032913 -2.915223724069079 -0.003215444926172495 -2.9150164377293524
907 -0.0032154819346033037 -2.9184392060036823 -0.0032156034489162267 -2.9182320411782685
908 -0.0032155870576389134 -2.9216547930613213 -0.0032159896567463876 -2.921448030835015
909 -0.003215464798267931 -2.924870257859589 -0.0032168222707696257 -2.9246648531057846
910 -0.0032147740363143384 -2.9280850318959035 -0.0032135084620676935 -2.9278783615678523
911 -0.0032153094187378885 -2.9313003413146412 -0.0032142226467840374 -2.9310925842146363
912 -0.003212024737149477 -2.934512366051791 -0.00321731703588739 -2.934309901250524
913 -0.0032163655385375025 -2.937728731590328 -0.0032129426836036146 -2.9375228439341274
914 -0.0032153501408174632 -2.940944081731146 -0.0032158041605725883 -2.9407386480947
915 -0.0032155182561837137 -2.9441595999873296 -0.003216334420721978 -2.943954982515422
916 -0.003216276236344129 -2.9473758762236737 -0.003215623297728598 -2.9471706058131506
917 -0.003215411677956581 -2.9505912879016303 -0.0032176115550100804 -2.9503882173681606
918 -0.0032152889762073755 -2.9538065768778377 -0.003215164819266647 -2.9536033821874272
919 -0.0032155725173652174 -2.9570221493952027 -0.0032162890187464655 -2.9568196712061736
920 -0.0032132633379660545 -2.960235412733169 -0.0032097095041535794 -2.9600293807103273
921 -0.00321538127027452 -2.9634507940034434 -0.003216060472186655 -2.9632454411825138
922 -0.003215562948025763 -2.9666663569514693 -0.003215872147120535 -2.9664613133296345
923 -0.003215394460130483 -2.9698817514115996 -0.0032178685418330134 -2.9696791818714674
924 -0.0032151457970030608 -2.9730968972086025 -0.0032144785625860097 -2.9728936604340532
925 -0.0032149702543392777 -2.976311867462942 -0.003215356031432748 -2.976109016465486
926 -0.0032152696512639523 -2.979527137114206 -0.003215922135859728 -2.9793249386013456
927 -0.00320478806970641 -2.9827319251839124 -0.003221824171487242 -2.982546762772833
928 -0.003215249988716096 -2.9859471751726283 -0.003215475368779153 -2.985762238141612
929 -0.003215088555589318 -2.989162263728218 -0.0032149179838597774 -2.988977156125472
930 -0.00321501677390188 -2.9923772805021196 -0.003215072036255151 -2.992192228161727
931 -0.0032152345753274857 -2.995592515077447 -0.003215276764240116 -2.995407504925967
932 -0.003214920498430729 -2.998807435575878 -0.0032149765407666563 -2.9986224814667337
933 -0.0032150086131878196 -3.0020224441890657 -0.0032149317557923496 -3.001837413222526
934 -0.003214939357712865 -3.0052373835467785 -0.003214980231132358 -3.0050523934536586
935 -0.003215144597925246 -3.0084525281447037 -0.0032151133636943996 -3.008267506817353
936 -0.0032153033069334926 -3.011667831451637 -0.003215570712927729 -3.0114830775302805
937 -0.0032148904050700367 -3.014882721856707 -0.0032145041273906826 -3.0146975816576713
938 -0.003214776166714728 -3.0180974980234216 -0.0032153178472071886 -3.0179128995048785
939 -0.003215723531320691 -3.0213132215547422 -0.003219884040299803 -3.0211327835451782
940 -0.003214759158436209 -3.0245279807131786 -0.0032144064083695413 -3.0243471899535477
941 -0.0032149363541975617 -3.027742917067376 -0.0032157708308659496 -3.0275629607844134
942 -0.00321531678782776 -3.030958233855204 -0.003213637403678149 -3.0307765981880914
943 -0.003215362108312547 -3.0341735959635168 -0.00321486194152385 -3.033991460129615
944 -0.003215178684331477 -3.037388774647848 -0.0032156579312868417 -3.037207118060902
945 -0.0032144365832209587 -3.040603211231069 -0.0032164177391678095 -3.0404235358000697
946 -0.0032150216749869285 -3.043818232906056 -0.003215064445976168 -3.043638600246046
947 -0.0032153795007616283 -3.0470336124068176 -0.0032169995130971072 -3.046855599759143
948 -0.0032146209618076683 -3.050248233368625 -0.003203003585804254 -3.0500586033449473
949 -0.0032153544947505 -3.0534635878633756 -0.003215159580577165 -3.0532737629255244
950 -0.003215487243141979 -3.0566790751065174 -0.0032157886074855925 -3.05648955153301
951 -0.0032156359869986773 -3.059894711093516 -0.0032155094668269157 -3.059705060999837
952 -0.0032155929948203266 -3.0631103040883363 -0.003214730939362198 -3.062919791939199
953 -0.0032152638072147966 -3.066325567895551 -0.003217144380323589 -3.0661369363195226
954 -0.0032167516998015343 -3.0695423195953526 -0.0032205215306021274 -3.0693574578501246
955 -0.0032152981031686066 -3.0727576176985214 -0.0032149873790331186 -3.0725724452291576
956 -0.0032150264480151234 -3.0759726441465367 -0.0032149938168004157 -3.075787439045958
957 -0.003218738583382219 -3.079191382729919 -0.003223374055232853 -3.0790108131011906
958 -0.003215104853734374 -3.0824064875836537 -0.0032150526065379383 -3.0822258657077284
959 -0.0032152115018106997 -3.0856216990854644 -0.003215157124213874 -3.0854410228319424
960 -0.003214976901654154 -3.0888366759871184 -0.0032153121661394834 -3.088656334998082
961 -0.003215227695181966 -3.0920519036823 -0.003215158940292895 -3.091871493938375
962 -0.0032151243882253765 -3.0952670280705257 -0.0032148678204976023 -3.0950863617588724
963 -0.0032152098254300656 -3.0984822378959556 -0.0032151944935321806 -3.0983015562524048
964 -0.0032151833642274142 -3.101697421260183 -0.0032151889172382653 -3.101516745169643
965 -0.003215127671137452 -3.1049125489313205 -0.003215622145216912 -3.10473236731486
966 -0.0032151857041753827 -3.108127734635496 -0.003213497682008892 -3.107945864996869
967 -0.003214540320914239 -3.11134227495641 -0.003214095649309456 -3.111159960646179
968 -0.003215298370923847 -3.114557573327334 -0.00321202048799023 -3.1143719811341692
969 -0.003215361782349646 -3.117772935109684 -0.0032152478583157063 -3.117587228992485
970 -0.003215372865088284 -3.120988307974772 -0.0032204553601332007 -3.1208076843526182
971 -0.0032154159736819564 -3.124203723948454 -0.00321566027123481 -3.1240233446238532
972 -0.0032153223175555466 -3.12741904626601 -0.0032147496473044156 -3.1272380942711577
973 -0.003215454670134932 -3.1306345009361447 -0.003220285929273814 -3.1304583802004315
974 -0.0032153108273632824 -3.133849811763508 -0.003215265111066401 -3.133673645311498
975 -0.003215248160995543 -3.137065059924504 -0.003215160977561027 -3.136888806289059
976 -0.0032154651009477673 -3.1402805250254517 -0.003216400009114295 -3.1401052062981734
977 -0.0032153394189663232 -3.143495864444418 -0.003215174120850861 -3.1433203804190244
978 -0.003215693961828947 -3.146711558406247 -0.0032022629748098552 -3.1465226433938343
979 -0.003215993184130639 -3.1499275515903773 -0.0032158832880668344 -3.149738526681901
980 -0.0032157804118469356 -3.1531433320022244 -0.003215886396355927 -3.1529544130782567
981 -0.003215597802773118 -3.1563589298049974 -0.0032156358240172265 -3.156170048902274
982 -0.0032154540182091295 -3.1595743838232067 -0.0032155530294403433 -3.1593856019317146
983 -0.0032155578723177315 -3.1627899416955243 -0.003215372213162482 -3.162600974144877
984 -0.003215462388470769 -3.166005404083995 -0.0032162283430807294 -3.1658172024879576
985 -0.0032154809567146005 -3.1692208850407093 -0.003214321692939848 -3.1690315241808973
986 -0.003216095932293683 -3.172436980973003 -0.003218203061260283 -3.1722497272421575
987 -0.003215511643793434 -3.1756524926167966 -0.003215716814156622 -3.175465444056314
988 -0.003215549315791577 -3.178868041932588 -0.0032156911329366267 -3.1786811351892506
989 -0.0032154485466890036 -3.182083490479277 -0.0032150449813343586 -3.1818961801705847
990 -0.0032157959416508675 -3.185299286420928 -0.0032164023723453283 -3.18511258254293
991 -0.0032156620640307666 -3.1885149484849586 -0.0032149852369911967 -3.1883275677799214
992 -0.003215148695744574 -3.191730097180703 -0.003215618000831455 -3.191543185780753
993 -0.0032153240405023097 -3.1949454212212056 -0.0032144729397259653 -3.1947576587204787
994 -0.003215578233357519 -3.1981609994545632 -0.0032183945761062203 -3.197976053296585
995 -0.0032160189119167628 -3.20137701836648 -0.003213868732564151 -3.2011899220291493
996 -0.00321521534351632 -3.204592233709996 -0.0032147337449714543 -3.2044046557741206
997 -0.0032156891888007522 -3.207807922898797 -0.0032154373242519797 -3.2076200930983725
998 -0.0032154198503121733 -3.211023342749109 -0.0032158181304112075 -3.210835911228784
999 -0.003215623472351581 -3.2142389662214605 -0.003216683166101575 -3.2140525943948854
1000 -0.0032150761224329473 -3.2174540423438933 -0.0032139496761374176 -3.217266544071023
1001 -0.0032155343098565934 -3.22066957665375 -0.0032155826571397482 -3.2204821267281627
1002 -0.00321559781441465 -3.223885174468165 -0.0032196773565374313 -3.2237018040847003
1003 -0.003215649107005447 -3.2271008235751704 -0.0032155102002434433 -3.2269173142849437
1004 -0.0032153722480870784 -3.2303161958232574 -0.0032155652879737318 -3.2301328795729174
1005 -0.0032153404667042197 -3.2335315362899615 -0.003215339535381645 -3.233348219108299
1006 -0.0032155333552509545 -3.2367470696452125 -0.0032136768917553128 -3.236561896000054
1007 -0.0032156230416148903 -3.2399626926868272 -0.0032155669759958982 -3.23977746297605
1008 -0.0032160379691049457 -3.243178730655932 -0.0032126641483046113 -3.242990127124355
1009 -0.0032158508663997056 -3.2463945815223316 -0.0032160245114937424 -3.2462061516358487
1010 -0.003218716790433973 -3.2496132983127657 -0.0032256417092867196 -3.2494317933451353
1011 -0.003215939609799534 -3.2528292379225654 -0.003215147356968373 -3.2526469407021037
1012 -0.0032154632499441504 -3.2560447011725095 -0.0032154107699170708 -3.255862351472021
1013 -0.0032155627850443125 -3.259260263957554 -0.0032153946463949977 -3.259077746118416
1014 -0.0032157902838662266 -3.26247605424142 -0.003215332038234919 -3.262293078156651
1015 -0.003217344905715436 -3.2656933991471355 -0.0032101153978146614 -3.2655031935544656
1016 -0.0032156713074073195 -3.268909070454543 -0.003215697780251503 -3.268718891334717
1017 -0.0032159960945136847 -3.2721250665490564 -0.003219479660037905 -3.271938370994755
1018 -0.00321529230568558 -3.275340358854742 -0.0032153170905075967 -3.2751536880852625
1019 -0.0032155391527339816 -3.278555898007476 -0.00321609330130741 -3.2783697813865698
1020 -0.0032153454725630582 -3.281771243480039 -0.0032154535758309065 -3.281585234962401
1021 -0.0032156190485693515 -3.284986862528608 -0.003215774497948587 -3.2848010094603493
1022 -0.003214966831728816 -3.288201829360337 -0.003217311261687428 -3.2880183207220366
1023 -0.0032153414213098586 -3.2914171707816466 -0.0032107184175401925 -3.291229039139577
1024 -0.0032155772321857514 -3.294632748013832 -0.0032158798770979048 -3.2944449190166747
1025 -0.003215570270549506 -3.2978483182843816 -0.0032136852736584843 -3.297658604290333
1026 -0.00321521278237924 -3.301063531066761 -0.003213747241534293 -3.300872351531867
1027 -0.003217258315999061 -3.30428078938276 -0.003213570942170918 -3.304085922474038
1028 -0.003215337172150612 -3.3074961265549105 -0.0032150971586816014 -3.3073010196327197
1029 -0.003215667966287583 -3.310711794521198 -0.0032157438341528176 -3.3105167634668726
1030 -0.003215784940402955 -3.313927579461601 -0.003217139490880072 -3.3137339029577526
1031 -0.003216051636263728 -3.317143631097865 -0.0032149337930604815 -3.316948836750813
1032 -0.003215558500960469 -3.3203591895988254 -0.0032151838415302334 -3.3201640205923435
1033 -0.0032169037265703084 -3.3235760933253955 -0.0032199475448578597 -3.3233839681372013
1034 -0.0032153123524039985 -3.3267914056777994 -0.003217025171034038 -3.326600993308235
1035 -0.0032158374902792274 -3.3300072431680787 -0.003216872434131801 -3.329817865742367
1036 -0.003215882321819663 -3.3332231254898983 -0.0032150503830052912 -3.3330329161253722
1037 -0.0032155805500224234 -3.3364387060399205 -0.0032169597921893 -3.3362498759175616
1038 -0.003216192126274109 -3.3396548981661947 -0.0032140130060724914 -3.339463888923634
1039 -0.0032155131571926176 -3.3428704113233874 -0.0032153839129023254 -3.3426792728365364
1040 -0.003215782856568694 -3.3460861941799562 -0.003215879399795085 -3.3458951522363316
1041 -0.0032157699810341 -3.3493019641609902 -0.0032159154303371905 -3.349111067666669
1042 -0.0032156200613826513 -3.352517584222373 -0.0032156393746845422 -3.3523267070413536
1043 -0.0032156850211322308 -3.355733269243505 -0.003215449315030128 -3.3555421563563836
1044 -0.0032154871616512535 -3.3589487564051566 -0.0032157545792870224 -3.3587579109356707
1045 -0.003215804055798799 -3.3621645604609554 -0.003215601318515837 -3.3619735122541865
1046 -0.0032157831243239342 -3.3653803435852794 -0.0032153649372048676 -3.3651888771913914
1047 -0.003215374331921339 -3.368595717917201 -0.0032111768960021436 -3.3684000540873935
1048 -0.0032158253830857574 -3.3718115433002867 -0.003214956377632916 -3.3716150104650264
1049 -0.003215854067821056 -3.3750273973681075 -0.003212167148012668 -3.374827177613039
1050 -0.0032159975613467394 -3.3782433949294544 -0.003218180523253977 -3.3780453581362933
1051 -0.0032158969901502133 -3.3814592919196045 -0.0032161260838620364 -3.3812614842201554
1052 -0.003215792414266616 -3.384675084333871 -0.0032161723356693983 -3.3844776565558248
1053 -0.0032159025431610644 -3.387890986877032 -0.003219236806035042 -3.3876968933618596
1054 -0.0032157597015611827 -3.3911067465785933 -0.003215294622350484 -3.39091218798421
1055 -0.003215592761989683 -3.394322339340583 -0.003215238347183913 -3.394127426331394
1056 -0.003215262736193836 -3.3975376020767767 -0.003215731575619429 -3.3973431579070135
1057 -0.0032155788387171922 -3.400753180915494 -0.0032145297154784203 -3.400557687622492
1058 -0.0032159579452127217 -3.403969138860707 -0.0032141260569915177 -3.4037718136794832
1059 -0.0032160998554900287 -3.407185238716197 -0.003214843722525984 -3.406986657402009
1060 -0.0032157200388610364 -3.410400958755058 -0.003215497510973364 -3.4102021549129824
1061 -0.003219975915271789 -3.41362093467033 -0.0032061610370874407 -3.4134083159500697
1062 -0.0032164231524802744 -3.41683735782281 -0.0032164956093765793 -3.4166248115594464
1063 -0.0032160686678253114 -3.4200534264906355 -0.0032160683651454745 -3.419840879924592
1064 -0.00321615485008806 -3.4232695813407235 -0.0032161025679670273 -3.423056982492559
1065 -0.003215963032562286 -3.4264855443732856 -0.003215964208357036 -3.4262729467009163
1066 -0.0032161728595383465 -3.429701717232824 -0.003216317936312407 -3.429489264637229
1067 -0.0032159940106794237 -3.4329177112435034 -0.0032158773741684855 -3.432705142011397
1068 -0.003216071450151503 -3.436133782693655 -0.003216320450883359 -3.4359214624622805
1069 -0.0032160279690288006 -3.439349810662684 -0.0032161985407583417 -3.4391376610030386
1070 -0.003215978911612183 -3.4425657895742963 -0.0032153117819689212 -3.4423529727850077
1071 -0.003214598062913865 -3.44578038763721 -0.00321554847760126 -3.445568521262609
1072 -0.0032157500856555997 -3.4489961377228657 -0.003215599269606173 -3.448784120532215
1073 -0.003216217539738864 -3.4522123552626045 -0.0032141075818799434 -3.4519982281140953
1074 -0.0032158569782041015 -3.4554282122408084 -0.0032142319018021227 -3.4552124600158973
1075 -0.00321562138851732 -3.458643833629326 -0.0032165058073587716 -3.458428965823256
1076 -0.003216173150576651 -3.4618600067799026 -0.0032164755393750966 -3.461645441362631
1077 -0.0032157111098058523 -3.4650757178897083 -0.003215671214275062 -3.4648611125769064
1078 -0.0032160059548914433 -3.4682917238445996 -0.0032159439753741024 -3.4680770565522807
1079 -0.0032176987617276607 -3.4715094226063274 -0.00320558842504397 -3.471282644977325
1080 -0.003216325503308326 -3.474725748109636 -0.0032159797148779033 -3.474498624692203
1081 -0.003215924825053662 -3.4779416729346897 -0.0032161766779609025 -3.4777148013701638
1082 -0.003216337412595749 -3.4811580103472854 -0.003216078190598637 -3.4809308795607623
1083 -0.003216096933465451 -3.484374107280751 -0.0032158395973965526 -3.4841467191581588
1084 -0.0032160662929527463 -3.4875901735737034 -0.0032166820019483566 -3.487363401160107
1085 -0.0032162609626539052 -3.490806434536357 -0.0032163618365302683 -3.4905797629966373
1086 -0.0032163261086679993 -3.4940227606450254 -0.00321610210230574 -3.493795865098943
1087 -0.0032139347516931594 -3.4972366953967184 -0.003221719292923808 -3.497017584391867
1088 -0.003215988737065345 -3.500452684133784 -0.003215704346075654 -3.5002332887379426
1089 -0.0032161989598535 -3.5036688830936376 -0.003216122998856008 -3.5034494117367987
1090 -0.003215932659804821 -3.5068848157534425 -0.0032152779283933343 -3.506664689665192
1091 -0.0032158015528693795 -3.510100617306312 -0.0032157964538782834 -3.50988048611907
1092 -0.0032184225623495878 -3.5133190398686613 -0.0032137934002093973 -3.5130942795192794
1093 -0.0032159300171770155 -3.5165349698858384 -0.003215293085668236 -3.5163095726049476
1094 -0.0032223319984041156 -3.5197573018842423 -0.003212009195704013 -3.5195215818006518
1095 -0.0032159032649360596 -3.5229732051491784 -0.0032148027210496368 -3.5227363845217012
1096 -0.003216378029901534 -3.52618958317908 -0.00321636616718024 -3.5259527506888815
1097 -0.0032160502509213985 -3.5294056334300015 -0.0032153268111869693 -3.5291680775000684
1098 -0.0032162424991838633 -3.5326218759291854 -0.003216858860105276 -3.532384936360174
1099 -0.003216106735635549 -3.535837982664821 -0.0032157119596377013 -3.5356006483198117
1100 -0.0032162086223252117 -3.5390541912871463 -0.003216514061205089 -3.538817162381017
1101 -0.0032163510099053384 -3.5422705422970515 -0.0032168931560590864 -3.542034055537076
1102 -0.0032159769674763084 -3.5454865192645277 -0.00321442240383476 -3.545248477940911
1103 -0.00321630003163591 -3.548702819296164 -0.0032149247359484433 -3.5484634026768593
1104 -0.003216326772235334 -3.551919146068399 -0.0032168968115001916 -3.5516802994883596
1105 -0.0032163145137019456 -3.555135460582101 -0.00321638158056885 -3.5548966810689286
1106 -0.00321606706129387 -3.558351527643395 -0.0032170627731829883 -3.5581137438421115
1107 -0.003216121799778193 -3.561567649443173 -0.0032161882030777634 -3.561329932045189
1108 -0.0032160439994186165 -3.5647836934425916 -0.0032160150934942068 -3.5645459471386833
1109 -0.003215835604351014 -3.5679995290469426 -0.0032161118811927735 -3.567762059019876
1110 -0.0032160387258045376 -3.571215567772747 -0.003215786162763834 -3.57097784518264
1111 -0.0032159944530576468 -3.5744315622258047 -0.003216235456056893 -3.574194080638697
1112 -0.0032158650108613076 -3.577647427236666 -0.0032160162460058927 -3.577410096884703
1113 -0.003216033277567476 -3.5808634605142333 -0.0032159203081391754 -3.580626017192842
1114 -0.003216119762510061 -3.5840795802767436 -0.003216424083802849 -3.5838424412766448
1115 -0.003215822041966021 -3.5872954023187096 -0.0032165143406018616 -3.5870589556172465
1116 -0.0032161736860871317 -3.5905115760047965 -0.003216086758766323 -3.590275042376013
1117 -0.0032158936141058803 -3.5937274696189023 -0.0032160923117771746 -3.59349113468779
1118 -0.0032158975955098867 -3.596943367214412 -0.003216015757061541 -3.5967071504448516
1119 -0.003216101380530745 -3.600159468594943 -0.003216081263963133 -3.599923231708815
1120 -0.003215966501738876 -3.603375435096682 -0.003215832752175629 -3.6031390644609904
1121 -0.0032203430426307024 -3.6065957781393125 -0.00320622279541567 -3.606345287256406
1122 -0.003216768836136907 -3.6098125469754496 -0.003216868452727795 -3.6095621557091335
1123 -0.0032161522656679155 -3.6130286992411174 -0.0032161211129277945 -3.6127782768220613
1124 -0.003216250764671713 -3.616244950005789 -0.0032162221032194793 -3.615994498925281
1125 -0.003216030856128782 -3.619460980861918 -0.003215691144578159 -3.619210190069859
1126 -0.003216388518922031 -3.62267736938084 -0.0032163332682102917 -3.6224265233380692
1127 -0.003216163720935583 -3.6258935331017756 -0.0032162983901798726 -3.625642821728249
1128 -0.0032161957118660212 -3.6291097288136416 -0.003215875755995512 -3.6288586974842447
1129 -0.0032163502066396175 -3.6323260790202814 -0.0032168141566216945 -3.6320755116408665
1130 -0.0032185653224587442 -3.63554464434274 -0.0032092891400679947 -3.6352848007809344
1131 -0.003216471790801734 -3.6387611161335416 -0.0032166109536774456 -3.638501411734612
1132 -0.0032164302305318416 -3.6419775463640733 -0.003216552990488708 -3.6417179647251006
1133 -0.00321637699380517 -3.6451939233578785 -0.003216460766270757 -3.644934425491371
1134 -0.0032162683783099055 -3.6484101917361884 -0.003216509416233748 -3.648150934907605
1135 -0.0032166119664907454 -3.6516268037026793 -0.0032178302295506 -3.6513687651371556
1136 -0.0032170133083127437 -3.6548438170109923 -0.0032225871342234313 -3.654591352271379
1137 -0.0032161662820726633 -3.658059983293065 -0.003215908003039658 -3.657807260274419
1138 -0.003216353291645646 -3.6612763365847107 -0.0032153199426829815 -3.661022580217102
1139 -0.003215902775991708 -3.6644922393607025 -0.003215981845278293 -3.6642385620623803
1140 -0.0032157768844626846 -3.667708016245165 -0.0032130699255503714 -3.6674516319879307
1141 -0.0032159383874386547 -3.670923954632604 -0.0032150093116797506 -3.6706666412996105
1142 -0.003215630445629358 -3.6741395850782332 -0.0032090450171381236 -3.6738756863167485
1143 -0.003216287191025913 -3.677355872269259 -0.0032161773298867045 -3.6770918636466354
1144 -0.0032162564457394183 -3.6805721287149984 -0.0032164084375835957 -3.680308272084219
1145 -0.0032162095769308506 -3.6837883382919294 -0.003215784323401749 -3.6835240564076206
1146 -0.003216190147213638 -3.687004528439143 -0.0032161182025447488 -3.6867401746101653
1147 -0.003216565935872495 -3.6902210943750156 -0.0032188329380005596 -3.689959007548166
1148 -0.0032163313357159496 -3.6934374257107314 -0.0032160533126443626 -3.6931750608608103
1149 -0.003216140146832913 -3.6966535658575643 -0.003216296818573028 -3.696391357679383
1150 -0.0032111604930832984 -3.6998647263506474 -0.003225770057179034 -3.699617127736562
1151 -0.0032156144152395427 -3.703080340765887 -0.0032159490161575376 -3.7028330767527198
1152 -0.0032158757327124476 -3.7062962164985995 -0.003215851285494864 -3.7060489280382147
1153 -0.003215705172624439 -3.709511921671224 -0.0032157992944121363 -3.7092647273326267
1154 -0.0032159081427380444 -3.7127278298139617 -0.003215979249216616 -3.7124807065818435
1155 -0.0032158427289687096 -3.7159436725429305 -0.0032155429711565376 -3.715696249553
1156 -0.0032158420304767787 -3.7191595145734073 -0.0032158075249753893 -3.7189120570779752
1157 -0.0032158768735826015 -3.72237539144699 -0.003216184233315289 -3.7221282413112906
1158 -0.003215858165640384 -3.72559124961263 -0.003216071077622473 -3.725344312388913
1159 -0.0032158920308575033 -3.728807141643488 -0.0032162026269361376 -3.7285605150158494
1160 -0.0032156882924027743 -3.7320228299358904 -0.003215368976816535 -3.731775883992666
1161 -0.0032103790785185994 -3.735233209014409 -0.0032380449236370625 -3.735013928916303
1162 -0.0032150911167263983 -3.7384483001311355 -0.003215320804156363 -3.7382292497204594
1163 -0.0032153271604329348 -3.7416636272915684 -0.003215276275295764 -3.7414445259957554
1164 -0.0032154107233509422 -3.7448790380149193 -0.0032155336579307915 -3.744660059653686
1165 -0.003215378511231393 -3.7480944165261505 -0.003215186030138284 -3.7478752456838245
1166 -0.0032153323176316918 -3.751309748843782 -0.0032152951578609647 -3.7510905408416853
1167 -0.0032151448889635504 -3.7545248937327456 -0.0032150638522580265 -3.7543056046939434
1168 -0.0032152364146895707 -3.757740130147435 -0.003215193550568074 -3.7575207982445114
1169 -0.0032155059510841967 -3.7609556360985192 -0.0032154478365555407 -3.7607362460810667
1170 -0.003215318312868476 -3.7641709544113877 -0.0032154970220290126 -3.7639517431030955
1171 -0.0032153060543350875 -3.767386260465723 -0.0032157900859601796 -3.7671675331890557
1172 -0.003215359803289175 -3.7706016202690122 -0.0032166067394427955 -3.7703841399284985
1173 -0.0032150926068425178 -3.773816712875855 -0.003217614605091512 -3.77360175453359
1174 -0.0032154358457773926 -3.777032148721632 -0.0032153435749933124 -3.7768170981085833
1175 -0.0032152072642929854 -3.780247355985925 -0.003216970816720277 -3.780034068925304
1176 -0.003216483467258513 -3.783463839453183 -0.0032193693099543453 -3.783253438235258
1177 -0.003215094574261457 -3.7866789340274445 -0.0032149032806046305 -3.786468341515863
1178 -0.003216448740568012 -3.7898953827680124 -0.003211828926578164 -3.789680170442441
1179 -0.003215321968309581 -3.793110704736322 -0.003214233263861388 -3.7928944037063026
1180 -0.0032152995583601294 -3.7963260042946825 -0.0032153606181964276 -3.796109764324499
1181 -0.0032156478497199713 -3.7995416521444025 -0.00321533870883286 -3.799325103033332
1182 -0.0032156261149793863 -3.802757278259382 -0.0032154655549675227 -3.8025405685882996
1183 -0.003215998993255198 -3.805973277252637 -0.003210495342500508 -3.8057510639308
1184 -0.0032153640524484215 -3.8091886413050857 -0.003215575765352696 -3.808966639696153
1185 -0.003215009975247085 -3.812403651280333 -0.0032205245923250915 -3.8121871642884777
1186 -0.003216112428344786 -3.815619763708678 -0.0032149189384654163 -3.8154020832269433
1187 -0.0032159397844225166 -3.8188357034931006 -0.0032176958047784865 -3.818619779031722
1188 -0.0032153575331903992 -3.822051061026291 -0.003212330583482981 -3.8218321096152046
1189 -0.003215545287821442 -3.8252666063141127 -0.003215796034783125 -3.8250479056499875
1190 -0.0032154514221474527 -3.8284820577362604 -0.003215550410095602 -3.8282634560600832
1191 -0.00321422026026994 -3.8316962779965302 -0.0032184736453928055 -3.831481929705476
1192 -0.0032150403247214855 -3.8349113183212515 -0.0032141934963874517 -3.8346961232018635
1193 -0.00321601836476475 -3.8381273366860165 -0.0032117120106704535 -3.8379078352125338
1194 -0.003215340804308653 -3.841342677490325 -0.003214782720897347 -3.841122617933431
1195 -0.003215499583166093 -3.844558177073491 -0.003214778669644147 -3.844337396603075
1196 -0.0032162272138521074 -3.8477744042873434 -0.003215313225518912 -3.847552709828594
1197 -0.003215915197506547 -3.85099031948485 -0.0032166226068511606 -3.850769332435445
1198 -0.0032153865555301308 -3.8542057060403803 -0.0032154963933862745 -3.8539848288288314
1199 -0.0032145347795449197 -3.857420240819925 -0.0032060469849966465 -3.8571908758138282
1200 -0.0032155596651136874 -3.860635800485039 -0.0032152270316146312 -3.860406102845443
1201 -0.003215717291459441 -3.8638515177764985 -0.003215691959485412 -3.8636217948049283
1202 -0.003215688921045512 -3.867067206697544 -0.0032155972556211056 -3.866837392060549
1203 -0.0032157497480511665 -3.870282956445595 -0.0032157734502106907 -3.8700531655107597
1204 -0.0032158726826310158 -3.873498829128226 -0.0032149947248399256 -3.8732681602356
1205 -0.0032146973419003187 -3.8767135264701267 -0.00321237655589357 -3.8764805367914934
1206 -0.0032153813983313738 -3.8799289078684582 -0.003217024449259043 -3.8796975612407523
1207 -0.0032159053371287882 -3.883144813205587 -0.0032165152137167753 -3.882914076454469
1208 -0.0032162355026230218 -3.88636104870821 -0.003215153072960675 -3.8861292295274295
1209 -0.003215791319962591 -3.8895768400281723 -0.0032153175212442874 -3.889344547048674
1210 -0.003215764602646232 -3.8927926046308183 -0.0032152390689589084 -3.8925597861176326
1211 -0.0032152878120541573 -3.8960078924428725 -0.0032176457811146975 -3.8957774318987473
1212 -0.0032157022855244578 -3.899223594728397 -0.00321579824667424 -3.8989932301454213
1213 -0.0032158511807210744 -3.902439445909118 -0.0032154964632354678 -3.9022087266086567
1214 -0.0032156217261217535 -3.9056550676352395 -0.0032153883250430225 -3.9054241149337
1215 -0.003215718746650964 -3.9088707863818906 -0.003215280920267105 -3.908639395853967
1216 -0.0032159424852579834 -3.9120867288671484 -0.0032158521353267133 -3.9118552479892936
1217 -0.0032158361980691554 -3.9153025650652173 -0.0032157584209926426 -3.9150710064102863
1218 -0.0032156732049770653 -3.9185182382701944 -0.003215889912098646 -3.918286896322385
1219 -0.003215714171528816 -3.9217339524417234 -0.003215724788606167 -3.921502621110991
1220 -0.003215713915415108 -3.9249496663571386 -0.0032154851476661863 -3.924718106258657
1221 -0.003215761878527701 -3.9281654282356664 -0.003215898002963513 -3.9279340042616204
1222 -0.0032156378030776976 -3.9313810660387443 -0.0032156429602764546 -3.931149647221897
1223 -0.0032155881519429384 -3.9345966541906874 -0.0032159912516362965 -3.9343656384735333
1224 -0.0032153266947716475 -3.937811980885459 -0.003212823916692287 -3.9375784623902255
1225 -0.0032156621804460884 -3.941027643065905 -0.003216475632507354 -3.9407949380227327
1226 -0.0032160339644178746 -3.944243677030323 -0.003216070798225701 -3.9440110088209583
1227 -0.0032137697446160017 -3.9474574467749393 -0.0032190742436796426 -3.947230083064638
1228 -0.003215641959104687 -3.9506730887340438 -0.0032162197050638495 -3.950446302769702
1229 -0.003215788898523897 -3.9538888776325676 -0.003215270640794188 -3.9536615734104963
1230 -0.0032152051921002568 -3.9571040828246677 -0.0032132807769812643 -3.9568748541874776
1231 -0.0032154923654161395 -3.9603195751900837 -0.003215658792760223 -3.960090512980238
1232 -0.0032158865476958455 -3.9635354617377794 -0.0032168001751415433 -3.9633073131553793
1233 -0.003219177876599133 -3.9667546396143787 -0.0032255402766168118 -3.966532853431996
1234 -0.0032153182779438793 -3.9699699578923227 -0.0032159012043848634 -3.969748754636381
1235 -0.003215676313266158 -3.973185634205589 -0.0032160831731744112 -3.9729648378095552
1236 -0.0032155111199244856 -3.9764011453255135 -0.003215152584016323 -3.9761799903935717
1237 -0.0032155119930393993 -3.979616657318553 -0.0032111802021972833 -3.979391170595769
1238 -0.003215703892055899 -3.9828323612106087 -0.0032157190376892685 -3.9826068896334585
1239 -0.003215562074910849 -3.9860479232855197 -0.0032161654089577496 -3.9858230550424163
1240 -0.0032158377580344677 -3.989263761043554 -0.003219390125013888 -3.98904244516743
1241 -0.003213078447151929 -3.992476839490706 -0.003217966970987618 -3.9922604121384175
1242 -0.0032153142848983405 -3.9956921537756047 -0.003215391677804291 -3.995475803816222
1243 -0.003215586312580854 -3.9989077400881854 -0.003215680574066937 -3.9986914843902888
1244 -0.003215633612126112 -4.002123373700312 -0.0032156846951693296 -4.001907169085458
1245 -0.003215412772260606 -4.0053387864725725 -0.0032155739259906112 -4.005122743011448
1246 -0.003214060643222183 -4.008552847115794 -0.0032235288992524145 -4.008346271910701
1247 -0.0032155688386410475 -4.011768415954435 -0.003214789472986013 -4.011561061383687
1248 -0.0032151613384485246 -4.014983577292884 -0.003215361468028277 -4.014776422851715
1249 -0.0032152805710211397 -4.018198857863905 -0.003215318254660815 -4.017991741106376
1250 -0.003215376939624548 -4.0214142348035296 -0.0032155587687157094 -4.021207299875091
1251 -0.0032151571358554065 -4.024629391939385 -0.0032151352846994997 -4.024422435159791
1252 -0.0032153568230569364 -4.027844748762442 -0.003215056809131056 -4.027637491968922
1253 -0.0032152884174138307 -4.031060037179856 -0.0032145459437742828 -4.030852037912696
1254 -0.0032154796179383995 -4.034275516797794 -0.003215149894822389 -4.034067187807519
1255 -0.0032150466344319285 -4.037490563432226 -0.003214907366782427 -4.037282095174302
1256 -0.003215764765627682 -4.040706328197854 -0.0032167285098694265 -4.040498823684171
1257 -0.0032140315626747904 -4.043920359760529 -0.0032242633053101597 -4.043723086989481
1258 -0.003215073689352721 -4.047135433449881 -0.0032149802427738905 -4.046938067232255
1259 -0.003215101582463831 -4.050350535032345 -0.003214942489285022 -4.05015300972154
1260 -0.0032153041334822773 -4.053565839165827 -0.003215438441839069 -4.053368448163379
1261 -0.0032151500810869036 -4.056780989246914 -0.0032151742954738436 -4.056583622458853
1262 -0.0032153535052202643 -4.059996342752135 -0.0032155690947547554 -4.059799191553608
1263 -0.003214995190501213 -4.0632113379426364 -0.0032140124356374146 -4.063013203989245
1264 -0.0032156430184841155 -4.06642698096112 -0.0032156552886590363 -4.066228859277904
1265 -0.0032145589939318597 -4.069641539955052 -0.00321280014468357 -4.069441659422587
1266 -0.0032152112922631203 -4.072856751247315 -0.003215140581596643 -4.072656800004184
1267 -0.003215181501582265 -4.0760719327488975 -0.0032149910693988204 -4.075871791073583
1268 -0.0032155762542970478 -4.079287509003194 -0.0032150867278687655 -4.079086877801451
1269 -0.0032153334585018458 -4.082502842461696 -0.003215742122847587 -4.082302619924299
1270 -0.003215217066463083 -4.085718059528159 -0.0032149161910638214 -4.085517536115363
1271 -0.0032181441434659063 -4.088936203671625 -0.003204948327038437 -4.0887224844424015
1272 -0.0032159407623112203 -4.092152144433936 -0.0032161516835913064 -4.091938636125993
1273 -0.003215611807536334 -4.0953677562414725 -0.003215608629398048 -4.095154244755391
1274 -0.003215390583500266 -4.098583146824973 -0.0032149202888831496 -4.098369165044274
1275 -0.003218046226538718 -4.101801193051512 -0.0032281410531140864 -4.101597306097388
1276 -0.003215296135749668 -4.105016489187261 -0.0032153998967260123 -4.104812705994115
1277 -0.0032154991757124664 -4.108231988362974 -0.003215261281002313 -4.108027967275117
1278 -0.003215388301759958 -4.111447376664733 -0.0032153404667042197 -4.111243307741821
1279 -0.0032155924709513783 -4.114662969135685 -0.003215917118359357 -4.11445922486018
1280 -0.0032153767184354364 -4.11787834585412 -0.003214477200526744 -4.117673702060707
1281 -0.0032154117245227097 -4.121093757578643 -0.003215178579557687 -4.120888880640265
1282 -0.0032155524124391375 -4.124309309991082 -0.0032148287165910004 -4.124103709356856
1283 -0.003215483599342406 -4.127524793590425 -0.0032153170905075967 -4.127319026447363
1284 -0.0032155266846530138 -4.130740320275078 -0.0032149480772204696 -4.1305339745245835
1285 -0.003215556498616934 -4.133955876773695 -0.0032158190966583788 -4.1337497936212415
1286 -0.0032181140268221498 -4.137173990800517 -0.0032257634797133506 -4.136975557100955
1287 -0.0032154078944586217 -4.140389398694976 -0.003214899357408285 -4.140190456458363
1288 -0.0032154244370758535 -4.143604823132051 -0.003215476265177131 -4.143405932723541
1289 -0.0032158882822841406 -4.146820711414335 -0.003216766903642565 -4.1466226996271836
1290 -0.003216174035333097 -4.150036885449668 -0.0032250955584459005 -4.14984779518563
1291 -0.003215161373373121 -4.153252046823042 -0.003216608345974237 -4.153064403531604
1292 -0.0032151727471500637 -4.1564672195701915 -0.0032153894077055155 -4.156279792939309
1293 -0.003215123515110463 -4.159682343085302 -0.003215261176228523 -4.1594950541155375
1294 -0.0032150519662536682 -4.162897395051555 -0.0032169766258448363 -4.162712030741383
1295 -0.0032116999733261763 -4.166109095024881 -0.00321770926238969 -4.165929740003772
1296 -0.003215378010645509 -4.169324473035527 -0.0032149726641364394 -4.169144712667909
1297 -0.003215139464009553 -4.172539612499536 -0.0032152179279364645 -4.172359930595845
1298 -0.0032151532010175287 -4.175754765700553 -0.0032151294057257474 -4.175575060001571
1299 -0.0032149267382919787 -4.178969692438845 -0.0032150378450751305 -4.178790097846647
1300 -0.003214935993310064 -4.1821846284321555 -0.003214552893768996 -4.182004650740415
1301 -0.003215729538351297 -4.185400357970507 -0.003215889004059136 -4.185220539744474
1302 -0.003215356695000082 -4.188615714665507 -0.003216392418835312 -4.1884369321633095
1303 -0.0032153299427591263 -4.191831044608266 -0.003215376811567694 -4.191652308974877
1304 -0.0032148978323675694 -4.1950459424406334 -0.0032147810910828412 -4.19486709006596
1305 -0.0032153196632862093 -4.1982612621039195 -0.003215338755398989 -4.198082428821359
1306 -0.003214971220586449 -4.201476233324506 -0.003215091256424785 -4.201297520077784
1307 -0.0032153045409359037 -4.2046915378654415 -0.003243860648944974 -4.204541380726729
1308 -0.0032147346413694323 -4.207906272506811 -0.0032145658391527832 -4.207755946565882
1309 -0.003214692359324545 -4.211120964866136 -0.0032145708566531537 -4.210970517422536
1310 -0.0032145787496119737 -4.214335543615747 -0.0032146319514140486 -4.214185149373949
1311 -0.00321460448903963 -4.217550148104787 -0.0032145118340849875 -4.2173996612080344
1312 -0.003214962943457067 -4.2207651110482445 -0.0032149537233635782 -4.220614614931398
1313 -0.003214635024778545 -4.223979746073023 -0.0032145998906344176 -4.223829214822032
1314 -0.003214819368440658 -4.227194565441463 -0.0032144453725777566 -4.22704366019461
1315 -0.003214819461572915 -4.230409384903036 -0.003214706480503082 -4.2302583666751135
1316 -0.003214803361333907 -4.23362418826437 -0.003214668028522283 -4.233473034703636
1317 -0.0032148794969543816 -4.236839067761324 -0.003215224435552955 -4.236688259139188
1318 -0.003214886353816837 -4.240053954115141 -0.0032081619021482764 -4.239896421041337
1319 -0.003215501119848341 -4.24326945523499 -0.0032164705102331937 -4.24311289155157
1320 -0.0032149418024346233 -4.246484397037425 -0.0032149493577890097 -4.246327840909359
1321 -0.003215100709348917 -4.249699497746774 -0.0032154220738448203 -4.249543262983204
1322 -0.003215134853962809 -4.252914632600737 -0.00321570805972442 -4.252758971042929
1323 -0.0032153517240658402 -4.256129984324803 -0.003216001146938652 -4.255974972189867
1324 -0.0032127934391610324 -4.259342777763964 -0.0032042750041000544 -4.259179247193967
1325 -0.0032155046239495276 -4.262558282387913 -0.0032157307607121764 -4.2623949779546795
1326 -0.0032152754487469793 -4.265773557836661 -0.0032153611187823116 -4.265610339073461
1327 -0.0032153361826203763 -4.268988894019281 -0.0032153700245544314 -4.2688257090980155
1328 -0.003215322713367641 -4.272204216732649 -0.0032151970081031322 -4.272040906106119
1329 -0.003215202142018825 -4.275419418874668 -0.00321515240939334 -4.275256058515512
1330 -0.003215184377040714 -4.278634603251708 -0.0032151062274351715 -4.278471164742947
1331 -0.0032157320994883774 -4.281850335351197 -0.003215641435235739 -4.2816868061781825
1332 -0.0032153294421732427 -4.28506566479337 -0.003215192968491465 -4.284901999146674
1333 -0.003215421608183533 -4.288281086401554 -0.003215387009549886 -4.288117386156224
1334 -0.0032153541571460663 -4.2914964405587 -0.003216315316967666 -4.291333701473191
1335 -0.0032156133092939854 -4.294712053867994 -0.0032141605392098428 -4.294547862012402
1336 -0.0032155098393559455 -4.29792756370735 -0.0032152702333405614 -4.297763132245742
1337 -0.0032157206791453064 -4.301143284386495 -0.003215456404723227 -4.300978588650465
1338 -0.003215439710766077 -4.304358724097262 -0.0032168437261134385 -4.304195432376578
1339 -0.0032156196655705573 -4.307574343762832 -0.003215897677000612 -4.307411330053578
1340 -0.0032154951943084596 -4.310789838957141 -0.0032145109842531385 -4.310625841037831
1341 -0.0032151913503184913 -4.3140050303074595 -0.003216962132137269 -4.313842803169969
1342 -0.003211390937212855 -4.317216421244672 -0.003224071499425918 -4.317066874669395
1343 -0.003214941953774542 -4.320431363198447 -0.0032158351154066623 -4.320282709784802
1344 -0.0032149068429134786 -4.32364627004136 -0.0032150856452062724 -4.323497795430009
1345 -0.0032150512095540764 -4.326861321250914 -0.00321496237302199 -4.326712757803031
1346 -0.0032150255749002097 -4.330076346825814 -0.003215079067740589 -4.329927836870771
1347 -0.0032151899416930974 -4.333291536767508 -0.0032151306048035623 -4.333142967475575
1348 -0.003219927311874926 -4.336511464079383 -0.003243502031546086 -4.336386469507121
1349 -0.0032143715769052507 -4.339725835656288 -0.0032142427051439883 -4.339600712212265
1350 -0.0032145485281944277 -4.342940384184482 -0.0032145888777449726 -4.34281530109001
1351 -0.003214727295562625 -4.346155111480044 -0.0032146201469004155 -4.3460299212369105
1352 -0.0032147144433110953 -4.349369825923356 -0.003214586281683296 -4.349244507518594
1353 -0.0032147875055670736 -4.352584613428923 -0.003214859636500478 -4.352459367155094
1354 -0.0032147121033631264 -4.355799325532286 -0.0032147432677447794 -4.355674110422839
1355 -0.0032144436496309935 -4.359013769181916 -0.0032142673851922156 -4.358888377808031
1356 -0.0032149607664905488 -4.362228729948407 -0.0032151830731891097 -4.362103560881221
1357 -0.0032146868761628866 -4.3654434168245695 -0.003214431181550026 -4.365317992062771
1358 -0.003214907052461058 -4.368658323877031 -0.003214806248433888 -4.368532798311205
1359 -0.003214753628708422 -4.3718730775057395 -0.003213880758266896 -4.371746679069472
1360 -0.003215064946562052 -4.375088142452301 -0.003214954596478492 -4.37496163366595
1361 -0.00321483111474663 -4.378302973567048 -0.003215354518033564 -4.378176988183983
1362 -0.0032150542829185724 -4.381518027849967 -0.0032197619555518033 -4.381396750139535
1363 -0.003215160919353366 -4.38473318876932 -0.0032135249814018605 -4.384610275120937
1364 -0.0032149098347872495 -4.387948098604107 -0.003214526071678847 -4.3878248011926155
1365 -0.003215587709564716 -4.391163686313671 -0.0032184237614274027 -4.391043224954043
1366 -0.0032151996274478734 -4.394378885941119 -0.003213952633086592 -4.3942571775871295
1367 -0.0032152075436897576 -4.397594093484809 -0.00321908452315256 -4.397476262110282
1368 -0.0032154554966837166 -4.400809548981493 -0.003212853206787258 -4.4006891153170695
1369 -0.0032149742706678807 -4.40402452325216 -0.0032151977880857884 -4.403904313105155
1370 -0.00321498530684039 -4.407239508559001 -0.0032147659105248748 -4.40711907901568
1371 -0.0032227337011136114 -4.410462242260114 -0.0032478009583428503 -4.410366879974023
1372 -0.003213971690274775 -4.413676213950389 -0.003214225370902568 -4.413581105344925
1373 -0.003214538493193686 -4.4168907524435825 -0.0032145553734153507 -4.416795660718341
1374 -0.0032145696226507426 -4.420105322066234 -0.0032144382130354643 -4.420010098931376
1375 -0.0032144330092705787 -4.423319755075505 -0.0032143782009370625 -4.4232244771323135
1376 -0.003214705048594624 -4.426534460124099 -0.0032148863072507085 -4.426439363439564
1377 -0.00321480002021417 -4.429749260144313 -0.0032149060862138867 -4.429654269525778
1378 -0.0032146761077456176 -4.432963936252059 -0.0032146453741006553 -4.4328689148998786
1379 -0.0032147511257790027 -4.436178687377838 -0.003214684303384274 -4.436083599203263
1380 -0.0032147209160029886 -4.439393408293841 -0.0032150453655049203 -4.439298644568768
1381 -0.0032148043857887386 -4.44260821267963 -0.0032148159225471318 -4.442513460491315
1382 -0.0032148619298823177 -4.445823074609512 -0.0032148871454410256 -4.445728347636757
1383 -0.003214741649571806 -4.449037816259084 -0.0032148559810593726 -4.448943203617816
1384 -0.0032151829451322555 -4.452252999204216 -0.0032145590288564564 -4.452157762646673
1385 -0.0032148522441275418 -4.4554678514483435 -0.0032150415936484933 -4.455372804240321
1386 -0.0032151505583897233 -4.458683002006733 -0.0032153740292415025 -4.458588178269562
1387 -0.003214702510740608 -4.461897704517474 -0.003214923432096839 -4.461803101701659
1388 -0.0032148070866242053 -4.465112511604098 -0.0032147401361726224 -4.465017841837832
1389 -0.0032151586026884617 -4.4683276702067865 -0.003214715071953833 -4.468232556909785
1390 -0.003215830749832094 -4.471543500956619 -0.0032139500021003188 -4.471446506911886
1391 -0.003214827075134963 -4.474758328031754 -0.003214483382180333 -4.474660990294066
1392 -0.0032168781966902316 -4.477975206228445 -0.0032106134458445013 -4.477871603739911
1393 -0.003214867098722607 -4.481190073327167 -0.0032150650164112448 -4.481086668756322
1394 -0.0032152058905921877 -4.48440527921776 -0.0032160670845769344 -4.484302735840899
1395 -0.0032154048094525933 -4.487620684027212 -0.0032146708108484745 -4.487517406651747
1396 -0.0032151238527148964 -4.490835807879927 -0.0032163384719751777 -4.490733745123722
1397 -0.003215168172027916 -4.494050976051955 -0.0032142122625373306 -4.4939479573862595
1398 -0.0032149191945791246 -4.497265895246534 -0.0032169111538678406 -4.4971648685401275
1399 -0.0032152065192349254 -4.500481101765769 -0.0032164943404495716 -4.500381362880577
1400 -0.0032161172130145133 -4.503697218978783 -0.003211238933727145 -4.503592601814304
1401 -0.003215302329044789 -4.506912521307828 -0.003215537860523909 -4.5068081396748285
1402 -0.0032133471104316413 -4.5101258684182595 -0.0032165768672712146 -4.5100247165421
1403 -0.0032150948187336325 -4.513340963236993 -0.0032143003423698246 -4.513239016884469
1404 -0.003215010860003531 -4.516555974096996 -0.0032151380204595626 -4.516454154904929
1405 -0.003215314692351967 -4.519771288789348 -0.0032151724211871625 -4.519669327326117
1406 -0.003215034259483218 -4.522986323048832 -0.0032215850660577416 -4.522890912392175
1407 -0.0032150828861631452 -4.526201405934994 -0.003214672300964594 -4.5261055846931395
1408 -0.003215304506011307 -4.529416710441006 -0.00321506472537294 -4.529320649418512
1409 -0.003215251304209232 -4.532631961745215 -0.0032153691281564534 -4.5325360185466685
1410 -0.0032147258636541663 -4.53584668760887 -0.003216125280596316 -4.535752143827265
1411 -0.0032150168670341374 -4.539061704475904 -0.0032148995669558644 -4.538967043394221
1412 -0.003214989323168993 -4.542276693799073 -0.0032142668613232674 -4.542181310255544
1413 -0.003215142444241792 -4.545491836243315 -0.0032219339977018536 -4.545403244253246
1414 -0.003214987844694406 -4.5487068240880095 -0.0032150666578672827 -4.548618310911114
1415 -0.003215033037122339 -4.551921857125132 -0.0032150715007446705 -4.551833382411859
1416 -0.003215290862135589 -4.555137147987267 -0.0032154443324543536 -4.555048826744313
1417 -0.0032150678453035653 -4.558352215832571 -0.0032148947357200086 -4.558263721480033
1418 -0.003215307404752821 -4.561567523237324 -0.003213973343372345 -4.561477694823406
1419 -0.0032149931765161456 -4.56478251641384 -0.003215379931498319 -4.564693074754905
1420 -0.003215167683083564 -4.567997684096923 -0.0032150607323274015 -4.567908135487232
1421 -0.00321530430810526 -4.571212988405028 -0.003216205385979265 -4.571124340873212
1422 -0.003216333582531661 -4.57442932198756 -0.0032140599796548486 -4.5743384008528665
1423 -0.0032150781597010793 -4.5776444001472605 -0.0032152866828255356 -4.577553687535692
1424 -0.0032152866944670675 -4.580859686841728 -0.003215195762459189 -4.580768883298152
1425 -0.0032143479096703232 -4.584074034751398 -0.0032265117391943932 -4.583995395037347
1426 -0.0032148352358490227 -4.587288869987248 -0.003214636538177729 -4.587210031575524
1427 -0.0032148720347322524 -4.59050374202198 -0.0032149842008948326 -4.590425015776419
1428 -0.0032152295345440505 -4.593718971556524 -0.0032150397193618117 -4.593640055495781
1429 -0.0032142294687218962 -4.596933201025246 -0.003214832628145814 -4.596854888123927
1430 -0.003214508492965251 -4.600147709518211 -0.003217862674500793 -4.600072750798428
1431 -0.003214933583512902 -4.603362643101724 -0.003215400443878025 -4.603288151242306
1432 -0.0032148067955859007 -4.606577449897309 -0.003214856004342437 -4.606503007246649
1433 -0.0032155204215087 -4.609792970318818 -0.0032129791914485397 -4.609715986438097
1434 -0.003215289243962616 -4.613008259562781 -0.0032139007817022502 -4.612929887219799
1435 -0.003215316100977361 -4.616223575663758 -0.0032151135499589147 -4.616145000769758
1436 -0.0032149641774594784 -4.619438539841218 -0.0032121241907589137 -4.6193571249605165
1437 -0.0032173409475944937 -4.6226558807888125 -0.0032003491185605528 -4.622557474079077
1438 -0.003215852694120258 -4.625871733482933 -0.0032157610752619804 -4.625773235154339
1439 -0.003215436707250774 -4.629087170190184 -0.0032157888752408327 -4.62898902402958
1440 -0.0032155295019038023 -4.6323026996920875 -0.003215613740030676 -4.63220463776961
1441 -0.0032155417604371904 -4.635518241452525 -0.0032152398489415646 -4.635419877618552
1442 -0.0032152585801668463 -4.638733500032692 -0.003215729654766619 -4.638635607273319
1443 -0.0032157124602235853 -4.641949212492915 -0.00321588785154745 -4.641851495124866
1444 -0.0032162735471501945 -4.6451654860400655 -0.0032130351988598703 -4.645064530323726
1445 -0.0032153362408280373 -4.6483808222808936 -0.0032175639877095818 -4.648282094311435
1446 -0.003215396695304662 -4.651596218976199 -0.0032149618840776385 -4.651497056195513
1447 -0.003215412353165448 -4.654811631329364 -0.0032153002684935927 -4.654712356464007
1448 -0.003216014336794615 -4.658027645666159 -0.003217461588792503 -4.657929818052799
1449 -0.0032157633337192237 -4.661243408999878 -0.00321327653946355 -4.661143094592263
1450 -0.0032199421664699914 -4.664463351166348 -0.0032279345439746978 -4.6643710291362375
1451 -0.0032152817700989546 -4.667678632936447 -0.0032149557024240493 -4.667585984838661
1452 -0.0032150343409739434 -4.67089366727742 -0.0032170278718695045 -4.670803012710531
1453 -0.0032157385838218035 -4.674109405861242 -0.003212524554692209 -4.674015537265223
1454 -0.0032153510372154416 -4.677324756898457 -0.0032161647686734796 -4.677231702033897
1455 -0.003215707594063133 -4.680540464492521 -0.003216075792443007 -4.680447777826339
1456 -0.0032153509906493126 -4.6837558154831695 -0.003213524795137346 -4.683661302621477
1457 -0.003215527767315507 -4.686971343250485 -0.003215706965420395 -4.6868770095868975
1458 -0.0032155934954062105 -4.690186936745891 -0.00321538777789101 -4.690092397364788
1459 -0.003215316077694297 -4.693402252823586 -0.003215819504112005 -4.6933082168689
1460 -0.0032210293342359365 -4.696623282157822 -0.0032074230955913665 -4.696515639964491
1461 -0.0032160519040189683 -4.699839334061841 -0.0032157064764760435 -4.699731346440967
1462 -0.003215829632245004 -4.703055163694086 -0.0032158312969841063 -4.7029471777379515
1463 -0.0032159389811567962 -4.706271102675243 -0.003216166142374277 -4.706163343880326
1464 -0.003215731482487172 -4.70948683415773 -0.003215714357793331 -4.709379058238119
1465 -0.0032155376975424588 -4.712702371855272 -0.003215434111189097 -4.712594492349308
1466 -0.0032157993759028614 -4.715918171231175 -0.0032159076421521605 -4.715810399991461
1467 -0.0032157855108380317 -4.719133956742013 -0.0032158972579054536 -4.719026297249366
1468 -0.003215710003860295 -4.722349666745873 -0.0032156637869775297 -4.722241961036343
1469 -0.0032156901783309878 -4.725565356924204 -0.0032156572677195074 -4.725457618304063
1470 -0.003215539001394063 -4.728780895925598 -0.0032152153784409166 -4.728672833682504
1471 -0.0032154454849660395 -4.731996341410564 -0.0032107479171827437 -4.7318835815996865
1472 -0.0032152819097973407 -4.735211623320362 -0.0032157479436136782 -4.7350993295433
1473 -0.003216009377501905 -4.738427632697864 -0.0032160822534933685 -4.738315411796793
1474 -0.003215617802925408 -4.741643250500789 -0.0032155497814528645 -4.741530961578246
1475 -0.0032159509137272835 -4.744859201414516 -0.00321594417328015 -4.744746905751526
1476 -0.003215921693481505 -4.748075123107998 -0.0032165019772946836 -4.747963407728821
1477 -0.0032123458106070755 -4.751287468918605 -0.003226420492865145 -4.751189828221686
1478 -0.0032156256726011633 -4.754503094591206 -0.0032156869769096375 -4.754405515198596
1479 -0.003215346287470311 -4.757718440878676 -0.003215323167387396 -4.757620838365983
1480 -0.0032154810149222614 -4.760933921893598 -0.0032155288150534033 -4.760836367181036
1481 -0.0032152378465980292 -4.764149159740197 -0.0032151902094483377 -4.764051557390484
1482 -0.0032156022964045404 -4.7673647620366015 -0.0032155037741176786 -4.767267061164602
1483 -0.003215527581050992 -4.770580289617652 -0.0032153687323443593 -4.770482429896946
1484 -0.0032154817134141924 -4.773795771331066 -0.0032155940076336264 -4.773698023904579
1485 -0.00321537631098181 -4.777011147642048 -0.003215338138397783 -4.776913362042977
1486 -0.003215340571478009 -4.7802264882135255 -0.0032159175490960477 -4.780129279592074
1487 -0.0032154175220057367 -4.783441905735531 -0.003215071791782975 -4.783344351383857
1488 -0.0032168333418667316 -4.786658739077398 -0.0032187547418288886 -4.786563106125685
1489 -0.0032159257563762365 -4.789874664833774 -0.0032153538079001008 -4.7897784599335855
1490 -0.0032156579312868417 -4.793090322765061 -0.0032157459761947395 -4.79299420590978
1491 -0.003215395356528461 -4.79630571812159 -0.003214929148089141 -4.796209135057869
1492 -0.0032156366971321402 -4.799521354818722 -0.0032171224127523603 -4.799426257470621
1493 -0.003216937032993883 -4.802738291851716 -0.003205174719914794 -4.802631432190536
1494 -0.0032155379420146348 -4.80595382979373 -0.003215261793229729 -4.805846693983765
1495 -0.003215765184722841 -4.809169594978453 -0.0032157672103494406 -4.809062461194115
1496 -0.003215830586850643 -4.812385425565304 -0.0032158698071725667 -4.812278331001288
1497 -0.0032156384550035 -4.815601064020307 -0.003215451946016401 -4.815493782947304
1498 -0.0032154920045286417 -4.818816556024836 -0.0032154279062524436 -4.818709210853557
1499 -0.003215579141397029 -4.822032135166233 -0.0032156050205230714 -4.82192481587408
1500 -0.0032157620997168125 -4.82524789726595 -0.0032157536363229154 -4.8251405695104035
1501 -0.003215893846936524 -4.8284637911128865 -0.0032158426707610487 -4.828356412181164
1502 -0.003215698106214404 -4.831679489219101 -0.0032158047310076655 -4.831572216912172
1503 -0.0032148582278750835 -4.834894347446976 -0.0032069589244201778 -4.834779175836593
1504 -0.003215991146862507 -4.838110338593839 -0.003216401964891702 -4.837995577801484
1505 -0.003215903812088072 -4.841326242405927 -0.0032158935791812837 -4.8412114713806655
1506 -0.0032157938578166066 -4.844542036263744 -0.0032158309826627375 -4.844427302363329
1507 -0.0032159480382688344 -4.847757984302013 -0.0032154738786630333 -4.847642776241992
1508 -0.0032157144858501853 -4.850973698787863 -0.003217447514180094 -4.850860223756172
1509 -0.0032164376811124385 -4.854190136468976 -0.00321779940277338 -4.854078023158945
1510 -0.0032160204253159465 -4.8574061568942914 -0.0032154549146071075 -4.857293478073553
1511 -0.003215805720537901 -4.86062196261483 -0.003216607542708516 -4.860510085616261
1512 -0.003215370397083461 -4.863837333011913 -0.003208838519640267 -4.863718924135902
1513 -0.0032161125680431725 -4.867053445579956 -0.003216555865947157 -4.866935480001849
1514 -0.0032158806920051576 -4.870269326271962 -0.0032159529509954154 -4.870151432952844
1515 -0.003215779026504606 -4.8734851052984665 -0.0032155781518667936 -4.873367011104711
1516 -0.0032156456261873247 -4.876700750924654 -0.003215618571266532 -4.876582629675977
1517 -0.003215789468958974 -4.879916540393612 -0.003215863893274218 -4.879798493569251
1518 -0.0032144379219971597 -4.883130978315609 -0.0032172574894502757 -4.883015751058702
1519 -0.0032157659879885614 -4.886346744303598 -0.0032149543170817197 -4.886230705375784
1520 -0.0032155285589396954 -4.889562272862538 -0.003216203930787742 -4.889446909306572
1521 -0.003215858701150864 -4.892778131563689 -0.0032141132047399878 -4.892661022511311
1522 -0.0032169750658795236 -4.895995106629568 -0.003217618155758828 -4.89587864066707
1523 -0.0032168255653232335 -4.899211932194891 -0.003221769304946065 -4.899100409972016
1524 -0.003215460584033281 -4.902427392778924 -0.003216636378783733 -4.9023170463508
1525 -0.003215544519480318 -4.9056429372984045 -0.0032154958928003905 -4.9055325422436
1526 -0.003215763787738979 -4.908858701086143 -0.0032158969552256167 -4.908748439198826
1527 -0.003215450397692621 -4.912074151483836 -0.0032154862070456146 -4.911963925405871
1528 -0.00321573227411136 -4.915289883757947 -0.0032121740514412522 -4.915176099457312
1529 -0.0032156286179088056 -4.918505512375856 -0.003215584217105061 -4.918391683674417
1530 -0.0032156769186258314 -4.921721189294482 -0.0032159303198568525 -4.921607613994274
1531 -0.003215934324543923 -4.924937123619026 -0.003217014716938138 -4.924824628711212
1532 -0.0032144671422429383 -4.928151590761269 -0.0032164912088774146 -4.928041119920089
1533 -0.003215673693921417 -4.93136726445519 -0.0032149078440852465 -4.931256027764174
1534 -0.003215590480249375 -4.93458285493544 -0.0032156961038708686 -4.934471723868045
1535 -0.0032157043810002507 -4.93779855931644 -0.003213163395412266 -4.937684887263457
1536 -0.0032158900983631613 -4.941014449414803 -0.0032153005013242364 -4.940900187764782
1537 -0.0032155945664271712 -4.94423004398123 -0.0032158710993826388 -4.944116058864164
1538 -0.003216092602815479 -4.947446136584046 -0.0032206803327426313 -4.947336739196907
1539 -0.003215838980395347 -4.950661975564441 -0.0032164499629288913 -4.950553189159836
1540 -0.003215488814748824 -4.95387746437919 -0.0032166574499569835 -4.953769846609793
1541 -0.0032154678483493626 -4.957092932227539 -0.003215370886027813 -4.956985217495821
1542 -0.003215015213936567 -4.960307947441476 -0.003213903831783682 -4.960199121327604
1543 -0.0032154876855202017 -4.963523435126996 -0.0032154160202480853 -4.963414537347853
1544 -0.0032154485466890036 -4.966738883673685 -0.0032157469308003784 -4.966630284278653
1545 -0.0032137833768501878 -4.969952667050535 -0.003213876986410469 -4.969844161265064
1546 -0.0032150989049114288 -4.973167765955447 -0.0032149740145541728 -4.973059135279618
1547 -0.0032154013169929385 -4.97638316727244 -0.003215991088654846 -4.9762751263682725
1548 -0.003215540782548487 -4.979598708054988 -0.0032153050415217876 -4.979490431409794
1549 -0.003215430013369769 -4.982814138068358 -0.0032222212641499935 -4.9827126526739445
1550 -0.003215664788149297 -4.986029802856507 -0.0032144226948730647 -4.985927075368817
1551 -0.0032155453227460384 -4.989245348179253 -0.0032155252061784267 -4.989142600574995
1552 -0.0032154898159205913 -4.992460837995173 -0.00321557983988896 -4.992358180414884
1553 -0.003215620573610067 -4.995676458568783 -0.0032155113527551293 -4.995573691767639
1554 -0.003215361014008522 -4.998891819582792 -0.003215215657837689 -4.998788907425476
1555 -0.003215431375429034 -5.002107250958221 -0.003214390599168837 -5.002003298024645
1556 -0.0032156097353436054 -5.005322860693565 -0.003215947526041418 -5.005219245550687
1557 -0.0032152928528375925 -5.008538153546403 -0.003216908127069473 -5.008436153677756
1558 -0.003215461107902229 -5.011753614654305 -0.0032151325023733078 -5.01165128618013
1559 -0.003215141163673252 -5.0149687558179785 -0.0032144762808457017 -5.014865762460976
1560 -0.003215543634723872 -5.018184299452702 -0.003215508011635393 -5.018081270472611
1561 -0.0032154547050595285 -5.021399754157762 -0.0032145891105756163 -5.021295859583186
1562 -0.0032154848100617527 -5.024615238967823 -0.003215309220831841 -5.024511168804018
1563 -0.003215187950991094 -5.027830426918814 -0.003218684566672891 -5.027729853370691
1564 -0.0032151898951269684 -5.031045616813941 -0.0032161536044441165 -5.030946006975135
1565 -0.003215306659694761 -5.034260923473636 -0.003215198218822479 -5.034161205193958
1566 -0.0032154903979972004 -5.037476413871633 -0.0032151450868695974 -5.0373763502808275
1567 -0.003215368278324604 -5.040691782149957 -0.00321595948189497 -5.040592309762722
1568 -0.003215743601322174 -5.043907525751279 -0.003216390195302665 -5.043808699958025
1569 -0.003214520076289773 -5.047122045827568 -0.003205986157990992 -5.047014686116016
1570 -0.0032155570574104787 -5.050337602884979 -0.003216073091607541 -5.050230759207624
1571 -0.00321558351861313 -5.053553186403592 -0.003215647744946182 -5.05344640695257
1572 -0.0032153990236110986 -5.0567685854272035 -0.0032153915730305017 -5.056661798525601
1573 -0.003215710795484483 -5.059984296222688 -0.003215478826314211 -5.059877277351916
1574 -0.0032157562440261246 -5.063200052466715 -0.0032158495974726974 -5.063093126949388
1575 -0.0032158085028640925 -5.066415860969578 -0.0032152576255612074 -5.066308384574949
1576 -0.00321511491201818 -5.069630975881597 -0.0032133952947333453 -5.0695217798696826
1577 -0.0032157741487026216 -5.072846750030299 -0.003215734229888767 -5.072737514099571
1578 -0.0032156011438928545 -5.076062351174192 -0.0032156374072656035 -5.075953151506837
1579 -0.003215829830151051 -5.0792781810043435 -0.0032158682704903187 -5.079169019777327
1580 -0.0032155448920093478 -5.082493725896353 -0.0032150122337043286 -5.082384032011031
1581 -0.0032157993875443934 -5.085709525283898 -0.0032159846159629524 -5.085600016626994
1582 -0.003215704008471221 -5.088925229292369 -0.0032158317044377327 -5.088815848331432
1583 -0.003215579560492188 -5.092140808852861 -0.0032154225395061077 -5.0920312708709385
1584 -0.0032158363377675415 -5.095356645190629 -0.0032156400848180056 -5.0952469109557565
1585 -0.003217199561186135 -5.098573844751815 -0.0032220892840996384 -5.098469000239856
1586 -0.003215870715212077 -5.101789715467027 -0.003215504519175738 -5.101684504759032
1587 -0.0032156119705177844 -5.105005327437545 -0.0032153162406757473 -5.104899820999707
1588 -0.0032154837739653886 -5.108220811211511 -0.0032154023530893026 -5.108115223352796
1589 -0.0032143048360012473 -5.111435116047512 -0.0032127399113960563 -5.111327963264192
1590 -0.0032144929049536587 -5.114649608952466 -0.0032126713427715003 -5.114540634606963
1591 -0.00321581088937819 -5.117865419841844 -0.0032159138703718782 -5.1177565484773355
1592 -0.0032156024011783303 -5.121081022243023 -0.003215866815298796 -5.120972415292634
1593 -0.0032156941015273333 -5.12429671634455 -0.003216075839009136 -5.124188491131643
1594 -0.0032154424232430758 -5.127512158767793 -0.0032141417381353677 -5.127402632869779
1595 -0.0032154841697774827 -5.13072764293757 -0.003216217749286443 -5.130618850619065
1596 -0.0032162786927074196 -5.133943921630277 -0.0032286556088365614 -5.133847506227902
1597 -0.0032151093473657966 -5.137159030977643 -0.0032151929917745292 -5.137062699219676
1598 -0.0032152835046872497 -5.14037431448233 -0.0032149455160833894 -5.140277644735759
1599 -0.003215388162061572 -5.143589702644392 -0.0032159224152565 -5.143493567151015
1600 -0.0032149646314792333 -5.146804667275871 -0.0032175953732803465 -5.146711162524296
1601 -0.0032153259962797165 -5.150019993272151 -0.0032151742721907794 -5.1499263367964865
1602 -0.003215478383935988 -5.153235471656087 -0.0032152100233361126 -5.153141546819823
1603 -0.0032157441368326546 -5.15645121579292 -0.003216017654631287 -5.156357564474455
1604 -0.0032153598847799005 -5.1596665756777 -0.003215545101556927 -5.159573109576011
1605 -0.003215217497199774 -5.1628817931749 -0.0032167814671993254 -5.162789891043211
1606 -0.003215582447592169 -5.166097375622492 -0.003215767373330891 -5.166005658416542
1607 -0.003215028205886483 -5.169312403828378 -0.00321534393588081 -5.1692210023524225
1608 -0.0032156681059859692 -5.172528071934364 -0.003215083258692175 -5.172436085611115
1609 -0.0032177043496631084 -5.175745776284027 -0.003225090482737869 -5.175661176093853
1610 -0.0032152664265595377 -5.178961042710587 -0.0032155416440218685 -5.178876717737875
1611 -0.0032151838415302334 -5.182176226552118 -0.0032150564482435586 -5.1820917741861185
1612 -0.0032151082879863678 -5.185391334840104 -0.003215050895232707 -5.185306825081351
1613 -0.003215394727885723 -5.18860672956799 -0.0032155713881365953 -5.188522396469488
1614 -0.0032152556115761398 -5.191821985179566 -0.003215206053573638 -5.1917376025230615
1615 -0.003215211851056665 -5.195037197030623 -0.003215481177903712 -5.194953083700965
1616 -0.003215918829664588 -5.198253115860288 -0.0032092987443320454 -5.198162382445298
1617 -0.00321589030791074 -5.201469006168199 -0.0032150476123206317 -5.201377430057618
1618 -0.0032152413274161517 -5.2046842474956145 -0.0032150294864550233 -5.204592459544073
1619 -0.003215337754227221 -5.207899585249842 -0.0032127789920195935 -5.207805238536093
1620 -0.0032154439482837915 -5.211115029198125 -0.0032154696993529795 -5.211020708235446
1621 -0.003215411596465856 -5.214330440794591 -0.003215131815522909 -5.214235840050969
1622 -0.0032156736007891594 -5.217546114395381 -0.003215012478176504 -5.217450852529145
1623 -0.003215761505998671 -5.220761875901379 -0.0032069929176941512 -5.22065784544684
1624 -0.003215873567387462 -5.223977749468767 -0.00321575520792976 -5.22387360065477
1625 -0.00321590177481994 -5.227193651243587 -0.0032161362352780996 -5.227089736890048
1626 -0.003216000332031399 -5.230409651575618 -0.0032158883986994624 -5.230305625288747
1627 -0.003215662785805762 -5.233625314361424 -0.0032158906338736414 -5.233521515922621
1628 -0.00321577760623768 -5.236841091967662 -0.0032163077034056188 -5.236737823626027
1629 -0.003215470747090876 -5.240056562714753 -0.003212972264736891 -5.239950795890763
1630 -0.0032158527756109834 -5.243272415490364 -0.0032157192821614445 -5.243166515172925
1631 -0.00321541401790455 -5.246487829508268 -0.0032165047712624075 -5.246383019944187
1632 -0.0032151702791452406 -5.249702999787414 -0.0032229538774117827 -5.249605973821599
1633 -0.0032153601641766727 -5.2529183599515905 -0.0032148469355888663 -5.252820820757188
1634 -0.0032156905275769533 -5.256134050479168 -0.003216034732758999 -5.256036855489947
1635 -0.0032155223074369133 -5.259349572786605 -0.0032146397628821433 -5.25925149525283
1636 -0.0032159364665858446 -5.262565509253191 -0.0032173335901461543 -5.262468828842976
1637 -0.0032157074310816824 -5.265781216684273 -0.0032165429554879667 -5.2656853717984635
1638 -0.0032161570154130457 -5.268997373699686 -0.0032149615581147373 -5.268900333356578
1639 -0.0032155701075680552 -5.272212943807254 -0.0032197055406868458 -5.272120038897265
1640 -0.0032156081055291 -5.275428551912784 -0.003215758374426514 -5.275335797271691
1641 -0.0032152827829122544 -5.278643834695696 -0.0032154682208783924 -5.2785512654925695
1642 -0.003215532412286848 -5.281859367107983 -0.0032148767146281897 -5.281766142207197
1643 -0.003215349989477545 -5.28507471709746 -0.003213016933295876 -5.2849791591404935
1644 -0.0032154035521671175 -5.288290120649627 -0.003215079731307924 -5.288194238871801
1645 -0.0032153497566469015 -5.291505470406274 -0.0032157051959075035 -5.291409944067709
1646 -0.0032153739710338415 -5.2947208443773075 -0.0032160906470380724 -5.294626034714748
1647 -0.003214781067799777 -5.297935625445107 -0.003213127877097577 -5.2978391625918455
1648 -0.0032154660671949386 -5.301151091512302 -0.0032151740160770714 -5.301054336607923
1649 -0.003215141175314784 -5.304366232687617 -0.0032139587914571167 -5.30426829539938
1650 -0.003216421219985932 -5.307582653907603 -0.0032186622032895685 -5.30748695760267
1651 -0.0032151325256563725 -5.310797786433259 -0.003215926233679056 -5.310702883836349
1652 -0.0032159577822312713 -5.31401374421549 -0.003215607174206525 -5.313918491010556
1653 -0.003215321502648294 -5.317229065718139 -0.003214582474902272 -5.317133073485458
1654 -0.003216354094911367 -5.32044541981305 -0.0032130192150361834 -5.320346092700494
1655 -0.003215660131536424 -5.3236610799445865 -0.0032145607867278157 -5.323560653487222
1656 -0.003214748331811279 -5.326875828276398 -0.0032172803301364185 -5.326777933817358
1657 -0.0032156379893422127 -5.33009146626574 -0.0032156828441657127 -5.3299936166615245
1658 -0.003215473610907793 -5.333306939876648 -0.0032155838678590955 -5.333209200529383
1659 -0.0032157098059542475 -5.336522649682602 -0.0032158032176084817 -5.336425003746992
1660 -0.0032156048808246853 -5.339738254563427 -0.003215428919065744 -5.339640432666058
1661 -0.003216397447977215 -5.342954652011404 -0.003214585524983704 -5.342855018191042
1662 -0.003215950168669224 -5.346170602180073 -0.0032150760060176255 -5.346070094197059
1663 -0.0032120559830218554 -5.349382658163095 -0.003202192613389343 -5.349272286810448
1664 -0.0032159419264644385 -5.35259860008956 -0.0032159090624190867 -5.352488195872867
1665 -0.003216096293181181 -5.355814696382741 -0.0032161003910005093 -5.355704296263868
1666 -0.0032159210881218315 -5.3590306174708635 -0.0032158938818611206 -5.358920190145729
1667 -0.003215941635426134 -5.36224655910629 -0.003215447079855949 -5.362135637225585
1668 -0.0032156115164980294 -5.365462170622788 -0.003219430719036609 -5.365355067944622
1669 -0.0032154299318790437 -5.368677600554667 -0.003214838996063918 -5.368569906940685
1670 -0.003215803601779044 -5.371893404156446 -0.0032158127636648715 -5.37178571970435
1671 -0.0032160991569980977 -5.375109503313444 -0.003216102346777916 -5.375001822051129
1672 -0.003215582820121199 -5.378325086133565 -0.003215434728190303 -5.378217256779319
1673 -0.003215802600607276 -5.381540888734173 -0.003215833229478449 -5.381433090008797
1674 -0.0032156627741642295 -5.384756551508337 -0.003215500479564071 -5.384648590488362
1675 -0.0032156712259165943 -5.387972222734254 -0.00321553370449692 -5.387864124192858
1676 -0.003215911681763828 -5.3911881344160175 -0.003215778630692512 -5.3910799028235505
1677 -0.0032157344045117497 -5.394403868820529 -0.0032161551178433003 -5.394296057941394
1678 -0.0032159546040929853 -5.3976198234246215 -0.003215619793627411 -5.397511677735021
1679 -0.003214633197057992 -5.40083445662168 -0.0032182996859773994 -5.4007299774209985
1680 -0.0032156133907847106 -5.404050070012464 -0.003215338697191328 -5.40394531611819
1681 -0.003215695428662002 -5.407265765441126 -0.0032156611792743205 -5.407160977297464
1682 -0.003215747140347958 -5.410481512581474 -0.003215673519298434 -5.410376650816762
1683 -0.0032158882007934154 -5.413697400782268 -0.003216358530335128 -5.413593009347097
1684 -0.003215946175623685 -5.416913346957892 -0.0032120807096362113 -5.416805090056733
1685 -0.0032161269802600144 -5.420129473938152 -0.0032158573158085346 -5.420020947372541
1686 -0.0032156615983694793 -5.423345135536522 -0.003215928515419364 -5.4232368758879606
1687 -0.0032158831250853836 -5.426561018661607 -0.0032158806920051576 -5.426452756579966
1688 -0.0032160081318579614 -5.429777026793465 -0.0032155640539713202 -5.429668320633938
1689 -0.003216074430383742 -5.432993101223849 -0.003216118470299989 -5.432884439104238
1690 -0.0032156902831047772 -5.436208791506953 -0.0032160784350708125 -5.436100517539309
1691 -0.0032160884467884896 -5.439424879953742 -0.00321514462120831 -5.439315662160517
1692 -0.0032159148482605814 -5.442640794802002 -0.003216623154003173 -5.44253228531452
1693 -0.0032157049747183917 -5.4458564997767205 -0.003215439466293901 -5.445747724780814
1694 -0.003215597732923925 -5.449072097509644 -0.0032164833857677875 -5.448964208166582
1695 -0.003215923032257706 -5.452288020541902 -0.0032156260684132578 -5.452179834234995
1696 -0.003215620806440711 -5.455503641348343 -0.0032135350513271986 -5.455393369286322
1697 -0.0032151540974155067 -5.458718795445758 -0.003214217384811491 -5.458607586671134
1698 -0.0032158691203221677 -5.461934664566081 -0.0032160090166144075 -5.461823595687748
1699 -0.003215973963961005 -5.465150638530042 -0.0032147879945114257 -5.465038383682259
1700 -0.003215996397193521 -5.468366634927235 -0.0032215755782090127 -5.468259959260468
1701 -0.0032159150578081608 -5.471582549985043 -0.003215410595294088 -5.471475369855762
1702 -0.0032154614920727907 -5.474798011477116 -0.00321562890894711 -5.474690998764709
1703 -0.0032156766043044626 -5.47801368808142 -0.003215695556718856 -5.477906694321428
1704 -0.003215754695702344 -5.481229442777122 -0.0032157211913727223 -5.4811224155128
1705 -0.003215747117064893 -5.4844451898941875 -0.0032156542292796075 -5.48433806974208
1706 -0.0032156174071133136 -5.4876608073013005 -0.0032155833439901473 -5.48755365308607
1707 -0.0032155637629330156 -5.490876371064234 -0.003215709456708282 -5.490769362542778
1708 -0.003215699351858348 -5.494092070416092 -0.0032156821573153136 -5.493985044700094
1709 -0.0032157107256352902 -5.4973077811417275 -0.0032156408997252584 -5.497200685599819
1710 -0.0032153794192709027 -5.5005231605609985 -0.0032152947154827417 -5.500415980315302
1711 -0.003215597162488848 -5.503738757723488 -0.0032152933883480726 -5.50363127370365
1712 -0.003215579118113965 -5.506954336841602 -0.0032162074698135258 -5.506847481173464
1713 -0.0032152779283933343 -5.510169614769995 -0.0032167308731004597 -5.510064212046565
1714 -0.003215698536951095 -5.513385313306946 -0.003215603996068239 -5.513279816042633
1715 -0.0032156767905689777 -5.5166009900975155 -0.0032158415880985556 -5.516495657630732
1716 -0.003215569909662008 -5.519816560007177 -0.003215039987117052 -5.519710697617849
1717 -0.0032156419241800905 -5.523032201931358 -0.0032144722412340344 -5.522925169859083
1718 -0.003215919726062566 -5.52624812165742 -0.0032154699205420912 -5.5261406397796256
1719 -0.0032161608338356017 -5.529464282491255 -0.0032173840212635697 -5.5293580238008895
1720 -0.0032156283617950977 -5.532679910853051 -0.0032151572755537926 -5.532573181076443
1721 -0.003215010021813214 -5.535894920874864 -0.00320866412948817 -5.535781845205931
1722 -0.003215930820442736 -5.539110851695307 -0.003215893707238138 -5.538997738913169
1723 -0.003215819119941443 -5.542326670815249 -0.0032157667097635566 -5.542213505622932
1724 -0.0032159142545424403 -5.545542585069791 -0.00321581152966246 -5.545429317152594
1725 -0.0032157569541595874 -5.548758342023951 -0.003215948666911572 -5.548645265819506
1726 -0.0032158520421944558 -5.551974194066145 -0.003215605905279517 -5.551860871724785
1727 -0.003215605870354921 -5.5551897999365 -0.0032157357316464187 -5.5550766074564315
1728 -0.003216021729167551 -5.5584058216656675 -0.003216456645168364 -5.5582930641015995
1729 -0.003215907176490873 -5.561621728842159 -0.0032152815023437143 -5.561508345603944
1730 -0.0032160148839466274 -5.564837743726105 -0.003216045803856105 -5.5647243914077995
1731 -0.00321460566483438 -5.56805234939094 -0.0032192062237299977 -5.56794359763153
1732 -0.0032154912361875175 -5.571267840627128 -0.0032151144347153603 -5.571158712066245
1733 -0.003215877583716065 -5.5744837182108435 -0.003216338308993727 -5.574375050375238
1734 -0.0032156021567061543 -5.577699320367549 -0.0032160430331714452 -5.57759109340841
1735 -0.003215414157602936 -5.580914734525153 -0.003216542676091194 -5.580807636084501
1736 -0.003215818596072495 -5.584130553121225 -0.00321630610851571 -5.584023942193016
1737 -0.003216325445100665 -5.587346878566326 -0.0032227169605903326 -5.587246659153607
1738 -0.003215709200594574 -5.59056258776692 -0.00321533769601956 -5.590461996849626
1739 -0.003215484251268208 -5.593778072018188 -0.0032152490108273923 -5.593677245860453
1740 -0.0032155866967514156 -5.59699365871494 -0.003213958616834134 -5.596891204477288
1741 -0.003215284331236035 -5.600208943046176 -0.0032162279705516992 -5.60010743244784
1742 -0.003215099743101746 -5.603424042789277 -0.003216279624029994 -5.6033237120718695
1743 -0.003217037837021053 -5.606641080626298 -0.0032205461990088224 -5.606544258270878
1744 -0.00321576566202566 -5.609856846288324 -0.0032160392380319535 -5.60976029750891
1745 -0.003215448500122875 -5.613072294788447 -0.0032154603162780405 -5.612975757825188
1746 -0.0032153615029528737 -5.6162876562914 -0.0032154331100173296 -5.616191190935205
1747 -0.0032154317828826605 -5.619503088074282 -0.0032155151711776853 -5.619406706106383
1748 -0.003215035400353372 -5.622718123474636 -0.0032147442107088864 -5.622621450317092
1749 -0.003215258743148297 -5.625933382217784 -0.0032149423728697 -5.625836392689961
1750 -0.00321584299672395 -5.629149225214508 -0.0032156390487216415 -5.6290520317386825
1751 -0.0032154405605979266 -5.632364665775106 -0.0032156135654076933 -5.63226764530409
1752 -0.0032155532273463903 -5.635580219002453 -0.003215532505419105 -5.635483177809509
1753 -0.0032159272697754203 -5.638796146272228 -0.003214362566359341 -5.638697540375868
1754 -0.003215239429846406 -5.642011385702075 -0.0032167530036531387 -5.641914293379521
1755 -0.0032154020969755947 -5.64522678779905 -0.0032150250510312615 -5.645129318430553
1756 -0.003214114368893206 -5.648440902167943 -0.00320242018206045 -5.6483317386126135
1757 -0.003215839201584458 -5.651656741369528 -0.0032157390611246227 -5.651547477673738
1758 -0.0032159450813196598 -5.654872686450847 -0.0032159197027795015 -5.6547633973765175
1759 -0.003215585253201425 -5.658088271704049 -0.0032154880231246353 -5.657978885399642
1760 -0.0032157989917322993 -5.661304070695781 -0.0032158267684280874 -5.66119471216807
1761 -0.0032158624031580984 -5.664519933098939 -0.0032158279442228376 -5.664410540112293
1762 -0.0032157477107830346 -5.667735680809722 -0.00321578896837309 -5.667626329080666
1763 -0.0032158873276785017 -5.670951568137401 -0.003215754556003958 -5.67084208363667
1764 -0.003215726523194462 -5.674167294660595 -0.003215788397938013 -5.674057872034608
1765 -0.0032156094559468327 -5.677382904116542 -0.003215477126650512 -5.677273349161259
1766 -0.0032157102948985996 -5.680598614411441 -0.0032157381996512414 -5.68048908736091
1767 -0.003215680574066937 -5.683814294985508 -0.0032169576268643143 -5.683706044987774
1768 -0.003214807854965329 -5.687029102840473 -0.0032109348918311297 -5.686916979879605
1769 -0.003215873485896736 -5.69024497632637 -0.003215494810137898 -5.690132474689743
1770 -0.0032157821231521668 -5.693460758449522 -0.003216056548990309 -5.693348531238733
1771 -0.0032158424612134693 -5.6966766009107355 -0.0032159337541088464 -5.696564464992842
1772 -0.0032156436005607246 -5.699892244511296 -0.003215572109911591 -5.699780037102753
1773 -0.0032157522044144573 -5.70310799671571 -0.0032139348099008203 -5.702993971912655
1774 -0.00321624418720603 -5.706324240902916 -0.0032108468702062966 -5.706204818782861
1775 -0.0032163801020942628 -5.70954062100501 -0.0032179653411731125 -5.709422784124034
1776 -0.00321559973526746 -5.712756220740277 -0.0032170470687560735 -5.71263983119279
1777 -0.00321562149329111 -5.715971842233569 -0.003216723061632365 -5.715856554254422
1778 -0.003216549684293568 -5.7191883919178625 -0.003215213865041733 -5.7190717681194645
1779 -0.0032148392987437547 -5.722403231216607 -0.0032217203988693655 -5.722293488518334
1780 -0.0032154453336261215 -5.725618676550233 -0.0032154417363926767 -5.725508930254726
1781 -0.0032153321080841124 -5.728834008658317 -0.0032151756575331094 -5.728724105912259
1782 -0.0032157044275663792 -5.732049713085883 -0.003215611178893596 -5.731939717091152
1783 -0.003215737745631486 -5.735265450831514 -0.0032158184447325768 -5.735155535535885
1784 -0.003215762705076486 -5.738481213536591 -0.0032158077228814363 -5.738371343258766
1785 -0.0032152638188563286 -5.741696477355448 -0.0032087504398077725 -5.741580093698574
1786 -0.0032156268251128496 -5.74491210418056 -0.0032153045991435646 -5.744795398297717
1787 -0.0032154451706446706 -5.748127549351205 -0.003214246523566544 -5.748009644821284
1788 -0.0032158725429326297 -5.751343421894138 -0.003216860943939537 -5.751226505765223
1789 -0.003215832042042166 -5.75455925393618 -0.003216153522953391 -5.754442659288177
1790 -0.003215507138520479 -5.7577747610747005 -0.003215257963165641 -5.7576579172513425
1791 -0.0032179821864701807 -5.760992743261171 -0.00321110226213932 -5.760869019513482
1792 -0.003216063359286636 -5.7642088066204575 -0.003215764742344618 -5.764084784255827
1793 -0.003215936757624149 -5.767424743378082 -0.00321596598951146 -5.767300750245338
1794 -0.0032160808565095066 -5.770640824234591 -0.003216379170771688 -5.77051712941611
1795 -0.00321588555816561 -5.7738567097927564 -0.003216714574955404 -5.7737338439910655
1796 -0.003216003847774118 -5.77707271364053 -0.003216326446272433 -5.776950170437338
1797 -0.0032148623024113475 -5.780287575942942 -0.003217592544388026 -5.780167762981726
1798 -0.003216235840227455 -5.783503811783169 -0.003216560778673738 -5.7833843237604
1799 -0.0032157705049030484 -5.786719582288073 -0.0032158619607798753 -5.78660018572118
1800 -0.003214528306853026 -5.789934110594926 -0.003199859079904854 -5.789800044801084
1801 -0.003216068621259183 -5.793150179216185 -0.0032156780478544535 -5.7930157228489385
1802 -0.00321600231109187 -5.796366181527277 -0.003216141276061535 -5.796231864125
1803 -0.0032161585870198904 -5.799582340114297 -0.0032160931499674917 -5.7994479572749675
1804 -0.0032161041512154044 -5.8027984442655125 -0.0032160521135665477 -5.802664009388534
1805 -0.0032160951988771556 -5.80601453946439 -0.003215962729882449 -5.805879972118417
1806 -0.003215934580657631 -5.809230474045047 -0.0032160757225938143 -5.8090960478410105
1807 -0.0032158979098312556 -5.812446371954878 -0.0032161338371224702 -5.812312181678133
1808 -0.0032158560352399945 -5.815662227990118 -0.003215845336671919 -5.815528027014805
1809 -0.0032158456509932877 -5.818878073641112 -0.0032158675836399197 -5.818743894598445
1810 -0.003215826442465186 -5.822093900083577 -0.003215194889344275 -5.821959089487789
1811 -0.0032163729891180994 -5.825310273072695 -0.0032144955359399317 -5.825173585023729
1812 -0.0032157929381355643 -5.828526066010831 -0.0032156678149476647 -5.828389252838677
1813 -0.0032160251750610767 -5.831742091185892 -0.003216048364993185 -5.83160530120367
1814 -0.0032161007984541357 -5.834958191984346 -0.00321713057346642 -5.834822431777136
1815 -0.0032161770039238037 -5.83817436898827 -0.0032149192527867855 -5.838037351029922
1816 -0.003216685727238655 -5.841391054715508 -0.003216899302788079 -5.84125425033271
1817 -0.003215907351113856 -5.844606962066623 -0.003216123639140278 -5.84447037397185
1818 -0.0032158145331777632 -5.8478227765998 -0.0032142341835424302 -5.847684608155393
1819 -0.0032157450099475683 -5.851038521609748 -0.003216194990091026 -5.850900803145484
1820 -0.0032162598450668155 -5.854254781454815 -0.0032160965143702923 -5.854116899659854
1821 -0.0032160879811272023 -5.857470869435942 -0.0032174870488233865 -5.857334386708677
1822 -0.003216083161532879 -5.860686952597475 -0.0032174850930459797 -5.860551871801723
1823 -0.0032160631963051856 -5.86390301579378 -0.003215999889653176 -5.863767871691376
1824 -0.003215576917864382 -5.867118592711645 -0.0032158124609850346 -5.866983684152361
1825 -0.0032160864444449543 -5.870334679156089 -0.003216183849144727 -5.870199868001506
1826 -0.00321600460447371 -5.873550683760563 -0.0032159674097783863 -5.873415835411284
1827 -0.0032158973976038397 -5.876766581158167 -0.0032153897336684167 -5.876631225144952
1828 -0.0032156511326320468 -5.879982232290799 -0.003215686825569719 -5.879846911970522
1829 -0.0032168199308216573 -5.883199052221621 -0.0032143099932000043 -5.883061221963722
1830 -0.0032156632049009206 -5.886414715426522 -0.003215802158229053 -5.88627702412195
1831 -0.003215592703782022 -5.889630308130304 -0.0032166485441848637 -5.889493672666135
1832 -0.00321575760608539 -5.892846065736389 -0.0032156550092622637 -5.892709327675397
1833 -0.003215921192895621 -5.8960619869292845 -0.003216042905114591 -5.895925370580511
1834 -0.00321594598935917 -5.899277932918643 -0.003215695871040225 -5.899141066451551
1835 -0.003216087503824383 -5.902494020422468 -0.0032161578303202985 -5.902357224281872
1836 -0.0032156826462596657 -5.905709703068728 -0.003214532427955419 -5.905571756709827
1837 -0.003215718362480402 -5.908925421431208 -0.0032173057552427053 -5.90878906246507
1838 -0.0032159249880351127 -5.912141346419244 -0.00321623410563916 -5.912005296570709
1839 -0.003215745685156435 -5.9153570921044 -0.003215678874403238 -5.915220975445112
1840 -0.003215919085778296 -5.918573011190178 -0.003215704287867993 -5.91843667973298
1841 -0.0032156790257431567 -5.921788690215921 -0.0032158798770979048 -5.921652559610078
1842 -0.003215939016081393 -5.925004629232003 -0.003215782216284424 -5.924868341826363
1843 -0.003213715075980872 -5.928218344307984 -0.003221916686743498 -5.928090258513106
1844 -0.0032156757661141455 -5.931434020074098 -0.003215920156799257 -5.931306178669906
1845 -0.003215487615671009 -5.93464950768977 -0.0032155132736079394 -5.934521691943513
1846 -0.003215739072766155 -5.937865246762536 -0.0032157746609300375 -5.937737466604443
1847 -0.00321581750176847 -5.941081064264305 -0.0032156465807929636 -5.940953113185237
1848 -0.0032156579778529703 -5.944296722242157 -0.0032163023948669433 -5.944169415580103
1849 -0.003215018380433321 -5.94751174062259 -0.0032058671582490205 -5.947375282738352
1850 -0.003215892787557095 -5.950727633410147 -0.0032158678746782242 -5.95059115061303
1851 -0.003215797513257712 -5.953943430923405 -0.0032158018904738126 -5.953806952503504
1852 -0.003215568093582988 -5.957158999016988 -0.0032155335531570016 -5.957022486056661
1853 -0.003215455112513155 -5.960374454129501 -0.0032141597010195257 -5.96023664575768
1854 -0.003216049855109304 -5.96359050398461 -0.003216111450456083 -5.963452757208136
1855 -0.0032159190508536995 -5.9668064230354645 -0.0032158405287191273 -5.966668597736856
1856 -0.0032158689224161207 -5.97002229195788 -0.0032159123104065655 -5.969884510047263
1857 -0.0032158183748833835 -5.973238110332764 -0.003215893462765962 -5.973100403510029
1858 -0.0032160729053430257 -5.976454183238107 -0.003215974720660597 -5.976316378230689
1859 -0.0032156226807273924 -5.979669805918834 -0.003215475846081972 -5.979531854076771
1860 -0.0032158650457859038 -5.98288567096462 -0.0032154535758309065 -5.982747307652602
1861 -0.0032165011507458985 -5.986102172115366 -0.003212870971765369 -5.985960178624367
1862 -0.0032156384550035 -5.98931781057037 -0.0032171170576475562 -5.989177295682015
1863 -0.0032158732297830283 -5.992533683800152 -0.003222388820722699 -5.992399684502737
1864 -0.0032157365581952035 -5.995749420358347 -0.003215736895799637 -5.995615421398536
1865 -0.003215570922475308 -5.998964991280823 -0.00321543023455888 -5.9988308516330955
1866 -0.003214368922635913 -6.002179360203459 -0.003226762730628252 -6.002057614363724
1867 -0.0032152971602045 -6.005394657363664 -0.0032148047117516398 -6.005272419075475
1868 -0.0032153613748960195 -6.00861001873856 -0.0032153372885659337 -6.008487756364041
1869 -0.003215711610391736 -6.011825730348952 -0.003215603029821068 -6.011703359393862
1870 -0.0032153129111975433 -6.015041043260149 -0.003215092536993325 -6.014918451930855
1871 -0.003215502935927361 -6.018256546196077 -0.003215399943292141 -6.018133851874147
1872 -0.0032156992005184294 -6.021472245396596 -0.0032152413157746198 -6.021349093189921
1873 -0.003217056847643107 -6.024689302244239 -0.0032122514210641386 -6.024561344610985
1874 -0.0032159053604118525 -6.02790520760465 -0.0032159913680516183 -6.027777335979037
1875 -0.0032156595843844116 -6.031120867189035 -0.0032155045890249314 -6.030992840568062
1876 -0.0032154540414921938 -6.034336321230527 -0.0032159792026504874 -6.034208819770712
1877 -0.003215630608610809 -6.037551951839138 -0.003215521958190948 -6.0374243417289035
1878 -0.0032130810082890092 -6.0407650328474265 -0.003219961374998093 -6.040644303103901
1879 -0.0032158090034499764 -6.0439808418508765 -0.003216211008839309 -6.04386051411274
1880 -0.0032155298627912997 -6.047196371713667 -0.003215481503866613 -6.047075995616607
1881 -0.0032155187684111295 -6.050411890482079 -0.0032155951485037804 -6.050291590765111
1882 -0.003215569572057575 -6.053627460054137 -0.0032155913766473533 -6.053507182141758
1883 -0.00321554399561137 -6.056843004049748 -0.003215648606419563 -6.0567228307481775
1884 -0.0032153825392015277 -6.060058386588949 -0.0032153317122720184 -6.059938162460449
1885 -0.0032156911911442876 -6.063274077780093 -0.003215729573275894 -6.063153892033725
1886 -0.003215461003128439 -6.066489538783221 -0.0032154238549992444 -6.066369315888724
1887 -0.0032156426459550858 -6.0697051814291765 -0.003215623425785452 -6.06958493931451
1888 -0.003215558675583452 -6.07292074010476 -0.0032155701075680552 -6.072800509422078
1889 -0.0032155249500647187 -6.076136265054824 -0.0032156042638234795 -6.076016113685902
1890 -0.003215650434140116 -6.079351915488965 -0.0032156662549823523 -6.079231779940884
1891 -0.0032156025525182487 -6.082567518041483 -0.003215623227879405 -6.082447403168763
1892 -0.0032154828077182174 -6.085783000849201 -0.0032155683264136316 -6.085662971495177
1893 -0.0032155804219655693 -6.088998581271166 -0.00321490284986794 -6.0888778743450445
1894 -0.003215165878646076 -6.092213747149812 -0.003212305239867419 -6.092090179584912
1895 -0.003215648443438113 -6.095429395593251 -0.0032159371650777755 -6.09530611674999
1896 -0.003215671982616186 -6.098645067575867 -0.0032155676395632326 -6.098521684389553
1897 -0.003215335600543767 -6.101860403176411 -0.0032156256376765667 -6.10173731002723
1898 -0.003216542152222246 -6.105076945328633 -0.003210750292055309 -6.104948060319285
1899 -0.003215576324146241 -6.108292521652779 -0.003216850047465414 -6.10816491036675
1900 -0.003215914161410183 -6.11150843581419 -0.003216090111527592 -6.111381000478278
1901 -0.00321535934926942 -6.114723795163459 -0.0032148740137927234 -6.11459587449207
1902 -0.0032157324836589395 -6.117939527647118 -0.003216742002405226 -6.117812616494476
1903 -0.003214730543550104 -6.121154258190668 -0.0032137930975295603 -6.121026409592005
1904 -0.003215944196563214 -6.124370202387231 -0.003215862181968987 -6.124242271773975
1905 -0.003215402888599783 -6.127585605275831 -0.0032149055041372776 -6.127457177278112
1906 -0.0032155704800970854 -6.130801175755928 -0.0032172829494811596 -6.130674460227593
1907 -0.0032155870227143168 -6.134016762778642 -0.0032153940526768567 -6.13388985428027
1908 -0.003213772352319211 -6.1372305351309615 -0.0032188470475375654 -6.137108701327807
1909 -0.0032155500375665724 -6.140446085168528 -0.0032158013316802682 -6.140324502659487
1910 -0.003215418930631131 -6.14366150409916 -0.0032154897227883337 -6.1435399923822755
1911 -0.0032156415050849318 -6.146877145604244 -0.003215584286954254 -6.1467555766692294
1912 -0.0032156206434592605 -6.150092766247703 -0.0032154642511159183 -6.149971040920345
1913 -0.00321583867771551 -6.153308604925419 -0.0032159828813746573 -6.15318702380172
1914 -0.003215819946490228 -6.156524424871909 -0.0032162557588890197 -6.1564032795606085
1915 -0.0032152342493645845 -6.159739659121274 -0.003215401922352612 -6.159618681482961
1916 -0.003215657756663859 -6.162955316877938 -0.0032150835264474153 -6.162833765009408
1917 -0.0032154343789443374 -6.166170751256883 -0.003215767815709114 -6.166049532825117
1918 -0.003215792146511376 -6.169386543403394 -0.003215347824152559 -6.169264880649269
1919 -0.0032167490804567932 -6.17260329248385 -0.0032141981064341962 -6.172479078755703
1920 -0.0032157550915144382 -6.175819047575365 -0.003215955337509513 -6.175695034093213
1921 -0.003215530945453793 -6.1790345785208185 -0.003215772472321987 -6.1789108065655345
1922 -0.0032155753346160055 -6.182250153855435 -0.0032136482768692076 -6.182124454842404
1923 -0.003215259942226112 -6.185465413797661 -0.003214202297385782 -6.1853386571397895
1924 -0.00321562138851732 -6.188681035186178 -0.0032158261397853493 -6.1885544832795745
1925 -0.003215092804748565 -6.191896127990927 -0.0032176112406887116 -6.191772094520263
1926 -0.0032158231711946427 -6.195111951162121 -0.003215917036868632 -6.194988011557132
1927 -0.003214615024626255 -6.198326566186748 -0.003216973983217031 -6.1982049855403485
1928 -0.003215755510609597 -6.2015423216973575 -0.003216174186673015 -6.201421159727022
1929 -0.0032152982894331217 -6.204757619986791 -0.00321497741388157 -6.204636137140903
1930 -0.0032157720415852964 -6.207973392028376 -0.0032164337928406892 -6.207852570933744
1931 -0.0032158739166334273 -6.211189265945009 -0.0032156718429178 -6.211068242776662
1932 -0.003215934138279408 -6.214405200083289 -0.003217642311938107 -6.2142858850886
1933 -0.003215175785589963 -6.217620375868878 -0.003214307059533894 -6.217500192148134
1934 -0.0032155196298845113 -6.220835895498763 -0.0032159003778360782 -6.22071609252597
1935 -0.0032149167731404305 -6.224050812271904 -0.0032154350890778007 -6.223931527615048
1936 -0.00321552298264578 -6.22726633525455 -0.0032163113355636597 -6.227147838950612
1937 -0.0032134652021341024 -6.230479800456684 -0.0032184749259613456 -6.230366313876573
1938 -0.0032154945540241895 -6.233695295010708 -0.0032153634820133448 -6.233581677358586
1939 -0.003215508093126118 -6.236910803103834 -0.0032154738320969043 -6.236797151190683
1940 -0.0032157298526726665 -6.2401265329565065 -0.003208146197721362 -6.240005297388405
1941 -0.003215573658235371 -6.243342106614742 -0.0032152453903108837 -6.243220542778715
1942 -0.003215587232261896 -6.246557693847004 -0.00321553077083081 -6.246436073549546
1943 -0.0032156312256120144 -6.249773325072616 -0.0032155584543943406 -6.249651632003941
1944 -0.003215455869212747 -6.252988780941829 -0.0032155461376532912 -6.252867178141594
1945 -0.0032158103655092417 -6.256204591307338 -0.0032151205115951596 -6.256082298653189
1946 -0.003215184074360877 -6.259419775381699 -0.0032166716060601174 -6.259298970259249
1947 -0.0032158828689716756 -6.26263565825067 -0.003218912472948432 -6.2625178827321974
1948 -0.0032157776760868726 -6.265851435926757 -0.0032154478249140084 -6.2657333305571115
1949 -0.0032154543790966273 -6.269066890305854 -0.003215432178694755 -6.268948762735806
1950 -0.003215916221961379 -6.272282806527816 -0.0032160663278773425 -6.2721648290636836
1951 -0.003215731238014996 -6.275498537765831 -0.003214196884073317 -6.275379025947757
1952 -0.0032155155786313117 -6.278714053344462 -0.0032160048722289503 -6.278595030819986
1953 -0.003215957758948207 -6.281930011103411 -0.0032174626714549957 -6.281812493491441
1954 -0.0032153720501810314 -6.2851453831535915 -0.0032185777090489864 -6.28503107120049
1955 -0.003215492784511298 -6.2883608759381024 -0.003216140705626458 -6.288247211906117
1956 -0.003215053747408092 -6.291575929685511 -0.003209945245180279 -6.291457157151297
1957 -0.0032157040783204137 -6.294791633763831 -0.0032154425396583976 -6.294672599690955
1958 -0.003215595078654587 -6.2980072288424855 -0.003215504053514451 -6.297888103744469
1959 -0.003215771180111915 -6.301223000022597 -0.003215654497034848 -6.301103758241505
1960 -0.003215621062554419 -6.3044386210851515 -0.0032152750762179496 -6.304319033317722
1961 -0.0032153801410458984 -6.307654001226197 -0.0032162012765184047 -6.307535234594241
1962 -0.0032157051959075035 -6.310869706422105 -0.003216670814435929 -6.310751905408677
1963 -0.0032155761611647902 -6.31408528258327 -0.0032152159954421224 -6.313967121404119
1964 -0.003215514949988574 -6.3173007975332585 -0.0032153730047866703 -6.317182494408906
1965 -0.003215675300452858 -6.320516472833711 -0.003220800729468465 -6.320403295138374
1966 -0.0032157340785488485 -6.32373220691226 -0.0032163298572413625 -6.323619624995615
1967 -0.003215580980759114 -6.32694778789302 -0.0032159355119802057 -6.326835560507595
1968 -0.003215132269542664 -6.330162920162563 -0.0032142390380613508 -6.330049799545656
1969 -0.0032152125029824676 -6.333378132665545 -0.0032160068512894213 -6.333265806396946
1970 -0.0032154863700270655 -6.336593619035572 -0.003215404541697353 -6.336481210938643
1971 -0.003215474612079561 -6.339809093647651 -0.0032156063709408043 -6.339696817309584
1972 -0.0032161889830604196 -6.343025282630712 -0.003214220213703811 -6.3429110375232876
1973 -0.003215887595433742 -6.346241170226145 -0.0032143579213880003 -6.346125395444676
1974 -0.003216871991753578 -6.349458042217899 -0.003215465659741312 -6.349340861104417
1975 -0.0032158802263438702 -6.352673922444243 -0.0032178940484300254 -6.352558755152847
1976 -0.0032154481508769096 -6.35588937059512 -0.003215784882195294 -6.355774540035043
1977 -0.0032158894115127622 -6.359105260006633 -0.0032185842283070087 -6.35899312426335
1978 -0.003215477871708572 -6.362320737878341 -0.0032144465250894426 -6.362207570788439
1979 -0.0032155785942450167 -6.365536316472586 -0.003215660771820694 -6.36542323156026
1980 -0.0032158209825865923 -6.368752137455173 -0.003222668042872101 -6.368645899603131
1981 -0.0032154842163436117 -6.371967621671517 -0.003215542424004525 -6.371861442027136
1982 -0.0032154354848898947 -6.3751830571564065 -0.003215288766659796 -6.375076730793795
1983 -0.0032156220520846547 -6.378398679208491 -0.003215603530406952 -6.378292334324202
1984 -0.0032153000240214167 -6.381613979232513 -0.0032153503503650426 -6.381507684674567
1985 -0.003215354192070663 -6.384829333424583 -0.0032152787665836514 -6.384722963441151
1986 -0.0032156943459995093 -6.388045027770582 -0.0032146349432878195 -6.387937598384439
1987 -0.003215610980987549 -6.39126063875157 -0.0032148117432370784 -6.391152410127676
1988 -0.0032134420005604626 -6.39447408075213 -0.003223382565192878 -6.394375792692869
1989 -0.003215357766021043 -6.397689438518151 -0.0032154443091712893 -6.3975912370020405
1990 -0.003215481515508145 -6.40090492003366 -0.0032153110252693294 -6.40080654802731
1991 -0.0032155703753232955 -6.404120490408983 -0.003215650317724794 -6.404022198345035
1992 -0.003215215657837689 -6.40733570606682 -0.003215150872711092 -6.407237349217746
1993 -0.003215283411554992 -6.4105509894783745 -0.003215275064576417 -6.410452624282322
1994 -0.0032155720982700586 -6.413766561576645 -0.0032148870755918323 -6.413667511357914
1995 -0.0032157330657355486 -6.41698229464238 -0.0032140729250386356 -6.416881584282952
1996 -0.0032097162446007134 -6.42019201088698 -0.003219135117251426 -6.420100719400203
1997 -0.0032146740006282924 -6.423406684887609 -0.0032142126583494246 -6.4233149320585525
1998 -0.003215192910283804 -6.426621877797893 -0.003215203748550266 -6.426530135807103
1999 -0.0032152100116945802 -6.429837087809587 -0.0032151532359421253 -6.429745289043045
2000 -0.0032154099666513503 -6.433052497776239 -0.003215371142141521 -6.432960660185187
