# Supplementary material for: Learning nonequilibrium statistical mechanics and dynamical phase transitions
Source: Nat Commun. 2024 Feb 6;15:1117. doi: 10.1038/s41467-024-45172-8 (PMC10847122; doi:10.1038/s41467-024-45172-8)
Supplement: Supplementary file 4 — Supplementary Data 1 [file 41467_2024_45172_MOESM4_ESM.zip › DPT-main/PlotTemplate/plot_KL_divergence/out/finite_time/SE/L4_D2W32K5_E100BS1k/logs0.00/log.txt]

1 -0.2299632616341114 -0.2299632616341114 -0.2299630030989647 -0.2299630030989647
2 -0.22622878700494767 -0.45619204863905904 -0.2262553870677948 -0.45621839016675947
3 -0.22256584838032722 -0.6787578970193863 -0.22255492880940436 -0.6787733189761638
4 -0.21905605047941207 -0.8978139474987983 -0.21907958909869193 -0.8978529080748557
5 -0.21561216562986374 -1.113426113128662 -0.21560148894786835 -1.113454397022724
6 -0.21228045746684074 -1.3257065705955027 -0.2123373419046402 -1.3257917389273641
7 -0.2090451993048191 -1.5347517699003217 -0.20902091935276984 -1.534812658280134
8 -0.20587455555796624 -1.7406263254582879 -0.20594009533524513 -1.740752753615379
9 -0.20281057730317115 -1.943436902761459 -0.20273736417293547 -1.9434901177883146
10 -0.1997834824025631 -2.1432203851640224 -0.19987941086292266 -2.1433695286512373
11 -0.19683070927858354 -2.340051094442606 -0.1969060055911541 -2.3402755342423913
12 -0.19395947977900505 -2.534010574221611 -0.1939745046198368 -2.534250038862228
13 -0.19114964529871942 -2.7251602195203306 -0.19111803025007248 -2.725368069112301
14 -0.1883920557796955 -2.913552275300026 -0.18837982937693595 -2.9137478984892367
15 -0.18569554015994072 -3.0992478154599667 -0.1856568120419979 -3.0994047105312346
16 -0.18305485993623732 -3.282302675396204 -0.18286077603697776 -3.282265486568212
17 -0.18046239763498306 -3.462765073031187 -0.1805668979883194 -3.4628323845565316
18 -0.17790779247879981 -3.6406728655099867 -0.17806089147925377 -3.6408932760357855
19 -0.17539315447211265 -3.8160660199820993 -0.17556755095720292 -3.8164608269929885
20 -0.1729269064962864 -3.9889929264783857 -0.17292956113815308 -3.9893903881311417
21 -0.170518147200346 -4.159511073678732 -0.17062048763036727 -4.160010875761509
22 -0.16814469695091247 -4.327655770629645 -0.16842327192425727 -4.328434147685766
23 -0.16579317450523376 -4.493448945134879 -0.16598939448595046 -4.494423542171717
24 -0.16351557672023773 -4.656964521855117 -0.163441963493824 -4.657865505665541
25 -0.16126256361603736 -4.818227085471154 -0.16115592494606973 -4.819021430611611
26 -0.15903405174613 -4.977261137217284 -0.1592481940984726 -4.978269624710083
27 -0.1568598173558712 -5.134120954573155 -0.15696980580687522 -5.135239430516958
28 -0.15470128431916236 -5.288822238892317 -0.15470810756087303 -5.289947538077832
29 -0.1525728479027748 -5.441395086795092 -0.15228035300970078 -5.442227891087533
30 -0.1505192570388317 -5.591914343833924 -0.15026110857725145 -5.592488999664784
31 -0.14849182069301606 -5.74040616452694 -0.14823663756251335 -5.740725637227298
32 -0.14647318199276924 -5.886879346519709 -0.14622886776924132 -5.886954504996539
33 -0.14450438767671586 -6.031383734196425 -0.14424386620521545 -6.0311983712017545
34 -0.1425554260611534 -6.173939160257579 -0.1427181415259838 -6.173916512727739
35 -0.1406326822936535 -6.314571842551232 -0.1409560851752758 -6.3148725979030145
36 -0.1387382335960865 -6.453310076147319 -0.13878097310662268 -6.453653571009637
37 -0.136870563775301 -6.59018063992262 -0.13671213760972023 -6.590365708619357
38 -0.13504754900932311 -6.725228188931943 -0.134909213334322 -6.725274921953679
39 -0.133269951492548 -6.858498140424492 -0.13317392095923425 -6.858448842912914
40 -0.13148309141397477 -6.989981231838466 -0.13173486590385436 -6.990183708816768
41 -0.12972006276249887 -7.119701294600965 -0.12982480898499488 -7.120008517801763
42 -0.1280100852251053 -7.24771137982607 -0.12770353481173516 -7.2477120526134975
43 -0.1263388827443123 -7.374050262570382 -0.12642593532800675 -7.374137987941504
44 -0.12470182180404663 -7.498752084374429 -0.12454809099435807 -7.498686078935862
45 -0.12305964566767216 -7.621811730042101 -0.12311431095004081 -7.621800389885903
46 -0.12147372588515282 -7.7432854559272535 -0.1208708208054304 -7.742671210691333
47 -0.11991892009973526 -7.863204376026989 -0.11984456293284892 -7.862515773624183
48 -0.11835424751043319 -7.981558623537422 -0.11868737563490868 -7.981203149259091
49 -0.11683391965925694 -8.09839254319668 -0.11649244278669357 -8.097695592045785
50 -0.11537335216999053 -8.21376589536667 -0.11494812965393067 -8.212643721699715
51 -0.11389574259519578 -8.327661637961866 -0.11352020651102065 -8.326163928210736
52 -0.11249230355024338 -8.44015394151211 -0.11273828223347664 -8.438902210444212
53 -0.11107723489403724 -8.551231176406146 -0.11101230159401894 -8.549914512038232
54 -0.10970044247806073 -8.660931618884208 -0.10923767425119876 -8.65915218628943
55 -0.10834413543343543 -8.769275754317643 -0.10815112255513668 -8.767303308844568
56 -0.10702008754014969 -8.876295841857793 -0.10703409425914287 -8.874337403103711
57 -0.10572303421795368 -8.982018876075747 -0.10588980168104171 -8.980227204784752
58 -0.10444622598588467 -9.086465102061632 -0.10457859821617603 -9.084805803000927
59 -0.10318652242422104 -9.189651624485853 -0.10293901152908802 -9.187744814530015
60 -0.10198086090385913 -9.291632485389712 -0.10204481780529022 -9.289789632335305
61 -0.1007614191621542 -9.392393904551867 -0.10124570690095425 -9.391035339236259
62 -0.09957745335996152 -9.491971357911828 -0.09963815994560718 -9.490673499181867
63 -0.09841356240212917 -9.590384920313957 -0.09834821335971355 -9.58902171254158
64 -0.09730184935033322 -9.68768676966429 -0.09724710211157798 -9.686268814653157
65 -0.09617563337087631 -9.783862403035167 -0.09588257595896721 -9.782151390612125
66 -0.09510664716362953 -9.878969050198796 -0.09512858875095845 -9.877279979363083
67 -0.09404659494757653 -9.973015645146372 -0.09431561604142188 -9.971595595404505
68 -0.09302487894892693 -10.0660405240953 -0.09281999915838242 -10.064415594562888
69 -0.09200870245695114 -10.15804922655225 -0.09135844893753528 -10.155774043500424
70 -0.09102983176708221 -10.249079058319333 -0.09077682569622994 -10.246550869196653
71 -0.0900739535689354 -10.33915301188827 -0.08965642973780633 -10.33620729893446
72 -0.08914460353553295 -10.428297615423803 -0.08970243968069554 -10.425909738615156
73 -0.08817810714244842 -10.516475722566252 -0.08852108977735043 -10.514430828392506
74 -0.08727122582495213 -10.603746948391205 -0.08700951486825943 -10.601440343260766
75 -0.08641057722270488 -10.690157525613909 -0.08588768616318702 -10.687328029423952
76 -0.08555787205696105 -10.77571539767087 -0.08575994037091732 -10.773087969794869
77 -0.08470018915832042 -10.860415586829191 -0.08444019444286824 -10.857528164237737
78 -0.08388914428651333 -10.944304731115704 -0.08440229818224906 -10.941930462419986
79 -0.0830772839486599 -11.027382015064363 -0.08291961066424847 -11.024850073084234
80 -0.08227550312876701 -11.10965751819313 -0.08211499638855457 -11.106965069472789
81 -0.08151114732027054 -11.1911686655134 -0.08095931224524974 -11.18792438171804
82 -0.08077242001891136 -11.271941085532312 -0.08052627854049206 -11.268450660258532
83 -0.08006223514676095 -11.352003320679072 -0.0803353164345026 -11.348785976693035
84 -0.07931434772908688 -11.431317668408159 -0.07944000624120236 -11.428225982934238
85 -0.07861204072833061 -11.50992970913649 -0.07817256823182106 -11.50639855116606
86 -0.07793781347572803 -11.587867522612218 -0.07767034620046616 -11.584068897366526
87 -0.07729367166757584 -11.665161194279793 -0.07738996669650078 -11.661458864063027
88 -0.0766529243439436 -11.741814118623736 -0.07645462676882744 -11.737913490831854
89 -0.07601501680910587 -11.817829135432842 -0.07554037570953369 -11.813453866541387
90 -0.07541635110974312 -11.893245486542584 -0.07494144104421138 -11.888395307585599
91 -0.07482868246734142 -11.968074169009926 -0.07502060607075692 -11.963415913656355
92 -0.07422346472740174 -12.042297633737327 -0.07488312982022763 -12.038299043476583
93 -0.07362811155617237 -12.115925745293499 -0.07449963986873627 -12.11279868334532
94 -0.07304132059216499 -12.188967065885663 -0.0726223912090063 -12.185421074554325
95 -0.0724854227155447 -12.261452488601208 -0.07204838655889034 -12.257469461113216
96 -0.0719868578016758 -12.333439346402884 -0.07129249721765518 -12.32876195833087
97 -0.07144363299012184 -12.404882979393005 -0.0704123716801405 -12.39917433001101
98 -0.07098297923803329 -12.475865958631038 -0.07107941396534442 -12.470253743976356
99 -0.07047344706952571 -12.546339405700564 -0.06909288614988326 -12.53934663012624
100 -0.0700298547744751 -12.61636926047504 -0.07036991976201534 -12.609716549888255
101 -0.06953079216182231 -12.685900052636862 -0.06917550973594189 -12.678892059624197
102 -0.0690903540700674 -12.754990406706929 -0.06913247406482696 -12.748024533689023
103 -0.06863650716841221 -12.82362691387534 -0.06906459368765354 -12.817089127376676
104 -0.06817007064819336 -12.891796984523534 -0.06882600039243698 -12.885915127769113
105 -0.06769781112670899 -12.959494795650244 -0.06758476942777633 -12.95349989719689
106 -0.06729436963796616 -13.02678916528821 -0.06868126280605794 -13.022181160002948
107 -0.06683983653783798 -13.093629001826049 -0.06623361930251122 -13.08841477930546
108 -0.06646867319941521 -13.160097675025463 -0.06623844690620899 -13.154653226211668
109 -0.0660784538835287 -13.226176128908993 -0.06689440608024597 -13.221547632291914
110 -0.0656779482960701 -13.291854077205063 -0.06605716496706009 -13.287604797258973
111 -0.06529336720705033 -13.357147444412114 -0.06584806181490421 -13.353452859073878
112 -0.06491660736501217 -13.422064051777125 -0.06500656567513943 -13.418459424749017
113 -0.06456922441720962 -13.486633276194334 -0.06413882412016392 -13.48259824886918
114 -0.06420327164232731 -13.550836547836662 -0.06373256705701351 -13.546330815926193
115 -0.06390029340982437 -13.614736841246486 -0.06280765049159527 -13.60913846641779
116 -0.06357518807053567 -13.678312029317022 -0.06276955641806126 -13.67190802283585
117 -0.06326827071607113 -13.741580300033092 -0.06349352113902569 -13.735401543974877
118 -0.06292644403874874 -13.80450674407184 -0.06289924196898937 -13.798300785943866
119 -0.06261737085878849 -13.867124114930629 -0.06123404521495104 -13.859534831158816
120 -0.06232796423137188 -13.929452079162001 -0.06296155527234078 -13.922496386431158
121 -0.06202736422419548 -13.991479443386197 -0.06251523792743682 -13.985011624358595
122 -0.06170748211443424 -14.053186925500631 -0.062329407408833505 -14.047341031767429
123 -0.06141248494386673 -14.114599410444498 -0.06216565705835819 -14.109506688825787
124 -0.06111065186560154 -14.175710062310099 -0.06121084876358509 -14.170717537589372
125 -0.06083713211119175 -14.236547194421291 -0.06058719716966152 -14.231304734759034
126 -0.0605716360732913 -14.297118830494583 -0.06077156737446785 -14.292076302133502
127 -0.06032200045883655 -14.357440830953418 -0.061114578321576116 -14.353190880455077
128 -0.060054964385926723 -14.417495795339345 -0.05918128825724125 -14.412372168712318
129 -0.05981170516461134 -14.477307500503956 -0.05945880264043808 -14.471830971352757
130 -0.0595836965367198 -14.536891197040676 -0.05795680899173021 -14.529787780344487
131 -0.059396662190556525 -14.596287859231232 -0.05819155368953943 -14.587979334034026
132 -0.059140970930457115 -14.65542883016169 -0.05911011751741171 -14.647089451551437
133 -0.05892677176743746 -14.714355601929126 -0.05813634097576141 -14.705225792527198
134 -0.058722637966275214 -14.773078239895401 -0.058422636799514295 -14.763648429326713
135 -0.05851270798593759 -14.831590947881338 -0.05761722233146429 -14.821265651658177
136 -0.05832145065069198 -14.88991239853203 -0.05869727246463299 -14.87996292412281
137 -0.05813538618385792 -14.948047784715888 -0.060079936683177945 -14.940042860805987
138 -0.057792956940829754 -15.005840741656717 -0.05762979444116354 -14.99767265524715
139 -0.057603565603494646 -15.063444307260212 -0.05747029855847359 -15.055142953805625
140 -0.057387528382241725 -15.120831835642454 -0.058786585368216036 -15.11392953917384
141 -0.05718198046088219 -15.178013816103336 -0.05804606322199106 -15.17197560239583
142 -0.056961949728429315 -15.234975765831765 -0.05754840169101953 -15.22952400408685
143 -0.05675605516880751 -15.291731821000573 -0.05692341942340136 -15.286447423510252
144 -0.05659517869353294 -15.348326999694105 -0.05611678697168827 -15.34256421048194
145 -0.056402151472866535 -15.404729151166972 -0.05724629946053028 -15.399810509942471
146 -0.056211470440030095 -15.460940621607001 -0.05674113873392343 -15.456551648676394
147 -0.05604509469121695 -15.516985716298219 -0.05569415669888258 -15.512245805375276
148 -0.055862811580300334 -15.57284852787852 -0.055688316375017165 -15.567934121750293
149 -0.055730562284588815 -15.62857909016311 -0.05611908789724111 -15.624053209647533
150 -0.055541305989027026 -15.684120396152137 -0.05610458068549633 -15.680157790333029
151 -0.05534399300813675 -15.739464389160274 -0.05411979891359806 -15.734277589246627
152 -0.055274030566215514 -15.794738419726489 -0.05505969263613224 -15.789337281882759
153 -0.05512966476380825 -15.849868084490296 -0.055030797608196735 -15.844368079490955
154 -0.05501200631260872 -15.904880090802905 -0.05439608972519636 -15.898764169216152
155 -0.05489288698881865 -15.959772977791724 -0.05467288978397846 -15.95343705900013
156 -0.05474808886647224 -16.014521066658197 -0.05536363460123539 -16.008800693601366
157 -0.05459596458822489 -16.06911703124642 -0.054079496301710606 -16.062880189903076
158 -0.0545321173965931 -16.123649148643015 -0.053831806778907774 -16.116711996681985
159 -0.05436147712171078 -16.178010625764724 -0.05287169348448515 -16.16958369016647
160 -0.05431279856711626 -16.23232342433184 -0.05353587847203016 -16.2231195686385
161 -0.054206328466534615 -16.286529752798376 -0.05458252467215061 -16.277702093310648
162 -0.053961978666484355 -16.340491731464862 -0.05236408356577158 -16.330066176876418
163 -0.054000206477940085 -16.394491937942803 -0.05485962443053723 -16.384925801306956
164 -0.05384659171104431 -16.448338529653846 -0.05424389466643333 -16.43916969597339
165 -0.053667824156582354 -16.50200635381043 -0.05725073516368866 -16.49642043113708
166 -0.05344465579837561 -16.555451009608806 -0.053671173937618735 -16.550091605074698
167 -0.05335821304470301 -16.60880922265351 -0.054057189263403416 -16.6041487943381
168 -0.05326219908893108 -16.66207142174244 -0.05106175914406776 -16.65521055348217
169 -0.05320499613881111 -16.71527641788125 -0.05240503251552582 -16.707615585997697
170 -0.05310722328722477 -16.768383641168473 -0.052952625416219236 -16.760568211413915
171 -0.05300979223102331 -16.821393433399496 -0.0511332431808114 -16.811701454594726
172 -0.052935798093676566 -16.874329231493174 -0.05427759997546673 -16.865979054570193
173 -0.0528013326227665 -16.92713056411594 -0.051941102184355256 -16.917920156754548
174 -0.052705350890755655 -16.979835915006696 -0.05610390547662973 -16.974024062231177
175 -0.05250046197324991 -17.032336376979945 -0.05267912056297064 -17.026703182794147
176 -0.05239606313407421 -17.08473244011402 -0.05353017188608646 -17.080233354680235
177 -0.05228484477847815 -17.137017284892497 -0.05336234457790852 -17.133595699258144
178 -0.05220797173678875 -17.189225256629285 -0.05288927033543587 -17.18648496959358
179 -0.05210603568702936 -17.241331292316314 -0.05265171807259321 -17.23913668766617
180 -0.05201302226632833 -17.293344314582644 -0.05296956822276115 -17.292106255888932
181 -0.05193397905677557 -17.34527829363942 -0.049063516408205034 -17.341169772297135
182 -0.0518222825601697 -17.39710057619959 -0.05105482153594494 -17.39222459383308
183 -0.051805423200130464 -17.44890599939972 -0.05265436414629221 -17.444878957979373
184 -0.05167772714048624 -17.500583726540206 -0.053136760368943214 -17.498015718348316
185 -0.051554839499294756 -17.552138566039503 -0.050976456888020036 -17.548992175236336
186 -0.05147418454289436 -17.603612750582396 -0.051915854960680005 -17.600908030197015
187 -0.051377938129007816 -17.654990688711404 -0.051867944002151486 -17.652775974199166
188 -0.05129343513399363 -17.706284123845396 -0.05229607243090868 -17.705072046630075
189 -0.051273754052817824 -17.757557877898215 -0.04851338490843773 -17.753585431538514
190 -0.051267369836568835 -17.808825247734784 -0.049886165745556356 -17.80347159728407
191 -0.051207575015723705 -17.860032822750508 -0.053437516838312146 -17.85690911412238
192 -0.05108877662569285 -17.9111215993762 -0.0531149810180068 -17.910024095140386
193 -0.0509757986292243 -17.962097398005426 -0.05033191125839949 -17.960356006398786
194 -0.05093167964369059 -18.013029077649115 -0.05137370191514492 -18.011729708313933
195 -0.05079392492771149 -18.063823002576825 -0.05253910347819328 -18.064268811792125
196 -0.05072165057063103 -18.114544653147455 -0.05107167884707451 -18.1153404906392
197 -0.05063582919538021 -18.165180482342834 -0.050568250752985475 -18.165908741392183
198 -0.05054994337260723 -18.215730425715442 -0.050180988200008866 -18.21608972959219
199 -0.05058319065719843 -18.266313616372642 -0.05044818315654993 -18.266537912748742
200 -0.05054492838680744 -18.316858544759448 -0.04706421978771687 -18.31360213253646
201 -0.05062003955245018 -18.367478584311897 -0.04968393184244633 -18.363286064378904
202 -0.05058221649378538 -18.418060800805684 -0.05217637941241264 -18.415462443791316
203 -0.05051123723387718 -18.46857203803956 -0.050879632495343684 -18.46634207628666
204 -0.05041144881397486 -18.518983486853536 -0.04921741466969252 -18.515559490956353
205 -0.050407984852790834 -18.569391471706325 -0.05090498905628919 -18.56646448001264
206 -0.050295978970825675 -18.61968745067715 -0.04887930601835251 -18.615343786030994
207 -0.05035314057022333 -18.670040591247375 -0.05088290888816118 -18.666226694919157
208 -0.050233815982937816 -18.720274407230313 -0.050968047231435776 -18.717194742150593
209 -0.05016224104911089 -18.770436648279425 -0.050755889341235164 -18.76795063149183
210 -0.050050091184675696 -18.8204867394641 -0.051615744829177856 -18.819566376321006
211 -0.05007848422974348 -18.870565223693845 -0.04788570310920477 -18.867452079430212
212 -0.05004872791469097 -18.920613951608537 -0.04984886553138494 -18.917300944961596
213 -0.05005739666521549 -18.970671348273754 -0.05280126854777336 -18.97010221350937
214 -0.04991863369941711 -19.02058998197317 -0.050367961451411244 -19.02047017496078
215 -0.04980284199118614 -19.070392823964358 -0.04833000209182501 -19.068800177052605
216 -0.04977974835783243 -19.12017257232219 -0.051682143844664095 -19.12048232089727
217 -0.0497607845813036 -19.169933356903492 -0.05020144749432802 -19.170683768391598
218 -0.049722891114652154 -19.219656248018143 -0.04757807124406099 -19.21826183963566
219 -0.04971689321100712 -19.26937314122915 -0.04811998680233955 -19.266381826438
220 -0.04974355380982161 -19.31911669503897 -0.05012137927114964 -19.31650320570915
221 -0.049653685092926024 -19.3687703801319 -0.04939329568296671 -19.36589650139212
222 -0.04965328443795443 -19.418423664569854 -0.05039556864649057 -19.416292070038608
223 -0.04963596723973751 -19.46805963180959 -0.05017169788479805 -19.466463767923408
224 -0.04955826420336962 -19.51761789601296 -0.048270158842206 -19.514733926765615
225 -0.049543393589556214 -19.567161289602517 -0.049211697466671464 -19.563945624232286
226 -0.049498161859810354 -19.616659451462326 -0.04963791966438293 -19.61358354389667
227 -0.04945564828813076 -19.666115099750456 -0.05041234716773033 -19.6639958910644
228 -0.049472484923899177 -19.715587584674356 -0.04961230270564556 -19.713608193770046
229 -0.049410452507436274 -19.764998037181794 -0.04946283269673586 -19.763071026466783
230 -0.04937691576778889 -19.81437495294958 -0.05134526807814836 -19.81441629454493
231 -0.049208190850913526 -19.863583143800494 -0.05016638264060021 -19.86458267718553
232 -0.04916495308279991 -19.912748096883295 -0.05091045647859573 -19.91549313366413
233 -0.04910258203744888 -19.961850678920744 -0.049236056953668596 -19.964729190617795
234 -0.0490861939266324 -20.010936872847378 -0.047421868145465854 -20.012151058763262
235 -0.049193994328379634 -20.060130867175758 -0.048465953767299653 -20.06061701253056
236 -0.049156451411545274 -20.109287318587302 -0.04804472401738167 -20.10866173654794
237 -0.04910618606954813 -20.15839350465685 -0.04843601919710636 -20.157097755745045
238 -0.04909759424626827 -20.20749109890312 -0.04884325731545687 -20.205941013060503
239 -0.04905772525817156 -20.256548824161293 -0.046530476026237014 -20.25247148908674
240 -0.04912354946136475 -20.305672373622656 -0.05009621176868677 -20.302567700855427
241 -0.04909273404628038 -20.354765107668936 -0.048220352828502656 -20.350788053683928
242 -0.04912907350808382 -20.40389418117702 -0.04897823128849268 -20.399766284972422
243 -0.04909491185098887 -20.45298909302801 -0.04813552014529705 -20.44790180511772
244 -0.04914472829550505 -20.502133821323515 -0.0488805552944541 -20.496782360412173
245 -0.049054664000868796 -20.551188485324385 -0.04873413555324078 -20.545516495965412
246 -0.049019488878548144 -20.600207974202934 -0.049071591906249525 -20.59458808787166
247 -0.04894541595131159 -20.649153390154247 -0.04987360462546349 -20.644461692497124
248 -0.048894931003451346 -20.6980483211577 -0.0490834679454565 -20.693545160442582
249 -0.04891256578266621 -20.746960886940364 -0.04676198791712523 -20.740307148359708
250 -0.04903761353343725 -20.7959985004738 -0.05167043879628182 -20.79197758715599
251 -0.04874436445534229 -20.84474286492914 -0.0463694654405117 -20.838347052596504
252 -0.048926503770053385 -20.893669368699197 -0.052046716399490836 -20.890393768995995
253 -0.04882430415600538 -20.942493672855203 -0.04427932482212782 -20.934673093818123
254 -0.04889354165643454 -20.991387214511636 -0.050173822417855264 -20.984846916235977
255 -0.048778033815324306 -21.04016524832696 -0.048426015116274354 -21.03327293135225
256 -0.04877663198858499 -21.088941880315545 -0.0482502119615674 -21.081523143313817
257 -0.04901829306036234 -21.13796017337591 -0.04887075666338205 -21.1303938999772
258 -0.04875624347478151 -21.18671641685069 -0.047310182079672816 -21.177704082056874
259 -0.04886503536254168 -21.235581452213232 -0.049493841081857684 -21.227197923138732
260 -0.048778258450329307 -21.284359710663562 -0.04656493104994297 -21.273762854188675
261 -0.0487787825986743 -21.333138493262236 -0.049083339795470235 -21.322846193984144
262 -0.048733549937605855 -21.38187204319984 -0.04986185785382986 -21.372708051837975
263 -0.04868690613657236 -21.430558949336415 -0.04742841590195894 -21.420136467739933
264 -0.048798857070505616 -21.47935780640692 -0.049666461907327174 -21.469802929647262
265 -0.048761474527418615 -21.528119280934337 -0.04603819362819195 -21.515841123275454
266 -0.04898327086120844 -21.577102551795544 -0.049119329825043676 -21.564960453100497
267 -0.04877337049692869 -21.625875922292472 -0.05006095115095377 -21.61502140425145
268 -0.04870130140334368 -21.674577223695817 -0.04714092668145895 -21.662162330932908
269 -0.04862964171916247 -21.72320686541498 -0.04973907601088286 -21.71190140694379
270 -0.048642872273921965 -21.771849737688903 -0.04802058823406696 -21.75992199517786
271 -0.048650522343814374 -21.820500260032716 -0.045309738256037235 -21.805231733433896
272 -0.04877262301743031 -21.869272883050147 -0.05120961181819439 -21.85644134525209
273 -0.048543934151530264 -21.91781681720168 -0.04770405292510986 -21.9041453981772
274 -0.048646753653883934 -21.966463570855563 -0.048942672461271285 -21.953088070638472
275 -0.04879897553473711 -22.0152625463903 -0.052983715385198596 -22.00607178602367
276 -0.048384987935423854 -22.063647534325725 -0.046986444666981694 -22.053058230690652
277 -0.048477803170681 -22.112125337496405 -0.04629433378577232 -22.099352564476426
278 -0.0484977588057518 -22.160623096302157 -0.0475311417132616 -22.146883706189687
279 -0.04853089451789856 -22.209153990820056 -0.04797857757657766 -22.194862283766266
280 -0.048564096353948115 -22.257718087174005 -0.048328333720564845 -22.24319061748683
281 -0.0484912334010005 -22.306209320575007 -0.04883617013692856 -22.29202678762376
282 -0.04847822934389114 -22.3546875499189 -0.04882914908230305 -22.340855936706063
283 -0.04853133223950863 -22.40321888215841 -0.04880149085074663 -22.38965742755681
284 -0.04845350943505764 -22.451672391593466 -0.049871891550719735 -22.43952931910753
285 -0.04831378869712353 -22.499986180290588 -0.04806285891681909 -22.487592178024347
286 -0.04832226783037186 -22.54830844812096 -0.048762311413884166 -22.53635448943823
287 -0.04827466607093811 -22.596583114191898 -0.048451499082148075 -22.58480598852038
288 -0.04829764198511839 -22.644880756177017 -0.049168332293629644 -22.63397432081401
289 -0.0482374545186758 -22.693118210695694 -0.0484717458486557 -22.682446066662663
290 -0.048216399550437924 -22.74133461024613 -0.04769826494157314 -22.730144331604237
291 -0.04825807325541973 -22.78959268350155 -0.048154808953404425 -22.778299140557642
292 -0.04821622036397457 -22.837808903865525 -0.04593337066471577 -22.82423251122236
293 -0.048362815752625465 -22.88617171961815 -0.04828429650515318 -22.87251680772751
294 -0.048381319269537926 -22.93455303888769 -0.048321041464805606 -22.920837849192317
295 -0.048315342515707016 -22.982868381403396 -0.04734237864613533 -22.968180227838452
296 -0.048362440429627895 -23.031230821833024 -0.048404359444975856 -23.01658458728343
297 -0.04839179962873459 -23.07962262146176 -0.04900649879127741 -23.065591086074708
298 -0.0483328664675355 -23.127955487929295 -0.04725887794047594 -23.112849964015183
299 -0.048352846130728724 -23.176308334060025 -0.047376060858368874 -23.160226024873552
300 -0.04832964204251766 -23.224637976102542 -0.04747977331280708 -23.20770579818636
301 -0.04836579337716103 -23.273003769479704 -0.05004104245454073 -23.257746840640902
302 -0.048449036106467246 -23.321452805586173 -0.04865642338991165 -23.306403264030813
303 -0.04826557021588087 -23.369718375802055 -0.04806988127529621 -23.35447314530611
304 -0.04821146558970213 -23.417929841391757 -0.04823480136692524 -23.402707946673033
305 -0.04821737799793482 -23.466147219389693 -0.048837446607649326 -23.451545393280682
306 -0.04820632673799992 -23.514353546127694 -0.04736891966313124 -23.498914312943814
307 -0.048260193318128586 -23.562613739445823 -0.04939407054334879 -23.548308383487164
308 -0.04812034219503403 -23.610734081640857 -0.05013639107346535 -23.59844477456063
309 -0.04805969875305891 -23.658793780393914 -0.04850700739771128 -23.64695178195834
310 -0.04805761184543371 -23.706851392239347 -0.04847059864550829 -23.695422380603848
311 -0.048125522956252095 -23.7549769151956 -0.044891730323433875 -23.740314110927283
312 -0.04812386520206928 -23.803100780397667 -0.0502807941287756 -23.790594905056057
313 -0.04803057536482811 -23.851131355762494 -0.04882804490625858 -23.839422949962316
314 -0.04806090295314789 -23.89919225871564 -0.0463093888014555 -23.88573233876377
315 -0.04812289252877235 -23.947315151244414 -0.04557815510779619 -23.931310493871568
316 -0.04817070364952088 -23.995485854893936 -0.048623413778841496 -23.97993390765041
317 -0.048153430223464966 -24.0436392851174 -0.04726228229701519 -24.027196189947425
318 -0.04809639994055033 -24.09173568505795 -0.04779172111302614 -24.07498791106045
319 -0.048207944445312026 -24.139943629503264 -0.046886250376701355 -24.12187416143715
320 -0.048116684518754484 -24.188060314022017 -0.04723282344639301 -24.169106984883545
321 -0.048206730745732784 -24.23626704476775 -0.04796657394617796 -24.21707355882972
322 -0.04811624959111214 -24.28438329435886 -0.04919590093195438 -24.266269459761677
323 -0.048213467374444006 -24.332596761733306 -0.04771578721702099 -24.3139852469787
324 -0.048180621862411496 -24.380777383595717 -0.04904613625258207 -24.36303138323128
325 -0.04823041372001171 -24.42900779731573 -0.04763380903750658 -24.410665192268787
326 -0.048132335767149925 -24.47714013308288 -0.0488508140668273 -24.459516006335615
327 -0.04808952827006578 -24.525229661352945 -0.047911071591079234 -24.507427077926696
328 -0.04817753490060568 -24.57340719625355 -0.05019404944032431 -24.55762112736702
329 -0.04809908028692007 -24.621506276540472 -0.044862066581845286 -24.602483193948867
330 -0.048185849003493784 -24.669692125543968 -0.04870427865535021 -24.651187472604217
331 -0.04817789513617754 -24.717870020680145 -0.049455015920102596 -24.70064248852432
332 -0.04810692481696606 -24.765976945497112 -0.048528972640633584 -24.749171461164952
333 -0.04810767956078053 -24.81408462505789 -0.04858151599764824 -24.7977529771626
334 -0.048086502403020856 -24.86217112746091 -0.04768707174807787 -24.845440048910678
335 -0.048069837503135204 -24.910240964964046 -0.04784595724195242 -24.893286006152632
336 -0.048067829199135305 -24.95830879416318 -0.04592548254877329 -24.939211488701407
337 -0.048238960653543474 -25.006547754816722 -0.047514197789132594 -24.98672568649054
338 -0.04817745201289654 -25.05472520682962 -0.04869010932743549 -25.035415795817975
339 -0.048133536241948605 -25.102858743071568 -0.049550260044634344 -25.08496605586261
340 -0.048040426708757876 -25.150899169780327 -0.04808212798088789 -25.133048183843496
341 -0.04801774919033051 -25.198916918970657 -0.048289087042212485 -25.18133727088571
342 -0.048081489838659765 -25.246998408809315 -0.05068890303373337 -25.232026173919444
343 -0.047923202812671664 -25.294921611621987 -0.04952574335038662 -25.28155191726983
344 -0.047773776762187484 -25.342695388384175 -0.04679825138300657 -25.328350168652836
345 -0.04804093260318041 -25.390736320987354 -0.04765924196690321 -25.37600941061974
346 -0.047890530340373515 -25.43862685132773 -0.04785922151058912 -25.42386863213033
347 -0.04790923651307821 -25.486536087840808 -0.04767731390893459 -25.471545946039264
348 -0.04789308216422796 -25.534429170005037 -0.05200978498905897 -25.523555731028324
349 -0.04769603125751019 -25.582125201262546 -0.04704286232590675 -25.57059859335423
350 -0.04773414507508278 -25.62985934633763 -0.04725312124937773 -25.617851714603606
351 -0.047756907902657984 -25.677616254240288 -0.04808174315840006 -25.665933457762005
352 -0.04772378299385309 -25.72534003723414 -0.048663613758981226 -25.714597071520988
353 -0.047700839675962926 -25.773040876910102 -0.048405447974801064 -25.76300251949579
354 -0.047711683250963685 -25.820752560161065 -0.0483886368572712 -25.81139115635306
355 -0.047667437233030796 -25.868419997394096 -0.04723592884838581 -25.858627085201448
356 -0.04771441705524922 -25.916134414449346 -0.047237406857311724 -25.90586449205876
357 -0.0477278558537364 -25.963862270303082 -0.04634900614619255 -25.952213498204955
358 -0.04775336422026157 -26.011615634523345 -0.04731563162058592 -25.99952912982554
359 -0.04785026498138904 -26.059465899504733 -0.04693383201956749 -26.04646296184511
360 -0.04793808907270432 -26.10740398857744 -0.04806611277163029 -26.094529074616737
361 -0.04788099229335785 -26.155284980870796 -0.04661141447722912 -26.141140489093967
362 -0.04799816962331534 -26.203283150494112 -0.04935778453946114 -26.190498273633427
363 -0.04789113830775023 -26.251174288801863 -0.04745542015880346 -26.23795369379223
364 -0.04799794163554907 -26.299172230437414 -0.04651529137045145 -26.284468985162682
365 -0.04794999863952398 -26.347122229076938 -0.049147263169288635 -26.33361624833197
366 -0.047811980545520785 -26.39493420962246 -0.05053773727267981 -26.38415398560465
367 -0.04771413244307041 -26.442648342065528 -0.046415868774056436 -26.430569854378707
368 -0.0477563951164484 -26.490404737181976 -0.04872900992631912 -26.479298864305026
369 -0.04777299705892801 -26.538177734240904 -0.04945225808769464 -26.52875112239272
370 -0.04766561016440392 -26.58584334440531 -0.0476948507130146 -26.576445973105734
371 -0.047744112089276314 -26.633587456494585 -0.046684997528791426 -26.623130970634527
372 -0.047748330794274804 -26.68133578728886 -0.04625629279762507 -26.669387263432153
373 -0.04785147476941347 -26.72918726205827 -0.047818477638065814 -26.71720574107022
374 -0.04781014993786812 -26.77699741199614 -0.04728260412812233 -26.76448834519834
375 -0.047878793254494664 -26.824876205250632 -0.049323797412216666 -26.81381214261056
376 -0.04780442826449871 -26.87268063351513 -0.0478089913725853 -26.861621133983142
377 -0.04775621183216572 -26.920436845347297 -0.04722014293074608 -26.90884127691389
378 -0.047812772914767265 -26.968249618262064 -0.0497179239988327 -26.958559200912724
379 -0.04769119489938021 -27.015940813161443 -0.04726295974105597 -27.00582216065378
380 -0.04768130853772164 -27.063622121699165 -0.04789095669984818 -27.053713117353627
381 -0.04763873498886824 -27.111260856688034 -0.04778177198022604 -27.101494889333853
382 -0.047660470567643644 -27.158921327255676 -0.048395075276494025 -27.14988996461035
383 -0.047776616737246515 -27.20669794399292 -0.04692882113158703 -27.196818785741936
384 -0.04765947517007589 -27.254357419162996 -0.04726492315530777 -27.244083708897243
385 -0.04769474752247334 -27.30205216668547 -0.04612078424543142 -27.290204493142674
386 -0.047746880911290646 -27.34979904759676 -0.04711974300444126 -27.337324236147115
387 -0.04777611140161753 -27.39757515899838 -0.04677064213901758 -27.38409487828613
388 -0.04787337332963944 -27.44544853232802 -0.04841527137905359 -27.432510149665184
389 -0.047797517850995064 -27.493246050179014 -0.047403731197118756 -27.479913880862302
390 -0.04794741310179233 -27.541193463280806 -0.047421347722411154 -27.527335228584715
391 -0.04783084522932768 -27.589024308510133 -0.04563283044844866 -27.572968059033162
392 -0.047975953482091424 -27.637000261992224 -0.04943327158689499 -27.622401330620058
393 -0.047896168380975726 -27.6848964303732 -0.04758702628314495 -27.669988356903204
394 -0.04797530435025692 -27.732871734723457 -0.04550712928175926 -27.715495486184963
395 -0.04797269310802221 -27.78084442783148 -0.04851980321109295 -27.764015289396056
396 -0.04796341769397259 -27.82880784552545 -0.04794081468135118 -27.811956104077407
397 -0.047921874187886716 -27.876729719713335 -0.04701987449079752 -27.858975978568203
398 -0.04802138824015856 -27.924751107953494 -0.04949995074421167 -27.908475929312416
399 -0.04790980741381645 -27.97266091536731 -0.04832036644220352 -27.95679629575462
400 -0.047847632132470605 -28.02050854749978 -0.04866905603557825 -28.0054653517902
401 -0.04777602478861809 -28.0682845722884 -0.04697794634848833 -28.052443298138687
402 -0.04784073010087013 -28.116125302389268 -0.04525831434875727 -28.097701612487445
403 -0.047887461818754674 -28.16401276420802 -0.045507024973630905 -28.143208637461075
404 -0.0480369046330452 -28.212049668841065 -0.04675960261374712 -28.189968240074823
405 -0.04812889713793993 -28.260178565979004 -0.04703760165721178 -28.237005841732035
406 -0.04811251498758793 -28.30829108096659 -0.04793694391846657 -28.2849427856505
407 -0.04813266154378652 -28.356423742510376 -0.04792679231613874 -28.33286957796664
408 -0.048194706253707406 -28.404618448764083 -0.04608061052858829 -28.378950188495228
409 -0.0483231334015727 -28.452941582165657 -0.046874936670064926 -28.425825125165293
410 -0.04826040230691433 -28.501201984472573 -0.047945722751319406 -28.47377084791661
411 -0.04825684800744057 -28.549458832480013 -0.04868569616228342 -28.522456544078896
412 -0.04820381384342909 -28.597662646323442 -0.04964082222431898 -28.572097366303215
413 -0.04810116328299045 -28.645763809606432 -0.04701505322009325 -28.619112419523308
414 -0.048140825144946574 -28.69390463475138 -0.04829167686402798 -28.667404096387337
415 -0.04810267221182585 -28.742007306963206 -0.04809844940900802 -28.715502545796344
416 -0.04811614360660314 -28.79012345056981 -0.04665798395872116 -28.762160529755064
417 -0.04819000717252493 -28.838313457742334 -0.04785312544554472 -28.81001365520061
418 -0.048112325556576255 -28.88642578329891 -0.049338956363499165 -28.85935261156411
419 -0.04811676423996687 -28.93454254753888 -0.049249709397554395 -28.908602320961663
420 -0.04810142368078232 -28.982643971219662 -0.04776216335594654 -28.95636448431761
421 -0.04806711468845606 -29.03071108590812 -0.047721088491380216 -29.00408557280899
422 -0.048097457736730576 -29.07880854364485 -0.04844462256878614 -29.052530195377777
423 -0.0480837082490325 -29.12689225189388 -0.04844068922102451 -29.1009708845988
424 -0.04797812104225159 -29.174870372936134 -0.048765521682798865 -29.1497364062816
425 -0.048001233115792276 -29.222871606051925 -0.04963994361460209 -29.199376349896202
426 -0.047880355082452294 -29.270751961134376 -0.04867688938975334 -29.248053239285955
427 -0.04783357810229063 -29.31858553923667 -0.045968373864889146 -29.294021613150843
428 -0.048039157688617704 -29.366624696925285 -0.04838954489678145 -29.342411158047625
429 -0.0479294940829277 -29.414554191008214 -0.04788602534681559 -29.39029718339444
430 -0.04791623502969742 -29.46247042603791 -0.046706052124500276 -29.43700323551894
431 -0.04795816298574209 -29.510428589023654 -0.04685737509280443 -29.483860610611746
432 -0.04790794625878334 -29.558336535282436 -0.04882887918502092 -29.532689489796766
433 -0.04795413687825203 -29.60629067216069 -0.04308005440980196 -29.57576954420657
434 -0.048196657188236715 -29.654487329348925 -0.04797729067504406 -29.62374683488161
435 -0.048143349774181846 -29.702630679123107 -0.04756285063922405 -29.671309685520836
436 -0.048157847858965395 -29.750788526982074 -0.04859537426382303 -29.719905059784658
437 -0.04812930319458246 -29.798917830176656 -0.04779050815850496 -29.767695567943164
438 -0.048133553564548494 -29.847051383741203 -0.04884710032492876 -29.81654266826809
439 -0.048010542429983614 -29.895061926171188 -0.04885285161435604 -29.865395519882448
440 -0.04819900337606668 -29.943260929547254 -0.050681660696864125 -29.91607718057931
441 -0.04783249534666538 -29.99109342489392 -0.04662411380559206 -29.962701294384903
442 -0.04783275462687016 -30.03892617952079 -0.04868236258625984 -30.011383656971162
443 -0.047808450646698475 -30.086734630167488 -0.050178948976099494 -30.061562605947262
444 -0.04778263960033655 -30.134517269767823 -0.04719674233347178 -30.108759348280735
445 -0.04774069860577583 -30.182257968373598 -0.04698749389499426 -30.15574684217573
446 -0.04782131779938936 -30.230079286172987 -0.04867150280624628 -30.204418344981978
447 -0.04769741408526897 -30.277776700258258 -0.04813294764608145 -30.25255129262806
448 -0.04780295602977276 -30.32557965628803 -0.04573099780827761 -30.298282290436337
449 -0.047766600735485554 -30.373346257023517 -0.0475571284070611 -30.345839418843397
450 -0.047831215895712376 -30.42117747291923 -0.04763327520340681 -30.393472694046803
451 -0.04787171445786953 -30.4690491873771 -0.047883428446948526 -30.44135612249375
452 -0.04783426746726036 -30.516883454844358 -0.05013044271618128 -30.491486565209932
453 -0.04762758910655975 -30.56451104395092 -0.04798170812427997 -30.53946827333421
454 -0.04769986066967249 -30.612210904620593 -0.04714147672057152 -30.586609750054784
455 -0.04770111460238695 -30.65991201922298 -0.04660341665148735 -30.63321316670627
456 -0.04772850088775158 -30.70764052011073 -0.046245516091585157 -30.679458682797854
457 -0.04780889954417944 -30.75544941965491 -0.04873309731483459 -30.728191780112688
458 -0.04777416344732046 -30.80322358310223 -0.04530410077422857 -30.773495880886916
459 -0.04799921866506338 -30.851222801767292 -0.04599870853126049 -30.819494589418177
460 -0.047910175658762454 -30.899132977426056 -0.04858048129826784 -30.868075070716444
461 -0.0480003984645009 -30.94713337589056 -0.04554351754486561 -30.913618588261308
462 -0.04823767524212599 -30.995371051132686 -0.047781481966376306 -30.961400070227683
463 -0.048203631304204464 -31.04357468243689 -0.04770526308566332 -31.009105333313347
464 -0.04793843440711498 -31.091513116844006 -0.04834595415741205 -31.05745128747076
465 -0.047950852662324905 -31.13946396950633 -0.04757148753851652 -31.105022775009274
466 -0.04795371610671282 -31.187417685613042 -0.0482226338237524 -31.153245408833026
467 -0.047968533262610434 -31.235386218875654 -0.048488509654998777 -31.201733918488024
468 -0.04794854912906885 -31.28333476800472 -0.047259795293211934 -31.248993713781235
469 -0.047982963547110555 -31.33131773155183 -0.0481727609410882 -31.297166474722324
470 -0.04796272739768028 -31.379280458949513 -0.048069832101464274 -31.34523630682379
471 -0.04796900060027838 -31.42724945954979 -0.04866546746343374 -31.393901774287222
472 -0.047929763048887256 -31.47517922259868 -0.04753627721220255 -31.441438051499425
473 -0.04792047925293445 -31.523099701851613 -0.04776796381920576 -31.48920601531863
474 -0.04795427303761244 -31.571053974889224 -0.048217503167688844 -31.537423518486317
475 -0.04796109013259411 -31.61901506502182 -0.04749981444329023 -31.58492333292961
476 -0.04798254761844874 -31.66699761264027 -0.04812906738370657 -31.633052400313314
477 -0.04800319522619247 -31.715000807866463 -0.04908258579671383 -31.68213498611003
478 -0.047886237129569055 -31.76288704499603 -0.047131491266191004 -31.72926647737622
479 -0.04781722389161587 -31.810704268887648 -0.04483815059065819 -31.774104627966878
480 -0.04792858213186264 -31.85863285101951 -0.04768269415944815 -31.821787322126326
481 -0.04796970449388027 -31.90660255551339 -0.04785134922713041 -31.869638671353457
482 -0.04802626855671406 -31.954628824070106 -0.04752604328095913 -31.917164714634417
483 -0.048029825836420056 -32.00265864990653 -0.049719898402690886 -31.96688461303711
484 -0.04793061129748821 -32.05058926120402 -0.04823041409254074 -32.01511502712965
485 -0.04791880063712597 -32.098508061841144 -0.04798799883574247 -32.0631030259654
486 -0.04792713560163975 -32.146435197442784 -0.04876409210264683 -32.11186711806804
487 -0.048043130338191985 -32.19447832778098 -0.051630549877882 -32.163497667945926
488 -0.04778998401015997 -32.242268311791136 -0.051017594151198865 -32.21451526209712
489 -0.047424002178013326 -32.28969231396915 -0.0484236491844058 -32.26293891128153
490 -0.04742295313626528 -32.33711526710541 -0.04755588807165623 -32.31049479935319
491 -0.04741345290094614 -32.38452872000636 -0.04634497705847025 -32.356839776411654
492 -0.047506199404597285 -32.43203491941095 -0.04838713761419058 -32.405226914025846
493 -0.04746956005692482 -32.47950447946788 -0.048235397599637506 -32.453462311625486
494 -0.04751629959791899 -32.52702077906579 -0.046738078258931635 -32.50020038988442
495 -0.047544603049755094 -32.57456538211555 -0.04728180505335331 -32.54748219493777
496 -0.0475894421339035 -32.622154824249456 -0.047755739837884906 -32.59523793477565
497 -0.04758161623030901 -32.66973644047977 -0.045870153605937956 -32.64110808838159
498 -0.04760008156299591 -32.717336522042764 -0.046907538920640944 -32.688015627302235
499 -0.04763469677418471 -32.764971218816946 -0.04689213540405035 -32.734907762706285
500 -0.0479558352380991 -32.812927054055045 -0.052251134999096394 -32.78715889770538
501 -0.04749151095747948 -32.86041856501252 -0.04757505655288696 -32.83473395425827
502 -0.04744167625904083 -32.907860241271564 -0.04724966678768396 -32.881983621045954
503 -0.047556589171290395 -32.95541683044286 -0.04727708287537098 -32.92926070392132
504 -0.04759866669774056 -33.003015497140595 -0.045063122361898425 -32.97432382628322
505 -0.0477885814383626 -33.050804078578956 -0.05601846389472485 -33.03034229017794
506 -0.0472990944981575 -33.098103173077114 -0.04736641589552164 -33.077708706073466
507 -0.04724072981625795 -33.14534390289337 -0.04771217480301857 -33.12542088087648
508 -0.047303194738924505 -33.192647097632296 -0.04722385033965111 -33.17264473121613
509 -0.04734749868512154 -33.239994596317416 -0.047534318268299104 -33.22017904948443
510 -0.04738657400012016 -33.28738117031754 -0.04562469609081745 -33.26580374557525
511 -0.04745195806026459 -33.3348331283778 -0.04792048148810864 -33.313724227063354
512 -0.04746981505304575 -33.38230294343085 -0.04786707907915115 -33.36159130614251
513 -0.047485468350350855 -33.4297884117812 -0.04814222902059555 -33.409733535163106
514 -0.04745839182287455 -33.477246803604075 -0.04764095414429903 -33.457374489307405
515 -0.04752581175416708 -33.524772615358245 -0.04770972039550543 -33.50508420970291
516 -0.04747602585703135 -33.572248641215275 -0.04728294368833304 -33.55236715339124
517 -0.04750857688486576 -33.61975721810014 -0.04509869180619717 -33.59746584519743
518 -0.04764557760208845 -33.66740279570223 -0.04744935892522335 -33.644915204122654
519 -0.04765966534614563 -33.715062461048376 -0.04747211486101151 -33.69238731898366
520 -0.04767435137182474 -33.7627368124202 -0.04946229197084904 -33.74184961095451
521 -0.04752876590937376 -33.81026557832958 -0.04823822062462568 -33.790087831579136
522 -0.047635172680020335 -33.857900751009595 -0.04907004591077566 -33.83915787748991
523 -0.04748591259121895 -33.905386663600815 -0.04593940395861864 -33.88509728144853
524 -0.04754947777837515 -33.95293614137919 -0.04911166429519653 -33.93420894574373
525 -0.04747126866132021 -34.00040741004051 -0.048073860444128515 -33.982282806187854
526 -0.047484906204044816 -34.04789231624456 -0.04758481588214636 -34.02986762207
527 -0.04902059845626354 -34.09691291470082 -0.059331864677369596 -34.08919948674737
528 -0.04725193865597248 -34.1441648533568 -0.04607925098389387 -34.13527873773126
529 -0.047253950871527194 -34.19141880422833 -0.04770644847303629 -34.1829851862043
530 -0.04725709240883589 -34.23867589663716 -0.04652246218174696 -34.22950764838605
531 -0.04728730954229832 -34.28596320617946 -0.04793812725692988 -34.277445775642974
532 -0.047274285927414894 -34.333237492106875 -0.04707351103425026 -34.32451928667722
533 -0.04731800854206085 -34.38055550064894 -0.047202456183731555 -34.371721742860956
534 -0.04731829557567835 -34.42787379622462 -0.04787760861217975 -34.41959935147314
535 -0.047310178726911546 -34.47518397495153 -0.04700956344604492 -34.466608914919185
536 -0.04734510686248541 -34.522529081814014 -0.04775859862565994 -34.51436751354485
537 -0.047371439449489114 -34.569900521263506 -0.04763043764978647 -34.561997951194634
538 -0.04738827589899301 -34.6172887971625 -0.04790459759533405 -34.60990254878997
539 -0.0473667286336422 -34.66465552579614 -0.04633193630725145 -34.65623448509722
540 -0.04743565563112497 -34.71209118142727 -0.0468865429982543 -34.703121028095474
541 -0.047462335973978045 -34.759553517401244 -0.04801215697079897 -34.75113318506627
542 -0.04743434377014637 -34.80698786117139 -0.047267142310738565 -34.79840032737701
543 -0.047580744698643686 -34.854568605870035 -0.04837717395275831 -34.84677750132977
544 -0.047508596628904345 -34.90207720249894 -0.043804286420345305 -34.890581787750115
545 -0.047626322321593764 -34.94970352482053 -0.046924798376858236 -34.93750658612697
546 -0.04768475145101547 -34.99738827627154 -0.04720332864671946 -34.98470991477369
547 -0.04772532377392054 -35.04511360004546 -0.04810564313083887 -35.03281555790453
548 -0.04761422239243984 -35.0927278224379 -0.04866888970136642 -35.081484447605895
549 -0.04759868755936623 -35.140326509997266 -0.04628391973674297 -35.12776836734264
550 -0.04771586786955595 -35.18804237786682 -0.047060363180935386 -35.17482873052357
551 -0.047680083103477953 -35.2357224609703 -0.04656954742968082 -35.221398277953256
552 -0.04777683932334185 -35.28349930029364 -0.050909329764544965 -35.2723076077178
553 -0.04764895718544722 -35.331148257479086 -0.04637902695685625 -35.318686634674656
554 -0.047684726864099504 -35.378832984343184 -0.04690414723008871 -35.36559078190474
555 -0.04774801880121231 -35.4265810031444 -0.047412964329123494 -35.41300374623387
556 -0.047736096382141116 -35.47431709952654 -0.049786058627068995 -35.46278980486094
557 -0.047671950049698354 -35.521989049576234 -0.04896475914865732 -35.5117545640096
558 -0.04756751917302608 -35.56955656874926 -0.04813215658068657 -35.559886720590285
559 -0.04767098631709814 -35.617227555066364 -0.04811780732125044 -35.60800452791153
560 -0.047632422670722006 -35.66485997773709 -0.048572682216763495 -35.6565772101283
561 -0.047680455073714254 -35.712540432810805 -0.04951257184147835 -35.70608978196977
562 -0.04738799761980772 -35.75992843043061 -0.04915188550949097 -35.75524166747926
563 -0.04732444249093533 -35.807252872921545 -0.045122661255300046 -35.80036432873456
564 -0.047523191384971145 -35.85477606430651 -0.047513099387288094 -35.84787742812185
565 -0.04739851746708155 -35.90217458177359 -0.04534011110663414 -35.89321753922848
566 -0.04771687593311071 -35.949891457706705 -0.04997474104166031 -35.94319228027014
567 -0.04769531413912773 -35.99758677184583 -0.044529725797474384 -35.987722006067614
568 -0.04764122422784567 -36.04522799607368 -0.04811589345335961 -36.03583789952097
569 -0.047626149468123914 -36.0928541455418 -0.0477355083450675 -36.08357340786604
570 -0.04755015932023525 -36.14040430486204 -0.04621302913874388 -36.12978643700478
571 -0.0477209335193038 -36.18812523838134 -0.04851683173328638 -36.17830326873807
572 -0.04772700220346451 -36.235852240584805 -0.0468624884262681 -36.22516575716434
573 -0.047743518650531766 -36.28359575923534 -0.048269865475594996 -36.27343562263994
574 -0.047710039839148524 -36.331305799074485 -0.048191799223423 -36.32162742186336
575 -0.04768429547548294 -36.37899009454997 -0.04745083842426538 -36.36907826028763
576 -0.0476991031318903 -36.42668919768186 -0.047377651929855345 -36.41645591221749
577 -0.04773217085748911 -36.474421368539346 -0.047630245238542555 -36.46408615745603
578 -0.047738744877278805 -36.522160113416625 -0.04712550602853298 -36.511211663484566
579 -0.047810866683721545 -36.569970980100344 -0.0490306057035923 -36.56024226918816
580 -0.047645004279911515 -36.61761598438026 -0.0492938656359911 -36.60953613482415
581 -0.047565871849656105 -36.665181856229914 -0.04679344985634089 -36.656329584680485
582 -0.047873914055526254 -36.71305577028544 -0.04347891267389059 -36.699808497354375
583 -0.047878125123679637 -36.760933895409124 -0.04915082883089781 -36.74895932618527
584 -0.04773747604340315 -36.808671371452526 -0.047437356971204284 -36.79639668315647
585 -0.047712660767138 -36.856384032219665 -0.04780115373432636 -36.8441978368908
586 -0.04773491322994232 -36.90411894544961 -0.04742102343589068 -36.89161886032669
587 -0.047778183594346046 -36.95189712904396 -0.04801911544054747 -36.93963797576723
588 -0.04772865604609251 -36.999625785090046 -0.04765322543680668 -36.98729120120404
589 -0.0477412773296237 -37.04736706241967 -0.04809450749307871 -37.03538570869711
590 -0.0477760624140501 -37.09514312483372 -0.046223762631416324 -37.08160947132853
591 -0.04784039463847876 -37.142983519472196 -0.04937328137457371 -37.1309827527031
592 -0.04787843562662601 -37.190861955098825 -0.04913447853177786 -37.180117231234874
593 -0.04777839444577694 -37.2386403495446 -0.049458008259534836 -37.22957523949441
594 -0.04768881518393755 -37.28632916472854 -0.04656758513301611 -37.27614282462743
595 -0.04771436676383019 -37.33404353149237 -0.047717401571571824 -37.323860226199
596 -0.04779245164245367 -37.38183598313482 -0.047656204737722876 -37.37151643093672
597 -0.0477580051869154 -37.429593988321734 -0.04782206304371357 -37.41933849398043
598 -0.047751478292047976 -37.477345466613784 -0.04782309457659721 -37.46716158855703
599 -0.047784633189439776 -37.52513009980322 -0.047599687427282336 -37.51476127598431
600 -0.047771114856004715 -37.572901214659225 -0.0485756304115057 -37.56333690639582
601 -0.04771853666752577 -37.62061975132675 -0.04714708626270294 -37.61048399265852
602 -0.04770294353365898 -37.66832269486041 -0.04552785605192185 -37.65601184871044
603 -0.04778697583824396 -37.71610967069865 -0.048699387535452845 -37.70471123624589
604 -0.047761685028672216 -37.763871355727325 -0.048462988808751106 -37.75317422505464
605 -0.04774170462042093 -37.811613060347746 -0.04785949233919382 -37.801033717393835
606 -0.04773810431361199 -37.859351164661355 -0.04744824506342411 -37.84848196245726
607 -0.04777477532625198 -37.90712593998761 -0.04743391517549753 -37.89591587763275
608 -0.04768964909017086 -37.95481558907778 -0.04529554229229689 -37.94121141992505
609 -0.04783692844212055 -38.002652517519905 -0.0472627779468894 -37.98847419787194
610 -0.04789414722472429 -38.05054666474463 -0.04984513148665428 -38.03831932935859
611 -0.04798213206231594 -38.098528796806946 -0.050261588953435424 -38.088580918312026
612 -0.04768297504633665 -38.14621177185328 -0.04506300278007984 -38.13364392109211
613 -0.04786248654127121 -38.19407425839455 -0.048050574772059915 -38.18169449586417
614 -0.04779138173907995 -38.24186564013363 -0.04820206258445978 -38.22989655844863
615 -0.04778551384806633 -38.2896511539817 -0.04800709951668978 -38.27790365796532
616 -0.04777557980269194 -38.33742673378439 -0.048578906990587714 -38.3264825649559
617 -0.04775875192135572 -38.38518548570575 -0.04946096986532211 -38.375943534821225
618 -0.047665478102862834 -38.43285096380861 -0.04733681436628103 -38.42328034918751
619 -0.047689643874764445 -38.48054060768337 -0.046333498880267145 -38.46961384806777
620 -0.047736966796219346 -38.528277574479596 -0.04808031972497702 -38.51769416779275
621 -0.047768018767237665 -38.57604559324683 -0.047811981104314324 -38.565506148897065
622 -0.04764246568083763 -38.62368805892767 -0.047817145474255085 -38.61332329437132
623 -0.04784281030297279 -38.671530869230644 -0.050010417215526105 -38.663333711586844
624 -0.04762333240360021 -38.71915420163425 -0.04700493440032005 -38.710338645987164
625 -0.04764569513499737 -38.76679989676924 -0.04810407068580389 -38.75844271667297
626 -0.04764760844409466 -38.81444750521334 -0.04953142236918211 -38.80797413904215
627 -0.04763051364570856 -38.862078018859044 -0.047299651242792604 -38.85527379028495
628 -0.04749969001859426 -38.90957770887764 -0.048409050516784194 -38.90368284080173
629 -0.047641022503376006 -38.95721873138102 -0.0481128541752696 -38.951795694977
630 -0.04751416314393282 -39.00473289452495 -0.04822155795991421 -39.000017252936914
631 -0.047591968439519405 -39.05232486296447 -0.048328554071485993 -39.0483458070084
632 -0.047560655511915684 -39.099885518476384 -0.046117897517979144 -39.09446370452638
633 -0.04764131903648376 -39.14752683751287 -0.04289325512945652 -39.13735695965584
634 -0.04786966107785702 -39.195396498590725 -0.04630232527852059 -39.18365928493436
635 -0.04797038491815329 -39.24336688350888 -0.047746429592370986 -39.23140571452673
636 -0.047844741493463516 -39.29121162500234 -0.047760718129575254 -39.279166432656304
637 -0.04787452109158039 -39.33908614609392 -0.04729710184037685 -39.32646353449668
638 -0.04797658510506153 -39.38706273119898 -0.046696452982723714 -39.373159987479404
639 -0.04793086443096399 -39.43499359562995 -0.04822923522442579 -39.42138922270383
640 -0.04797638133168221 -39.48296997696163 -0.04805468898266554 -39.4694439116865
641 -0.04796255212277174 -39.530932529084396 -0.04585679806768894 -39.515300709754186
642 -0.048048443906009194 -39.57898097299041 -0.05149874109774828 -39.56679945085193
643 -0.047933205403387545 -39.6269141783938 -0.04638149458914995 -39.61318094544108
644 -0.04795535858720541 -39.674869536981 -0.04783280845731497 -39.661013753898395
645 -0.04790508560836315 -39.72277462258936 -0.04823831059038639 -39.70925206448878
646 -0.04796938542276621 -39.77074400801213 -0.04718609508126974 -39.75643815957005
647 -0.048056690394878386 -39.81880069840701 -0.048531018756330015 -39.80496917832638
648 -0.04790606871247292 -39.86670676711948 -0.04856591504067183 -39.85353509336705
649 -0.04789567608386278 -39.91460244320334 -0.04751989282667637 -39.90105498619373
650 -0.0478832446038723 -39.96248568780722 -0.04553514514118433 -39.946590131334915
651 -0.04808693900704384 -40.01057262681426 -0.047334004938602445 -39.99392413627352
652 -0.0480779480189085 -40.058650574833166 -0.04647975377738476 -40.040403890050904
653 -0.04815247114747763 -40.10680304598064 -0.047171346843242645 -40.087575236894146
654 -0.04809470381587744 -40.15489774979652 -0.047251136414706706 -40.134826373308854
655 -0.04812442902475596 -40.20302217882127 -0.046890399791300295 -40.181716773100156
656 -0.04821383841335773 -40.25123601723463 -0.04734374210238457 -40.22906051520254
657 -0.04831296168267727 -40.29954897891731 -0.04495763015002012 -40.274018145352564
658 -0.04838720057159662 -40.347936179488904 -0.045858241803944114 -40.319876387156505
659 -0.04848065562546253 -40.396416835114366 -0.05139000024646521 -40.37126638740297
660 -0.04835880883038044 -40.444775643944745 -0.05010408498346806 -40.421370472386435
661 -0.0482457485049963 -40.49302139244974 -0.0503076396882534 -40.47167811207469
662 -0.0480800848454237 -40.541101477295165 -0.04968848247081041 -40.521366594545505
663 -0.048016013018786906 -40.58911749031395 -0.04738048557192087 -40.568747080117426
664 -0.04798453487455845 -40.63710202518851 -0.04785165134817362 -40.6165987314656
665 -0.04812050629407168 -40.68522253148258 -0.04777064826339483 -40.664369379728996
666 -0.04797621816396713 -40.73319874964655 -0.04644358046352863 -40.71081296019253
667 -0.048025385849177836 -40.78122413549573 -0.04852005373686552 -40.75933301392939
668 -0.05109033994376659 -40.832314475439496 -0.03563353717327118 -40.79496655110266
669 -0.048575007170438764 -40.88088948260994 -0.048459813185036185 -40.843426364287694
670 -0.0485115610063076 -40.929401043616245 -0.04830196313560009 -40.891728327423294
671 -0.04846030548214912 -40.9778613490984 -0.04902239814400673 -40.9407507255673
672 -0.048387343622744085 -41.02624869272114 -0.04892124980688095 -40.98967197537418
673 -0.048326917737722394 -41.074575610458865 -0.04843012113124132 -41.03810209650542
674 -0.048297783732414244 -41.12287339419128 -0.04857421163469553 -41.08667630814011
675 -0.048265372216701505 -41.171138766407985 -0.047322511300444604 -41.133998819440556
676 -0.04828169904649258 -41.219420465454476 -0.04849300924688578 -41.18249182868744
677 -0.04824798833578825 -41.267668453790264 -0.048071942292153835 -41.23056377097959
678 -0.04823599848896265 -41.31590445227923 -0.04604683294892311 -41.27661060392852
679 -0.04828304927796125 -41.36418750155719 -0.048877075873315336 -41.32548767980183
680 -0.04827141147106886 -41.41245891302826 -0.04780525900423527 -41.37329293880607
681 -0.048156855069100855 -41.46061576809736 -0.048178399354219435 -41.42147133816029
682 -0.04817234706133604 -41.5087881151587 -0.045335869491100314 -41.466807207651385
683 -0.04835200011730194 -41.557140115276006 -0.04789943899959326 -41.51470664665098
684 -0.04833806399255991 -41.605478179268566 -0.046901014633476734 -41.561607661284455
685 -0.04831760246306658 -41.65379578173163 -0.04812755361199379 -41.609735214896446
686 -0.0484078286215663 -41.702203610353195 -0.04654666930437088 -41.656281884200816
687 -0.048573954962193966 -41.75077756531539 -0.049643903970718384 -41.705925788171534
688 -0.04833672996610403 -41.79911429528149 -0.05058774221688509 -41.75651353038842
689 -0.04821952972561121 -41.847333825007105 -0.04817100260406733 -41.80468453299248
690 -0.04814088698476553 -41.895474711991874 -0.04464023429900408 -41.849324767291485
691 -0.04829507060348988 -41.94376978259536 -0.04948669392615557 -41.89881146121764
692 -0.04817016739398241 -41.991939949989344 -0.04830675814300776 -41.94711821936065
693 -0.04819388184696436 -42.04013383183631 -0.04820788539946079 -41.99532610476011
694 -0.04819217156618834 -42.08832600340249 -0.048017417825758454 -42.04334352258587
695 -0.04814117681235075 -42.136467180214844 -0.048512938618659976 -42.09185646120453
696 -0.04808461237698793 -42.18455179259183 -0.047861046902835366 -42.13971750810737
697 -0.04812577813863754 -42.23267757073047 -0.048363637551665305 -42.188081145659034
698 -0.04802067317068577 -42.280698243901156 -0.04807247966527939 -42.23615362532431
699 -0.04801822062581777 -42.32871646452698 -0.05050555914640427 -42.286659184470714
700 -0.0479877445846796 -42.37670420911166 -0.04827621728181839 -42.33493540175253
701 -0.04789902698248625 -42.42460323609414 -0.04830243736505509 -42.383237839117584
702 -0.04790773428976536 -42.47251097038391 -0.05007895845919848 -42.43331679757678
703 -0.047823655605316165 -42.52033462598922 -0.05026856493204832 -42.483585362508826
704 -0.04788444265723228 -42.56821906864646 -0.048782457038760184 -42.53236781954759
705 -0.047549044340848924 -42.615768112987304 -0.047591129504144195 -42.57995894905173
706 -0.047743342258036135 -42.66351145524534 -0.05103227440267801 -42.63099122345441
707 -0.04756579808890819 -42.71107725333425 -0.04524712003767491 -42.67623834349208
708 -0.04769275523722172 -42.758770008571474 -0.04577294010668993 -42.72201128359877
709 -0.0477341640740633 -42.80650417264554 -0.04744957461953163 -42.7694608582183
710 -0.04772018548101187 -42.85422435812655 -0.04782318044453859 -42.81728403866284
711 -0.04777228888124228 -42.90199664700779 -0.042570964246988294 -42.85985500290983
712 -0.04798751063644886 -42.94998415764424 -0.047199883684515956 -42.907054886594345
713 -0.04802728984504938 -42.99801144748929 -0.049397296644747256 -42.956452183239094
714 -0.04791326839476824 -43.045924715884055 -0.04832915086299181 -43.004781334102084
715 -0.04779663123190403 -43.09372134711596 -0.04879103004932404 -43.05357236415141
716 -0.04776630215346813 -43.14148764926943 -0.048493029363453385 -43.10206539351486
717 -0.047731905803084375 -43.18921955507251 -0.04632375314831734 -43.14838914666318
718 -0.047813831456005575 -43.237033386528516 -0.047610420547425744 -43.195999567210606
719 -0.04782297499477863 -43.284856361523296 -0.04803896266967058 -43.24403852988028
720 -0.04776365365833044 -43.332620015181625 -0.047192572802305224 -43.29123110268258
721 -0.04781622029840946 -43.38043623548003 -0.04798225797712803 -43.339213360659706
722 -0.047765889950096604 -43.42820212543013 -0.047224644012749194 -43.386438004672456
723 -0.04781437125056982 -43.4760164966807 -0.04851821530610323 -43.43495621997856
724 -0.047716766595840454 -43.52373326327654 -0.047604065388441086 -43.482560285367
725 -0.04782913327217102 -43.571562396548714 -0.045982702448964116 -43.52854298781597
726 -0.047996430285274984 -43.61955882683399 -0.04672412779182196 -43.57526711560779
727 -0.04799423310905695 -43.667553059943046 -0.04634883627295494 -43.62161595188074
728 -0.04803923573344946 -43.715592295676494 -0.050017723254859446 -43.6716336751356
729 -0.04786723498255015 -43.76345953065904 -0.04956037942320109 -43.7211940545588
730 -0.04784642234444618 -43.81130595300349 -0.04518288485705853 -43.766376939415856
731 -0.04797533769160509 -43.859281290695094 -0.04728686586022377 -43.81366380527608
732 -0.04804217219352722 -43.90732346288862 -0.04895799551159143 -43.86262180078767
733 -0.04790149349719286 -43.95522495638581 -0.048498297668993474 -43.911120098456664
734 -0.04780483972281217 -44.00302979610863 -0.04823759105056524 -43.95935768950723
735 -0.04782520458102226 -44.05085500068965 -0.04774264898151159 -44.00710033848874
736 -0.04787604995071888 -44.09873105064037 -0.04730632584542036 -44.05440666433416
737 -0.04790737573057413 -44.14663842637094 -0.043729054369032384 -44.09813571870319
738 -0.04809051919728517 -44.19472894556823 -0.04886164162307978 -44.14699736032627
739 -0.04794170241802931 -44.24267064798626 -0.04922456964850426 -44.19622192997477
740 -0.047906733117997646 -44.29057738110426 -0.04881329126656055 -44.24503522124133
741 -0.04784367475658655 -44.33842105586084 -0.04831271320581436 -44.29334793444715
742 -0.04780832640826702 -44.38622938226911 -0.047139116749167445 -44.34048705119631
743 -0.04785700421780348 -44.43408638648691 -0.04817814193665981 -44.38866519313297
744 -0.04786333851516247 -44.481949725002075 -0.04770998936146498 -44.43637518249444
745 -0.047904581762850285 -44.529854306764925 -0.04729876592755318 -44.48367394842199
746 -0.047940519824624064 -44.577794826589546 -0.048318623565137386 -44.531992571987125
747 -0.04786438643932343 -44.62565921302887 -0.04724432267248631 -44.57923689465961
748 -0.0479104045778513 -44.67356961760672 -0.04732880443334579 -44.62656569909296
749 -0.0479200916364789 -44.721489709243194 -0.047055388987064364 -44.67362108808002
750 -0.047914201952517034 -44.76940391119571 -0.04799254816025496 -44.72161363624027
751 -0.04797610677778721 -44.8173800179735 -0.051499517261981965 -44.77311315350225
752 -0.04768030568957329 -44.86506032366307 -0.04728765822947025 -44.82040081173172
753 -0.04777830243110657 -44.91283862609418 -0.04769704230129719 -44.86809785403302
754 -0.04773490466177464 -44.96057353075595 -0.047426551766693595 -44.91552440579971
755 -0.047602878883481026 -45.00817640963943 -0.04613163433969021 -44.961656040139395
756 -0.04778930582106113 -45.055965715460495 -0.046802162751555444 -45.00845820289095
757 -0.04792587254196405 -45.10389158800246 -0.04792462419718504 -45.056382827088136
758 -0.04793497212231159 -45.151826560124775 -0.048667608946561816 -45.105050436034695
759 -0.0478025047108531 -45.19962906483563 -0.04834169652312994 -45.153392132557826
760 -0.047799856029450895 -45.247428920865076 -0.047373230755329135 -45.20076536331315
761 -0.047828798182308674 -45.295257719047385 -0.04769734311848879 -45.24846270643164
762 -0.04783309064805508 -45.34309080969544 -0.0470378341153264 -45.29550054054697
763 -0.04786179326474667 -45.39095260296018 -0.047098240442574026 -45.34259878098954
764 -0.047873794287443164 -45.438826397247624 -0.04859305527061224 -45.391191836260155
765 -0.04780905302613973 -45.486635450273766 -0.04878696519881487 -45.43997880145897
766 -0.047756522335112093 -45.53439197260888 -0.047883656434714796 -45.487862457893684
767 -0.047796906903386116 -45.582188879512266 -0.046738464199006555 -45.53460092209269
768 -0.04784834403544665 -45.63003722354771 -0.048342347145080566 -45.582943269237774
769 -0.04786232598125935 -45.677899549528966 -0.04783958159387112 -45.63078285083164
770 -0.047783305309712885 -45.72568285483868 -0.048068358190357686 -45.678851209022
771 -0.047786762565374376 -45.773469617404054 -0.047896140627563 -45.726747349649564
772 -0.04776720982044935 -45.8212368272245 -0.050853089243173596 -45.77760043889274
773 -0.04761888757348061 -45.86885571479798 -0.047300444915890694 -45.82490088380863
774 -0.04765581116080284 -45.91651152595878 -0.04780958741903305 -45.87271047122766
775 -0.04764421805739403 -45.964155744016175 -0.04909364357590675 -45.92180411480357
776 -0.04760863278061152 -46.01176437679678 -0.04674626048654318 -45.968550375290114
777 -0.04758632238954306 -46.059350699186325 -0.047870987094938755 -46.01642136238505
778 -0.04758272506296635 -46.10693342424929 -0.04767684228718281 -46.064098204672234
779 -0.04760257303714752 -46.15453599728644 -0.04916005004197359 -46.11325825471421
780 -0.04752203766256571 -46.202058034949005 -0.04427346475422382 -46.15753171946844
781 -0.04812201913446188 -46.250180054083465 -0.04527930114418268 -46.20281102061262
782 -0.04784196373075247 -46.29802201781422 -0.04731299951672554 -46.25012402012935
783 -0.047791559062898156 -46.34581357687712 -0.049844212085008624 -46.299968232214354
784 -0.04771668910980224 -46.393530265986925 -0.04626991841942072 -46.34623815063377
785 -0.04786676205694675 -46.44139702804387 -0.04564958196133375 -46.39188773259511
786 -0.04791340082883835 -46.48931042887271 -0.04849862102419138 -46.4403863536193
787 -0.04788585398346186 -46.53719628285617 -0.047785488329827784 -46.48817184194913
788 -0.047911980748176576 -46.58510826360435 -0.04787527918815613 -46.53604712113729
789 -0.047846858575940135 -46.632955122180284 -0.04756765216588974 -46.583614773303175
790 -0.047878095880150795 -46.680833218060435 -0.04732191152870655 -46.63093668483188
791 -0.047921507805585864 -46.72875472586602 -0.046838091872632506 -46.67777477670451
792 -0.047938601672649385 -46.776693327538666 -0.04673760551959276 -46.724512382224106
793 -0.047984741255640985 -46.824678068794306 -0.048013519309461114 -46.77252590153357
794 -0.04797532446682453 -46.87265339326113 -0.04946134593337774 -46.82198724746695
795 -0.04798065833747387 -46.920634051598604 -0.0511177808046341 -46.87310502827158
796 -0.04774414245039225 -46.968378194048995 -0.05076019298285246 -46.92386522125443
797 -0.04759751502424479 -47.01597570907324 -0.04717632252722979 -46.97104154378166
798 -0.047663675248622896 -47.06363938432186 -0.046334747970104215 -47.017376291751766
799 -0.047669175267219546 -47.11130855958908 -0.04783545657992363 -47.06521174833169
800 -0.0476895859465003 -47.15899814553558 -0.04804124291986227 -47.11325299125156
801 -0.0477305369451642 -47.206728682480744 -0.04796343315392733 -47.16121642440548
802 -0.04765154365450144 -47.25438022613525 -0.04608876071870327 -47.207305185124184
803 -0.04777150135487318 -47.30215172749012 -0.046998943015933034 -47.25430412814012
804 -0.047783680446445945 -47.34993540793656 -0.04748574197292328 -47.30178987011304
805 -0.04786420240998268 -47.397799610346546 -0.04753095675259829 -47.349320826865636
806 -0.04783606361597777 -47.44563567396252 -0.04714777823537588 -47.39646860510101
807 -0.04784253425896168 -47.49347820822148 -0.04766575489193201 -47.444134359992944
808 -0.04782569035887718 -47.54130389858036 -0.04784554503858089 -47.49197990503153
809 -0.04784185569733381 -47.589145754277695 -0.046817334927618505 -47.538797239959145
810 -0.04787023086100817 -47.6370159851387 -0.04762662798166275 -47.58642386794081
811 -0.04789808578789234 -47.684914070926595 -0.04661385901272297 -47.63303772695353
812 -0.04791441727429628 -47.732828488200894 -0.04732928425073624 -47.68036701120427
813 -0.048205744847655295 -47.78103423304855 -0.04369257055222988 -47.7240595817565
814 -0.048318293318152426 -47.829352526366705 -0.045259027555584905 -47.76931860931209
815 -0.04825060050934553 -47.87760312687605 -0.048154824413359165 -47.817473433725446
816 -0.04825476724654436 -47.9258578941226 -0.04737075548619032 -47.86484418921164
817 -0.04821917954832315 -47.97407707367093 -0.046950799971818925 -47.911794989183456
818 -0.04828277509659529 -48.02235984876752 -0.047583780437707904 -47.95937876962116
819 -0.048248002864420415 -48.07060785163194 -0.04857608322054148 -48.0079548528417
820 -0.04824413973838091 -48.11885199137032 -0.04778671655803919 -48.055741569399736
821 -0.04824162665754557 -48.16709361802786 -0.04858304169028997 -48.10432461109003
822 -0.048179296776652336 -48.215272914804515 -0.04786533247679472 -48.152189943566825
823 -0.04820594117045403 -48.26347885597497 -0.04693040009588003 -48.199120343662706
824 -0.04821391832083464 -48.3116927742958 -0.0483284143730998 -48.24744875803581
825 -0.04833491556346416 -48.360027689859265 -0.04733519833534956 -48.294783956371155
826 -0.04825633931905031 -48.40828402917832 -0.0487170148640871 -48.343500971235244
827 -0.04812589026987553 -48.45640991944819 -0.04748775605112314 -48.39098872728637
828 -0.04836388919502497 -48.504773808643215 -0.04660362247377634 -48.437592349760145
829 -0.04831033423542976 -48.553084142878646 -0.05055214911699295 -48.48814449887714
830 -0.048132218234241006 -48.60121636111289 -0.048971193842589855 -48.53711569271973
831 -0.04803198482841253 -48.6492483459413 -0.04821589384227991 -48.58533158656201
832 -0.04806936234235763 -48.69731770828366 -0.04537306986749172 -48.63070465642951
833 -0.04814352858811617 -48.745461236871776 -0.04842310529202223 -48.67912776172153
834 -0.04813885409384966 -48.793600090965626 -0.049260147102177146 -48.728387908823706
835 -0.04800866525620222 -48.84160875622183 -0.04788942784070969 -48.776277336664414
836 -0.047941815853118894 -48.88955057207495 -0.047405952215194704 -48.82368328887961
837 -0.04806611910462379 -48.93761669117958 -0.04730364382266998 -48.87098693270228
838 -0.04810670502483845 -48.98572339620441 -0.04758156947791577 -48.91856850218019
839 -0.0480848640203476 -49.03380826022476 -0.048036818578839305 -48.96660532075903
840 -0.04805046655237675 -49.081858726777135 -0.04848326500505209 -49.01508858576408
841 -0.048036218620836735 -49.12989494539797 -0.046641215495765206 -49.06172980125985
842 -0.048091519996523856 -49.1779864653945 -0.04698112644255161 -49.108710927702404
843 -0.04811356291174888 -49.22610002830625 -0.04600754249840975 -49.15471847020081
844 -0.04819549024105072 -49.2742955185473 -0.04739713128656149 -49.20211560148737
845 -0.048216596618294714 -49.322512115165594 -0.048691910691559315 -49.25080751217893
846 -0.04823327902704477 -49.37074539419264 -0.050366390682756904 -49.301173902861684
847 -0.04811147712171078 -49.41885687131435 -0.04913878217339516 -49.35031268503508
848 -0.047996629402041434 -49.46685350071639 -0.04789644777774811 -49.39820913281282
849 -0.048016167059540746 -49.51486966777593 -0.04711765516549349 -49.44532678797832
850 -0.04802477080374956 -49.56289443857968 -0.047636982053518295 -49.492963770031835
851 -0.04799293428659439 -49.61088737286628 -0.04836876094341278 -49.54133253097525
852 -0.04797498863190412 -49.65886236149819 -0.04751352947205305 -49.5888460604473
853 -0.04803600087761879 -49.7068983623758 -0.04911313466727733 -49.63795919511458
854 -0.047968053817749025 -49.75486641619355 -0.05074507780373096 -49.688704272918315
855 -0.04787884745746851 -49.80274526365102 -0.043776174634695054 -49.73248044755301
856 -0.04795768354088068 -49.8507029471919 -0.04923911206424236 -49.78171955961725
857 -0.04822510499507189 -49.89892805218697 -0.049467023462057114 -49.83118658307931
858 -0.04782598819583654 -49.94675404038281 -0.04764259420335293 -49.87882917728266
859 -0.047850361466407774 -49.994604401849216 -0.04685302469879389 -49.92568220198145
860 -0.0478177934885025 -50.04242219533772 -0.048384959995746615 -49.974067161977196
861 -0.047825945913791655 -50.090248141251514 -0.04863770324736834 -50.02270486522456
862 -0.04778472818434239 -50.138032869435854 -0.047986342757940295 -50.0706912079825
863 -0.047922232560813426 -50.18595510199667 -0.044002287462353705 -50.114693495444854
864 -0.04798934459686279 -50.23394444659353 -0.04668232593685388 -50.16137582138171
865 -0.04802855551242828 -50.281973002105964 -0.048577070236206055 -50.20995289161792
866 -0.04793038610368967 -50.32990338820965 -0.048017628490924835 -50.25797052010884
867 -0.04792398568242788 -50.37782737389208 -0.04808707050979137 -50.306057590618636
868 -0.047947208769619463 -50.4257745826617 -0.04747520089149475 -50.35353279151013
869 -0.04793175458908081 -50.47370633725078 -0.04713449794799089 -50.40066728945813
870 -0.04788877423852682 -50.52159511148931 -0.04826767854392529 -50.44893496800205
871 -0.04793591108173132 -50.56953102257104 -0.047757207043468954 -50.49669217504552
872 -0.04791393615305424 -50.61744495872409 -0.04758987072855234 -50.54428204577407
873 -0.04801999032497406 -50.66546494904907 -0.04709417168051004 -50.59137621745458
874 -0.04792696535587311 -50.71339191440494 -0.047570336423814294 -50.6389465538784
875 -0.04801099970936775 -50.761402914114306 -0.04688598345965147 -50.68583253733805
876 -0.04798676911741495 -50.80938968323172 -0.04736797362565994 -50.73320051096371
877 -0.0480157108977437 -50.857405394129465 -0.04887881875038147 -50.782079329714094
878 -0.04793885853141546 -50.90534425266088 -0.0493057519197464 -50.83138508163384
879 -0.0480027811601758 -50.95334703382106 -0.04531342480331659 -50.87669850643716
880 -0.048003705218434334 -51.001350739039495 -0.04708171207457781 -50.92378021851174
881 -0.0480586402118206 -51.049409379251315 -0.04834196269512177 -50.972122181206856
882 -0.04798254147171974 -51.097391920723034 -0.04830800350755453 -51.020430184714414
883 -0.048006761632859704 -51.145398682355896 -0.04757894203066826 -51.06800912674508
884 -0.04797314368188381 -51.19337182603778 -0.04819387514144182 -51.116203001886525
885 -0.0479845279827714 -51.24135635402055 -0.04846742283552885 -51.164670424722054
886 -0.04796217754483223 -51.289318531565385 -0.047694047726690766 -51.21236447244875
887 -0.04794946648180485 -51.33726799804719 -0.04800603557378054 -51.260370508022525
888 -0.04792724549770355 -51.38519524354489 -0.04838234800845385 -51.30875285603098
889 -0.047802644222974776 -51.43299788776787 -0.04618511442095041 -51.35493797045193
890 -0.048010730929672715 -51.481008618697544 -0.04650123212486505 -51.401439202576796
891 -0.04790896698832512 -51.52891758568587 -0.04654712080955505 -51.44798632338635
892 -0.0481643246486783 -51.57708191033455 -0.050238031335175036 -51.49822435472153
893 -0.04803689196705818 -51.62511880230161 -0.047867963835597035 -51.54609231855713
894 -0.04794818852096796 -51.673066990822576 -0.04665435645729303 -51.592746675014425
895 -0.04799364320933819 -51.721060634031915 -0.04835910499095917 -51.64110578000538
896 -0.04797972682863474 -51.76904036086055 -0.04716320876032114 -51.68826898876571
897 -0.048042602837085724 -51.817082963697636 -0.047427153959870336 -51.73569614272558
898 -0.048084328137338164 -51.86516729183497 -0.04889158494770527 -51.78458772767328
899 -0.04798639621585608 -51.913153688050826 -0.04835542738437652 -51.83294315505766
900 -0.047950244322419164 -51.96110393237325 -0.04693109188228846 -51.87987424693995
901 -0.04801165163516998 -52.00911558400842 -0.04715451970696449 -51.92702876664691
902 -0.048003765754401684 -52.05711934976282 -0.04784203581511974 -51.974870802462036
903 -0.04801883101463318 -52.10513818077745 -0.04808286763727665 -52.02295367009931
904 -0.048028277978301046 -52.153166458755756 -0.04730807300657034 -52.07026174310588
905 -0.04804553650319576 -52.20121199525895 -0.04737854897975922 -52.11764029208564
906 -0.04804329015314579 -52.2492552854121 -0.04684498552232981 -52.164485277607966
907 -0.048124760016798974 -52.297380045428895 -0.048861999064683914 -52.21334727667265
908 -0.048077887110412124 -52.345457932539304 -0.04953308217227459 -52.262880358844924
909 -0.047894826717674734 -52.39335275925698 -0.047855952940881255 -52.3107363117858
910 -0.04799200836569071 -52.44134476762267 -0.046990137174725534 -52.35772644896053
911 -0.047943527810275555 -52.48928829543294 -0.04851562473922968 -52.40624207369976
912 -0.04790770635008812 -52.53719600178303 -0.04626839030534029 -52.4525104640051
913 -0.04799150191247463 -52.58518750369551 -0.049396758899092674 -52.501907222904194
914 -0.0478987704962492 -52.633086274191754 -0.04671572186052799 -52.54862294476472
915 -0.048019453324377535 -52.68110572751613 -0.04915938060730696 -52.59778232537203
916 -0.04790582787245512 -52.72901155538859 -0.04818350430577993 -52.64596582967781
917 -0.047856022231280805 -52.77686757761987 -0.04714969135820866 -52.69311552103602
918 -0.04794035777449608 -52.82480793539436 -0.04787746835500002 -52.74099298939102
919 -0.04790379051119089 -52.87271172590555 -0.04769452530890703 -52.78868751469992
920 -0.04790543168783188 -52.920617157593384 -0.04778263568878174 -52.836470150388706
921 -0.04793725032359362 -52.968554407916976 -0.04521406404674053 -52.881684214435445
922 -0.0480914993211627 -53.016645907238136 -0.048269877769052984 -52.9299540922045
923 -0.04804230444133282 -53.06468821167947 -0.04737019147723913 -52.97732428368174
924 -0.048109022155404094 -53.11279723383487 -0.04835480451583862 -53.02567908819758
925 -0.04796648044139147 -53.16076371427626 -0.048964744061231615 -53.07464383225881
926 -0.04788882546126842 -53.20865253973753 -0.048821831308305266 -53.12346566356711
927 -0.04785879775881767 -53.25651133749635 -0.04812455829232931 -53.17159022185944
928 -0.047848392836749555 -53.3043597303331 -0.048939527943730354 -53.22052974980317
929 -0.04784296154975891 -53.35220269188286 -0.048003613390028475 -53.2685333631932
930 -0.047669918090105054 -53.39987260997297 -0.04847848564386368 -53.31701184883706
931 -0.04767989199608565 -53.44755250196905 -0.047457130625844 -53.364468979462906
932 -0.04780634175986052 -53.49535884372891 -0.04619703590869904 -53.4106660153716
933 -0.04797041770070791 -53.54332926142962 -0.050940586254000664 -53.461606601625604
934 -0.047621683403849605 -53.590950944833466 -0.048228200152516366 -53.50983480177812
935 -0.04763023257255554 -53.638581177406024 -0.046784083172678945 -53.5566188849508
936 -0.04774003811180592 -53.68632121551783 -0.047796749509871006 -53.60441563446067
937 -0.04767008498311043 -53.73399130050094 -0.047431855089962484 -53.65184748955063
938 -0.04768623188138008 -53.78167753238232 -0.048165674693882464 -53.70001316424452
939 -0.04766792599111795 -53.82934545837344 -0.04819273930042982 -53.74820590354495
940 -0.047641366720199585 -53.87698682509364 -0.04872845783829689 -53.796934361383244
941 -0.04760590717196465 -53.9245927322656 -0.04912001192569733 -53.84605437330894
942 -0.04759131669998169 -53.97218404896558 -0.045119795575737955 -53.891174168884675
943 -0.0476861197501421 -54.01987016871572 -0.04864250291138887 -53.939816671796066
944 -0.04762671627104283 -54.06749688498676 -0.04765637498348951 -53.987473046779556
945 -0.047702569887042044 -54.1151994548738 -0.04698289819061756 -54.034455944970176
946 -0.04766241684556007 -54.162861871719365 -0.04580011088401079 -54.080256055854186
947 -0.04773072637617588 -54.21059259809554 -0.04703928902745247 -54.12729534488164
948 -0.04778377134352922 -54.25837636943907 -0.04704620242118836 -54.174341547302824
949 -0.04781102389097214 -54.30618739333004 -0.04931884724646807 -54.22366039454929
950 -0.04783772323280573 -54.354025116562845 -0.04815179631114006 -54.27181219086043
951 -0.047871965914964676 -54.40189708247781 -0.0413486447185278 -54.313160835578955
952 -0.04809569958597422 -54.44999278206378 -0.047475688718259336 -54.36063652429721
953 -0.04805668257176876 -54.49804946463555 -0.0476345419883728 -54.408271066285586
954 -0.048325362242758275 -54.546374826878306 -0.053330101631581785 -54.461601167917166
955 -0.04783024787902832 -54.59420507475733 -0.048645070753991604 -54.51024623867116
956 -0.0476971099153161 -54.64190218467265 -0.04703242965042591 -54.55727866832159
957 -0.04780947901308537 -54.689711663685735 -0.048740694858133794 -54.60601936317972
958 -0.047707687504589556 -54.737419351190326 -0.04829148128628731 -54.654310844466
959 -0.047679958119988444 -54.78509930931031 -0.04623921904712915 -54.700550063513134
960 -0.04776312112808227 -54.8328624304384 -0.046894737705588344 -54.74744480121872
961 -0.047886794060468675 -54.880749224498864 -0.05057294685393572 -54.79801774807265
962 -0.047713898681104185 -54.92846312317997 -0.04725284166634083 -54.845270589738995
963 -0.04767983425408602 -54.97614295743405 -0.047754558734595776 -54.89302514847359
964 -0.04770432580262422 -55.02384728323668 -0.04790349584072828 -54.94092864431432
965 -0.047688996978104116 -55.07153628021478 -0.047603041492402555 -54.98853168580672
966 -0.04770771656185389 -55.11924399677663 -0.047652000188827516 -55.036183685995546
967 -0.047753078304231165 -55.166997075080864 -0.04744374491274357 -55.08362743090829
968 -0.047721123695373534 -55.21471819877624 -0.04711426161229611 -55.13074169252058
969 -0.047759919054806234 -55.262478117831044 -0.0476505309343338 -55.178392223454914
970 -0.04780834279954434 -55.310286460630586 -0.049592473171651365 -55.227984696626564
971 -0.04772323165088892 -55.35800969228148 -0.048307637125253676 -55.27629233375182
972 -0.04770504590123892 -55.405714738182716 -0.04903954043984413 -55.32533187419166
973 -0.04759999644011259 -55.45331473462283 -0.045090914331376554 -55.37042278852304
974 -0.04771124608814716 -55.50102598071098 -0.04879344198852777 -55.419216230511566
975 -0.04771665129810572 -55.54874263200908 -0.0458318455144763 -55.465048076026044
976 -0.047773050330579284 -55.59651568233966 -0.04821380153298378 -55.513261877559025
977 -0.04777789730578661 -55.64429357964544 -0.04678995795547962 -55.56005183551451
978 -0.047820568270981315 -55.69211414791642 -0.04789407979696989 -55.607945915311475
979 -0.04776425808668137 -55.7398784060031 -0.04984521940350532 -55.657791134714984
980 -0.04769563339650631 -55.78757403939961 -0.04680532719939947 -55.704596461914385
981 -0.04771877955645323 -55.83529281895606 -0.04758120737969875 -55.752177669294085
982 -0.04770882949233055 -55.88300164844839 -0.04768297225236893 -55.79986064154645
983 -0.04771929420530796 -55.9307209426537 -0.04808931667357683 -55.84794995822003
984 -0.04776530247181654 -55.97848624512552 -0.04858172554522753 -55.896531683765254
985 -0.04765647910535335 -56.02614272423087 -0.04761709906160831 -55.944148782826865
986 -0.047702908515930176 -56.0738456327468 -0.047475168108940126 -55.991623950935804
987 -0.04771403968334198 -56.121559672430145 -0.04721452612429857 -56.038838477060104
988 -0.04782656412571669 -56.16938623655586 -0.04494324456900358 -56.08378172162911
989 -0.04783752337098122 -56.21722375992684 -0.048274436593055726 -56.13205615822216
990 -0.04782036021351814 -56.26504412014036 -0.04894269406795502 -56.18099885229012
991 -0.047795767337083815 -56.312839887477445 -0.04768907912075519 -56.228687931410875
992 -0.047822233848273756 -56.36066212132572 -0.04784042499959469 -56.276528356410466
993 -0.04779287781566381 -56.408454999141384 -0.04855666663497686 -56.325085023045446
994 -0.04771671742200852 -56.45617171656339 -0.04883086085319519 -56.37391588389864
995 -0.047674521990120414 -56.50384623855351 -0.04731417037546635 -56.421230054274105
996 -0.04762882497161627 -56.551475063525125 -0.046966883540153506 -56.468196937814255
997 -0.04776922855526209 -56.599244292080385 -0.04609600193798542 -56.51429293975224
998 -0.047856361418962476 -56.64710065349935 -0.04763893894851208 -56.56193187870075
999 -0.047885170206427574 -56.69498582370578 -0.04670526776462793 -56.60863714646538
1000 -0.04788596089929342 -56.74287178460507 -0.04875694625079632 -56.657394092716174
1001 -0.047828591987490655 -56.79070037659256 -0.04798946585506201 -56.705383558571235
1002 -0.04782544691115618 -56.838525823503716 -0.04563144538551569 -56.75101500395675
1003 -0.04791173469275236 -56.88643755819647 -0.04832113273441792 -56.79933613669117
1004 -0.04790723901242018 -56.93434479720889 -0.04788829479366541 -56.84722443148483
1005 -0.047910060919821265 -56.982254858128705 -0.0481757402420044 -56.895400171726834
1006 -0.04785514455288649 -57.03011000268159 -0.04714661855250597 -56.94254679027934
1007 -0.04789585955440998 -57.078005862236 -0.04876537546515465 -56.99131216574449
1008 -0.0478509396314621 -57.12585680186746 -0.04914309550076723 -57.040455261245256
1009 -0.047775966301560405 -57.173632768169014 -0.047973666712641715 -57.0884289279579
1010 -0.04796207323670387 -57.22159484140572 -0.05196030214428902 -57.14038923010219
1011 -0.04753757007420063 -57.269132411479916 -0.04909069240093231 -57.18947992250312
1012 -0.047494052723050115 -57.31662646420297 -0.04723290018737316 -57.23671282269049
1013 -0.04752414058893919 -57.36415060479191 -0.04847087115049362 -57.285183693840985
1014 -0.04749107994139194 -57.411641684733304 -0.04826060999184847 -57.333444303832835
1015 -0.04749884940683842 -57.45914053414014 -0.04680354092270136 -57.38024784475554
1016 -0.047535686008632186 -57.50667622014877 -0.04689907394349575 -57.42714691869903
1017 -0.047541911154985426 -57.554218131303756 -0.04670657943934202 -57.473853498138375
1018 -0.04764224961400032 -57.601860380917756 -0.04611696470528841 -57.519970462843666
1019 -0.04763136859983206 -57.64949174951759 -0.04680375680327416 -57.56677421964694
1020 -0.04769053477793932 -57.69718228429553 -0.047653711028397085 -57.61442793067533
1021 -0.04780001826584339 -57.744982302561375 -0.04993935320526362 -57.664367283880594
1022 -0.04766059629619122 -57.792642898857565 -0.046646307408809665 -57.7110135912894
1023 -0.04764175713062287 -57.840284655988185 -0.04770844411104917 -57.75872203540045
1024 -0.04771128930151462 -57.8879959452897 -0.04614764600992203 -57.80486968141037
1025 -0.047698889300227164 -57.93569483458993 -0.04804206602275372 -57.852911747433126
1026 -0.04775654338300228 -57.98345137797293 -0.04925516322255134 -57.90216691065568
1027 -0.04763625953346491 -58.031087637506396 -0.04790097121149302 -57.95006788186717
1028 -0.0476682161912322 -58.07875585369763 -0.04972494281828403 -57.99979282468546
1029 -0.04755940455943346 -58.126315258257065 -0.04466187041252852 -58.04445469509798
1030 -0.04771667700260877 -58.17403193525968 -0.04664783217012882 -58.09110252726811
1031 -0.04777618497610092 -58.22180812023578 -0.0488172922283411 -58.139919819496455
1032 -0.047683519683778285 -58.26949163991956 -0.04721990898251534 -58.18713972847897
1033 -0.04773142617195845 -58.317223066091515 -0.047905384376645085 -58.235045112855616
1034 -0.047764007933437824 -58.36498707402495 -0.04781396575272083 -58.28285907860834
1035 -0.047740491293370726 -58.41272756531832 -0.047916761599481106 -58.33077584020782
1036 -0.04768184628337622 -58.460409411601695 -0.048256717063486575 -58.37903255727131
1037 -0.0477646941319108 -58.50817410573361 -0.048254507780075076 -58.42728706505138
1038 -0.04764782302081585 -58.555821928754426 -0.04859544485807419 -58.475882509909454
1039 -0.047642444632947444 -58.603464373387375 -0.04733315985649824 -58.52321566976595
1040 -0.04765921663492918 -58.6511235900223 -0.04935408756136894 -58.57256975732732
1041 -0.0475721187889576 -58.69869570881126 -0.045909893698990345 -58.61847965102631
1042 -0.04766524024307728 -58.746360949054335 -0.047220055013895035 -58.66569970604021
1043 -0.047718588076531884 -58.79407953713087 -0.04838030841201544 -58.71408001445222
1044 -0.04762233290821314 -58.84170187003908 -0.04752503465861082 -58.761605049110834
1045 -0.04765612930059433 -58.88935799933967 -0.04768204819411039 -58.809287097304946
1046 -0.047677562572062016 -58.937035561911735 -0.04715206921100616 -58.856439166515955
1047 -0.04772645849734545 -58.98476202040908 -0.04699630886316299 -58.90343547537912
1048 -0.047697059065103534 -59.03245907947418 -0.04744774866849184 -58.95088322404761
1049 -0.04772117994725704 -59.08018025942144 -0.048951522819697856 -58.99983474686731
1050 -0.047661011666059495 -59.1278412710875 -0.04778168313205242 -59.04761642999936
1051 -0.04763189293444157 -59.17547316402194 -0.0478425458073616 -59.09545897580672
1052 -0.04766898509114981 -59.22314214911309 -0.04728442281484604 -59.14274339862157
1053 -0.04768877178430557 -59.270830920897396 -0.04878251291811466 -59.191525911539685
1054 -0.04759182594716549 -59.31842274684456 -0.047845675982534884 -59.23937158752222
1055 -0.047702571004629137 -59.36612531784919 -0.05084792375564575 -59.29021951127787
1056 -0.0474461704492569 -59.413571488298444 -0.046361185424029824 -59.3365806967019
1057 -0.04759581033140421 -59.461167298629846 -0.047229422442615035 -59.38381011914451
1058 -0.04752268604934216 -59.50868998467919 -0.049062480032444 -59.43287259917696
1059 -0.047702221758663656 -59.55639220643785 -0.04649302307516336 -59.479365622252125
1060 -0.0475501885637641 -59.60394239500161 -0.04881059378385544 -59.52817621603598
1061 -0.04750995971262455 -59.65145235471424 -0.044646546617150305 -59.57282276265313
1062 -0.048863017372787 -59.700315372087026 -0.050511596351861955 -59.62333435900499
1063 -0.04763330221176147 -59.74794867429879 -0.04732286166399717 -59.67065722066899
1064 -0.04755429159849882 -59.79550296589729 -0.047719504311680795 -59.71837672498067
1065 -0.047598188184201716 -59.843101154081495 -0.04898053258657455 -59.76735725756725
1066 -0.047550840117037294 -59.890651994198535 -0.050620883516967294 -59.81797814108422
1067 -0.04736034814268351 -59.93801234234122 -0.04817578811198473 -59.8661539291962
1068 -0.04735597334802151 -59.985368315689236 -0.047615413926541804 -59.913769343122745
1069 -0.0473392391577363 -60.03270755484697 -0.04598642513155937 -59.959755768254304
1070 -0.047348059713840485 -60.08005561456081 -0.04738220721483231 -60.007137975469135
1071 -0.047386341542005536 -60.12744195610282 -0.04696935936808586 -60.05410733483722
1072 -0.04742380380630493 -60.174865759909125 -0.04820103384554386 -60.10230836868276
1073 -0.047393970936536786 -60.222259730845664 -0.047688608430325984 -60.14999697711309
1074 -0.047418908588588236 -60.269678639434254 -0.04798390865325928 -60.19798088576635
1075 -0.047377425618469714 -60.317056065052725 -0.047522599808871746 -60.24550348557522
1076 -0.04742794502526522 -60.36448401007799 -0.047181460075080395 -60.2926849456503
1077 -0.04744846355170011 -60.41193247362969 -0.04764098972082138 -60.34032593537112
1078 -0.04746062196791172 -60.459393095597605 -0.047019063122570516 -60.38734499849369
1079 -0.047460245341062544 -60.50685334093867 -0.04808595329523087 -60.435430951788916
1080 -0.047491345927119254 -60.55434468686579 -0.04782404638826847 -60.48325499817719
1081 -0.04755448345094919 -60.60189917031674 -0.04610359687358141 -60.529358595050766
1082 -0.04753534309566021 -60.6494345134124 -0.04790495205670595 -60.57726354710747
1083 -0.04757045488804579 -60.69700496830045 -0.047281563840806486 -60.624545110948276
1084 -0.047609010525047776 -60.7446139788255 -0.04602651167660952 -60.670571622624884
1085 -0.04763708710670471 -60.792251065932206 -0.047441760264337066 -60.71801338288922
1086 -0.047697361931204794 -60.83994842786341 -0.0483063654974103 -60.76631974838663
1087 -0.04764045421034098 -60.88758888207375 -0.04701245129108429 -60.81333219967771
1088 -0.04764895811676979 -60.93523784019052 -0.048351457342505455 -60.861683657020215
1089 -0.047644509375095366 -60.982882349565614 -0.04814785812050104 -60.909831515140716
1090 -0.047708996944129466 -61.030591346509745 -0.04877402987331152 -60.95860554501403
1091 -0.04763574283570051 -61.07822708934545 -0.04905386604368687 -61.007659411057716
1092 -0.047526946663856505 -61.125754036009305 -0.047192647494375704 -61.05485205855209
1093 -0.04764108415693045 -61.173395120166234 -0.048574301227927205 -61.10342635978002
1094 -0.04751967564225197 -61.22091479580848 -0.04722364991903305 -61.150650009699056
1095 -0.04751135352998972 -61.268426149338474 -0.04834196958690882 -61.198991979285964
1096 -0.047546849213540555 -61.31597299855201 -0.04762698095291853 -61.246618960238884
1097 -0.047482232376933095 -61.36345523092895 -0.04738896489143372 -61.294007925130316
1098 -0.047587410919368266 -61.41104264184832 -0.0476960901170969 -61.341704015247416
1099 -0.04755011778324843 -61.458592759631564 -0.047512860596179964 -61.389216875843594
1100 -0.04762578345835209 -61.506218543089915 -0.04754484705626964 -61.43676172289987
1101 -0.04758945591747761 -61.55380799900739 -0.05109156966209412 -61.48785329256196
1102 -0.04745649192482233 -61.60126449093221 -0.04739423245191574 -61.53524752501387
1103 -0.04741972275078297 -61.64868421368299 -0.0475069610401988 -61.58275448605407
1104 -0.04738654065877199 -61.69607075434176 -0.04765415620058775 -61.63040864225466
1105 -0.047402925603091714 -61.743473679944856 -0.04756753351539374 -61.67797617577005
1106 -0.047399196587502954 -61.79087287653236 -0.04718790762126446 -61.72516408339131
1107 -0.04743348900228739 -61.83830636553465 -0.04796045422554016 -61.77312453761685
1108 -0.04741894565522671 -61.88572531118987 -0.046981693245470524 -61.82010623086232
1109 -0.04746456816792488 -61.9331898793578 -0.047569573298096655 -61.86767580416042
1110 -0.04743548911064863 -61.980625368468445 -0.04721162710338831 -61.91488743126381
1111 -0.04775879550725222 -62.028384163975694 -0.04470875393599272 -61.9595961851998
1112 -0.04764557406306267 -62.076029738038756 -0.04764031749218702 -62.00723650269199
1113 -0.04765707515180111 -62.12368681319056 -0.047833207063376904 -62.055069709755365
1114 -0.047637454234063625 -62.17132426742462 -0.047655314579606055 -62.10272502433497
1115 -0.047651858814060685 -62.21897612623869 -0.04739512149244547 -62.150120145827415
1116 -0.04770601205527782 -62.266682138293966 -0.04777249898761511 -62.19789264481503
1117 -0.04767989553511143 -62.31436203382908 -0.04817282911390066 -62.24606547392893
1118 -0.04762869495898485 -62.361990728788065 -0.04723321180790663 -62.293298685736836
1119 -0.047621591575443746 -62.40961232036351 -0.047819842398166654 -62.341118528135006
1120 -0.047629977017641066 -62.45724229738115 -0.047250045090913774 -62.38836857322592
1121 -0.04768611118197441 -62.504928408563124 -0.04752631578594446 -62.43589488901186
1122 -0.04769644290208817 -62.55262485146521 -0.04714691862463951 -62.4830418076365
1123 -0.04781691115349531 -62.60044176261871 -0.04798602424561978 -62.53102783188212
1124 -0.04777675047516823 -62.64821851309387 -0.04586860537528992 -62.57689643725741
1125 -0.04781033340841532 -62.69602884650229 -0.04727097284048796 -62.6241674100979
1126 -0.04776811841875315 -62.74379696492104 -0.04844672102481127 -62.67261413112271
1127 -0.047847156412899494 -62.79164412133394 -0.04848698358982802 -62.72110111471253
1128 -0.0477544441819191 -62.83939856551586 -0.04824455007910729 -62.769345664791636
1129 -0.04772172924131155 -62.88712029475717 -0.04786864649504423 -62.81721431128668
1130 -0.047812648303806785 -62.93493294306097 -0.05062732137739658 -62.86784163266408
1131 -0.04756207149475813 -62.98249501455573 -0.04458831995725632 -62.91242995262134
1132 -0.047738623432815076 -63.030233637988545 -0.04654798768460751 -62.95897794030594
1133 -0.04782547689974308 -63.07805911488829 -0.04859959799796343 -63.007577538303906
1134 -0.04780758284032345 -63.12586669772861 -0.04589326027780771 -63.05347079858171
1135 -0.047938072495162486 -63.173804770223775 -0.04794255364686251 -63.101413352228576
1136 -0.04785132594406605 -63.22165609616784 -0.04573685936629772 -63.14715021159488
1137 -0.04798873066902161 -63.26964482683686 -0.046892767399549486 -63.194042978994425
1138 -0.047993915341794494 -63.31763874217865 -0.04818109832704067 -63.24222407732147
1139 -0.047969155199825766 -63.365607897378474 -0.048490994796156886 -63.29071507211762
1140 -0.04795928373932838 -63.413567181117806 -0.0479641929268837 -63.338679265044505
1141 -0.047915440052747726 -63.46148262117055 -0.04744956213980913 -63.386128827184315
1142 -0.04797076415270567 -63.50945338532326 -0.04686256367713213 -63.432991390861446
1143 -0.04796741530299187 -63.557420800626254 -0.04848733618855476 -63.48147872705
1144 -0.04796870201826096 -63.60538950264451 -0.04602111503481865 -63.52749984208482
1145 -0.04807560611516237 -63.653465108759676 -0.04796097222715616 -63.57546081431198
1146 -0.04804299455136061 -63.701508103311035 -0.04805364888161421 -63.623514463193594
1147 -0.048029302060604094 -63.74953740537164 -0.047825013659894465 -63.67133947685349
1148 -0.04801439996808767 -63.79755180533973 -0.05113482195883989 -63.72247429881233
1149 -0.047937005385756494 -63.845488810725485 -0.048962922766804695 -63.771437221579134
1150 -0.047779427655041215 -63.89326823838053 -0.047891172021627425 -63.81932839360076
1151 -0.04778249710798264 -63.94105073548851 -0.04746683742851019 -63.86679523102927
1152 -0.047788919694721696 -63.988839655183234 -0.04799691010266542 -63.91479214113194
1153 -0.047790602408349515 -64.03663025759158 -0.04867204613983631 -63.963464187271775
1154 -0.04772849809378386 -64.08435875568537 -0.04830931723117828 -64.01177350450295
1155 -0.047685788571834566 -64.13204454425721 -0.050339273549616335 -64.06211277805257
1156 -0.04755176734179258 -64.179596311599 -0.04757456947118044 -64.10968734752375
1157 -0.04755917731672525 -64.22715548891573 -0.04728338774293661 -64.15697073526668
1158 -0.04758426807820797 -64.27473975699394 -0.04744090493768453 -64.20441164020437
1159 -0.04760802928358317 -64.32234778627752 -0.047865611501038074 -64.25227725170541
1160 -0.04761309176683426 -64.36996087804435 -0.04745025355368852 -64.2997275052591
1161 -0.047531089186668395 -64.41749196723102 -0.04880664329975844 -64.34853414855885
1162 -0.04755159597843885 -64.46504356320945 -0.047847763262689115 -64.39638191182155
1163 -0.04751009941101074 -64.51255366262046 -0.04822244122624397 -64.4446043530478
1164 -0.04752771854400635 -64.56008138116447 -0.04691912457346916 -64.49152347762126
1165 -0.04754064958542585 -64.6076220307499 -0.047974474355578424 -64.53949795197684
1166 -0.04753696210682392 -64.65515899285671 -0.0474304772913456 -64.58692842926818
1167 -0.04757501725107431 -64.70273401010779 -0.047231894172728064 -64.63416032344091
1168 -0.04766947105526924 -64.75040348116306 -0.04438522774726152 -64.67854555118817
1169 -0.04774343837052584 -64.7981469195336 -0.04582149498164654 -64.72436704616982
1170 -0.047897647880017755 -64.84604456741361 -0.0488328343257308 -64.77319988049555
1171 -0.04779420103877783 -64.8938387684524 -0.047588609904050824 -64.82078849039961
1172 -0.047819103486835955 -64.94165787193923 -0.04761793483048678 -64.86840642523009
1173 -0.04778841696679592 -64.98944628890602 -0.0477915097028017 -64.9161979349329
1174 -0.047806202061474325 -65.0372524909675 -0.04730020128190517 -64.9634981362148
1175 -0.04779506977647543 -65.08504756074397 -0.048148967511951926 -65.01164710372674
1176 -0.04774087462574243 -65.13278843536972 -0.04662172384560108 -65.05826882757235
1177 -0.04782044496387243 -65.1806088803336 -0.04895479306578636 -65.10722362063814
1178 -0.047735033370554444 -65.22834391370415 -0.04574490711092949 -65.15296852774907
1179 -0.04793280344456434 -65.27627671714872 -0.04819474313408136 -65.20116327088314
1180 -0.04785057324916124 -65.32412729039788 -0.048390581458806994 -65.24955385234195
1181 -0.047868551686406136 -65.37199584208429 -0.04812026768922806 -65.29767412003117
1182 -0.04783421102911234 -65.4198300531134 -0.04781096000224352 -65.34548508003341
1183 -0.04783757962286472 -65.46766763273627 -0.04713836181908846 -65.3926234418525
1184 -0.047824058681726456 -65.51549169141799 -0.048192933388054374 -65.44081637524056
1185 -0.0478529354557395 -65.56334462687373 -0.048557769320905206 -65.48937414456147
1186 -0.04776280634105205 -65.61110743321478 -0.048230372928082944 -65.53760451748956
1187 -0.04775394964963198 -65.65886138286442 -0.04747731257230044 -65.58508183006185
1188 -0.04774632696062327 -65.70660770982504 -0.046816430427134036 -65.63189826048898
1189 -0.04778795577585697 -65.7543956656009 -0.04883262198418379 -65.68073088247317
1190 -0.04777872022241354 -65.8021743858233 -0.04535241462290287 -65.72608329709607
1191 -0.047839995846152304 -65.85001438166945 -0.04783828444778919 -65.77392158154386
1192 -0.04801512099802494 -65.89802950266748 -0.04924140237271786 -65.82316298391657
1193 -0.047936541587114335 -65.9459660442546 -0.04587444607168436 -65.86903742998825
1194 -0.04785949643701315 -65.99382554069162 -0.0471772026270628 -65.91621463261532
1195 -0.04791323132812977 -66.04173877201974 -0.04762219600379467 -65.96383682861912
1196 -0.047899693623185156 -66.08963846564292 -0.0480375163257122 -66.01187434494483
1197 -0.047883822955191134 -66.1375222885981 -0.0481518154963851 -66.06002616044121
1198 -0.04785001054406166 -66.18537229914217 -0.04801994357258081 -66.1080461040138
1199 -0.04781582485884428 -66.23318812400102 -0.05013066027313471 -66.15817676428694
1200 -0.04772771038115024 -66.28091583438217 -0.04775373302400112 -66.20593049731093
1201 -0.04777357708662748 -66.3286894114688 -0.0485004747286439 -66.25443097203957
1202 -0.047727436386048795 -66.37641684785486 -0.04700440112501383 -66.30143537316458
1203 -0.04776036981493235 -66.4241772176698 -0.047766062803566454 -66.34920143596814
1204 -0.047808192670345306 -66.47198541034014 -0.0467793770134449 -66.39598081298159
1205 -0.04783012308180332 -66.51981553342195 -0.046596051193773746 -66.44257686417536
1206 -0.04787928555160761 -66.56769481897355 -0.048092860542237756 -66.4906697247176
1207 -0.04785524643957615 -66.61555006541313 -0.04735013023018837 -66.53801985494779
1208 -0.04789301175624132 -66.66344307716938 -0.04773185178637505 -66.58575170673417
1209 -0.04785612411797047 -66.71129920128735 -0.05094861052930355 -66.63670031726348
1210 -0.04771432690322399 -66.75901352819056 -0.04783115833997727 -66.68453147560345
1211 -0.047708171606063846 -66.80672169979663 -0.0479576101526618 -66.73248908575611
1212 -0.047695683874189855 -66.85441738367082 -0.04776077661663294 -66.78024986237274
1213 -0.047675527818501 -66.90209291148932 -0.04769744426012039 -66.82794730663286
1214 -0.04771418534219265 -66.9498070968315 -0.047281531058251856 -66.87522883769111
1215 -0.04770803097635508 -66.99751512780786 -0.047673124447464944 -66.92290196213858
1216 -0.04787889961153269 -67.04539402741939 -0.04916642177850008 -66.97206838391708
1217 -0.04767778180539608 -67.09307180922478 -0.047380516305565834 -67.01944890022264
1218 -0.047701659612357616 -67.14077346883714 -0.048112600855529306 -67.06756150107817
1219 -0.04767540283501148 -67.18844887167215 -0.04711660463362932 -67.1146781057118
1220 -0.04770787935703993 -67.23615675102918 -0.04690698403865099 -67.16158508975046
1221 -0.04779484793543816 -67.28395159896462 -0.047895226255059244 -67.20948031600552
1222 -0.047716569527983664 -67.3316681684926 -0.047390693612396714 -67.25687100961792
1223 -0.047743947990238664 -67.37941211648284 -0.046520684845745564 -67.30339169446367
1224 -0.0478052182123065 -67.42721733469514 -0.04612497221678495 -67.34951666668046
1225 -0.047828898392617704 -67.47504623308777 -0.04719524793326855 -67.39671191461373
1226 -0.04794004559516907 -67.52298627868294 -0.04805150404572487 -67.44476341865946
1227 -0.047854693792760375 -67.5708409724757 -0.04777265172451735 -67.49253607038398
1228 -0.04793105777353048 -67.61877203024922 -0.05178394354879856 -67.54432001393278
1229 -0.047682583890855314 -67.66645461414008 -0.04649206884205341 -67.59081208277483
1230 -0.04772535860538483 -67.71417997274547 -0.04812027290463448 -67.63893235567947
1231 -0.047717835009098056 -67.76189780775456 -0.04691890385001898 -67.68585125952949
1232 -0.04775115344673395 -67.8096489612013 -0.04831838607788086 -67.73416964560737
1233 -0.04767922349274158 -67.85732818469404 -0.04739451501518488 -67.78156416062255
1234 -0.047769037261605266 -67.90509722195564 -0.04868241902440786 -67.83024657964695
1235 -0.047781018912792204 -67.95287824086843 -0.04668529946357012 -67.87693187911053
1236 -0.04779940750449896 -68.00067764837293 -0.048704170249402524 -67.92563604935994
1237 -0.047966381534934044 -68.04864402990786 -0.047118883952498435 -67.97275493331243
1238 -0.04761678613722324 -68.09626081604509 -0.04793796055018902 -68.02069289386262
1239 -0.04774670749902725 -68.14400752354412 -0.047005653567612174 -68.06769854743023
1240 -0.047730376943945885 -68.19173790048806 -0.04863102287054062 -68.11632957030076
1241 -0.0477136954665184 -68.23945159595458 -0.0472055634483695 -68.16353513374914
1242 -0.04775791186839342 -68.28720950782296 -0.047881190106272696 -68.2114163238554
1243 -0.04773480985313654 -68.3349443176761 -0.04772775042802095 -68.25914407428343
1244 -0.04773008208721876 -68.38267439976332 -0.047767672874033454 -68.30691174715746
1245 -0.04774875305593014 -68.43042315281924 -0.048611619509756565 -68.35552336666721
1246 -0.04770566988736391 -68.47812882270661 -0.04758279379457235 -68.40310616046179
1247 -0.0476914769038558 -68.52582029961046 -0.04923675023019314 -68.45234291069198
1248 -0.04769462589174509 -68.57351492550221 -0.048008539341390134 -68.50035145003338
1249 -0.04766194503754377 -68.62117687053976 -0.046205907501280306 -68.54655735753465
1250 -0.04768853671848774 -68.66886540725824 -0.04675850998610258 -68.59331586752076
1251 -0.04772437307983637 -68.71658978033807 -0.04670500159263611 -68.6400208691134
1252 -0.0477883692830801 -68.76437814962115 -0.048859451152384284 -68.68888032026578
1253 -0.04772558026015759 -68.81210372988131 -0.04811504911631346 -68.7369953693821
1254 -0.04770435523241758 -68.85980808511373 -0.04812980443239212 -68.78512517381449
1255 -0.04768489692360163 -68.90749298203733 -0.04722488261759281 -68.83235005643209
1256 -0.047788827866315844 -68.95528180990364 -0.04928934630006552 -68.88163940273216
1257 -0.04761597067117691 -69.00289778057481 -0.04845564719289541 -68.93009504992506
1258 -0.047632971033453944 -69.05053075160826 -0.047613481804728505 -68.97770853172979
1259 -0.04764433410018683 -69.09817508570845 -0.046690759062767026 -69.02439929079256
1260 -0.04767853077501059 -69.14585361648346 -0.04547454863786697 -69.06987383943043
1261 -0.04784272387623787 -69.19369634035971 -0.048235630989074706 -69.1181094704195
1262 -0.04780782852321863 -69.24150416888293 -0.04695424251258373 -69.16506371293208
1263 -0.04780528284609318 -69.28930945172903 -0.047819511778652665 -69.21288322471074
1264 -0.04782028552144766 -69.33712973725048 -0.04910229668021202 -69.26198552139095
1265 -0.0477669183164835 -69.38489665556696 -0.045549274422228336 -69.30753479581318
1266 -0.04778868537396193 -69.43268534094092 -0.048166269063949586 -69.35570106487714
1267 -0.047798778116703036 -69.48048411905762 -0.047767052240669725 -69.40346811711781
1268 -0.047778638266026976 -69.52826275732365 -0.04829511567950249 -69.45176323279732
1269 -0.04777094796299934 -69.57603370528665 -0.04745819251984358 -69.49922142531716
1270 -0.04776473008096218 -69.6237984353676 -0.04867668375372887 -69.54789810907089
1271 -0.04771657679229975 -69.6715150121599 -0.04761625658720732 -69.59551436565809
1272 -0.04773434866219759 -69.7192493608221 -0.04714604001492262 -69.64266040567301
1273 -0.04775501266121864 -69.76700437348332 -0.0477842653170228 -69.69044467099003
1274 -0.047704960219562054 -69.81470933370288 -0.048764167726039885 -69.73920883871607
1275 -0.04771862998604774 -69.86242796368893 -0.047975082881748676 -69.78718392159782
1276 -0.047669988870620725 -69.91009795255955 -0.04782671425491571 -69.83501063585273
1277 -0.04766932986676693 -69.95776728242632 -0.04619633480906486 -69.8812069706618
1278 -0.04777372423559427 -70.00554100666191 -0.047978220507502556 -69.9291851911693
1279 -0.04777837321162224 -70.05331937987354 -0.04892602860927582 -69.97811121977857
1280 -0.0477639451622963 -70.10108332503584 -0.04702423959970474 -70.02513545937828
1281 -0.047833893820643424 -70.14891721885648 -0.048128703236579896 -70.07326416261486
1282 -0.04772007428109646 -70.19663729313758 -0.04768697936087847 -70.12095114197574
1283 -0.047706699930131435 -70.24434399306772 -0.047749830037355424 -70.1687009720131
1284 -0.04773310180753469 -70.29207709487525 -0.04772855322808027 -70.21642952524118
1285 -0.047850736789405345 -70.33992783166465 -0.04562809858471155 -70.2620576238259
1286 -0.047858166694641116 -70.38778599835929 -0.04591292645782232 -70.30797055028371
1287 -0.04817995987832546 -70.43596595823762 -0.04486979991197586 -70.35284035019569
1288 -0.04805637821555138 -70.48402233645317 -0.0478098601102829 -70.40065021030597
1289 -0.04806964322924614 -70.5320919796824 -0.0477968979626894 -70.44844710826865
1290 -0.048040838353335856 -70.58013281803574 -0.04801241401582956 -70.49645952228448
1291 -0.04846725333482027 -70.62860007137056 -0.042131748609244825 -70.53859127089373
1292 -0.04841791763901711 -70.67701798900957 -0.04737702682614327 -70.58596829771987
1293 -0.048335977271199225 -70.72535396628076 -0.047954370640218257 -70.63392266836009
1294 -0.048297382146120074 -70.77365134842688 -0.04867420066148043 -70.68259686902157
1295 -0.048248181492090224 -70.82189952991897 -0.049349256046116355 -70.73194612506768
1296 -0.04821119271218777 -70.87011072263115 -0.0477247703820467 -70.77967089544973
1297 -0.04820101354271174 -70.91831173617386 -0.04856188464909792 -70.82823278009883
1298 -0.04817350301891565 -70.96648523919278 -0.047873816825449465 -70.87610659692427
1299 -0.04815200660377741 -71.01463724579655 -0.048877427168190477 -70.92498402409247
1300 -0.0480912720784545 -71.062728517875 -0.04827303383499384 -70.97325705792746
1301 -0.04806092213839293 -71.11078944001339 -0.047659735195338726 -71.0209167931228
1302 -0.04806181062012911 -71.15885125063352 -0.0480651305988431 -71.06898192372164
1303 -0.04802924022078514 -71.2068804908543 -0.04825745467096567 -71.1172393783926
1304 -0.048006588406860826 -71.25488707926117 -0.0463454395532608 -71.16358481794586
1305 -0.04812315683811903 -71.30301023609928 -0.0480936449021101 -71.21167846284797
1306 -0.04805385135114193 -71.35106408745042 -0.048177201859653 -71.25985566470763
1307 -0.04802159573882818 -71.39908568318926 -0.047869987413287164 -71.30772565212092
1308 -0.04804510399699211 -71.44713078718625 -0.048197070322930816 -71.35592272244385
1309 -0.047985337860882285 -71.49511612504713 -0.047844048403203485 -71.40376677084706
1310 -0.04801982641220093 -71.54313595145933 -0.04787159897387028 -71.45163836982093
1311 -0.047982824966311455 -71.59111877642565 -0.048063457012176514 -71.4997018268331
1312 -0.04799318052828312 -71.63911195695393 -0.04744940288364887 -71.54715122971675
1313 -0.04801786839962006 -71.68712982535355 -0.047980489768087865 -71.59513171948484
1314 -0.04803397767245769 -71.73516380302601 -0.0470946304500103 -71.64222634993484
1315 -0.04804362077265978 -71.78320742379867 -0.047251597978174686 -71.68947794791302
1316 -0.04806715883314609 -71.83127458263182 -0.04896875414997339 -71.73844670206299
1317 -0.04797511138021946 -71.87924969401205 -0.04736786484718323 -71.78581456691018
1318 -0.04801103379577398 -71.92726072780782 -0.047435704804956916 -71.83325027171513
1319 -0.04804188199341297 -71.97530260980123 -0.048681804537773134 -71.88193207625291
1320 -0.04795216862112284 -72.02325477842236 -0.04869668334722519 -71.93062875960014
1321 -0.04792220275849104 -72.07117698118084 -0.0478632852435112 -71.97849204484365
1322 -0.04789100829511881 -72.11906798947597 -0.047524987161159514 -72.0260170320048
1323 -0.04794057626277208 -72.16700856573874 -0.04749433379620314 -72.07351136580101
1324 -0.04797959439456463 -72.2149881601333 -0.048041647858917715 -72.12155301365993
1325 -0.04797947760671377 -72.26296763774002 -0.049854913540184495 -72.17140792720012
1326 -0.04780898932367563 -72.31077662706369 -0.047812567465007304 -72.21922049466512
1327 -0.04781227093189955 -72.35858889799559 -0.048260809108614924 -72.26748130377374
1328 -0.047740527987480165 -72.40632942598307 -0.04728880636394024 -72.31477011013767
1329 -0.04786508455872536 -72.4541945105418 -0.04779325127601623 -72.36256336141369
1330 -0.047788847237825394 -72.50198335777962 -0.04706424400210381 -72.40962760541579
1331 -0.04780163150280714 -72.54978498928243 -0.05006720554083586 -72.45969481095663
1332 -0.0477404497563839 -72.59752543903882 -0.04920943081378937 -72.50890424177042
1333 -0.04765610545873642 -72.64518154449756 -0.04812826178967953 -72.55703250356011
1334 -0.04767801519483328 -72.6928595596924 -0.04810780733823776 -72.60514031089835
1335 -0.0476697875186801 -72.74052934721108 -0.04839174784719944 -72.65353205874555
1336 -0.04759557209908962 -72.78812491931016 -0.04765067771077156 -72.70118273645633
1337 -0.04764974638819695 -72.83577466569837 -0.047246869653463364 -72.7484296061098
1338 -0.047642214410007 -72.88341688010837 -0.04570613242685795 -72.79413573853665
1339 -0.04773970171809196 -72.93115658182646 -0.04568514116108417 -72.83982087969774
1340 -0.047871893644332884 -72.97902847547078 -0.04853454288095236 -72.8883554225787
1341 -0.04778629504144192 -73.02681477051223 -0.04770880006253719 -72.93606422264124
1342 -0.04778242278844118 -73.07459719330068 -0.04754432737827301 -72.98360855001951
1343 -0.04780285414308309 -73.12240004744376 -0.04790188744664192 -73.03151043746615
1344 -0.04780571833252907 -73.17020576577629 -0.046488511562347415 -73.0779989490285
1345 -0.04782634805887938 -73.21803211383516 -0.04678903799504042 -73.12478798702354
1346 -0.04789686743170023 -73.26592898126687 -0.0463904807344079 -73.17117846775794
1347 -0.04805469773709774 -73.31398367900397 -0.05355653706938028 -73.22473500482732
1348 -0.0477119792252779 -73.36169565822925 -0.047177895344793795 -73.27191290017211
1349 -0.047706104815006256 -73.40940176304426 -0.04754989985376597 -73.31946280002587
1350 -0.047735998034477235 -73.45713776107874 -0.04724558517336845 -73.36670838519925
1351 -0.04772610682994127 -73.50486386790868 -0.04799477644264698 -73.4147031616419
1352 -0.047767484188079835 -73.55263135209677 -0.04770524837076664 -73.46240841001266
1353 -0.04775705710053444 -73.60038840919731 -0.04758541602641344 -73.50999382603906
1354 -0.04785771295428276 -73.64824612215159 -0.043800935707986356 -73.55379476174706
1355 -0.04788917694240809 -73.696135299094 -0.04797839056700468 -73.60177315231407
1356 -0.04790319725871086 -73.7440384963527 -0.04844608847051859 -73.65021924078458
1357 -0.04786836989223957 -73.79190686624494 -0.04807987902313471 -73.69829911980771
1358 -0.04780865386128426 -73.83971552010622 -0.04728303775191307 -73.74558215755962
1359 -0.04785889405757189 -73.8875744141638 -0.04812764599919319 -73.79370980355881
1360 -0.04782226849347353 -73.93539668265727 -0.04718193002045155 -73.84089173357927
1361 -0.04787852801382542 -73.9832752106711 -0.048102799244225024 -73.88899453282349
1362 -0.047886463813483715 -74.03116167448458 -0.04923008941113949 -73.93822462223463
1363 -0.047907974757254126 -74.07906964924183 -0.04801969099789858 -73.98624431323253
1364 -0.047789577208459375 -74.12685922645029 -0.04853976648300886 -74.03478407971554
1365 -0.04776274058967829 -74.17462196703997 -0.047804303094744684 -74.08258838281029
1366 -0.04773024693131447 -74.22235221397128 -0.04802979696542024 -74.13061817977571
1367 -0.04778671581298113 -74.27013892978425 -0.048449492640793325 -74.17906767241651
1368 -0.04775418601930141 -74.31789311580356 -0.04645863808691501 -74.22552631050343
1369 -0.0477983484044671 -74.36569146420803 -0.047574895434081554 -74.27310120593751
1370 -0.04777139760553837 -74.41346286181357 -0.04796892050653696 -74.32107012644404
1371 -0.04774841573089361 -74.46121127754446 -0.047539790347218516 -74.36860991679126
1372 -0.047785972245037556 -74.5089972497895 -0.04788150116801262 -74.41649141795926
1373 -0.04776599258184433 -74.55676324237135 -0.047831039503216745 -74.46432245746249
1374 -0.04777592606842518 -74.60453916843977 -0.04735241811722517 -74.51167487557971
1375 -0.04781425930559635 -74.65235342774537 -0.04666036739945412 -74.55833524297917
1376 -0.04787877164781094 -74.70023219939318 -0.04862737543880939 -74.60696261841798
1377 -0.047778471000492574 -74.74801067039368 -0.04900771379470825 -74.65597033221269
1378 -0.04773921389132738 -74.79574988428502 -0.046792774461209774 -74.7027631066739
1379 -0.04778083432465792 -74.84353071860967 -0.048407921008765696 -74.75117102768266
1380 -0.04771954528987408 -74.89125026389955 -0.048309202678501605 -74.79948023036116
1381 -0.04768443182110786 -74.93893469572066 -0.04691320788115263 -74.8463934382423
1382 -0.04772144109010697 -74.98665613681077 -0.04799342676997185 -74.89438686501228
1383 -0.04771501999348402 -75.03437115680426 -0.047194764204323295 -74.9415816292166
1384 -0.04773556087166071 -75.08210671767591 -0.04743773713707924 -74.98901936635367
1385 -0.04771899878978729 -75.1298257164657 -0.04775972664356232 -75.03677909299724
1386 -0.047789219208061694 -75.17761493567376 -0.048104694671928884 -75.08488378766917
1387 -0.04774246383458376 -75.22535739950834 -0.0479554234072566 -75.13283921107643
1388 -0.047739654593169686 -75.27309705410151 -0.047661987319588664 -75.18050119839602
1389 -0.047740825824439524 -75.32083787992595 -0.04600212518125772 -75.22650332357728
1390 -0.04783889446407556 -75.36867677439002 -0.04863208420574665 -75.27513540778303
1391 -0.04787353575229645 -75.41655031014233 -0.04901456888765097 -75.32414997667068
1392 -0.047742828354239465 -75.46429313849657 -0.04856122527271509 -75.3727112019434
1393 -0.04767131078988314 -75.51196444928645 -0.04725893829017878 -75.41997014023359
1394 -0.047727369144558905 -75.559691818431 -0.048405992612242696 -75.46837613284583
1395 -0.04767713285982609 -75.60736895129084 -0.04800261929631233 -75.51637875214215
1396 -0.04768132232129574 -75.65505027361213 -0.04743420835584402 -75.56381296049798
1397 -0.04767435286194086 -75.70272462647408 -0.04774756208062172 -75.6115605225786
1398 -0.047701566480100155 -75.75042619295418 -0.04722608849406242 -75.65878661107266
1399 -0.04772107377648353 -75.79814726673067 -0.04559068288654089 -75.7043772939592
1400 -0.04782423377037048 -75.84597150050104 -0.04795242957770825 -75.7523297235369
1401 -0.04780718386173248 -75.89377868436277 -0.04822846949100494 -75.80055819302791
1402 -0.0477738294750452 -75.94155251383782 -0.04762047007679939 -75.8481786631047
1403 -0.04779323898255825 -75.98934575282038 -0.04745520036667585 -75.89563386347137
1404 -0.047791186906397345 -76.03713693972678 -0.047455798089504245 -75.94308966156088
1405 -0.04783019665628672 -76.08496713638307 -0.04763257056474686 -75.99072223212562
1406 -0.04785417914390564 -76.13282131552698 -0.04889691546559334 -76.03961914759121
1407 -0.04783622734248638 -76.18065754286947 -0.04854078125208616 -76.0881599288433
1408 -0.047748035937547686 -76.22840557880701 -0.04735341127961874 -76.13551334012291
1409 -0.04777316320687532 -76.27617874201388 -0.04783694390207529 -76.18335028402498
1410 -0.047723176702857015 -76.32390191871674 -0.0475902158766985 -76.23094049990168
1411 -0.04772744290530682 -76.37162936162206 -0.04791442900896072 -76.27885492891063
1412 -0.04773517698049545 -76.41936453860255 -0.04806115683168173 -76.32691608574231
1413 -0.04770668353885412 -76.4670712221414 -0.0473352225497365 -76.37425130829205
1414 -0.04771678652614355 -76.51478800866754 -0.047530161775648595 -76.4217814700677
1415 -0.047751575149595736 -76.56253958381713 -0.04802080169320107 -76.4698022717609
1416 -0.04772550147026777 -76.6102650852874 -0.047924896143376826 -76.51772716790427
1417 -0.047708535380661485 -76.65797362066806 -0.04761749561876059 -76.56534466352304
1418 -0.04771244190633297 -76.70568606257439 -0.04779624454677105 -76.61314090806981
1419 -0.04769714158028364 -76.75338320415467 -0.04780350923538208 -76.66094441730519
1420 -0.04771589040756226 -76.80109909456223 -0.04732050877064466 -76.70826492607583
1421 -0.04774595759809017 -76.84884505216033 -0.04787621665745974 -76.75614114273328
1422 -0.04781843014061451 -76.89666348230094 -0.043022026494145396 -76.79916316922743
1423 -0.04793399535119534 -76.94459747765214 -0.04880856294184923 -76.84797173216927
1424 -0.04789516180753708 -76.99249263945967 -0.04724949933588505 -76.89522123150516
1425 -0.04802816957235336 -77.04052080903202 -0.04441929068416357 -76.93964052218932
1426 -0.04817428756505251 -77.08869509659706 -0.051358518190681934 -76.99099904038
1427 -0.047894620522856715 -77.13658971711992 -0.04750852733850479 -77.03850756771851
1428 -0.0479253176599741 -77.18451503477989 -0.04777684547007084 -77.08628441318858
1429 -0.04791604671627283 -77.23243108149616 -0.048414068296551704 -77.13469848148513
1430 -0.04789185132831335 -77.28032293282448 -0.04743287451565266 -77.18213135600078
1431 -0.04786550812423229 -77.32818844094871 -0.04782771710306406 -77.22995907310384
1432 -0.047871264070272444 -77.37605970501897 -0.04645154047757387 -77.27641061358142
1433 -0.047952805273234846 -77.42401251029221 -0.04806138668209314 -77.32447200026351
1434 -0.0479364039376378 -77.47194891422986 -0.04745572824031115 -77.37192772850382
1435 -0.047960168682038784 -77.5199090829119 -0.0483745351433754 -77.4203022636472
1436 -0.047983215749263765 -77.56789229866116 -0.04792549777776003 -77.46822776142496
1437 -0.047883044742047784 -77.61577534340321 -0.04865192901343107 -77.51687969043839
1438 -0.04787567015737295 -77.66365101356058 -0.04765309132635594 -77.56453278176474
1439 -0.04787461515516043 -77.71152562871575 -0.04923287220299244 -77.61376565396773
1440 -0.047883845306932925 -77.75940947402268 -0.04611307606101036 -77.65987873002874
1441 -0.04789802692830562 -77.80730750095098 -0.04730065129697323 -77.70717938132572
1442 -0.04792486447840929 -77.85523236542939 -0.04765159357339144 -77.75483097489911
1443 -0.04795408956706524 -77.90318645499646 -0.047198016196489334 -77.8020289910956
1444 -0.04794777762144804 -77.9511342326179 -0.04781824294477701 -77.84984723404037
1445 -0.04805049505084753 -77.99918472766875 -0.05248976945877075 -77.90233700349914
1446 -0.04774431008845568 -78.04692903775721 -0.04670486133545637 -77.9490418648346
1447 -0.04773701280355454 -78.09466605056076 -0.04828221537172794 -77.99732408020633
1448 -0.047730007022619245 -78.14239605758338 -0.048850612714886665 -78.04617469292121
1449 -0.04767841640859842 -78.19007447399198 -0.04595080316066742 -78.09212549608188
1450 -0.04774750471115112 -78.23782197870314 -0.04787830486893654 -78.14000380095081
1451 -0.04770814292132854 -78.28553012162446 -0.04653751645237207 -78.18654131740318
1452 -0.04778685737401247 -78.33331697899847 -0.04796599093824625 -78.23450730834143
1453 -0.04777864776551723 -78.38109562676398 -0.047251216135919094 -78.28175852447735
1454 -0.047835521027445795 -78.42893114779143 -0.04775189142674208 -78.3295104159041
1455 -0.04778844341635704 -78.47671959120778 -0.04748951271176338 -78.37699992861586
1456 -0.04781323280185461 -78.52453282400964 -0.04779735896736383 -78.42479728758322
1457 -0.04779752213507891 -78.57233034614472 -0.04739262443035841 -78.47218991201358
1458 -0.04786130338907242 -78.6201916495338 -0.04801382552832365 -78.5202037375419
1459 -0.047838911041617395 -78.66803056057542 -0.04714753963053227 -78.56735127717243
1460 -0.04784983154386282 -78.71588039211927 -0.047768540866672995 -78.6151198180391
1461 -0.04786941390484571 -78.76374980602412 -0.048393847048282625 -78.6635136650874
1462 -0.047807134129107 -78.81155694015322 -0.04731155764311552 -78.7108252227305
1463 -0.04783494025468826 -78.85939188040791 -0.04810447730123997 -78.75892970003174
1464 -0.047820948623120786 -78.90721282903104 -0.04783871714025736 -78.806768417172
1465 -0.04782461654394865 -78.95503744557499 -0.046866304241120815 -78.85363472141312
1466 -0.04785590413957834 -79.00289334971457 -0.04746636915951967 -78.90110109057264
1467 -0.04784141331911087 -79.05073476303367 -0.0479967100545764 -78.94909780062721
1468 -0.047854228690266606 -79.09858899172394 -0.04819701071828604 -78.9972948113455
1469 -0.04782426226884127 -79.14641325399279 -0.04724278412759304 -79.04453759547309
1470 -0.04793229158967734 -79.19434554558246 -0.048725752905011174 -79.0932633483781
1471 -0.047708765417337415 -79.2420543109998 -0.04894270468503237 -79.14220605306313
1472 -0.04773305356502533 -79.28978736456483 -0.04812597166746855 -79.19033202473061
1473 -0.04770516119897365 -79.3374925257638 -0.046934828907251355 -79.23726685363786
1474 -0.04775549154728651 -79.3852480173111 -0.047243629954755305 -79.28451048359261
1475 -0.04778117127716541 -79.43302918858826 -0.04783316273242235 -79.33234364632503
1476 -0.04782724976539612 -79.48085643835365 -0.0475669851526618 -79.37991063147769
1477 -0.04778567254543305 -79.52864211089909 -0.047596372477710244 -79.4275070039554
1478 -0.04778401143848896 -79.57642612233758 -0.04794656690210104 -79.4754535708575
1479 -0.047791446931660174 -79.62421756926923 -0.04760904405266046 -79.52306261491016
1480 -0.04776549618691206 -79.67198306545615 -0.04830757547169924 -79.57137019038186
1481 -0.047795864008367064 -79.71977892946451 -0.04869905356317759 -79.62006924394504
1482 -0.04773445818573237 -79.76751338765024 -0.047912379167973994 -79.66798162311301
1483 -0.04777506962418556 -79.81528845727442 -0.04953789729624987 -79.71751952040925
1484 -0.04766175989061594 -79.86295021716504 -0.04655804689973593 -79.76407756730899
1485 -0.047679627500474456 -79.91062984466551 -0.047261399775743486 -79.81133896708474
1486 -0.047674459777772425 -79.95830430444327 -0.047320788539946076 -79.85865975562469
1487 -0.0477378323674202 -80.00604213681069 -0.049615444615483284 -79.90827520024017
1488 -0.04768185019493103 -80.05372398700563 -0.04702745694667101 -79.95530265718683
1489 -0.04768826458603144 -80.10141225159165 -0.047252822853624823 -80.00255548004046
1490 -0.047700155340135095 -80.14911240693179 -0.047347156517207625 -80.04990263655766
1491 -0.04769815132021904 -80.19681055825201 -0.04789348486810922 -80.09779612142577
1492 -0.047736880369484425 -80.2445474386215 -0.04288562461733818 -80.14068174604311
1493 -0.04798130989074707 -80.29252874851224 -0.04652215391397476 -80.18720389995708
1494 -0.04798908215016127 -80.3405178306624 -0.047526982612907887 -80.23473088256999
1495 -0.04800507202744484 -80.38852290268986 -0.0464811235666275 -80.28121200613661
1496 -0.048085385002195835 -80.43660828769205 -0.04968461655080318 -80.33089662268742
1497 -0.04798270482569933 -80.48459099251775 -0.047785328887403014 -80.37868195157482
1498 -0.047995135001838204 -80.5325861275196 -0.04814489856362343 -80.42682685013844
1499 -0.0479509798809886 -80.58053710740059 -0.04817850850522518 -80.47500535864367
1500 -0.04792223125696182 -80.62845933865755 -0.04816216584295034 -80.52316752448662
1501 -0.04791105650365353 -80.6763703951612 -0.04769564662128687 -80.57086317110792
1502 -0.047902124002575874 -80.72427251916378 -0.04913970045745373 -80.62000287156538
1503 -0.04786804914474487 -80.77214056830852 -0.047819477133452894 -80.66782234869883
1504 -0.04781605619937181 -80.81995662450788 -0.04864784274250269 -80.71647019144133
1505 -0.047818683460354804 -80.86777530796823 -0.04731488265097141 -80.7637850740923
1506 -0.04777972083538771 -80.91555502880362 -0.049198684841394426 -80.8129837589337
1507 -0.04774617645889521 -80.96330120526252 -0.04908638074994087 -80.86207013968364
1508 -0.04764998238533735 -81.01095118764786 -0.04713016413152218 -80.90920030381515
1509 -0.047701376117765905 -81.05865256376563 -0.047281430661678316 -80.95648173447684
1510 -0.04771134331822395 -81.10636390708386 -0.04658259451389313 -81.00306432899073
1511 -0.04787183851003647 -81.1542357455939 -0.05041012894362211 -81.05347445793436
1512 -0.04764146972447634 -81.20187721531838 -0.046174423210322856 -81.09964888114467
1513 -0.04767287001013756 -81.24955008532851 -0.04657989591360092 -81.14622877705827
1514 -0.04781857524067164 -81.29736866056918 -0.04862713180482388 -81.19485590886309
1515 -0.04776747524738312 -81.34513613581656 -0.047195519879460336 -81.24205142874256
1516 -0.04775944035500288 -81.39289557617157 -0.04874235969036818 -81.29079378843292
1517 -0.04772050492465496 -81.44061608109622 -0.04717281479388476 -81.3379666032268
1518 -0.04776133242994547 -81.48837741352617 -0.04758670274168253 -81.38555330596849
1519 -0.0477862998843193 -81.53616371341049 -0.047527540288865563 -81.43308084625735
1520 -0.04778742995113135 -81.58395114336162 -0.04740689732134342 -81.48048774357869
1521 -0.047817007452249524 -81.63176815081387 -0.04915639329701662 -81.5296441368757
1522 -0.04766135383397341 -81.67942950464784 -0.04825801569968462 -81.57790215257539
1523 -0.04763268176466227 -81.72706218641251 -0.04730998277664185 -81.62521213535203
1524 -0.047756951116025445 -81.77481913752854 -0.04806279875338078 -81.67327493410541
1525 -0.04774090945720673 -81.82256004698574 -0.045818757452070716 -81.71909369155748
1526 -0.047773743607103826 -81.87033379059285 -0.04743102435022593 -81.7665247159077
1527 -0.04787048604339361 -81.91820427663625 -0.04787435736507177 -81.81439907327278
1528 -0.04779437519609928 -81.96599865183235 -0.04792770799249411 -81.86232678126528
1529 -0.04776591118425131 -82.01376456301661 -0.047455334290862086 -81.90978211555614
1530 -0.04777918308973313 -82.06154374610634 -0.047282849624753 -81.95706496518089
1531 -0.047811463475227356 -82.10935520958157 -0.04841203652322292 -82.00547700170411
1532 -0.04776960406452417 -82.15712481364609 -0.04813872985541821 -82.05361573155953
1533 -0.04778387695550919 -82.2049086906016 -0.04507782906293869 -82.09869356062246
1534 -0.047884673625230786 -82.25279336422683 -0.04875290654599666 -82.14744646716846
1535 -0.047822614945471284 -82.3006159791723 -0.048536380380392076 -82.19598284754886
1536 -0.04785815365612507 -82.34847413282843 -0.04735396206378937 -82.24333680961266
1537 -0.047823236882686616 -82.39629736971112 -0.048150277324020864 -82.29148708693668
1538 -0.04779861196875572 -82.44409598167988 -0.04841856770217419 -82.33990565463886
1539 -0.04774805065244436 -82.49184403233232 -0.046483674086630344 -82.38638932872549
1540 -0.047919058427214625 -82.53976309075954 -0.0455421507358551 -82.43193147946134
1541 -0.04795136209577322 -82.58771445285531 -0.04804915860295296 -82.47998063806429
1542 -0.04793439917266369 -82.63564885202797 -0.04634909238666296 -82.52632973045095
1543 -0.04799448773264885 -82.68364333976062 -0.04786380622535944 -82.57419353667632
1544 -0.04795249029994011 -82.73159583006056 -0.046775391325354576 -82.62096892800167
1545 -0.04806006923317909 -82.77965589929373 -0.049258698150515555 -82.67022762615218
1546 -0.04795770738273859 -82.82761360667646 -0.048833823204040526 -82.71906144935622
1547 -0.047881646826863286 -82.87549525350333 -0.047193597070872784 -82.76625504642709
1548 -0.047868529334664345 -82.923363782838 -0.04844960644841194 -82.8147046528755
1549 -0.04802139159291983 -82.97138517443092 -0.04974222555756569 -82.86444687843307
1550 -0.04777949750423431 -83.01916467193516 -0.04747718777507544 -82.91192406620814
1551 -0.04780560787767172 -83.06697027981284 -0.04936527889221907 -82.96128934510037
1552 -0.047787722386419776 -83.11475800219925 -0.051130885258316994 -83.01242023035869
1553 -0.04756815880537033 -83.16232616100463 -0.04762625079602003 -83.0600464811547
1554 -0.04756543673574924 -83.20989159774038 -0.048116821236908434 -83.1081633023916
1555 -0.047655018232762816 -83.25754661597314 -0.05224374495446682 -83.16040704734607
1556 -0.04732289798557758 -83.30486951395872 -0.04765674099326134 -83.20806378833933
1557 -0.04731063507497311 -83.3521801490337 -0.04842387605458498 -83.25648766439392
1558 -0.047270444594323634 -83.39945059362802 -0.04826278202235699 -83.30475044641628
1559 -0.04726762063801289 -83.44671821426603 -0.04743986763060093 -83.35219031404688
1560 -0.04736405834555626 -83.49408227261158 -0.047555400617420675 -83.3997457146643
1561 -0.04737680852413177 -83.54145908113571 -0.048231244273483756 -83.44797695893779
1562 -0.047314114309847354 -83.58877319544555 -0.046650859713554385 -83.49462781865134
1563 -0.047346167638897894 -83.63611936308445 -0.04727514591068029 -83.54190296456201
1564 -0.04737427458167076 -83.68349363766612 -0.04716247133910656 -83.58906543590112
1565 -0.04739436656236649 -83.73088800422849 -0.04784515891224146 -83.63691059481336
1566 -0.04737867843359709 -83.77826668266209 -0.04671682231128216 -83.68362741712464
1567 -0.04739069100469351 -83.82565737366679 -0.04642798285931349 -83.73005539998395
1568 -0.04752693045884371 -83.87318430412563 -0.04770340099930763 -83.77775880098326
1569 -0.04749934133142233 -83.92068364545705 -0.0473412262275815 -83.82510002721085
1570 -0.047516789846122266 -83.96820043530317 -0.047053750790655616 -83.8721537780015
1571 -0.047545518912374976 -84.01574595421555 -0.04741422813385725 -83.91956800613536
1572 -0.047550929337739946 -84.06329688355329 -0.04755084104835987 -83.96711884718373
1573 -0.047592864371836185 -84.11088974792513 -0.04666842352598906 -84.01378727070971
1574 -0.04764040783047676 -84.1585301557556 -0.04809877183288336 -84.0618860425426
1575 -0.047754045203328134 -84.20628420095893 -0.05286568030714989 -84.11475172284975
1576 -0.04728557411581278 -84.25356977507475 -0.04744407385587692 -84.16219579670562
1577 -0.04737491104751825 -84.30094468612226 -0.047390514984726906 -84.20958631169034
1578 -0.04739303588867187 -84.34833772201094 -0.04717499315738678 -84.25676130484773
1579 -0.04743804428726435 -84.3957757662982 -0.047216391377151015 -84.30397769622488
1580 -0.04746361840516329 -84.44323938470336 -0.04627521000802517 -84.3502529062329
1581 -0.04749118685722351 -84.49073057156059 -0.04711540471762419 -84.39736831095053
1582 -0.04753395244479179 -84.53826452400538 -0.04744511172175407 -84.44481342267228
1583 -0.04757065027952194 -84.58583517428491 -0.04749680366367102 -84.49231022633596
1584 -0.04757151510566473 -84.63340668939057 -0.04759536162018776 -84.53990558795614
1585 -0.04756284188479185 -84.68096953127537 -0.04795118775218725 -84.58785677570833
1586 -0.047591965459287164 -84.72856149673466 -0.04693688154220581 -84.63479365725054
1587 -0.04760090336203575 -84.7761624000967 -0.0474098289385438 -84.68220348618908
1588 -0.04761145878583193 -84.82377385888253 -0.04771245047450066 -84.72991593666359
1589 -0.04761593360453844 -84.87138979248707 -0.04819606151431799 -84.7781119981779
1590 -0.047605856135487554 -84.91899564862256 -0.047327781282365325 -84.82543977946027
1591 -0.04765820167958736 -84.96665385030214 -0.04766395688056946 -84.87310373634084
1592 -0.04766288623213768 -85.01431673653427 -0.04794520251452923 -84.92104893885536
1593 -0.04763244558125734 -85.06194918211553 -0.047348964028060436 -84.96839790288342
1594 -0.04763308428227901 -85.10958226639781 -0.04804965127259493 -85.01644755415602
1595 -0.0476250471547246 -85.15720731355253 -0.04667755421251059 -85.06312510836852
1596 -0.04764247611165047 -85.20484978966418 -0.048333656042814255 -85.11145876441134
1597 -0.047705380246043205 -85.25255516991022 -0.04828490521758795 -85.15974366962892
1598 -0.047648017108440396 -85.30020318701867 -0.04758918341249228 -85.20733285304142
1599 -0.04758839905261993 -85.34779158607128 -0.04490977302193642 -85.25224262606336
1600 -0.04777635745704174 -85.39556794352832 -0.047777574881911276 -85.30002020094527
1601 -0.04774869661778212 -85.44331664014611 -0.047547101974487305 -85.34756730291976
1602 -0.047786283679306506 -85.49110292382541 -0.047454470209777354 -85.39502177312953
1603 -0.047762098349630834 -85.53886502217505 -0.04737200904637575 -85.4423937821759
1604 -0.04779479801654816 -85.5866598201916 -0.047519829124212265 -85.48991361130011
1605 -0.04781155809760094 -85.6344713782892 -0.04831344559788704 -85.538227056898
1606 -0.04780582711100578 -85.68227720540021 -0.048175804875791074 -85.58640286177379
1607 -0.04776141233742237 -85.73003861773763 -0.04778133127838373 -85.63418419305218
1608 -0.047750869393348695 -85.77778948713099 -0.048030756413936615 -85.68221494946611
1609 -0.04772363603115082 -85.82551312316214 -0.04732111822813749 -85.72953606769426
1610 -0.047779041528701785 -85.87329216469084 -0.04810680504888296 -85.77764287274314
1611 -0.047734031639993194 -85.92102619633083 -0.04751012697815895 -85.8251529997213
1612 -0.04773449301719666 -85.96876068934803 -0.0482106439769268 -85.87336364369823
1613 -0.047766327112913134 -86.01652701646094 -0.04862369988113642 -85.92198734357936
1614 -0.047695322707295415 -86.06422233916824 -0.048291259072721006 -85.97027860265209
1615 -0.047685468941926955 -86.11190780811016 -0.04796050507575274 -86.01823910772784
1616 -0.04769137091934681 -86.15959917902951 -0.04652926251292229 -86.06476837024076
1617 -0.047682013176381585 -86.2072811922059 -0.047542847134172915 -86.11231121737492
1618 -0.04772205669432879 -86.25500324890022 -0.0483509723097086 -86.16066218968463
1619 -0.04766753353178501 -86.302670782432 -0.04828705713152885 -86.20894924681616
1620 -0.04768156111240387 -86.3503523435444 -0.04885442424565554 -86.25780367106182
1621 -0.047521528974175456 -86.39787387251857 -0.04908448345959186 -86.30688815452142
1622 -0.04750915262848139 -86.44538302514705 -0.04642410147935152 -86.35331225600076
1623 -0.047580327838659286 -86.49296335298571 -0.04901720248162746 -86.40232945848238
1624 -0.04753154646605253 -86.54049489945176 -0.04723442178219557 -86.44956388026458
1625 -0.04762116894125938 -86.58811606839302 -0.0502540884539485 -86.49981796871853
1626 -0.04745243489742279 -86.63556850329044 -0.046783491782844064 -86.54660146050138
1627 -0.04747302159667015 -86.68304152488712 -0.047160794399678706 -86.59376225490105
1628 -0.04753856025636196 -86.73058008514347 -0.04614282175898552 -86.63990507666004
1629 -0.04761315546929836 -86.77819324061277 -0.04804436694830656 -86.68794944360835
1630 -0.0475570997223258 -86.82575034033509 -0.046867999620735644 -86.73481744322908
1631 -0.04761922266334295 -86.87336956299843 -0.04983363524079323 -86.78465107846986
1632 -0.04754142109304667 -86.92091098409148 -0.04666298199445009 -86.83131406046431
1633 -0.04755866918712855 -86.9684696532786 -0.047685467079281806 -86.87899952754358
1634 -0.04753577914088965 -87.01600543241949 -0.04833757318556309 -86.92733710072915
1635 -0.04750974997878075 -87.06351518239828 -0.04775644354522228 -86.97509354427437
1636 -0.04751809220761061 -87.11103327460589 -0.04771413151174784 -87.02280767578613
1637 -0.047538036666810515 -87.1585713112727 -0.04766244664788246 -87.070470122434
1638 -0.047526733763515946 -87.20609804503621 -0.048818887770175935 -87.11928901020418
1639 -0.0475041389465332 -87.25360218398275 -0.047781816497445104 -87.16707082670163
1640 -0.04749033413827419 -87.30109251812102 -0.047389313392341134 -87.21446014009398
1641 -0.04751030877232552 -87.34860282689336 -0.04702557101845741 -87.26148571111243
1642 -0.04750212226063013 -87.39610494915398 -0.048058004677295686 -87.30954371578973
1643 -0.047504130937159064 -87.44360908009114 -0.04684342108666897 -87.35638713687639
1644 -0.04759021382778883 -87.49119929391892 -0.0484539657831192 -87.40484110265952
1645 -0.047525544092059134 -87.53872483801098 -0.04581642858684063 -87.45065753124636
1646 -0.047600900568068025 -87.58632573857905 -0.04785803128033876 -87.4985155625267
1647 -0.04758830219507217 -87.63391404077412 -0.04859623182564974 -87.54711179435236
1648 -0.047536206990480424 -87.6814502477646 -0.04786485154181719 -87.59497664589418
1649 -0.04754159934818745 -87.7289918471128 -0.048720384016633034 -87.64369702991081
1650 -0.047499983198940755 -87.77649183031174 -0.04715902991592884 -87.69085605982674
1651 -0.04740226864814758 -87.82389409895988 -0.05038550142198801 -87.74124156124873
1652 -0.04739706441760063 -87.87129116337748 -0.046717762760818 -87.78795932400955
1653 -0.04744029492139816 -87.91873145829888 -0.048150471039116384 -87.83610979504867
1654 -0.04740169327706099 -87.96613315157595 -0.047214552946388724 -87.88332434799506
1655 -0.047435327619314197 -88.01356847919526 -0.048342501185834406 -87.93166684918089
1656 -0.0474209938198328 -88.06098947301508 -0.04544011317193508 -87.97710696235282
1657 -0.04746921695768833 -88.10845868997278 -0.047793238796293734 -88.02490020114911
1658 -0.047500329464673995 -88.15595901943745 -0.04732895474880934 -88.07222915589792
1659 -0.04755844566971064 -88.20351746510715 -0.048273082450032236 -88.12050223834795
1660 -0.04749713558703661 -88.25101460069419 -0.047133440524339675 -88.16763567887229
1661 -0.04750772137194872 -88.29852232206613 -0.04884761963039637 -88.21648329850268
1662 -0.04746020287275314 -88.34598252493889 -0.04734528213739395 -88.26382858064008
1663 -0.04749343879520893 -88.3934759637341 -0.046920938044786455 -88.31074951868487
1664 -0.04754244275391102 -88.44101840648801 -0.04797653201967478 -88.35872605070455
1665 -0.047557071596384046 -88.4885754780844 -0.04943751934915781 -88.4081635700537
1666 -0.047465373016893866 -88.53604085110129 -0.04844936802983284 -88.45661293808354
1667 -0.04745126273483038 -88.58349211383612 -0.04779544845223427 -88.50440838653577
1668 -0.04738897848874331 -88.63088109232486 -0.04690204691141844 -88.55131043344718
1669 -0.04746164232492447 -88.67834273464977 -0.04778335932642221 -88.5990937927736
1670 -0.047457380965352056 -88.72580011561513 -0.047274249233305456 -88.64636804200691
1671 -0.04748156405985356 -88.77328167967498 -0.047828744538128375 -88.69419678654504
1672 -0.04749801382422447 -88.8207796934992 -0.045708136446774 -88.73990492299181
1673 -0.04771178252995014 -88.86849147602915 -0.047676045820116995 -88.78758096881192
1674 -0.047606431692838666 -88.91609790772199 -0.04915259201079607 -88.83673356082272
1675 -0.047564681991934775 -88.96366258971392 -0.04806921444833279 -88.88480277527105
1676 -0.04758269321173429 -89.01124528292566 -0.04956398513168096 -88.93436676040274
1677 -0.04739676173776388 -89.05864204466342 -0.0472866203635931 -88.98165338076633
1678 -0.047432841174304484 -89.10607488583771 -0.04725951887667179 -89.028912899643
1679 -0.04747793022543192 -89.15355281606314 -0.04592686723917723 -89.07483976688218
1680 -0.04758567325770855 -89.20113848932085 -0.044799236766994 -89.11963900364917
1681 -0.047730669379234314 -89.24886915870009 -0.04847263786941767 -89.16811164151859
1682 -0.04775126781314611 -89.29662042651323 -0.05147386752068996 -89.21958550903928
1683 -0.04753114338964224 -89.34415156990288 -0.047345556505024436 -89.2669310655443
1684 -0.04752031434327364 -89.39167188424615 -0.0471745315939188 -89.31410559713822
1685 -0.047529680840671065 -89.43920156508682 -0.047214909456670284 -89.3613205065949
1686 -0.047556597553193566 -89.48675816264002 -0.046938353404402736 -89.4082588599993
1687 -0.04760749079287052 -89.53436565343289 -0.047114018350839615 -89.45537287835013
1688 -0.04760103747248649 -89.58196669090538 -0.047583800368011 -89.50295667871815
1689 -0.047630376927554605 -89.62959706783293 -0.047129591554403306 -89.55008627027256
1690 -0.04765977784991264 -89.67725684568285 -0.0478277487680316 -89.59791401904059
1691 -0.04770163949579 -89.72495848517863 -0.04647631999105215 -89.64439033903164
1692 -0.04773382004350424 -89.77269230522214 -0.04655576087534428 -89.690946099907
1693 -0.04780152142047882 -89.82049382664262 -0.04642139133065939 -89.73736749123765
1694 -0.047886387631297114 -89.86838021427391 -0.04833097569644451 -89.7856984669341
1695 -0.04793113581836224 -89.91631135009227 -0.048127191700041295 -89.83382565863414
1696 -0.04782219529151917 -89.96413354538379 -0.04799829665571451 -89.88182395528986
1697 -0.0477596677839756 -90.01189321316777 -0.04668690338730812 -89.92851085867717
1698 -0.04785515815019607 -90.05974837131797 -0.04602033514529467 -89.97453119382247
1699 -0.04788029231131077 -90.10762866362927 -0.048042646050453185 -90.02257383987292
1700 -0.047893936187028883 -90.1555225998163 -0.04940521270036698 -90.07197905257328
1701 -0.04786959160119295 -90.20339219141749 -0.049197384528815745 -90.1211764371021
1702 -0.047710946202278136 -90.25110313761976 -0.047705132700502875 -90.1688815698026
1703 -0.04770130757242441 -90.29880444519219 -0.048502649180591106 -90.21738421898318
1704 -0.04774296060204506 -90.34654740579424 -0.051806403510272506 -90.26919062249345
1705 -0.04748336616903544 -90.39403077196327 -0.04823901727795601 -90.3174296397714
1706 -0.04752593170851469 -90.4415567036718 -0.0452464958652854 -90.36267613563669
1707 -0.04761045929044485 -90.48916716296223 -0.0476392088457942 -90.41031534448248
1708 -0.047549750097095965 -90.53671691305932 -0.044927086122334 -90.45524243060481
1709 -0.04774875119328499 -90.5844656642526 -0.04781431630253792 -90.50305674690735
1710 -0.047703634947538376 -90.63216929920014 -0.048216776363551615 -90.5512735232709
1711 -0.04786356668919325 -90.68003286588933 -0.050512176007032394 -90.60178569927793
1712 -0.04758367761969566 -90.72761654350903 -0.04742000252008438 -90.64920570179801
1713 -0.04761745054274798 -90.77523399405177 -0.0475116066634655 -90.69671730846147
1714 -0.047613609582185745 -90.82284760363396 -0.046613703668117526 -90.74333101212959
1715 -0.04767048265784979 -90.87051808629181 -0.048011120222508905 -90.7913421323521
1716 -0.04763525240123272 -90.91815333869305 -0.04650767296552658 -90.83784980531763
1717 -0.047692608647048475 -90.9658459473401 -0.047216329537332055 -90.88506613485497
1718 -0.04781069252640009 -91.0136566398665 -0.0508034348487854 -90.93586956970375
1719 -0.04762424286454916 -91.06128088273104 -0.04834314491599798 -90.98421271461976
1720 -0.047597773000597955 -91.10887865573164 -0.04742658268660307 -91.03163929730636
1721 -0.047584605403244495 -91.15646326113489 -0.047819939255714414 -91.07945923656207
1722 -0.047597497887909415 -91.2040607590228 -0.047325401566922665 -91.126784638129
1723 -0.0475727740675211 -91.25163353309031 -0.04947674386203289 -91.17626138199103
1724 -0.04752747491002083 -91.29916100800034 -0.04697574768215418 -91.22323712967318
1725 -0.0475900424644351 -91.34675105046477 -0.04681449681520462 -91.27005162648838
1726 -0.04762093182653189 -91.3943719822913 -0.04736716244369745 -91.31741878893207
1727 -0.047761963121593 -91.44213394541289 -0.051918316446244714 -91.36933710537832
1728 -0.04742785822600126 -91.48956180363889 -0.04710890613496303 -91.41644601151329
1729 -0.04744290933012962 -91.53700471296902 -0.04784528724849224 -91.46429129876178
1730 -0.04743809662759304 -91.58444280959661 -0.04728071372956037 -91.51157201249134
1731 -0.047464554011821744 -91.63190736360843 -0.047516335546970365 -91.55908834803832
1732 -0.04754021055996418 -91.67944757416839 -0.047582791186869144 -91.60667113922518
1733 -0.04748187717050314 -91.72692945133889 -0.04774222169071436 -91.6544133609159
1734 -0.04744377844035626 -91.77437322977924 -0.048289144225418565 -91.70270250514132
1735 -0.047438244335353374 -91.8218114741146 -0.04815067406743765 -91.75085317920876
1736 -0.04743037186563015 -91.86924184598023 -0.047803843207657334 -91.79865702241642
1737 -0.04742433335632086 -91.91666617933654 -0.046928548626601695 -91.84558557104302
1738 -0.04748131092637777 -91.96414749026292 -0.047491022199392316 -91.89307659324241
1739 -0.047467487305402754 -92.01161497756831 -0.047119036130607125 -91.94019562937302
1740 -0.047497700341045855 -92.05911267790935 -0.04760401248931885 -91.98779964186234
1741 -0.04753993060439825 -92.10665260851376 -0.046376772597432135 -92.03417641445976
1742 -0.04749552179127932 -92.15414813030503 -0.04692729320377111 -92.08110370766353
1743 -0.04765108451247215 -92.2017992148175 -0.048544578813016416 -92.12964828647655
1744 -0.04760024528950453 -92.249399460107 -0.04768696706742048 -92.17733525354397
1745 -0.04756690114736557 -92.29696636125436 -0.046186907961964604 -92.22352216150594
1746 -0.04768794141709805 -92.34465430267146 -0.04591528009623289 -92.26943744160218
1747 -0.04778657741844654 -92.39244088008991 -0.04696747083216905 -92.31640491243435
1748 -0.04782234765589237 -92.4402632277458 -0.048556224815547465 -92.36496113724989
1749 -0.04775792434811592 -92.48802115209392 -0.047506379522383214 -92.41246751677228
1750 -0.04798956960439682 -92.53601072169832 -0.04987371750175953 -92.46234123427404
1751 -0.047695640660822394 -92.58370636235914 -0.04671073351055384 -92.50905196778459
1752 -0.047706466540694235 -92.63141282889983 -0.04771917033940554 -92.55677113812399
1753 -0.0476953873410821 -92.6791082162409 -0.048590204864740374 -92.60536134298873
1754 -0.04764171652495861 -92.72674993276587 -0.04787478931248188 -92.65323613230122
1755 -0.047655191458761695 -92.77440512422463 -0.04769275262951851 -92.70092888493073
1756 -0.047667267732322216 -92.82207239195695 -0.047100579366087914 -92.74802946429682
1757 -0.04773971326649189 -92.86981210522345 -0.0484447905793786 -92.7964742548762
1758 -0.04762594979256392 -92.917438055016 -0.047510129027068616 -92.84398438390328
1759 -0.04766541086137295 -92.96510346587738 -0.04770121611654758 -92.89168560001983
1760 -0.04766225218772888 -93.01276571806511 -0.04755620453506708 -92.9392418045549
1761 -0.047735240682959555 -93.06050095874807 -0.046106111630797385 -92.98534791618569
1762 -0.047781446017324924 -93.10828240476539 -0.04575150217860937 -93.03109941836429
1763 -0.047846587374806404 -93.1561289921402 -0.047298086993396285 -93.07839750535769
1764 -0.0478731345385313 -93.20400212667873 -0.04786877948790789 -93.1262662848456
1765 -0.04873063582926988 -93.252732762508 -0.05632145442068577 -93.18258773926628
1766 -0.0475329514592886 -93.30026571396729 -0.047701441682875156 -93.23028918094916
1767 -0.047435096465051174 -93.34770081043234 -0.047196957282721996 -93.27748613823188
1768 -0.04747002869844437 -93.39517083913078 -0.047239589504897594 -93.32472572773678
1769 -0.04750038105994463 -93.44267122019073 -0.04708208665251732 -93.3718078143893
1770 -0.04751820918172598 -93.49018942937246 -0.048405629582703114 -93.420213443972
1771 -0.04752361550927162 -93.53771304488174 -0.04782172702252865 -93.46803517099453
1772 -0.0475026847794652 -93.5852157296612 -0.047606587037444116 -93.51564175803198
1773 -0.04754018187522888 -93.63275591153644 -0.0471615232527256 -93.5628032812847
1774 -0.0475300470367074 -93.68028595857314 -0.04704522881656885 -93.60984851010127
1775 -0.04757668804377317 -93.72786264661691 -0.046979639865458014 -93.65682814996673
1776 -0.04763453379273415 -93.77549718040964 -0.047740117833018306 -93.70456826779974
1777 -0.047580964490771295 -93.82307814490042 -0.04601908456534147 -93.75058735236509
1778 -0.04767619334161281 -93.87075433824204 -0.04777172673493624 -93.79835907910002
1779 -0.04766550790518522 -93.91841984614722 -0.04812829755246639 -93.84648737665249
1780 -0.04764395877718926 -93.9660638049244 -0.04857231248170137 -93.89505968913419
1781 -0.04760270472615957 -94.01366650965056 -0.04814479909837246 -93.94320448823255
1782 -0.04753945637494326 -94.06120596602551 -0.0490459281951189 -93.99225041642767
1783 -0.04751160182058811 -94.1087175678461 -0.046187924593687056 -94.03843834102135
1784 -0.04761715307831764 -94.15633472092442 -0.047949891164898874 -94.08638823218625
1785 -0.04758527297526598 -94.20391999389969 -0.048372010327875616 -94.13476024251413
1786 -0.04758132193237543 -94.25150131583206 -0.04844289645552635 -94.18320313896966
1787 -0.04753443989902735 -94.29903575573108 -0.04715344645082951 -94.2303565854205
1788 -0.04753827974200249 -94.34657403547308 -0.047731236554682255 -94.27808782197518
1789 -0.04760108105838299 -94.39417511653147 -0.04852642193436622 -94.32661424390955
1790 -0.047523841448128226 -94.4416989579796 -0.04697676226496696 -94.37359100617451
1791 -0.04752245415002108 -94.48922141212962 -0.047341540642082694 -94.42093254681659
1792 -0.04753717258572578 -94.53675858471534 -0.04800564181059599 -94.46893818862718
1793 -0.04752216152846813 -94.5842807462438 -0.04945839680731297 -94.51839658543449
1794 -0.04747089259326458 -94.63175163883707 -0.04657052159309387 -94.56496710702758
1795 -0.04759140256792307 -94.67934304140499 -0.04609434753656387 -94.61106145456415
1796 -0.047653021104633805 -94.72699606250963 -0.046872589737176895 -94.65793404430133
1797 -0.04765822160989046 -94.77465428411952 -0.0478197805583477 -94.70575382485967
1798 -0.0476314814761281 -94.82228576559565 -0.04713340308517218 -94.75288722794484
1799 -0.04768795818090439 -94.86997372377655 -0.04749445486813784 -94.80038168281298
1800 -0.04769747983664274 -94.9176712036132 -0.04757755119353533 -94.84795923400652
1801 -0.04770217780023813 -94.96537338141343 -0.048219138756394386 -94.89617837276292
1802 -0.04768861941993237 -95.01306200083336 -0.047577591612935066 -94.94375596437585
1803 -0.047690611146390435 -95.06075261197975 -0.04861390572041273 -94.99236987009627
1804 -0.04758706782013178 -95.10833967979988 -0.04667964838445186 -95.03904951848072
1805 -0.04769639745354652 -95.15603607725343 -0.046270552650094034 -95.08532007113082
1806 -0.04783607441931963 -95.20387215167275 -0.0486079765483737 -95.13392804767919
1807 -0.04807068761438131 -95.25194283928714 -0.051313110440969464 -95.18524115812016
1808 -0.04757099095731974 -95.29951383024446 -0.04756621010601521 -95.23280736822618
1809 -0.047478022240102294 -95.34699185248456 -0.045846395567059516 -95.27865376379323
1810 -0.047607447020709515 -95.39459929950527 -0.048339980840682986 -95.32699374463391
1811 -0.04760845974087715 -95.44220775924614 -0.04687477201223374 -95.37386851664614
1812 -0.047653721645474434 -95.48986148089162 -0.047117922268807885 -95.42098643891495
1813 -0.04763890318572521 -95.53750038407735 -0.047739867307245734 -95.4687263062222
1814 -0.04767587836831808 -95.58517626244567 -0.047298012673854826 -95.51602431889604
1815 -0.04772290866822004 -95.63289917111389 -0.048702290281653404 -95.5647266091777
1816 -0.047654394060373306 -95.68055356517426 -0.04791616946458817 -95.61264277864228
1817 -0.04764977544546127 -95.72820334061973 -0.04718133620917797 -95.65982411485146
1818 -0.04767721388489008 -95.77588055450462 -0.0478321211412549 -95.70765623599272
1819 -0.04763706456869841 -95.82351761907333 -0.04843404423445463 -95.75609028022717
1820 -0.04762364067137241 -95.8711412597447 -0.0483063081279397 -95.8043965883551
1821 -0.047623011469841006 -95.91876427121454 -0.04783166702836752 -95.85222825538347
1822 -0.04767042826861143 -95.96643469948316 -0.045112760923802855 -95.89734101630727
1823 -0.04766986072063446 -96.01410456020379 -0.04782641101628542 -95.94516742732355
1824 -0.047714386321604255 -96.06181894652539 -0.04777424409985542 -95.99294167142341
1825 -0.047741412185132504 -96.10956035871052 -0.050067164748907086 -96.04300883617232
1826 -0.047676634043455124 -96.15723699275398 -0.05414486173540354 -96.09715369790773
1827 -0.04753038752824068 -96.20476738028222 -0.047572262585163116 -96.14472596049289
1828 -0.04731278475373983 -96.25208016503596 -0.04731801673769951 -96.1920439772306
1829 -0.04733893275260925 -96.29941909778857 -0.04734403379261494 -96.23938801102321
1830 -0.04735169634222984 -96.3467707941308 -0.0476013557985425 -96.28698936682176
1831 -0.047357670776546 -96.39412846490735 -0.04715108331292868 -96.33414045013468
1832 -0.047408625669777396 -96.44153709057713 -0.04620162937790155 -96.38034207951259
1833 -0.047466857358813286 -96.48900394793594 -0.047461580112576486 -96.42780365962517
1834 -0.047481196001172066 -96.53648514393711 -0.047428287006914614 -96.47523194663208
1835 -0.04750487767159939 -96.58399002160871 -0.04701006039977074 -96.52224200703185
1836 -0.04751702602952719 -96.63150704763824 -0.047893238440155986 -96.570135245472
1837 -0.04751623086631298 -96.67902327850454 -0.04788412917405367 -96.61801937464605
1838 -0.04752401374280453 -96.72654729224735 -0.047805864550173285 -96.66582523919622
1839 -0.04748417790979147 -96.77403147015714 -0.04747331403195858 -96.71329855322819
1840 -0.04758158754557371 -96.82161305770272 -0.0473344087600708 -96.76063296198825
1841 -0.0475567189976573 -96.86916977670037 -0.046619819663465026 -96.80725278165171
1842 -0.04757558535784483 -96.91674536205822 -0.047532176412642 -96.85478495806436
1843 -0.04761466942727566 -96.9643600314855 -0.047809820249676706 -96.90259477831404
1844 -0.04759759213775396 -97.01195762362325 -0.04823807757347822 -96.95083285588751
1845 -0.047598510049283504 -97.05955613367253 -0.04770576730370522 -96.99853862319122
1846 -0.047605542652308944 -97.10716167632484 -0.04865289852023125 -97.04719152171145
1847 -0.04754364173859358 -97.15470531806344 -0.04732474219053984 -97.094516263902
1848 -0.047560076043009755 -97.20226539410645 -0.04825569204986095 -97.14277195595186
1849 -0.04753883294761181 -97.24980422705406 -0.04731427207589149 -97.19008622802775
1850 -0.04755143728107214 -97.29735566433513 -0.04787877183407545 -97.23796499986183
1851 -0.04754514880478382 -97.34490081313992 -0.047125522419810294 -97.28509052228164
1852 -0.047567976824939254 -97.39246878996485 -0.04754157271236181 -97.332632094994
1853 -0.04757584724575281 -97.4400446372106 -0.048110563308000565 -97.380742658302
1854 -0.047561688162386415 -97.487606325373 -0.04719009660184383 -97.42793275490384
1855 -0.047604881972074506 -97.53521120734507 -0.04732142817229033 -97.47525418307613
1856 -0.04760262724012136 -97.5828138345852 -0.0476109342649579 -97.52286511734108
1857 -0.04763029981404543 -97.63044413439924 -0.04702719040215016 -97.56989230774323
1858 -0.04766074307262898 -97.67810487747187 -0.04685661438852549 -97.61674892213176
1859 -0.04770994391292334 -97.72581482138479 -0.04672725349664688 -97.6634761756284
1860 -0.04776505883783102 -97.77357988022261 -0.048410199396312234 -97.71188637502472
1861 -0.047691254131495955 -97.8212711343541 -0.04807909205555916 -97.75996546708028
1862 -0.04772608149796724 -97.86899721585208 -0.0463086886331439 -97.80627415571342
1863 -0.04776298254728317 -97.91676019839936 -0.04791416861116886 -97.8541883243246
1864 -0.04773948788642883 -97.96449968628579 -0.04796626307070255 -97.9021545873953
1865 -0.047752974554896355 -98.01225266084069 -0.04752511382102966 -97.94967970121633
1866 -0.04781776499003172 -98.06007042583072 -0.048653775453567506 -97.9983334766699
1867 -0.047791812941432 -98.10786223877214 -0.04556659832596779 -98.04390007499586
1868 -0.047799024172127245 -98.15566126294426 -0.046424333564937116 -98.0903244085608
1869 -0.047924661077558994 -98.20358592402182 -0.0463560314849019 -98.13668044004571
1870 -0.04795819912105799 -98.25154412314288 -0.047233980521559714 -98.18391442056726
1871 -0.04802178628742695 -98.2995659094303 -0.04578360933810473 -98.22969802990536
1872 -0.048081136867403985 -98.34764704629771 -0.04640388879925013 -98.27610191870461
1873 -0.04812036100775004 -98.39576740730546 -0.0473691726103425 -98.32347109131496
1874 -0.048147271014750005 -98.44391467832021 -0.04795572999864817 -98.3714268213136
1875 -0.04815545324236155 -98.49207013156257 -0.04812263380736113 -98.41954945512097
1876 -0.04814781825989485 -98.54021794982246 -0.046513959765434265 -98.4660634148864
1877 -0.04819396547973156 -98.58841191530219 -0.0485491257160902 -98.5146125406025
1878 -0.04812859334051609 -98.63654050864271 -0.04810134992003441 -98.56271389052253
1879 -0.04816227499395609 -98.68470278363667 -0.048411001451313496 -98.61112489197384
1880 -0.04809141233563423 -98.7327941959723 -0.047397430986166 -98.65852232296001
1881 -0.0481152756139636 -98.78090947158627 -0.04830973036587238 -98.70683205332588
1882 -0.048174013011157514 -98.82908348459743 -0.051015356369316575 -98.7578474096952
1883 -0.04790436942130327 -98.87698785401874 -0.04712419044226408 -98.80497160013746
1884 -0.04802735652774572 -98.92501521054648 -0.04589253738522529 -98.85086413752269
1885 -0.04800307098776102 -98.97301828153424 -0.04462926611304283 -98.89549340363574
1886 -0.04818983431905508 -99.0212081158533 -0.04813854489475489 -98.9436319485305
1887 -0.04818005226552487 -99.06938816811882 -0.04781878087669611 -98.99145072940719
1888 -0.04819553606212139 -99.11758370418094 -0.048319777473807335 -99.039770506881
1889 -0.048105446994304656 -99.16568915117524 -0.04699261300265789 -99.08676311988366
1890 -0.04816907625645399 -99.2138582274317 -0.04871809259057045 -99.13548121247423
1891 -0.04807865042239427 -99.2619368778541 -0.04782999288290739 -99.18331120535714
1892 -0.048087789118289946 -99.31002466697238 -0.048056285455822946 -99.23136749081297
1893 -0.048096096888184545 -99.35812076386057 -0.047265990450978276 -99.27863348126395
1894 -0.0481267686933279 -99.40624753255389 -0.04851113259792328 -99.32714461386188
1895 -0.04804446138441563 -99.45429199393831 -0.05088984873145819 -99.37803446259333
1896 -0.04807658959180117 -99.50236858353011 -0.05024340767413378 -99.42827787026746
1897 -0.04781357068568468 -99.5501821542158 -0.04734769351780414 -99.47562556378527
1898 -0.04777850769460201 -99.5979606619104 -0.04996633529663086 -99.5255918990819
1899 -0.04768517576158047 -99.64564583767199 -0.04711370225995779 -99.57270560134187
1900 -0.047725417837500575 -99.69337125550949 -0.04778184108436108 -99.62048744242622
1901 -0.04772908948361874 -99.74110034499311 -0.04739474207162857 -99.66788218449786
1902 -0.047744779661297795 -99.78884512465442 -0.04768684133887291 -99.71556902583673
1903 -0.04774600807577371 -99.83659113273019 -0.04735513143241406 -99.76292415726914
1904 -0.04776059631258249 -99.88435172904278 -0.04714564345777035 -99.81006980072691
1905 -0.0478049486875534 -99.93215667773033 -0.04756356552243233 -99.85763336624935
1906 -0.04778907038271427 -99.97994574811305 -0.04769131932407618 -99.90532468557342
1907 -0.04776316788047552 -100.02770891599353 -0.04668001011013985 -99.95200469568356
1908 -0.04785256255418062 -100.07556147854771 -0.048116449266672134 -100.00012114495023
1909 -0.047842350974678996 -100.12340382952239 -0.04885684158653021 -100.04897798653676
1910 -0.04778292588889599 -100.17118675541128 -0.04762449506670237 -100.09660248160345
1911 -0.047798721306025985 -100.21898547671731 -0.0479966189712286 -100.14459910057468
1912 -0.04778505973517895 -100.26677053645248 -0.047069836780428885 -100.1916689373551
1913 -0.04784140922129154 -100.31461194567378 -0.04848516751080752 -100.24015410486591
1914 -0.0478106115013361 -100.36242255717511 -0.04828232806175947 -100.28843643292767
1915 -0.04776711855083704 -100.41018967572595 -0.047857857681810854 -100.33629429060947
1916 -0.04786116033792496 -100.45805083606388 -0.04656377732753754 -100.38285806793701
1917 -0.04781134482473135 -100.50586218088861 -0.04762478657066822 -100.43048285450767
1918 -0.04792256001383066 -100.55378474090244 -0.04903032369911671 -100.47951317820679
1919 -0.04775958526879549 -100.60154432617124 -0.04843292087316513 -100.52794609907995
1920 -0.047721842862665655 -100.64926616903391 -0.04827407281845808 -100.57622017189841
1921 -0.04766778610646725 -100.69693395514038 -0.04752746298909187 -100.62374763488751
1922 -0.04769717715680599 -100.74463113229719 -0.047535445913672446 -100.67128308080117
1923 -0.0476811109110713 -100.79231224320826 -0.04706256464123726 -100.71834564544241
1924 -0.047728156484663484 -100.84004039969292 -0.04792486447840929 -100.76627050992082
1925 -0.04770117979496717 -100.8877415794879 -0.04877526629716158 -100.81504577621797
1926 -0.04771385993808508 -100.93545543942598 -0.0468635018914938 -100.86190927810947
1927 -0.04772269111126661 -100.98317813053724 -0.04750503692775965 -100.90941431503722
1928 -0.04774641823023558 -101.03092454876747 -0.04808365274220705 -100.95749796777943
1929 -0.04779718928039074 -101.07872173804786 -0.04746092259883881 -101.00495889037828
1930 -0.04774371348321438 -101.12646545153108 -0.04761319234967232 -101.05257208272795
1931 -0.04773663058876991 -101.17420208211985 -0.04762180726975203 -101.1001938899977
1932 -0.04773124661296606 -101.22193332873282 -0.04749006535857916 -101.14768395535627
1933 -0.04770486745983362 -101.26963819619264 -0.04870324749499559 -101.19638720285127
1934 -0.047685745917260644 -101.31732394210991 -0.04889895170927048 -101.24528615456055
1935 -0.04765493758022785 -101.36497887969014 -0.04777770135551691 -101.29306385591606
1936 -0.04763177670538425 -101.41261065639553 -0.048239216394722464 -101.34130307231078
1937 -0.04761983919888735 -101.46023049559442 -0.048007830046117306 -101.3893109023569
1938 -0.04762916397303343 -101.50785965956744 -0.047539332509040834 -101.43685023486594
1939 -0.047628203965723516 -101.55548786353317 -0.04760090447962284 -101.48445113934557
1940 -0.04760036375373602 -101.6030882272869 -0.0495432885363698 -101.53399442788194
1941 -0.04752354379743338 -101.65061177108434 -0.044914125092327596 -101.57890855297427
1942 -0.047820549085736276 -101.69843232017008 -0.048169085197150706 -101.62707763817141
1943 -0.047644600830972196 -101.74607692100106 -0.04819211773574352 -101.67526975590715
1944 -0.047658708319067954 -101.79373562932012 -0.047353044897317884 -101.72262280080447
1945 -0.04765835218131542 -101.84139398150144 -0.04732348304241896 -101.76994628384689
1946 -0.04767957888543606 -101.88907356038688 -0.04800326153635979 -101.81794954538326
1947 -0.047694559581577776 -101.93676811996845 -0.04845256041735411 -101.86640210580062
1948 -0.04769782554358244 -101.98446594551203 -0.04873852133750915 -101.91514062713813
1949 -0.047581113502383234 -102.03204705901442 -0.04624467976391315 -101.96138530690205
1950 -0.047655489109456536 -102.07970254812388 -0.04836871437728405 -102.00975402127933
1951 -0.04764251802116633 -102.12734506614504 -0.04706047475337982 -102.05681449603271
1952 -0.04764070827513933 -102.17498577442018 -0.04869670607149601 -102.10551120210421
1953 -0.047620419226586816 -102.22260619364677 -0.04683759864419699 -102.15234880074841
1954 -0.04761918969452381 -102.2702253833413 -0.046423690766096114 -102.1987724915145
1955 -0.04771634992212057 -102.31794173326342 -0.04756283070892096 -102.24633532222343
1956 -0.04767086990177631 -102.3656126031652 -0.047437266074121 -102.29377258829756
1957 -0.04777109529823065 -102.41338369846343 -0.04777441024780273 -102.34154699854535
1958 -0.0477253770455718 -102.461109075509 -0.04679018147289753 -102.38833718001825
1959 -0.04776387233287096 -102.50887294784187 -0.04793565198779106 -102.43627283200604
1960 -0.047819632664322854 -102.5566925805062 -0.04680625107139349 -102.48307908307743
1961 -0.047851493768393996 -102.60454407427459 -0.04830795116722584 -102.53138703424466
1962 -0.04784400537610054 -102.65238807965069 -0.04673858806490898 -102.57812562230957
1963 -0.04783279187977314 -102.70022087153046 -0.047664384730160235 -102.62579000703973
1964 -0.0478885056450963 -102.74810937717555 -0.046565874852240084 -102.67235588189196
1965 -0.047875283472239974 -102.79598466064779 -0.04846822712570429 -102.72082410901767
1966 -0.04783968515694141 -102.84382434580473 -0.04774469789117575 -102.76856880690885
1967 -0.04782082326710224 -102.89164516907184 -0.04889262784272432 -102.81746143475156
1968 -0.04779418539255857 -102.9394393544644 -0.04757979866117239 -102.86504123341274
1969 -0.04781589955091477 -102.98725525401531 -0.04732504077255726 -102.9123662741853
1970 -0.047836818546056745 -103.03509207256137 -0.04784916546195746 -102.96021543964726
1971 -0.04781320616602898 -103.0829052787274 -0.04739711731672287 -103.00761255696398
1972 -0.04785146694630384 -103.1307567456737 -0.0480555621907115 -103.05566811915469
1973 -0.04779900759458542 -103.17855575326828 -0.04729914125055075 -103.10296726040524
1974 -0.04782918803393841 -103.22638494130223 -0.04783311113715172 -103.15080037154239
1975 -0.047806169651448724 -103.27419111095368 -0.04321948196738958 -103.19401985350977
1976 -0.04808961674571037 -103.3222807276994 -0.04827294386923313 -103.24229279737901
1977 -0.048056984320282936 -103.37033771201968 -0.04852869343012571 -103.29082149080914
1978 -0.0480181997641921 -103.41835591178386 -0.048502929508686066 -103.33932442031782
1979 -0.04796745218336582 -103.46632336396723 -0.047755683213472365 -103.38708010353129
1980 -0.04794593323022127 -103.51426929719746 -0.046080547757446765 -103.43316065128873
1981 -0.04808427523821592 -103.56235357243567 -0.04863175954669714 -103.48179241083542
1982 -0.04802956972271204 -103.61038314215838 -0.05089203156530857 -103.53268444240074
1983 -0.0478206679224968 -103.65820381008088 -0.047712782956659795 -103.5803972253574
1984 -0.047844084352254866 -103.70604789443313 -0.047489871829748155 -103.62788709718716
1985 -0.047878808714449404 -103.75392670314757 -0.04675304349511862 -103.67464014068227
1986 -0.04794115908443928 -103.80186786223202 -0.04819427970796823 -103.72283442039024
1987 -0.04787542335689068 -103.8497432855889 -0.04797515477985144 -103.77080957517009
1988 -0.04787171091884375 -103.89761499650774 -0.0475969523191452 -103.81840652748923
1989 -0.04785886369645596 -103.9454738602042 -0.047955235652625564 -103.86636176314185
1990 -0.04786851275712252 -103.99334237296132 -0.04802684262394905 -103.91438860576581
1991 -0.047977990470826626 -104.04132036343215 -0.0501330055296421 -103.96452161129545
1992 -0.04773202762007713 -104.08905239105222 -0.04785452857613563 -104.01237613987159
1993 -0.04771851655095816 -104.13677090760318 -0.04774158447980881 -104.0601177243514
1994 -0.04772748909890652 -104.18449839670208 -0.04796093553304672 -104.10807865988444
1995 -0.04772087913006544 -104.23221927583215 -0.04835197720676661 -104.1564306370912
1996 -0.04767370987683535 -104.27989298570898 -0.047768280282616614 -104.20419891737382
1997 -0.047719809040427205 -104.32761279474941 -0.047063700295984744 -104.2512626176698
1998 -0.047730579413473605 -104.37534337416288 -0.047588455863296984 -104.29885107353309
1999 -0.04772040490061045 -104.4230637790635 -0.047799146920442584 -104.34665022045353
2000 -0.04771947097033262 -104.47078325003383 -0.04670032374560833 -104.39335054419914
