# Supplementary material for: Learning nonequilibrium statistical mechanics and dynamical phase transitions
Source: Nat Commun. 2024 Feb 6;15:1117. doi: 10.1038/s41467-024-45172-8 (PMC10847122; doi:10.1038/s41467-024-45172-8)
Supplement: Supplementary file 4 — Supplementary Data 1 [file 41467_2024_45172_MOESM4_ESM.zip › DPT-main/PlotTemplate/plot_KL_divergence/out/finite_time/SE/L5_D2W32K5_E100BS1k/logs-0.05/log.txt]

1 -0.3705721661448479 -0.3705721661448479 -0.37067098915576935 -0.37067098915576935
2 -0.3627918228507042 -0.7333639889955521 -0.36278397440910337 -0.7334549635648727
3 -0.35544329434633254 -1.0888072833418847 -0.35538896471261977 -1.0888439282774924
4 -0.34844364821910856 -1.4372509315609934 -0.34838794618844987 -1.4372318744659422
5 -0.341710065305233 -1.7789609968662263 -0.34160178154706955 -1.7788336560130118
6 -0.3352838888764381 -2.1142448857426643 -0.33533129990100863 -2.1141649559140205
7 -0.3290338069200516 -2.443278692662716 -0.3290263444185257 -2.443191300332546
8 -0.32302955985069276 -2.766308252513409 -0.32299796789884566 -2.7661892682313916
9 -0.3172195076942444 -3.0835277602076534 -0.3173982575535774 -3.083587525784969
10 -0.31160386800765993 -3.3951316282153132 -0.31160712242126465 -3.3951946482062336
11 -0.3061332434415817 -3.7012648716568948 -0.3062082305550575 -3.701402878761291
12 -0.3008259400725365 -4.002090811729431 -0.30094960927963255 -4.002352488040923
13 -0.29568072855472566 -4.297771540284157 -0.29570190608501434 -4.298054394125938
14 -0.290633587539196 -4.588405127823353 -0.2907856613397598 -4.588840055465697
15 -0.285716837644577 -4.874121965467929 -0.2858466550707817 -4.874686710536479
16 -0.28091268688440324 -5.155034652352333 -0.2808215498924255 -5.155508260428904
17 -0.2762365162372589 -5.431271168589592 -0.27657188326120374 -5.432080143690108
18 -0.2716409847140312 -5.702912153303623 -0.27168321013450625 -5.703763353824614
19 -0.2671558275818825 -5.9700679808855055 -0.2669894635677338 -5.9707528173923485
20 -0.2627483904361725 -6.232816371321678 -0.262604121863842 -6.233356939256191
21 -0.25842225253582 -6.491238623857498 -0.2584277093410492 -6.49178464859724
22 -0.2542340770363808 -6.745472700893879 -0.2542239084839821 -6.746008557081222
23 -0.25006159767508507 -6.995534298568964 -0.25066113770008086 -6.9966696947813025
24 -0.2459566794335842 -7.241490978002549 -0.24588626697659494 -7.242555961757898
25 -0.24194011837244034 -7.483431096374989 -0.2419378437101841 -7.484493805468082
26 -0.2380318559706211 -7.72146295234561 -0.23750616535544394 -7.721999970823526
27 -0.23415710255503655 -7.955620054900646 -0.23376373797655106 -7.9557637088000766
28 -0.23037975281476974 -8.185999807715415 -0.22975322976708412 -8.185516938567162
29 -0.22664163261651993 -8.412641440331935 -0.22714788392186164 -8.412664822489024
30 -0.22296409010887147 -8.635605530440806 -0.2231212005019188 -8.635786022990942
31 -0.21933531165122985 -8.854940842092036 -0.2199244938790798 -8.855710516870023
32 -0.21578119099140167 -9.070722033083438 -0.21521849781274796 -9.07092901468277
33 -0.21225472763180733 -9.282976760715245 -0.21242134049534797 -9.283350355178118
34 -0.208805962651968 -9.491782723367214 -0.20920294150710106 -9.49255329668522
35 -0.20538353323936462 -9.697166256606579 -0.20571581423282623 -9.698269110918046
36 -0.20205005407333373 -9.899216310679913 -0.20211146920919418 -9.90038058012724
37 -0.19872831255197526 -10.097944623231887 -0.19892760068178178 -10.099308180809022
38 -0.19550251066684723 -10.293447133898734 -0.19545615315437317 -10.294764333963395
39 -0.1922811783850193 -10.485728312283754 -0.19341519996523857 -10.488179533928633
40 -0.18912797048687935 -10.674856282770634 -0.1887994587421417 -10.676978992670776
41 -0.1860576942563057 -10.86091397702694 -0.18581513985991477 -10.862794132530691
42 -0.18304025381803513 -11.043954230844975 -0.18322029188275338 -11.046014424413444
43 -0.1799989752471447 -11.22395320609212 -0.18021815717220308 -11.226232581585647
44 -0.1771107204258442 -11.401063926517963 -0.17666459158062936 -11.402897173166275
45 -0.17422740831971167 -11.575291334837676 -0.17294036746025085 -11.575837540626527
46 -0.17142150327563285 -11.746712838113309 -0.17195529714226723 -11.747792837768793
47 -0.16864782720804214 -11.915360665321352 -0.16975229531526564 -11.91754513308406
48 -0.16582564190030097 -12.081186307221653 -0.16622428670525552 -12.083769419789315
49 -0.1631387285888195 -12.244325035810473 -0.16345797404646872 -12.247227393835784
50 -0.1605045571923256 -12.404829593002798 -0.16050203666090965 -12.407729430496694
51 -0.15790134593844413 -12.562730938941243 -0.1570201635360718 -12.564749594032765
52 -0.1553810566663742 -12.718111995607618 -0.1556638516485691 -12.720413445681334
53 -0.15289531350135804 -12.871007309108975 -0.1526288077235222 -12.873042253404856
54 -0.15044644996523857 -13.021453759074214 -0.14979786053299904 -13.022840113937855
55 -0.14809164330363273 -13.169545402377848 -0.15010665729641914 -13.172946771234274
56 -0.14565323293209076 -13.315198635309939 -0.14673011153936386 -13.319676882773638
57 -0.14331335425376893 -13.458511989563707 -0.14303626939654351 -13.462713152170181
58 -0.1410880506038666 -13.599600040167573 -0.13942285999655724 -13.602136012166739
59 -0.13893800750374793 -13.738538047671321 -0.13900870233774185 -13.74114471450448
60 -0.13678201735019685 -13.875320065021517 -0.13536266535520552 -13.876507379859687
61 -0.1346953935921192 -14.010015458613637 -0.13443860337138175 -14.01094598323107
62 -0.13261552080512046 -14.142630979418758 -0.13199999406933785 -14.142945977300407
63 -0.1306045100092888 -14.273235489428046 -0.13237118124961852 -14.275317158550026
64 -0.12856718450784682 -14.401802673935894 -0.12875331044197083 -14.404070468991996
65 -0.12662358283996583 -14.528426256775859 -0.1256450206041336 -14.52971548959613
66 -0.12472738139331341 -14.653153638169172 -0.12590933293104173 -14.655624822527171
67 -0.12282869704067707 -14.77598233520985 -0.12218888849020004 -14.777813711017371
68 -0.1210506435483694 -14.897032978758219 -0.12207052074372768 -14.8998842317611
69 -0.11922779604792595 -15.016260774806145 -0.11875882409512997 -15.018643055856229
70 -0.11751172393560409 -15.133772498741749 -0.11798245273530483 -15.136625508591534
71 -0.11580164767801762 -15.249574146419766 -0.1155464630573988 -15.252171971648933
72 -0.11412674598395825 -15.363700892403724 -0.1144005961716175 -15.36657256782055
73 -0.11253088787198066 -15.476231780275704 -0.11374763883650303 -15.480320206657053
74 -0.11092920862138271 -15.587160988897086 -0.11176645644009113 -15.592086663097144
75 -0.10934510044753551 -15.696506089344622 -0.10861932151019574 -15.700705984607339
76 -0.10787629410624504 -15.804382383450866 -0.10672266371548175 -15.807428648322821
77 -0.10646049045026303 -15.91084287390113 -0.10776584818959237 -15.915194496512413
78 -0.10497607104480267 -16.015818944945934 -0.1043251022696495 -16.01951959878206
79 -0.10358980074524879 -16.11940874569118 -0.10282312594354152 -16.122342724725602
80 -0.10226445384323597 -16.22167319953442 -0.10218157209455966 -16.22452429682016
81 -0.10093735456466675 -16.322610554099086 -0.10027643926441669 -16.324800736084576
82 -0.09966282323002815 -16.422273377329113 -0.09925470314919949 -16.424055439233776
83 -0.09843292385339737 -16.52070630118251 -0.09819046705961228 -16.52224590629339
84 -0.0971989817917347 -16.617905282974245 -0.09833116568624974 -16.62057707197964
85 -0.09599149599671364 -16.71389677897096 -0.0962572667747736 -16.716834338754413
86 -0.0948250137269497 -16.80872179269791 -0.09516997933387757 -16.81200431808829
87 -0.0936457309871912 -16.9023675236851 -0.09220192469656467 -16.904206242784856
88 -0.09260221943259239 -16.994969743117693 -0.09220267310738564 -16.996408915892243
89 -0.09153485670685768 -17.08650459982455 -0.09057936631143093 -17.086988282203674
90 -0.09050179570913315 -17.177006395533684 -0.0894030399620533 -17.176391322165728
91 -0.08951615504920482 -17.266522550582888 -0.0905581034719944 -17.266949425637723
92 -0.08845954313874245 -17.35498209372163 -0.08783263601362705 -17.35478206165135
93 -0.08751720786094666 -17.44249930158258 -0.0873855110257864 -17.442167572677135
94 -0.08657842315733433 -17.529077724739913 -0.08733271956443786 -17.529500292241572
95 -0.08564131297171115 -17.614719037711623 -0.08653276041150093 -17.616033052653073
96 -0.08471521958708764 -17.699434257298712 -0.08382678404450417 -17.699859836697577
97 -0.08391895033419132 -17.783353207632903 -0.08250046037137508 -17.78236029706895
98 -0.08306217044591904 -17.866415378078823 -0.08315232433378697 -17.86551262140274
99 -0.08223941549658775 -17.94865479357541 -0.08295869790017604 -17.948471319302914
100 -0.0814080573618412 -18.030062850937252 -0.08142180182039738 -18.02989312112331
101 -0.08062669932842255 -18.110689550265676 -0.08054961673915387 -18.110442737862467
102 -0.07984806969761848 -18.190537619963294 -0.08027735501527786 -18.190720092877743
103 -0.07911656238138676 -18.26965418234468 -0.07851909063756465 -18.269239183515307
104 -0.07842122726142406 -18.348075409606103 -0.07665523067116738 -18.345894414186475
105 -0.07772399820387363 -18.425799407809976 -0.07600394897162914 -18.421898363158103
106 -0.0771010670810938 -18.50290047489107 -0.07758287712931633 -18.49948124028742
107 -0.07640811577439308 -18.579308590665462 -0.0767515741288662 -18.576232814416286
108 -0.07571130767464637 -18.655019898340107 -0.07619525827467441 -18.65242807269096
109 -0.0750883050262928 -18.7301082033664 -0.07553374096751213 -18.72796181365847
110 -0.07445404827594757 -18.804562251642345 -0.07189362905919552 -18.799855442717668
111 -0.07391539737582206 -18.878477649018166 -0.07220153100788593 -18.872056973725552
112 -0.07334589287638664 -18.95182354189455 -0.07299405373632908 -18.945051027461883
113 -0.07279630042612553 -19.02461984232068 -0.07260582745075225 -19.017656854912634
114 -0.07226228304207324 -19.09688212536275 -0.07134442925453185 -19.089001284167164
115 -0.07170909941196442 -19.168591224774715 -0.07196831218898296 -19.160969596356146
116 -0.07117938920855522 -19.23977061398327 -0.07158179022371769 -19.232551386579864
117 -0.07065376304090024 -19.310424377024173 -0.07054084502160549 -19.303092231601468
118 -0.07017559818923473 -19.380599975213407 -0.07074925452470779 -19.373841486126175
119 -0.0696146622300148 -19.450214637443423 -0.07078059315681458 -19.44462207928299
120 -0.06910159699618816 -19.51931623443961 -0.06983023136854172 -19.51445231065153
121 -0.06859984956681728 -19.587916084006427 -0.0681697078049183 -19.58262201845645
122 -0.06811523400247096 -19.656031318008896 -0.06849813237786292 -19.651120150834313
123 -0.06762192063033581 -19.723653238639233 -0.06785049103200436 -19.718970641866317
124 -0.06720296815037727 -19.79085620678961 -0.06799811236560345 -19.78696875423192
125 -0.06675556637346744 -19.857611773163075 -0.06725294254720211 -19.854221696779124
126 -0.06633355207741261 -19.92394532524049 -0.06615821868181229 -19.920379915460938
127 -0.06590807773172855 -19.989853402972216 -0.06667273081839084 -19.987052646279327
128 -0.06550317592918872 -20.055356578901403 -0.06886042691767216 -20.055913073197
129 -0.06500067673623562 -20.12035725563764 -0.06439312845468521 -20.120306201651687
130 -0.06466350853443145 -20.18502076417207 -0.06298009306192398 -20.18328629471361
131 -0.06442109309136868 -20.249441857263438 -0.06545151099562645 -20.248737805709236
132 -0.0639916978776455 -20.313433555141085 -0.06491532549262047 -20.313653131201857
133 -0.06359181813895702 -20.37702537328004 -0.0640813197940588 -20.377734450995916
134 -0.06324163638055325 -20.440267009660595 -0.06333495117723942 -20.441069402173156
135 -0.06288080811500549 -20.5031478177756 -0.06276532802730798 -20.503834730200463
136 -0.0626172561198473 -20.565765073895445 -0.06157860364764929 -20.565413333848113
137 -0.06225622780621052 -20.628021301701654 -0.06272586807608604 -20.6281392019242
138 -0.06196060087531805 -20.68998190257697 -0.061160383932292464 -20.689299585856492
139 -0.061673489212989804 -20.75165539178996 -0.061749455705285075 -20.751049041561778
140 -0.061366061121225356 -20.813021452911187 -0.06026224736124277 -20.811311288923022
141 -0.06108182352036238 -20.874103276431548 -0.05895993560552597 -20.870271224528548
142 -0.06084360145032406 -20.93494687788187 -0.06241841744631529 -20.932689641974864
143 -0.06049092300236225 -20.995437800884233 -0.05896932724863291 -20.991658969223497
144 -0.06034148372709751 -21.05577928461133 -0.062174749374389646 -21.053833718597886
145 -0.06001162771135569 -21.115790912322684 -0.05992407575249672 -21.113757794350384
146 -0.05978060271590948 -21.175571515038595 -0.05810463484376669 -21.17186242919415
147 -0.05951167568564415 -21.23508319072424 -0.058661407232284545 -21.230523836426435
148 -0.059330353513360023 -21.2944135442376 -0.05847486052662134 -21.28899869695306
149 -0.05910258945077658 -21.353516133688377 -0.05870979391038418 -21.347708490863443
150 -0.05884025152772665 -21.412356385216103 -0.059251113794744015 -21.406959604658187
151 -0.05857308804988861 -21.470929473265993 -0.06073025763034821 -21.467689862288534
152 -0.05829524174332619 -21.52922471500932 -0.05755484011024237 -21.525244702398776
153 -0.05809305347502232 -21.587317768484343 -0.06057834923267365 -21.58582305163145
154 -0.05793203022330999 -21.645249798707653 -0.05545037761330605 -21.641273429244755
155 -0.057696884498000145 -21.702946683205653 -0.05726984310895204 -21.698543272353707
156 -0.05745889060199261 -21.760405573807645 -0.056776480935513976 -21.75531975328922
157 -0.05729525331407785 -21.817700827121723 -0.05622866116464138 -21.811548414453863
158 -0.057128123193979266 -21.874828950315703 -0.06057160757482052 -21.872120022028685
159 -0.05677919983863831 -21.93160815015434 -0.05496747028082609 -21.92708749230951
160 -0.05666599199175835 -21.988274142146096 -0.055903544463217256 -21.982991036772727
161 -0.056596996076405046 -22.0448711382225 -0.05603678096085787 -22.039027817733587
162 -0.056344173848629 -22.10121531207113 -0.05811383370310068 -22.097141651436687
163 -0.0560666099190712 -22.1572819219902 -0.05480131842195988 -22.151942969858645
164 -0.05596135780215263 -22.213243279792355 -0.05660203658044338 -22.20854500643909
165 -0.05580837707966566 -22.26905165687202 -0.05295081418007612 -22.261495820619164
166 -0.05563044734299183 -22.32468210421501 -0.056646567583084104 -22.318142388202247
167 -0.055405772477388385 -22.3800878766924 -0.05605976413935423 -22.374202152341603
168 -0.055237138830125335 -22.435325015522526 -0.056295616738498214 -22.4304977690801
169 -0.055114449746906755 -22.490439465269432 -0.05528967063874006 -22.48578743971884
170 -0.055004889890551564 -22.545444355159983 -0.05310070775449276 -22.538888147473333
171 -0.0549017533659935 -22.600346108525976 -0.05637168157845736 -22.59525982905179
172 -0.054746638610959054 -22.655092747136933 -0.055713509768247606 -22.650973338820037
173 -0.054488244280219075 -22.709580991417152 -0.05513561647385359 -22.706108955293892
174 -0.05432727001607418 -22.763908261433226 -0.0523915434256196 -22.758500498719513
175 -0.05420201253145933 -22.818110273964685 -0.052300088480114935 -22.81080058719963
176 -0.05414449479430914 -22.872254768758992 -0.05413847044110298 -22.864939057640733
177 -0.054030053317546844 -22.92628482207654 -0.05297733414918184 -22.917916391789916
178 -0.05386144500225783 -22.980146267078798 -0.05278205238282681 -22.970698444172744
179 -0.05385180003941059 -23.03399806711821 -0.055900546722114086 -23.026598990894858
180 -0.0536536680534482 -23.087651735171658 -0.05362375024706125 -23.08022274114192
181 -0.05344019308686256 -23.141091928258522 -0.05527110062539577 -23.135493841767317
182 -0.05350962579250336 -23.194601554051026 -0.04661199804395437 -23.18210583981127
183 -0.05332006774842739 -23.247921621799453 -0.05491299480199814 -23.23701883461327
184 -0.05320268273353577 -23.301124304532987 -0.053241013549268246 -23.29025984816254
185 -0.05307718235999346 -23.35420148689298 -0.053268803469836715 -23.343528651632376
186 -0.05292196664959192 -23.40712345354257 -0.05060225874185562 -23.39413091037423
187 -0.05289221610873938 -23.46001566965131 -0.05536670610308647 -23.449497616477316
188 -0.05273230280727148 -23.51274797245858 -0.056332572177052495 -23.505830188654368
189 -0.05241892021149397 -23.565166892670074 -0.054306844063103196 -23.56013703271747
190 -0.05230673253536224 -23.617473625205438 -0.05241748224943876 -23.61255451496691
191 -0.052258781343698504 -23.669732406549137 -0.05176907703280449 -23.664323591999715
192 -0.05208959672600031 -23.721822003275136 -0.04913727212697268 -23.713460864126688
193 -0.052060491777956484 -23.773882495053094 -0.05295224394649267 -23.76641310807318
194 -0.05192078724503517 -23.82580328229813 -0.051082189194858074 -23.81749529726804
195 -0.05190641041845083 -23.87770969271658 -0.049540822580456736 -23.867036119848496
196 -0.051841851323843 -23.92955154404042 -0.04630178920924664 -23.91333790905774
197 -0.05200719032436609 -23.98155873436479 -0.05209457240998745 -23.96543248146773
198 -0.051847945898771286 -24.03340668026356 -0.050303106755018236 -24.015735588222746
199 -0.05191182978451252 -24.085318510048072 -0.048774365335702896 -24.06450995355845
200 -0.05178376194089651 -24.13710227198897 -0.05061408150941134 -24.11512403506786
201 -0.05170982070267201 -24.18881209269164 -0.05079884696751833 -24.165922882035378
202 -0.05163888856768608 -24.24045098125933 -0.05251918695867062 -24.218442068994047
203 -0.05156206488609314 -24.29201304614542 -0.05190852750092745 -24.270350596494975
204 -0.05140395276248455 -24.343416998907905 -0.05255733877420425 -24.32290793526918
205 -0.05129246897995472 -24.39470946788786 -0.05181814432144165 -24.37472607959062
206 -0.051182348281145096 -24.445891816169006 -0.05162388235330582 -24.426349961943924
207 -0.05110158566385507 -24.49699340183286 -0.05041464604437351 -24.476764607988297
208 -0.05100553259253502 -24.547998934425394 -0.04760471731424332 -24.52436932530254
209 -0.050977983698248866 -24.598976918123643 -0.05192368980497122 -24.576293015107513
210 -0.05091252904385328 -24.649889447167496 -0.0515796884894371 -24.62787270359695
211 -0.05072614587843418 -24.70061559304593 -0.05401566997170448 -24.681888373568654
212 -0.05061568934470415 -24.751231282390634 -0.05393458846956491 -24.73582296203822
213 -0.05041765570640564 -24.80164893809704 -0.04926170371472836 -24.785084665752947
214 -0.05034512896090746 -24.851994067057944 -0.05388427041471004 -24.838968936167657
215 -0.05018474031239748 -24.90217880737034 -0.050941796600818635 -24.889910732768474
216 -0.050068434700369834 -24.95224724207071 -0.05207771137356758 -24.94198844414204
217 -0.05002319701015949 -25.00227043908087 -0.05245082359761 -24.99443926773965
218 -0.049791747331619264 -25.05206218641249 -0.05192958153784275 -25.046368849277492
219 -0.04970014672726393 -25.101762333139753 -0.051318413391709325 -25.0976872626692
220 -0.04956758189946413 -25.151329915039216 -0.04792841654270887 -25.14561567921191
221 -0.04959228076040745 -25.200922195799624 -0.05154508408159018 -25.1971607632935
222 -0.04944140687584877 -25.250363602675474 -0.04472399279475212 -25.24188475608825
223 -0.04961209818720817 -25.29997570086268 -0.046052353270351884 -25.2879371093586
224 -0.04984125867486 -25.34981695953754 -0.04931252170354128 -25.337249631062143
225 -0.04970113579183817 -25.39951809532938 -0.052217469364404676 -25.389467100426547
226 -0.049609731510281564 -25.44912782683966 -0.04877229295670986 -25.438239393383256
227 -0.049423585273325445 -25.498551412112985 -0.048058371618390085 -25.486297765001645
228 -0.049538214690983295 -25.548089626803968 -0.04598787687718868 -25.532285641878833
229 -0.04958980996161699 -25.597679436765585 -0.04827257115393877 -25.58055821303277
230 -0.04958769399672747 -25.647267130762312 -0.05114155560731888 -25.63169976864009
231 -0.049486695788800716 -25.696753826551113 -0.050615803152322766 -25.68231557179241
232 -0.04943905770778656 -25.7461928842589 -0.04596509300172329 -25.728280664794134
233 -0.04945090059190989 -25.79564378485081 -0.050311578810214995 -25.77859224360435
234 -0.0494106862694025 -25.845054471120214 -0.04800251759588718 -25.826594761200237
235 -0.0494871960952878 -25.894541667215503 -0.04730258379131556 -25.87389734499155
236 -0.04951885566115379 -25.944060522876658 -0.04807640612125397 -25.921973751112805
237 -0.04946586564183235 -25.99352638851849 -0.05106957796961069 -25.973043329082415
238 -0.04935075622051954 -26.04287714473901 -0.04812069814652205 -26.021164027228938
239 -0.04933845587074757 -26.092215600609755 -0.049302651360630986 -26.07046667858957
240 -0.04942512847483158 -26.141640729084585 -0.04609525036066771 -26.116561928950237
241 -0.04945469684898853 -26.191095425933575 -0.050559277459979055 -26.167121206410215
242 -0.04947001039981842 -26.240565436333394 -0.04816015232354402 -26.21528135873376
243 -0.049244565702974794 -26.28981000203637 -0.050072414614260194 -26.265353773348018
244 -0.0491892633959651 -26.338999265432335 -0.04733381569385529 -26.31268758904187
245 -0.049075327813625336 -26.38807459324596 -0.047818070836365224 -26.360505659878235
246 -0.04916827790439129 -26.437242871150353 -0.04910534098744392 -26.40961100086568
247 -0.04911405351012945 -26.486356924660484 -0.0491670873016119 -26.458778088167293
248 -0.04907094798982144 -26.535427872650306 -0.04705084301531315 -26.505828931182606
249 -0.04916649721562862 -26.584594369865936 -0.04827680550515652 -26.554105736687763
250 -0.0490757942199707 -26.633670164085906 -0.05090223215520382 -26.605007968842965
251 -0.04888037405908108 -26.682550538144987 -0.04561782609671354 -26.65062579493968
252 -0.049067136645317075 -26.731617674790304 -0.046586420759558676 -26.69721221569924
253 -0.04905533455312252 -26.780673009343428 -0.04518958479166031 -26.7424018004909
254 -0.049255975522100925 -26.82992898486553 -0.045664795115590094 -26.78806659560649
255 -0.049231521971523765 -26.879160506837053 -0.05105445571243763 -26.83912105131893
256 -0.049072646722197535 -26.92823315355925 -0.04572099801152944 -26.88484204933046
257 -0.0491445193067193 -26.97737767286597 -0.04947593323886394 -26.934317982569322
258 -0.04908816646784544 -27.026465839333817 -0.049411558732390407 -26.983729541301713
259 -0.049013606272637844 -27.075479445606454 -0.04506190530955791 -27.028791446611272
260 -0.04909520037472248 -27.124574645981177 -0.05225244518369436 -27.081043891794966
261 -0.04889327622950077 -27.173467922210676 -0.05176107659935951 -27.132804968394325
262 -0.04870571363717317 -27.22217363584785 -0.047332620806992055 -27.180137589201316
263 -0.048740212060511115 -27.27091384790836 -0.04920958783477545 -27.22934717703609
264 -0.048643280006945136 -27.319557127915306 -0.050211915373802186 -27.27955909240989
265 -0.04855246599763632 -27.368109593912944 -0.04869820214807987 -27.32825729455797
266 -0.048553995043039325 -27.416663588955984 -0.04649254996329546 -27.37474984452127
267 -0.04857490584254265 -27.465238494798527 -0.04984704647213221 -27.4245968909934
268 -0.048454410210251805 -27.513692905008778 -0.050119105726480484 -27.47471599671988
269 -0.04843171965330839 -27.562124624662086 -0.04492333512753248 -27.51963933184741
270 -0.048482836969196794 -27.610607461631282 -0.04983414299786091 -27.56947347484527
271 -0.0484633456915617 -27.659070807322845 -0.05095888134092093 -27.620432356186193
272 -0.048326431214809416 -27.707397238537656 -0.04841373320668936 -27.668846089392883
273 -0.048248840309679505 -27.755646078847334 -0.047984824515879154 -27.716830913908762
274 -0.04816155731678009 -27.803807636164116 -0.045525589026510715 -27.762356502935273
275 -0.04820212759077549 -27.852009763754893 -0.05091233681887388 -27.813268839754148
276 -0.04808218311518431 -27.900091946870077 -0.04732883218675852 -27.860597671940905
277 -0.048067758046090606 -27.94815970491617 -0.04772870726883412 -27.90832637920974
278 -0.0480396842584014 -27.99619938917457 -0.04954774901270866 -27.95787412822245
279 -0.0479914590716362 -28.044190848246206 -0.04664343390613794 -28.004517562128587
280 -0.048004204779863356 -28.09219505302607 -0.049187864549458025 -28.053705426678047
281 -0.04788921512663365 -28.140084268152705 -0.04232004769146443 -28.09602547436951
282 -0.048211604729294776 -28.188295872882 -0.05068462565541267 -28.146710100024926
283 -0.048011299967765805 -28.236307172849767 -0.047221073694527146 -28.193931173719452
284 -0.047926663607358935 -28.284233836457126 -0.042055795714259145 -28.23598696943371
285 -0.04831923898309469 -28.33255307544022 -0.04964916966855526 -28.285636139102266
286 -0.048107656091451644 -28.380660731531673 -0.04839707911014557 -28.33403321821241
287 -0.04848443493247032 -28.429145166464142 -0.04141003005206585 -28.375443248264478
288 -0.048390884697437284 -28.47753605116158 -0.04788146335631609 -28.423324711620793
289 -0.04834974054247141 -28.52588579170405 -0.05012893807142973 -28.473453649692225
290 -0.0482248505577445 -28.574110642261793 -0.048138882219791415 -28.521592531912017
291 -0.04811327792704105 -28.622223920188834 -0.04879802279174328 -28.57039055470376
292 -0.04811943415552378 -28.670343354344357 -0.047873572632670405 -28.61826412733643
293 -0.04805427622050047 -28.71839763056486 -0.04930208344012499 -28.667566210776556
294 -0.04794671032577753 -28.766344340890637 -0.04739804826676845 -28.714964259043324
295 -0.04815868083387613 -28.814503021724512 -0.04463668540120125 -28.759600944444525
296 -0.04804033394902944 -28.86254335567354 -0.04723601024597883 -28.806836954690503
297 -0.048036765307188034 -28.91058012098073 -0.049873771518468855 -28.856710726208973
298 -0.048007311299443245 -28.958587432280172 -0.047996572218835354 -28.90470729842781
299 -0.047981633245944975 -29.00656906552612 -0.04850569255650043 -28.95321299098431
300 -0.047891460731625556 -29.054460526257746 -0.04515342079102993 -28.99836641177534
301 -0.047995414957404135 -29.10245594121515 -0.04552555177360773 -29.043891963548948
302 -0.04803200922906399 -29.150487950444216 -0.05198315586894751 -29.095875119417894
303 -0.04785843808203936 -29.198346388526254 -0.046174056641757485 -29.14204917605965
304 -0.04787605348974466 -29.246222442016 -0.04754574336111546 -29.189594919420767
305 -0.047893236950039865 -29.294115678966037 -0.05262148194015026 -29.242216401360917
306 -0.0476666335016489 -29.341782312467686 -0.04744760952889919 -29.289664010889815
307 -0.04756605066359043 -29.389348363131276 -0.05392106175422669 -29.343585072644043
308 -0.047679189778864386 -29.43702755291014 -0.04371297489851713 -29.38729804754256
309 -0.04749987404793501 -29.484527426958078 -0.05043420027941466 -29.437732247821977
310 -0.047347930073738095 -29.531875357031815 -0.04674501158297062 -29.484477259404947
311 -0.047339418344199656 -29.579214775376016 -0.04627624396234751 -29.530753503367293
312 -0.04735309761017561 -29.626567872986193 -0.047979474253952506 -29.578732977621247
313 -0.047355354949831965 -29.673923227936026 -0.0483006801456213 -29.62703365776687
314 -0.04726045168936253 -29.721183679625387 -0.0483087882399559 -29.675342446006827
315 -0.047235834412276745 -29.768419514037664 -0.04667040072381497 -29.722012846730642
316 -0.047298557870090005 -29.815718071907753 -0.046660039015114306 -29.768672885745758
317 -0.04726308900862932 -29.862981160916384 -0.045630200393497945 -29.814303086139255
318 -0.04737696498632431 -29.910358125902707 -0.04769245535135269 -29.861995541490607
319 -0.04735705517232418 -29.95771518107503 -0.04772892836481333 -29.90972446985542
320 -0.04746537245810032 -30.00518055353313 -0.046829253993928434 -29.956553723849346
321 -0.04747712705284357 -30.052657680585973 -0.046333276107907294 -30.002886999957255
322 -0.04748281221836805 -30.100140492804343 -0.04853597041219473 -30.05142297036945
323 -0.047316833026707174 -30.14745732583105 -0.049024900607764724 -30.100447870977217
324 -0.0472044488415122 -30.19466177467256 -0.04643007852137089 -30.146877949498588
325 -0.04731530975550413 -30.241977084428065 -0.046671760827302934 -30.19354971032589
326 -0.047327419742941856 -30.289304504171007 -0.050757342204451564 -30.244307052530342
327 -0.047155956365168096 -30.336460460536173 -0.045023246109485625 -30.28933029863983
328 -0.04720507059246302 -30.383665531128635 -0.04727328307926655 -30.336603581719096
329 -0.04718590918928385 -30.43085144031792 -0.047081214003264905 -30.38368479572236
330 -0.04736147075891495 -30.478212911076835 -0.05068947952240706 -30.434374275244767
331 -0.04708107840269804 -30.525293989479533 -0.049751357175409794 -30.484125632420177
332 -0.04693267419934273 -30.572226663678876 -0.046288933418691156 -30.530414565838868
333 -0.04705895073711872 -30.619285614415993 -0.04741853959858418 -30.577833105437453
334 -0.046992607228457925 -30.66627822164445 -0.048046778328716754 -30.62587988376617
335 -0.047100742161273954 -30.713378963805724 -0.04892234448343515 -30.674802228249607
336 -0.04681574478745461 -30.76019470859318 -0.04736254140734673 -30.722164769656953
337 -0.04711280968040228 -30.807307518273582 -0.053509168513119224 -30.775673938170073
338 -0.04693831596523523 -30.854245834238817 -0.05131344776600599 -30.82698738593608
339 -0.04635279010981321 -30.900598624348632 -0.04562811683863401 -30.872615502774714
340 -0.04637863934040069 -30.946977263689032 -0.04426321685314179 -30.916878719627856
341 -0.046661983244121075 -30.993639246933153 -0.045936108380556104 -30.962814828008412
342 -0.046660931780934334 -31.040300178714087 -0.047911917045712474 -31.010726745054125
343 -0.04666500017046928 -31.086965178884558 -0.044791249372065065 -31.05551799442619
344 -0.04669497832655907 -31.133660157211118 -0.048259061947464946 -31.103777056373655
345 -0.04674160443246365 -31.18040176164358 -0.04712688066065311 -31.150903937034307
346 -0.04664912261068821 -31.22705088425427 -0.049285724945366385 -31.200189661979675
347 -0.046622810512781145 -31.273673694767048 -0.04623334892094135 -31.246423010900617
348 -0.04665817376226187 -31.32033186852931 -0.04696098081767559 -31.293383991718294
349 -0.04663252495229244 -31.366964393481602 -0.04636749196797609 -31.33975148368627
350 -0.04669440109282732 -31.41365879457443 -0.04579874854534864 -31.38555023223162
351 -0.04675272461026907 -31.4604115191847 -0.04875844363123179 -31.43430867586285
352 -0.04670788161456585 -31.507119400799265 -0.04780980572104454 -31.482118481583896
353 -0.04675219282507896 -31.553871593624343 -0.04624360948801041 -31.528362091071905
354 -0.04664784595370293 -31.600519439578047 -0.046685064770281316 -31.575047155842185
355 -0.04678680449724197 -31.64730624407529 -0.04639812037348747 -31.621445276215674
356 -0.04678590018302202 -31.69409214425831 -0.048107998073101045 -31.669553274288774
357 -0.046722579188644885 -31.740814723446956 -0.04772575106471777 -31.71727902535349
358 -0.04675326012074947 -31.787567983567705 -0.04506316985934973 -31.76234219521284
359 -0.04671099539846182 -31.834278978966168 -0.04556427523493767 -31.80790647044778
360 -0.046758524514734744 -31.881037503480904 -0.046494269371032716 -31.85440073981881
361 -0.04687054939568043 -31.927908052876585 -0.04668632503598928 -31.9010870648548
362 -0.046945673413574696 -31.97485372629016 -0.04743718970566988 -31.948524254560468
363 -0.04687400888651609 -32.021727735176675 -0.04718407951295376 -31.99570833407342
364 -0.04681713990867138 -32.068544875085344 -0.04899291414767504 -32.044701248221095
365 -0.04681324828416109 -32.115358123369504 -0.04418518226593733 -32.08888643048703
366 -0.04682998154312372 -32.16218810491263 -0.04568562731146812 -32.1345720577985
367 -0.04692314974963665 -32.20911125466227 -0.04740698244422674 -32.18197904024273
368 -0.046794357150793074 -32.25590561181306 -0.05117096677422524 -32.23315000701695
369 -0.046683038398623464 -32.30258865021169 -0.04643658623099327 -32.27958659324795
370 -0.04679421130567789 -32.34938286151737 -0.04494981523603201 -32.32453640848398
371 -0.046816314570605755 -32.396199176087976 -0.04659391101449728 -32.37113031949848
372 -0.047156728990376 -32.44335590507835 -0.0429877458140254 -32.4141180653125
373 -0.04721318054944277 -32.49056908562779 -0.05102667734026909 -32.46514474265277
374 -0.046860535815358165 -32.537429621443145 -0.04736606385558843 -32.51251080650836
375 -0.04692160375416279 -32.58435122519731 -0.047202198579907415 -32.55971300508827
376 -0.04693261887878179 -32.631283844076094 -0.04572654291987419 -32.60543954800814
377 -0.04687300771474838 -32.678156851790845 -0.04842048399150371 -32.65386003199965
378 -0.04681757092475891 -32.724974422715604 -0.04729277286678553 -32.70115280486643
379 -0.04693739954382181 -32.771911822259426 -0.04789602644741535 -32.74904883131385
380 -0.046747461706399915 -32.81865928396583 -0.04879166577011347 -32.79784049708396
381 -0.046648497320711614 -32.86530778128654 -0.046936705335974695 -32.844777202419934
382 -0.04672607313841581 -32.912033854424955 -0.047101258859038354 -32.89187846127897
383 -0.04681335594505072 -32.95884721037 -0.04744338355958462 -32.93932184483855
384 -0.04664510581642389 -33.00549231618643 -0.047492369636893274 -32.986814214475444
385 -0.04660917818546295 -33.05210149437189 -0.04822568837553263 -33.035039902850976
386 -0.04650533683598042 -33.09860683120787 -0.048557779379189016 -33.08359768223016
387 -0.04651308357715607 -33.14511991478502 -0.04681014008820057 -33.13040782231836
388 -0.04657655842602253 -33.191696473211046 -0.04463836997747421 -33.17504619229584
389 -0.04664000775665045 -33.238336480967696 -0.045466600358486174 -33.220512792654326
390 -0.04683674965053797 -33.285173230618234 -0.040863101929426195 -33.26137589458375
391 -0.047047996520996095 -33.33222122713923 -0.04716163221746683 -33.30853752680122
392 -0.04707283824682236 -33.37929406538605 -0.04642968792468309 -33.3549672147259
393 -0.047066140174865725 -33.42636020556091 -0.04670061394572258 -33.40166782867163
394 -0.04700850062072277 -33.47336870618163 -0.047250825352966784 -33.448918654024595
395 -0.047022401355206966 -33.52039110753684 -0.047531984932720664 -33.49645063895731
396 -0.04692258406430483 -33.56731369160114 -0.047290579229593274 -33.54374121818691
397 -0.04694709312170744 -33.61426078472285 -0.046419016644358636 -33.59016023483127
398 -0.046998093277215956 -33.66125887800007 -0.04624219462275505 -33.63640242945402
399 -0.0470187908038497 -33.708277668803916 -0.04608806185424328 -33.682490491308265
400 -0.047077287919819355 -33.755354956723735 -0.046477045863866806 -33.72896753717213
401 -0.04708129744976759 -33.8024362541735 -0.046782969124615194 -33.775750506296745
402 -0.04706014934927225 -33.84949640352277 -0.04622145611792803 -33.82197196241467
403 -0.04713605139404535 -33.89663245491682 -0.047907265834510326 -33.86987922824918
404 -0.047172078117728236 -33.943804533034545 -0.0464214563369751 -33.916300684586155
405 -0.047142662294209006 -33.99094719532875 -0.04852726981043816 -33.96482795439659
406 -0.04703171961009502 -34.03797891493885 -0.046363599598407745 -34.011191553995
407 -0.04702342823147774 -34.08500234317032 -0.0468605849891901 -34.05805213898419
408 -0.04707887340337038 -34.132081216573695 -0.04671736191958189 -34.10476950090377
409 -0.04704549163579941 -34.179126708209495 -0.047794353030622 -34.152563853934396
410 -0.047257518768310545 -34.22638422697781 -0.042704010382294655 -34.19526786431669
411 -0.0471945833414793 -34.273578810319286 -0.0468137726187706 -34.24208163693546
412 -0.047230118326842783 -34.32080892864613 -0.04784298669546842 -34.28992462363093
413 -0.047184915468096736 -34.367993844114224 -0.04680440705269575 -34.33672903068363
414 -0.047242974676191804 -34.41523681879042 -0.04600675757974386 -34.382735788263375
415 -0.047300235368311405 -34.46253705415873 -0.04833489414304495 -34.43107068240642
416 -0.047263266518712044 -34.50980032067744 -0.04896646775305271 -34.480037150159475
417 -0.04706422127783298 -34.55686454195528 -0.05008780024945736 -34.53012495040893
418 -0.04699989929795265 -34.60386444125323 -0.047112486138939855 -34.577237436547875
419 -0.04705019611865282 -34.65091463737188 -0.04838766139000654 -34.625625097937885
420 -0.04681381285190582 -34.69772845022379 -0.04721754919737577 -34.67284264713526
421 -0.0468304181471467 -34.74455886837094 -0.04586232621222734 -34.71870497334749
422 -0.04688121844083071 -34.79144008681177 -0.04566909074783325 -34.76437406409533
423 -0.04701184779405594 -34.83845193460582 -0.047213196754455566 -34.811587260849784
424 -0.046967988088727 -34.885419922694545 -0.0462495120242238 -34.85783677287401
425 -0.04717914890497923 -34.932599071599526 -0.04479986596852541 -34.90263663884254
426 -0.047130480967462064 -34.97972955256699 -0.044658853113651274 -34.94729549195619
427 -0.047191288135945794 -35.026920840702935 -0.04818520452827215 -34.995480696484464
428 -0.04721047021448612 -35.07413131091742 -0.043126646988093854 -35.038607343472556
429 -0.04723184853792191 -35.12136315945534 -0.04606352150440216 -35.08467086497696
430 -0.04734911695122719 -35.168712276406566 -0.04460347257554531 -35.1292743375525
431 -0.04755445849150419 -35.21626673489807 -0.046361439488828184 -35.17563577704133
432 -0.04745609201490879 -35.26372282691298 -0.04699825793504715 -35.22263403497637
433 -0.047473498806357387 -35.31119632571934 -0.04806492291390896 -35.27069895789028
434 -0.047385106794536114 -35.35858143251387 -0.04701734259724617 -35.317716300487525
435 -0.047468451969325545 -35.406049884483195 -0.04721755534410477 -35.36493385583163
436 -0.04734153766185045 -35.453391422145046 -0.0470997029915452 -35.412033558823175
437 -0.04740197975188494 -35.50079340189693 -0.045673083327710626 -35.45770664215089
438 -0.047524175606667995 -35.548317577503596 -0.04999288022518158 -35.50769952237607
439 -0.04765595067292452 -35.59597352817652 -0.049308084137737754 -35.55700760651381
440 -0.047255730256438255 -35.64322925843296 -0.047622019238770005 -35.60462962575258
441 -0.04718162212520838 -35.69041088055817 -0.047489455342292784 -35.652119081094874
442 -0.047138864919543264 -35.737549745477715 -0.04597838744521141 -35.698097468540084
443 -0.04721320439130068 -35.78476294986901 -0.04925720430910587 -35.74735467284919
444 -0.047143970243632795 -35.831906920112644 -0.04844897463917732 -35.79580364748837
445 -0.04704317655414343 -35.878950096666784 -0.047027040459215644 -35.84283068794758
446 -0.04707103632390499 -35.92602113299069 -0.04761236272752285 -35.8904430506751
447 -0.04708251245319843 -35.97310364544389 -0.047688464634120464 -35.93813151530922
448 -0.04698763377964497 -36.020091279223536 -0.04642645213752985 -35.984557967446754
449 -0.04702709149569273 -36.06711837071923 -0.046621380373835564 -36.03117934782059
450 -0.0470919381827116 -36.11421030890194 -0.0451035100966692 -36.076282857917256
451 -0.04712100345641375 -36.16133131235835 -0.04957934413105249 -36.12586220204831
452 -0.047002090886235234 -36.20833340324459 -0.0476065656170249 -36.173468767665334
453 -0.046957466565072534 -36.25529086980966 -0.0463351933285594 -36.21980396099389
454 -0.04695160947740078 -36.30224247928707 -0.048098377883434296 -36.26790233887733
455 -0.046914669871330264 -36.349157149158394 -0.0467093164101243 -36.31461165528745
456 -0.04703898560255766 -36.39619613476095 -0.0418415505439043 -36.35645320583136
457 -0.047209832072258 -36.443405966833204 -0.04560243673622608 -36.40205564256758
458 -0.04727549105882645 -36.49068145789203 -0.04695097599178553 -36.449006618559366
459 -0.04720974527299404 -36.537891203165024 -0.0482083797454834 -36.49721499830485
460 -0.047211181931197645 -36.58510238509622 -0.04514942858368158 -36.54236442688853
461 -0.047270999476313594 -36.63237338457253 -0.04700969886034727 -36.58937412574888
462 -0.0472753120586276 -36.67964869663116 -0.04570129923522472 -36.63507542498411
463 -0.04735869392752647 -36.72700739055869 -0.04646346382796764 -36.68153888881208
464 -0.04737720899283886 -36.77438459955153 -0.04679888226091862 -36.728337771072994
465 -0.04736936837434769 -36.82175396792588 -0.04924403131008148 -36.777581802383075
466 -0.04734123758971691 -36.8690952055156 -0.04732581749558449 -36.82490761987866
467 -0.0473059831187129 -36.91640118863431 -0.047800741344690326 -36.872708361223346
468 -0.047217081487178805 -36.963618270121486 -0.04735707342624664 -36.920065434649594
469 -0.04724809303879738 -37.01086636316028 -0.05190465059131384 -36.971970085240905
470 -0.047042417153716085 -37.057908780314 -0.04455477707087994 -37.01652486231178
471 -0.04710512347519398 -37.10501390378919 -0.04546254687011242 -37.061987409181896
472 -0.047154732421040534 -37.152168636210234 -0.04329053331166506 -37.10527794249356
473 -0.04728043004870415 -37.199449066258936 -0.047876969911158085 -37.153154912404716
474 -0.04731840193271637 -37.24676746819165 -0.047760546393692496 -37.200915458798406
475 -0.0472581522539258 -37.294025620445574 -0.04660715814679861 -37.247522616945204
476 -0.0471929406747222 -37.34121856112029 -0.04724300410598516 -37.29476562105119
477 -0.047189117223024366 -37.38840767834332 -0.04677516035735607 -37.34154078140855
478 -0.047254045680165294 -37.43566172402348 -0.0467953622341156 -37.38833614364266
479 -0.04724796786904335 -37.48290969189252 -0.047943424247205255 -37.43627956788987
480 -0.047149586118757726 -37.53005927801128 -0.045319628342986105 -37.48159919623286
481 -0.04730826374143362 -37.577367541752714 -0.04558607470244169 -37.5271852709353
482 -0.047279213182628156 -37.62464675493534 -0.0482522290199995 -37.5754374999553
483 -0.04949187021702528 -37.674138625152366 -0.056266525946557525 -37.631704025901854
484 -0.04709960110485554 -37.72123822625722 -0.049150788225233555 -37.68085481412709
485 -0.04701698366552591 -37.76825520992275 -0.045124365389347075 -37.725979179516436
486 -0.04702367726713419 -37.81527888718988 -0.04738083500415087 -37.773360014520584
487 -0.04696666896343231 -37.86224555615332 -0.047330661304295064 -37.82069067582488
488 -0.046898250468075275 -37.909143806621394 -0.04726525843143463 -37.867955934256315
489 -0.04690619669854641 -37.95605000331994 -0.046844474785029885 -37.91480040904135
490 -0.04686052072793245 -38.00291052404787 -0.047890832833945754 -37.96269124187529
491 -0.04688579812645912 -38.04979632217433 -0.0455577353015542 -38.00824897717685
492 -0.046931440196931365 -38.09672776237126 -0.04694499764591455 -38.055193974822764
493 -0.04691857825964689 -38.14364634063091 -0.04743694439530373 -38.102630919218065
494 -0.046889541856944564 -38.19053588248785 -0.047178462520241736 -38.14980938173831
495 -0.046896486543118954 -38.23743236903097 -0.04761073775589466 -38.197420119494204
496 -0.04683361295610666 -38.284265981987076 -0.04509198423475027 -38.242512103728956
497 -0.04699175357818604 -38.33125773556526 -0.043207903020083906 -38.28572000674904
498 -0.047111337445676325 -38.37836907301094 -0.04637106191366911 -38.332091068662706
499 -0.04713418353348971 -38.425503256544424 -0.045549997501075266 -38.37764106616378
500 -0.04719334337860346 -38.472696599923026 -0.047762677259743216 -38.42540374342352
501 -0.04713798109441995 -38.51983458101745 -0.04635387547314167 -38.47175761889667
502 -0.047374285943806174 -38.56720886696125 -0.05285859126597643 -38.52461621016264
503 -0.04693183694034815 -38.6141407039016 -0.047781434468925 -38.572397644631565
504 -0.046871420741081235 -38.66101212464268 -0.04604307413101196 -38.61844071876258
505 -0.04692688528448343 -38.707939009927166 -0.04705192167311907 -38.665492640435694
506 -0.046854217536747456 -38.754793227463914 -0.046700151078402995 -38.7121927915141
507 -0.046864315308630465 -38.801657542772546 -0.04669477492570877 -38.75888756643981
508 -0.04687065035104752 -38.84852819312359 -0.04637948926538229 -38.805267055705194
509 -0.046977482922375205 -38.895505676045964 -0.048716089129447936 -38.85398314483464
510 -0.046728740260004994 -38.94223441630597 -0.044413722679018976 -38.89839686751366
511 -0.047003178484737874 -38.98923759479071 -0.048047871328890324 -38.94644473884255
512 -0.046882879175245765 -39.03612047396595 -0.04719414934515953 -38.99363888818771
513 -0.04684685561805964 -39.08296732958401 -0.0456812584772706 -39.039320146664984
514 -0.04682240579277277 -39.12978973537678 -0.050481234677135944 -39.08980138134212
515 -0.046856223791837695 -39.17664595916862 -0.03994286004453897 -39.12974424138666
516 -0.04708063881844282 -39.22372659798706 -0.04760122112929821 -39.17734546251596
517 -0.04699266031384468 -39.27071925830091 -0.04771827775985003 -39.22506374027581
518 -0.04700739830732346 -39.31772665660823 -0.04688526187092066 -39.27194900214673
519 -0.04698076732456684 -39.3647074239328 -0.04668981768190861 -39.318638819828635
520 -0.047016792558133604 -39.41172421649093 -0.049345778115093705 -39.36798459794373
521 -0.046933879517018794 -39.45865809600795 -0.04379931408911943 -39.41178391203285
522 -0.046980241499841216 -39.50563833750779 -0.04555022083222866 -39.45733413286508
523 -0.04713165108114481 -39.552769988588935 -0.04621434286236763 -39.50354847572745
524 -0.04700168091803789 -39.59977166950697 -0.04487652461975813 -39.54842500034721
525 -0.047063440456986426 -39.64683510996396 -0.04635060541331768 -39.594775605760525
526 -0.04716355390846729 -39.69399866387243 -0.04669143296778202 -39.64146703872831
527 -0.047198733687400816 -39.74119739755983 -0.04664158783853054 -39.68810862656684
528 -0.04726279694586992 -39.7884601945057 -0.04800207521766424 -39.736110701784504
529 -0.04719916526228189 -39.83565935976799 -0.04560666829347611 -39.78171737007798
530 -0.04725848939269781 -39.882917849160684 -0.049062826111912726 -39.83078019618989
531 -0.04719186183065176 -39.93010971099134 -0.04852564781904221 -39.87930584400893
532 -0.04715570379048586 -39.977265414781826 -0.04832726716995239 -39.927633111178885
533 -0.04702364914119243 -40.02428906392302 -0.04736981876194477 -39.97500292994083
534 -0.047052879258990286 -40.07134194318201 -0.046079491078853604 -40.021082421019685
535 -0.04708027616143227 -40.118422219343444 -0.047541655227541925 -40.068624076247225
536 -0.0469816155731678 -40.16540383491661 -0.0474165154621005 -40.11604059170933
537 -0.047177521698176864 -40.212581356614784 -0.048183866776525974 -40.164224458485855
538 -0.046896840631961825 -40.25947819724674 -0.046871825121343136 -40.2110962836072
539 -0.04690442103892565 -40.30638261828567 -0.047805001959204674 -40.2589012855664
540 -0.04681872557848692 -40.35320134386416 -0.04537412095814943 -40.30427540652455
541 -0.046958656050264835 -40.40015999991442 -0.04789278469979763 -40.35216819122435
542 -0.04688373301178217 -40.447043732926204 -0.04807171281427145 -40.40023990403862
543 -0.046811879985034464 -40.49385561291124 -0.04731368198990822 -40.447553586028526
544 -0.04679109957069159 -40.54064671248193 -0.04556040670722723 -40.49311399273575
545 -0.04682059232145548 -40.58746730480338 -0.04626168515533209 -40.53937567789108
546 -0.04705127291381359 -40.634518577717195 -0.04439934939146042 -40.58377502728254
547 -0.04698771480470896 -40.6815062925219 -0.0466110534965992 -40.63038608077914
548 -0.046997720189392564 -40.7285040127113 -0.04648216851055622 -40.6768682492897
549 -0.0469767440110445 -40.775480756722345 -0.04938243795186281 -40.72625068724156
550 -0.04694475568830967 -40.82242551241065 -0.046847641840577124 -40.77309832908214
551 -0.04689962025731802 -40.869325132667974 -0.04782672487199306 -40.820925053954134
552 -0.04688880518078804 -40.91621393784876 -0.047895163483917716 -40.86882021743805
553 -0.046881518326699734 -40.96309545617546 -0.047344287112355235 -40.9161645045504
554 -0.046803560107946396 -41.009899016283406 -0.046484582126140594 -40.96264908667654
555 -0.046802186593413356 -41.056701202876816 -0.04705795329064131 -41.00970703996718
556 -0.04687716607004404 -41.10357836894686 -0.04711081944406033 -41.05681785941124
557 -0.04687923714518547 -41.15045760609205 -0.049240782484412195 -41.10605864189565
558 -0.046619806252419946 -41.19707741234447 -0.04742725882679224 -41.153485900722444
559 -0.04671845640987158 -41.24379586875434 -0.049995013140141965 -41.203480913862585
560 -0.046544614247977734 -41.29034048300232 -0.04458313900977373 -41.24806405287236
561 -0.046614129841327664 -41.33695461284365 -0.049447082728147504 -41.29751113560051
562 -0.046563925594091414 -41.38351853843774 -0.04549854155629873 -41.34300967715681
563 -0.04662183057516813 -41.43014036901291 -0.047435026802122596 -41.39044470395893
564 -0.04654898550361395 -41.47668935451652 -0.048814446292817594 -41.43925915025174
565 -0.046464162319898604 -41.52315351683642 -0.04557313937693834 -41.484832289628685
566 -0.04654587935656309 -41.56969939619299 -0.04693500623106957 -41.53176729585975
567 -0.04703066609799862 -41.61673006229098 -0.05692190974950791 -41.588689205609256
568 -0.046301381662487984 -41.66303144395347 -0.04486965350806713 -41.63355885911732
569 -0.04618772026151419 -41.709219164214986 -0.04585004597902298 -41.679408905096345
570 -0.046216933988034725 -41.75543609820302 -0.044857431948184964 -41.72426633704453
571 -0.04633959978818893 -41.80177569799121 -0.04468967895954847 -41.76895601600408
572 -0.046520370058715343 -41.848296068049926 -0.04483345784246921 -41.813789473846555
573 -0.04657117538154125 -41.89486724343147 -0.04571146965026855 -41.859500943496826
574 -0.04661067295819521 -41.941477916389665 -0.04617103207856417 -41.90567197557539
575 -0.04661260936409235 -41.988090525753755 -0.04658239055424929 -41.95225436612964
576 -0.046679870784282686 -42.034770396538036 -0.046995526738464834 -41.9992498928681
577 -0.046665511839091775 -42.08143590837713 -0.04589050076901913 -42.04514039363712
578 -0.046702351234853265 -42.12813825961199 -0.04579808134585619 -42.09093847498298
579 -0.04677023496478796 -42.174908494576776 -0.047895284555852416 -42.13883375953883
580 -0.04661897514015436 -42.22152746971693 -0.04616654887795448 -42.18500030841678
581 -0.04676920343190431 -42.26829667314884 -0.04561174418777227 -42.230612052604556
582 -0.04680390190333128 -42.31510057505217 -0.04850027430802584 -42.27911232691258
583 -0.046676536276936534 -42.361777111329104 -0.04610147289931774 -42.3252137998119
584 -0.04674204830080271 -42.408519159629904 -0.04680198896676302 -42.37201578877866
585 -0.04671258721500635 -42.45523174684491 -0.04548936113715172 -42.41750514991581
586 -0.046819344721734525 -42.50205109156664 -0.04699423722922802 -42.46449938714504
587 -0.046757997199893 -42.54880908876653 -0.04832207690924406 -42.512821464054284
588 -0.04677634183317423 -42.595585430599705 -0.050457777455449104 -42.56327924150973
589 -0.04651941731572151 -42.64210484791543 -0.04483322147279978 -42.60811246298253
590 -0.04663293156772852 -42.688737779483155 -0.0478609062731266 -42.65597336925566
591 -0.04665673337876797 -42.73539451286192 -0.04582561179995537 -42.70179898105562
592 -0.050609332881867884 -42.78600384574379 -0.08380769714713096 -42.78560667820275
593 -0.0458838501945138 -42.831887695938306 -0.04548539537936449 -42.83109207358211
594 -0.04587708897888661 -42.87776478491719 -0.045597240701317786 -42.87668931428343
595 -0.04589067306369543 -42.923655457980885 -0.046125775761902334 -42.92281509004533
596 -0.045915133133530614 -42.96957059111442 -0.04612785577774048 -42.96894294582307
597 -0.045940092951059344 -43.015510684065475 -0.045685132034122944 -43.014628077857196
598 -0.04597227387130261 -43.061482957936775 -0.04580936543643475 -43.06043744329363
599 -0.046102650836110114 -43.10758560877289 -0.04723568893969059 -43.10767313223332
600 -0.046072093024849894 -43.153657701797734 -0.046022426709532736 -43.15369555894286
601 -0.04610107783228159 -43.19975877963002 -0.04601147752255201 -43.19970703646541
602 -0.04615026973187923 -43.2459090493619 -0.0453913938254118 -43.245098430290824
603 -0.04621235243976116 -43.29212140180166 -0.045840746536850926 -43.29093917682768
604 -0.04622486177831888 -43.33834626357998 -0.046396583504974845 -43.33733576033265
605 -0.04626654125750065 -43.38461280483748 -0.04558054581284523 -43.382916306145496
606 -0.04621919691562652 -43.43083200175311 -0.04604053180664778 -43.42895683795214
607 -0.0463695714250207 -43.47720157317813 -0.04539711326360703 -43.47435395121575
608 -0.04651505835354328 -43.52371663153167 -0.04655331373214722 -43.520907264947894
609 -0.046479354985058306 -43.57019598651673 -0.045458398573100564 -43.566365663521
610 -0.046544053964316844 -43.61674004048105 -0.04707360491156578 -43.613439268432565
611 -0.046514235250651834 -43.6632542757317 -0.04434835631400347 -43.65778762474657
612 -0.04661421310156584 -43.709868488833266 -0.04709983300417662 -43.70488745775074
613 -0.04662313815206289 -43.75649162698533 -0.046210934221744535 -43.75109839197249
614 -0.04662261046469211 -43.803114237450025 -0.04499372337013483 -43.796092115342624
615 -0.04666049778461456 -43.84977473523464 -0.047620016150176525 -43.8437121314928
616 -0.046611303277313706 -43.896386038511956 -0.046077280305325985 -43.88978941179813
617 -0.046614071168005464 -43.943000109679964 -0.04755164198577404 -43.9373410537839
618 -0.04677050616592169 -43.989770615845885 -0.042973080277442934 -43.980314134061345
619 -0.04689585529267788 -44.03666647113856 -0.04734080582857132 -44.02765493988991
620 -0.04683695696294308 -44.0835034281015 -0.04806688092648983 -44.075721820816405
621 -0.04676851667463779 -44.13027194477614 -0.04600455723702908 -44.12172637805343
622 -0.04688440803438425 -44.17715635281053 -0.04574805535376072 -44.16747443340719
623 -0.04687907677143812 -44.22403542958197 -0.04565582741051912 -44.213130260817714
624 -0.04695911295711994 -44.270994542539086 -0.047089348547160625 -44.260219609364874
625 -0.0469142984598875 -44.317908840998975 -0.04765542950481176 -44.30787503886969
626 -0.046922626160085204 -44.36483146715906 -0.04729557856917381 -44.355170617438866
627 -0.04685673136264086 -44.411688198521695 -0.047397573664784434 -44.40256819110365
628 -0.047081314586102964 -44.4587695131078 -0.04612703751772642 -44.448695228621375
629 -0.04723368901759386 -44.50600320212539 -0.040530302189290525 -44.489225530810664
630 -0.047141363471746446 -44.55314456559714 -0.046066458150744435 -44.53529198896141
631 -0.04736227672547102 -44.60050684232261 -0.044236494414508346 -44.57952848337592
632 -0.04731861501932144 -44.64782545734193 -0.04641136545687914 -44.62593984883279
633 -0.04748389460146427 -44.69530935194339 -0.04858974888920784 -44.674529597722
634 -0.047274277172982694 -44.742583629116375 -0.04647965915501118 -44.72100925687701
635 -0.047269019298255444 -44.78985264841463 -0.04757192470133305 -44.76858118157834
636 -0.04722501281648874 -44.83707766123112 -0.047237757965922354 -44.815818939544265
637 -0.04729059487581253 -44.88436825610693 -0.04877750612795353 -44.86459644567222
638 -0.047098877094686034 -44.931467133201615 -0.04621297586709261 -44.91080942153931
639 -0.04715789426118135 -44.9786250274628 -0.046623661369085315 -44.957433082908395
640 -0.04724330194294453 -45.02586832940574 -0.04933118037879467 -45.00676426328719
641 -0.04702420830726624 -45.072892537713 -0.04772395212203264 -45.05448821540922
642 -0.04689670670777559 -45.11978924442078 -0.046214052475988865 -45.10070226788521
643 -0.04714380819350481 -45.16693305261428 -0.046294800005853176 -45.146997067891064
644 -0.04710867125540972 -45.21404172386969 -0.045777997188270095 -45.19277506507933
645 -0.04709905963391066 -45.2611407835036 -0.04672995358705521 -45.239505018666385
646 -0.04715896863490343 -45.3082997521385 -0.04590981788933277 -45.28541483655572
647 -0.047121460922062396 -45.355421213060566 -0.047774633020162584 -45.33318946957588
648 -0.047137420065701006 -45.40255863312627 -0.04642691351473331 -45.379616383090614
649 -0.04710511565208435 -45.449663748778356 -0.04898899681866169 -45.42860537990928
650 -0.04698893390595913 -45.496652682684314 -0.0473985118791461 -45.47600389178842
651 -0.04693633913993835 -45.54358902182425 -0.0481017617508769 -45.5241056535393
652 -0.046952817030251025 -45.590541838854506 -0.04718497879803181 -45.57129063233733
653 -0.04687388055026531 -45.63741571940477 -0.045880424417555334 -45.617171056754884
654 -0.04693463817238808 -45.68435035757716 -0.045805410109460355 -45.66297646686434
655 -0.04699056725949049 -45.73134092483665 -0.04627916142344475 -45.709255628287785
656 -0.04702813252806663 -45.77836905736472 -0.046097110211849215 -45.75535273849963
657 -0.04705476202070713 -45.82542381938543 -0.047863155230879785 -45.80321589373051
658 -0.04709536321461201 -45.87251918260004 -0.050523412972688676 -45.8537393067032
659 -0.04702668488025665 -45.919545867480295 -0.048463677242398265 -45.90220298394559
660 -0.04686095863580704 -45.9664068261161 -0.04315143842250109 -45.94535442236809
661 -0.04715289827436209 -46.01355972439046 -0.0470871789380908 -45.99244160130618
662 -0.04708177857100963 -46.060641502961474 -0.04906011801213026 -46.04150171931831
663 -0.04696689136326313 -46.107608394324735 -0.04148861337453127 -46.082990332692845
664 -0.047255965135991576 -46.154864359460724 -0.050531262345612046 -46.13352159503846
665 -0.04708389900624752 -46.20194825846697 -0.04682748392224312 -46.1803490789607
666 -0.04707868006080389 -46.24902693852778 -0.047661454603075984 -46.228010533563776
667 -0.04732694365084171 -46.29635388217862 -0.04270169213414192 -46.27071222569792
668 -0.047530013509094714 -46.34388389568772 -0.04838763531297445 -46.3190998610109
669 -0.04743063077330589 -46.391314526461024 -0.047530147805809976 -46.366630008816706
670 -0.04733465407043695 -46.43864918053146 -0.0468562887981534 -46.41348629761486
671 -0.047364999540150166 -46.486014180071614 -0.0471307098865509 -46.46061700750141
672 -0.04734047576785087 -46.53335465583947 -0.04683159738779068 -46.507448604889206
673 -0.04735702704638243 -46.58071168288585 -0.04625894483178854 -46.553707549721
674 -0.04734746515750885 -46.628059148043356 -0.04760233163833618 -46.601309881359334
675 -0.04731685817241669 -46.67537600621577 -0.04717517178505659 -46.64848505314439
676 -0.04739117901772261 -46.722767185233494 -0.04935114234685898 -46.69783619549125
677 -0.04730541687458754 -46.77007260210808 -0.04894734993577003 -46.74678354542702
678 -0.047157492861151694 -46.81723009496923 -0.04554547350853681 -46.79232901893556
679 -0.04718712884932756 -46.86441722381856 -0.04699111972004175 -46.8393201386556
680 -0.04722633883357048 -46.91164356265213 -0.047034814953804016 -46.886354953609406
681 -0.04715625196695328 -46.958799814619084 -0.047984189353883266 -46.93433914296329
682 -0.04715294670313597 -47.00595276132222 -0.04703309964388609 -46.98137224260717
683 -0.04715793486684561 -47.053110696189066 -0.05275443121790886 -47.03412667382508
684 -0.04683633763343096 -47.099947033822495 -0.047208760492503644 -47.08133543431758
685 -0.046783278696238995 -47.146730312518734 -0.044588726945221424 -47.1259241612628
686 -0.046910869888961315 -47.193641182407696 -0.045550872944295405 -47.1714750342071
687 -0.047037243098020556 -47.24067842550571 -0.04770311005413532 -47.219178144261235
688 -0.04703199565410614 -47.28771042115982 -0.0466985447332263 -47.26587668899446
689 -0.04779441505670547 -47.33550483621653 -0.05424016732722521 -47.32011685632168
690 -0.04680137820541859 -47.382306214421945 -0.050052396953105927 -47.37016925327479
691 -0.04659871961921454 -47.42890493404116 -0.04605629276484251 -47.416225546039634
692 -0.046615402959287164 -47.47552033700045 -0.04667919762432575 -47.46290474366396
693 -0.046678212471306324 -47.52219854947175 -0.04685390070080757 -47.50975864436477
694 -0.04665886517614126 -47.568857414647894 -0.0471867211163044 -47.55694536548108
695 -0.04666898958384991 -47.615526404231744 -0.04773858822882175 -47.6046839537099
696 -0.04663574174046516 -47.66216214597221 -0.04866386540234089 -47.65334781911224
697 -0.04649971183389425 -47.708661857806106 -0.04660934004932642 -47.69995715916157
698 -0.04649258945137262 -47.75515444725748 -0.046376253478229046 -47.7463334126398
699 -0.046544549986720085 -47.8016989972442 -0.04727250803261995 -47.79360592067242
700 -0.04650464188307524 -47.84820363912728 -0.046429533325135705 -47.84003545399756
701 -0.04657959640026092 -47.89478323552754 -0.04662990942597389 -47.88666536342353
702 -0.0465526856482029 -47.94133592117574 -0.0466518884524703 -47.933317251876005
703 -0.04703521616756916 -47.988371137343314 -0.04877931345254183 -47.98209656532855
704 -0.04650667253881693 -48.03487780988213 -0.04277994353324175 -48.02487650886179
705 -0.04657575748860836 -48.081453567370744 -0.047563870623707774 -48.07244037948549
706 -0.04671346265822649 -48.12816703002897 -0.04830294027924538 -48.120743319764735
707 -0.046636713482439515 -48.17480374351141 -0.04617212526500225 -48.16691544502974
708 -0.046732163056731224 -48.22153590656814 -0.046798478811979294 -48.213713923841716
709 -0.046621873043477535 -48.26815777961162 -0.04637982323765755 -48.260093747079374
710 -0.04664858616888523 -48.314806365780505 -0.04695759657770395 -48.30705134365708
711 -0.04665612727403641 -48.36146249305454 -0.04690979216247797 -48.35396113581956
712 -0.046624759398400786 -48.40808725245294 -0.04666899759322405 -48.40063013341278
713 -0.046771681308746337 -48.454858933761685 -0.04756419658660889 -48.44819432999939
714 -0.04659392423927784 -48.50145285800096 -0.04676919542253018 -48.494963525421916
715 -0.04667228627949953 -48.54812514428046 -0.048188396729528904 -48.543151922151445
716 -0.04649210311472416 -48.594617247395185 -0.046321149729192254 -48.58947307188064
717 -0.04658848866820335 -48.64120573606339 -0.04809441827237606 -48.63756749015302
718 -0.04648246895521879 -48.68768820501861 -0.044698485732078554 -48.682265975885095
719 -0.04656197857111692 -48.73425018358973 -0.046910090185701844 -48.7291760660708
720 -0.04663591459393501 -48.780886098183665 -0.047736589424312116 -48.77691265549511
721 -0.0466039914637804 -48.82749008964745 -0.04766219984740019 -48.82457485534251
722 -0.04635975882411003 -48.87384984847156 -0.049860468879342076 -48.87443532422186
723 -0.046413174271583556 -48.92026302274314 -0.04525866694748402 -48.91969399116934
724 -0.04648098666220903 -48.96674400940535 -0.04802508093416691 -48.967719072103506
725 -0.046462669782340524 -49.0132066791877 -0.04926247801631689 -49.01698155011982
726 -0.04640510976314545 -49.05961178895084 -0.04588427022099495 -49.06286582034082
727 -0.04639863800257445 -49.10601042695341 -0.043544521741569045 -49.106410342082384
728 -0.04656511414796114 -49.15257554110137 -0.04720434565097094 -49.15361468773335
729 -0.04654309134930372 -49.19911863245068 -0.04688211213797331 -49.200496799871324
730 -0.04654518216848373 -49.245663814619164 -0.04619019664824009 -49.246686996519564
731 -0.04656294193118811 -49.29222675655035 -0.04579456057399511 -49.29248155709356
732 -0.046591976471245286 -49.3388187330216 -0.04661364816129208 -49.33909520525485
733 -0.046608180925250056 -49.385426913946844 -0.04901103638112545 -49.388106241635974
734 -0.046566557884216306 -49.43199347183106 -0.04953064695000649 -49.43763688858598
735 -0.04643158055841923 -49.47842505238948 -0.0473834827542305 -49.485020371340205
736 -0.04641613233834505 -49.524841184727826 -0.04748095609247684 -49.53250132743268
737 -0.046296463906764986 -49.57113764863459 -0.046874546073377134 -49.57937587350606
738 -0.04641032237559557 -49.61754797101018 -0.046899335086345674 -49.6262752085924
739 -0.046360911801457405 -49.66390888281164 -0.04738705810159445 -49.673662266693995
740 -0.046385996602475645 -49.710294879414114 -0.04563546180725098 -49.719297728501246
741 -0.04641810301691294 -49.756712982431026 -0.047945741564035416 -49.76724347006528
742 -0.046430214494466784 -49.80314319692549 -0.0472212428227067 -49.81446471288799
743 -0.046332710422575474 -49.849475907348065 -0.04591151587665081 -49.86037622876464
744 -0.04638822190463543 -49.8958641292527 -0.04699757732450962 -49.907373806089154
745 -0.046383134089410305 -49.94224726334211 -0.04666055347770452 -49.95403435956686
746 -0.046379429474473 -49.98862669281658 -0.04650801755487919 -50.00054237712174
747 -0.04643505718559027 -50.03506175000217 -0.046589269489049914 -50.04713164661079
748 -0.04644854217767715 -50.08151029217985 -0.04709401447325945 -50.094225661084046
749 -0.04643901623785496 -50.127949308417705 -0.04825561698526144 -50.142481278069305
750 -0.046455350890755656 -50.17440465930846 -0.04623537715524435 -50.188716655224546
751 -0.04648571517318487 -50.22089037448164 -0.04541939701884985 -50.23413605224339
752 -0.04657010957598686 -50.26746048405763 -0.04595533311367035 -50.28009138535706
753 -0.04662657286971807 -50.31408705692735 -0.04852047376334667 -50.32861185912041
754 -0.04652799591422081 -50.36061505284157 -0.04639434348791838 -50.375006202608326
755 -0.04653314929455519 -50.40714820213612 -0.045906776748597625 -50.42091297935692
756 -0.0465847734361887 -50.45373297557231 -0.04502664767205715 -50.46593962702898
757 -0.04667205717414617 -50.50040503274646 -0.046123279817402364 -50.51206290684638
758 -0.046728906221687794 -50.547133938968145 -0.046877004019916055 -50.5589399108663
759 -0.04731040894985199 -50.594444347918 -0.060493964701890945 -50.61943387556819
760 -0.046462871693074705 -50.64090721961107 -0.046140410006046295 -50.66557428557424
761 -0.04652838110923767 -50.68743560072031 -0.0465489087626338 -50.71212319433687
762 -0.04656554721295834 -50.73400114793327 -0.04761638604104519 -50.75973958037791
763 -0.04647958036512136 -50.78048072829839 -0.04620523601770401 -50.805944816395616
764 -0.046532790176570415 -50.82701351847496 -0.045867834612727164 -50.851812651008345
765 -0.046582354605197905 -50.87359587308016 -0.04673350043594837 -50.89854615144429
766 -0.04656458701938391 -50.920160460099545 -0.044855714030563834 -50.943401865474854
767 -0.04674956798553467 -50.96691002808508 -0.0463896157220006 -50.98979148119685
768 -0.046792703494429586 -51.013702731579514 -0.045634935796260837 -51.03542641699311
769 -0.04685608260333538 -51.06055881418285 -0.04615439493209124 -51.0815808119252
770 -0.046813290752470496 -51.107372104935315 -0.04852187521755695 -51.13010268714276
771 -0.04683827068656683 -51.15421037562188 -0.04758470617234707 -51.177687393315104
772 -0.04668753780424595 -51.200897913426125 -0.04637843705713749 -51.22406583037224
773 -0.046708290837705134 -51.24760620426383 -0.04586822558194399 -51.26993405595418
774 -0.0467860609292984 -51.29439226519313 -0.04691216964274645 -51.316846225596926
775 -0.04682280384004116 -51.341215069033176 -0.04743555001914501 -51.36428177561607
776 -0.046784832701087 -51.38799990173426 -0.04651886429637671 -51.410800639912445
777 -0.04680542945861817 -51.43480533119288 -0.04612631127238274 -51.456926951184826
778 -0.046808621287345885 -51.481613952480224 -0.04565290790051222 -51.50257985908534
779 -0.04688970055431128 -51.528503653034534 -0.04619221966713667 -51.54877207875247
780 -0.04693011306226254 -51.57543376609679 -0.046491510793566705 -51.595263589546036
781 -0.0469708688557148 -51.62240463495251 -0.04516791719943285 -51.64043150674547
782 -0.0469780569896102 -51.66938269194212 -0.047120350413024426 -51.687551857158496
783 -0.04718842916190624 -51.716571121104025 -0.04630185756832361 -51.73385371472682
784 -0.04696792550384998 -51.763539046607875 -0.045855351537466046 -51.77970906626429
785 -0.04699375461786985 -51.81053280122575 -0.04712640810757875 -51.82683547437187
786 -0.04700862430036068 -51.85754142552611 -0.04738231245428324 -51.87421778682615
787 -0.04696428179740906 -51.904505707323516 -0.04459342546761036 -51.91881121229376
788 -0.047081407904624936 -51.95158711522814 -0.04716969076544046 -51.965980903059204
789 -0.047081710584461686 -51.99866882581261 -0.046441931277513504 -52.01242283433672
790 -0.0470857135951519 -52.04575453940776 -0.04566681943833828 -52.058089653775056
791 -0.04713837746530771 -52.09289291687307 -0.044350536167621614 -52.102440189942676
792 -0.0471788939088583 -52.140071810781926 -0.04768785424530506 -52.15012804418798
793 -0.047196696139872076 -52.1872685069218 -0.04575938414782286 -52.1958874283358
794 -0.047285938262939455 -52.234554445184735 -0.04751360677182674 -52.24340103510763
795 -0.04716732557862997 -52.28172177076336 -0.04599276427179575 -52.289393799379425
796 -0.047314670868217945 -52.32903644163158 -0.05029672402888537 -52.33969052340831
797 -0.047159533761441705 -52.376195975393024 -0.05206558052450418 -52.39175610393281
798 -0.0468791838735342 -52.42307515926656 -0.04571618176996708 -52.43747228570278
799 -0.046860872954130176 -52.46993603222069 -0.04797523617744446 -52.485447521880225
800 -0.04679303616285324 -52.51672906838354 -0.046225494146347045 -52.53167301602657
801 -0.04689717274159193 -52.563626241125135 -0.046807156316936015 -52.57848017234351
802 -0.0468345545232296 -52.610460795648365 -0.04700066410005092 -52.625480836443565
803 -0.046869272366166115 -52.65733006801453 -0.04568280652165413 -52.67116364296522
804 -0.046937592513859275 -52.70426766052839 -0.04499286785721779 -52.71615651082244
805 -0.047233435697853564 -52.75150109622624 -0.04957515355199575 -52.765731664374435
806 -0.04694191385060549 -52.798443010076845 -0.0427318649366498 -52.808463529311084
807 -0.04698356408625841 -52.845426574163106 -0.04702376164495945 -52.85548729095604
808 -0.04700865857303142 -52.89243523273614 -0.04734047781676054 -52.9028277687728
809 -0.04696443472057581 -52.93939966745672 -0.04731601234525442 -52.95014378111806
810 -0.04699031598865986 -52.98638998344538 -0.04611737430095673 -52.99626115541901
811 -0.04702634084969759 -53.033416324295075 -0.04623426236212254 -53.04249541778113
812 -0.04703619293868542 -53.08045251723376 -0.04711677562445402 -53.089612193405586
813 -0.04696341808885336 -53.12741593532261 -0.04568773452192545 -53.13529992792751
814 -0.04708277713507414 -53.174498712457684 -0.04715745877474546 -53.18245738670226
815 -0.04714520648121834 -53.2216439189389 -0.049030188284814355 -53.23148757498708
816 -0.046949774585664274 -53.268593693524565 -0.04577886834740639 -53.27726644333448
817 -0.04699436016380787 -53.31558805368837 -0.046861566603183746 -53.32412800993767
818 -0.046939881332218644 -53.362527935020594 -0.0474191851913929 -53.37154719512906
819 -0.04700606577098369 -53.40953400079158 -0.04244367238134146 -53.4139908675104
820 -0.047156273014843465 -53.45669027380642 -0.04646343681961298 -53.460454304330014
821 -0.04715210236608982 -53.503842376172514 -0.04606224931776524 -53.50651655364778
822 -0.04730704613029957 -53.551149422302814 -0.04761150199919939 -53.55412805564698
823 -0.04716133698821068 -53.598310759291024 -0.047358023934066296 -53.60148607958104
824 -0.047139500826597215 -53.64545026011762 -0.04810786470770836 -53.64959394428875
825 -0.0470888901501894 -53.69253915026781 -0.047186872176826 -53.696780816465576
826 -0.047097188979387285 -53.7396363392472 -0.04645961411297321 -53.74324043057855
827 -0.0471104284748435 -53.78674676772204 -0.04733138475567102 -53.790571815334225
828 -0.047090455144643786 -53.833837222866684 -0.04466823190450668 -53.835240047238734
829 -0.04715037606656551 -53.88098759893325 -0.04651813209056854 -53.8817581793293
830 -0.04723430052399635 -53.92822189945725 -0.048284792341291904 -53.930042971670595
831 -0.047133312560617924 -53.97535521201787 -0.047218330577015875 -53.97726130224761
832 -0.047095302119851114 -54.02245051413772 -0.046367453411221504 -54.023628755658834
833 -0.04713347926735878 -54.069583993405075 -0.04633434005081653 -54.06996309570965
834 -0.047211505100131036 -54.116795498505205 -0.04780508559197187 -54.11776818130163
835 -0.04719904046505689 -54.163994538970265 -0.043768282793462274 -54.16153646409509
836 -0.047327873110771176 -54.21132241208104 -0.047380477748811246 -54.2089169418439
837 -0.04782916195690632 -54.25915157403794 -0.05665005687624216 -54.265566998720146
838 -0.047088380344212054 -54.30623995438216 -0.05032750926911831 -54.31589450798926
839 -0.04675421305000782 -54.352994167432165 -0.04480761922895908 -54.360702127218225
840 -0.046862995438277724 -54.39985716287044 -0.046637668088078496 -54.40733979530631
841 -0.04689626172184944 -54.44675342459229 -0.047050506621599195 -54.45439030192791
842 -0.046940884180366994 -54.49369430877265 -0.04773196130990982 -54.502122263237816
843 -0.04685536697506905 -54.54054967574772 -0.046678799018263814 -54.54880106225608
844 -0.046865448169410226 -54.58741512391713 -0.046469238214194776 -54.595270300470276
845 -0.046870429255068305 -54.6342855531722 -0.046949909254908564 -54.64222020972518
846 -0.04691191185265779 -54.68119746502486 -0.04688976965844631 -54.68910997938363
847 -0.046891312673687936 -54.728088777698545 -0.04582859054207802 -54.73493856992571
848 -0.04695045966655016 -54.77503923736509 -0.0473229993134737 -54.78226156923918
849 -0.046917524933815 -54.82195676229891 -0.04695509877055883 -54.82921666800974
850 -0.04693954829126597 -54.86889631059017 -0.04692580197006464 -54.876142469979804
851 -0.04690341111272574 -54.915799721702896 -0.04732616674154997 -54.92346863672135
852 -0.046932299993932246 -54.96273202169683 -0.047131013311445716 -54.970599650032796
853 -0.04688590858131647 -55.00961793027815 -0.04594667330384254 -55.01654632333664
854 -0.046998387202620506 -55.05661631748077 -0.04682647064328194 -55.06337279397992
855 -0.04689962174743414 -55.1035159392282 -0.04598249588161707 -55.10935528986154
856 -0.04692144338041544 -55.150437382608615 -0.047654663771390916 -55.15700995363293
857 -0.047007055580616 -55.19744443818923 -0.044996198266744614 -55.202006151899674
858 -0.04703827816992998 -55.24448271635916 -0.04728281982243061 -55.2492889717221
859 -0.04728061053901911 -55.29176332689818 -0.05303863175213337 -55.30232760347423
860 -0.04661276955157519 -55.33837609644975 -0.046693899855017665 -55.34902150332925
861 -0.046662180498242375 -55.385038276947995 -0.04654660001397133 -55.395568103343216
862 -0.04667644575238228 -55.43171472270038 -0.04643501676619053 -55.442003120109405
863 -0.0467098094522953 -55.47842453215267 -0.04699030518531799 -55.48899342529472
864 -0.0468031732365489 -55.52522770538922 -0.04452080894261599 -55.53351423423734
865 -0.046932788006961344 -55.57216049339618 -0.04622323978692293 -55.57973747402426
866 -0.046860508434474465 -55.61902100183066 -0.04602737277746201 -55.62576484680172
867 -0.046861108765006064 -55.66588211059567 -0.04610854871571064 -55.67187339551743
868 -0.046954368613660334 -55.71283647920933 -0.047201260551810266 -55.71907465606924
869 -0.04691535942256451 -55.75975183863189 -0.04722467418760061 -55.76629933025684
870 -0.046979705803096294 -55.80673154443499 -0.04447220079600811 -55.81077153105285
871 -0.0471288314089179 -55.85386037584391 -0.04829666689038277 -55.85906819794323
872 -0.046913860738277434 -55.90077423658219 -0.04672871194779873 -55.90579690989103
873 -0.046983067877590656 -55.94775730445978 -0.048420370742678645 -55.954217280633706
874 -0.04682381134480238 -55.99458111580458 -0.0470392320305109 -56.00125651266422
875 -0.04673315472900867 -56.04131427053359 -0.048700799234211445 -56.04995731189843
876 -0.046709147095680234 -56.08802341762927 -0.04871178288012743 -56.09866909477856
877 -0.04666126444935799 -56.13468468207863 -0.04711659345775843 -56.145785688236316
878 -0.046614916808903215 -56.181299598887534 -0.049526774883270265 -56.195312463119585
879 -0.046435137093067166 -56.227734735980604 -0.045775465108454226 -56.24108792822804
880 -0.046482658758759496 -56.27421739473937 -0.046161644905805585 -56.28724957313385
881 -0.04650943726301193 -56.32072683200238 -0.046504507400095464 -56.33375408053394
882 -0.0465325865894556 -56.367259418591836 -0.046845775470137595 -56.38059985600408
883 -0.046583757363259794 -56.413843175955094 -0.04648855105042458 -56.427088407054505
884 -0.046701296046376226 -56.46054447200147 -0.04526108652353287 -56.47234949357804
885 -0.046705319173634054 -56.507249791175106 -0.047580976597964765 -56.519930470176
886 -0.04709533732384443 -56.55434512849895 -0.04580768458545208 -56.565738154761455
887 -0.04673937764018774 -56.60108450613914 -0.04748602751642465 -56.61322418227788
888 -0.04671430177986622 -56.647798807919 -0.04807910211384296 -56.66130328439173
889 -0.046639648266136646 -56.69443845618514 -0.04765308126807213 -56.7089563656598
890 -0.04661955777555704 -56.741058013960696 -0.04642022307962179 -56.75537658873942
891 -0.04664575792849064 -56.787703771889184 -0.04751888047903776 -56.80289546921846
892 -0.046689273230731486 -56.83439304511992 -0.04550147000700235 -56.848396939225466
893 -0.046665089577436446 -56.881058134697355 -0.04628185946494341 -56.89467879869041
894 -0.046643569320440295 -56.92770170401779 -0.047520269826054576 -56.94219906851646
895 -0.046619634702801706 -56.97432133872059 -0.04638802763074636 -56.98858709614721
896 -0.04658769071102142 -57.020909029431614 -0.04718028139322996 -57.03576737754044
897 -0.04669108130037784 -57.067600110731995 -0.04641525261104107 -57.08218263015148
898 -0.046721423231065276 -57.11432153396306 -0.047449974715709685 -57.12963260486719
899 -0.046636960469186306 -57.16095849443224 -0.04553588107228279 -57.17516848593947
900 -0.04673787336796522 -57.20769636780021 -0.04403983857482672 -57.2192083245143
901 -0.04684929884970188 -57.25454566664991 -0.04676775373518467 -57.26597607824948
902 -0.04676784444600344 -57.30131351109591 -0.04611080549657345 -57.312086883746055
903 -0.046830386482179166 -57.34814389757809 -0.046600977145135405 -57.35868786089119
904 -0.04678179211914539 -57.39492568969724 -0.04655520226806402 -57.405243063159254
905 -0.04692295677959919 -57.441848646476835 -0.04827530924230814 -57.45351837240156
906 -0.04685146939009428 -57.488700115866926 -0.04791058450937271 -57.501428956910935
907 -0.04682097807526588 -57.535521093942194 -0.04489968791604042 -57.54632864482698
908 -0.04691490605473518 -57.58243599999693 -0.048944529704749586 -57.59527317453173
909 -0.04670643899589777 -57.62914243899283 -0.045201624371111394 -57.64047479890284
910 -0.04679282195866108 -57.67593526095149 -0.04784288704395294 -57.68831768594679
911 -0.046740566939115526 -57.722675827890605 -0.047889641299843785 -57.73620732724664
912 -0.04659170527011156 -57.769267533160715 -0.04614355694502592 -57.782350884191665
913 -0.04667242262512446 -57.815939955785836 -0.04685621578246355 -57.82920709997413
914 -0.04669021163135767 -57.862630167417194 -0.04323871005326509 -57.87244581002739
915 -0.04685229305177927 -57.90948246046897 -0.04740669969469309 -57.919852509722084
916 -0.04676856901496649 -57.95625102948394 -0.04624967854470015 -57.96610218826678
917 -0.0468334199860692 -58.00308444947001 -0.04676455315202475 -58.012866741418804
918 -0.04691953919827938 -58.05000398866829 -0.04773961398750544 -58.06060635540631
919 -0.04682735875248909 -58.096831347420775 -0.046677987836301324 -58.10728434324261
920 -0.046885238774120805 -58.1437165861949 -0.0464943865314126 -58.153778729774025
921 -0.046867897361516954 -58.190584483556414 -0.04738075099885464 -58.20115948077288
922 -0.04683779757469893 -58.23742228113111 -0.04844948630779981 -58.24960896708068
923 -0.04677193500101566 -58.28419421613213 -0.04564734473824501 -58.295256311818925
924 -0.04813634976744652 -58.332330565899575 -0.06067447867244482 -58.35593079049137
925 -0.0468304131180048 -58.37916097901758 -0.04710340816527605 -58.40303419865665
926 -0.046903202496469024 -58.42606418151404 -0.04576526992022991 -58.44879946857688
927 -0.046872899122536185 -58.47293708063658 -0.04779824167490006 -58.49659771025178
928 -0.04689377527683973 -58.51983085591342 -0.04717921074479818 -58.54377692099658
929 -0.04702872633934021 -58.56685958225276 -0.0462360629811883 -58.590012983977765
930 -0.04689377453178167 -58.61375335678454 -0.04722531773149967 -58.63723830170927
931 -0.04690980650484562 -58.660663163289385 -0.04512258842587471 -58.68236089013514
932 -0.04696077536791563 -58.7076239386573 -0.046563025936484335 -58.72892391607163
933 -0.04698481336236 -58.75460875201966 -0.04601775724440813 -58.774941673316036
934 -0.046993042901158334 -58.80160179492081 -0.04731268621981144 -58.82225435953585
935 -0.0469875555485487 -58.84858935046936 -0.04651567190885544 -58.868770031444704
936 -0.04698449186980724 -58.89557384233917 -0.04599609635770321 -58.91476612780241
937 -0.047042402997612955 -58.94261624533678 -0.0473519578576088 -58.962118085660016
938 -0.047012696601450445 -58.98962894193823 -0.04710451643913984 -59.00922260209916
939 -0.046967414952814576 -59.036596356891046 -0.047033542208373545 -59.05625614430753
940 -0.046959564462304114 -59.08355592135335 -0.04722801931202412 -59.103484163619555
941 -0.04695475362241268 -59.13051067497577 -0.04756172113120556 -59.15104588475076
942 -0.046908038482069966 -59.17741871345784 -0.04666731543838978 -59.19771320018915
943 -0.046882562898099424 -59.22430127635594 -0.04695003628730774 -59.244663236476455
944 -0.04699696339666844 -59.2712982397526 -0.049346340261399745 -59.29400957673786
945 -0.046746451407670975 -59.318044691160274 -0.047239797003567216 -59.34124937374143
946 -0.04671828038990498 -59.36476297155018 -0.046849959529936314 -59.38809933327136
947 -0.04676158837974072 -59.411524559929916 -0.046422734297811984 -59.434522067569176
948 -0.04673201572149992 -59.45825657565142 -0.04780439082533121 -59.48232645839451
949 -0.046703973412513734 -59.50496054906393 -0.04752037115395069 -59.52984682954846
950 -0.046614093147218226 -59.55157464221115 -0.045945399440824986 -59.575792228989286
951 -0.04671088699251413 -59.598285529203665 -0.04609382040798664 -59.621886049397276
952 -0.046737029775977136 -59.64502255897964 -0.04600622113794088 -59.66789227053522
953 -0.04678901135921478 -59.69181157033886 -0.04709023889154196 -59.71498250942676
954 -0.04670789670199156 -59.738519467040845 -0.046252979710698125 -59.76123548913746
955 -0.04686768241226673 -59.785387149453115 -0.04404446575790644 -59.80527995489537
956 -0.04687063656747341 -59.83225778602059 -0.049072987772524355 -59.854352942667894
957 -0.046808188781142235 -59.87906597480173 -0.04519474096596241 -59.899547683633855
958 -0.04692117813974619 -59.92598715294148 -0.04787967801094055 -59.9474273616448
959 -0.04688532743602991 -59.97287248037751 -0.04634786080569029 -59.99377522245049
960 -0.04689945466816425 -60.019771935045675 -0.0467477859929204 -60.04052300844341
961 -0.046891364827752115 -60.066663299873426 -0.04673429299145937 -60.08725730143487
962 -0.046896065957844256 -60.11355936583127 -0.045887078158557415 -60.133144379593425
963 -0.04687931537628174 -60.16043868120755 -0.04664177894592285 -60.17978615853935
964 -0.04689641110599041 -60.20733509231354 -0.04703749902546406 -60.226823657564815
965 -0.04687841460108757 -60.25421350691463 -0.04599389005452394 -60.27281754761934
966 -0.04694031439721584 -60.30115382131185 -0.046551508270204066 -60.319369055889545
967 -0.04693295285105705 -60.34808677416291 -0.046157552115619185 -60.36552660800516
968 -0.046988888457417485 -60.39507566262033 -0.04650389887392521 -60.412030506879084
969 -0.047084297984838486 -60.44215996060517 -0.04569034427404404 -60.45772085115313
970 -0.046993784792721274 -60.489153745397886 -0.04436439163982868 -60.50208524279296
971 -0.047313326969742775 -60.53646707236763 -0.048436363227665424 -60.550521606020624
972 -0.0471843957901001 -60.583651468157726 -0.04573184289038181 -60.59625344891101
973 -0.04717855527997017 -60.630830023437696 -0.04739669598639011 -60.6436501448974
974 -0.047099309787154195 -60.67792933322485 -0.046877624839544295 -60.690527769736946
975 -0.047186130098998545 -60.72511546332385 -0.0473229069262743 -60.73785067666322
976 -0.04712516292929649 -60.77224062625315 -0.04774681981652975 -60.78559749647975
977 -0.04713003169745207 -60.8193706579506 -0.04670013263821602 -60.83229762911797
978 -0.04803742952644825 -60.867408087477045 -0.04204046279191971 -60.874338091909884
979 -0.047044625505805016 -60.91445271298285 -0.04717590026557446 -60.921513992175456
980 -0.04695211704820394 -60.96140483003106 -0.04657337870448828 -60.96808737087994
981 -0.04693784974515438 -61.00834267977621 -0.0470248606055975 -61.01511223148554
982 -0.04694580975919962 -61.055288489535414 -0.047746595740318296 -61.06285882722586
983 -0.0469373568892479 -61.10222584642466 -0.04706675596535206 -61.10992558319121
984 -0.046900725737214086 -61.149126572161876 -0.046982713229954245 -61.156908296421165
985 -0.04691066034138203 -61.19603723250326 -0.046675538271665575 -61.20358383469283
986 -0.0469236159697175 -61.242960848472975 -0.0471066216006875 -61.25069045629352
987 -0.04688803218305111 -61.289848880656024 -0.04765226896852255 -61.29834272526204
988 -0.0468836834654212 -61.33673256412145 -0.04711008090525866 -61.345452806167295
989 -0.04683326818048954 -61.38356583230194 -0.044998275302350524 -61.39045108146964
990 -0.04692777749150991 -61.43049360979345 -0.04680848214775324 -61.437259563617395
991 -0.04694852810353041 -61.47744213789698 -0.0472079049795866 -61.48446746859698
992 -0.04692455753684044 -61.52436669543382 -0.04698098804801702 -61.531448456645
993 -0.046945716813206674 -61.571312412247025 -0.04608617480844259 -61.577534631453446
994 -0.04701410140842199 -61.61832651365545 -0.045666855201125144 -61.62320148665457
995 -0.047064768895506856 -61.66539128255096 -0.04802123066037893 -61.671222717314954
996 -0.04720451273024082 -61.712595795281196 -0.046132357232272624 -61.71735507454723
997 -0.047088374942541124 -61.759684170223736 -0.04738020710647106 -61.7647352816537
998 -0.047047533467411994 -61.80673170369115 -0.04702225904911757 -61.811757540702814
999 -0.047090185806155205 -61.853821889497304 -0.04750854577869177 -61.859266086481504
1000 -0.047007073275744916 -61.90082896277305 -0.046878071315586564 -61.906144157797094
1001 -0.0470491211861372 -61.94787808395918 -0.04657059032469988 -61.95271474812179
1002 -0.04704802706837654 -61.99492611102756 -0.04729189034551382 -62.000006638467305
1003 -0.04704322163015604 -62.041969332657715 -0.04749573245644569 -62.04750237092375
1004 -0.04700385220348835 -62.0889731848612 -0.04660309664905071 -62.0941054675728
1005 -0.047065440379083154 -62.13603862524029 -0.0463068887591362 -62.140412356331936
1006 -0.04701853115111589 -62.183057156391406 -0.04763571247458458 -62.18804806880652
1007 -0.04707427900284529 -62.23013143539425 -0.04582158476114273 -62.233869653567666
1008 -0.047073081880807874 -62.27720451727506 -0.04768471345305443 -62.28155436702072
1009 -0.04701339416205883 -62.32421791143712 -0.04691509325057268 -62.32846946027129
1010 -0.047113056480884555 -62.371330967918 -0.046359713189303875 -62.3748291734606
1011 -0.047088834829628466 -62.41841980274763 -0.04818924628198147 -62.423018419742576
1012 -0.047049329802393916 -62.46546913255002 -0.04555583968758583 -62.46857425943016
1013 -0.047095547802746295 -62.51256468035277 -0.04699909295886755 -62.51557335238903
1014 -0.04725383017212152 -62.55981851052489 -0.047282837145030496 -62.56285618953407
1015 -0.04706191085278988 -62.60688042137768 -0.04754018764942884 -62.6103963771835
1016 -0.047016410157084465 -62.653896831534766 -0.047038056515157224 -62.657434433698654
1017 -0.0470032911747694 -62.700900122709534 -0.04636160265654325 -62.7037960363552
1018 -0.0470174677670002 -62.74791759047653 -0.046832469291985035 -62.750628505647185
1019 -0.04701222572475672 -62.79492981620129 -0.04736887589097023 -62.79799738153815
1020 -0.04698221068829298 -62.84191202688958 -0.048144635558128354 -62.846142017096284
1021 -0.046973510272800924 -62.88888553716238 -0.046054743230342865 -62.89219676032663
1022 -0.04708144273608923 -62.93596697989847 -0.047416414506733416 -62.93961317483336
1023 -0.0469519717618823 -62.98291895166035 -0.047825534082949164 -62.98743870891631
1024 -0.046947141736745836 -63.0298660933971 -0.04698861744254827 -63.03442732635886
1025 -0.046967079304158686 -63.07683317270126 -0.04667155686765909 -63.08109888322652
1026 -0.04695737212896347 -63.12379054483022 -0.04580094385892153 -63.12689982708544
1027 -0.04694070033729077 -63.17073124516751 -0.04805754888802767 -63.17495737597346
1028 -0.04687485583126545 -63.21760610099877 -0.04514738973230124 -63.22010476570576
1029 -0.04704782087355852 -63.26465392187233 -0.04671479631215334 -63.266819562017915
1030 -0.04700679071247578 -63.3116607125848 -0.045502111129462716 -63.31232167314738
1031 -0.047064856998622416 -63.35872556958343 -0.04442803673446179 -63.35674970988184
1032 -0.04709655474871397 -63.40582212433214 -0.04628598801791668 -63.40303569789975
1033 -0.04710819460451603 -63.45293031893666 -0.046354915387928484 -63.44939061328768
1034 -0.047175911255180836 -63.50010623019184 -0.04723192099481821 -63.4966225342825
1035 -0.04707987811416388 -63.547186108306 -0.04735218547284603 -63.54397471975535
1036 -0.047086852975189684 -63.59427296128119 -0.04697868786752224 -63.59095340762287
1037 -0.047230467386543754 -63.64150342866773 -0.04833504017442465 -63.63928844779729
1038 -0.04716997481882572 -63.68867340348656 -0.04696860052645206 -63.686257048323746
1039 -0.04731723517179489 -63.73599063865836 -0.04065924882888794 -63.726916297152634
1040 -0.0474280534312129 -63.78341869208957 -0.047364954464137556 -63.77428125161677
1041 -0.04740476626902819 -63.830823458358594 -0.047759711369872095 -63.82204096298664
1042 -0.04736550822854042 -63.87818896658713 -0.04751028940081596 -63.86955125238746
1043 -0.04732723981142044 -63.925516206398555 -0.04588608127087355 -63.91543733365833
1044 -0.04736732207238674 -63.972883528470945 -0.0468821058049798 -63.962319439463315
1045 -0.047304206527769566 -64.02018773499871 -0.04736118800938129 -64.00968062747269
1046 -0.047274313308298586 -64.06746204830701 -0.04700859673321247 -64.0566892242059
1047 -0.0472880519926548 -64.11475010029966 -0.04778846390545368 -64.10447768811134
1048 -0.04721933118999004 -64.16196943148965 -0.047119909711182115 -64.15159759782253
1049 -0.047205143980681895 -64.20917457547033 -0.04726226963102818 -64.19885986745356
1050 -0.04714027475565672 -64.25631485022599 -0.04683092013001442 -64.24569078758358
1051 -0.04719547983258963 -64.30351033005859 -0.045643697306513784 -64.2913344848901
1052 -0.0472718657925725 -64.35078219585115 -0.047078455053269866 -64.33841293994337
1053 -0.04723338410258293 -64.39801557995374 -0.04751741010695696 -64.38593035005033
1054 -0.047262686491012576 -64.44527826644475 -0.04833572525531053 -64.43426607530564
1055 -0.047176572307944295 -64.49245483875269 -0.0463958514854312 -64.48066192679107
1056 -0.04728037975728512 -64.53973521850997 -0.048831859789788726 -64.52949378658086
1057 -0.047139205224812034 -64.58687442373478 -0.046140432544052604 -64.57563421912491
1058 -0.04713462088257074 -64.63400904461736 -0.04692915789783001 -64.62256337702274
1059 -0.047143613919615746 -64.68115265853697 -0.046558091416954994 -64.6691214684397
1060 -0.04717381224036217 -64.72832647077733 -0.04663470797240734 -64.7157561764121
1061 -0.047132518514990805 -64.77545898929232 -0.04689561054110527 -64.7626517869532
1062 -0.047228549234569074 -64.82268753852689 -0.04787973314523697 -64.81053152009844
1063 -0.04713662583380938 -64.86982416436071 -0.04636125490069389 -64.85689277499912
1064 -0.04718908742070198 -64.91701325178141 -0.05028940998017788 -64.9071821849793
1065 -0.046930987015366556 -64.96394423879678 -0.04697177838534117 -64.95415396336465
1066 -0.04694944377988577 -65.01089368257666 -0.04688739459961653 -65.00104135796427
1067 -0.046988993510603906 -65.05788267608727 -0.04531652145087719 -65.04635787941514
1068 -0.04706880692392588 -65.1049514830112 -0.047193641774356365 -65.0935515211895
1069 -0.047105413116514686 -65.15205689612772 -0.04858811069279909 -65.1421396318823
1070 -0.04703973382711411 -65.19909662995484 -0.047949391230940816 -65.19008902311325
1071 -0.04700457211583853 -65.24610120207068 -0.04784185979515314 -65.2379308829084
1072 -0.046870256960392 -65.29297145903107 -0.046535815298557284 -65.28446669820696
1073 -0.046901301853358744 -65.33987276088442 -0.04651683233678341 -65.33098353054373
1074 -0.04695332497358322 -65.386826085858 -0.0457505026832223 -65.37673403322695
1075 -0.04704652912914753 -65.43387261498715 -0.04924173336476088 -65.42597576659172
1076 -0.04685923811048269 -65.48073185309764 -0.049094632640480994 -65.4750703992322
1077 -0.04671236351132393 -65.52744421660896 -0.04582504201680422 -65.520895441249
1078 -0.046691070683300494 -65.57413528729225 -0.04709483049809933 -65.56799027174709
1079 -0.04672601446509361 -65.62086130175734 -0.04646014869213104 -65.61445042043923
1080 -0.046752255596220496 -65.66761355735356 -0.04690232258290052 -65.66135274302212
1081 -0.04670455567538738 -65.71431811302895 -0.04624248165637255 -65.7075952246785
1082 -0.046751112677156925 -65.76106922570611 -0.04591758996248245 -65.75351281464098
1083 -0.04673187676817179 -65.80780110247429 -0.04686016608029604 -65.80037298072128
1084 -0.046809414587914946 -65.8546105170622 -0.04653176739811897 -65.8469047481194
1085 -0.04684618059545755 -65.90145669765765 -0.047032646648585794 -65.89393739476799
1086 -0.04684165734797716 -65.94829835500563 -0.04753289185464382 -65.94147028662263
1087 -0.04676869660615921 -65.9950670516118 -0.04545995388180017 -65.98693024050444
1088 -0.04687557201832533 -66.04194262363012 -0.04567985758185387 -66.0326100980863
1089 -0.046927867084741594 -66.08887049071487 -0.04709235019981861 -66.07970244828611
1090 -0.0469178568571806 -66.13578834757205 -0.0486445339396596 -66.12834698222578
1091 -0.046885514818131926 -66.18267386239017 -0.04648742657154799 -66.17483440879732
1092 -0.046855250000953676 -66.22952911239113 -0.04634556584060192 -66.22117997463792
1093 -0.04688508938997984 -66.27641420178111 -0.046907461062073705 -66.2680874357
1094 -0.04685932788997889 -66.32327352967108 -0.04682921897619963 -66.3149166546762
1095 -0.04681135639548302 -66.37008488606656 -0.04930787533521652 -66.36422453001141
1096 -0.04683465138077736 -66.41691953744734 -0.045516186766326426 -66.40974071677773
1097 -0.046848971769213675 -66.46376850921655 -0.04751147553324699 -66.45725219231097
1098 -0.04674978647381067 -66.51051829569036 -0.04591494556516409 -66.50316713787613
1099 -0.0468215437605977 -66.55733983945096 -0.04686082769185305 -66.55002796556799
1100 -0.046882762014865874 -66.60422260146582 -0.04695656951516867 -66.59698453508317
1101 -0.04698304980993271 -66.65120565127576 -0.047034687176346776 -66.64401922225952
1102 -0.046823682636022566 -66.69802933391178 -0.04677786082029343 -66.69079708307981
1103 -0.04682520423084498 -66.74485453814262 -0.04650411549955606 -66.73730119857937
1104 -0.0468093030154705 -66.79166384115808 -0.04726289547979832 -66.78456409405918
1105 -0.046818333491683004 -66.83848217464977 -0.0463788703083992 -66.83094296436758
1106 -0.04685675408691168 -66.88533892873669 -0.04723398275673389 -66.87817694712432
1107 -0.04684935100376606 -66.93218827974046 -0.04639899209141731 -66.92457593921573
1108 -0.04685933869332075 -66.97904761843378 -0.04666609838604927 -66.97124203760178
1109 -0.046902033314108846 -67.0259496517479 -0.04778780210763216 -67.01902983970942
1110 -0.04684780146926641 -67.07279745321716 -0.04700760748237372 -67.06603744719179
1111 -0.046856028214097026 -67.11965348143126 -0.046163967438042165 -67.11220141462984
1112 -0.046879102289676663 -67.16653258372094 -0.04719196166843176 -67.15939337629827
1113 -0.04695166852325201 -67.21348425224419 -0.04773629531264305 -67.20712967161091
1114 -0.046819962561130524 -67.26030421480532 -0.044089422561228275 -67.25121909417214
1115 -0.046988084353506564 -67.30729229915882 -0.04823565632104874 -67.2994547504932
1116 -0.04691181872040033 -67.35420411787922 -0.048051600158214566 -67.34750635065141
1117 -0.04677037615329027 -67.40097449403251 -0.046855668723583224 -67.394362019375
1118 -0.04684191700071096 -67.44781641103322 -0.04686786830425262 -67.44122988767924
1119 -0.04713908899575472 -67.49495550002896 -0.05474593248218298 -67.49597582016142
1120 -0.04650853164494038 -67.54146403167391 -0.045973871275782584 -67.5419496914372
1121 -0.04649646375328302 -67.5879604954272 -0.045804611407220364 -67.58775430284442
1122 -0.04658017549663782 -67.63454067092384 -0.04632375929504633 -67.63407806213947
1123 -0.04658597093075514 -67.68112664185459 -0.04721861202269793 -67.68129667416217
1124 -0.04664321597665548 -67.72776985783125 -0.04546705186367035 -67.72676372602584
1125 -0.046603904105722904 -67.77437376193697 -0.04632943365722895 -67.77309315968307
1126 -0.04668401926755905 -67.82105778120453 -0.04599585551768541 -67.81908901520076
1127 -0.0468112176284194 -67.86786899883295 -0.04567672684788704 -67.86476574204865
1128 -0.04686017408967018 -67.91472917292262 -0.04607557114213705 -67.91084131319079
1129 -0.046831649355590345 -67.96156082227822 -0.046874544210731985 -67.95771585740152
1130 -0.04683042075484991 -68.00839124303306 -0.046093341521918775 -68.00380919892345
1131 -0.04685579221695661 -68.05524703525002 -0.046094986237585546 -68.04990418516104
1132 -0.046936028823256495 -68.10218306407327 -0.04731143545359373 -68.09721562061463
1133 -0.046811597980558874 -68.14899466205384 -0.04676126819103956 -68.14397688880567
1134 -0.04695988297462463 -68.19595454502846 -0.04495715610682964 -68.1889340449125
1135 -0.04685439690947533 -68.24280894193794 -0.047813786938786504 -68.23674783185129
1136 -0.04688655715435743 -68.28969549909229 -0.04824333898723125 -68.28499117083852
1137 -0.046800486370921136 -68.33649598546322 -0.04708335604518652 -68.33207452688372
1138 -0.04680906124413013 -68.38330504670735 -0.04767018426209688 -68.37974471114582
1139 -0.04682387355715036 -68.4301289202645 -0.044732229225337504 -68.42447694037115
1140 -0.04685405772179365 -68.47698297798628 -0.04643010869622231 -68.47090704906738
1141 -0.046963595785200596 -68.52394657377148 -0.047399509139358996 -68.51830655820673
1142 -0.04688041843473911 -68.57082699220622 -0.04661651384085417 -68.56492307204759
1143 -0.046894241496920584 -68.61772123370314 -0.04743194747716188 -68.61235501952476
1144 -0.04688801094889641 -68.66460924465203 -0.04715828914195299 -68.6595133086667
1145 -0.046857008896768096 -68.71146625354879 -0.04862583950161934 -68.70813914816833
1146 -0.04676633682101965 -68.75823259036981 -0.04654361456632614 -68.75468276273466
1147 -0.0467843072488904 -68.8050168976187 -0.04483433496206999 -68.79951709769674
1148 -0.04693400971591473 -68.85195090733461 -0.046552509814500806 -68.84606960751124
1149 -0.046960088051855566 -68.89891099538647 -0.04937451463192701 -68.89544412214316
1150 -0.04688553642481565 -68.94579653181128 -0.04596337955445051 -68.94140750169761
1151 -0.04691630527377129 -68.99271283708505 -0.04699085727334022 -68.98839835897095
1152 -0.04691786859184503 -69.0396307056769 -0.047894067503511904 -69.03629242647446
1153 -0.04689416103065014 -69.08652486670755 -0.04606270752847195 -69.08235513400294
1154 -0.04692307561635971 -69.13344794232391 -0.047477933950722216 -69.12983306795365
1155 -0.046924231201410295 -69.18037217352533 -0.04583397395908832 -69.17566704191275
1156 -0.04705393835902214 -69.22742611188436 -0.04762316346168518 -69.22329020537443
1157 -0.04682899005711079 -69.27425510194146 -0.04677249193191528 -69.27006269730634
1158 -0.04682737421244383 -69.3210824761539 -0.04671609103679657 -69.31677878834314
1159 -0.04682747647166252 -69.36790995262557 -0.046554149873554704 -69.3633329382167
1160 -0.04689326472580433 -69.41480321735138 -0.04620181787759066 -69.40953475609429
1161 -0.04687396176159382 -69.46167717911297 -0.04681752510368824 -69.45635228119798
1162 -0.04690076429396868 -69.50857794340693 -0.04654024913907051 -69.50289253033705
1163 -0.04689758531749248 -69.55547552872443 -0.04663357809185982 -69.5495261084289
1164 -0.046899620443582535 -69.60237514916801 -0.04601226132363081 -69.59553836975253
1165 -0.047206586971879 -69.6495817361399 -0.04890971705317497 -69.64444808680571
1166 -0.04712766371667385 -69.69670939985657 -0.04773055072873831 -69.69217863753445
1167 -0.047038850001990797 -69.74374824985857 -0.047270523570477965 -69.73944916110493
1168 -0.04701694380491972 -69.79076519366349 -0.046852318570017815 -69.78630147967495
1169 -0.04698771480470896 -69.8377529084682 -0.047423239797353745 -69.8337247194723
1170 -0.04728222861886024 -69.88503513708706 -0.040044906176626684 -69.87376962564893
1171 -0.047361002676188944 -69.93239613976324 -0.0466456962749362 -69.92041532192387
1172 -0.047280204482376575 -69.97967634424562 -0.04935373496264219 -69.9697690568865
1173 -0.04729380067437887 -70.02697014492 -0.0472183333709836 -70.01698739025748
1174 -0.04722142368555069 -70.07419156860556 -0.04777657836675644 -70.06476396862423
1175 -0.04717076644301414 -70.12136233504857 -0.04670486468821764 -70.11146883331246
1176 -0.04722567070275545 -70.16858800575133 -0.047208682633936405 -70.1586775159464
1177 -0.047214530408382416 -70.21580253615971 -0.04743949044495821 -70.20611700639135
1178 -0.04721448700875044 -70.26301702316846 -0.04843892175704241 -70.25455592814839
1179 -0.047094027511775494 -70.31011105068023 -0.046866788901388644 -70.30142271704977
1180 -0.047136720083653924 -70.35724777076389 -0.0463552538305521 -70.34777797088033
1181 -0.04714633077383042 -70.40439410153772 -0.04709056857973337 -70.39486853946006
1182 -0.04712048768997192 -70.45151458922768 -0.04498303588479757 -70.43985157534486
1183 -0.04708490595221519 -70.4985994951799 -0.04846965223550796 -70.48832122758037
1184 -0.047184733860194686 -70.5457842290401 -0.04760173615068197 -70.53592296373105
1185 -0.04714722614735365 -70.59293145518745 -0.04643675498664379 -70.5823597187177
1186 -0.04715033639222384 -70.64008179157968 -0.04705390222370624 -70.6294136209414
1187 -0.04716739542782307 -70.6872491870075 -0.04701203498989344 -70.6764256559313
1188 -0.047147559374570845 -70.73439674638206 -0.04718309566378594 -70.72360875159508
1189 -0.04713375959545374 -70.78153050597751 -0.04730036463588476 -70.77090911623097
1190 -0.04712089132517576 -70.82865139730269 -0.04748386703431606 -70.81839298326528
1191 -0.047081086598336694 -70.87573248390103 -0.04736841842532158 -70.8657614016906
1192 -0.04709172789007425 -70.92282421179111 -0.04742468520998955 -70.9131860869006
1193 -0.04707394894212484 -70.96989816073324 -0.047285954281687734 -70.96047204118229
1194 -0.04701241850852966 -71.01691057924177 -0.0463914817199111 -71.0068635229022
1195 -0.0470779562368989 -71.06398853547867 -0.04491410236805678 -71.05177762527025
1196 -0.04719239193946123 -71.11118092741813 -0.04703577309846878 -71.09881339836872
1197 -0.04713548179715872 -71.15831640921529 -0.04740674700587988 -71.1462201453746
1198 -0.04714277982711792 -71.2054591890424 -0.04614259004592895 -71.19236273542053
1199 -0.04712213668972254 -71.25258132573212 -0.047130375169217587 -71.23949311058975
1200 -0.047178187780082224 -71.2997595135122 -0.04735220428556204 -71.28684531487531
1201 -0.04716189429163933 -71.34692140780383 -0.04629794955253601 -71.33314326442785
1202 -0.047167711146175864 -71.39408911895 -0.047592783346772194 -71.38073604777462
1203 -0.04716236423701048 -71.44125148318702 -0.0459239998832345 -71.42666004765785
1204 -0.047170766070485114 -71.4884222492575 -0.04752917140722275 -71.47418921906507
1205 -0.04711889736354351 -71.53554114662104 -0.04670923594385386 -71.52089845500892
1206 -0.04717092867940664 -71.58271207530045 -0.04561622925102711 -71.56651468425994
1207 -0.04721127953380346 -71.62992335483425 -0.047670848108828066 -71.61418553236877
1208 -0.047159367427229884 -71.67708272226147 -0.04612779896706343 -71.66031333133583
1209 -0.047202530317008495 -71.72428525257848 -0.04735242798924446 -71.70766575932507
1210 -0.047202525474131105 -71.77148777805262 -0.0460519565269351 -71.753717715852
1211 -0.04720834232866764 -71.81869612038129 -0.04720507338643074 -71.80092278923844
1212 -0.047328400798141955 -71.86602452117943 -0.04550990238785744 -71.8464326916263
1213 -0.04732257127761841 -71.91334709245704 -0.044928588718175885 -71.89136128034448
1214 -0.047425766661763194 -71.9607728591188 -0.04714853540062904 -71.9385098157451
1215 -0.047370823100209236 -72.00814368221901 -0.0484399339184165 -71.98694974966352
1216 -0.04728684686124325 -72.05543052908025 -0.04714782312512398 -72.03409757278865
1217 -0.04731667693704367 -72.1027472060173 -0.04548531360924244 -72.0795828863979
1218 -0.04736229386180639 -72.15010949987911 -0.04569475743919611 -72.1252776438371
1219 -0.04751012995839119 -72.1976196298375 -0.05240795072168112 -72.17768559455878
1220 -0.04721212945878506 -72.24483175929629 -0.04696139991283417 -72.22464699447161
1221 -0.04712182320654392 -72.29195358250283 -0.04664280395954847 -72.27128979843116
1222 -0.047058654762804505 -72.33901223726564 -0.04884639773517847 -72.32013619616633
1223 -0.04696640949696303 -72.3859786467626 -0.04718874599784613 -72.36732494216417
1224 -0.04695437997579575 -72.4329330267384 -0.04756830520927906 -72.41489324737346
1225 -0.04690826218575239 -72.47984128892415 -0.04652077164500952 -72.46141401901846
1226 -0.047117462195456025 -72.52695875111961 -0.04206590801477432 -72.50347992703324
1227 -0.04722215533256531 -72.57418090645217 -0.04649622030556202 -72.5499761473388
1228 -0.04723932929337025 -72.62142023574555 -0.04723188877105713 -72.59720803610985
1229 -0.04725322648882866 -72.66867346223438 -0.04709779880940914 -72.64430583491925
1230 -0.04722752310335636 -72.71590098533774 -0.048298307321965696 -72.69260414224122
1231 -0.04714056737720966 -72.76304155271495 -0.04689419753849507 -72.73949833977971
1232 -0.04714825209230185 -72.81018980480725 -0.04693436976522207 -72.78643270954494
1233 -0.04707177989184856 -72.8572615846991 -0.05060376394540071 -72.83703647349034
1234 -0.046991974115371704 -72.90425355881447 -0.04530534278601408 -72.88234181627635
1235 -0.047062510438263414 -72.95131606925274 -0.0480000389739871 -72.93034185525033
1236 -0.04698046278208494 -72.99829653203483 -0.04722722191363573 -72.97756907716396
1237 -0.047013571858406066 -73.04531010389323 -0.0469463225454092 -73.02451539970937
1238 -0.04698399100452662 -73.09229409489775 -0.046658656746149066 -73.07117405645552
1239 -0.04701080322265625 -73.13930489812041 -0.04732536505907774 -73.1184994215146
1240 -0.047020357102155685 -73.18632525522257 -0.04655366968363524 -73.16505309119823
1241 -0.047021903470158576 -73.23334715869272 -0.04704491216689348 -73.21209800336513
1242 -0.04699650686234236 -73.28034366555507 -0.046211929991841316 -73.25830993335697
1243 -0.04702771194279194 -73.32737137749785 -0.04670712742954493 -73.30501706078651
1244 -0.04708526954054833 -73.3744566470384 -0.04747873600572348 -73.35249579679224
1245 -0.04699446745216847 -73.42145111449057 -0.047023233585059644 -73.3995190303773
1246 -0.0470892833545804 -73.46854039784515 -0.04450265672057867 -73.44402168709789
1247 -0.04726259782910347 -73.51580299567425 -0.047258599661290646 -73.49128028675918
1248 -0.04705607667565346 -73.56285907234991 -0.04671067111194134 -73.53799095787112
1249 -0.04710789155215025 -73.60996696390205 -0.046753138117492196 -73.58474409598861
1250 -0.04717726688832045 -73.65714423079038 -0.049361317045986654 -73.6341054130346
1251 -0.046984372101724146 -73.7041286028921 -0.04578847158700228 -73.6798938846216
1252 -0.04698897525668144 -73.75111757814878 -0.04710586257278919 -73.7269997471944
1253 -0.046969239600002766 -73.79808681774878 -0.046491056494414804 -73.77349080368882
1254 -0.0471982816234231 -73.8452850993722 -0.04521835129708052 -73.8187091549859
1255 -0.047121083922684194 -73.8924061832949 -0.04739368297159672 -73.8661028379575
1256 -0.04710599146783352 -73.93951217476273 -0.04725462421774864 -73.91335746217524
1257 -0.04709116853773594 -73.98660334330046 -0.0464987576007843 -73.95985621977603
1258 -0.04707775060087442 -74.03368109390134 -0.04620038811117411 -74.0060566078872
1259 -0.047136889584362504 -74.0808179834857 -0.04872073698788881 -74.05477734487509
1260 -0.047095160000026226 -74.12791314348573 -0.04618662688881159 -74.1009639717639
1261 -0.047037935256958006 -74.17495107874268 -0.04764315467327833 -74.14860712643718
1262 -0.047024143673479554 -74.22197522241616 -0.04780157133936882 -74.19640869777655
1263 -0.047004128061234954 -74.2689793504774 -0.04778430592268705 -74.24419300369924
1264 -0.04706670474261045 -74.31604605522 -0.0480248712003231 -74.29221787489956
1265 -0.04689766876399517 -74.36294372398399 -0.04726625401526689 -74.33948412891483
1266 -0.04684777185320854 -74.4097914958372 -0.046655697375535966 -74.38613982629037
1267 -0.04688745308667421 -74.45667894892387 -0.04695184007287025 -74.43309166636324
1268 -0.04685696326196194 -74.50353591218582 -0.047316651605069635 -74.48040831796831
1269 -0.04693123232573271 -74.55046714451156 -0.049679158814251424 -74.53008747678257
1270 -0.046752514131367204 -74.59721965864293 -0.04711624532938004 -74.57720372211195
1271 -0.04666901864111424 -74.64388867728404 -0.047403295151889326 -74.62460701726384
1272 -0.04674167167395353 -74.690630348958 -0.046562754549086094 -74.67116977181293
1273 -0.04684467446058989 -74.73747502341858 -0.04874733779579401 -74.71991710960872
1274 -0.046630203165113925 -74.78410522658369 -0.04618917945772409 -74.76610628906644
1275 -0.046687351539731026 -74.83079257812342 -0.048099523223936555 -74.81420581229038
1276 -0.04663194250315428 -74.87742452062658 -0.046526073664426806 -74.8607318859548
1277 -0.04674881808459759 -74.92417333871117 -0.04507346842437983 -74.90580535437918
1278 -0.046707472577691075 -74.97088081128886 -0.04709067083895206 -74.95289602521814
1279 -0.04670021235942841 -75.01758102364829 -0.047422807291150094 -75.0003188325093
1280 -0.04667597897350788 -75.0642570026218 -0.046810859441757204 -75.04712969195106
1281 -0.04672506731003523 -75.11098206993184 -0.044966934435069564 -75.09209662638612
1282 -0.04684480763971806 -75.15782687757155 -0.043679225631058215 -75.13577585201718
1283 -0.046895815432071684 -75.20472269300362 -0.04686441607773304 -75.18264026809491
1284 -0.046909174509346487 -75.25163186751297 -0.04595935307443142 -75.22859962116935
1285 -0.04694231767207384 -75.29857418518505 -0.046070107445120814 -75.27466972861447
1286 -0.046957791410386564 -75.34553197659544 -0.046774416230618954 -75.32144414484509
1287 -0.04701498430222273 -75.39254696089766 -0.04949965700507164 -75.37094380185016
1288 -0.04688828233629465 -75.43943524323396 -0.04666286781430244 -75.41760666966447
1289 -0.046886071749031547 -75.48632131498299 -0.04680885709822178 -75.46441552676269
1290 -0.04682791139930487 -75.53314922638229 -0.04928499646484852 -75.51370052322754
1291 -0.046847842447459695 -75.57999706882975 -0.04728585798293352 -75.56098638121047
1292 -0.04682359546422958 -75.62682066429399 -0.04588115513324738 -75.60686753634371
1293 -0.046907101199030875 -75.67372776549301 -0.04672509804368019 -75.6535926343874
1294 -0.046874307282269004 -75.72060207277528 -0.047331728599965574 -75.70092436298737
1295 -0.04686861932277679 -75.76747069209806 -0.04635042101144791 -75.74727478399882
1296 -0.04686168860644102 -75.8143323807045 -0.047034145891666414 -75.79430892989049
1297 -0.046860366314649585 -75.86119274701915 -0.04472472500056028 -75.83903365489105
1298 -0.046958023123443125 -75.90815077014258 -0.04650920573621988 -75.88554286062727
1299 -0.04687814451754093 -75.95502891466012 -0.046533910930156706 -75.93207677155742
1300 -0.046933244541287424 -76.00196215920141 -0.047709041833877565 -75.9797858133913
1301 -0.04684451520442963 -76.04880667440584 -0.047394046746194365 -76.0271798601375
1302 -0.046921886317431924 -76.09572856072327 -0.04370928853750229 -76.070889148675
1303 -0.047063609957695006 -76.14279217068096 -0.04650356154888868 -76.11739271022388
1304 -0.046995575167238714 -76.18978774584821 -0.046943788044154645 -76.16433649826804
1305 -0.04702377077192068 -76.23681151662012 -0.04715019594877958 -76.21148669421682
1306 -0.04700061902403831 -76.28381213564415 -0.04716707915067673 -76.2586537733675
1307 -0.046971828863024714 -76.33078396450718 -0.04658803008496761 -76.30524180345246
1308 -0.04700877852737904 -76.37779274303456 -0.0478292740881443 -76.3530710775406
1309 -0.04695926569402218 -76.42475200872859 -0.04716309066861868 -76.40023416820922
1310 -0.04694165494292975 -76.47169366367152 -0.04698186740279198 -76.44721603561202
1311 -0.046980423107743266 -76.51867408677926 -0.04956285804510117 -76.49677889365712
1312 -0.046858614683151244 -76.5655327014624 -0.043677303940057755 -76.54045619759718
1313 -0.04696832224726677 -76.61250102370967 -0.04626142233610153 -76.58671761993328
1314 -0.046995694562792775 -76.65949671827246 -0.04748074375092983 -76.6341983636842
1315 -0.04696839805692434 -76.70646511632938 -0.0475257471203804 -76.68172411080458
1316 -0.04689323790371418 -76.7533583542331 -0.046585777401924135 -76.72830988820651
1317 -0.0469459667801857 -76.80030432101329 -0.048171376995742324 -76.77648126520225
1318 -0.046853716298937795 -76.84715803731223 -0.04766677003353834 -76.8241480352358
1319 -0.046872397512197496 -76.89403043482443 -0.04844759590923786 -76.87259563114503
1320 -0.046688240952789783 -76.94071867577722 -0.050555737875401976 -76.92315136902043
1321 -0.04650616217404604 -76.98722483795126 -0.046535170450806615 -76.96968653947124
1322 -0.046538753993809225 -77.03376359194507 -0.046400895528495315 -77.01608743499973
1323 -0.046558074094355105 -77.08032166603942 -0.04740248117595911 -77.0634899161757
1324 -0.046499706245958804 -77.12682137228538 -0.04674000013619661 -77.1102299163119
1325 -0.046604835242033 -77.17342620752741 -0.048894515819847585 -77.15912443213175
1326 -0.04639848321676254 -77.21982469074418 -0.04696401506662369 -77.20608844719837
1327 -0.04636864252388477 -77.26619333326806 -0.048630839213728905 -77.2547192864121
1328 -0.04631286971271038 -77.31250620298077 -0.046067106537520885 -77.30078639294962
1329 -0.046343809366226195 -77.35885001234699 -0.0457454701885581 -77.34653186313818
1330 -0.046346927806735036 -77.40519694015373 -0.04633980058133602 -77.39287166371952
1331 -0.046372455544769764 -77.4515693956985 -0.04480461180210114 -77.43767627552162
1332 -0.04646678362041712 -77.49803617931892 -0.04651338662952185 -77.48418966215115
1333 -0.04647461697459221 -77.54451079629351 -0.04649255461990833 -77.53068221677105
1334 -0.046525295451283456 -77.5910360917448 -0.046313682198524476 -77.57699589896959
1335 -0.046592994779348376 -77.63762908652414 -0.04789963997900486 -77.62489553894859
1336 -0.046470099687576295 -77.68409918621172 -0.04633660763502121 -77.67123214658362
1337 -0.04657499883323908 -77.73067418504496 -0.04817704241722822 -77.71940918900084
1338 -0.04643388036638498 -77.77710806541134 -0.04652978982776403 -77.7659389788286
1339 -0.04649752080440521 -77.82360558621575 -0.04706825837492943 -77.81300723720354
1340 -0.04645378217101097 -77.87005936838676 -0.046325246803462505 -77.859332484007
1341 -0.046466873958706856 -77.91652624234547 -0.046047556959092614 -77.9053800409661
1342 -0.046473835967481135 -77.96300007831294 -0.04556378833949566 -77.95094382930559
1343 -0.04652055576443672 -78.00952063407738 -0.046779529005289075 -77.99772335831088
1344 -0.046551909483969214 -78.05607254356134 -0.047056542709469795 -78.04477990102035
1345 -0.046495033986866476 -78.10256757754821 -0.04694545995444059 -78.09172536097479
1346 -0.04653828050941229 -78.14910585805762 -0.04761470519006252 -78.13934006616485
1347 -0.04653308168053627 -78.19563893973816 -0.04824253339320421 -78.18758259955806
1348 -0.046565685607492927 -78.24220462534565 -0.0457887165248394 -78.2333713160829
1349 -0.04655983801931143 -78.28876446336496 -0.045606796815991404 -78.27897811289888
1350 -0.046647625602781774 -78.33541208896774 -0.04643386472016573 -78.32541197761905
1351 -0.04667478129267692 -78.38208687026042 -0.04570193272083998 -78.3711139103399
1352 -0.046694917045533656 -78.42878178730595 -0.047240611538290976 -78.41835452187819
1353 -0.04673769865185022 -78.4755194859578 -0.047807983495295046 -78.46616250537348
1354 -0.0466446278616786 -78.52216411381949 -0.047205351293087006 -78.51336785666656
1355 -0.046644353121519086 -78.56880846694101 -0.0469002403318882 -78.56026809699846
1356 -0.04665329046547413 -78.61546175740648 -0.04836577121168375 -78.60863386821013
1357 -0.0465832456946373 -78.66204500310111 -0.04703910890966654 -78.6556729771198
1358 -0.04656171724200249 -78.70860672034311 -0.04578843824565411 -78.70146141536546
1359 -0.04663012567907572 -78.75523684602219 -0.047867335751652716 -78.7493287511171
1360 -0.046564613096416 -78.80180145911861 -0.04684343636035919 -78.79617218747747
1361 -0.04657242018729448 -78.8483738793059 -0.04618087895214558 -78.84235306642961
1362 -0.04661625549197197 -78.89499013479787 -0.04703064579516649 -78.88938371222477
1363 -0.046545249223709104 -78.94153538402158 -0.047281483002007005 -78.93666519522678
1364 -0.04657769408077002 -78.98811307810234 -0.04512320850044489 -78.98178840372722
1365 -0.04672962296754122 -79.03484270106989 -0.04712617862969637 -79.02891458235692
1366 -0.04674808662384748 -79.08159078769374 -0.04720130302011967 -79.07611588537704
1367 -0.04671289101243019 -79.12830367870617 -0.04795784335583449 -79.12407372873287
1368 -0.046661658212542534 -79.17496533691872 -0.047013133950531485 -79.1710868626834
1369 -0.046613911353051665 -79.22157924827177 -0.04609149992465973 -79.21717836260805
1370 -0.04667328204959631 -79.26825253032136 -0.04626161940395832 -79.26343998201202
1371 -0.04679451156407595 -79.31504704188544 -0.04666846171021462 -79.31010844372223
1372 -0.046712972410023215 -79.36176001429546 -0.046136891655623916 -79.35624533537785
1373 -0.046714202128350736 -79.40847421642381 -0.046808496676385404 -79.40305383205424
1374 -0.04672772791236639 -79.45520194433618 -0.04620766043663025 -79.44926149249088
1375 -0.046789992973208426 -79.50199193730938 -0.046245933324098584 -79.49550742581498
1376 -0.04684678837656975 -79.54883872568595 -0.04716845564544201 -79.54267588146043
1377 -0.04684146251529455 -79.59568018820124 -0.04785226471722126 -79.59052814617765
1378 -0.046756638772785665 -79.64243682697403 -0.04654047377407551 -79.63706861995172
1379 -0.04675410427153111 -79.68919093124556 -0.04730680920183659 -79.68437542915356
1380 -0.04677779786288738 -79.73596872910845 -0.04802118241786957 -79.73239661157143
1381 -0.046705322526395324 -79.78267405163484 -0.0470036206766963 -79.77940023224812
1382 -0.04668835010379553 -79.82936240173863 -0.04649295024573803 -79.82589318249386
1383 -0.046696527488529684 -79.87605892922717 -0.0468173062428832 -79.87271048873674
1384 -0.04674384575337172 -79.92280277498054 -0.04681241344660521 -79.91952290218335
1385 -0.046796641685068606 -79.9695994166656 -0.04842141158878803 -79.96794431377214
1386 -0.04661767166107893 -80.01621708832668 -0.048392980732023715 -80.01633729450415
1387 -0.04655041396617889 -80.06276750229286 -0.04777169842272997 -80.06410899292689
1388 -0.0465523760765791 -80.10931987836943 -0.04644543938338756 -80.11055443231028
1389 -0.046513252705335614 -80.15583313107477 -0.04657904636114836 -80.15713347867143
1390 -0.04660509470850229 -80.20243822578327 -0.048013826832175255 -80.2051473055036
1391 -0.04656522125005722 -80.24900344703333 -0.04598871544003487 -80.25113602094363
1392 -0.046580853126943114 -80.29558430016027 -0.04689889624714851 -80.29803491719078
1393 -0.04656864143908024 -80.34215294159935 -0.04650883246213198 -80.34454374965291
1394 -0.04662638455629349 -80.38877932615564 -0.04692685678601265 -80.39147060643893
1395 -0.0466032475233078 -80.43538257367895 -0.04633730947971344 -80.43780791591864
1396 -0.046613373793661594 -80.48199594747261 -0.04752844497561455 -80.48533636089425
1397 -0.04661919567734003 -80.52861514314995 -0.04665226005017757 -80.53198862094443
1398 -0.04664022531360388 -80.57525536846356 -0.04975656606256962 -80.581745187007
1399 -0.04654455240815878 -80.62179992087172 -0.047183208540081976 -80.62892839554708
1400 -0.0464388944208622 -80.66823881529258 -0.04609018098562956 -80.67501857653271
1401 -0.04651557803153992 -80.71475439332413 -0.04696888029575348 -80.72198745682846
1402 -0.04650383181869984 -80.76125822514283 -0.04753148946911097 -80.76951894629757
1403 -0.04643515720963478 -80.80769338235245 -0.04549334272742271 -80.81501228902499
1404 -0.04654677025973797 -80.85424015261219 -0.04901667926460505 -80.8640289682896
1405 -0.04650043211877346 -80.90074058473097 -0.047584014013409615 -80.91161298230301
1406 -0.04649357981979847 -80.94723416455076 -0.04657538365572691 -80.95818836595873
1407 -0.04651072584092617 -80.9937448903917 -0.04666444882750511 -81.00485281478623
1408 -0.04648201055824756 -81.04022690094995 -0.046493757516145706 -81.05134657230238
1409 -0.046525830216705796 -81.08675273116665 -0.04675489235669374 -81.09810146465907
1410 -0.04654578473418951 -81.13329851590085 -0.04726701360195875 -81.14536847826102
1411 -0.04650822188705206 -81.1798067377879 -0.04813489634543657 -81.19350337460645
1412 -0.04645643103867769 -81.22626316882658 -0.04712734408676624 -81.24063071869321
1413 -0.04639673661440611 -81.27265990544099 -0.05073067527264356 -81.29136139396586
1414 -0.04639688394963741 -81.31905678939063 -0.04559194352477789 -81.33695333749064
1415 -0.04642221964895725 -81.36547900903959 -0.04692247100174427 -81.38387580849239
1416 -0.04653507601469755 -81.41201408505428 -0.04286555889993906 -81.42674136739232
1417 -0.046573951840400696 -81.45858803689468 -0.04676928352564573 -81.47351065091797
1418 -0.0465994892641902 -81.50518752615888 -0.04638708159327507 -81.51989773251125
1419 -0.04658869579434395 -81.55177622195322 -0.046400724165141585 -81.56629845667639
1420 -0.046589736454188825 -81.59836595840741 -0.04679592996835709 -81.61309438664475
1421 -0.04665386378765106 -81.64501982219507 -0.047586425207555294 -81.6606808118523
1422 -0.04661887101829052 -81.69163869321336 -0.047205710969865325 -81.70788652282216
1423 -0.046510469540953635 -81.73814916275431 -0.046909650601446626 -81.75479617342361
1424 -0.04650122560560703 -81.78465038835992 -0.046149876341223715 -81.80094604976483
1425 -0.04653539713472128 -81.83118578549464 -0.0473106661811471 -81.84825671594598
1426 -0.04652874004095793 -81.8777145255356 -0.047268951684236525 -81.89552566763021
1427 -0.04651484284549952 -81.92422936838109 -0.04619322195649147 -81.9417188895867
1428 -0.04653674904257059 -81.97076611742366 -0.046518416702747346 -81.98823730628945
1429 -0.04651639834046364 -82.01728251576412 -0.04515754878520965 -82.03339485507466
1430 -0.04664223734289408 -82.06392475310702 -0.04651638865470886 -82.07991124372937
1431 -0.04663622304797173 -82.11056097615499 -0.04675669576972723 -82.1266679394991
1432 -0.046666025370359424 -82.15722700152534 -0.046695183403789996 -82.17336312290288
1433 -0.04672931730747223 -82.20395631883281 -0.0467990905046463 -82.22016221340753
1434 -0.046777280047535896 -82.25073359888034 -0.04742055963724852 -82.26758277304478
1435 -0.04674541912972927 -82.29747901801008 -0.04731066096574068 -82.31489343401051
1436 -0.04678567200899124 -82.34426469001907 -0.04629695601761341 -82.36119039002813
1437 -0.046766177751123905 -82.3910308677702 -0.04685702938586474 -82.40804741941399
1438 -0.04676637649536133 -82.43779724426555 -0.04767663162201643 -82.455724051036
1439 -0.0467590456828475 -82.4845562899484 -0.045414005592465403 -82.50113805662846
1440 -0.04681740030646324 -82.53137369025487 -0.04642829671502113 -82.54756635334348
1441 -0.04681231286376715 -82.57818600311863 -0.04648072887212038 -82.59404708221561
1442 -0.046844282373785975 -82.62503028549241 -0.046399824880063535 -82.64044690709568
1443 -0.04688656609505415 -82.67191685158747 -0.045731442607939245 -82.68617834970362
1444 -0.04688369892537594 -82.71880055051284 -0.04757124818861484 -82.73374959789224
1445 -0.04688494186848402 -82.76568549238132 -0.04926705118268728 -82.78301664907492
1446 -0.046687659434974195 -82.8123731518163 -0.04672585763037205 -82.8297425067053
1447 -0.04674232304096222 -82.85911547485726 -0.04661836959421635 -82.87636087629951
1448 -0.04679334405809641 -82.90590881891536 -0.047211349755525586 -82.92357222605504
1449 -0.04678856823593378 -82.9526973871513 -0.04412132930010557 -82.96769355535515
1450 -0.046729256957769395 -82.99942664410908 -0.04669643007218838 -83.01438998542734
1451 -0.046711355820298193 -83.04613799992937 -0.046648612804710866 -83.06103859823206
1452 -0.046727084740996364 -83.09286508467036 -0.04647596217691898 -83.10751456040897
1453 -0.046669709496200085 -83.13953479416656 -0.04807069581001997 -83.155585256219
1454 -0.046682657487690446 -83.18621745165426 -0.04651556685566902 -83.20210082307467
1455 -0.046757071651518343 -83.23297452330577 -0.045473484136164186 -83.24757430721084
1456 -0.04694816954433918 -83.2799226928501 -0.049341407231986524 -83.29691571444283
1457 -0.04663883987814188 -83.32656153272825 -0.04686482306569815 -83.34378053750854
1458 -0.046617187559604645 -83.37317872028785 -0.046009782887995246 -83.38979032039653
1459 -0.04663458969444036 -83.41981330998229 -0.04645625632256269 -83.43624657671909
1460 -0.04668919537216425 -83.46650250535446 -0.046613693609833716 -83.48286027032891
1461 -0.04671675786375999 -83.51321926321822 -0.046950736455619334 -83.52981100678453
1462 -0.04674684312194586 -83.55996610634017 -0.04810046646744013 -83.57791147325197
1463 -0.04662720821797848 -83.60659331455815 -0.04651827160269022 -83.62442974485467
1464 -0.04662386979907751 -83.65321718435723 -0.046837611496448515 -83.67126735635111
1465 -0.04661583546549082 -83.69983301982272 -0.0464715626090765 -83.71773891896018
1466 -0.04655968658626079 -83.74639270640898 -0.047967628575861454 -83.76570654753604
1467 -0.04658169634640217 -83.79297440275539 -0.04681891296058893 -83.81252546049663
1468 -0.04654947929084301 -83.83952388204624 -0.047155743837356566 -83.85968120433398
1469 -0.04655604604631662 -83.88607992809256 -0.04628478102385998 -83.90596598535784
1470 -0.046602245420217514 -83.93268217351277 -0.046908441185951236 -83.95287442654379
1471 -0.04658087976276874 -83.97926305327555 -0.0469300851225853 -83.99980451166637
1472 -0.04664942473173141 -84.02591247800727 -0.04728559385985136 -84.04709010552622
1473 -0.04662641398608684 -84.07253889199336 -0.04487421363592148 -84.09196431916214
1474 -0.04672415684908628 -84.11926304884244 -0.047565716318786144 -84.13953003548093
1475 -0.04666794259101152 -84.16593099143346 -0.046634753793478013 -84.18616478927441
1476 -0.04660246763378382 -84.21253345906725 -0.046271632239222524 -84.23243642151364
1477 -0.0467535886913538 -84.2592870477586 -0.04380722735077143 -84.27624364886441
1478 -0.04677707999944687 -84.30606412775805 -0.04674753975123167 -84.32299118861565
1479 -0.04676756598055363 -84.35283169373861 -0.04718388766050339 -84.37017507627615
1480 -0.04677176494151354 -84.39960345868012 -0.04719824474304914 -84.4173733210192
1481 -0.0467644490301609 -84.44636790771028 -0.04666628055274487 -84.46403960157194
1482 -0.0467560863122344 -84.49312399402251 -0.04684638325124979 -84.51088598482319
1483 -0.046748968213796614 -84.5398729622363 -0.04859553705900908 -84.5594815218822
1484 -0.04669764209538698 -84.58657060433168 -0.04697628580033779 -84.60645780768255
1485 -0.04665630217641592 -84.6332269065081 -0.0470307232812047 -84.65348853096376
1486 -0.04669080153107643 -84.67991770803917 -0.047059377282857896 -84.70054790824662
1487 -0.0466967897489667 -84.72661449778813 -0.048573540337383744 -84.749121448584
1488 -0.046598377823829654 -84.77321287561196 -0.04600694961845875 -84.79512839820246
1489 -0.046613136865198614 -84.81982601247717 -0.046957211755216124 -84.84208560995768
1490 -0.046653139591217044 -84.86647915206838 -0.04759336579591036 -84.88967897575358
1491 -0.046604377776384355 -84.91308352984477 -0.0472533393651247 -84.93693231511871
1492 -0.04658071231096983 -84.95966424215574 -0.04614510983228683 -84.98307742495099
1493 -0.04663738384842873 -85.00630162600417 -0.045748773589730264 -85.02882619854073
1494 -0.0466715544462204 -85.0529731804504 -0.046838033758103845 -85.07566423229883
1495 -0.04667975455522537 -85.09965293500562 -0.0470548938959837 -85.12271912619482
1496 -0.04734477270394564 -85.14699770770957 -0.06051667053252459 -85.18323579672735
1497 -0.04611026905477047 -85.19310797676434 -0.04587441124022007 -85.22911020796757
1498 -0.0461925782263279 -85.23930055499066 -0.04552684240043163 -85.274637050368
1499 -0.046182030253112315 -85.28548258524377 -0.045618214085698126 -85.32025526445369
1500 -0.04625923540443182 -85.3317418206482 -0.04579788018018007 -85.36605314463387
1501 -0.04629631452262402 -85.37803813517083 -0.04575891550630331 -85.41181206014016
1502 -0.04637863300740719 -85.42441676817823 -0.04727640450000763 -85.45908846464017
1503 -0.046288037486374375 -85.47070480566461 -0.04728950541466474 -85.50637797005484
1504 -0.046338877826929095 -85.51704368349154 -0.047972000949084756 -85.55434997100393
1505 -0.04632619507610798 -85.56336987856764 -0.04789225738495588 -85.60224222838889
1506 -0.04629421457648277 -85.60966409314412 -0.0465389933437109 -85.6487812217326
1507 -0.04627133179455996 -85.65593542493868 -0.04601611439138651 -85.694797336124
1508 -0.04633213561028242 -85.70226756054896 -0.04613798353821039 -85.74093531966221
1509 -0.04640559758991003 -85.74867315813887 -0.046722976677119735 -85.78765829633933
1510 -0.04633397571742535 -85.7950071338563 -0.0469355458393693 -85.8345938421787
1511 -0.046338264271616934 -85.84134539812791 -0.04607128109782934 -85.88066512327653
1512 -0.04639043193310499 -85.88773583006102 -0.04581808410584927 -85.92648320738238
1513 -0.0464641485363245 -85.93419997859735 -0.04638516679406166 -85.97286837417644
1514 -0.046508748829364774 -85.98070872742672 -0.04527793154120445 -86.01814630571765
1515 -0.046561533398926255 -86.02727026082565 -0.046405497379601 -86.06455180309725
1516 -0.04658960103988648 -86.07385986186553 -0.04665241222828627 -86.11120421532553
1517 -0.04663410764187574 -86.12049396950741 -0.04631772618740797 -86.15752194151294
1518 -0.04664394557476044 -86.16713791508217 -0.046422154270112516 -86.20394409578306
1519 -0.04665467999875546 -86.21379259508092 -0.04612162746489048 -86.25006572324794
1520 -0.046670781634747985 -86.26046337671566 -0.047957702353596685 -86.29802342560154
1521 -0.04666231777518988 -86.30712569449085 -0.044821977987885474 -86.34284540358942
1522 -0.046829751878976825 -86.35395544636982 -0.04511988013982773 -86.38796528372924
1523 -0.04680947680026293 -86.40076492317009 -0.04625223781913519 -86.43421752154838
1524 -0.04694702681154013 -86.44771194998162 -0.04776436723768711 -86.48198188878607
1525 -0.04696261398494243 -86.49467456396657 -0.047180686704814435 -86.52916257549089
1526 -0.046881667152047155 -86.54155623111862 -0.04733075723052025 -86.57649333272141
1527 -0.046928889118134975 -86.58848512023675 -0.04749034177511931 -86.62398367449653
1528 -0.04688557460904121 -86.63537069484579 -0.04664285983890295 -86.67062653433543
1529 -0.046861129626631734 -86.68223182447242 -0.04753794651478529 -86.7181644808502
1530 -0.04688402339816093 -86.72911584787059 -0.04701437018811703 -86.76517885103833
1531 -0.04700379148125648 -86.77611963935185 -0.050198307074606416 -86.81537715811294
1532 -0.04669451043009758 -86.82281414978195 -0.047303165309131145 -86.86268032342207
1533 -0.04664074294269085 -86.86945489272463 -0.04691059272736311 -86.90959091614943
1534 -0.046697223000228404 -86.91615211572486 -0.04648893624544144 -86.95607985239486
1535 -0.04671277441084385 -86.9628648901357 -0.047157265804708005 -87.00323711819958
1536 -0.04669037647545338 -87.00955526661116 -0.04668206200003624 -87.04991918019961
1537 -0.046718190610408786 -87.05627345722156 -0.04681284949183464 -87.09673202969144
1538 -0.04670717250555754 -87.10298062972713 -0.04662449080497026 -87.14335652049641
1539 -0.04674131404608488 -87.14972194377322 -0.047192591801285745 -87.1905491122977
1540 -0.046707607433199884 -87.19642955120642 -0.046525978855788706 -87.23707509115349
1541 -0.04673817828297615 -87.2431677294894 -0.046401087753474714 -87.28347617890697
1542 -0.04695214852690697 -87.29011987801631 -0.044047944247722626 -87.32752412315469
1543 -0.04690882787108421 -87.33702870588739 -0.04721296541392803 -87.37473708856862
1544 -0.046861099824309346 -87.3838898057117 -0.046188180707395075 -87.42092526927601
1545 -0.046899762190878394 -87.43078956790258 -0.04672210030257702 -87.46764736957859
1546 -0.046946394629776476 -87.47773596253235 -0.05114863999187946 -87.51879600957047
1547 -0.04677695464342833 -87.52451291717578 -0.04845676347613335 -87.5672527730466
1548 -0.04666379150003195 -87.57117670867582 -0.047189072519540784 -87.61444184556615
1549 -0.046667723916471004 -87.61784443259229 -0.04654970522969961 -87.66099155079584
1550 -0.04667350836098194 -87.66451794095327 -0.04647330269217491 -87.70746485348802
1551 -0.046695403009653094 -87.71121334396292 -0.0468584194779396 -87.75432327296596
1552 -0.04668586309999227 -87.75789920706292 -0.046629502810537814 -87.8009527757765
1553 -0.04670346174389124 -87.80460266880681 -0.04594624899327755 -87.84689902476977
1554 -0.04672410506755113 -87.85132677387436 -0.046813955530524254 -87.8937129803003
1555 -0.04674192070960999 -87.89806869458397 -0.04689003173261881 -87.94060301203291
1556 -0.046727966889739035 -87.9447966614737 -0.0459118727594614 -87.98651488479237
1557 -0.046783237531781194 -87.99157989900549 -0.04799602441489696 -88.03451090920727
1558 -0.04674969334155321 -88.03832959234704 -0.046786706708371636 -88.08129761591564
1559 -0.04675672426819801 -88.08508631661523 -0.046816310845315456 -88.12811392676096
1560 -0.04673069212585688 -88.1318170087411 -0.046751654148101805 -88.17486558090906
1561 -0.046702513471245766 -88.17851952221234 -0.046526143327355385 -88.22139172423641
1562 -0.04682162888348103 -88.22534115109582 -0.046336401253938675 -88.26772812549035
1563 -0.04673189613968134 -88.2720730472355 -0.04637888502329588 -88.31410701051365
1564 -0.046727097034454344 -88.31880014426994 -0.04701789990067482 -88.36112491041433
1565 -0.046771501563489436 -88.36557164583343 -0.046034771203994754 -88.40715968161832
1566 -0.046865038201212884 -88.41243668403465 -0.046592167019844054 -88.45375184863816
1567 -0.04677932672202587 -88.45921601075668 -0.04731787461787462 -88.50106972325604
1568 -0.04668909087777138 -88.50590510163445 -0.04683000929653645 -88.54789973255258
1569 -0.04671895354986191 -88.55262405518431 -0.047042491100728515 -88.5949422236533
1570 -0.046720725297927854 -88.59934478048224 -0.04673413354903459 -88.64167635720234
1571 -0.04673577230423689 -88.64608055278647 -0.04613673873245716 -88.6878130959348
1572 -0.046875443495810035 -88.69295599628228 -0.045693231374025346 -88.73350632730883
1573 -0.04691926520317793 -88.73987526148545 -0.048881222307682035 -88.78238754961652
1574 -0.04711974300444126 -88.7869950044899 -0.052250538393855094 -88.83463808801037
1575 -0.04646056666970253 -88.8334555711596 -0.04599747955799103 -88.88063556756836
1576 -0.04648888632655144 -88.87994445748616 -0.04727320782840252 -88.92790877539676
1577 -0.046482250653207303 -88.92642670813937 -0.04636537730693817 -88.9742741527037
1578 -0.04646522328257561 -88.97289193142196 -0.04627554379403591 -89.02054969649774
1579 -0.04649104624986648 -89.01938297767182 -0.046675180085003376 -89.06722487658274
1580 -0.046503284759819505 -89.06588626243165 -0.04642718527466059 -89.11365206185741
1581 -0.04657247718423605 -89.11245873961589 -0.04594489336013794 -89.15959695521755
1582 -0.04660466723144054 -89.15906340684732 -0.04740063436329365 -89.20699758958085
1583 -0.046544249355793 -89.20560765620311 -0.0466271748766303 -89.25362476445748
1584 -0.04661196880042553 -89.25221962500353 -0.04628994129598141 -89.29991470575347
1585 -0.04659808110445738 -89.298817706108 -0.04636752102524042 -89.34628222677871
1586 -0.046635504439473154 -89.34545321054748 -0.045455177500844005 -89.39173740427955
1587 -0.0466989804059267 -89.3921521909534 -0.04571951199322939 -89.43745691627278
1588 -0.04661468528211117 -89.4387668762355 -0.04661145694553852 -89.48406837321832
1589 -0.046625249274075034 -89.48539212550958 -0.04680605344474316 -89.53087442666306
1590 -0.04664048627018928 -89.53203261177977 -0.04691367987543345 -89.57778810653849
1591 -0.04666726216673851 -89.5786998739465 -0.046027437783777714 -89.62381554432227
1592 -0.046689659170806405 -89.62538953311731 -0.04685475099831819 -89.67067029532059
1593 -0.04668870531022549 -89.67207823842755 -0.04678723886609078 -89.71745753418668
1594 -0.04667544905096292 -89.71875368747851 -0.046433111652731895 -89.76389064583941
1595 -0.046767441742122176 -89.76552112922063 -0.047410938143730166 -89.81130158398314
1596 -0.046728473529219626 -89.81224960274984 -0.0470819566398859 -89.85838354062302
1597 -0.04662902019917965 -89.85887862294902 -0.04561163354665041 -89.90399517416968
1598 -0.04672919418662787 -89.90560781713565 -0.04652199801057577 -89.95051717218026
1599 -0.046767986565828326 -89.95237580370147 -0.04549978766590357 -89.99601695984616
1600 -0.046750329434871674 -89.99912613313634 -0.04681562911719084 -90.04283258896335
1601 -0.04683161340653896 -90.04595774654288 -0.048921439424157144 -90.09175402838751
1602 -0.04675967115908861 -90.09271741770198 -0.04508961942046881 -90.13684364780798
1603 -0.0467927211895585 -90.13951013889154 -0.04703009743243456 -90.18387374524042
1604 -0.04679019786417484 -90.1863003367557 -0.0473067170009017 -90.23118046224133
1605 -0.0467777531594038 -90.23307808991511 -0.04603613503277302 -90.2772165972741
1606 -0.04678867943584919 -90.27986676935096 -0.046584372967481615 -90.32380097024159
1607 -0.04682300947606564 -90.32668977882703 -0.0473036540672183 -90.37110462430881
1608 -0.04673926364630461 -90.37342904247333 -0.0469366418197751 -90.41804126612858
1609 -0.04682085681706667 -90.4202498992904 -0.04755204413086176 -90.46559331025945
1610 -0.04673697557300329 -90.4669868748634 -0.04606355931609869 -90.51165686957555
1611 -0.04679660629481077 -90.5137834811582 -0.04746560230851173 -90.55912247188405
1612 -0.04682173877954483 -90.56060521993774 -0.046285155974328515 -90.60540762785838
1613 -0.0468012485653162 -90.60740646850306 -0.0464549021795392 -90.65186253003792
1614 -0.04678988102823496 -90.65419634953129 -0.04641642589122057 -90.69827895592914
1615 -0.04674788992851973 -90.70094423945982 -0.04660552330315113 -90.7448844792323
1616 -0.04686810746788979 -90.7478123469277 -0.04852938540279865 -90.7934138646351
1617 -0.04683735854923725 -90.79464970547694 -0.04423442166298628 -90.83764828629809
1618 -0.04690936785191298 -90.84155907332885 -0.04511663839221001 -90.8827649246903
1619 -0.046962284855544566 -90.88852135818439 -0.0475629597902298 -90.93032788448053
1620 -0.04696558006107807 -90.93548693824548 -0.04755002409219742 -90.97787790857274
1621 -0.046908157505095006 -90.98239509575058 -0.046165041998028754 -91.02404295057076
1622 -0.04699958693236113 -91.02939468268293 -0.045907340757548806 -91.06995029132831
1623 -0.04702135734260082 -91.07641604002553 -0.04747200403362513 -91.11742229536193
1624 -0.04698881544172764 -91.12340485546726 -0.04663403499871492 -91.16405633036065
1625 -0.046976894699037076 -91.1703817501663 -0.04736883919686079 -91.21142516955751
1626 -0.046950049325823785 -91.21733179949213 -0.044482276402413846 -91.25590744595993
1627 -0.047031679190695286 -91.26436347868282 -0.04565613530576229 -91.3015635812657
1628 -0.04713510330766439 -91.31149858199049 -0.04792227651923895 -91.34948585778494
1629 -0.04711967501789331 -91.35861825700839 -0.046378417313098906 -91.39586427509803
1630 -0.04716112893074751 -91.40577938593914 -0.04597912132740021 -91.44184339642544
1631 -0.04715336505323649 -91.45293275099237 -0.04642066229134798 -91.4882640587168
1632 -0.04719900283962488 -91.500131753832 -0.04626735635101795 -91.53453141506782
1633 -0.04719094932079315 -91.54732270315279 -0.047139597684144975 -91.58167101275197
1634 -0.04715204406529665 -91.59447474721809 -0.04361153710633516 -91.6252825498583
1635 -0.047397978231310846 -91.6418727254494 -0.04950228743255138 -91.67478483729084
1636 -0.047187698818743226 -91.68906042426815 -0.04643326699733734 -91.72121810428818
1637 -0.04724956341087818 -91.73630998767902 -0.04757002871483564 -91.76878813300301
1638 -0.04720148462802172 -91.78351147230704 -0.04701666068285704 -91.81580479368587
1639 -0.047201689891517164 -91.83071316219856 -0.04706880319863558 -91.86287359688451
1640 -0.04719699751585722 -91.87791015971442 -0.04733043052256107 -91.91020402740708
1641 -0.047176781482994555 -91.9250869411974 -0.047914165444672106 -91.95811819285174
1642 -0.04708416927605867 -91.97217111047347 -0.04757461808621884 -92.00569281093796
1643 -0.04702921733260155 -92.01920032780608 -0.047020965814590455 -92.05271377675255
1644 -0.047015241160988805 -92.06621556896707 -0.04745106268674135 -92.1001648394393
1645 -0.04700847044587135 -92.11322403941294 -0.046956622041761875 -92.14712146148106
1646 -0.047057252004742624 -92.16028129141769 -0.04880280531942845 -92.19592426680049
1647 -0.047034733928740025 -92.20731602534643 -0.046753999404609205 -92.2426782662051
1648 -0.047037428431212905 -92.25435345377764 -0.04734888561069965 -92.2900271518158
1649 -0.04700343646109104 -92.30135689023874 -0.046876536682248116 -92.33690368849805
1650 -0.04697441440075636 -92.34833130463949 -0.046951429545879365 -92.38385511804394
1651 -0.046976379491388796 -92.39530768413087 -0.0460984006524086 -92.42995351869635
1652 -0.04700958989560604 -92.44231727402648 -0.04691178724169731 -92.47686530593805
1653 -0.04706690274178982 -92.48938417676827 -0.04978381041437387 -92.52664911635242
1654 -0.0468794196844101 -92.53626359645268 -0.04715536292642355 -92.57380447927883
1655 -0.04686094354838133 -92.58312454000107 -0.0468193443492055 -92.62062382362804
1656 -0.04683828130364418 -92.62996282130472 -0.046893578954041004 -92.66751740258208
1657 -0.04685702379792929 -92.67681984510264 -0.04833489675074816 -92.71585229933282
1658 -0.04678115099668503 -92.72360099609932 -0.04827327039092779 -92.76412556972375
1659 -0.04671680927276611 -92.77031780537209 -0.046499996818602084 -92.81062556654234
1660 -0.046751979365944864 -92.81706978473804 -0.04692960735410452 -92.85755517389644
1661 -0.04671659525483847 -92.86378637999287 -0.04848784152418375 -92.90604301542062
1662 -0.04673196282237768 -92.91051834281525 -0.04627176281064749 -92.95231477823127
1663 -0.04673355668783188 -92.95725189950308 -0.04731713477522135 -92.9996319130065
1664 -0.04665705617517233 -93.00390895567826 -0.04578367695212364 -93.04541558995862
1665 -0.04675978906452656 -93.05066874474278 -0.047534551657736304 -93.09295014161636
1666 -0.04675454366952181 -93.0974232884123 -0.047013652138412 -93.13996379375477
1667 -0.046726237796247 -93.14414952620855 -0.04686534665524959 -93.18682914041003
1668 -0.046781088970601556 -93.19093061517916 -0.04737812671810389 -93.23420726712813
1669 -0.04674660377204418 -93.2376772189512 -0.04772061910480261 -93.28192788623294
1670 -0.04667430445551872 -93.28435152340673 -0.04611256923526526 -93.3280404554682
1671 -0.04667372535914183 -93.33102524876587 -0.04764682482928038 -93.37568728029748
1672 -0.04665017947554588 -93.37767542824142 -0.04582422189414501 -93.42151150219163
1673 -0.046674787253141406 -93.42435021549456 -0.04777633473277092 -93.46928783692441
1674 -0.04669145159423351 -93.47104166708878 -0.048538021929562095 -93.51782585885397
1675 -0.04656393714249134 -93.51760560423128 -0.047791929356753825 -93.56561778821072
1676 -0.04653216190636158 -93.56413776613763 -0.04597282167524099 -93.61159060988595
1677 -0.04661654811352491 -93.61075431425115 -0.04685661867260933 -93.65844722855856
1678 -0.04659799113869667 -93.65735230538985 -0.04637121129781008 -93.70481843985637
1679 -0.0466610187664628 -93.7040133241563 -0.04647944290190935 -93.75129788275828
1680 -0.04669122695922852 -93.75070455111553 -0.0480837844312191 -93.7993816671895
1681 -0.046637171506881715 -93.79734172262242 -0.047953104972839354 -93.84733477216233
1682 -0.04682079181075096 -93.84416251443317 -0.041180483810603616 -93.88851525597293
1683 -0.046803226694464684 -93.89096574112763 -0.047098212875425816 -93.93561346884836
1684 -0.04678376019001007 -93.93774950131764 -0.046686634235084054 -93.98230010308345
1685 -0.04679698348045349 -93.98454648479809 -0.04746088143438101 -94.02976098451782
1686 -0.046802911534905435 -94.031349396333 -0.047370231710374355 -94.0771312162282
1687 -0.046847596578299996 -94.0781969929113 -0.048973302356898785 -94.1261045185851
1688 -0.04665048364549875 -94.1248474765568 -0.04806836564093828 -94.17417288422604
1689 -0.04663502760231495 -94.17148250415912 -0.04702202342450619 -94.22119490765054
1690 -0.04666529111564159 -94.21814779527476 -0.047101191431283954 -94.26829609908182
1691 -0.04666971005499363 -94.26481750532976 -0.04609557148069143 -94.31439167056251
1692 -0.04668099153786898 -94.31149849686763 -0.04854231961071491 -94.36293399017323
1693 -0.04667757488787174 -94.3581760717555 -0.052595982886850835 -94.41552997306009
1694 -0.0463913643732667 -94.40456743612876 -0.046310240775346755 -94.46184021383543
1695 -0.0463856503367424 -94.4509530864655 -0.04515445828437805 -94.5069946721198
1696 -0.046486787311732766 -94.49743987377724 -0.04620053432881832 -94.55319520644862
1697 -0.046489997580647466 -94.54392987135789 -0.0461031224578619 -94.59929832890649
1698 -0.04653498791158199 -94.59046485926947 -0.046634957380592826 -94.64593328628708
1699 -0.046584028750658035 -94.63704888802013 -0.04528740830719471 -94.69122069459426
1700 -0.04663871675729751 -94.68368760477743 -0.046345795318484304 -94.73756648991275
1701 -0.046714516915380956 -94.73040212169282 -0.04624327048659325 -94.78380976039935
1702 -0.046707798913121226 -94.77710992060594 -0.04725734069943428 -94.83106710109878
1703 -0.04670756161212921 -94.82381748221806 -0.046435514092445375 -94.87750261519123
1704 -0.046703101322054866 -94.87052058354011 -0.04621073231101036 -94.92371334750224
1705 -0.046737789176404476 -94.91725837271652 -0.04743928276002407 -94.97115263026227
1706 -0.04674611818045378 -94.96400449089697 -0.046618823707103726 -95.01777145396937
1707 -0.04681394267827273 -95.01081843357524 -0.04589252583682537 -95.0636639798062
1708 -0.04670241381973028 -95.05752084739497 -0.04601580481976271 -95.10967978462595
1709 -0.04678544346243143 -95.1043062908574 -0.04585848525166512 -95.15553826987762
1710 -0.0469258438795805 -95.15123213473697 -0.04857276808470488 -95.20411103796233
1711 -0.04672512784600258 -95.19795726258297 -0.046284166909754274 -95.25039520487209
1712 -0.046797177754342556 -95.24475444033732 -0.04764757119119167 -95.29804277606328
1713 -0.04674452729523182 -95.29149896763255 -0.047496019303798674 -95.34553879536708
1714 -0.04667986668646336 -95.33817883431901 -0.04747223202139139 -95.39301102738847
1715 -0.046656667813658716 -95.38483550213267 -0.046484550647437575 -95.4394955780359
1716 -0.046676217764616015 -95.43151171989729 -0.04814738500863314 -95.48764296304454
1717 -0.04666349086910486 -95.4781752107664 -0.0466952171176672 -95.53433818016221
1718 -0.0467177614569664 -95.52489297222336 -0.0484046071767807 -95.58274278733899
1719 -0.04661973975598812 -95.57151271197934 -0.04691988751292229 -95.62966267485191
1720 -0.04662156626582146 -95.61813427824517 -0.04689322859048843 -95.6765559034424
1721 -0.046621640026569364 -95.66475591827174 -0.04630618412047625 -95.72286208756289
1722 -0.04663844723254442 -95.71139436550428 -0.04709448777139187 -95.76995657533428
1723 -0.04661026652902365 -95.7580046320333 -0.04668760690838099 -95.81664418224265
1724 -0.04664415474981069 -95.80464878678312 -0.047178152948617935 -95.86382233519127
1725 -0.04665830638259649 -95.85130709316572 -0.047422824800014494 -95.91124515999128
1726 -0.04660595245659351 -95.8979130456223 -0.04775177668780088 -95.95899693667909
1727 -0.046521886438131335 -95.94443493206043 -0.04834331851452589 -96.00734025519361
1728 -0.04655301738530397 -95.99098794944574 -0.04721067417412996 -96.05455092936774
1729 -0.046584090776741506 -96.03757204022249 -0.047422119230031964 -96.10197304859777
1730 -0.04651368781924248 -96.08408572804173 -0.046583638340234754 -96.14855668693801
1731 -0.04658845942467451 -96.1306741874664 -0.050399174354970454 -96.19895586129297
1732 -0.046592225320637226 -96.17726641278703 -0.04745738301426172 -96.24641324430723
1733 -0.04641357678920031 -96.22367998957624 -0.045768271386623385 -96.29218151569385
1734 -0.04648228120058775 -96.27016227077682 -0.046090267971158026 -96.33827178366501
1735 -0.04649263210594654 -96.31665490288277 -0.04764508586376905 -96.38591686952877
1736 -0.046511140465736386 -96.36316604334851 -0.04674142487347126 -96.43265829440224
1737 -0.04654133915901184 -96.40970738250752 -0.04603701885789633 -96.47869531326015
1738 -0.0465712046250701 -96.45627858713259 -0.04657641351222992 -96.52527172677237
1739 -0.046599924005568026 -96.50287851113815 -0.0473627507686615 -96.57263447754103
1740 -0.04658172279596329 -96.54946023393411 -0.04617291558533907 -96.61880739312637
1741 -0.046628568693995474 -96.5960888026281 -0.04457020554691553 -96.66337759867329
1742 -0.04668136276304722 -96.64277016539116 -0.04524931591004133 -96.70862691458333
1743 -0.04675557781010866 -96.68952574320126 -0.04856252949684858 -96.75718944408018
1744 -0.0466823473572731 -96.73620809055853 -0.046680901944637296 -96.80387034602482
1745 -0.04671568870544433 -96.78292377926398 -0.04718659557402134 -96.85105694159884
1746 -0.046691895090043546 -96.82961567435403 -0.04696507528424263 -96.89802201688309
1747 -0.04670512601733208 -96.87632080037136 -0.04718046337366104 -96.94520248025675
1748 -0.04671510644257069 -96.92303590681394 -0.04687694068998098 -96.99207942094674
1749 -0.04677352923899889 -96.96980943605294 -0.047972191125154495 -97.04005161207189
1750 -0.04659591428935528 -97.0164053503423 -0.04631739668548107 -97.08636900875737
1751 -0.046607856452465055 -97.06301320679476 -0.04709977600723505 -97.1334687847646
1752 -0.046621492318809035 -97.10963469911357 -0.047575931251049045 -97.18104471601565
1753 -0.04657436944544315 -97.15620906855901 -0.04636457283049822 -97.22740928884615
1754 -0.046605353616178034 -97.20281442217518 -0.047324291057884695 -97.27473357990404
1755 -0.0465991897508502 -97.24941361192603 -0.045974313467741015 -97.32070789337178
1756 -0.04657207280397415 -97.29598568473 -0.04602562692016363 -97.36673352029194
1757 -0.04663211926817894 -97.34261780399818 -0.04684750400483608 -97.41358102429678
1758 -0.04664146676659584 -97.38925927076478 -0.046913643181324 -97.4604946674781
1759 -0.04666573088616133 -97.43592500165094 -0.046117759123444554 -97.50661242660155
1760 -0.04674108400940895 -97.48266608566036 -0.04575505293905735 -97.5523674795406
1761 -0.04671285841614008 -97.5293789440765 -0.04849579557776451 -97.60086327511837
1762 -0.0467118926346302 -97.57609083671113 -0.0462327815592289 -97.6470960566776
1763 -0.046760456077754496 -97.62285129278888 -0.04610847160220146 -97.6932045282798
1764 -0.04675970058888197 -97.66961099337776 -0.048743067495524886 -97.74194759577531
1765 -0.046752465330064295 -97.71636345870782 -0.04417466428130865 -97.78612226005663
1766 -0.04688641894608736 -97.7632498776539 -0.047205152735114095 -97.83332741279175
1767 -0.046866854280233385 -97.81011673193414 -0.046854378655552864 -97.8801817914473
1768 -0.04685394018888474 -97.85697067212303 -0.04650877006351948 -97.92669056151082
1769 -0.04686860330402851 -97.90383927542706 -0.04631588477641344 -97.97300644628724
1770 -0.04688595812767744 -97.95072523355473 -0.045660470984876154 -98.01866691727211
1771 -0.04696286525577307 -97.99768809881051 -0.04720253329724074 -98.06586945056935
1772 -0.04698077943176031 -98.04466887824228 -0.04738942943513393 -98.11325888000448
1773 -0.04709166549146175 -98.09176054373374 -0.04411929454654455 -98.15737817455103
1774 -0.04726372547447681 -98.13902426920822 -0.05064897984266281 -98.20802715439369
1775 -0.04701207634061575 -98.18603634554884 -0.04664080664515495 -98.25466796103885
1776 -0.04703049287199974 -98.23306683842084 -0.04694581758230924 -98.30161377862116
1777 -0.04701909366995096 -98.28008593209078 -0.04638399314135313 -98.34799777176251
1778 -0.04702957533299923 -98.32711550742378 -0.04728404525667429 -98.39528181701918
1779 -0.047032535262405875 -98.37414804268619 -0.04722587820142508 -98.44250769522061
1780 -0.047016936168074605 -98.42116497885426 -0.047341234609484674 -98.4898489298301
1781 -0.04695799853652716 -98.46812297739079 -0.04702682197093964 -98.53687575180105
1782 -0.04696923978626728 -98.51509221717706 -0.047193642146885394 -98.58406939394793
1783 -0.04693821147084236 -98.5620304286479 -0.046961020678281784 -98.63103041462621
1784 -0.04687297102063894 -98.60890339966853 -0.046736052446067336 -98.67776646707227
1785 -0.046912023797631264 -98.65581542346617 -0.047539754025638106 -98.72530622109791
1786 -0.046861859038472176 -98.70267728250464 -0.04603118747472763 -98.77133740857263
1787 -0.04698599893599749 -98.74966328144063 -0.04582621492445469 -98.8171636234971
1788 -0.04702459424734116 -98.79668787568798 -0.04775125738233328 -98.86491488087943
1789 -0.046936788223683835 -98.84362466391167 -0.046571348793804646 -98.91148622967323
1790 -0.04696948826313019 -98.8905941521748 -0.04726538602262735 -98.95875161569586
1791 -0.046974394284188745 -98.93756854645899 -0.0467719865962863 -99.00552360229214
1792 -0.046950497291982175 -98.98451904375098 -0.046885186806321144 -99.05240878909846
1793 -0.04702039789408445 -99.03153944164507 -0.046463653445243835 -99.09887244254371
1794 -0.046975770965218544 -99.07851521261028 -0.046359730325639247 -99.14523217286934
1795 -0.04696419592946768 -99.12547940853975 -0.0476291699334979 -99.19286134280284
1796 -0.04697740972042084 -99.17245681826017 -0.047277608700096604 -99.24013895150294
1797 -0.04697813577950001 -99.21943495403967 -0.046956448815763 -99.2870954003187
1798 -0.0469703022390604 -99.26640525627873 -0.046645832061767575 -99.33374123238048
1799 -0.04701425265520811 -99.31341950893393 -0.04696760103106499 -99.38070883341155
1800 -0.04690040946006775 -99.360319918394 -0.047234198078513145 -99.42794303149006
1801 -0.04692432601004839 -99.40724424440404 -0.04705546461045742 -99.47499849610051
1802 -0.04690326768904925 -99.45414751209309 -0.04662307631224394 -99.52162157241276
1803 -0.04689420200884342 -99.50104171410193 -0.04703234247863293 -99.56865391489139
1804 -0.04690776728093624 -99.54794948138287 -0.04777803253382444 -99.61643194742521
1805 -0.04686585646122694 -99.5948153378441 -0.04688569381833076 -99.66331764124354
1806 -0.04687884822487831 -99.64169418606897 -0.04646154288202524 -99.70977918412557
1807 -0.046971372328698635 -99.68866555839767 -0.04839083533734083 -99.75817001946291
1808 -0.04684972520917654 -99.73551528360684 -0.045002774335443974 -99.80317279379835
1809 -0.04697443097829819 -99.78248971458514 -0.049386695772409436 -99.85255948957077
1810 -0.04685392994433642 -99.82934364452947 -0.04476355984807014 -99.89732304941883
1811 -0.0468882841989398 -99.87623192872842 -0.048350751586258414 -99.94567380100509
1812 -0.04683121219277382 -99.92306314092119 -0.04631552398204804 -99.99198932498713
1813 -0.046876631677150726 -99.96993977259834 -0.04668412171304226 -100.03867344670017
1814 -0.04687289353460074 -100.01681266613294 -0.045602735318243506 -100.08427618201841
1815 -0.04690514709800482 -100.06371781323094 -0.044306964799761775 -100.12858314681817
1816 -0.04717860706150532 -100.11089642029245 -0.04766518771648407 -100.17624833453466
1817 -0.047136918641626835 -100.15803333893408 -0.046805004216730596 -100.2230533387514
1818 -0.04713583812117576 -100.20516917705525 -0.04711943827569485 -100.2701727770271
1819 -0.047110557183623315 -100.25227973423888 -0.04686653316020965 -100.31703931018731
1820 -0.04713244009763003 -100.29941217433651 -0.047255048900842665 -100.36429435908815
1821 -0.04710959978401661 -100.34652177412053 -0.04720520284026861 -100.41149956192842
1822 -0.04707412626594305 -100.39359590038647 -0.04702714141458273 -100.45852670334301
1823 -0.04710361715406179 -100.44069951754054 -0.047908117063343525 -100.50643482040635
1824 -0.04700409062206745 -100.4877036081626 -0.047688339836895466 -100.55412316024325
1825 -0.0469598414376378 -100.53466344960025 -0.04633111618459225 -100.60045427642784
1826 -0.04694400150328874 -100.58160745110354 -0.045327520556747915 -100.6457817969846
1827 -0.047094395570456984 -100.62870184667399 -0.04571794793009758 -100.6914997449147
1828 -0.047125855647027495 -100.67582770232102 -0.046366007253527644 -100.73786575216822
1829 -0.047116808220744134 -100.72294451054177 -0.04938020147383213 -100.78724595364206
1830 -0.04704190585762262 -100.76998641639939 -0.04712066296488047 -100.83436661660694
1831 -0.046972346119582654 -100.81695876251898 -0.0491919020190835 -100.88355851862603
1832 -0.04677176903933287 -100.86373053155832 -0.04617129899561405 -100.92972981762165
1833 -0.046881679072976114 -100.9106122106313 -0.04630985651165247 -100.9760396741333
1834 -0.04688654858618975 -100.95749875921749 -0.04702389016747475 -101.02306356430078
1835 -0.04685995616018772 -101.00435871537768 -0.04716546349227428 -101.07022902779306
1836 -0.046875767223536965 -101.05123448260122 -0.048171309754252434 -101.11840033754731
1837 -0.04685758259147406 -101.09809206519269 -0.04742319528013468 -101.16582353282745
1838 -0.0470260813832283 -101.14511814657591 -0.04503989405930042 -101.21086342688675
1839 -0.04711523354053497 -101.19223338011645 -0.04988468158990145 -101.26074810847665
1840 -0.04664514735341072 -101.23887852746986 -0.04710235744714737 -101.30785046592379
1841 -0.0465863510966301 -101.2854648785665 -0.04571118056774139 -101.35356164649153
1842 -0.04669380895793438 -101.33215868752444 -0.046670594997704026 -101.40023224148923
1843 -0.04668930247426033 -101.3788479899987 -0.0483954519033432 -101.44862769339258
1844 -0.04662321247160435 -101.4254712024703 -0.04676129203289747 -101.49538898542548
1845 -0.04662162978202104 -101.47209283225233 -0.045448535680770875 -101.54083752110625
1846 -0.04672714248299599 -101.51881997473532 -0.0470021003857255 -101.58783962149198
1847 -0.04671616833657026 -101.5655361430719 -0.046774206683039665 -101.63461382817502
1848 -0.046735754050314424 -101.61227189712221 -0.045992476493120195 -101.68060630466815
1849 -0.04676570426672697 -101.65903760138895 -0.04588439743965864 -101.72649070210781
1850 -0.04682804178446531 -101.70586564317341 -0.0467129135504365 -101.77320361565825
1851 -0.04678439628332853 -101.75265003945674 -0.04634327497333288 -101.81954689063159
1852 -0.04684252981096506 -101.7994925692677 -0.043889598548412324 -101.86343648918
1853 -0.04694605339318514 -101.84643862266088 -0.0473636532202363 -101.91080014240023
1854 -0.046957913972437385 -101.89339653663332 -0.045438040792942044 -101.95623818319318
1855 -0.04691632613539696 -101.94031286276872 -0.046973385475575925 -102.00321156866876
1856 -0.04692031163722277 -101.98723317440594 -0.04639920126646757 -102.04961076993523
1857 -0.04690507631748915 -102.03413825072343 -0.04682381525635719 -102.09643458519159
1858 -0.046890972182154655 -102.08102922290558 -0.0466984361410141 -102.1431330213326
1859 -0.046886409446597097 -102.12791563235218 -0.04656379371881485 -102.18969681505142
1860 -0.04693637490272522 -102.17485200725491 -0.046487287431955335 -102.23618410248338
1861 -0.04693060554563999 -102.22178261280055 -0.04674401022493839 -102.28292811270832
1862 -0.04690132346004248 -102.2686839362606 -0.04721714872866869 -102.33014526143698
1863 -0.046953336149454114 -102.31563727241006 -0.04652593862265349 -102.37667120005963
1864 -0.04693115334957838 -102.36256842575963 -0.04678670763969421 -102.42345790769933
1865 -0.04690324682742357 -102.40947167258706 -0.04551878180354833 -102.46897668950288
1866 -0.04698836114257574 -102.45646003372964 -0.0467170637100935 -102.51569375321297
1867 -0.04698273502290249 -102.50344276875255 -0.04895925465971231 -102.56465300787268
1868 -0.04689784981310367 -102.55034061856566 -0.04638708606362343 -102.6110400939363
1869 -0.04698769096285105 -102.5973283095285 -0.047952390648424624 -102.65899248458472
1870 -0.046747812628746034 -102.64407612215726 -0.04627256765961647 -102.70526505224433
1871 -0.04679861236363649 -102.69087473452089 -0.04727115146815777 -102.75253620371248
1872 -0.04679635223001242 -102.73767108675091 -0.04687582291662693 -102.79941202662911
1873 -0.04679031930863857 -102.78446140605955 -0.04707411639392376 -102.84648614302304
1874 -0.04677866417914629 -102.83124007023869 -0.046248229779303075 -102.89273437280235
1875 -0.04678958337754011 -102.87802965361624 -0.04660825990140438 -102.93934263270376
1876 -0.046815060824155805 -102.9248447144404 -0.04718662910163403 -102.98652926180539
1877 -0.046745540015399455 -102.97159025445579 -0.04756832215934992 -103.03409758396474
1878 -0.046733677946031095 -103.01832393240183 -0.04756880570203066 -103.08166638966676
1879 -0.04675071090459824 -103.06507464330643 -0.04688639007508755 -103.12855277974185
1880 -0.04673238694667816 -103.1118070302531 -0.04635743498802185 -103.17491021472988
1881 -0.04677227213978767 -103.1585793023929 -0.04740338940173387 -103.22231360413161
1882 -0.046743568032979965 -103.20532287042587 -0.04636754728853702 -103.26868115142015
1883 -0.04673948232084513 -103.25206235274672 -0.046014674194157126 -103.31469582561431
1884 -0.046785262785851954 -103.29884761553257 -0.047001560032367704 -103.36169738564668
1885 -0.04682367872446776 -103.34567129425703 -0.046540237963199615 -103.40823762360988
1886 -0.04678110163658857 -103.39245239589361 -0.04772028028964996 -103.45595790389953
1887 -0.04675747975707054 -103.43920987565069 -0.04990245997905731 -103.50586036387858
1888 -0.04663047920912504 -103.48584035485982 -0.04670037943869829 -103.55256074331729
1889 -0.046674668230116366 -103.53251502308993 -0.04560841470956802 -103.59816915802685
1890 -0.046779869683086873 -103.57929489277302 -0.04799555372446775 -103.64616471175131
1891 -0.04667305033653975 -103.62596794310956 -0.04619752354919911 -103.69236223530051
1892 -0.04665948282927275 -103.67262742593883 -0.04712864700704813 -103.73949088230755
1893 -0.04661295227706432 -103.71924037821589 -0.04600758198648691 -103.78549846429404
1894 -0.0466872813180089 -103.7659276595339 -0.04783421922475099 -103.83333268351879
1895 -0.04662956763058901 -103.81255722716449 -0.045183573849499226 -103.87851625736829
1896 -0.0467485211789608 -103.85930574834344 -0.044846828654408456 -103.9233630860227
1897 -0.04680419750511646 -103.90610994584856 -0.047345913201570514 -103.97070899922427
1898 -0.04679493214935064 -103.95290487799791 -0.04976908471435308 -104.02047808393863
1899 -0.04670187942683697 -103.99960675742474 -0.04649639818817377 -104.0669744821268
1900 -0.046816174313426016 -104.04642293173816 -0.048384308069944384 -104.11535879019674
1901 -0.04677885379642248 -104.09320178553459 -0.046828451566398144 -104.16218724176314
1902 -0.04675032198429108 -104.13995210751888 -0.0470331022515893 -104.20922034401472
1903 -0.04681020434945822 -104.18676231186834 -0.04564817771315575 -104.25486852172789
1904 -0.0468718146905303 -104.23363412655887 -0.04336135853081942 -104.2982298802587
1905 -0.04692245237529278 -104.28055657893417 -0.04504749681800604 -104.3432773770767
1906 -0.046920464187860486 -104.32747704312203 -0.04717698078602552 -104.39045435786272
1907 -0.04689860660582781 -104.37437564972785 -0.04783942252397537 -104.4382937803867
1908 -0.04688716977834702 -104.4212628195062 -0.04655009619891644 -104.48484387658561
1909 -0.04689084365963936 -104.46815366316584 -0.047157629393041134 -104.53200150597866
1910 -0.04690615031868219 -104.51505981348451 -0.045946795307099816 -104.57794830128576
1911 -0.04693541433662176 -104.56199522782113 -0.04702681135386229 -104.62497511263962
1912 -0.0468337032943964 -104.60882893111553 -0.04711101353168488 -104.67208612617131
1913 -0.04684909638017416 -104.6556780274957 -0.04682273268699646 -104.7189088588583
1914 -0.04684791583567858 -104.70252594333138 -0.047046548686921597 -104.76595540754522
1915 -0.0469349279999733 -104.74946087133135 -0.04723333828151226 -104.81318874582674
1916 -0.04685650654137134 -104.79631737787273 -0.047336849942803384 -104.86052559576954
1917 -0.04674159921705723 -104.84305897708978 -0.04736371859908104 -104.90788931436863
1918 -0.046780372597277166 -104.88983934968707 -0.04669592976570129 -104.95458524413434
1919 -0.046764908358454704 -104.93660425804552 -0.04617515504360199 -105.00076039917793
1920 -0.04685619790107012 -104.98346045594658 -0.046514532156288625 -105.04727493133423
1921 -0.046848233230412005 -105.03030868917699 -0.04674965087324381 -105.09402458220747
1922 -0.04689362961798906 -105.07720231879497 -0.04653216004371643 -105.14055674225118
1923 -0.0468171501532197 -105.12401946894819 -0.048266378976404664 -105.18882312122759
1924 -0.046728804148733614 -105.17074827309692 -0.04840941838920117 -105.23723253961678
1925 -0.046621367149055 -105.21736964024598 -0.047070246562361716 -105.28430278617914
1926 -0.04661268685013056 -105.2639823270961 -0.046886110492050645 -105.3311888966712
1927 -0.04662645906209946 -105.3106087861582 -0.04644381944090128 -105.37763271611209
1928 -0.04665446039289236 -105.35726324655108 -0.047378440573811534 -105.4250111566859
1929 -0.0466227401047945 -105.40388598665588 -0.04626910407096148 -105.47128026075686
1930 -0.04663826748728752 -105.45052425414316 -0.04663009960204363 -105.5179103603589
1931 -0.046666796505451205 -105.49719105064861 -0.04661770183593035 -105.56452806219482
1932 -0.04666270352900028 -105.5438537541776 -0.047162110731005666 -105.61169017292583
1933 -0.046657019108533856 -105.59051077328614 -0.04595061019062996 -105.65764078311646
1934 -0.04676974564790726 -105.63728051893405 -0.04733650851994753 -105.70497729163641
1935 -0.04667541962116957 -105.68395593855521 -0.047226605005562305 -105.75220389664197
1936 -0.04662996511906385 -105.73058590367428 -0.04637119323015213 -105.79857508987213
1937 -0.04671653099358082 -105.77730243466786 -0.04519210923463106 -105.84376719910676
1938 -0.046739759668707845 -105.82404219433657 -0.047557714954018594 -105.89132491406079
1939 -0.0468272864818573 -105.87086948081843 -0.04932687431573868 -105.94065178837653
1940 -0.04668467659503221 -105.91755415741346 -0.04862372633069754 -105.98927551470723
1941 -0.04656883478164673 -105.96412299219512 -0.0473501605913043 -106.03662567529854
1942 -0.04663731772452593 -106.01076030991965 -0.0471168540418148 -106.08374252934036
1943 -0.04657194521278143 -106.05733225513242 -0.04730411600321531 -106.13104664534357
1944 -0.04668687153607607 -106.1040191266685 -0.04699682481586933 -106.17804347015944
1945 -0.04657296016812325 -106.15059208683662 -0.04668528381735086 -106.22472875397679
1946 -0.04655706938356161 -106.19714915622019 -0.047410774417221545 -106.272139528394
1947 -0.04654631819576025 -106.24369547441596 -0.04639323614537716 -106.31853276453938
1948 -0.04656922686845064 -106.29026470128441 -0.04703275542706251 -106.36556551996645
1949 -0.04654836785048246 -106.33681306913489 -0.04757015705108643 -106.41313567701754
1950 -0.046516682207584384 -106.38332975134247 -0.044338285364210604 -106.45747396238174
1951 -0.04665251933038235 -106.42998227067285 -0.04516061190515756 -106.5026345742869
1952 -0.0466735951602459 -106.4766558658331 -0.04719737879931927 -106.54983195308623
1953 -0.04661704320460558 -106.5232729090377 -0.047286680154502395 -106.59711863324073
1954 -0.04678417388349772 -106.5700570829212 -0.05026763863861561 -106.64738627187934
1955 -0.04648050963878632 -106.61653759255998 -0.04687687791883945 -106.69426314979818
1956 -0.04649988990277052 -106.66303748246276 -0.04668469727039337 -106.74094784706857
1957 -0.04658189155161381 -106.70961937401437 -0.04847003873437643 -106.78941788580295
1958 -0.04645728450268507 -106.75607665851705 -0.047571671567857264 -106.8369895573708
1959 -0.04637592788785696 -106.8024525864049 -0.047084412351250646 -106.88407396972205
1960 -0.04632898531854153 -106.84878157172344 -0.04539893250912428 -106.92947290223118
1961 -0.046427967771887776 -106.89520953949533 -0.04708093143999577 -106.97655383367118
1962 -0.04640366919338703 -106.94161320868871 -0.04616238120943308 -107.0227162148806
1963 -0.04642754457890987 -106.98804075326761 -0.04693745672702789 -107.06965367160763
1964 -0.04644755106419325 -107.0344883043318 -0.04625545497983694 -107.11590912658747
1965 -0.0463787192478776 -107.08086702357969 -0.04783595576882362 -107.16374508235629
1966 -0.046445925161242484 -107.12731294874092 -0.04630172103643417 -107.21004680339271
1967 -0.04642458204180002 -107.17373753078272 -0.0480750672519207 -107.25812187064463
1968 -0.04637407884001732 -107.22011160962273 -0.04714740291237831 -107.305269273557
1969 -0.04640250373631716 -107.26651411335905 -0.04627124387770891 -107.35154051743471
1970 -0.04642195515334606 -107.3129360685124 -0.04740219991654158 -107.39894271735126
1971 -0.04655533339828253 -107.35949140191069 -0.06295434832572937 -107.461897065677
1972 -0.04615629799664021 -107.40564769990733 -0.045374001190066335 -107.50727106686706
1973 -0.0461981600150466 -107.45184585992239 -0.04639183357357979 -107.55366290044064
1974 -0.04627552572637796 -107.49812138564876 -0.04577865526080131 -107.59944155570145
1975 -0.04632538836449385 -107.54444677401325 -0.04573187828063965 -107.64517343398208
1976 -0.04636048525571823 -107.59080725926897 -0.04637990761548281 -107.69155334159757
1977 -0.046402438543736935 -107.63720969781271 -0.04652444869279861 -107.73807779029036
1978 -0.04640492834150791 -107.68361462615421 -0.04599571228027344 -107.78407350257064
1979 -0.04647213239222765 -107.73008675854643 -0.04591060243546963 -107.8299841050061
1980 -0.04645181726664305 -107.77653857581308 -0.047619441710412505 -107.87760354671651
1981 -0.046417806297540665 -107.82295638211062 -0.04622819814831018 -107.92383174486483
1982 -0.04647857919335365 -107.86943496130397 -0.0466097803786397 -107.97044152524347
1983 -0.04649055320769548 -107.91592551451166 -0.04630788527429104 -108.01674941051776
1984 -0.04649688750505447 -107.96242240201671 -0.04669763166457415 -108.06344704218233
1985 -0.04650750011205673 -108.00892990212877 -0.04635879006236791 -108.1098058322447
1986 -0.04656232129782438 -108.0554922234266 -0.04648581780493259 -108.15629165004964
1987 -0.046563494205474856 -108.10205571763207 -0.046855513378977774 -108.20314716342861
1988 -0.04656735938042402 -108.14862307701249 -0.04687261618673801 -108.25001977961534
1989 -0.046573547273874284 -108.19519662428637 -0.04664444178342819 -108.29666422139877
1990 -0.046589048393070695 -108.24178567267944 -0.046864047087728976 -108.3435282684865
1991 -0.046576932072639465 -108.28836260475208 -0.0468226445838809 -108.39035091307038
1992 -0.046574676595628264 -108.3349372813477 -0.045678066276013854 -108.43602897934639
1993 -0.046591814048588275 -108.38152909539629 -0.04732527229934931 -108.48335425164574
1994 -0.04663771577179432 -108.42816681116808 -0.04591128472238779 -108.52926553636813
1995 -0.04662835635244846 -108.47479516752053 -0.046092663519084455 -108.57535819988722
1996 -0.046734136156737806 -108.52152930367727 -0.04701440613716841 -108.62237260602438
1997 -0.046730535291135314 -108.5682598389684 -0.04666706770658493 -108.66903967373096
1998 -0.04671718701720238 -108.61497702598561 -0.046881668455898765 -108.71592134218686
1999 -0.046742990612983704 -108.6617200165986 -0.04679607562720776 -108.76271741781407
2000 -0.046717007830739024 -108.70843702442933 -0.04639158938080072 -108.80910900719488
