# Supplementary material for: Learning nonequilibrium statistical mechanics and dynamical phase transitions
Source: Nat Commun. 2024 Feb 6;15:1117. doi: 10.1038/s41467-024-45172-8 (PMC10847122; doi:10.1038/s41467-024-45172-8)
Supplement: Supplementary file 4 — Supplementary Data 1 [file 41467_2024_45172_MOESM4_ESM.zip › DPT-main/PlotTemplate/plot_KL_divergence/out/finite_time/SE/L5_D2W32K5_E100BS1k/logs-0.10/log.txt]

1 -0.3393466755747795 -0.3393466755747795 -0.3393339902162552 -0.3393339902162552
2 -0.3330957368016243 -0.6724424123764038 -0.3330362632870674 -0.6723702535033227
3 -0.32713536620140077 -0.9995777785778046 -0.32714044451713564 -0.9995106980204583
4 -0.32142393440008166 -1.3210017129778864 -0.32134474664926527 -1.3208554446697236
5 -0.3159235343337059 -1.6369252473115923 -0.3160045132040977 -1.6368599578738214
6 -0.3106194332242012 -1.9475446805357934 -0.3106524541974068 -1.9475124120712282
7 -0.3054907903075218 -2.253035470843315 -0.30566431283950807 -2.253176724910736
8 -0.30052044093608854 -2.5535559117794038 -0.30070901066064837 -2.5538857355713844
9 -0.2956951424479485 -2.849251054227352 -0.29570338875055313 -2.8495891243219376
10 -0.29108605831861495 -3.140337112545967 -0.29101322442293165 -3.1406023487448693
11 -0.28657481372356414 -3.426911926269531 -0.286746583878994 -3.4273489326238633
12 -0.2821610778570175 -3.7090730041265485 -0.28197038024663923 -3.7093193128705026
13 -0.27793055325746535 -3.9870035573840137 -0.2779133543372154 -3.987232667207718
14 -0.2737362802028656 -4.260739837586879 -0.27390471696853635 -4.261137384176254
15 -0.26964388936758044 -4.53038372695446 -0.2693594202399254 -4.530496804416179
16 -0.2656468376517296 -4.796030564606189 -0.26587719321250913 -4.796373997628688
17 -0.2617333710193634 -5.057763935625553 -0.26170302778482435 -5.058077025413512
18 -0.25791100561618807 -5.315674941241741 -0.2578593447804451 -5.315936370193957
19 -0.25416125655174254 -5.569836197793483 -0.25434402376413345 -5.5702803939580905
20 -0.2504187777638435 -5.820254975557327 -0.25037253051996233 -5.820652924478053
21 -0.2467752769589424 -6.067030252516269 -0.2464139588177204 -6.067066883295774
22 -0.2432803563773632 -6.310310608893633 -0.24361388012766838 -6.310680763423442
23 -0.2397081360220909 -6.5500187449157234 -0.23969912752509118 -6.550379890948533
24 -0.23626238256692886 -6.786281127482653 -0.23566766306757927 -6.786047554016112
25 -0.2328565813601017 -7.019137708842754 -0.23224146217107772 -7.01828901618719
26 -0.2295509658753872 -7.248688674718141 -0.22938353940844536 -7.247672555595635
27 -0.22624852061271666 -7.474937195330858 -0.22621379643678666 -7.473886352032421
28 -0.22298117056488992 -7.697918365895748 -0.2228417381644249 -7.696728090196846
29 -0.21977154016494752 -7.917689906060695 -0.2195053942501545 -7.916233484447
30 -0.21661618873476982 -8.134306094795464 -0.2166795901954174 -8.132913074642417
31 -0.21349623724818229 -8.347802332043647 -0.21360355168581008 -8.346516626328228
32 -0.21042023822665215 -8.5582225702703 -0.21167107596993445 -8.558187702298163
33 -0.20731433257460594 -8.765536902844905 -0.20798296183347703 -8.76617066413164
34 -0.2042790561914444 -8.96981595903635 -0.20409543216228485 -8.970266096293924
35 -0.20132220834493636 -9.171138167381287 -0.20138903483748435 -9.17165513113141
36 -0.1984362006187439 -9.36957436800003 -0.19896673336625098 -9.37062186449766
37 -0.19548276737332343 -9.565057135373355 -0.19630045741796492 -9.566922321915627
38 -0.19258694872260093 -9.757644084095956 -0.1928256243467331 -9.75974794626236
39 -0.18977012038230895 -9.947414204478266 -0.19010556265711784 -9.949853508919478
40 -0.18699533194303514 -10.1344095364213 -0.1858900524675846 -10.135743561387063
41 -0.18428411781787873 -10.318693654239178 -0.18369605392217636 -10.31943961530924
42 -0.18159062936902046 -10.500284283608199 -0.18188985139131547 -10.501329466700554
43 -0.178870602697134 -10.679154886305334 -0.17933541387319565 -10.68066488057375
44 -0.17625340223312377 -10.855408288538458 -0.17661653459072113 -10.85728141516447
45 -0.17365138456225396 -11.029059673100711 -0.17291947454214096 -11.030200889706611
46 -0.17112301141023636 -11.200182684510947 -0.1717278316617012 -11.201928721368313
47 -0.16858733147382737 -11.368770015984774 -0.1682884529232979 -11.37021717429161
48 -0.16607636511325835 -11.534846381098033 -0.16509298235177994 -11.53531015664339
49 -0.1636859193444252 -11.698532300442459 -0.16252481564879417 -11.697834972292185
50 -0.16126723513007163 -11.859799535572531 -0.16163570657372475 -11.85947067886591
51 -0.15886908620595933 -12.01866862177849 -0.15861348956823348 -12.018084168434143
52 -0.1565541572868824 -12.175222779065372 -0.15672817900776864 -12.174812347441911
53 -0.15421132892370223 -12.329434107989075 -0.15436759889125823 -12.32917994633317
54 -0.1519334174692631 -12.481367525458337 -0.15069753527641297 -12.479877481609583
55 -0.14973344430327415 -12.631100969761611 -0.15045052841305734 -12.63032801002264
56 -0.14748045653104783 -12.778581426292659 -0.14777649492025374 -12.778104504942894
57 -0.14533085003495216 -12.923912276327611 -0.14593917578458787 -12.92404368072748
58 -0.14315211921930313 -13.067064395546915 -0.142953784763813 -13.066997465491294
59 -0.14106008633971215 -13.208124481886626 -0.14181204587221147 -13.208809511363505
60 -0.13903389349579812 -13.347158375382424 -0.13865463808178902 -13.347464149445294
61 -0.13697740361094474 -13.48413577899337 -0.1369534380733967 -13.48441758751869
62 -0.13497458174824714 -13.619110360741617 -0.13386730551719667 -13.618284893035886
63 -0.1330685295164585 -13.752178890258076 -0.13322266861796378 -13.75150756165385
64 -0.13115537464618682 -13.883334264904263 -0.13107889294624328 -13.882586454600094
65 -0.12924074083566667 -14.01257500573993 -0.13001160323619843 -14.012598057836293
66 -0.12737701460719109 -14.13995202034712 -0.12843760401010512 -14.141035661846399
67 -0.12551139593124389 -14.265463416278365 -0.12486660033464432 -14.265902262181044
68 -0.12378673925995827 -14.389250155538324 -0.12447249367833138 -14.390374755859375
69 -0.12202460691332817 -14.511274762451652 -0.12167432010173798 -14.512049075961112
70 -0.12032498382031917 -14.631599746271972 -0.11993921846151352 -14.631988294422626
71 -0.11867612525820732 -14.75027587153018 -0.11883970312774181 -14.750827997550369
72 -0.11704805307090282 -14.867323924601083 -0.11706719510257244 -14.867895192652941
73 -0.11544873602688313 -14.982772660627965 -0.11494097895920277 -14.982836171612144
74 -0.1138648435473442 -15.096637504175309 -0.11366078369319439 -15.096496955305339
75 -0.11230462715029717 -15.208942131325607 -0.11269521601498127 -15.20919217132032
76 -0.11082997210323811 -15.319772103428845 -0.11017848365008831 -15.319370654970408
77 -0.10933166705071926 -15.429103770479564 -0.11041294708848 -15.429783602058889
78 -0.10788646042346954 -15.536990230903033 -0.10637739971280098 -15.53616100177169
79 -0.10657131709158421 -15.643561547994617 -0.10731426663696766 -15.643475268408658
80 -0.10514215975999833 -15.748703707754615 -0.10438087657094001 -15.747856144979597
81 -0.10385922081768513 -15.8525629285723 -0.10330087952315807 -15.851157024502754
82 -0.10255272276699542 -15.955115651339296 -0.10237248465418816 -15.953529509156942
83 -0.10125193968415261 -16.05636759102345 -0.09988769516348839 -16.053417204320432
84 -0.10005606934428216 -16.156423660367732 -0.10004167668521405 -16.153458881005648
85 -0.09881162419915199 -16.255235284566883 -0.09755104705691338 -16.25100992806256
86 -0.0976168517023325 -16.352852136269217 -0.09867979437112809 -16.34968972243369
87 -0.09647834450006484 -16.44933048076928 -0.09738138690590858 -16.4470711093396
88 -0.09530647359788418 -16.544636954367164 -0.09585354551672935 -16.54292465485633
89 -0.09415819495916367 -16.638795149326327 -0.09227106086909771 -16.635195715725427
90 -0.09308363758027553 -16.731878786906602 -0.09178563803434373 -16.726981353759772
91 -0.09211900271475315 -16.823997789621355 -0.09423545375466347 -16.821216807514435
92 -0.09102042205631733 -16.915018211677673 -0.09089085608720779 -16.912107663601642
93 -0.09000305719673633 -17.00502126887441 -0.09036203399300576 -17.00246969759465
94 -0.08899961821734906 -17.09402088709176 -0.08847918286919594 -17.090948880463845
95 -0.08805040381848812 -17.182071290910248 -0.08616052679717541 -17.17710940726102
96 -0.0871524702757597 -17.26922376118601 -0.08608623817563058 -17.263195645436653
97 -0.08627365715801716 -17.355497418344026 -0.08714407682418823 -17.35033972226084
98 -0.0853670123964548 -17.44086443074048 -0.08509370498359203 -17.435433427244433
99 -0.08449756465852261 -17.525361995399003 -0.0846042774617672 -17.5200377047062
100 -0.08367091678082943 -17.60903291217983 -0.08278501369059085 -17.60282271839679
101 -0.08283591754734516 -17.691868829727177 -0.08258007615804672 -17.685402794554836
102 -0.0820387750864029 -17.77390760481358 -0.08283408731222153 -17.768236881867058
103 -0.08123677745461463 -17.855144382268193 -0.07851825319230557 -17.846755135059365
104 -0.08048363216221333 -17.935628014430407 -0.08125906176865101 -17.928014196828016
105 -0.0797616109251976 -18.015389625355603 -0.0798546701669693 -18.007868866994986
106 -0.07898267470300198 -18.094372300058605 -0.0807922851294279 -18.088661152124413
107 -0.07823036201298236 -18.172602662071586 -0.07904988974332809 -18.16771104186774
108 -0.07751388214528561 -18.250116544216873 -0.07828759700059891 -18.24599863886834
109 -0.07686658278107643 -18.32698312699795 -0.0764830157160759 -18.322481654584415
110 -0.07628854624927044 -18.403271673247218 -0.0736949771642685 -18.396176631748684
111 -0.07563260048627854 -18.478904273733498 -0.07657301872968673 -18.47274965047837
112 -0.07499519027769566 -18.553899464011195 -0.07503155991435051 -18.54778121039272
113 -0.07437615133821965 -18.628275615349416 -0.07261074744164944 -18.62039195783437
114 -0.07384095378220082 -18.70211656913162 -0.07436412945389748 -18.69475608728827
115 -0.0731879711151123 -18.77530454024673 -0.07115177996456623 -18.765907867252835
116 -0.07270140945911407 -18.848005949705843 -0.07274010106921196 -18.838647968322046
117 -0.07217975482344627 -18.92018570452929 -0.07160749658942223 -18.91025546491147
118 -0.07161187864840031 -18.99179758317769 -0.07083036787807942 -18.98108583278955
119 -0.07111386246979237 -19.062911445647483 -0.0708829790353775 -19.051968811824928
120 -0.07067497558891774 -19.1335864212364 -0.07030528821051121 -19.12227410003544
121 -0.07011587470769882 -19.2037022959441 -0.06961031295359135 -19.191884412989033
122 -0.06955953799188137 -19.273261833935983 -0.06891392320394515 -19.260798336192977
123 -0.0691151823848486 -19.34237701632083 -0.06683203764259815 -19.327630373835575
124 -0.06865646615624428 -19.411033482477077 -0.06930584013462067 -19.396936213970196
125 -0.06819794960319996 -19.479231432080276 -0.0693719532340765 -19.46630816720427
126 -0.06776372455060482 -19.54699515663088 -0.06812169067561627 -19.53442985787989
127 -0.06731208264827729 -19.61430723927916 -0.06868074089288712 -19.603110598772776
128 -0.06686018146574498 -19.681167420744906 -0.06713841706514359 -19.67024901583792
129 -0.06639329940080643 -19.747560720145714 -0.06545715518295765 -19.73570617102088
130 -0.06604976803064347 -19.81361048817636 -0.06752599477767944 -19.80323216579856
131 -0.06561417914927006 -19.87922466732563 -0.06666301116347313 -19.869895176962032
132 -0.06522308737039566 -19.944447754696025 -0.06586695909500122 -19.935762136057033
133 -0.06482548750936985 -20.009273242205396 -0.06295204684138297 -19.998714182898414
134 -0.06450022868812084 -20.073773470893517 -0.06629371419548988 -20.065007897093903
135 -0.06403501406311989 -20.137808484956636 -0.0649812564253807 -20.129989153519283
136 -0.06370832212269306 -20.20151680707933 -0.06386463418602943 -20.19385378770531
137 -0.06336522400379181 -20.264882031083122 -0.06306830905377865 -20.25692209675909
138 -0.063085176050663 -20.327967207133785 -0.06073474604636431 -20.317656842805455
139 -0.0628208726644516 -20.390788079798238 -0.06269995495676994 -20.380356797762225
140 -0.06243844013661146 -20.453226519934848 -0.06618452742695809 -20.446541325189184
141 -0.06201822180300951 -20.515244741737856 -0.06126511245965958 -20.507806437648842
142 -0.06165244057774544 -20.5768971823156 -0.06265011057257652 -20.57045654822142
143 -0.06140546165406704 -20.63830264396967 -0.06734395995736123 -20.63780050817878
144 -0.060890018939971924 -20.699192662909642 -0.06305208243429661 -20.700852590613078
145 -0.060555591434240344 -20.759748254343883 -0.06200330276042223 -20.7628558933735
146 -0.06020469162613153 -20.819952945970016 -0.06058644037693739 -20.82344233375044
147 -0.05998795051127672 -20.879940896481294 -0.05815902315080166 -20.88160135690124
148 -0.059726737625896933 -20.93966763410719 -0.059443053975701335 -20.94104441087694
149 -0.059547517262399194 -20.99921515136959 -0.059599303640425205 -21.000643714517366
150 -0.05927616264671087 -21.0584913140163 -0.06268130019307136 -21.063325014710436
151 -0.05884771812707186 -21.117339032143374 -0.06182481646537781 -21.125149831175815
152 -0.05855679120868444 -21.175895823352057 -0.059097690135240556 -21.184247521311054
153 -0.058233227394521234 -21.234129050746578 -0.05914806388318539 -21.24339558519424
154 -0.058046374656260016 -21.29217542540284 -0.05478966776281595 -21.298185252957055
155 -0.0579672934487462 -21.350142718851586 -0.05688816215842962 -21.355073415115484
156 -0.05771786905825138 -21.407860587909838 -0.05348315555602312 -21.408556570671507
157 -0.05761458091437817 -21.465475168824216 -0.05995407607406378 -21.46851064674557
158 -0.057452067732810974 -21.522927236557027 -0.053958017565310004 -21.522468664310882
159 -0.05734199546277523 -21.580269232019802 -0.06092797163873911 -21.583396635949622
160 -0.05696147978305817 -21.63723071180286 -0.05686331335455179 -21.640259949304173
161 -0.05678148604929447 -21.694012197852157 -0.058160632476210596 -21.698420581780383
162 -0.05656511764973402 -21.75057731550189 -0.058450608514249325 -21.756871190294632
163 -0.05622392408549785 -21.806801239587386 -0.05831892564892769 -21.815190115943558
164 -0.05615362785756588 -21.86295486744495 -0.06340363919734955 -21.87859375514091
165 -0.055663765780627726 -21.91861863322558 -0.055716272257268426 -21.934310027398176
166 -0.055476805008947846 -21.974095438234528 -0.0554501848295331 -21.989760212227708
167 -0.055313170328736304 -22.029408608563266 -0.05356380976736545 -22.043324021995073
168 -0.05521631110459566 -22.08462491966786 -0.057147983089089395 -22.10047200508416
169 -0.05489677488803864 -22.1395216945559 -0.05391866266727448 -22.154390667751436
170 -0.054831461422145365 -22.194353155978046 -0.05190552454441786 -22.206296192295852
171 -0.05478891991078853 -22.249142075888834 -0.057436414808034894 -22.263732607103886
172 -0.05446134582161903 -22.303603421710452 -0.054607138969004154 -22.31833974607289
173 -0.054263817705214025 -22.357867239415665 -0.05591960176825524 -22.374259347841146
174 -0.05409593507647514 -22.41196317449214 -0.055254559777677056 -22.429513907618823
175 -0.053968570753932 -22.46593174524607 -0.05231215320527553 -22.481826060824098
176 -0.05388455204665661 -22.519816297292728 -0.052627380937337875 -22.534453441761435
177 -0.05386786088347435 -22.573684158176203 -0.05588862914592028 -22.590342070907354
178 -0.0535395797342062 -22.62722373791041 -0.05413724724203348 -22.644479318149386
179 -0.053445104882121085 -22.68066884279253 -0.05390005130320787 -22.698379369452596
180 -0.05329544320702553 -22.73396428599956 -0.054007301852107045 -22.752386671304702
181 -0.05307740643620491 -22.787041692435764 -0.051377177610993384 -22.803763848915697
182 -0.05296772252768278 -22.840009414963447 -0.04835889339447021 -22.85212274231017
183 -0.053260456025600436 -22.893269870989048 -0.0599416809156537 -22.91206442322582
184 -0.052744049578905106 -22.946013920567953 -0.05089861061424017 -22.96296303384006
185 -0.052656146697700024 -22.998670067265653 -0.05513011869043112 -23.018093152530493
186 -0.05249780472368002 -23.051167871989332 -0.05253831073641777 -23.07063146326691
187 -0.0523430809378624 -23.103510952927195 -0.05580620747059584 -23.126437670737506
188 -0.05210672542452812 -23.155617678351724 -0.051916560530662535 -23.17835423126817
189 -0.05211970042437315 -23.2077373787761 -0.057543857395648955 -23.23589808866382
190 -0.05176336746662855 -23.259500746242725 -0.053282012976706025 -23.289180101640525
191 -0.051605635322630405 -23.311106381565356 -0.04736472275108099 -23.336544824391606
192 -0.05161579754203558 -23.36272217910739 -0.054241938330233094 -23.390786762721838
193 -0.05145986285060644 -23.414182041957996 -0.05191936958581209 -23.44270613230765
194 -0.05135656110942364 -23.46553860306742 -0.049583278223872186 -23.49228941053152
195 -0.05131085366010666 -23.516849456727524 -0.05008306819945574 -23.542372478730975
196 -0.05126038864254952 -23.568109845370074 -0.05235100593417883 -23.594723484665153
197 -0.05120748560875654 -23.61931733097883 -0.05043614376336336 -23.645159628428516
198 -0.051139453612267974 -23.6704567845911 -0.048043016158044335 -23.69320264458656
199 -0.05121233444660902 -23.72166911903771 -0.05115105789154768 -23.744353702478108
200 -0.05114621724933386 -23.772815336287042 -0.04645261075347662 -23.790806313231585
201 -0.05117104984819889 -23.823986386135243 -0.04763771742582321 -23.838444030657406
202 -0.051068776100873944 -23.875055162236116 -0.05054464414715767 -23.888988674804565
203 -0.05116428267210722 -23.926219444908224 -0.051018620282411574 -23.94000729508698
204 -0.05101111102849245 -23.977230555936718 -0.051034972071647644 -23.991042267158626
205 -0.05083668455481529 -24.028067240491534 -0.05161313954740763 -24.042655406706032
206 -0.05074752513319254 -24.078814765624728 -0.05168830938637257 -24.094343716092403
207 -0.050607341714203356 -24.129422107338932 -0.05280864667147398 -24.147152362763876
208 -0.050339564122259615 -24.179761671461193 -0.04925229884684086 -24.196404661610718
209 -0.05035509523004293 -24.230116766691236 -0.051480949856340885 -24.24788561146706
210 -0.05024810787290335 -24.28036487456414 -0.0521929806098342 -24.300078592076893
211 -0.05004228129982948 -24.33040715586397 -0.053063512593507764 -24.3531421046704
212 -0.049931368231773375 -24.380338524095745 -0.047971937246620654 -24.401114041917022
213 -0.04987872391939163 -24.430217248015136 -0.05066893100738525 -24.45178297292441
214 -0.04984272196888924 -24.480059969984026 -0.04920827616006136 -24.50099124908447
215 -0.04977219942957163 -24.5298321694136 -0.052847201377153395 -24.553838450461626
216 -0.049612966179847715 -24.579445135593446 -0.0496537460014224 -24.603492196463048
217 -0.04951232336461544 -24.628957458958062 -0.05027838312089443 -24.65377057958394
218 -0.04941625408828258 -24.678373713046344 -0.050235042534768584 -24.70400562211871
219 -0.04928155727684498 -24.72765527032319 -0.04814467094838619 -24.752150293067096
220 -0.04934629984200001 -24.77700157016519 -0.043439452163875104 -24.79558974523097
221 -0.04958332739770412 -24.826584897562896 -0.04945151563733816 -24.845041260868307
222 -0.04932883698493242 -24.87591373454783 -0.04564261808991432 -24.89068387895822
223 -0.04942192118614912 -24.925335655733978 -0.04841170758008957 -24.93909558653831
224 -0.04949628449976444 -24.97483194023374 -0.05003190357238054 -24.989127490110693
225 -0.04942674469202757 -25.02425868492577 -0.0511621693149209 -25.040289659425614
226 -0.04930635169148445 -25.073565036617254 -0.051487913727760314 -25.091777573153376
227 -0.049120182171463966 -25.122685218788718 -0.04932833630591631 -25.14110590945929
228 -0.049061848782002926 -25.17174706757072 -0.05007519293576479 -25.191181102395056
229 -0.048989944905042646 -25.220737012475762 -0.04610729329288006 -25.237288395687937
230 -0.04901138972491026 -25.269748402200673 -0.04795490074902773 -25.285243296436963
231 -0.04895234480500221 -25.318700747005675 -0.05162907987833023 -25.336872376315295
232 -0.04905037712305784 -25.367751124128734 -0.04625571221113205 -25.383128088526426
233 -0.048892101272940636 -25.416643225401675 -0.04832312371581793 -25.431451212242244
234 -0.04902536328881979 -25.465668588690495 -0.04884846024215221 -25.480299672484396
235 -0.0490008870139718 -25.514669475704466 -0.052619951963424685 -25.53291962444782
236 -0.048656982369720936 -25.563326458074187 -0.04546221308410168 -25.57838183753192
237 -0.04879465214908123 -25.612121110223267 -0.04901848528534174 -25.627400322817262
238 -0.04868858009576797 -25.660809690319034 -0.04907255619764328 -25.676472879014906
239 -0.04870282206684351 -25.709512512385878 -0.05102372542023659 -25.727496604435142
240 -0.04840607699006796 -25.757918589375947 -0.047162027843296525 -25.774658632278438
241 -0.04855977091938257 -25.80647836029533 -0.04861138388514519 -25.823270016163583
242 -0.048459282889962194 -25.85493764318529 -0.04889531470835209 -25.872165330871937
243 -0.04840969648212194 -25.903347339667413 -0.045157738775014875 -25.91732306964695
244 -0.04838719367980957 -25.95173453334722 -0.05157348234206438 -25.968896551989015
245 -0.04836396556347609 -26.000098498910695 -0.05111812762916088 -26.020014679618175
246 -0.048061748035252094 -26.048160246945947 -0.04707943350076675 -26.06709411311894
247 -0.048097118735313416 -26.09625736568126 -0.04997582416981459 -26.117069937288754
248 -0.04794199392199516 -26.144199359603256 -0.04837926886975765 -26.165449206158513
249 -0.04791745264083147 -26.192116812244087 -0.0496178325265646 -26.215067038685078
250 -0.04792994111776352 -26.240046753361852 -0.05130189638584852 -26.266368935070926
251 -0.047657210193574426 -26.287703963555426 -0.04507005549967289 -26.311438990570597
252 -0.047774555161595345 -26.33547851871702 -0.04686615876853466 -26.35830514933913
253 -0.04779051374644041 -26.383269032463463 -0.048371040262281895 -26.406676189601413
254 -0.04778519291430712 -26.43105422537777 -0.04734960533678532 -26.454025794938197
255 -0.04783712178468704 -26.47889134716246 -0.04968006070703268 -26.50370585564523
256 -0.047736679576337336 -26.5266280267388 -0.04722065832465887 -26.550926513969888
257 -0.047637584060430525 -26.57426561079923 -0.04596595745533705 -26.596892471425225
258 -0.04765835236757994 -26.62192396316681 -0.04830254837870598 -26.645195019803932
259 -0.04752626195549965 -26.66945022512231 -0.04844058454036713 -26.693635604344298
260 -0.047518391907215116 -26.716968617029526 -0.04800578188151121 -26.741641386225808
261 -0.04757372047752142 -26.76454233750705 -0.0439329732209444 -26.785574359446752
262 -0.04765299428254366 -26.812195331789592 -0.041501437313854694 -26.827075796760607
263 -0.047792498022317886 -26.85998782981191 -0.050986900366842745 -26.87806269712745
264 -0.04758207798004151 -26.907569907791952 -0.046657875180244446 -26.924720572307695
265 -0.04758148994296789 -26.95515139773492 -0.046004972979426385 -26.97072554528712
266 -0.04753333348780871 -27.00268473122273 -0.046991809271276 -27.017717354558396
267 -0.047626014612615106 -27.050310745835343 -0.04689887799322605 -27.06461623255162
268 -0.047463384084403516 -27.097774129919745 -0.04577545542269945 -27.11039168797432
269 -0.04754875097423792 -27.145322880893982 -0.04346741102635861 -27.15385909900068
270 -0.047647811472415924 -27.192970692366398 -0.04665009118616581 -27.200509190186846
271 -0.047708446905016896 -27.240679139271414 -0.04880072399973869 -27.249309914186586
272 -0.04764595758169889 -27.288325096853114 -0.04536602664738894 -27.294675940833976
273 -0.04751792848110199 -27.335843025334217 -0.04393076449632645 -27.338606705330303
274 -0.04758070465177298 -27.38342372998599 -0.0473886527121067 -27.38599535804241
275 -0.047565574385225774 -27.430989304371213 -0.04602428060024977 -27.43201963864266
276 -0.04756237361580133 -27.478551677987014 -0.047718783281743525 -27.479738421924406
277 -0.04757627472281456 -27.526127952709828 -0.04741947818547487 -27.52715790010988
278 -0.04752220995724201 -27.57365016266707 -0.04962586667388678 -27.576783766783766
279 -0.04744112305343151 -27.621091285720503 -0.04685541521757841 -27.623639182001344
280 -0.047436409071087836 -27.668527694791592 -0.045030581206083296 -27.66866976320743
281 -0.047502181679010394 -27.716029876470603 -0.04783434271812439 -27.716504105925555
282 -0.04744706768542528 -27.76347694415603 -0.04733746387064457 -27.7638415697962
283 -0.04736749939620495 -27.810844443552234 -0.04864663779735565 -27.812488207593553
284 -0.0476551840081811 -27.858499627560416 -0.046106758527457714 -27.85859496612101
285 -0.04745569434016943 -27.905955321900585 -0.04751145280897617 -27.906106418929987
286 -0.04744512718170881 -27.953400449082295 -0.04674764685332775 -27.952854065783313
287 -0.04730257168412209 -28.000703020766416 -0.052733084000647065 -28.00558714978396
288 -0.04708092417567968 -28.047783944942097 -0.047984441928565505 -28.053571591712526
289 -0.047091135568916795 -28.094875080511013 -0.04543396290391684 -28.099005554616443
290 -0.047046566195785997 -28.1419216467068 -0.046423430740833285 -28.145428985357277
291 -0.04705654196441174 -28.18897818867121 -0.04770405925810337 -28.19313304461538
292 -0.04706419426947832 -28.23604238294069 -0.04318396132439375 -28.236317005939775
293 -0.04722268022596836 -28.283265063166656 -0.04643977861851454 -28.282756784558288
294 -0.04710855036973953 -28.330373613536395 -0.04511589109897614 -28.327872675657265
295 -0.04723473489284515 -28.37760834842924 -0.048185383528470994 -28.376058059185734
296 -0.04718301873654127 -28.42479136716578 -0.04295031912624836 -28.419008378311982
297 -0.04724279195070267 -28.472034159116482 -0.04621757678687573 -28.46522595509886
298 -0.047209469974040984 -28.519243629090525 -0.046945072896778586 -28.512171027995638
299 -0.04731173813343048 -28.566555367223955 -0.04731755815446377 -28.559488586150103
300 -0.04732849784195423 -28.613883865065908 -0.040546840056777 -28.60003542620688
301 -0.04758050497621298 -28.661464370042122 -0.047850857675075534 -28.647886283881956
302 -0.0474100362509489 -28.70887440629307 -0.04905281737446785 -28.696939101256422
303 -0.04730241224169731 -28.75617681853477 -0.043321078456938264 -28.74026017971336
304 -0.04733486734330654 -28.803511685878075 -0.051873337104916574 -28.792133516818275
305 -0.04753350280225277 -28.851045188680327 -0.04702615384012461 -28.8391596706584
306 -0.04718045201152563 -28.89822564069185 -0.04738400690257549 -28.886543677560976
307 -0.04724776279181242 -28.945473403483664 -0.04657664895057678 -28.933120326511553
308 -0.047189066745340826 -28.992662470229003 -0.04853868056088686 -28.98165900707244
309 -0.0470824483782053 -29.03974491860721 -0.04564888868480921 -29.02730789575725
310 -0.0470932275056839 -29.086838146112893 -0.04760969970375299 -29.074917595461002
311 -0.047030526027083394 -29.133868672139975 -0.04652516394853592 -29.12144275940954
312 -0.047021590359508994 -29.180890262499485 -0.04674140643328428 -29.168184165842824
313 -0.047085427306592466 -29.227975689806076 -0.04659524448215961 -29.214779410324983
314 -0.04703676588833332 -29.27501245569441 -0.04489487912505865 -29.259674289450043
315 -0.047151399031281474 -29.32216385472569 -0.04953761324286461 -29.30921190269291
316 -0.047018030658364296 -29.369181885384055 -0.04571263026446104 -29.35492453295737
317 -0.04706286136060953 -29.416244746744663 -0.047529283724725244 -29.402453816682094
318 -0.04687006399035454 -29.463114810735018 -0.04526000991463661 -29.44771382659673
319 -0.047003749199211596 -29.51011855993423 -0.04669735841453075 -29.49441118501126
320 -0.04688109010457993 -29.55699965003881 -0.048947371914982794 -29.543358556926243
321 -0.046887058578431604 -29.603886708617242 -0.04751751068979502 -29.590876067616037
322 -0.04679269418120384 -29.650679402798445 -0.047416997514665125 -29.638293065130703
323 -0.04667788352817297 -29.697357286326618 -0.04833418615162373 -29.686627251282328
324 -0.04665959011763334 -29.744016876444253 -0.04624499958008528 -29.732872250862414
325 -0.04664741717278957 -29.79066429361704 -0.04782655071467161 -29.780698801577085
326 -0.04658032227307558 -29.837244615890118 -0.04773296397179365 -29.828431765548878
327 -0.046497009508311746 -29.88374162539843 -0.046362964808940886 -29.87479473035782
328 -0.04661473743617535 -29.930356362834605 -0.04469073265790939 -29.91948546301573
329 -0.04659479502588511 -29.97695115786049 -0.04526923447847366 -29.964754697494204
330 -0.046613032929599285 -30.02356419079009 -0.0449830437079072 -30.009737741202112
331 -0.04681712072342634 -30.070381311513515 -0.047774427197873594 -30.057512168399985
332 -0.04670710358768702 -30.1170884151012 -0.04598199110478163 -30.103494159504766
333 -0.04669169280678034 -30.163780107907982 -0.047335379384458066 -30.150829538889223
334 -0.046643953584134576 -30.210424061492116 -0.04541085623204708 -30.19624039512127
335 -0.046833223663270473 -30.257257285155386 -0.04459466934204102 -30.240835064463308
336 -0.04681901745498181 -30.30407630261037 -0.04788434263318777 -30.288719407096497
337 -0.04676754344254732 -30.350843846052918 -0.045763222873210906 -30.33448262996971
338 -0.04671815317124128 -30.39756199922416 -0.04558920580893755 -30.380071835778647
339 -0.04668079763650894 -30.444242796860667 -0.04126908127218485 -30.42134091705083
340 -0.04691720306873322 -30.4911599999294 -0.048153726011514665 -30.469494643062344
341 -0.04683236796408892 -30.53799236789349 -0.04860449489206076 -30.518099137954405
342 -0.04667841140180826 -30.584670779295298 -0.04523035269230604 -30.563329490646712
343 -0.04671524967998266 -30.63138602897528 -0.046223195269703865 -30.609552685916416
344 -0.04669636078178883 -30.67808238975707 -0.04765135869383812 -30.657204044610253
345 -0.046665870398283 -30.72474826015535 -0.04496222715824842 -30.7021662717685
346 -0.04684810936450958 -30.771596369519862 -0.04372105970978737 -30.74588733147829
347 -0.04686013367027044 -30.818456503190134 -0.04648359324783087 -30.79237092472612
348 -0.04684764612466097 -30.865304149314795 -0.044435590505599976 -30.83680651523172
349 -0.04703952893614769 -30.91234367825094 -0.05029034074395895 -30.88709685597568
350 -0.046798997186124326 -30.959142675437064 -0.046726080030202864 -30.933822936005885
351 -0.046945345029234885 -31.0060880204663 -0.040251079574227334 -30.97407401558011
352 -0.046946126222610476 -31.053034146688912 -0.04844683185219765 -31.022520847432308
353 -0.04692302476614714 -31.09995717145506 -0.04947770219296217 -31.07199854962527
354 -0.0466698570176959 -31.146627028472757 -0.04389321058988571 -31.115891760215156
355 -0.0468627804890275 -31.193489808961786 -0.04660999439656734 -31.162501754611725
356 -0.04676577560603619 -31.240255584567823 -0.04488761741667986 -31.207389372028405
357 -0.04687403161078692 -31.28712961617861 -0.047133882716298106 -31.254523254744704
358 -0.04682002440094948 -31.33394964057956 -0.04737782273441553 -31.30190107747912
359 -0.04674780145287514 -31.380697442032435 -0.04678062275052071 -31.34868170022964
360 -0.04669621977955103 -31.427393661811987 -0.04673765990883112 -31.395419360138472
361 -0.04672369360923767 -31.474117355421225 -0.04440657887607813 -31.43982593901455
362 -0.04685316737741232 -31.52097052279864 -0.04754845220595598 -31.487374391220506
363 -0.04679949842393398 -31.56777002122257 -0.04590753484517336 -31.53328192606568
364 -0.04687665700912476 -31.614646678231697 -0.04498780500143766 -31.578269731067117
365 -0.04682251438498497 -31.661469192616682 -0.04880781639367342 -31.62707754746079
366 -0.046754011698067185 -31.70822320431475 -0.0481533320620656 -31.675230879522854
367 -0.0466187035664916 -31.75484190788124 -0.04656385350972414 -31.721794733032578
368 -0.04662464875727892 -31.80146655663852 -0.045022963918745516 -31.766817696951325
369 -0.04670559652149677 -31.848172153160018 -0.04493164196610451 -31.81174933891743
370 -0.04669296462088823 -31.894865117780906 -0.04807507768273354 -31.859824416600162
371 -0.046641860343515876 -31.941506978124423 -0.047315210290253165 -31.907139626890416
372 -0.04657331518828869 -31.988080293312713 -0.048440066166222095 -31.955579693056638
373 -0.04645839799195528 -32.03453869130467 -0.04704968240112066 -32.00262937545776
374 -0.04650787077844143 -32.08104656208311 -0.04639832135289908 -32.049027696810654
375 -0.04647463411092758 -32.12752119619404 -0.04588470496237278 -32.09491240177303
376 -0.046472007781267165 -32.17399320397531 -0.046028915978968146 -32.140941317751995
377 -0.046506089717149736 -32.220499293692455 -0.050211800076067445 -32.191153117828065
378 -0.046294798515737055 -32.266794092208194 -0.046542258374392985 -32.23769537620246
379 -0.0462795302271843 -32.313073622435375 -0.04557240270078182 -32.283267778903245
380 -0.046419139578938486 -32.35949276201431 -0.04412749670445919 -32.32739527560771
381 -0.046419049985706805 -32.40591181200002 -0.04616198744624853 -32.373557263053954
382 -0.04640220087021589 -32.45231401287024 -0.04650849513709545 -32.42006575819105
383 -0.046394763700664046 -32.4987087765709 -0.04874350167810917 -32.46880925986916
384 -0.046228889003396036 -32.544937665574295 -0.047416852228343485 -32.516226112097506
385 -0.04620146006345749 -32.59113912563775 -0.04498170409351587 -32.56120781619102
386 -0.046273204125463964 -32.637412329763215 -0.0473566185683012 -32.60856443475932
387 -0.0463985214009881 -32.6838108511642 -0.041210615634918214 -32.64977505039424
388 -0.04627919178456068 -32.73009004294877 -0.04567538574337959 -32.69545043613762
389 -0.04652846697717905 -32.776618509925946 -0.04626543205231428 -32.741715868189935
390 -0.04650256745517254 -32.82312107738112 -0.04714037850499153 -32.78885624669493
391 -0.04642566945403814 -32.869546746835155 -0.047423938661813735 -32.83628018535674
392 -0.046310512162744996 -32.9158572589979 -0.04463253784924746 -32.88091272320599
393 -0.04640480559319258 -32.962262064591094 -0.04620728101581335 -32.9271200042218
394 -0.046493462100625035 -33.00875552669172 -0.04635655079036951 -32.97347655501217
395 -0.04631212465465069 -33.05506765134637 -0.04728104788810015 -33.02075760290027
396 -0.04635954201221466 -33.10142719335858 -0.045315622538328174 -33.06607322543859
397 -0.04648541156202555 -33.147912604920606 -0.04528953414410353 -33.1113627595827
398 -0.046400577388703824 -33.19431318230931 -0.04552397448569536 -33.156886734068394
399 -0.04649873338639736 -33.24081191569571 -0.04774969089776278 -33.204636424966154
400 -0.046449977718293664 -33.287261893414005 -0.04498270414769649 -33.24961912911385
401 -0.046368622593581675 -33.33363051600759 -0.047119343653321266 -33.296738472767174
402 -0.04633655920624733 -33.379967075213834 -0.04710625521838665 -33.34384472798556
403 -0.046313532069325446 -33.42628060728316 -0.04720865748822689 -33.39105338547379
404 -0.04633320700377226 -33.47261381428693 -0.04729622732847929 -33.43834961280227
405 -0.04620606023818254 -33.518819874525114 -0.044614109210669994 -33.48296372201294
406 -0.046281723305583 -33.5651015978307 -0.04569884538650513 -33.528662567399444
407 -0.046382942236959934 -33.61148454006766 -0.04533711802214384 -33.57399968542159
408 -0.046441460773348806 -33.65792600084101 -0.046979531459510324 -33.6209792168811
409 -0.04635581839829683 -33.704281819239306 -0.04540209770202637 -33.66638131458313
410 -0.04627964571118355 -33.750561464950486 -0.048203279823064805 -33.71458459440619
411 -0.04621952809393406 -33.79678099304442 -0.04577284585684538 -33.760357440263036
412 -0.0462120832875371 -33.84299307633196 -0.04694371111690998 -33.807301151379946
413 -0.04616238754242659 -33.88915546387438 -0.04500743951648474 -33.85230859089643
414 -0.046217992156744006 -33.93537345603112 -0.04696787968277931 -33.89927647057921
415 -0.04618771839886904 -33.98156117442999 -0.044347526878118514 -33.94362399745733
416 -0.04617683030664921 -34.02773800473664 -0.04502778351306915 -33.9886517809704
417 -0.046312440373003486 -34.07405044510964 -0.043103281408548355 -34.03175506237895
418 -0.046486428193748 -34.12053687330339 -0.048149510845541955 -34.07990457322449
419 -0.04629734344780445 -34.16683421675119 -0.04787544310092926 -34.12778001632542
420 -0.04636808913201094 -34.2132023058832 -0.048126816377043725 -34.17590683270246
421 -0.0462203998118639 -34.259422705695066 -0.046593024767935275 -34.222499857470396
422 -0.04636107385158539 -34.30578377954665 -0.04712944738566875 -34.26962930485607
423 -0.04627601969987154 -34.352059799246526 -0.047637951001524924 -34.317267255857594
424 -0.04620955418795347 -34.39826935343448 -0.04536425415426493 -34.36263151001186
425 -0.046059591509401795 -34.444328944943884 -0.04618547800928354 -34.408816988021144
426 -0.04618027023971081 -34.49050921518359 -0.04162668380886316 -34.45044367183001
427 -0.04627451300621033 -34.5367837281898 -0.04626735057681799 -34.49671102240683
428 -0.04646635595709085 -34.5832500841469 -0.04061958976089954 -34.53733061216773
429 -0.04653027430176735 -34.62978035844866 -0.04583628196269274 -34.58316689413042
430 -0.046632389351725576 -34.67641274780039 -0.04600994996726513 -34.629176844097685
431 -0.046699884347617626 -34.72311263214801 -0.04914139024913311 -34.67831823434682
432 -0.046418885700404644 -34.769531517848414 -0.04608575254678726 -34.724403986893606
433 -0.04647741075605154 -34.81600892860447 -0.045784785971045495 -34.77018877286465
434 -0.046608032658696175 -34.862616961263164 -0.04617657084017992 -34.81636534370483
435 -0.046484344825148585 -34.90910130608831 -0.04680379275232553 -34.86316913645716
436 -0.046395400539040565 -34.95549670662735 -0.04470387734472751 -34.90787301380189
437 -0.046465123817324636 -35.00196183044468 -0.047702799551188946 -34.95557581335308
438 -0.04646340738981962 -35.0484252378345 -0.0494025532156229 -35.0049783665687
439 -0.04647284783422947 -35.09489808566873 -0.044863027334213254 -35.049841393902916
440 -0.046461790427565576 -35.141359876096296 -0.04457588884979487 -35.09441728275271
441 -0.046578767150640486 -35.18793864324694 -0.04727132767438889 -35.141688610427096
442 -0.04648106601089239 -35.23441970925783 -0.04874012116342783 -35.19042873159052
443 -0.04625534825026989 -35.2806750575081 -0.04611959271132946 -35.23654832430185
444 -0.04627689383924007 -35.32695195134734 -0.04461709503084421 -35.281165419332694
445 -0.04642078001052141 -35.37337273135786 -0.04550524987280369 -35.3266706692055
446 -0.046321490220725535 -35.41969422157859 -0.04599136300384998 -35.37266203220935
447 -0.04628764148801565 -35.4659818630666 -0.04692901782691479 -35.41959105003626
448 -0.04625810850411653 -35.51223997157072 -0.046279463171958926 -35.465870513208216
449 -0.046387660503387454 -35.558627632074106 -0.04592183399945497 -35.511792347207674
450 -0.04630154464393854 -35.604929176718045 -0.04658122304826975 -35.558373570255945
451 -0.04630765430629254 -35.651236831024335 -0.045671702921390535 -35.604045273177334
452 -0.04632732346653938 -35.69756415449088 -0.04921335838735104 -35.65325863156468
453 -0.04612923022359609 -35.743693384714476 -0.04369837697595358 -35.696957008540636
454 -0.046268314309418204 -35.78996169902389 -0.04673687387257815 -35.74369388241321
455 -0.04624701552093029 -35.836208714544824 -0.0485971212387085 -35.79229100365192
456 -0.046221228688955306 -35.88242994323378 -0.04887622762471437 -35.841167231276636
457 -0.0460529075935483 -35.92848285082733 -0.05044898148626089 -35.8916162127629
458 -0.045915070176124576 -35.97439792100345 -0.04784751031547785 -35.939463723078376
459 -0.045848655700683597 -36.02024657670413 -0.04657043125480413 -35.98603415433318
460 -0.045805673114955425 -36.06605224981909 -0.043625428900122644 -36.029659583233304
461 -0.045917417667806146 -36.111969667486896 -0.04305937588214874 -36.072718959115456
462 -0.046180261112749574 -36.15814992859965 -0.04931543245911598 -36.12203439157457
463 -0.04586988016963005 -36.20401980876928 -0.04728373009711504 -36.16931812167169
464 -0.045799973979592325 -36.24981978274887 -0.044837369583547115 -36.214155491255234
465 -0.04594435803592205 -36.2957641407848 -0.04447406213730574 -36.25862955339254
466 -0.04595501944422722 -36.341719160229026 -0.04542668294161558 -36.304056236334155
467 -0.046024658158421515 -36.38774381838745 -0.04406645409762859 -36.34812269043179
468 -0.04603078216314316 -36.43377460055059 -0.04575384017080068 -36.39387653060259
469 -0.04611720461398363 -36.47989180516458 -0.04624323751777411 -36.44011976812036
470 -0.04826999083161354 -36.52816179599619 -0.05049777757376432 -36.49061754569413
471 -0.0455656873062253 -36.57372748330241 -0.04838974308222532 -36.539007288776354
472 -0.04545151144266128 -36.61917899474508 -0.044398484751582146 -36.583405773527936
473 -0.04556543510407209 -36.66474442984915 -0.044741548225283624 -36.62814732175322
474 -0.04559393618255854 -36.710338366031706 -0.045912016183137894 -36.674059337936356
475 -0.045638767816126344 -36.755977133847836 -0.04334605652838945 -36.71740539446475
476 -0.04569763839244843 -36.80167477224028 -0.045907152257859705 -36.76331254672261
477 -0.045717880688607694 -36.84739265292889 -0.04500637929886579 -36.80831892602148
478 -0.04581604693084955 -36.89320869985974 -0.04483052846044302 -36.85314945448192
479 -0.045832632854580876 -36.939041332714325 -0.04513375144451857 -36.89828320592644
480 -0.04587979577481747 -36.98492112848914 -0.04639031589031219 -36.94467352181675
481 -0.045857017114758494 -37.0307781456039 -0.04585943128913641 -36.99053295310589
482 -0.04586887620389461 -37.076647021807794 -0.04778983555734158 -37.03832278866323
483 -0.04574535209685564 -37.12239237390465 -0.04704960435628891 -37.08537239301952
484 -0.04568168856203556 -37.16807406246669 -0.045537161827087405 -37.1309095548466
485 -0.04580653179436922 -37.213880594261056 -0.04866865426301956 -37.17957820910962
486 -0.0456945488229394 -37.25957514308399 -0.04284926187247038 -37.22242747098209
487 -0.04577750563621521 -37.30535264872021 -0.04826376885175705 -37.270691239833845
488 -0.04564921837300062 -37.35100186709321 -0.04484963715076447 -37.315540876984606
489 -0.04582521766424179 -37.396827084757454 -0.046669614501297474 -37.362210491485904
490 -0.04564904347062111 -37.44247612822807 -0.04790711011737585 -37.41011760160328
491 -0.04563256297260523 -37.48810869120068 -0.04578272495418787 -37.45590032655747
492 -0.0457642512395978 -37.533872942440276 -0.0427031209692359 -37.498603447526705
493 -0.04579997677356005 -37.579672919213834 -0.047233866155147554 -37.54583731368185
494 -0.045639464259147645 -37.62531238347298 -0.04583940487354994 -37.5916767185554
495 -0.045708725601434706 -37.67102110907442 -0.04795073587447405 -37.63962745442987
496 -0.04558675158768892 -37.71660786066211 -0.04433088041841984 -37.68395833484829
497 -0.04563998728990555 -37.76224784795201 -0.04366780370473862 -37.72762613855303
498 -0.04579138066619635 -37.808039228618206 -0.0437616029754281 -37.77138774152846
499 -0.04593406654894352 -37.85397329516715 -0.04939786717295647 -37.820785608701414
500 -0.04590114615857601 -37.89987444132573 -0.03772165309637785 -37.85850726179779
501 -0.04590840246528387 -37.945782843791015 -0.04482109397649765 -37.903328355774285
502 -0.046050610952079296 -37.991833454743094 -0.04683993235230446 -37.95016828812659
503 -0.04609345979988575 -38.03792691454298 -0.0425568388774991 -37.99272512700409
504 -0.0462004104629159 -38.084127325005895 -0.04359057582914829 -38.03631570283324
505 -0.04629740603268147 -38.13042473103857 -0.04772791992872953 -38.084043622761975
506 -0.04624406602233648 -38.17666879706091 -0.04445139858871698 -38.128495021350695
507 -0.0462952109053731 -38.22296400796628 -0.04551601968705654 -38.17401104103775
508 -0.04624387566000223 -38.26920788362629 -0.045877530798316 -38.219888571836066
509 -0.046265562623739244 -38.315473446250024 -0.046257398836314675 -38.26614597067238
510 -0.04627040959894657 -38.36174385584897 -0.047903089039027694 -38.31404905971141
511 -0.04702223315834999 -38.40876608900732 -0.049516865611076356 -38.36356592532248
512 -0.04593792986124754 -38.45470401886857 -0.04587734416127205 -38.40944326948375
513 -0.04597843643277884 -38.500682455301344 -0.04601981025189161 -38.455463079735644
514 -0.04590724147856236 -38.546589696779904 -0.045196559838950635 -38.50065963957459
515 -0.04603356141597033 -38.59262325819587 -0.04606482107192278 -38.546724460646516
516 -0.04595336839556694 -38.63857662659144 -0.04544982127845287 -38.59217428192497
517 -0.045996600016951564 -38.684573226608386 -0.045959492959082124 -38.638133774884054
518 -0.04599338341504335 -38.73056661002343 -0.04577978886663914 -38.68391356375069
519 -0.04601470772176981 -38.7765813177452 -0.04600982610136271 -38.729923389852054
520 -0.046043419279158115 -38.822624737024356 -0.04521963857114315 -38.775143028423194
521 -0.04606616292148828 -38.86869089994585 -0.04579730480909348 -38.820940333232286
522 -0.04614810459315777 -38.914839004539004 -0.045166264101862905 -38.86610659733415
523 -0.046115019172430036 -38.96095402371144 -0.04562432412058115 -38.91173092145473
524 -0.046168474666774276 -39.00712249837821 -0.04790362268686295 -38.95963454414159
525 -0.04597954321652651 -39.053102041594734 -0.04319912437349558 -39.00283366851509
526 -0.04623143579810858 -39.09933347739284 -0.045906147360801695 -39.04873981587589
527 -0.0463241757825017 -39.14565765317534 -0.046803160756826404 -39.095542976632714
528 -0.046392541565001014 -39.19205019474034 -0.04429060369729996 -39.13983358033001
529 -0.04633643105626106 -39.2383866257966 -0.04853996559977532 -39.188373545929785
530 -0.04621987678110599 -39.28460650257771 -0.04289486166089773 -39.23126840759068
531 -0.046314521506428716 -39.33092102408414 -0.04657361004501581 -39.2778420176357
532 -0.04623919874429703 -39.37716022282844 -0.04735074825584888 -39.32519276589155
533 -0.04620813280344009 -39.42336835563188 -0.04579351004213095 -39.37098627593368
534 -0.046312343887984754 -39.46968069951986 -0.0448487875983119 -39.41583506353199
535 -0.04628398846834898 -39.51596468798821 -0.04534309729933739 -39.46117816083133
536 -0.04628577940165997 -39.562250467389866 -0.04587869737297297 -39.5070568582043
537 -0.046282013319432734 -39.6085324807093 -0.04737244080752134 -39.55442929901182
538 -0.046285250782966615 -39.654817731492265 -0.04342172779142857 -39.59785102680325
539 -0.04669743739068508 -39.70151516888295 -0.04856922999024391 -39.64642025679349
540 -0.046190237440168855 -39.74770540632312 -0.040749598294496536 -39.68716985508799
541 -0.04673761185258627 -39.794443018175706 -0.04606683105230332 -39.73323668614029
542 -0.04643969051539898 -39.840882708691105 -0.04565581250935793 -39.77889249864965
543 -0.046507933735847475 -39.88739064242695 -0.04764718469232321 -39.82653968334197
544 -0.04642386939376593 -39.933814511820714 -0.04673032499849796 -39.87327000834047
545 -0.04636008962988854 -39.9801746014506 -0.04612181391566992 -39.91939182225614
546 -0.04642873872071505 -40.02660334017131 -0.04744301531463861 -39.96683483757078
547 -0.04625623933970928 -40.072859579511025 -0.04856240693479776 -40.01539724450558
548 -0.04622105658054352 -40.11908063609157 -0.04695977549999952 -40.06235702000558
549 -0.04616087917238474 -40.16524151526395 -0.046065951324999334 -40.108422971330576
550 -0.04619668088853359 -40.211438196152486 -0.045291701517999175 -40.15371467284857
551 -0.04620486367493868 -40.25764305982742 -0.04590761493891478 -40.199622287787484
552 -0.04619873017072677 -40.30384178999815 -0.04777370151132345 -40.24739598929881
553 -0.04609223566949368 -40.34993402566764 -0.04558666795492172 -40.29298265725373
554 -0.04618939943611622 -40.39612342510376 -0.04345361161977053 -40.3364362688735
555 -0.04619174227118492 -40.44231516737494 -0.050677910819649695 -40.38711417969315
556 -0.04607644621282816 -40.48839161358777 -0.04649993516504765 -40.433614114858194
557 -0.04605836290866137 -40.53444997649643 -0.0488751919940114 -40.48248930685221
558 -0.0458861680701375 -40.58033614456657 -0.04485119376331568 -40.52734050061552
559 -0.045922986976802346 -40.62625913154338 -0.04545010942965746 -40.57279061004518
560 -0.04597657192498446 -40.67223570346836 -0.04500117897987366 -40.617791789025055
561 -0.04604107942432165 -40.71827678289268 -0.044995206966996194 -40.66278699599205
562 -0.04605879336595535 -40.76433557625864 -0.0469181789085269 -40.70970517490058
563 -0.046064536273479464 -40.810400112532115 -0.04542021546512842 -40.755125390365706
564 -0.04604543466120958 -40.856445547193324 -0.04591306839138269 -40.80103845875709
565 -0.04616203792393207 -40.90260758511726 -0.04626114871352911 -40.84729960747062
566 -0.0461136270314455 -40.948721212148705 -0.04527486599981785 -40.89257447347043
567 -0.04622442089021206 -40.99494563303892 -0.05017276704311371 -40.94274724051355
568 -0.04622486047446728 -41.041170493513384 -0.05257263388484716 -40.9953198743984
569 -0.04570051468908787 -41.08687100820247 -0.04216425996273756 -41.03748413436114
570 -0.04579742010682821 -41.1326684283093 -0.046268037520349026 -41.083752171881486
571 -0.04581188280135393 -41.178480311110654 -0.046655148081481454 -41.13040731996297
572 -0.04580425880849361 -41.22428456991915 -0.044943473860621454 -41.17535079382359
573 -0.04578335359692574 -41.27006792351607 -0.04428696651011706 -41.219637760333704
574 -0.045822933316230774 -41.315890856832304 -0.045901927165687084 -41.26553968749939
575 -0.045869345776736736 -41.36176020260904 -0.04493893440812826 -41.31047862190752
576 -0.045897447504103184 -41.407657650113144 -0.0468569403514266 -41.357335562258946
577 -0.045843103900551796 -41.453500754013696 -0.04579275548458099 -41.40312831774353
578 -0.04593811128288507 -41.49943886529658 -0.04624559804797172 -41.449373915791504
579 -0.04591390080749989 -41.54535276610408 -0.04676867350935936 -41.49614258930087
580 -0.04614026434719563 -41.591493030451275 -0.04793342258781195 -41.54407601188868
581 -0.04579362403601408 -41.63728665448729 -0.04545018654316664 -41.58952619843184
582 -0.04581261444836855 -41.683099268935656 -0.04434158205986023 -41.6338677804917
583 -0.04590452425181866 -41.72900379318747 -0.046166214160621166 -41.68003399465232
584 -0.04588337279856205 -41.77488716598604 -0.04729334246367216 -41.727327337115995
585 -0.045897771045565604 -41.820784937031604 -0.04636721033602953 -41.773694547452024
586 -0.04578024689108133 -41.86656518392269 -0.04559738710522652 -41.81929193455725
587 -0.04584625530987978 -41.91241143923257 -0.045948139391839504 -41.86524007394909
588 -0.04583730176091194 -41.95824874099348 -0.045363853499293325 -41.910603927448385
589 -0.04587540552020073 -42.00412414651368 -0.04576601665467024 -41.95636994410305
590 -0.04590970035642385 -42.05003384687011 -0.04750096797943115 -42.00387091208248
591 -0.04591589253395796 -42.09594973940406 -0.04636294506490231 -42.05023385714738
592 -0.04600105080753565 -42.141950790211595 -0.04639595802873373 -42.096629815176115
593 -0.04581182505935431 -42.18776261527095 -0.04537494219839573 -42.14200475737451
594 -0.04583150316029787 -42.23359411843125 -0.04497566167265177 -42.18698041904716
595 -0.04588846657425165 -42.2794825850055 -0.04644723869860172 -42.233427657745764
596 -0.04590613041073084 -42.32538871541623 -0.0437831474468112 -42.277210805192574
597 -0.04603866767138243 -42.371427383087614 -0.04561597350984812 -42.32282677870242
598 -0.04606444705277681 -42.41749183014039 -0.0487115865573287 -42.37153836525975
599 -0.04589090421795845 -42.46338273435835 -0.0468348728492856 -42.41837323810904
600 -0.04577328488230705 -42.509156019240656 -0.04739748612046242 -42.4657707242295
601 -0.04573086798191071 -42.554886887222565 -0.04591941125690937 -42.51169013548641
602 -0.045733880065381524 -42.60062076728795 -0.04495778176933527 -42.556647917255745
603 -0.045805083587765694 -42.646425850875715 -0.044905273243784904 -42.60155319049953
604 -0.04589389003813267 -42.692319740913845 -0.04509024266153574 -42.64664343316107
605 -0.04589213505387306 -42.73821187596772 -0.04686505645513535 -42.6935084896162
606 -0.04579573404043913 -42.78400761000816 -0.04628220796585083 -42.73979069758205
607 -0.04573633167892695 -42.829743941687084 -0.045367676950991156 -42.78515837453304
608 -0.04591406621038914 -42.87565800789747 -0.049255818501114844 -42.834414193034156
609 -0.04582474529743195 -42.9214827531949 -0.046834996156394484 -42.88124918919055
610 -0.04569435454905033 -42.96717710774395 -0.04436162412166596 -42.92561081331221
611 -0.045777480490505694 -43.01295458823446 -0.047265155054628846 -42.97287596836684
612 -0.045712669007480146 -43.058667257241936 -0.045563504472374915 -43.01843947283922
613 -0.045757785066962244 -43.1044250423089 -0.045487903617322446 -43.06392737645654
614 -0.04575568400323391 -43.15018072631213 -0.04576493445783854 -43.109692310914376
615 -0.04594537280499935 -43.19612609911713 -0.046766921505331994 -43.15645923241971
616 -0.04578631315380335 -43.241912412270935 -0.046802603639662266 -43.20326183605937
617 -0.045603927597403525 -43.28751633986834 -0.04505985490977764 -43.24832169096915
618 -0.04570222720503807 -43.33321856707338 -0.04496241621673107 -43.29328410718588
619 -0.04582338053733111 -43.37904194761071 -0.045809507556259635 -43.33909361474214
620 -0.04576863870024681 -43.424810586310954 -0.04528322946280241 -43.384376844204944
621 -0.04582007676362991 -43.47063066307459 -0.045432073995471 -43.429808918200415
622 -0.04576561599969864 -43.516396279074286 -0.0457475520670414 -43.475556470267456
623 -0.04576437026262283 -43.56216064933691 -0.045591470412909986 -43.521147940680365
624 -0.045700817741453646 -43.607861467078365 -0.04459423441439867 -43.56574217509476
625 -0.045851201936602595 -43.653712669014965 -0.04919823631644249 -43.614940411411204
626 -0.04577998910099268 -43.69949265811596 -0.046383603289723394 -43.66132401470093
627 -0.045774866454303266 -43.74526752457026 -0.04646593946963549 -43.707789954170565
628 -0.04563354067504406 -43.7909010652453 -0.04668178670108318 -43.75447174087165
629 -0.04572916887700558 -43.8366302341223 -0.04566639978438616 -43.80013814065604
630 -0.045756563916802405 -43.88238679803911 -0.045319026708602904 -43.84545716736464
631 -0.0457292577251792 -43.928116055764285 -0.04607592020183802 -43.89153308756648
632 -0.04586331080645323 -43.97397936657074 -0.04510569348931313 -43.93663878105579
633 -0.04590234886854887 -44.01988171543929 -0.044120465964078905 -43.98075924701987
634 -0.04589551091194153 -44.06577722635123 -0.0465751888230443 -44.02733443584291
635 -0.04586200062185526 -44.11163922697308 -0.04650005288422108 -44.07383448872713
636 -0.04595862496644258 -44.15759785193953 -0.047238958068192005 -44.12107344679532
637 -0.04587251879274845 -44.203470370732276 -0.047400435991585256 -44.168473882786905
638 -0.04570646900683641 -44.249176839739114 -0.04773058351129293 -44.2162044662982
639 -0.04564901925623417 -44.294825858995345 -0.04659282695502043 -44.26279729325322
640 -0.045643063820898534 -44.34046892281624 -0.04674457237124443 -44.30954186562447
641 -0.04563614800572395 -44.38610507082197 -0.04350907392799854 -44.35305093955247
642 -0.04597596786916256 -44.43208103869113 -0.053073331341147424 -44.40612427089361
643 -0.045632105134427545 -44.47771314382556 -0.042970907874405384 -44.44909517876802
644 -0.04554575365036726 -44.52325889747593 -0.04590590633451939 -44.49500108510254
645 -0.045563805289566515 -44.568822702765495 -0.04477527979761362 -44.53977636490015
646 -0.04558984786272049 -44.61441255062822 -0.04513422902673483 -44.584910593926885
647 -0.04564652517437935 -44.66005907580259 -0.04556425400078297 -44.630474847927665
648 -0.045668795518577096 -44.70572787132117 -0.04581401608884335 -44.676288864016506
649 -0.04568899348378182 -44.75141686480495 -0.04454140029847622 -44.72083026431498
650 -0.04576634094119072 -44.797183205746144 -0.05347728822380304 -44.77430755253879
651 -0.0453444542363286 -44.84252765998247 -0.04300201218575239 -44.81730956472454
652 -0.045476227812469 -44.888003887794945 -0.04646721929311752 -44.86377678401766
653 -0.0454507352784276 -44.933454623073374 -0.04453068971633911 -44.908307473734
654 -0.04558425135910511 -44.979038874432476 -0.04695069547742605 -44.955258169211426
655 -0.04549270942807197 -45.02453158386055 -0.04579238183796406 -45.00105055104939
656 -0.04546383935958147 -45.069995423220135 -0.047213243506848815 -45.048263794556235
657 -0.04543441738933325 -45.115429840609465 -0.04507848918437958 -45.09334228374061
658 -0.04544360004365444 -45.16087344065312 -0.04510499369353056 -45.13844727743414
659 -0.045460344292223454 -45.20633378494534 -0.046889242343604566 -45.18533651977774
660 -0.04547496698796749 -45.25180875193331 -0.04520319905132055 -45.230539718829064
661 -0.04548891130834818 -45.29729766324166 -0.04478008784353733 -45.2753198066726
662 -0.04551543928682804 -45.34281310252849 -0.046825725585222244 -45.32214553225782
663 -0.04550305586308241 -45.38831615839157 -0.04306812584400177 -45.36521365810182
664 -0.045866741612553594 -45.434182900004124 -0.046927567571401596 -45.412141225673224
665 -0.04550566151738167 -45.479688561521506 -0.04363349303603172 -45.45577471870926
666 -0.045733550935983656 -45.52542211245749 -0.04673696458339691 -45.50251168329265
667 -0.04576711542904377 -45.571189227886535 -0.04481494557112455 -45.54732662886378
668 -0.0456166310235858 -45.61680585891012 -0.04665935002267361 -45.59398597888645
669 -0.04564502947032452 -45.66245088838044 -0.04488514792174101 -45.63887112680819
670 -0.04570060521364212 -45.70815149359408 -0.048938829079270364 -45.68780995588746
671 -0.04559893123805523 -45.753750424832134 -0.04735530372709036 -45.73516525961455
672 -0.04547919612377882 -45.79922962095591 -0.045051208697259426 -45.78021646831181
673 -0.04563714973628521 -45.8448667706922 -0.04434655383229256 -45.8245630221441
674 -0.045628299564123155 -45.89049507025632 -0.0466921454295516 -45.87125516757365
675 -0.04551707804203033 -45.93601214829835 -0.04823145810514688 -45.9194866256788
676 -0.04628287572413683 -45.98229502402249 -0.05375410057604313 -45.97324072625484
677 -0.0454063419252634 -46.027701365947756 -0.04501993115991354 -46.01826065741476
678 -0.04541719034314155 -46.0731185562909 -0.045400872081518176 -46.06366152949627
679 -0.04538315515965223 -46.118501711450556 -0.045537261106073854 -46.10919879060235
680 -0.04538055993616581 -46.16388227138672 -0.046010651625692844 -46.15520944222804
681 -0.045416843891143796 -46.209299115277865 -0.045033898949623105 -46.20024334117767
682 -0.0454435221850872 -46.254742637462954 -0.04546725582331419 -46.24571059700098
683 -0.04557851515710354 -46.30032115262006 -0.04583862852305174 -46.29154922552403
684 -0.0454959062859416 -46.345817058906 -0.04641018062829971 -46.33795940615233
685 -0.04547997768968344 -46.39129703659568 -0.045825458504259585 -46.38378486465659
686 -0.04542367849498987 -46.43672071509067 -0.044655373133718965 -46.42844023779031
687 -0.04553891569375992 -46.482259630784434 -0.04570002779364586 -46.474140265583955
688 -0.04559028558433056 -46.527849916368766 -0.04562174398452044 -46.519762009568474
689 -0.04559922777116299 -46.57344914413993 -0.046772037819027903 -46.5665340473875
690 -0.045536283403635025 -46.618985427543564 -0.045583101734519 -46.61211714912202
691 -0.04560568202286959 -46.66459110956643 -0.04543649815022945 -46.65755364727225
692 -0.04554773606359959 -46.71013884563003 -0.044542502425611016 -46.702096149697866
693 -0.04569927901029587 -46.75583812464032 -0.045554817840456965 -46.74765096753832
694 -0.04564230479300022 -46.80148042943332 -0.04537703935056925 -46.79302800688889
695 -0.045745444111526014 -46.84722587354484 -0.04800717066973448 -46.841035177558624
696 -0.045645556226372716 -46.89287142977122 -0.04500106945633888 -46.886036247014964
697 -0.0455581521615386 -46.93842958193276 -0.04700625818222761 -46.93304250519719
698 -0.04545127153396607 -46.98388085346672 -0.04390873294323683 -46.97695123814043
699 -0.045569753460586074 -47.029450606927306 -0.045612439699471 -47.0225636778399
700 -0.04558429978787899 -47.07503490671518 -0.045019933581352235 -47.06758361142125
701 -0.04562072176486254 -47.120655628480044 -0.04562940243631601 -47.11321301385757
702 -0.045600393787026405 -47.16625602226707 -0.045585733093321326 -47.158798746950886
703 -0.04563180133700371 -47.21188782360407 -0.048326109535992146 -47.20712485648688
704 -0.04551682621240616 -47.25740464981648 -0.04533233270049095 -47.25245718918737
705 -0.045577784441411494 -47.30298243425789 -0.0467653276398778 -47.29922251682724
706 -0.04557386226952076 -47.34855629652741 -0.047209019958972934 -47.34643153678621
707 -0.045715156383812426 -47.39427145291123 -0.04608410317450762 -47.39251563996072
708 -0.04552662018686533 -47.43979807309809 -0.045175287127494815 -47.43769092708821
709 -0.045636889338493344 -47.485434962436585 -0.04549926165491343 -47.48319018874312
710 -0.045578033104538916 -47.531012995541126 -0.04551352430135012 -47.52870371304447
711 -0.04571546893566847 -47.576728464476794 -0.046027342416346075 -47.574731055460816
712 -0.045606383681297304 -47.62233484815809 -0.049094305373728275 -47.623825360834545
713 -0.045550163835287094 -47.66788501199338 -0.04523742143064737 -47.66906278226519
714 -0.045550867728888986 -47.71343587972227 -0.04528477266430855 -47.7143475549295
715 -0.04561152644455433 -47.75904740616682 -0.04419557396322489 -47.758543128892725
716 -0.04567411877214909 -47.80472152493897 -0.04656401164829731 -47.805107140541026
717 -0.04568097628653049 -47.8504025012255 -0.04531962405890226 -47.85042676459993
718 -0.045926399528980255 -47.89632890075448 -0.047483051754534246 -47.89790981635446
719 -0.045500262267887594 -47.94182916302237 -0.04523005001246929 -47.943139866366934
720 -0.04555187523365021 -47.98738103825602 -0.04526146035641432 -47.98840132672335
721 -0.04561836700886488 -48.03299940526488 -0.04619975127279759 -48.03460107799614
722 -0.04555385038256645 -48.07855325564745 -0.0457465659826994 -48.08034764397884
723 -0.04559148177504539 -48.1241447374225 -0.04526624605059624 -48.125613890029435
724 -0.04565940946340561 -48.1698041468859 -0.04389183912426233 -48.1695057291537
725 -0.0456943241879344 -48.215498471073836 -0.045015358738601206 -48.2145210878923
726 -0.04586838372051716 -48.26136685479435 -0.04760061539709568 -48.262121703289395
727 -0.04631773941218853 -48.30768459420654 -0.04816883392632008 -48.310290537215714
728 -0.04564179647713899 -48.353326390683684 -0.04662398919463158 -48.35691452641034
729 -0.045691310055553915 -48.399017700739236 -0.04970191977918148 -48.406616446189524
730 -0.04532862938940525 -48.44434633012864 -0.0448656203225255 -48.45148206651205
731 -0.045388955436646936 -48.48973528556529 -0.04531685262918472 -48.496798919141234
732 -0.04541067462414503 -48.53514596018943 -0.04581015408039093 -48.54260907322163
733 -0.04542791210114956 -48.58057387229058 -0.0451066268607974 -48.58771570008243
734 -0.04548232778906822 -48.626056200079645 -0.045335662364959714 -48.63305136244739
735 -0.04551618248224258 -48.67157238256189 -0.04439596068114042 -48.67744732312853
736 -0.04566159527748823 -48.71723397783938 -0.045630508288741115 -48.72307783141727
737 -0.04561391994357109 -48.76284789778295 -0.045326264947652815 -48.768404096364925
738 -0.04559544771909714 -48.80844334550204 -0.0451621200889349 -48.81356621645386
739 -0.04559544641524553 -48.85403879191729 -0.04631393775343895 -48.859880154207296
740 -0.04560777898877859 -48.89964657090607 -0.04371912833303213 -48.90359928254033
741 -0.045789765939116475 -48.94543633684519 -0.0409974031150341 -48.94459668565536
742 -0.046007150784134865 -48.991443487629326 -0.04890480153262615 -48.99350148718799
743 -0.045796587876975534 -49.037240075506304 -0.04627468585968018 -49.03977617304767
744 -0.045842204801738264 -49.08308228030804 -0.04697169493883848 -49.08674786798651
745 -0.04574736189097166 -49.128829642199015 -0.04519949443638325 -49.13194736242289
746 -0.045745259150862694 -49.17457490134988 -0.04463484864681959 -49.176582211069714
747 -0.04578852448612451 -49.220363425836005 -0.040947718732059005 -49.21752992980177
748 -0.046174981817603114 -49.266538407653606 -0.04589199647307396 -49.263421926274845
749 -0.04605322759598494 -49.31259163524959 -0.046800010837614536 -49.31022193711246
750 -0.046035985462367535 -49.35862762071196 -0.04659828767180443 -49.356820224784265
751 -0.0460197675973177 -49.40464738830927 -0.04580953400582075 -49.402629758790084
752 -0.04597514607012272 -49.45062253437939 -0.04605123866349459 -49.44868099745358
753 -0.045991840213537215 -49.49661437459293 -0.04650932718068361 -49.495190324634265
754 -0.04593207910656929 -49.5425464536995 -0.045995987951755524 -49.54118631258602
755 -0.04590037781745195 -49.588446831516954 -0.047718548215925694 -49.58890486080195
756 -0.045828622207045554 -49.634275453724 -0.04603850245475769 -49.6349433632567
757 -0.045846720598638056 -49.68012217432264 -0.04776922818273306 -49.68271259143943
758 -0.04576047677546739 -49.72588265109811 -0.04646208733320236 -49.72917467877264
759 -0.0457296721637249 -49.771612323261834 -0.04605675172060728 -49.77523143049324
760 -0.04575027469545603 -49.81736259795729 -0.04719879906624556 -49.82243022955949
761 -0.045729860477149484 -49.863092458434444 -0.04713998604565859 -49.869570215605144
762 -0.04561317842453718 -49.90870563685898 -0.045204447209835054 -49.91477466281498
763 -0.04567325543612242 -49.954378892295104 -0.04674055594950914 -49.96151521876449
764 -0.04562071952968836 -49.99999961182479 -0.0474604731425643 -50.008975691907054
765 -0.045455799996852876 -50.04545541182164 -0.04706500116735697 -50.05604069307441
766 -0.04542531929910183 -50.09088073112074 -0.04790586214512586 -50.10394655521954
767 -0.04534175787121057 -50.136222488991955 -0.04313142206519842 -50.14707797728474
768 -0.04543186314404011 -50.18165435213599 -0.04684963524341583 -50.19392761252816
769 -0.04550754334777594 -50.22716189548377 -0.04742824230343103 -50.24135585483159
770 -0.04523253515362739 -50.2723944306374 -0.0451194042339921 -50.28647525906558
771 -0.04525565430521965 -50.31765008494262 -0.04470740780234337 -50.331182666867925
772 -0.04531681053340435 -50.36296689547603 -0.044908633641898635 -50.37609130050982
773 -0.04543553665280342 -50.40840243212883 -0.04626117590814829 -50.42235247641797
774 -0.045427342876791954 -50.45382977500562 -0.04654187802225351 -50.46889435444022
775 -0.04538590032607317 -50.4992156753317 -0.04620220046490431 -50.51509655490513
776 -0.04549477808177471 -50.54471045341347 -0.045331197790801525 -50.56042775269593
777 -0.04559988118708134 -50.59031033460055 -0.044085283391177656 -50.604513036087106
778 -0.04569409508258104 -50.63600442968313 -0.04444012995809317 -50.648953166045196
779 -0.04569716043770313 -50.68170159012084 -0.044400267861783506 -50.69335343390698
780 -0.045850176364183426 -50.72755176648502 -0.047474666684865954 -50.74082810059184
781 -0.04576649963855743 -50.77331826612358 -0.04488807115703821 -50.78571617174888
782 -0.0456903712823987 -50.81900863740598 -0.04431169219315052 -50.83002786394203
783 -0.04584274999797344 -50.86485138740395 -0.04535369761288166 -50.87538156155491
784 -0.04585413169115782 -50.91070551909511 -0.04679531920701265 -50.922176880761924
785 -0.04582317434251308 -50.956528693437626 -0.04464199542999268 -50.966818876191915
786 -0.0458807647228241 -51.00240945816045 -0.046591580100357535 -51.01341045629227
787 -0.04587844703346491 -51.04828790519392 -0.04561364520341158 -51.05902410149568
788 -0.045796974748373034 -51.09408487994229 -0.04572325889021158 -51.10474736038589
789 -0.04589611757546663 -51.13998099751775 -0.045631873235106465 -51.150379233621
790 -0.0457701176404953 -51.18575111515825 -0.04568073078989983 -51.1960599644109
791 -0.04583545830100775 -51.23158657345925 -0.04672824088484049 -51.24278820529574
792 -0.045760796032845975 -51.2773473694921 -0.04619012083858252 -51.28897832613432
793 -0.04580333363264799 -51.323150703124746 -0.04403242226690054 -51.33301074840122
794 -0.045845895633101465 -51.368996598757846 -0.046009636297821996 -51.37902038469905
795 -0.04587134607136249 -51.41486794482921 -0.04513895213603973 -51.42415933683509
796 -0.045853203535079955 -51.46072114836429 -0.040594054572284224 -51.46475339140737
797 -0.04630110152065754 -51.50702224988495 -0.050099636986851694 -51.51485302839422
798 -0.045984596759080884 -51.55300684664403 -0.045175238884985446 -51.56002826727921
799 -0.046099727787077424 -51.59910657443111 -0.04437409099191427 -51.60440235827112
800 -0.04608907718211412 -51.64519565161323 -0.045974542200565335 -51.65037690047169
801 -0.04609779771417379 -51.691293449327404 -0.04630784187465906 -51.69668474234635
802 -0.04602210391312837 -51.737315553240535 -0.044447884894907475 -51.74113262724126
803 -0.046214151009917256 -51.783529704250455 -0.04518704935908317 -51.78631967660034
804 -0.046123929880559446 -51.82965363413101 -0.04670482669025659 -51.8330245032906
805 -0.04613850638270378 -51.87579214051372 -0.04717995934188366 -51.880204462632484
806 -0.046088815480470655 -51.92188095599419 -0.045473663881421086 -51.92567812651391
807 -0.04602898471057415 -51.967909940704764 -0.04549281299114227 -51.97117093950505
808 -0.046063185296952726 -52.013973126001716 -0.04411166105419397 -52.015282600559246
809 -0.04595443960279226 -52.05992756560451 -0.04604553356766701 -52.06132813412691
810 -0.04597740694880485 -52.10590497255332 -0.0473894314840436 -52.10871756561095
811 -0.045945842191576956 -52.1518508147449 -0.047984828799963 -52.156702394410914
812 -0.045878082141280176 -52.197728896886176 -0.04690818320959807 -52.20361057762051
813 -0.045711020939052105 -52.24343991782523 -0.046964339725673196 -52.250574917346185
814 -0.04577526543289423 -52.28921518325812 -0.045914734713733196 -52.29648965205992
815 -0.04573196638375521 -52.33494714964188 -0.044090539775788785 -52.340580191835706
816 -0.045848113112151624 -52.38079526275403 -0.0467417785897851 -52.38732197042549
817 -0.04577981270849705 -52.42657507546252 -0.04530971180647612 -52.432631682231964
818 -0.045902902446687224 -52.47247797790921 -0.04320463184267283 -52.475836314074634
819 -0.046102067828178404 -52.51858004573739 -0.04493996184319258 -52.520776275917825
820 -0.045978480391204356 -52.56455852612859 -0.04618583209812641 -52.56696210801595
821 -0.04600820112973451 -52.61056672725833 -0.046791694685816766 -52.613753802701765
822 -0.0459464680403471 -52.65651319529868 -0.044660592824220656 -52.65841439552599
823 -0.04599523562937975 -52.702508430928056 -0.04689499326050282 -52.70530938878649
824 -0.04593245908617973 -52.74844089001424 -0.0453719075769186 -52.75068129636341
825 -0.045915278419852254 -52.79435616843409 -0.04606519807130098 -52.796746494434714
826 -0.046883624978363514 -52.841239793412456 -0.049765463918447495 -52.84651195835316
827 -0.04577884245663881 -52.8870186358691 -0.044707760028541085 -52.891219718381706
828 -0.0458521232008934 -52.93287075906999 -0.047960514202713966 -52.93918023258442
829 -0.045743475668132305 -52.978614234738124 -0.04579161386936903 -52.98497184645379
830 -0.0457496551796794 -53.0243638899178 -0.045899567939341065 -53.03087141439313
831 -0.04573386330157518 -53.07009775321938 -0.045139786787331104 -53.076011201180464
832 -0.04574712235480547 -53.11584487557418 -0.047280332446098326 -53.12329153362656
833 -0.045726938918232915 -53.16157181449242 -0.04563057459890842 -53.16892210822547
834 -0.04578874818980694 -53.207360562682226 -0.04572512172162533 -53.2146472299471
835 -0.04579268917441368 -53.25315325185664 -0.045978206768631937 -53.26062543671573
836 -0.04588853754103184 -53.29904178939767 -0.04190765079110861 -53.30253308750684
837 -0.0460383677855134 -53.34508015718318 -0.04575772136449814 -53.34829080887133
838 -0.046114239282906054 -53.39119439646609 -0.04841197170317173 -53.39670278057451
839 -0.045934395678341386 -53.437128792144435 -0.048223304003477095 -53.444926084577986
840 -0.045779832452535626 -53.48290862459697 -0.04422361347824335 -53.48914969805623
841 -0.045900520496070386 -53.52880914509304 -0.045070244930684566 -53.534219942986915
842 -0.045901357941329476 -53.574710503034375 -0.04560647252947092 -53.579826415516386
843 -0.04586509019136429 -53.62057559322574 -0.04486646745353937 -53.624692882969924
844 -0.04595921374857426 -53.66653480697431 -0.045947171933948996 -53.67064005490387
845 -0.04594231490045786 -53.71247712187477 -0.045986317843198773 -53.71662637274707
846 -0.04597265888005495 -53.75844978075482 -0.04583172723650932 -53.76245809998358
847 -0.04602495115250349 -53.80447473190733 -0.04952975753694773 -53.81198785752053
848 -0.04571918174624443 -53.85019391365357 -0.04395298697054386 -53.85594084449107
849 -0.045787081308662894 -53.89598099496223 -0.04527241364121437 -53.90121325813229
850 -0.04582199994474649 -53.94180299490698 -0.04557400066405535 -53.94678725879634
851 -0.04589163698256016 -53.98769463188954 -0.04454644862562418 -53.991333707421965
852 -0.04591581672430038 -54.03361044861384 -0.04591568857431412 -54.03724939599628
853 -0.045902165956795214 -54.07951261457064 -0.046192362904548645 -54.083441758900825
854 -0.04589133188128471 -54.125403946451925 -0.04468169696629047 -54.12812345586712
855 -0.046181031689047816 -54.17158497814097 -0.047854328714311126 -54.17597778458143
856 -0.045914302580058575 -54.21749928072103 -0.045834551379084584 -54.221812335960514
857 -0.04586576838046312 -54.263365049101495 -0.045919392444193366 -54.267731728404705
858 -0.04590113330632448 -54.30926618240782 -0.04636681247502565 -54.31409854087973
859 -0.04586823247373104 -54.35513441488155 -0.04539984706789255 -54.359498387947625
860 -0.045885407365858555 -54.401019822247406 -0.04502871744334698 -54.40452710539097
861 -0.04592702649533749 -54.44694684874274 -0.045660264976322654 -54.45018737036729
862 -0.045906092040240765 -54.49285294078298 -0.04700890425592661 -54.497196274623214
863 -0.045807769149541856 -54.53866070993252 -0.04337735250592232 -54.540573627129135
864 -0.046057870425283906 -54.58471858035781 -0.04516641888767481 -54.58574004601681
865 -0.04599821511656046 -54.63071679547437 -0.04589783735573292 -54.63163788337254
866 -0.045964278280735016 -54.676681073755105 -0.04488690234720707 -54.67652478571975
867 -0.04602101482450962 -54.72270208857962 -0.04685220886021853 -54.723376994579965
868 -0.0459791561588645 -54.76868124473848 -0.04729858320206404 -54.77067557778203
869 -0.04593579228967428 -54.81461703702816 -0.045389752835035324 -54.816065330617064
870 -0.04596738200634718 -54.8605844190345 -0.045714841410517695 -54.86178017202758
871 -0.04597106594592333 -54.90655548498042 -0.04422591160982847 -54.90600608363741
872 -0.04605052098631859 -54.95260600596674 -0.045916224084794524 -54.9519223077222
873 -0.0460521200671792 -54.998658126033924 -0.04713788479566574 -54.99906019251787
874 -0.045959169045090675 -55.044617295079014 -0.045164316333830355 -55.0442245088517
875 -0.046033800952136515 -55.09065109603115 -0.04651030134409666 -55.0907348101958
876 -0.04591532927006483 -55.13656642530122 -0.046128243394196036 -55.13686305358999
877 -0.04603361189365387 -55.182600037194874 -0.04493191167712211 -55.181794965267116
878 -0.04599534031003714 -55.22859537750491 -0.046320408955216406 -55.228115374222334
879 -0.04618493486195803 -55.274780312366865 -0.04354953579604626 -55.27166491001838
880 -0.04614155609160662 -55.32092186845847 -0.04418925382196903 -55.31585416384035
881 -0.04623456317931414 -55.36715643163778 -0.046697596274316314 -55.36255176011466
882 -0.046228632889688016 -55.41338506452747 -0.045139331556856635 -55.407691091671516
883 -0.04630488511174917 -55.45968994963922 -0.046065894328057765 -55.453756985999576
884 -0.046495796926319596 -55.50618574656554 -0.04925154726952315 -55.503008533269096
885 -0.046035072021186355 -55.552220818586726 -0.045908603072166446 -55.54891713634126
886 -0.046095554158091544 -55.59831637274482 -0.04535122215747833 -55.59426835849874
887 -0.0460883729159832 -55.6444047456608 -0.0417552350088954 -55.63602359350763
888 -0.0461935143917799 -55.69059826005258 -0.04700418114662171 -55.68302777465425
889 -0.046166682802140716 -55.73676494285472 -0.046317357756197455 -55.729345132410444
890 -0.04618264697492123 -55.78294758982964 -0.04644852764904499 -55.77579366005949
891 -0.04612856507301331 -55.82907615490265 -0.04565915688872337 -55.82145281694822
892 -0.046227463707327845 -55.875303618609976 -0.04898568410426378 -55.87043850105248
893 -0.045980545319616796 -55.92128416392959 -0.04545754976570606 -55.91589605081819
894 -0.04601571299135685 -55.96729987692095 -0.04590883385390043 -55.96180488467209
895 -0.04602653365582228 -56.01332641057677 -0.047557998821139334 -56.00936288349323
896 -0.04595271460711956 -56.059279125183885 -0.045644734241068366 -56.0550076177343
897 -0.04596296828240156 -56.10524209346629 -0.04592221062630415 -56.1009298283606
898 -0.04594393130391836 -56.151186024770205 -0.045378180034458634 -56.14630800839506
899 -0.04595255255699158 -56.197138577327195 -0.0499128857627511 -56.19622089415781
900 -0.0458499314263463 -56.24298850875354 -0.04565353337675333 -56.24187442753456
901 -0.04577792882919311 -56.28876643758274 -0.04642355311661959 -56.28829798065118
902 -0.04574602041393518 -56.334512457996674 -0.04570768140256405 -56.33400566205374
903 -0.04581741653382778 -56.3803298745305 -0.04504955653101206 -56.37905521858475
904 -0.0458360806107521 -56.42616595514126 -0.047027989849448205 -56.4260832084342
905 -0.04578522499650717 -56.471951180137765 -0.045763452909886836 -56.47184666134409
906 -0.04586892314255238 -56.517820103280314 -0.04436196517199278 -56.51620862651608
907 -0.04580602291971445 -56.56362612620003 -0.04770758394151926 -56.5639162104576
908 -0.04571406599134207 -56.60934019219137 -0.04367086663842201 -56.60758707709602
909 -0.04596146829426288 -56.655301660485634 -0.0493738554418087 -56.65696093253783
910 -0.04570437483489513 -56.70100603532053 -0.04605280999094248 -56.70301374252877
911 -0.045721165649592874 -56.74672720097013 -0.046068957261741164 -56.749082699790506
912 -0.04570758324116468 -56.792434784211295 -0.04513172619044781 -56.794214425980954
913 -0.045736989192664626 -56.83817177340396 -0.044835216365754604 -56.83904964234671
914 -0.045811519771814344 -56.883983293175774 -0.04449000284075737 -56.88353964518747
915 -0.04583993591368198 -56.92982322908946 -0.047153522819280626 -56.93069316800675
916 -0.045936919562518594 -56.97576014865198 -0.04611834138631821 -56.976811509393066
917 -0.045894179865717886 -57.0216543285177 -0.04758939351886511 -57.02440090291193
918 -0.04572796877473593 -57.06738229729243 -0.04690663795918226 -57.07130754087111
919 -0.04565734434872866 -57.11303964164116 -0.04513716902583838 -57.116444709896946
920 -0.045654994621872905 -57.15869463626303 -0.04459659196436405 -57.16104130186131
921 -0.04574804659932852 -57.20444268286236 -0.04457309357821941 -57.20561439543953
922 -0.04582057874649763 -57.25026326160886 -0.04759901724755764 -57.25321341268709
923 -0.0459191532805562 -57.296182414889415 -0.049246865697205065 -57.302460278384295
924 -0.0455965306609869 -57.3417789455504 -0.04586672857403755 -57.348327006958336
925 -0.04564052503556013 -57.38741947058596 -0.04546560775488615 -57.39379261471322
926 -0.045619820989668367 -57.43303929157563 -0.04778933953493834 -57.44158195424816
927 -0.04557409733533859 -57.47861338891097 -0.045551035553216934 -57.487132989801374
928 -0.04551046267151833 -57.52412385158249 -0.046808985993266106 -57.53394197579464
929 -0.04560561142861843 -57.56972946301111 -0.04327645935118198 -57.577218435145824
930 -0.045682097971439364 -57.615411560982544 -0.04454933740198612 -57.62176777254781
931 -0.04572352636605501 -57.6611350873486 -0.044554758630692956 -57.66632253117851
932 -0.04575693756341934 -57.706892024912015 -0.046426589414477346 -57.71274912059299
933 -0.04591357540339232 -57.752805600315405 -0.04919958040118218 -57.76194870099417
934 -0.04572444986552 -57.79853005018092 -0.04611842539161444 -57.80806712638578
935 -0.045507455989718434 -57.84403750617064 -0.04580154251307249 -57.853868668898855
936 -0.04557672142982483 -57.88961422760047 -0.04487241581082344 -57.89874108470968
937 -0.04558030143380165 -57.93519452903427 -0.0401753569021821 -57.93891644161186
938 -0.045870404504239556 -57.98106493353851 -0.04587940350174904 -57.98479584511361
939 -0.045839838311076166 -58.02690477184959 -0.04557804446667433 -58.03037388958028
940 -0.0458364749327302 -58.072741246782314 -0.04626663569360971 -58.076640525273895
941 -0.045866362564265725 -58.11860760934658 -0.046164391562342644 -58.12280491683624
942 -0.045800120942294596 -58.16440773028888 -0.0455612963065505 -58.16836621314279
943 -0.046221908368170264 -58.210629638657046 -0.04309342484921217 -58.211459637992
944 -0.04588299170136452 -58.25651263035841 -0.04528579749166965 -58.25674543548367
945 -0.04596217144280672 -58.30247480180122 -0.04528104942291975 -58.30202648490659
946 -0.04599026851356029 -58.34846507031478 -0.045954439975321296 -58.34798092488191
947 -0.04600228630006313 -58.39446735661485 -0.04677821658551693 -58.394759141467425
948 -0.04596044011414051 -58.44042779672899 -0.047119738347828385 -58.441878879815256
949 -0.04588185492902994 -58.48630965165802 -0.04699651151895523 -58.48887539133421
950 -0.04590931534767151 -58.53221896700569 -0.04559597745537758 -58.53447136878959
951 -0.046012090891599654 -58.57823105789729 -0.044563641771674156 -58.57903501056126
952 -0.0459774911403656 -58.624208549037654 -0.047343014180660246 -58.626378024741925
953 -0.045842071250081065 -58.67005062028773 -0.04485806617885828 -58.671236090920786
954 -0.04591776803135872 -58.71596838831909 -0.046488551422953606 -58.71772464234374
955 -0.04589006081223488 -58.761858449131324 -0.04879489354789257 -58.76651953589163
956 -0.04574930388480425 -58.80760775301613 -0.04635170940309763 -58.81287124529473
957 -0.045759346522390845 -58.85336709953852 -0.04638339579105377 -58.85925464108578
958 -0.04581985026597977 -58.899186949804495 -0.047788037732243535 -58.90704267881803
959 -0.04576049447059631 -58.944947444275094 -0.04747748207300902 -58.954520160891036
960 -0.045578525960445405 -58.99052597023554 -0.04531623777002096 -58.99983639866106
961 -0.04564516432583332 -59.03617113456137 -0.047113948315382 -59.046950346976445
962 -0.045501711405813695 -59.081672845967184 -0.04751834105700255 -59.094468688033444
963 -0.04546749070286751 -59.12714033667005 -0.045662656985223295 -59.140131345018666
964 -0.04549181871116161 -59.172632155381216 -0.04514025785028934 -59.18527160286896
965 -0.045666093938052654 -59.21829824931927 -0.044973267056047914 -59.23024486992501
966 -0.04554689545184374 -59.26384514477111 -0.045563469640910625 -59.27580833956592
967 -0.04558235965669155 -59.3094275044278 -0.046820488013327125 -59.322628827579244
968 -0.04556939601898193 -59.354996900446785 -0.0463155347853899 -59.36894436236464
969 -0.045526490360498426 -59.40052339080729 -0.046090672723948956 -59.415035035088586
970 -0.045592465437948704 -59.446115856245235 -0.04603590443730354 -59.46107093952589
971 -0.04561949651688337 -59.49173535276212 -0.04437629468739033 -59.50544723421328
972 -0.04553321972489357 -59.537268572487015 -0.04612413160502911 -59.551571365818305
973 -0.048115160502493384 -59.585383732989506 -0.04017870705574751 -59.59175007287405
974 -0.04602649621665478 -59.63141022920616 -0.04808287434279919 -59.639832947216846
975 -0.04558063745498657 -59.67699086666115 -0.04503204096108675 -59.684864988177935
976 -0.045600302144885065 -59.722591168806034 -0.04516752772033215 -59.730032515898266
977 -0.04561393316835165 -59.76820510197439 -0.04594752416014671 -59.775980040058414
978 -0.04564012065529823 -59.81384522262969 -0.04197437185794115 -59.817954411916354
979 -0.045855246111750604 -59.85970046874144 -0.04613813143223524 -59.86409254334859
980 -0.045834251865744594 -59.90553472060718 -0.046221420355141166 -59.91031396370373
981 -0.04586553499102593 -59.9514002555982 -0.04405988529324532 -59.95437384899697
982 -0.04579746033996344 -59.997197715938164 -0.04478324558585882 -59.999157094582834
983 -0.04592524562031031 -60.043122961558474 -0.0456523098051548 -60.04480940438799
984 -0.04591459557414055 -60.08903755713261 -0.04538838397711516 -60.0901977883651
985 -0.04591924324631691 -60.13495680037893 -0.0469130102545023 -60.1371107986196
986 -0.04585938062518835 -60.18081618100412 -0.045772353373467925 -60.18288315199307
987 -0.04588726870715618 -60.22670344971127 -0.04633294604718685 -60.229216098040254
988 -0.04587096963077784 -60.27257441934205 -0.04451883379369974 -60.27373493183396
989 -0.04608150199055672 -60.318655921332606 -0.04726909287273884 -60.321004024706696
990 -0.045924125239253044 -60.36458004657186 -0.046105037443339825 -60.367109062150035
991 -0.04596602935343981 -60.410546075925296 -0.04406583607196808 -60.411174898222
992 -0.04592342488467693 -60.45646950080997 -0.046844170428812504 -60.45801906865081
993 -0.045930626429617406 -60.50240012723959 -0.045784850418567655 -60.503803919069384
994 -0.04588807690888643 -60.54828820414848 -0.0462243327870965 -60.55002825185648
995 -0.04590770304203033 -60.59419590719051 -0.04575933087617159 -60.595787582732655
996 -0.04594639483839273 -60.640142302028906 -0.04770882427692413 -60.64349640700958
997 -0.04582102969288826 -60.685963331721794 -0.04475418031215668 -60.68825058732173
998 -0.04592819195240736 -60.7318915236742 -0.045347081311047074 -60.73359766863278
999 -0.045948981679975985 -60.77784050535418 -0.04562458153814077 -60.779222250170925
1000 -0.04592350330203772 -60.82376400865621 -0.04615141935646534 -60.82537366952739
1001 -0.04587372951209545 -60.86963773816831 -0.04627785198390484 -60.87165152151129
1002 -0.0459209656342864 -60.915558703802596 -0.0478647181764245 -60.91951623968772
1003 -0.04581456575542688 -60.961373269558024 -0.046061051078140736 -60.96557729076586
1004 -0.045754462108016015 -61.00712773166604 -0.04644260462373495 -61.01201989538959
1005 -0.0458432886749506 -61.05297102034099 -0.049055387079715726 -61.06107528246931
1006 -0.04561212640255689 -61.09858314674355 -0.04541054777801037 -61.10648583024732
1007 -0.04558983519673347 -61.14417298194029 -0.0460522823035717 -61.15253811255089
1008 -0.04565122239291668 -61.189824204333206 -0.04517949055880308 -61.197717603109695
1009 -0.04560782052576542 -61.23543202485897 -0.044037819281220435 -61.241755422390916
1010 -0.04594198800623417 -61.28137401286521 -0.044617656618356705 -61.28637307900927
1011 -0.0458945007994771 -61.327268513664684 -0.04641264583915472 -61.33278572484843
1012 -0.04592094663530588 -61.37318946029999 -0.045309186540544034 -61.37809491138897
1013 -0.04595679715275765 -61.419146257452745 -0.04564061276614666 -61.42373552415512
1014 -0.04590463787317276 -61.465050895325916 -0.045390146970748904 -61.469125671125866
1015 -0.04596487432718277 -61.5110157696531 -0.04549703076481819 -61.51462270189069
1016 -0.04594666510820389 -61.5569624347613 -0.04557661432772875 -61.560199316218416
1017 -0.04599988870322704 -61.60296232346453 -0.04618198107928038 -61.606381297297695
1018 -0.04593224935233593 -61.648894572816864 -0.0461368789896369 -61.65251817628733
1019 -0.045940144918859005 -61.69483471773572 -0.04602108541876078 -61.69853926170609
1020 -0.045971286483109 -61.74080600421883 -0.04626732748001814 -61.744806589186105
1021 -0.04590661581605673 -61.78671262003489 -0.04596527926623821 -61.790771868452346
1022 -0.0459467463195324 -61.83265936635442 -0.04609463978558779 -61.83686650823793
1023 -0.04592638351023197 -61.878585749864655 -0.045937607437372206 -61.882804115675306
1024 -0.04589303657412529 -61.92447878643878 -0.04597983937710524 -61.92878395505241
1025 -0.045865649916231634 -61.97034443635501 -0.04647954925894737 -61.97526350431136
1026 -0.045862998068332675 -62.01620743442334 -0.04407327026128769 -62.01933677457264
1027 -0.04595759734511375 -62.06216503176846 -0.04608466997742653 -62.06542144455007
1028 -0.0459192169830203 -62.10808424875148 -0.04633292537182569 -62.1117543699219
1029 -0.04591364581137895 -62.15399789456286 -0.0458427369594574 -62.157597106881354
1030 -0.045960104651749135 -62.19995799921461 -0.04923215918242931 -62.206829266063785
1031 -0.04570845477283001 -62.24566645398744 -0.045381642691791055 -62.25221090875558
1032 -0.04576286356896162 -62.2914293175564 -0.045832722634077075 -62.29804363138965
1033 -0.04575858358293772 -62.33718790113934 -0.046913094073534015 -62.344956725463184
1034 -0.04569298643618822 -62.382880887575524 -0.044368527643382547 -62.38932525310657
1035 -0.04570809807628393 -62.42858898565181 -0.04552300889045 -62.43484826199702
1036 -0.04578446689993143 -62.47437345255174 -0.04643912706524134 -62.48128738906226
1037 -0.04576193876564503 -62.52013539131738 -0.04658311288803816 -62.5278705019503
1038 -0.04572761617600918 -62.56586300749339 -0.043831794336438176 -62.57170229628674
1039 -0.04584911502897739 -62.61171212252237 -0.04754441324621439 -62.61924670953295
1040 -0.0457637632265687 -62.65747588574894 -0.04598433095961809 -62.66523104049257
1041 -0.04571130741387606 -62.70318719316281 -0.04586812499910593 -62.711099165491675
1042 -0.04566355179995298 -62.748850744962766 -0.0470920879393816 -62.75819125343106
1043 -0.04563623443245888 -62.794486979395224 -0.046077266335487366 -62.804268519766545
1044 -0.0456205090507865 -62.84010748844601 -0.046973345801234245 -62.85124186556778
1045 -0.04558232631534338 -62.88568981476135 -0.04342955276370049 -62.89467141833148
1046 -0.045554790273308755 -62.93124460503466 -0.04650214202702045 -62.9411735603585
1047 -0.04574881047010422 -62.97699341550476 -0.044755082577466965 -62.98592864293597
1048 -0.04573927037417889 -63.022732685878935 -0.0462274145334959 -63.032156057469464
1049 -0.04572919961065054 -63.06846188548958 -0.0457777202129364 -63.077933777682404
1050 -0.04566975235939026 -63.11413163784897 -0.04391685295850038 -63.12185063064091
1051 -0.0458153672516346 -63.159947005100605 -0.044973626360297204 -63.1668242570012
1052 -0.0458563694730401 -63.20580337457365 -0.04497385676950216 -63.211798113770705
1053 -0.04590044617652893 -63.25170382075018 -0.04588859435170889 -63.257686708122414
1054 -0.045919565856456755 -63.29762338660664 -0.04630857557058334 -63.303995283693
1055 -0.04588550440967083 -63.343508891016306 -0.04643117878586054 -63.35042646247886
1056 -0.046011008135974404 -63.38951989915228 -0.043337734416127205 -63.393764196894985
1057 -0.04601884074509144 -63.435538739897375 -0.04655865095555782 -63.440322847850545
1058 -0.04594574924558401 -63.48148448914296 -0.04726548288017511 -63.48758833073072
1059 -0.04588407464325428 -63.52736856378621 -0.04519531391561031 -63.53278364464634
1060 -0.045957828499376775 -63.57332639228559 -0.04635816123336554 -63.5791418058797
1061 -0.04598880577832461 -63.61931519806391 -0.04365769047290087 -63.6227994963526
1062 -0.04605819955468178 -63.66537339761859 -0.04634262453764677 -63.66914212089024
1063 -0.04603008311241865 -63.71140348073101 -0.04643536936491728 -63.71557749025516
1064 -0.04604966379702091 -63.75745314452803 -0.04262456744909286 -63.75820205770425
1065 -0.04622288178652525 -63.803676026314555 -0.043387452326714995 -63.801589510030965
1066 -0.04625049829483032 -63.84992652460939 -0.04602847117930651 -63.84761798121027
1067 -0.046268034167587756 -63.896194558776976 -0.045395181886851786 -63.89301316309712
1068 -0.04630422815680504 -63.94249878693378 -0.04659091252833605 -63.93960407562546
1069 -0.04623431377112865 -63.98873310070491 -0.046510071493685246 -63.986114147119146
1070 -0.046234195679426195 -64.03496729638434 -0.046029660105705264 -64.03214380722486
1071 -0.046148338727653025 -64.08111563511198 -0.046095024608075616 -64.07823883183293
1072 -0.04623136725276709 -64.12734700236476 -0.0463947270065546 -64.12463355883949
1073 -0.04612812213599682 -64.17347512450075 -0.04588413629680872 -64.1705176951363
1074 -0.04646564107388258 -64.21994076557463 -0.04669885728508234 -64.21721655242138
1075 -0.046166473627090455 -64.26610723920173 -0.04581765830516815 -64.26303421072654
1076 -0.046186956204473974 -64.31229419540621 -0.046666897274553774 -64.3097011080011
1077 -0.046121285483241084 -64.35841548088945 -0.045561719313263895 -64.35526282731436
1078 -0.04614957664161921 -64.40456505753107 -0.045953166857361796 -64.40121599417172
1079 -0.046164240688085556 -64.45072929821916 -0.04685384165495634 -64.44806983582667
1080 -0.04617454521358013 -64.49690384343273 -0.04605429396033287 -64.49412412978701
1081 -0.046081087365746495 -64.54298493079848 -0.0458450248464942 -64.53996915463351
1082 -0.04609106425195932 -64.58907599505044 -0.046327554248273374 -64.58629670888179
1083 -0.04610783327370882 -64.63518382832414 -0.045128175616264345 -64.63142488449806
1084 -0.04614154249429703 -64.68132537081844 -0.045703711733222005 -64.67712859623128
1085 -0.046146555431187154 -64.72747192624963 -0.04596365354955197 -64.72309224978083
1086 -0.046079724282026294 -64.77355165053166 -0.048103998973965646 -64.7711962487548
1087 -0.04602255690842867 -64.81957420744008 -0.045395123586058614 -64.81659137234087
1088 -0.0460077254101634 -64.86558193285025 -0.04613400623202324 -64.86272537857289
1089 -0.046082237549126145 -64.91166417039938 -0.04578313007950783 -64.9085085086524
1090 -0.046046451292932035 -64.95771062169231 -0.04568801634013653 -64.95419652499254
1091 -0.04603883139789104 -65.00374945309021 -0.04760903362184763 -65.0018055586144
1092 -0.04587465804070234 -65.04962411113091 -0.044827981106936934 -65.04663353972133
1093 -0.045962609350681305 -65.09558672048159 -0.045998757146298884 -65.09263229686762
1094 -0.045975145883858204 -65.14156186636545 -0.0469316041097045 -65.13956390097732
1095 -0.04594075288623571 -65.18750261925169 -0.04470517598092556 -65.18426907695824
1096 -0.04600370917469263 -65.23350632842639 -0.04597638342529535 -65.23024546038354
1097 -0.04600594956427813 -65.27951227799066 -0.04551693256944418 -65.27576239295298
1098 -0.04630581922829151 -65.32581809721896 -0.04706861600279808 -65.32283100895579
1099 -0.04593117572367191 -65.37174927294262 -0.045411404222249985 -65.36824241317804
1100 -0.04595678988844156 -65.41770606283106 -0.04622738659381866 -65.41446979977185
1101 -0.04602467156946659 -65.46373073440053 -0.04655082747340202 -65.46102062724525
1102 -0.04594677183777094 -65.5096775062383 -0.04621227886527777 -65.50723290611053
1103 -0.045954052545130256 -65.55563155878343 -0.04587452095001936 -65.55310742706055
1104 -0.04592672735452652 -65.60155828613796 -0.04568335954099893 -65.59879078660155
1105 -0.045871710404753685 -65.64742999654271 -0.045464199408888815 -65.64425498601044
1106 -0.04596382174640894 -65.69339381828912 -0.04648561552166939 -65.69074060153211
1107 -0.045930599048733714 -65.73932441733785 -0.045065957307815555 -65.73580655883993
1108 -0.0459217119961977 -65.78524612933406 -0.04268222600221634 -65.77848878484214
1109 -0.046103506535291675 -65.83134963586934 -0.04723325483500958 -65.82572203967715
1110 -0.04609396327286959 -65.87744359914221 -0.04645676519721746 -65.87217880487437
1111 -0.04601410608738661 -65.9234577052296 -0.04511426649987697 -65.91729307137425
1112 -0.04603636097162962 -65.96949406620122 -0.04590118266642094 -65.96319425404067
1113 -0.04604491144418717 -66.0155389776454 -0.04582794643938541 -66.00902220048006
1114 -0.046071368642151354 -66.06161034628755 -0.04406797233968973 -66.05309017281975
1115 -0.04612657278776169 -66.10773691907531 -0.04632490128278732 -66.09941507410254
1116 -0.04613298363983631 -66.15386990271514 -0.044847446121275426 -66.14426252022382
1117 -0.046239336207509044 -66.20010923892265 -0.04547252804040909 -66.18973504826423
1118 -0.04612823817878962 -66.24623747710145 -0.04566804021596908 -66.2354030884802
1119 -0.04604906626045704 -66.2922865433619 -0.045059619657695296 -66.28046270813789
1120 -0.046307395212352276 -66.33859393857425 -0.0462677713483572 -66.32673047948624
1121 -0.046289699897170064 -66.38488363847142 -0.046646803990006445 -66.37337728347624
1122 -0.046187023259699346 -66.43107066173113 -0.04692769013345242 -66.4203049736097
1123 -0.0461102619767189 -66.47718092370785 -0.04612511899322271 -66.46643009260292
1124 -0.04618500079959631 -66.52336592450744 -0.045922720804810524 -66.51235281340773
1125 -0.04610473867505789 -66.5694706631825 -0.045431028492748736 -66.55778384190047
1126 -0.04608244299888611 -66.61555310618138 -0.046048381738364695 -66.60383222363883
1127 -0.04606516342610121 -66.66161826960749 -0.045531756803393365 -66.64936398044223
1128 -0.04607000332325697 -66.70768827293074 -0.04674524143338203 -66.69610922187562
1129 -0.046087670139968395 -66.7537759430707 -0.04565642420202494 -66.74176564607764
1130 -0.04608684964478016 -66.79986279271549 -0.04662005081772804 -66.78838569689536
1131 -0.04603633265942335 -66.84589912537491 -0.04514958392828703 -66.83353528082365
1132 -0.046538515761494634 -66.89243764113641 -0.04923789743334055 -66.882773178257
1133 -0.046152145229279996 -66.9385897863657 -0.05243788044899702 -66.93521105870599
1134 -0.04566471818834543 -66.98425450455404 -0.0455201618373394 -66.98073122054333
1135 -0.04568742644041777 -67.02994193099447 -0.04450185913592577 -67.02523307967925
1136 -0.045758085511624816 -67.07570001650609 -0.04534121248871088 -67.07057429216796
1137 -0.045814995840191844 -67.12151501234628 -0.046662687510252 -67.11723697967821
1138 -0.04570624455809593 -67.16722125690437 -0.04552079737186432 -67.16275777705007
1139 -0.04576802235096693 -67.21298927925534 -0.047249072790145875 -67.21000684984023
1140 -0.045590832643210885 -67.25858011189855 -0.04470195844769478 -67.25470880828792
1141 -0.045730887167155745 -67.3043109990657 -0.045650789514184 -67.3003595978021
1142 -0.04572868514806032 -67.35003968421377 -0.04651790540665388 -67.34687750320876
1143 -0.04570668786764145 -67.3957463720814 -0.0450804490596056 -67.39195795226837
1144 -0.04585793484002352 -67.44160430692143 -0.044464748725295065 -67.43642270099366
1145 -0.04586122445762157 -67.48746553137906 -0.04667242094874382 -67.4830951219424
1146 -0.04578066151589155 -67.53324619289495 -0.04612091742455959 -67.52921603936696
1147 -0.0457890659570694 -67.57903525885202 -0.04598236605525017 -67.57519840542221
1148 -0.04583377875387669 -67.62486903760589 -0.04498907811939716 -67.62018748354161
1149 -0.04585061017423868 -67.67071964778013 -0.04699799902737141 -67.66718548256898
1150 -0.04577252008020878 -67.71649216786034 -0.04445809908211231 -67.71164358165109
1151 -0.04586989358067513 -67.76236206144101 -0.044194134511053564 -67.75583771616215
1152 -0.04678074736148119 -67.80914280880249 -0.050800334103405474 -67.80663805026555
1153 -0.04598028678447008 -67.85512309558696 -0.046201276034116744 -67.85283932629966
1154 -0.04585546497255564 -67.90097856055952 -0.046308734081685544 -67.89914806038135
1155 -0.04583287797868252 -67.9468114385382 -0.04653245098888874 -67.94568051137024
1156 -0.04584786351770163 -67.99265930205591 -0.046794247813522816 -67.99247475918376
1157 -0.04580587614327669 -68.03846517819919 -0.04511450584977865 -68.03758926503355
1158 -0.04584288410842419 -68.08430806230761 -0.045901104994118216 -68.08349037002766
1159 -0.04581293910741806 -68.13012100141503 -0.04586119819432497 -68.12935156822199
1160 -0.045883392728865144 -68.1760043941439 -0.044736765511333945 -68.17408833373332
1161 -0.045867118053138256 -68.22187151219704 -0.04571608752012253 -68.21980442125344
1162 -0.04592049233615399 -68.26779200453319 -0.04605222102254629 -68.26585664227599
1163 -0.045880910754203794 -68.3136729152874 -0.04560901578515768 -68.31146565806115
1164 -0.04587209653109312 -68.3595450118185 -0.04563930798321962 -68.35710496604437
1165 -0.04590199235826731 -68.40544700417676 -0.04532757475972175 -68.4024325408041
1166 -0.046033934503793714 -68.45148093868056 -0.04906400963664055 -68.45149655044074
1167 -0.045823959074914454 -68.49730489775547 -0.04569311495870352 -68.49718966539945
1168 -0.04580098316073418 -68.5431058809162 -0.04667317718267441 -68.54386284258212
1169 -0.04579936247318983 -68.58890524338939 -0.046491965837776664 -68.59035480841989
1170 -0.04575998354703188 -68.63466522693642 -0.045656530372798446 -68.63601133879268
1171 -0.04577582981437445 -68.6804410567508 -0.04627298731356859 -68.68228432610626
1172 -0.04578266460448503 -68.72622372135528 -0.047179740853607655 -68.72946406695986
1173 -0.045711477659642695 -68.77193519901492 -0.04543613847345114 -68.77490020543331
1174 -0.04568570908159018 -68.81762090809652 -0.046630256809294224 -68.8215304622426
1175 -0.04569778423756361 -68.86331869233408 -0.04626395665109158 -68.8677944188937
1176 -0.04573154225945473 -68.90905023459354 -0.04097867012023926 -68.90877308901393
1177 -0.04594500120729208 -68.95499523580082 -0.04668128825724125 -68.95545437727118
1178 -0.0460586566478014 -69.00105389244862 -0.045717310346663 -69.00117168761784
1179 -0.04583524223417044 -69.0468891346828 -0.04579312950372696 -69.04696481712156
1180 -0.04584660865366459 -69.09273574333646 -0.04314034711569548 -69.09010516423726
1181 -0.045967732556164265 -69.13870347589263 -0.04628061428666115 -69.13638577852392
1182 -0.04590992256999016 -69.18461339846262 -0.046018189191818236 -69.18240396771573
1183 -0.045891539007425305 -69.23050493747004 -0.04712940398603678 -69.22953337170176
1184 -0.04582448024302721 -69.27632941771307 -0.044474394991993904 -69.27400776669376
1185 -0.04594696033746004 -69.32227637805053 -0.045953902415931225 -69.31996166910969
1186 -0.0459267258644104 -69.36820310391494 -0.045890257507562635 -69.36585192661725
1187 -0.045867147855460644 -69.4140702517704 -0.04528787937015295 -69.4111398059874
1188 -0.04595371522009373 -69.46002396699049 -0.045434569008648396 -69.45657437499605
1189 -0.046014062501490115 -69.50603802949198 -0.0458198569715023 -69.50239423196756
1190 -0.04598224442452192 -69.5520202739165 -0.045130548253655436 -69.54752478022121
1191 -0.04614481944590807 -69.59816509336241 -0.04696853794157505 -69.59449331816279
1192 -0.045982725918293 -69.6441478192807 -0.04559416975826025 -69.64008748792105
1193 -0.046030004136264326 -69.69017782341697 -0.04670902453362942 -69.68679651245468
1194 -0.04597384948283434 -69.73615167289981 -0.04534042663872242 -69.7321369390934
1195 -0.04600639455020428 -69.78215806745001 -0.04602692108601332 -69.7781638601794
1196 -0.04601235408335924 -69.82817042153337 -0.04422054179012776 -69.82238440196953
1197 -0.0460991982370615 -69.87426961977043 -0.04741001892834902 -69.86979442089788
1198 -0.04601823817938566 -69.92028785794982 -0.04625354986637831 -69.91604797076425
1199 -0.04596913605928421 -69.9662569940091 -0.04641556013375521 -69.962463530898
1200 -0.04599298946559429 -70.01224998347469 -0.04595043808221817 -70.00841396898022
1201 -0.04598628859966993 -70.05823627207435 -0.04557902179658413 -70.0539929907768
1202 -0.046041620709002015 -70.10427789278336 -0.047266464307904245 -70.10125945508472
1203 -0.045911465957760814 -70.15018935874112 -0.04629396051168442 -70.1475534155964
1204 -0.04584279600530863 -70.19603215474642 -0.045242969505488874 -70.1927963851019
1205 -0.04593950882554054 -70.24197166357196 -0.04597831517457962 -70.23877470027648
1206 -0.04601038731634617 -70.2879820508883 -0.0460378659889102 -70.28481256626539
1207 -0.0460226146504283 -70.33400466553873 -0.047788535617291926 -70.33260110188267
1208 -0.04580837246030569 -70.37981303799903 -0.04683847036212683 -70.3794395722448
1209 -0.0458032626658678 -70.4256163006649 -0.044600223749876024 -70.42403979599469
1210 -0.04587617665529251 -70.4714924773202 -0.04616241753101349 -70.4702022135257
1211 -0.04582952708005905 -70.51732200440026 -0.047752388566732404 -70.51795460209243
1212 -0.04621874913573265 -70.56354075353599 -0.04414796233177185 -70.56210256442421
1213 -0.04577588494867087 -70.60931663848466 -0.045332042314112184 -70.60743460673832
1214 -0.04580405857414007 -70.65512069705879 -0.04642811231315136 -70.65386271905147
1215 -0.045770693197846414 -70.70089139025664 -0.0449354600161314 -70.69879817906761
1216 -0.04583781361579895 -70.74672920387245 -0.045248516090214255 -70.74404669515782
1217 -0.045844461768865585 -70.79257366564131 -0.045402506552636626 -70.78944920171045
1218 -0.045949929766356944 -70.83852359540766 -0.04831124935299158 -70.83776045106345
1219 -0.04569050315767527 -70.88421409856534 -0.04426238853484392 -70.88202283959829
1220 -0.04578907173126936 -70.9300031702966 -0.0467592665925622 -70.92878210619085
1221 -0.045788217708468436 -70.97579138800506 -0.045113233476877214 -70.97389533966773
1222 -0.04579689800739288 -71.02158828601246 -0.045122727379202844 -71.01901806704694
1223 -0.04582717400044203 -71.0674154600129 -0.045366484113037585 -71.06438455115997
1224 -0.045932151935994626 -71.1133476119489 -0.0465687794610858 -71.11095333062106
1225 -0.04595901183784008 -71.15930662378673 -0.04475492797791958 -71.15570825859898
1226 -0.04610422533005476 -71.20541084911679 -0.03939524050801992 -71.19510349910699
1227 -0.04621709268540144 -71.25162794180218 -0.04627549666911364 -71.2413789957761
1228 -0.046173902601003645 -71.29780184440318 -0.04601880442351103 -71.28739780019961
1229 -0.04616772998124361 -71.34396957438443 -0.04680667985230684 -71.33420448005192
1230 -0.046142029017210005 -71.39011160340164 -0.046591465920209886 -71.38079594597214
1231 -0.046148591116070746 -71.4362601945177 -0.0455921234562993 -71.42638806942844
1232 -0.0461423322558403 -71.48240252677354 -0.04627642594277859 -71.47266449537122
1233 -0.04605019669979811 -71.52845272347334 -0.044197867065668105 -71.51686236243688
1234 -0.04614411070942879 -71.57459683418277 -0.04550780635327101 -71.56237016879015
1235 -0.046215382404625416 -71.6208122165874 -0.04571471810340881 -71.60808488689356
1236 -0.04620839599519968 -71.66702061258259 -0.04602725747972727 -71.65411214437329
1237 -0.046193928457796574 -71.71321454104039 -0.04764696452766657 -71.70175910890096
1238 -0.046147850900888444 -71.75936239194128 -0.04581220485270023 -71.74757131375365
1239 -0.04613163061439991 -71.80549402255568 -0.046037991903722285 -71.79360930565737
1240 -0.04612297620624304 -71.85161699876193 -0.046038479171693326 -71.83964778482907
1241 -0.046187749691307546 -71.89780474845324 -0.04696179926395416 -71.88660958409302
1242 -0.046153719536960125 -71.9439584679902 -0.04749543350189924 -71.93410501759492
1243 -0.046060317754745485 -71.99001878574495 -0.04470238350331783 -71.97880740109824
1244 -0.04610685259103775 -72.03612563833599 -0.045029183477163316 -72.0238365845754
1245 -0.046123602986335756 -72.08224924132233 -0.046531231887638566 -72.07036781646305
1246 -0.04612952172756195 -72.1283787630499 -0.0446238562464714 -72.11499167270952
1247 -0.04614830110222101 -72.17452706415212 -0.046279067918658254 -72.16127074062818
1248 -0.04617284368723631 -72.22069990783935 -0.04573380574584007 -72.20700454637402
1249 -0.04618317876011133 -72.26688308659946 -0.04680442046374082 -72.25380896683777
1250 -0.0460965434089303 -72.3129796300084 -0.04418601244688034 -72.29799497928465
1251 -0.046217733435332774 -72.35919736344373 -0.04625525306910276 -72.34425023235376
1252 -0.04619249701499939 -72.40538986045873 -0.044275667145848276 -72.38852589949961
1253 -0.046283664740622045 -72.45167352519935 -0.04588516242802143 -72.43441106192763
1254 -0.046359934657812116 -72.49803345985717 -0.04666593074798584 -72.48107699267563
1255 -0.046360951475799085 -72.54439441133297 -0.04343706127256155 -72.52451405394818
1256 -0.046391773596405984 -72.59078618492939 -0.046286939084529875 -72.5708009930327
1257 -0.046366230212152006 -72.63715241514154 -0.045941881090402606 -72.6167428741231
1258 -0.04639509189873934 -72.68354750704029 -0.04704159777611494 -72.66378447189922
1259 -0.046301706321537496 -72.72984921336183 -0.0464211817830801 -72.7102056536823
1260 -0.04634973183274269 -72.77619894519458 -0.0446800185367465 -72.75488567221905
1261 -0.04635221287608147 -72.82255115807067 -0.04682685099542141 -72.80171252321446
1262 -0.04642481654882431 -72.86897597461949 -0.0481780419126153 -72.84989056512708
1263 -0.046150857396423814 -72.91512683201591 -0.046117916516959664 -72.89600848164405
1264 -0.04620078131556511 -72.96132761333148 -0.04783919248729944 -72.94384767413135
1265 -0.04609430767595768 -73.00742192100743 -0.04576537124812603 -72.98961304537947
1266 -0.046090774424374106 -73.0535126954318 -0.046890230290591715 -73.03650327567006
1267 -0.046125566400587556 -73.0996382618324 -0.04857930168509483 -73.08508257735515
1268 -0.04590182788670063 -73.14554008971909 -0.04651021473109722 -73.13159279208625
1269 -0.045839539542794225 -73.19137962926189 -0.045262222178280354 -73.17685501426453
1270 -0.0459418922662735 -73.23732152152816 -0.04580497685819864 -73.22265999112273
1271 -0.04594196304678917 -73.28326348457495 -0.041943077184259894 -73.26460306830698
1272 -0.046128168143332 -73.32939165271827 -0.04488452933728695 -73.30948759764426
1273 -0.0461833193898201 -73.3755749721081 -0.04532668236643076 -73.3548142800107
1274 -0.04626399260014295 -73.42183896470824 -0.047542954236268996 -73.40235723424696
1275 -0.045988859795033935 -73.46782782450327 -0.04495560564100742 -73.44731283988797
1276 -0.04619932845234871 -73.51402715295562 -0.04628960620611906 -73.49360244609409
1277 -0.04613431617617607 -73.5601614691318 -0.045295926928520205 -73.5388983730226
1278 -0.046139595471322535 -73.60630106460312 -0.04677993953227997 -73.58567831255489
1279 -0.046233867295086384 -73.6525349318982 -0.04776192102581263 -73.6334402335807
1280 -0.046065843850374225 -73.69860077574857 -0.05105210822075605 -73.68449234180146
1281 -0.04576100502163172 -73.7443617807702 -0.04521706122905016 -73.72970940303051
1282 -0.04576730690896511 -73.79012908767918 -0.04609755165874958 -73.77580695468926
1283 -0.0457710150629282 -73.8359001027421 -0.04568016212433577 -73.8214871168136
1284 -0.04572513923048973 -73.88162524197259 -0.04669294059276581 -73.86818005740636
1285 -0.045741564221680166 -73.92736680619427 -0.045476502552628514 -73.913656559959
1286 -0.045758750103414056 -73.97312555629769 -0.04558024294674397 -73.95923680290574
1287 -0.04580249525606632 -74.01892805155376 -0.046980112232267855 -74.006216915138
1288 -0.04569630473852158 -74.06462435629228 -0.045300827361643314 -74.05151774249964
1289 -0.04572924580425024 -74.11035360209654 -0.04642522390931845 -74.09794296640897
1290 -0.045720174349844454 -74.15607377644638 -0.04622325599193573 -74.1441662224009
1291 -0.04570650812238455 -74.20178028456876 -0.045782523415982726 -74.18994874581688
1292 -0.04569857083261013 -74.24747885540137 -0.045556817390024665 -74.2355055632069
1293 -0.04573657065629959 -74.29321542605767 -0.04560141898691654 -74.28110698219382
1294 -0.04585244152694941 -74.33906786758462 -0.04470643904060125 -74.32581342123441
1295 -0.04581558499485254 -74.38488345257947 -0.04637295287102461 -74.37218637410544
1296 -0.045821461267769335 -74.43070491384724 -0.045786688849329946 -74.41797306295477
1297 -0.045823384262621406 -74.47652829810986 -0.04611019436269999 -74.46408325731747
1298 -0.04580561053007841 -74.52233390863994 -0.04603877030313015 -74.5101220276206
1299 -0.04578705839812756 -74.56812096703807 -0.04577956516295671 -74.55590159278356
1300 -0.045802336558699606 -74.61392330359676 -0.045468931272625926 -74.60137052405618
1301 -0.045829917676746844 -74.6597532212735 -0.04605403002351523 -74.64742455407969
1302 -0.045817272178828715 -74.70557049345233 -0.0456065334379673 -74.69303108751765
1303 -0.0458918858319521 -74.75146237928428 -0.04934239909052849 -74.74237348660819
1304 -0.04573284741491079 -74.79719522669919 -0.04606901481747627 -74.78844250142566
1305 -0.04813581649214029 -74.84533104319132 -0.06036787237972021 -74.84881037380538
1306 -0.045181350968778136 -74.8905123941601 -0.0383350944146514 -74.88714546822003
1307 -0.04537966288626194 -74.93589205704636 -0.044909827224910256 -74.93205529544494
1308 -0.04545372370630503 -74.98134578075266 -0.04572889879345894 -74.9777841942384
1309 -0.04541848078370094 -75.02676426153636 -0.04557729233056307 -75.02336148656896
1310 -0.04544280506670475 -75.07220706660306 -0.0449095094576478 -75.06827099602661
1311 -0.045514650829136374 -75.11772171743219 -0.04529417809098959 -75.1135651741176
1312 -0.045548369735479356 -75.16327008716767 -0.045745099894702435 -75.1593102740123
1313 -0.0455242482945323 -75.2087943354622 -0.04574142824858427 -75.20505170226089
1314 -0.045547562465071675 -75.25434189792728 -0.04458085633814335 -75.24963255859903
1315 -0.045610564015805724 -75.29995246194308 -0.04562746975570917 -75.29526002835475
1316 -0.04564108792692423 -75.34559354987 -0.04580589756369591 -75.34106592591844
1317 -0.045628578215837476 -75.39122212808584 -0.04503687117248774 -75.38610279709093
1318 -0.045697960443794726 -75.43692008852963 -0.045787998102605344 -75.43189079519354
1319 -0.045699991285800934 -75.48262007981543 -0.04649330396205187 -75.47838409915559
1320 -0.045667368173599246 -75.52828744798903 -0.0455715736374259 -75.52395567279302
1321 -0.045764471404254436 -75.57405191939328 -0.04569122940301895 -75.56964690219604
1322 -0.04566458631306887 -75.61971650570635 -0.04604727774858475 -75.61569417994463
1323 -0.045659861899912356 -75.66537636760626 -0.047927990183234216 -75.66362217012787
1324 -0.04552898406982422 -75.71090535167608 -0.04423322342336178 -75.70785539355123
1325 -0.04566229805350304 -75.75656764972958 -0.04486483596265316 -75.75272022951388
1326 -0.045671898685395715 -75.80223954841497 -0.045615421049296855 -75.79833565056317
1327 -0.04570276569575071 -75.84794231411072 -0.046259400248527524 -75.8445950508117
1328 -0.04566194582730532 -75.89360425993803 -0.045961512625217436 -75.89055656343692
1329 -0.04566129557788372 -75.93926555551592 -0.045031331852078436 -75.93558789528899
1330 -0.04582217503339052 -75.98508773054931 -0.04474656190723181 -75.98033445719622
1331 -0.04581913352012634 -76.03090686406944 -0.0445918045938015 -76.02492626179003
1332 -0.045897471345961095 -76.0768043354154 -0.0457571854814887 -76.07068344727152
1333 -0.045875012315809725 -76.12267934773121 -0.047190113365650176 -76.11787356063716
1334 -0.04583206474781036 -76.16851141247902 -0.04584146160632372 -76.1637150222435
1335 -0.04587621558457613 -76.21438762806359 -0.04676466230303049 -76.21047968454653
1336 -0.045807359553873536 -76.26019498761747 -0.047506021335721016 -76.25798570588225
1337 -0.045698743872344495 -76.30589373148982 -0.044537586905062196 -76.30252329278731
1338 -0.04580663181841373 -76.35170036330823 -0.04469548165798187 -76.3472187744453
1339 -0.045891021750867365 -76.39759138505909 -0.04631339143961668 -76.3935321658849
1340 -0.04583565182983875 -76.44342703688892 -0.04654875583946705 -76.44008092172437
1341 -0.04582553897053003 -76.48925257585945 -0.04450716692954302 -76.48458808865392
1342 -0.045824092254042624 -76.53507666811349 -0.045987277664244174 -76.53057536631816
1343 -0.04590511154383421 -76.58098177965732 -0.04543929249048233 -76.57601465880865
1344 -0.04587230961769819 -76.62685408927501 -0.04556197915226221 -76.62157663796091
1345 -0.04590101633220911 -76.67275510560722 -0.04588991776108742 -76.667466555722
1346 -0.045882010459899904 -76.71863711606713 -0.04670446142554283 -76.71417101714755
1347 -0.04606999307870865 -76.76470710914583 -0.04470179527997971 -76.75887281242753
1348 -0.04585648849606514 -76.8105635976419 -0.046443286910653116 -76.80531609933819
1349 -0.04587588869035244 -76.85643948633225 -0.045905651338398454 -76.85122175067659
1350 -0.04591134022921324 -76.90235082656146 -0.046345693059265614 -76.89756744373585
1351 -0.04594756793230772 -76.94829839449376 -0.04643210228532553 -76.94399954602117
1352 -0.04576241038739681 -76.99406080488116 -0.047108293510973454 -76.99110783953215
1353 -0.045768975652754305 -77.0398297805339 -0.04582497514784336 -77.03693281467999
1354 -0.045742335915565493 -77.08557211644947 -0.045808082446455956 -77.08274089712644
1355 -0.045804121531546116 -77.13137623798102 -0.04574846345931292 -77.12848936058576
1356 -0.045802172273397446 -77.17717841025441 -0.045407125167548655 -77.1738964857533
1357 -0.045854304917156696 -77.22303271517157 -0.04619539622217417 -77.22009188197548
1358 -0.04583446756005287 -77.26886718273163 -0.04402316641062498 -77.2641150483861
1359 -0.045905969478189944 -77.31477315220981 -0.04548186864703894 -77.30959691703315
1360 -0.04595855791121721 -77.36073171012103 -0.04456045143306255 -77.3541573684662
1361 -0.04605281166732311 -77.40678452178835 -0.04510529860854149 -77.39926266707475
1362 -0.04605417493730783 -77.45283869672566 -0.045413719676434997 -77.44467638675118
1363 -0.04603954032063484 -77.4988782370463 -0.04449711460620165 -77.48917350135739
1364 -0.04613314066082239 -77.54501137770713 -0.04880039133131504 -77.5379738926887
1365 -0.0459565794095397 -77.59096795711666 -0.04605502337217331 -77.58402891606087
1366 -0.04593084212392569 -77.63689879924058 -0.04505915250629187 -77.62908806856717
1367 -0.04597334265708923 -77.68287214189768 -0.04580788221210241 -77.67489595077927
1368 -0.04597792122513056 -77.7288500631228 -0.04574392773211002 -77.72063987851138
1369 -0.04604320153594017 -77.77489326465874 -0.04521799348294735 -77.76585787199433
1370 -0.04603075701743364 -77.82092402167618 -0.04653854258358479 -77.81239641457792
1371 -0.04605838116258383 -77.86698240283876 -0.046991179883480075 -77.8593875944614
1372 -0.045980929397046566 -77.9129633322358 -0.04625520259141922 -77.90564279705282
1373 -0.046064441464841364 -77.95902777370064 -0.046284152753651144 -77.95192694980648
1374 -0.046197332069277765 -78.00522510576992 -0.04879806227982044 -78.00072501208629
1375 -0.04582929741591215 -78.05105440318583 -0.04605909734964371 -78.04678410943593
1376 -0.04572614673525095 -78.09678054992108 -0.045008359104394914 -78.09179246854033
1377 -0.045922689512372016 -78.14270323943344 -0.04543593470007181 -78.1372284032404
1378 -0.045861806720495224 -78.18856504615394 -0.04494891427457333 -78.18217731751497
1379 -0.045998414419591425 -78.23456346057353 -0.04479445852339268 -78.22697177603837
1380 -0.04601292852312326 -78.28057638909665 -0.04661487601697445 -78.27358665205534
1381 -0.04600154310464859 -78.3265779322013 -0.04697612598538399 -78.32056277804072
1382 -0.04594572223722935 -78.37252365443854 -0.04614346884191036 -78.36670624688263
1383 -0.04588612411171198 -78.41840977855026 -0.04541590437293053 -78.41212215125556
1384 -0.04594610948115587 -78.4643558880314 -0.04641004782170057 -78.45853219907725
1385 -0.045874851569533345 -78.51023073960094 -0.046304914727807046 -78.50483711380507
1386 -0.04586714282631874 -78.55609788242727 -0.0454836692661047 -78.55032078307117
1387 -0.04595002755522728 -78.60204790998249 -0.0448733864352107 -78.59519416950639
1388 -0.046563799306750295 -78.64861170928924 -0.054036005027592184 -78.64923017453398
1389 -0.04566405843943357 -78.69427576772867 -0.04698643963783979 -78.69621661417182
1390 -0.0455481979995966 -78.73982396572826 -0.045930811762809755 -78.74214742593463
1391 -0.04549469836056232 -78.78531866408882 -0.045734313875436784 -78.78788173981008
1392 -0.04551235977560282 -78.83083102386442 -0.04563601315021515 -78.83351775296029
1393 -0.045587120577692986 -78.87641814444211 -0.04548051618039608 -78.87899826914068
1394 -0.04555402733385563 -78.92197217177596 -0.045743117295205596 -78.92474138643588
1395 -0.04558527022600174 -78.96755744200196 -0.045410307683050634 -78.97015169411894
1396 -0.04558185189962387 -79.01313929390159 -0.045211280882358554 -79.0153629750013
1397 -0.0456239489838481 -79.05876324288543 -0.045264344476163385 -79.06062731947746
1398 -0.045684033446013926 -79.10444727633144 -0.045887149125337603 -79.1065144686028
1399 -0.04569649957120418 -79.15014377590265 -0.046758930757641794 -79.15327339936044
1400 -0.045618854090571405 -79.19576262999323 -0.04538752306252718 -79.19866092242297
1401 -0.04569045081734657 -79.24145308081057 -0.044926102831959726 -79.24358702525494
1402 -0.04566468466073274 -79.28711776547131 -0.04526180420070887 -79.28884882945565
1403 -0.04567214325070381 -79.332789908722 -0.04492492713034153 -79.33377375658598
1404 -0.04574552122503519 -79.37853542994704 -0.046826388128101824 -79.38060014471408
1405 -0.04575121197849512 -79.42428664192553 -0.044635336846113205 -79.4252354815602
1406 -0.045725193433463575 -79.470011835359 -0.04587014019489288 -79.47110562175509
1407 -0.04579180050641298 -79.51580363586541 -0.04653533548116684 -79.51764095723625
1408 -0.04576833620667457 -79.56157197207209 -0.045882607065141204 -79.56352356430139
1409 -0.0457701288163662 -79.60734210088846 -0.0462944258004427 -79.60981799010183
1410 -0.045740493573248386 -79.65308259446171 -0.046002498269081114 -79.6558204883709
1411 -0.04579479470849037 -79.69887738917019 -0.046137324534356594 -79.70195781290526
1412 -0.04572274871170521 -79.7446001378819 -0.04496011845767498 -79.74691793136294
1413 -0.045855444483459 -79.79045558236537 -0.04497026614844799 -79.7918881975114
1414 -0.045911425910890105 -79.83636700827626 -0.04521871209144592 -79.83710690960284
1415 -0.04587284773588181 -79.88223985601213 -0.04509891755878925 -79.88220582716163
1416 -0.04597614593803882 -79.92821600195018 -0.04539095219224691 -79.92759677935388
1417 -0.045904147997498514 -79.97412014994768 -0.046068868786096576 -79.97366564813997
1418 -0.04593626633286476 -80.02005641628054 -0.045103079080581664 -80.01876872722055
1419 -0.045989193953573704 -80.06604561023411 -0.04424484372138977 -80.06301357094193
1420 -0.04608498550951481 -80.11213059574362 -0.04956816546618938 -80.11258173640812
1421 -0.0458275081589818 -80.1579581039026 -0.04623921755701303 -80.15882095396513
1422 -0.045876693539321424 -80.20383479744193 -0.046895748004317284 -80.20571670196945
1423 -0.04578219037503004 -80.24961698781696 -0.045534228719770906 -80.25125093068922
1424 -0.045830645598471165 -80.29544763341544 -0.045669222436845305 -80.29692015312607
1425 -0.045796473138034345 -80.34124410655348 -0.046603329479694366 -80.34352348260576
1426 -0.04577437676489353 -80.38701848331837 -0.04652720596641302 -80.39005068857217
1427 -0.04578623436391353 -80.43280471768229 -0.04722151905298233 -80.43727220762516
1428 -0.04568526893854141 -80.47848998662083 -0.044983058050274846 -80.48225526567543
1429 -0.04577826485037804 -80.52426825147121 -0.045157792419195174 -80.52741305809462
1430 -0.045791045762598515 -80.57005929723381 -0.044900236651301384 -80.57231329474592
1431 -0.04583751987665892 -80.61589681711047 -0.045523377135396004 -80.61783667188132
1432 -0.0458689920604229 -80.66176580917089 -0.046529833041131494 -80.66436650492246
1433 -0.04579428415745497 -80.70756009332834 -0.0458297573029995 -80.71019626222545
1434 -0.04577485583722592 -80.75333494916556 -0.04349710531532765 -80.75369336754078
1435 -0.04590649362653494 -80.7992414427921 -0.046757322549819944 -80.8004506900906
1436 -0.04587355330586433 -80.84511499609796 -0.04647053778171539 -80.84692122787231
1437 -0.04592824559658766 -80.89104324169455 -0.04758316855877638 -80.89450439643109
1438 -0.0458363026380539 -80.9368795443326 -0.04511443004012108 -80.9396188264712
1439 -0.04597530066967011 -80.98285484500227 -0.04483838435262442 -80.98445721082383
1440 -0.04590614289045334 -81.02876098789272 -0.04578895568847656 -81.03024616651231
1441 -0.04598740488290787 -81.07474839277563 -0.04495392851531506 -81.07520009502763
1442 -0.045904901809990406 -81.12065329458562 -0.04705586582422257 -81.12225596085185
1443 -0.04591734763234854 -81.16657064221798 -0.04572721775621176 -81.16798317860805
1444 -0.0459283459931612 -81.21249898821114 -0.04589920490980148 -81.21388238351786
1445 -0.04600251615047455 -81.25850150436162 -0.046704438515007496 -81.26058682203286
1446 -0.045901970006525517 -81.30440347436814 -0.04581852722913027 -81.306405349262
1447 -0.0458670262247324 -81.35027050059287 -0.04560062792152166 -81.35200597718351
1448 -0.04590398855507374 -81.39617448914794 -0.04391522035002708 -81.39592119753354
1449 -0.04600981455296278 -81.4421843037009 -0.044107350148260595 -81.4400285476818
1450 -0.04606988206505776 -81.48825418576595 -0.04580681007355451 -81.48583535775536
1451 -0.0460578752681613 -81.53431206103411 -0.04506615679711103 -81.53090151455247
1452 -0.04612635243684053 -81.58043841347096 -0.04629078134894371 -81.57719229590141
1453 -0.04610866643488407 -81.62654707990585 -0.04591194447129965 -81.62310424037271
1454 -0.04613356925547123 -81.67268064916132 -0.04537847973406315 -81.66848272010678
1455 -0.04617454446852207 -81.71885519362985 -0.04889319352805614 -81.71737591363484
1456 -0.04603581018745899 -81.76489100381731 -0.046810091286897657 -81.76418600492174
1457 -0.04601967800408602 -81.8109106818214 -0.044772730022668836 -81.80895873494441
1458 -0.046024734154343605 -81.85693541597574 -0.046662176586687566 -81.8556209115311
1459 -0.04601419940590858 -81.90294961538164 -0.04604450948536396 -81.90166542101647
1460 -0.045976748876273635 -81.94892636425791 -0.04430611971765756 -81.94597154073413
1461 -0.045906207896769045 -81.99483257215468 -0.04179701209068298 -81.98776855282482
1462 -0.04624075423926115 -82.04107332639394 -0.04579063169658184 -82.0335591845214
1463 -0.046225276216864584 -82.0872986026108 -0.04597711432725191 -82.07953629884865
1464 -0.04633102137595415 -82.13362962398675 -0.05056028328835964 -82.13009658213701
1465 -0.04592140521854162 -82.17955102920529 -0.04469673819839955 -82.17479332033541
1466 -0.046067849919199946 -82.22561887912448 -0.04421674832701683 -82.21901006866243
1467 -0.04610094390809536 -82.27171982303258 -0.0453199440613389 -82.26433001272376
1468 -0.046102607436478135 -82.31782243046906 -0.047121559455990794 -82.31145157217975
1469 -0.046046323515474795 -82.36386875398453 -0.04691898114979267 -82.35837055332954
1470 -0.04605214446783066 -82.40992089845237 -0.046613757684826854 -82.40498431101436
1471 -0.04600747711956501 -82.45592837557193 -0.04675893131643534 -82.45174324233079
1472 -0.046018104813992974 -82.50194648038593 -0.044792250730097294 -82.49653549306089
1473 -0.046072460152208804 -82.54801894053813 -0.04911766797304153 -82.54565316103393
1474 -0.04591142423450947 -82.59393036477263 -0.04633612371981144 -82.59198928475374
1475 -0.04585071671754122 -82.63978108149017 -0.04637135900557041 -82.63836064375931
1476 -0.04580961614847183 -82.68559069763864 -0.04631660301238298 -82.6846772467717
1477 -0.045839859172701836 -82.73143055681135 -0.04544791541993618 -82.73012516219164
1478 -0.04583713393658399 -82.77726769074793 -0.04550618883222342 -82.77563135102386
1479 -0.04586801156401634 -82.82313570231194 -0.04596044234931469 -82.82159179337317
1480 -0.04587453361600637 -82.86901023592795 -0.04676205515861511 -82.86835384853178
1481 -0.04583876561373472 -82.91484900154168 -0.04541506301611662 -82.9137689115479
1482 -0.04588450733572245 -82.96073350887741 -0.04640107993036509 -82.96016999147827
1483 -0.04583699237555265 -83.00657050125297 -0.04438027925789356 -83.00455027073616
1484 -0.04600015226751566 -83.05257065352048 -0.044820789434015754 -83.04937106017017
1485 -0.046003814414143564 -83.09857446793463 -0.04568194504827261 -83.09505300521845
1486 -0.0459784047678113 -83.14455287270243 -0.04612997882068157 -83.14118298403913
1487 -0.04597453121095896 -83.19052740391339 -0.0450327193364501 -83.18621570337558
1488 -0.046028985269367696 -83.23655638918277 -0.04551343079656363 -83.23172913417214
1489 -0.046014972403645514 -83.2825713615864 -0.0445921815931797 -83.27632131576532
1490 -0.04605116695165634 -83.32862252853806 -0.04507087711244821 -83.32139219287777
1491 -0.04611771963536739 -83.37474024817342 -0.04517253153026104 -83.36656472440802
1492 -0.04616377502679825 -83.42090402320022 -0.04654722958803177 -83.41311195399605
1493 -0.04614252857863903 -83.46704655177886 -0.04601546823978424 -83.45912742223584
1494 -0.046233196184039115 -83.5132797479629 -0.04532971233129501 -83.50445713456713
1495 -0.04612467493861914 -83.55940442290152 -0.045711664110422136 -83.55016879867756
1496 -0.04614488575607538 -83.6055493086576 -0.046439442597329614 -83.5966082412749
1497 -0.04609856382012367 -83.65164787247772 -0.04598334655165672 -83.64259158782654
1498 -0.046124488674104215 -83.69777236115183 -0.04560034610331058 -83.68819193392986
1499 -0.046061082370579244 -83.74383344352242 -0.04659831095486879 -83.73479024488472
1500 -0.046098977141082284 -83.7899324206635 -0.04547017328441143 -83.78026041816914
1501 -0.04616322834044695 -83.83609564900395 -0.04482314269989729 -83.82508356086903
1502 -0.04616218041628599 -83.88225782942024 -0.04662824962288141 -83.87171181049192
1503 -0.04612373039126396 -83.9283815598115 -0.04622707404196262 -83.91793888453388
1504 -0.04611481800675392 -83.97449637781826 -0.04692868255078793 -83.96486756708467
1505 -0.04603972565382719 -84.02053610347208 -0.04636354073882103 -84.01123110782349
1506 -0.04604603871703148 -84.06658214218912 -0.045647657476365566 -84.05687876529986
1507 -0.04606968984007835 -84.1126518320292 -0.04611484874039888 -84.10299361404026
1508 -0.04607049729675054 -84.15872232932595 -0.04654697775840759 -84.14954059179867
1509 -0.04607312995940447 -84.20479545928536 -0.04623596556484699 -84.19577655736352
1510 -0.04607676584273577 -84.2508722251281 -0.046220324002206326 -84.24199688136572
1511 -0.045948873087763784 -84.29682109821587 -0.046237950772047044 -84.28823483213777
1512 -0.04599540438503027 -84.3428165026009 -0.045083667151629925 -84.3333184992894
1513 -0.04620402902364731 -84.38902053162454 -0.043718498386442664 -84.37703699767584
1514 -0.046196567825973034 -84.43521709945051 -0.04435936026275158 -84.42139635793859
1515 -0.04622595589607954 -84.48144305534659 -0.045881029590964316 -84.46727738752955
1516 -0.04622298665344715 -84.52766604200004 -0.04547749795019627 -84.51275488547975
1517 -0.04626107532531023 -84.57392711732534 -0.0469147989526391 -84.5596696844324
1518 -0.04619396217167378 -84.62012107949701 -0.04599619638174772 -84.60566588081414
1519 -0.046191330067813396 -84.66631240956482 -0.04590994529426098 -84.6515758261084
1520 -0.04618750661611557 -84.71249991618095 -0.046123227663338186 -84.69769905377174
1521 -0.046250013262033464 -84.75874992944298 -0.04662634879350662 -84.74432540256525
1522 -0.046395858749747276 -84.80514578819273 -0.04551596213132143 -84.78984136469657
1523 -0.0461063738912344 -84.85125216208397 -0.04657088648527861 -84.83641225118186
1524 -0.0460701759904623 -84.89732233807443 -0.048113949969410895 -84.88452620115126
1525 -0.04596644341945648 -84.94328878149389 -0.04509640447795391 -84.92962260562922
1526 -0.0460068766027689 -84.98929565809667 -0.04610203690826893 -84.97572464253749
1527 -0.04605205617845058 -85.03534771427512 -0.04578442368656397 -85.02150906622406
1528 -0.04602190125733614 -85.08136961553245 -0.04639952331781387 -85.06790858954187
1529 -0.04600572250783443 -85.12737533804028 -0.04637551475316286 -85.11428410429504
1530 -0.04600941259413958 -85.17338475063443 -0.04454825334250927 -85.15883235763755
1531 -0.046006531827151774 -85.21939128246157 -0.04549383018165827 -85.2043261878192
1532 -0.04605118166655302 -85.26544246412813 -0.046925724111497404 -85.25125191193071
1533 -0.0459579786285758 -85.3114004427567 -0.045487184263765815 -85.29673909619447
1534 -0.045973893254995346 -85.3573743360117 -0.047856162302196026 -85.34459525849667
1535 -0.04592348784208298 -85.40329782385379 -0.0474108874797821 -85.39200614597645
1536 -0.04589638654142618 -85.44919421039522 -0.04678804986178875 -85.43879419583824
1537 -0.04594166111201048 -85.49513587150723 -0.04501037001609802 -85.48380456585434
1538 -0.04592409823089838 -85.54105996973813 -0.045980798453092574 -85.52978536430743
1539 -0.04588891640305519 -85.58694888614119 -0.046765520982444284 -85.57655088528988
1540 -0.04629570357501507 -85.6332445897162 -0.051591578871011734 -85.62814246416089
1541 -0.045648823119699956 -85.6788934128359 -0.047297282889485356 -85.67543974705038
1542 -0.04546714685857296 -85.72436055969447 -0.045567339099943635 -85.72100708615032
1543 -0.04550383128225803 -85.76986439097674 -0.04545284360647202 -85.76645992975679
1544 -0.04553649052977562 -85.8154008815065 -0.044963822700083256 -85.81142375245688
1545 -0.04557850286364555 -85.86097938437015 -0.045997750014066696 -85.85742150247094
1546 -0.045566088519990444 -85.90654547289014 -0.04629383906722069 -85.90371534153816
1547 -0.04556549172848463 -85.95211096461863 -0.044883459061384204 -85.94859880059954
1548 -0.04558408576995134 -85.99769505038857 -0.046743028610944745 -85.99534182921049
1549 -0.04554010983556509 -86.04323516022414 -0.045507483370602134 -86.04084931258109
1550 -0.045603279024362564 -86.0888384392485 -0.04571610800921917 -86.0865654205903
1551 -0.04559697788208723 -86.13443541713059 -0.04471021126955747 -86.13127563185986
1552 -0.04561883471906185 -86.18005425184965 -0.04606678169220686 -86.17734241355207
1553 -0.04564641024917364 -86.22570066209883 -0.04582114387303591 -86.22316355742511
1554 -0.04561390466988087 -86.27131456676871 -0.046014588326215744 -86.26917814575133
1555 -0.045676307566463945 -86.31699087433518 -0.04425632711499929 -86.31343447286632
1556 -0.04574218466877937 -86.36273305900396 -0.04667727332562208 -86.36011174619195
1557 -0.04569205865263939 -86.40842511765659 -0.04509811941534281 -86.40520986560729
1558 -0.04572403561323881 -86.45414915326982 -0.04498854391276837 -86.45019840952006
1559 -0.045782987773418424 -86.49993214104325 -0.0439658572897315 -86.49416426680979
1560 -0.045876300893723965 -86.54580844193697 -0.045152566954493524 -86.53931683376429
1561 -0.04597842916846275 -86.59178687110543 -0.045561185106635094 -86.58487801887092
1562 -0.046070250868797305 -86.63785712197422 -0.04658875465393066 -86.63146677352485
1563 -0.045893695764243604 -86.68375081773847 -0.04674001075327396 -86.67820678427812
1564 -0.045853028260171416 -86.72960384599864 -0.04559931308031082 -86.72380609735843
1565 -0.04589482620358467 -86.77549867220222 -0.04592426121234894 -86.76973035857078
1566 -0.04578324370086193 -86.82128191590309 -0.045122050866484645 -86.81485240943726
1567 -0.045954548940062526 -86.86723646484315 -0.043609249964356424 -86.85846165940163
1568 -0.04602789357304573 -86.91326435841619 -0.045125005580484864 -86.90358666498211
1569 -0.046034193970263 -86.95929855238644 -0.046419698372483255 -86.9500063633546
1570 -0.046069868467748167 -87.0053684208542 -0.045680614374578 -86.99568697772918
1571 -0.04610647652298212 -87.05147489737718 -0.045887679979205134 -87.04157465770838
1572 -0.04611800201237202 -87.09759289938955 -0.046478749439120295 -87.0880534071475
1573 -0.04603946767747402 -87.14363236706703 -0.046955238096416 -87.13500864524391
1574 -0.046021706983447076 -87.18965407405048 -0.045532334968447684 -87.18054098021236
1575 -0.04606131035834551 -87.23571538440882 -0.04597280528396368 -87.22651378549632
1576 -0.04617752693593502 -87.28189291134476 -0.0433392595499754 -87.2698530450463
1577 -0.04614854324609041 -87.32804145459085 -0.047591557167470454 -87.31744460221377
1578 -0.04612511415034533 -87.37416656874119 -0.046356522291898725 -87.36380112450567
1579 -0.046072061732411386 -87.4202386304736 -0.04806034620851278 -87.41186147071419
1580 -0.045972679555416104 -87.46621131002902 -0.045634351670742035 -87.45749582238493
1581 -0.04597207196056843 -87.51218338198959 -0.04581662807613611 -87.50331245046107
1582 -0.045981251262128355 -87.55816463325172 -0.046039254032075407 -87.54935170449315
1583 -0.04592428151518106 -87.6040889147669 -0.045871554501354696 -87.59522325899451
1584 -0.045957699045538904 -87.65004661381245 -0.045591481402516364 -87.64081474039702
1585 -0.0459431080147624 -87.69598972182722 -0.04603113103657961 -87.6868458714336
1586 -0.04594628345221281 -87.74193600527943 -0.045289593376219274 -87.73213546480983
1587 -0.045990975201129915 -87.78792698048056 -0.04633838217705488 -87.77847384698688
1588 -0.046001134626567367 -87.83392811510713 -0.044365960732102395 -87.82283980771899
1589 -0.04606496747583151 -87.87999308258296 -0.04646625239402056 -87.86930606011302
1590 -0.0460203193128109 -87.92601340189577 -0.044978936202824116 -87.91428499631584
1591 -0.04602483604103327 -87.9720382379368 -0.046513944305479525 -87.96079894062132
1592 -0.04602427463978529 -88.01806251257659 -0.04614871311932802 -88.00694765374064
1593 -0.04609236791729927 -88.06415488049389 -0.047529526986181736 -88.05447718072682
1594 -0.04615890737622976 -88.11031378787011 -0.04379849173128605 -88.0982756724581
1595 -0.04604595433920622 -88.15635974220932 -0.04684939179569483 -88.14512506425379
1596 -0.04600646123290062 -88.20236620344222 -0.0462908785790205 -88.1914159428328
1597 -0.046001595258712766 -88.24836779870094 -0.04621612932533026 -88.23763207215814
1598 -0.04595540687441826 -88.29432320557535 -0.04530116077512503 -88.28293323293326
1599 -0.0459626741707325 -88.34028587974609 -0.045000650361180304 -88.32793388329443
1600 -0.046111115254461765 -88.38639699500055 -0.045374867133796216 -88.37330875042824
1601 -0.046080210618674754 -88.43247720561922 -0.04534665793180466 -88.41865540836004
1602 -0.046146967262029645 -88.47862417288125 -0.04743784684687853 -88.46609325520691
1603 -0.04603439178317785 -88.52465856466443 -0.046186606772243975 -88.51227986197915
1604 -0.04618793968111277 -88.57084650434555 -0.04761964846402407 -88.55989951044317
1605 -0.045914283208549025 -88.6167607875541 -0.04645720291882753 -88.606356713362
1606 -0.045714678801596166 -88.6624754663557 -0.04566154219210148 -88.65201825555411
1607 -0.04589911960065365 -88.70837458595635 -0.04557684529572725 -88.69759510084984
1608 -0.04590221475809812 -88.75427680071445 -0.04514008052647114 -88.7427351813763
1609 -0.04598151631653309 -88.80025831703098 -0.046909384056925775 -88.78964456543324
1610 -0.04593523554503918 -88.84619355257603 -0.04637380391359329 -88.83601836934683
1611 -0.04580684192478657 -88.89200039450081 -0.046065086498856544 -88.88208345584569
1612 -0.04588705468922853 -88.93788744919004 -0.04536454621702433 -88.92744800206272
1613 -0.0458740908652544 -88.9837615400553 -0.04638034533709288 -88.97382834739982
1614 -0.04583184439688921 -89.02959338445218 -0.0461676025763154 -89.01999594997613
1615 -0.04584880731999874 -89.07544219177218 -0.04566263370215893 -89.0656585836783
1616 -0.045924991555511954 -89.12136718332769 -0.04561349619179964 -89.1112720798701
1617 -0.04600293673574925 -89.16737012006344 -0.046652072481811045 -89.15792415235191
1618 -0.04588551744818688 -89.21325563751162 -0.04655884224921465 -89.20448299460112
1619 -0.045837809704244135 -89.25909344721586 -0.04506468921899796 -89.24954768382013
1620 -0.045813766121864316 -89.30490721333773 -0.0473156837746501 -89.29686336759478
1621 -0.04579372927546501 -89.35070094261319 -0.04490532632917166 -89.34176869392395
1622 -0.045858383551239966 -89.39655932616442 -0.045809078961610794 -89.38757777288556
1623 -0.04587993901222944 -89.44243926517665 -0.04612737633287907 -89.43370514921844
1624 -0.04582071825861931 -89.48825998343527 -0.04540613815188408 -89.47911128737033
1625 -0.04607762042433024 -89.5343376038596 -0.04743568040430546 -89.52654696777464
1626 -0.04579098019748926 -89.58012858405709 -0.04642650485038757 -89.57297347262502
1627 -0.045740490034222606 -89.62586907409131 -0.0456243384629488 -89.61859781108797
1628 -0.04580160453915596 -89.67167067863046 -0.04626911822706461 -89.66486692931502
1629 -0.045776906050741674 -89.71744758468121 -0.046667580120265485 -89.7115345094353
1630 -0.04581407085061073 -89.76326165553182 -0.04452663380652666 -89.75606114324182
1631 -0.0458390487357974 -89.80910070426762 -0.04631952382624149 -89.80238066706806
1632 -0.04583662524819374 -89.85493732951582 -0.04551397524774074 -89.84789464231581
1633 -0.045835990272462365 -89.90077331978829 -0.04595617800951004 -89.89385082032531
1634 -0.04593324419111013 -89.94670656397939 -0.045616056956350806 -89.93946687728166
1635 -0.04601726438850164 -89.99272382836789 -0.046403811499476436 -89.98587068878113
1636 -0.045997417718172076 -90.03872124608606 -0.04703088067471981 -90.03290156945586
1637 -0.04577284026890993 -90.08449408635497 -0.04594964981079101 -90.07885121926665
1638 -0.04578754957765341 -90.13028163593262 -0.04679481666535139 -90.12564603593201
1639 -0.04572796374559403 -90.17600959967821 -0.04589603915810585 -90.17154207509012
1640 -0.04572187382727862 -90.22173147350549 -0.045535958185791967 -90.21707803327591
1641 -0.04575674068182707 -90.26748821418731 -0.046069606021046636 -90.26314763929696
1642 -0.04573237244039774 -90.31322058662771 -0.045724698528647426 -90.3088723378256
1643 -0.045756656862795356 -90.3589772434905 -0.045884115248918535 -90.35475645307453
1644 -0.04573113434016705 -90.40470837783067 -0.046595593355596064 -90.40135204643012
1645 -0.0457512566819787 -90.45045963451265 -0.04482226502150297 -90.44617431145163
1646 -0.04578920975327492 -90.49624884426593 -0.046349198743700984 -90.49252351019533
1647 -0.04574462007731199 -90.54199346434325 -0.045884141512215135 -90.53840765170754
1648 -0.0457368191331625 -90.58773028347642 -0.04636011440306902 -90.58476776611062
1649 -0.045715751871466634 -90.63344603534789 -0.04507211074233055 -90.62983987685294
1650 -0.045810265280306336 -90.6792563006282 -0.046936210989952085 -90.6767760878429
1651 -0.04575893394649029 -90.72501523457468 -0.04656318575143814 -90.72333927359433
1652 -0.0456863297149539 -90.77070156428964 -0.04574579894542694 -90.76908507253977
1653 -0.045654175244271754 -90.8163557395339 -0.04609558265656233 -90.81518065519633
1654 -0.04562379643321037 -90.86197953596711 -0.0457437701523304 -90.86092442534866
1655 -0.04565893467515707 -90.90763847064227 -0.04571066237986088 -90.90663508772852
1656 -0.04565792921930552 -90.95329639986157 -0.04548771604895592 -90.95212280377747
1657 -0.04571703001856804 -90.99901342988014 -0.04739317763596773 -90.99951598141344
1658 -0.045700928568840025 -91.04471435844897 -0.04552522748708725 -91.04504120890053
1659 -0.04567859079688787 -91.09039294924585 -0.04633159730583429 -91.09137280620637
1660 -0.0456566633656621 -91.13604961261152 -0.044407430849969384 -91.13578023705634
1661 -0.0456847507506609 -91.18173436336218 -0.045690789446234704 -91.18147102650258
1662 -0.04576270859688521 -91.22749707195906 -0.046190033480525014 -91.2276610599831
1663 -0.04572378136217594 -91.27322085332123 -0.04636289700865746 -91.27402395699177
1664 -0.045709766820073126 -91.3189306201413 -0.04539205357432365 -91.31941601056609
1665 -0.04571848679333925 -91.36464910693464 -0.04486020877957344 -91.36427621934565
1666 -0.045717664435505866 -91.41036677137014 -0.04576507788151503 -91.41004129722717
1667 -0.04577774964272976 -91.45614452101286 -0.04578571747988462 -91.45582701470705
1668 -0.045819439738988874 -91.50196396075185 -0.04592683613300323 -91.50175385084006
1669 -0.04578350223600865 -91.54774746298786 -0.046166314370930196 -91.547920165211
1670 -0.04577004350721836 -91.59351750649508 -0.04475646931678057 -91.59267663452778
1671 -0.045794546417891976 -91.63931205291297 -0.046089211106300355 -91.63876584563408
1672 -0.04593266826122999 -91.6852447211742 -0.048696774244308474 -91.68746261987839
1673 -0.045671142637729645 -91.73091586381193 -0.04454100914299488 -91.73200362902138
1674 -0.04572919774800539 -91.77664506155993 -0.046468868665397164 -91.77847249768678
1675 -0.04571008551865816 -91.8223551470786 -0.0463854443281889 -91.82485794201497
1676 -0.045651962794363496 -91.86800710987296 -0.04536381438374519 -91.87022175639872
1677 -0.04575865790247917 -91.91376576777544 -0.04376768432557583 -91.9139894407243
1678 -0.045809874124825 -91.95957564190027 -0.04652877524495125 -91.96051821596924
1679 -0.045811801217496395 -92.00538744311777 -0.04537511393427849 -92.00589332990353
1680 -0.04579353146255016 -92.05118097458032 -0.045198955200612546 -92.05109228510415
1681 -0.04585093893110752 -92.09703191351143 -0.043686826899647715 -92.09477911200379
1682 -0.04603176470845938 -92.14306367821989 -0.0447379132732749 -92.13951702527707
1683 -0.04599611703306437 -92.18905979525296 -0.04674340449273586 -92.1862604297698
1684 -0.04599139634519815 -92.23505119159816 -0.04646728169173002 -92.23272771146154
1685 -0.045937401801347734 -92.28098859339951 -0.04670625813305378 -92.27943396959459
1686 -0.04591883327811956 -92.32690742667764 -0.047583181597292426 -92.32701715119188
1687 -0.04585498459637165 -92.37276241127401 -0.0465872548520565 -92.37360440604394
1688 -0.045750388875603676 -92.41851280014961 -0.04566644541919231 -92.41927085146312
1689 -0.04576033726334572 -92.46427313741296 -0.046238393522799015 -92.46550924498592
1690 -0.04574310872703791 -92.51001624614 -0.04581014830619097 -92.51131939329211
1691 -0.04584297351539135 -92.55585921965539 -0.04603462927043438 -92.55735402256255
1692 -0.04592475332319736 -92.60178397297858 -0.05058134663850069 -92.60793536920104
1693 -0.04552378244698048 -92.64730775542556 -0.04598618727177382 -92.65392155647282
1694 -0.04558931589126587 -92.69289707131682 -0.04630013536661863 -92.70022169183945
1695 -0.045537170767784116 -92.73843424208461 -0.04553367961198092 -92.74575537145142
1696 -0.045564393512904644 -92.78399863559751 -0.044964891858398914 -92.79072026330982
1697 -0.04547975081950426 -92.82947838641702 -0.047476863116025926 -92.83819712642585
1698 -0.0455666359513998 -92.87504502236843 -0.045783364214003086 -92.88398049063986
1699 -0.045590383000671864 -92.9206354053691 -0.04634405095130205 -92.93032454159116
1700 -0.04555409234017134 -92.96618949770927 -0.04596072379499674 -92.97628526538615
1701 -0.04553417917340994 -93.01172367688268 -0.0450606744736433 -93.0213459398598
1702 -0.04558424726128578 -93.05730792414397 -0.04570203106850386 -93.0670479709283
1703 -0.04559177234768867 -93.10289969649166 -0.04539441391825676 -93.11244238484656
1704 -0.045624874904751776 -93.14852457139641 -0.04650818724185228 -93.15895057208841
1705 -0.04555084314197302 -93.19407541453837 -0.046185176447033884 -93.20513574853545
1706 -0.04557811599224806 -93.23965353053062 -0.045723637007176875 -93.25085938554263
1707 -0.04556086976081133 -93.28521440029142 -0.045468968152999875 -93.29632835369563
1708 -0.04559903647750616 -93.33081343676893 -0.04491696618497372 -93.3412453198806
1709 -0.04563948828727007 -93.3764529250562 -0.043709085695445536 -93.38495440557604
1710 -0.04569313321262598 -93.42214605826882 -0.045926103554666045 -93.4308805091307
1711 -0.04577741399407387 -93.4679234722629 -0.04597203321754932 -93.47685254234825
1712 -0.045739395543932915 -93.51366286780683 -0.04531075805425644 -93.52216330040251
1713 -0.04579884577542544 -93.55946171358225 -0.045454852283000946 -93.56761815268551
1714 -0.045815270952880384 -93.60527698453514 -0.04723466783761978 -93.61485282052313
1715 -0.04593356773257255 -93.65121055226771 -0.04939691405743361 -93.66424973458057
1716 -0.04551857598125934 -93.69672912824898 -0.045511006750166415 -93.70976074133073
1717 -0.04556247368454933 -93.74229160193353 -0.046649704314768316 -93.7564104456455
1718 -0.045526991784572604 -93.7878185937181 -0.045421468839049337 -93.80183191448455
1719 -0.045528087951242927 -93.83334668166934 -0.04589003454893827 -93.84772194903348
1720 -0.045512188039720056 -93.87885886970906 -0.04517851285636425 -93.89290046188985
1721 -0.045550746656954286 -93.92440961636602 -0.047200448252260684 -93.9401009101421
1722 -0.04557317588478327 -93.9699827922508 -0.04404833652079106 -93.9841492466629
1723 -0.045614693127572534 -94.01559748537838 -0.04501509126275778 -94.02916433792565
1724 -0.045638883113861085 -94.06123636849225 -0.045317469350993636 -94.07448180727664
1725 -0.045650698244571686 -94.10688706673682 -0.045701713487505916 -94.12018352076414
1726 -0.045702704787254335 -94.15258977152408 -0.04530057329684496 -94.16548409406099
1727 -0.04574362728744745 -94.19833339881153 -0.045840547606348994 -94.21132464166733
1728 -0.04578278101980686 -94.24411617983134 -0.047144534066319466 -94.25846917573365
1729 -0.04566579908132553 -94.28978197891266 -0.04515761453658342 -94.30362679027023
1730 -0.045756454579532146 -94.33553843349219 -0.04551209900528193 -94.34913888927551
1731 -0.04572954643517733 -94.38126797992737 -0.046440635621547696 -94.39557952489706
1732 -0.045774086564779284 -94.42704206649215 -0.04337719492614269 -94.4389567198232
1733 -0.045853305608034134 -94.47289537210018 -0.04655724093317985 -94.48551396075638
1734 -0.045793826878070834 -94.51868919897825 -0.04551914595067501 -94.53103310670706
1735 -0.0458371639251709 -94.56452636290342 -0.046193347126245496 -94.5772264538333
1736 -0.04584734551608562 -94.6103737084195 -0.04583692848682404 -94.62306338232013
1737 -0.045812806114554405 -94.65618651453406 -0.0470531003549695 -94.6701164826751
1738 -0.045760982856154445 -94.70194749739021 -0.04548855721950531 -94.7156050398946
1739 -0.045829439908266066 -94.74777693729847 -0.0467326033860445 -94.76233764328065
1740 -0.045787409879267216 -94.79356434717774 -0.04524269625544548 -94.80758033953609
1741 -0.045777862332761286 -94.83934220951049 -0.04625038560479879 -94.85383072514088
1742 -0.045740369521081445 -94.88508257903158 -0.04581578318029642 -94.89964650832118
1743 -0.04580725133419037 -94.93088983036577 -0.04369132462888956 -94.94333783295008
1744 -0.04587726667523384 -94.976767097041 -0.045651054941117764 -94.9889888878912
1745 -0.04587496481835842 -95.02264206185936 -0.04515431821346283 -95.03414320610466
1746 -0.045910083875060084 -95.06855214573442 -0.04551217220723629 -95.0796553783119
1747 -0.04595248959958553 -95.114504635334 -0.04633865933865309 -95.12599403765056
1748 -0.04588278420269489 -95.16038741953669 -0.04658239874988794 -95.17257643640045
1749 -0.045866109989583494 -95.20625352952628 -0.04710168838500976 -95.21967812478546
1750 -0.045804447308182714 -95.25205797683446 -0.04519377201795578 -95.26487189680341
1751 -0.045874790474772456 -95.29793276730923 -0.04521102383732796 -95.31008292064074
1752 -0.04587030541151762 -95.34380307272075 -0.045983174443244935 -95.35606609508399
1753 -0.04584154803305864 -95.3896446207538 -0.045330632477998734 -95.40139672756199
1754 -0.045840940065681936 -95.43548556081949 -0.04504062682390213 -95.44643735438589
1755 -0.045966848358511926 -95.481452409178 -0.04830805119127035 -95.49474540557716
1756 -0.04584867060184479 -95.52730107977985 -0.04644679185003042 -95.5411921974272
1757 -0.04584836270660162 -95.57314944248645 -0.045564336143434046 -95.58675653357062
1758 -0.04582091588526964 -95.61897035837173 -0.04560861866921186 -95.63236515223983
1759 -0.04582440238445997 -95.66479476075618 -0.045439238846302035 -95.67780439108613
1760 -0.04581615962088108 -95.71061092037706 -0.04536881651729345 -95.72317320760342
1761 -0.04598806630820036 -95.75659898668526 -0.04423924777656794 -95.76741245538
1762 -0.04597411211580038 -95.80257309880106 -0.04636498037725687 -95.81377743575726
1763 -0.04603936914354563 -95.8486124679446 -0.04423447027802467 -95.85801190603529
1764 -0.046041933633387086 -95.894654401578 -0.04594871662557125 -95.90396062266086
1765 -0.04624865427613258 -95.94090305585412 -0.04612144697457552 -95.95008206963544
1766 -0.04609862975776195 -95.98700168561189 -0.045972994156181814 -95.99605506379163
1767 -0.04606647863984108 -96.03306816425173 -0.04581326190382242 -96.04186832569545
1768 -0.046025648899376395 -96.0790938131511 -0.04725495409220457 -96.08912327978766
1769 -0.04668455254286528 -96.12577836569398 -0.03516050446778536 -96.12428378425544
1770 -0.0465295534580946 -96.17230791915208 -0.04689377471804619 -96.17117755897348
1771 -0.04650271590799093 -96.21881063506007 -0.046431541442871094 -96.21760910041635
1772 -0.04644763097167015 -96.26525826603174 -0.0465562691912055 -96.26416536960755
1773 -0.04646964818239212 -96.31172791421413 -0.0466006888076663 -96.31076605841523
1774 -0.04636357557028532 -96.35809148978441 -0.046838209964334965 -96.35760426837956
1775 -0.04642720986157656 -96.40451869964599 -0.04652722012251616 -96.40413148850207
1776 -0.046312871016561986 -96.45083157066256 -0.045994159393012525 -96.45012564789509
1777 -0.04687961284071207 -96.49771118350327 -0.0501894261687994 -96.50031507406389
1778 -0.04605391230434179 -96.54376509580761 -0.045550521649420264 -96.54586559571331
1779 -0.04618587996810675 -96.58995097577572 -0.045006108842790125 -96.5908717045561
1780 -0.04618699196726084 -96.63613796774298 -0.04529137201607227 -96.63616307657216
1781 -0.04620706494897604 -96.68234503269196 -0.046474920213222505 -96.68263799678539
1782 -0.0461850868538022 -96.72853011954575 -0.04602928701788187 -96.72866728380328
1783 -0.046191572584211825 -96.77472169212996 -0.04622239861637354 -96.77488968241965
1784 -0.04614799078553915 -96.8208696829155 -0.04666438326239586 -96.82155406568205
1785 -0.04611724019050598 -96.86698692310601 -0.046794390119612214 -96.86834845580167
1786 -0.04609294626861811 -96.91307986937463 -0.046003255806863305 -96.91435171160853
1787 -0.046053222939372064 -96.959133092314 -0.0463055320084095 -96.96065724361694
1788 -0.046044982597231866 -97.00517807491124 -0.04545416384935379 -97.00611140746629
1789 -0.046054578758776187 -97.05123265367001 -0.04571602195501327 -97.05182742942131
1790 -0.04607567973434925 -97.09730833340436 -0.04644270371645689 -97.09827013313776
1791 -0.04602568130940199 -97.14333401471376 -0.0457993607968092 -97.14406949393457
1792 -0.04608219601213932 -97.1894162107259 -0.04582549352198839 -97.18989498745655
1793 -0.046052124723792075 -97.23546833544968 -0.04562944006174803 -97.2355244275183
1794 -0.046086601726710794 -97.2815549371764 -0.046069367602467534 -97.28159379512077
1795 -0.046074559167027476 -97.32762949634342 -0.04432215727865696 -97.32591595239943
1796 -0.046132878959178926 -97.3737623753026 -0.045901118963956836 -97.37181707136338
1797 -0.04615662582218647 -97.4199190011248 -0.046075144596397874 -97.41789221595978
1798 -0.04613460134714842 -97.46605360247194 -0.04663584418594837 -97.46452806014572
1799 -0.04611931536346674 -97.51217291783541 -0.04590830989181995 -97.51043637003754
1800 -0.04611331485211849 -97.55828623268754 -0.04666026383638382 -97.55709663387393
1801 -0.04607695806771517 -97.60436319075525 -0.045993382856249806 -97.60309001673018
1802 -0.04607055839151144 -97.65043374914676 -0.04647028297185898 -97.64956029970203
1803 -0.046036063134670256 -97.69646981228142 -0.045931725017726424 -97.69549202471975
1804 -0.04599396828562021 -97.74246378056704 -0.046291320212185384 -97.74178334493195
1805 -0.04604114107787609 -97.78850492164491 -0.045565121062099936 -97.78734846599404
1806 -0.046096501499414445 -97.83460142314433 -0.04402451757341623 -97.83137298356746
1807 -0.04614455867558718 -97.88074598181993 -0.04627844095230103 -97.87765142451977
1808 -0.04610462468117475 -97.9268506065011 -0.04565810784697533 -97.92330953236674
1809 -0.046086388640105724 -97.97293699514121 -0.04449862651526928 -97.96780815888201
1810 -0.04623329564929009 -98.0191702907905 -0.04694249555468559 -98.0147506544367
1811 -0.04612953700125218 -98.06529982779175 -0.045895082876086235 -98.06064573731278
1812 -0.04610694479197264 -98.11140677258372 -0.046226877719163895 -98.10687261503195
1813 -0.04608291313052178 -98.15748968571424 -0.04627879448235035 -98.1531514095143
1814 -0.04610805455595255 -98.2035977402702 -0.046286881901323795 -98.19943829141562
1815 -0.04605784527957439 -98.24965558554977 -0.04570248797535896 -98.24514077939098
1816 -0.04605570044368505 -98.29571128599346 -0.04586839620023966 -98.29100917559121
1817 -0.046644441597163674 -98.34235572759063 -0.04085145182907581 -98.33186062742028
1818 -0.046254278346896174 -98.38861000593752 -0.04770087469369173 -98.37956150211397
1819 -0.046393525786697865 -98.43500353172422 -0.05042040459811688 -98.42998190671209
1820 -0.04599216990172863 -98.48099570162594 -0.04610455371439457 -98.47608646042649
1821 -0.04597891699522734 -98.52697461862117 -0.045577692613005635 -98.5216641530395
1822 -0.046013624593615535 -98.57298824321478 -0.046310043521225454 -98.56797419656073
1823 -0.04595639072358608 -98.61894463393837 -0.045849885791540146 -98.61382408235227
1824 -0.04601727537810803 -98.66496190931647 -0.045437815971672534 -98.65926189832393
1825 -0.04603193029761314 -98.71099383961409 -0.04583155754953623 -98.70509345587347
1826 -0.04606481846421957 -98.75705865807831 -0.047055761143565175 -98.75214921701703
1827 -0.04596940353512764 -98.80302806161343 -0.04561219625174999 -98.79776141326879
1828 -0.04600906930863857 -98.84903713092207 -0.04478720296174288 -98.84254861623053
1829 -0.04604241121560335 -98.89507954213768 -0.046902569569647314 -98.88945118580018
1830 -0.045983034558594225 -98.94106257669627 -0.04577790666371584 -98.9352290924639
1831 -0.04607065804302692 -98.98713323473929 -0.04961217362433672 -98.98484126608824
1832 -0.04582999888807535 -99.03296323362737 -0.044858067855238916 -99.02969933394348
1833 -0.04586446397006512 -99.07882769759743 -0.046188047900795934 -99.07588738184428
1834 -0.04582540336996317 -99.1246531009674 -0.045473027415573596 -99.12136040925985
1835 -0.045870662294328214 -99.17052376326173 -0.045876546017825606 -99.16723695527767
1836 -0.04587432611733675 -99.21639808937907 -0.04602861646562815 -99.2132655717433
1837 -0.04584317449480295 -99.26224126387388 -0.0457471827045083 -99.25901275444781
1838 -0.04586988091468811 -99.30811114478857 -0.0458589430898428 -99.30487169753765
1839 -0.04588520471006632 -99.35399634949863 -0.046144554018974306 -99.35101625155663
1840 -0.04588001575320959 -99.39987636525184 -0.04539235979318619 -99.39640861134981
1841 -0.04585393890738487 -99.44573030415923 -0.04558773916214705 -99.44199635051196
1842 -0.04588520471006632 -99.49161550886929 -0.0462073290720582 -99.48820367958402
1843 -0.04591774567961693 -99.5375332545489 -0.04462238736450672 -99.53282606694853
1844 -0.045955782756209373 -99.58348903730511 -0.04522409997880459 -99.57805016692734
1845 -0.045945963263511656 -99.62943500056862 -0.045934606529772284 -99.62398477345711
1846 -0.04599308259785175 -99.67542808316647 -0.045357456989586355 -99.6693422304467
1847 -0.046003663912415504 -99.72143174707888 -0.0455623909831047 -99.71490462142981
1848 -0.046029351837933066 -99.76746109891681 -0.04526272770017385 -99.76016734912999
1849 -0.04607544578611851 -99.81353654470293 -0.04573047459125519 -99.80589782372124
1850 -0.04609034303575754 -99.85962688773868 -0.045914157293736935 -99.85181198101498
1851 -0.04608912318944931 -99.90571601092813 -0.047770997323095796 -99.89958297833807
1852 -0.04597642235457897 -99.95169243328272 -0.04594571441411972 -99.94552869275219
1853 -0.045973928458988664 -99.99766636174171 -0.04522624313831329 -99.99075493589051
1854 -0.046031498536467555 -100.04369786027817 -0.046312368288636205 -100.03706730417915
1855 -0.04601659029722214 -100.0897144505754 -0.047116229124367234 -100.08418353330352
1856 -0.04590260218828916 -100.13561705276369 -0.046135175973176956 -100.1303187092767
1857 -0.04595970064401626 -100.18157675340771 -0.04623306710273027 -100.17655177637943
1858 -0.04597412198781967 -100.22755087539554 -0.046208387799561025 -100.222760164179
1859 -0.04594470169395208 -100.27349557708949 -0.04365732185542583 -100.26641748603441
1860 -0.04602484703063965 -100.31952042412013 -0.04528673645108938 -100.3117042224855
1861 -0.046096318028867246 -100.365616742149 -0.046913170628249644 -100.35861739311375
1862 -0.04601886328309775 -100.4116356054321 -0.04687584973871708 -100.40549324285246
1863 -0.04596647247672081 -100.45760207790882 -0.04668299928307533 -100.45217624213554
1864 -0.04593496881425381 -100.50353704672307 -0.0463539220392704 -100.49853016417481
1865 -0.04595308993011713 -100.54949013665319 -0.04629194382578135 -100.54482210800059
1866 -0.04593501035124063 -100.59542514700443 -0.04513432662934065 -100.58995643462993
1867 -0.04594118036329746 -100.64136632736773 -0.046145492605865 -100.63610192723579
1868 -0.04598134700208902 -100.68734767436982 -0.047008905559778214 -100.68311083279556
1869 -0.045815353840589525 -100.73316302821041 -0.046723379381001 -100.72983421217657
1870 -0.045800850726664066 -100.77896387893708 -0.04615204948931932 -100.77598626166589
1871 -0.045822438597679135 -100.82478631753476 -0.04588556569069624 -100.82187182735659
1872 -0.04580024126917124 -100.87058655880394 -0.04616050906479359 -100.86803233642138
1873 -0.045866905711591244 -100.91645346451553 -0.04738389328122139 -100.9154162297026
1874 -0.04572179932147265 -100.962175263837 -0.04519524239003658 -100.96061147209264
1875 -0.04575143493711949 -101.00792669877411 -0.045996787026524544 -101.00660825911916
1876 -0.04573136605322361 -101.05365806482733 -0.0455346692353487 -101.05214292835451
1877 -0.045699676126241685 -101.09935774095358 -0.046934493631124494 -101.09907742198564
1878 -0.04569655880331993 -101.1450542997569 -0.0459559615701437 -101.14503338355578
1879 -0.04563574083149433 -101.1906900405884 -0.04680397864431143 -101.19183736220009
1880 -0.04561634194105864 -101.23630638252945 -0.04377717655152082 -101.2356145387516
1881 -0.04575660061091184 -101.28206298314036 -0.04607662484049797 -101.2816911635921
1882 -0.04571885596960783 -101.32778183910997 -0.04662505984306335 -101.32831622343517
1883 -0.04569654781371355 -101.3734783869237 -0.045314662903547284 -101.37363088633872
1884 -0.04577588755637407 -101.41925427448007 -0.04459417406469583 -101.41822506040342
1885 -0.04581821765750647 -101.46507249213758 -0.046450480446219446 -101.46467554084964
1886 -0.04581302497535944 -101.51088551711294 -0.04552509542554617 -101.51020063627519
1887 -0.0458307845517993 -101.55671630166474 -0.04488061871379614 -101.55508125498898
1888 -0.045874453336000445 -101.60259075500073 -0.04595822896808386 -101.60103948395707
1889 -0.046058394759893415 -101.64864914976063 -0.04840614665299654 -101.64944563061006
1890 -0.04568384401500225 -101.69433299377563 -0.0466815447434783 -101.69612717535354
1891 -0.0456503190100193 -101.73998331278565 -0.047646450251340865 -101.74377362560487
1892 -0.04561600610613823 -101.7855993188918 -0.045640040375292304 -101.78941366598016
1893 -0.04564200956374407 -101.83124132845555 -0.046044882759451865 -101.83545854873961
1894 -0.04558995291590691 -101.87683128137145 -0.04497194718569517 -101.88043049592531
1895 -0.045600585639476776 -101.92243186701093 -0.04523960240185261 -101.92567009832716
1896 -0.045693938806653026 -101.96812580581758 -0.047381317056715486 -101.97305141538388
1897 -0.045648790523409845 -102.013774596341 -0.04527450520545244 -102.01832592058933
1898 -0.04566703215241432 -102.0594416284934 -0.04478121493011713 -102.06310713551945
1899 -0.04573393538594246 -102.10517556387934 -0.0462245611473918 -102.10933169666684
1900 -0.04571390505880117 -102.15088946893815 -0.04571144077926874 -102.15504313744611
1901 -0.045715635642409325 -102.19660510458056 -0.04508416447788477 -102.200127301924
1902 -0.04572825711220503 -102.24233336169276 -0.04578292984515429 -102.24591023176916
1903 -0.04572652969509363 -102.28805989138785 -0.047202341817319395 -102.29311257358648
1904 -0.0457050921395421 -102.33376498352739 -0.04482697062194348 -102.33793954420842
1905 -0.04577736221253872 -102.37954234573992 -0.045754517614841464 -102.38369406182326
1906 -0.045783493854105475 -102.42532583959402 -0.04653625711798668 -102.43023031894126
1907 -0.04578966666013003 -102.47111550625415 -0.043861969746649264 -102.4740922886879
1908 -0.045816859044134614 -102.51693236529829 -0.045745755359530446 -102.51983804404743
1909 -0.04587418921291828 -102.56280655451121 -0.04669945482164621 -102.56653749886908
1910 -0.045821102894842626 -102.60862765740606 -0.04515568427741527 -102.6116931831465
1911 -0.04583982024341822 -102.65446747764948 -0.045254784636199474 -102.6569479677827
1912 -0.04595832601189613 -102.70042580366137 -0.04447957761585712 -102.70142754539856
1913 -0.045998127572238444 -102.74642393123361 -0.046027678065001965 -102.74745522346356
1914 -0.04592764768749476 -102.7923515789211 -0.045861484855413436 -102.79331670831897
1915 -0.04594542533159256 -102.8382970042527 -0.0455236641690135 -102.83884037248798
1916 -0.045966442115604876 -102.8842634463683 -0.045855764485895636 -102.88469613697387
1917 -0.045979874953627584 -102.93024332132192 -0.04615787118673324 -102.93085400816061
1918 -0.045970079861581324 -102.9762134011835 -0.046082251332700254 -102.97693625949331
1919 -0.04591316487640142 -103.0221265660599 -0.04741150140762329 -103.02434776090094
1920 -0.045824822038412094 -103.06795138809831 -0.04689416941255331 -103.07124193031349
1921 -0.045814281329512596 -103.11376566942782 -0.047148114442825316 -103.11839004475631
1922 -0.04574587531387806 -103.1595115447417 -0.045709476433694364 -103.16409952119001
1923 -0.045798772014677525 -103.20531031675638 -0.04620406981557608 -103.21030359100558
1924 -0.0457548463717103 -103.25106516312809 -0.04572011511772871 -103.25602370612332
1925 -0.045748034864664076 -103.29681319799275 -0.04661401342600584 -103.30263771954932
1926 -0.04573736041784286 -103.3425505584106 -0.045858459919691084 -103.34849617946901
1927 -0.04571729563176632 -103.38826785404235 -0.04548739939928055 -103.39398357886829
1928 -0.045745049603283405 -103.43401290364564 -0.04498143792152405 -103.43896501678981
1929 -0.04578569829463959 -103.47979860194027 -0.04591673295944929 -103.48488174974926
1930 -0.04578588735312224 -103.5255844892934 -0.04639431666582823 -103.53127606641509
1931 -0.04576012045145035 -103.57134460974484 -0.046055918186903 -103.577331984602
1932 -0.04577128402888775 -103.61711589377373 -0.04531509596854448 -103.62264708057054
1933 -0.04579419083893299 -103.66291008461266 -0.0463602727279067 -103.66900735329845
1934 -0.04573358856141567 -103.70864367317408 -0.046036526933312415 -103.71504388023176
1935 -0.04576115515083075 -103.75440482832491 -0.04507298264652491 -103.76011686287829
1936 -0.04579484313726425 -103.80019967146217 -0.04443295337259769 -103.80454981625088
1937 -0.045940558426082134 -103.84614022988825 -0.04331889022141695 -103.8478687064723
1938 -0.04599573276937008 -103.89213596265762 -0.045449874550104144 -103.8933185810224
1939 -0.04604003094136715 -103.93817599359899 -0.04495033025741577 -103.93826891127982
1940 -0.04611558746546507 -103.98429158106445 -0.046651431173086164 -103.98492034245291
1941 -0.046055052801966666 -104.03034663386642 -0.04598478097468615 -104.0309051234276
1942 -0.046030654571950436 -104.07637728843837 -0.044767435640096664 -104.0756725590677
1943 -0.04609707016497851 -104.12247435860334 -0.04661582056432963 -104.12228837963202
1944 -0.04605738911777735 -104.16853174772112 -0.04786172639578581 -104.1701501060278
1945 -0.04594977088272571 -104.21448151860385 -0.04519185908138752 -104.21534196510919
1946 -0.0460221391171217 -104.26050365772097 -0.047683310136198996 -104.26302527524538
1947 -0.045919709280133246 -104.3064233670011 -0.04515344444662332 -104.30817871969201
1948 -0.045976777002215384 -104.35240014400331 -0.046919824369251725 -104.35509854406126
1949 -0.04590781778097153 -104.39830796178428 -0.04620598163455725 -104.40130452569582
1950 -0.045940082520246506 -104.44424804430453 -0.045587242022156714 -104.44689176771797
1951 -0.0459503123536706 -104.4901983566582 -0.04596101939678192 -104.49285278711476
1952 -0.045900212973356246 -104.53609856963155 -0.045294245891273024 -104.53814703300603
1953 -0.04588654320687056 -104.58198511283842 -0.046968049742281436 -104.5851150827483
1954 -0.04600293468683958 -104.62798804752526 -0.04782667625695467 -104.63294175900526
1955 -0.045754287391901016 -104.67374233491716 -0.04519741870462894 -104.6781391777099
1956 -0.045802651159465316 -104.71954498607663 -0.04561326634138822 -104.72375244405129
1957 -0.04589540883898735 -104.76544039491561 -0.04724607914686203 -104.77099852319814
1958 -0.04583679046481848 -104.81127718538043 -0.04351327009499073 -104.81451179329314
1959 -0.04592921994626522 -104.85720640532669 -0.04712951965630054 -104.86164131294943
1960 -0.045841926522552964 -104.90304833184925 -0.04461050890386105 -104.90625182185329
1961 -0.04591022506356239 -104.94895855691281 -0.04622387494891882 -104.95247569680221
1962 -0.04590826705098152 -104.99486682396379 -0.044714206643402574 -104.99718990344562
1963 -0.04591737352311611 -105.0407841974869 -0.04590057171881199 -105.04309047516443
1964 -0.0459232097491622 -105.08670740723606 -0.0466949263587594 -105.08978540152319
1965 -0.045852437056601046 -105.13255984429266 -0.046378719806671145 -105.13616412132986
1966 -0.04590152949094772 -105.1784613737836 -0.04646172188222408 -105.18262584321208
1967 -0.045824337564408776 -105.22428571134802 -0.045514664612710476 -105.22814050782479
1968 -0.045827912911772725 -105.27011362425979 -0.04605221152305603 -105.27419271934785
1969 -0.045808724127709866 -105.3159223483875 -0.04506332259625197 -105.3192560419441
1970 -0.04588440265506506 -105.36180675104256 -0.045428166165947914 -105.36468420811005
1971 -0.046036375872790816 -105.40784312691535 -0.042402352392673495 -105.40708656050272
1972 -0.0460782254114747 -105.45392135232683 -0.04567708652466536 -105.45276364702738
1973 -0.04607151560485363 -105.49999286793168 -0.04569398816674948 -105.49845763519413
1974 -0.04611269682645798 -105.54610556475814 -0.04455878455191851 -105.54301641974605
1975 -0.04613848589360714 -105.59224405065174 -0.048977169767022134 -105.59199358951308
1976 -0.04606250189244747 -105.6383065525442 -0.045615151338279245 -105.63760874085136
1977 -0.04606263618916273 -105.68436918873336 -0.045502417348325254 -105.6831111581997
1978 -0.04607886169105768 -105.73044805042441 -0.0469454413279891 -105.73005659952769
1979 -0.046066451072692874 -105.7765145014971 -0.04459065031260252 -105.77464724984029
1980 -0.04607983753085136 -105.82259433902796 -0.044601297751069066 -105.81924854759136
1981 -0.04613408800214529 -105.8687284270301 -0.046215290762484075 -105.86546383835385
1982 -0.046176654659211634 -105.91490508168931 -0.04729220438748598 -105.91275604274134
1983 -0.04602365046739578 -105.9609287321567 -0.04598442129790783 -105.95874046403924
1984 -0.046010493859648706 -106.00693922601636 -0.04487143326550722 -106.00361189730475
1985 -0.04615516606718302 -106.05309439208354 -0.04577780291438103 -106.04938970021914
1986 -0.04615853223949671 -106.09925292432304 -0.045555326901376245 -106.09494502712052
1987 -0.04613815248012543 -106.14539107680316 -0.04560680538415909 -106.14055183250467
1988 -0.046141411364078525 -106.19153248816724 -0.04626308958977461 -106.18681492209444
1989 -0.04613476507365703 -106.2376672532409 -0.04613636210560799 -106.23295128420006
1990 -0.04608963131904602 -106.28375688455995 -0.04718416798859835 -106.28013545218866
1991 -0.04607199188321829 -106.32982887644317 -0.046523943170905115 -106.32665939535957
1992 -0.046022269688546655 -106.37585114613172 -0.046023879945278165 -106.37268327530485
1993 -0.04603797420859337 -106.42188912034031 -0.04555814489722252 -106.41824142020208
1994 -0.046051972359418866 -106.46794109269973 -0.04547747280448675 -106.46371889300657
1995 -0.04611184094101191 -106.51405293364074 -0.04678046349436045 -106.51049935650093
1996 -0.046066930145025255 -106.56011986378577 -0.04652430173009634 -106.55702365823103
1997 -0.04595758877694607 -106.60607745256272 -0.04574969168752432 -106.60277334991855
1998 -0.045942044258117674 -106.65201949682083 -0.044949015229940416 -106.6477223651485
1999 -0.04602909870445728 -106.69804859552528 -0.04600059688091278 -106.69372296202941
2000 -0.046064149402081964 -106.74411274492736 -0.04729434177279472 -106.74101730380221
