# Supplementary material for: Learning nonequilibrium statistical mechanics and dynamical phase transitions
Source: Nat Commun. 2024 Feb 6;15:1117. doi: 10.1038/s41467-024-45172-8 (PMC10847122; doi:10.1038/s41467-024-45172-8)
Supplement: Supplementary file 4 — Supplementary Data 1 [file 41467_2024_45172_MOESM4_ESM.zip › DPT-main/PlotTemplate/plot_KL_divergence/out/finite_time/SE/L5_D2W32K5_E100BS1k/logs-0.15/log.txt]

1 -0.3097376495599747 -0.3097376495599747 -0.30972941368818285 -0.30972941368818285
2 -0.3046939790248871 -0.6144316285848618 -0.3046636641025543 -0.6143930777907372
3 -0.2998591080307961 -0.9142907366156579 -0.299933360517025 -0.9143264383077622
4 -0.2951822802424431 -1.209473016858101 -0.2952220290899277 -1.2095484673976897
5 -0.2906991928815842 -1.5001722097396852 -0.2906642138957977 -1.5002126812934875
6 -0.2864197239279747 -1.78659193366766 -0.28626779168844224 -1.7864804729819297
7 -0.28226570039987564 -2.0688576340675358 -0.2822612002491951 -2.068741673231125
8 -0.27821490317583086 -2.3470725372433665 -0.2782352030277252 -2.34697687625885
9 -0.274316580593586 -2.6213891178369524 -0.27430201321840286 -2.621278889477253
10 -0.270540252327919 -2.8919293701648714 -0.2705842241644859 -2.891863113641739
11 -0.2668456926941872 -3.1587750628590587 -0.26669032126665115 -3.15855343490839
12 -0.2632393941283226 -3.422014456987381 -0.2631523907184601 -3.42170582562685
13 -0.2597642555832863 -3.6817787125706674 -0.25993874222040175 -3.681644567847252
14 -0.2563203886151314 -3.9380991011857986 -0.25623764991760256 -3.9378822177648543
15 -0.2529675289988518 -4.19106663018465 -0.2531410053372383 -4.191023223102093
16 -0.24962463974952698 -4.440691269934177 -0.24952014312148094 -4.440543366223574
17 -0.24642019346356392 -4.687111463397741 -0.2466028794646263 -4.687146245688201
18 -0.24324479699134827 -4.93035626038909 -0.24357578977942468 -4.9307220354676256
19 -0.24009691327810287 -5.170453173667193 -0.24008389040827752 -5.170805925875903
20 -0.23703450486063957 -5.407487678527833 -0.23671240732073784 -5.4075183331966405
21 -0.2340199038386345 -5.641507582366467 -0.23372627720236777 -5.641244610399008
22 -0.23109932914376258 -5.872606911510229 -0.23173964843153955 -5.872984258830548
23 -0.2281297564506531 -6.1007366679608825 -0.22784138843417168 -6.1008256472647195
24 -0.22525669559836387 -6.325993363559246 -0.22489847391843795 -6.325724121183158
25 -0.22241337224841118 -6.548406735807657 -0.22184927463531495 -6.547573395818473
26 -0.2196596972644329 -6.76806643307209 -0.21973902285099028 -6.767312418669463
27 -0.21686236560344696 -6.984928798675537 -0.21704399958252907 -6.984356418251992
28 -0.21411099880933762 -7.1990397974848745 -0.21395556032657623 -7.198311978578569
29 -0.21141831576824188 -7.410458113253116 -0.21128769144415854 -7.409599670022727
30 -0.20875079706311225 -7.619208910316229 -0.2088761657476425 -7.6184758357703695
31 -0.20611327439546584 -7.825322184711695 -0.20615385174751283 -7.8246296875178825
32 -0.2035093531012535 -8.028831537812948 -0.20390720665454865 -8.028536894172431
33 -0.20088538601994516 -8.229716923832893 -0.20122347697615622 -8.229760371148588
34 -0.1983124941587448 -8.428029417991638 -0.19852968901395798 -8.428290060162546
35 -0.1957688771188259 -8.623798295110465 -0.19564854130148887 -8.623938601464035
36 -0.1932714693248272 -8.817069764435292 -0.19309683963656427 -8.817035441100598
37 -0.19078179746866225 -9.007851561903955 -0.19177040904760362 -9.008805850148201
38 -0.18829836547374726 -9.196149927377702 -0.18830984234809875 -9.1971156924963
39 -0.18587141260504722 -9.38202133998275 -0.18557368442416192 -9.382689376920462
40 -0.18344108015298843 -9.565462420135738 -0.18232440575957298 -9.565013782680035
41 -0.1810960903763771 -9.746558510512115 -0.180295217782259 -9.745309000462294
42 -0.17875889539718628 -9.9253174059093 -0.17854211255908012 -9.923851113021374
43 -0.1763918347656727 -10.101709240674973 -0.17623431161046027 -10.100085424631835
44 -0.17412833571434022 -10.275837576389312 -0.17462929487228393 -10.27471471950412
45 -0.17182826474308968 -10.447665841132402 -0.1719333991408348 -10.446648118644955
46 -0.16956156641244888 -10.617227407544851 -0.1689641460776329 -10.615612264722587
47 -0.1673564687371254 -10.784583876281976 -0.16745127215981484 -10.783063536882402
48 -0.1651027575135231 -10.9496866337955 -0.1645006686449051 -10.947564205527307
49 -0.16293405145406722 -11.112620685249567 -0.16275056079030037 -11.110314766317607
50 -0.16076664999127388 -11.273387335240841 -0.16135292127728462 -11.271667687594892
51 -0.15859238281846047 -11.431979718059301 -0.1593042053282261 -11.430971892923118
52 -0.15647962391376496 -11.588459341973065 -0.15643194019794465 -11.587403833121062
53 -0.15439784824848174 -11.742857190221548 -0.15437667816877365 -11.741780511289836
54 -0.15234612673521042 -11.895203316956758 -0.15171909779310228 -11.893499609082937
55 -0.15027896016836167 -12.045482277125119 -0.15050550550222397 -12.044005114585161
56 -0.1482437200844288 -12.193725997209548 -0.1482701189815998 -12.192275233566761
57 -0.14626888260245324 -12.339994879812 -0.1466943956911564 -12.338969629257917
58 -0.14426348283886908 -12.48425836265087 -0.14453814029693604 -12.483507769554853
59 -0.1423283465206623 -12.626586709171532 -0.14407257214188576 -12.627580341696738
60 -0.14039429426193237 -12.766981003433465 -0.14003275334835052 -12.767613095045089
61 -0.13850358501076698 -12.905484588444232 -0.13907632529735564 -12.906689420342445
62 -0.13664413392543792 -13.04212872236967 -0.13613571003079414 -13.04282513037324
63 -0.13478633463382722 -13.176915057003496 -0.1356659524142742 -13.178491082787515
64 -0.13298649936914445 -13.30990155637264 -0.1314287506043911 -13.309919833391906
65 -0.13121027424931525 -13.441111830621956 -0.1317552223801613 -13.441675055772066
66 -0.12943361178040505 -13.570545442402361 -0.1310581423342228 -13.572733198106288
67 -0.12768532633781432 -13.698230768740176 -0.12760574594140053 -13.700338944047688
68 -0.1259919136762619 -13.824222682416439 -0.1263440378010273 -13.826682981848716
69 -0.1243216160684824 -13.94854429848492 -0.12455659359693527 -13.951239575445651
70 -0.1226707823574543 -14.071215080842375 -0.12415756918489933 -14.07539714463055
71 -0.12101715542376042 -14.192232236266136 -0.12038724087178707 -14.195784385502337
72 -0.11945867128670215 -14.311690907552839 -0.11946839652955532 -14.315252782031893
73 -0.11789846755564212 -14.429589375108481 -0.1173419140279293 -14.432594696059821
74 -0.11638540178537368 -14.545974776893855 -0.11591937057673932 -14.54851406663656
75 -0.11488467045128345 -14.660859447345139 -0.11506900340318679 -14.663583070039747
76 -0.11342655196785927 -14.774285999312998 -0.11200177259743213 -14.77558484263718
77 -0.11198851019144059 -14.886274509504439 -0.11166172996163368 -14.887246572598814
78 -0.11055789031088352 -14.996832399815322 -0.1099517285823822 -14.997198301181196
79 -0.10921800769865513 -15.106050407513976 -0.10974789597094059 -15.106946197152137
80 -0.10777857899665833 -15.213828986510634 -0.10718808472156524 -15.214134281873703
81 -0.10649895370006561 -15.3203279402107 -0.10525302588939667 -15.3193873077631
82 -0.10521375387907028 -15.42554169408977 -0.10592860132455825 -15.425315909087658
83 -0.10388878993690014 -15.529430484026669 -0.10235908553004265 -15.527674994617701
84 -0.1026444185525179 -15.632074902579188 -0.10215645097196102 -15.629831445589662
85 -0.10146205462515354 -15.733536957204342 -0.10108727924525737 -15.73091872483492
86 -0.10024148747324943 -15.833778444677591 -0.10207506306469441 -15.832993787899614
87 -0.09905408434569836 -15.93283252902329 -0.10088387429714203 -15.933877662196757
88 -0.09779995866119862 -16.03063248768449 -0.09782718829810619 -16.03170485049486
89 -0.09665238484740257 -16.12728487253189 -0.09744472727179528 -16.129149577766658
90 -0.09550615623593331 -16.222791028767826 -0.09425925351679325 -16.22340883128345
91 -0.09446978196501732 -16.317260810732844 -0.09489626139402389 -16.318305092677473
92 -0.09338977597653866 -16.410650586709384 -0.09185010828077793 -16.41015520095825
93 -0.09242653213441372 -16.503077118843798 -0.09288756810128689 -16.503042769059537
94 -0.09139837920665742 -16.594475498050457 -0.09034335315227508 -16.59338612221181
95 -0.09046270959079265 -16.68493820764125 -0.0907956376671791 -16.68418175987899
96 -0.08944515958428383 -16.774383367225532 -0.0885784637182951 -16.772760223597285
97 -0.0884908813983202 -16.862874248623854 -0.08869209699332714 -16.86145232059061
98 -0.08759482279419899 -16.950469071418052 -0.08860565274953842 -16.95005797334015
99 -0.08667926043272019 -17.037148331850773 -0.08821828067302703 -17.038276254013176
100 -0.08572995103895664 -17.12287828288973 -0.08537230305373669 -17.123648557066915
101 -0.08486898988485336 -17.207747272774583 -0.08529280759394169 -17.208941364660856
102 -0.08404102884232997 -17.29178830161691 -0.08434804454445839 -17.293289409205315
103 -0.08320563323795796 -17.37499393485487 -0.0827923733741045 -17.37608178257942
104 -0.08234201744198799 -17.45733595229686 -0.08185387663543224 -17.45793565921485
105 -0.08163327425718307 -17.53896922655404 -0.08133679777383804 -17.539272456988687
106 -0.08083620965480805 -17.61980543620885 -0.08099703751504421 -17.62026949450373
107 -0.08010785281658173 -17.69991328902543 -0.0812539454549551 -17.701523439958684
108 -0.07932643331587315 -17.779239722341305 -0.07931797802448273 -17.78084141798317
109 -0.07865009605884551 -17.85788981840015 -0.07753444612026214 -17.85837586410343
110 -0.07798116095364094 -17.93587097935379 -0.0769625123590231 -17.935338376462454
111 -0.07730429135262966 -18.01317527070642 -0.07695601433515549 -18.01229439079761
112 -0.07668661549687386 -18.089861886203295 -0.07660067342221737 -18.088895064219827
113 -0.07602837793529034 -18.165890264138586 -0.07547872364521027 -18.16437378786504
114 -0.07539739608764648 -18.24128766022623 -0.07479031905531883 -18.239164106920356
115 -0.0748128492385149 -18.316100509464746 -0.07443415746092796 -18.313598264381284
116 -0.07424906194210053 -18.390349571406848 -0.07525974586606025 -18.388858010247343
117 -0.07363065630197525 -18.463980227708824 -0.07225969322025776 -18.4611177034676
118 -0.07309619076550007 -18.537076418474324 -0.07416495271027088 -18.53528265617787
119 -0.07248290218412876 -18.60955932065845 -0.07348395586013794 -18.608766612038007
120 -0.0719589177519083 -18.68151823841036 -0.07092415876686572 -18.67969077080487
121 -0.07143331356346608 -18.752951551973826 -0.07183877266943454 -18.751529543474305
122 -0.07089685797691345 -18.823848409950738 -0.06996593177318573 -18.82149547524749
123 -0.07042361311614513 -18.894272023066883 -0.06909613497555256 -18.890591610223044
124 -0.06993577629327774 -18.96420779936016 -0.06804565973579883 -18.958637269958842
125 -0.06950783208012581 -19.033715631440288 -0.07010125778615475 -19.028738527745
126 -0.06893544271588326 -19.10265107415617 -0.06830640435218811 -19.097044932097187
127 -0.06852381341159344 -19.171174887567766 -0.06962066777050495 -19.16666559986769
128 -0.0680346142500639 -19.23920950181783 -0.06852107718586922 -19.235186677053562
129 -0.06760713346302509 -19.306816635280853 -0.06755308210849761 -19.30273975916206
130 -0.0671541228890419 -19.373970758169897 -0.06718108840286732 -19.369920847564927
131 -0.06671044491231441 -19.44068120308221 -0.06617880761623382 -19.43609965518116
132 -0.0663163747638464 -19.506997577846057 -0.0661131538450718 -19.502212809026233
133 -0.06591157354414463 -19.572909151390203 -0.06516419015824795 -19.567376999184482
134 -0.06559513211250305 -19.638504283502705 -0.06572424434125423 -19.633101243525736
135 -0.06516483165323735 -19.703669115155943 -0.06715915352106094 -19.700260397046797
136 -0.06473302468657494 -19.768402139842518 -0.06362038999795913 -19.763880787044755
137 -0.06441329158842564 -19.832815431430944 -0.06233624778687954 -19.826217034831636
138 -0.06409323886036873 -19.896908670291314 -0.06262496300041676 -19.888841997832053
139 -0.06376496516168118 -19.960673635452995 -0.0653047427535057 -19.954146740585557
140 -0.06337464191019535 -20.02404827736319 -0.061728051863610744 -20.015874792449168
141 -0.06304374299943447 -20.087092020362622 -0.062203201651573184 -20.07807799410074
142 -0.06274218559265136 -20.149834205955273 -0.06369258724153042 -20.14177058134227
143 -0.062402368709445 -20.21223657466472 -0.06666764691472053 -20.20843822825699
144 -0.06189245563000441 -20.274129030294723 -0.06226966343820095 -20.270707891695192
145 -0.06157875806093216 -20.335707788355656 -0.0622163686901331 -20.332924260385326
146 -0.061264934577047826 -20.396972722932702 -0.06281852088868618 -20.395742781274013
147 -0.060994417406618595 -20.45796714033932 -0.060766926407814024 -20.45650970768183
148 -0.060607036016881465 -20.518574176356204 -0.062097848393023014 -20.51860755607485
149 -0.06035012509673834 -20.578924301452943 -0.06124626286327839 -20.57985381893813
150 -0.059978205151855944 -20.6389025066048 -0.06017984449863434 -20.640033663436764
151 -0.05974810943007469 -20.698650616034875 -0.057953585684299466 -20.697987249121063
152 -0.05943767949938774 -20.758088295534264 -0.056163479760289195 -20.754150728881353
153 -0.05927509404718876 -20.817363389581452 -0.061794770136475566 -20.81594549901783
154 -0.059013518318533895 -20.876376907899985 -0.05982443802058697 -20.875769937038417
155 -0.058768978156149385 -20.935145886056134 -0.05859988983720541 -20.93436982687562
156 -0.058481779880821705 -20.993627665936955 -0.05832078661769628 -20.992690613493316
157 -0.0583111634477973 -21.051938829384753 -0.05673556122928858 -21.049426174722605
158 -0.05813175719231367 -21.110070586577066 -0.058808774873614314 -21.10823494959622
159 -0.05786365307867527 -21.167934239655743 -0.05993236154317856 -21.1681673111394
160 -0.057557587698102 -21.225491827353846 -0.056752953305840494 -21.224920264445238
161 -0.05734617188572884 -21.282837999239575 -0.058118457347154616 -21.283038721792394
162 -0.05710775107145309 -21.339945750311028 -0.055442900769412516 -21.338481622561808
163 -0.056898459792137146 -21.396844210103165 -0.055166475288569924 -21.393648097850377
164 -0.05679969005286693 -21.45364390015603 -0.060111436806619165 -21.453759534656996
165 -0.056599111109972 -21.510243011266002 -0.0442811131477356 -21.498040647804732
166 -0.056551769562065604 -21.56679478082807 -0.054921952448785304 -21.55296260025352
167 -0.0564733661711216 -21.62326814699919 -0.05544062536209822 -21.608403225615618
168 -0.05625151693820953 -21.679519663937402 -0.055680276080966 -21.664083501696584
169 -0.05618196167051792 -21.73570162560792 -0.0534477362409234 -21.717531237937507
170 -0.056128870137035845 -21.791830495744957 -0.056525821797549725 -21.774057059735057
171 -0.05585971996188164 -21.847690215706837 -0.05261508207768202 -21.82667214181274
172 -0.0557000819593668 -21.903390297666203 -0.05618852097541094 -21.88286066278815
173 -0.055513355135917666 -21.95890365280212 -0.05668734554201364 -21.939548008330163
174 -0.05540308002382517 -22.014306732825947 -0.05831718239933252 -21.997865190729495
175 -0.05484436899423599 -22.069151101820182 -0.050922262109816076 -22.04878745283931
176 -0.05489732846617699 -22.124048430286358 -0.05506057217717171 -22.103848025016482
177 -0.05469137765467167 -22.178739807941028 -0.05552506446838379 -22.159373089484866
178 -0.0545652586966753 -22.233305066637705 -0.05482263099402189 -22.214195720478887
179 -0.05433603916317224 -22.287641105800876 -0.0527751388028264 -22.266970859281713
180 -0.05433370266109705 -22.341974808461973 -0.060438626632094386 -22.327409485913808
181 -0.05388632379472256 -22.395861132256695 -0.05583744291216135 -22.38324692882597
182 -0.05363405011594295 -22.449495182372637 -0.049768018536269665 -22.43301494736224
183 -0.05365414395928383 -22.503149326331922 -0.05538454968482256 -22.488399497047062
184 -0.05338091198354959 -22.55653023831547 -0.04934987295418978 -22.53774937000125
185 -0.0535169305279851 -22.610047168843455 -0.049126501008868215 -22.58687587101012
186 -0.05330565720796585 -22.66335282605142 -0.05380096510052681 -22.640676836110647
187 -0.053148784302175046 -22.716501610353593 -0.051921292766928674 -22.692598128877574
188 -0.05310823768377304 -22.769609848037366 -0.053068279102444646 -22.745666407980018
189 -0.052990582399070264 -22.822600430436434 -0.05575617328286171 -22.80142258126288
190 -0.05268808640539646 -22.87528851684183 -0.05240250006318092 -22.85382508132606
191 -0.05251297224313021 -22.92780148908496 -0.04830732624977827 -22.902132407575838
192 -0.05254066027700901 -22.98034214936197 -0.05538027193397284 -22.95751267950981
193 -0.05233256760984659 -23.032674716971815 -0.05164698492735624 -23.009159664437167
194 -0.05221796594560146 -23.084892682917417 -0.05375892594456673 -23.062918590381734
195 -0.05199725404381752 -23.136889936961236 -0.047809661366045475 -23.11072825174778
196 -0.05203571356832981 -23.188925650529566 -0.05104529298841953 -23.1617735447362
197 -0.0520315432921052 -23.24095719382167 -0.050429487600922585 -23.212203032337122
198 -0.05187936369329691 -23.292836557514967 -0.05042722783982754 -23.262630260176948
199 -0.051853865012526514 -23.344690422527492 -0.0537691306322813 -23.31639939080923
200 -0.05160535220056772 -23.39629577472806 -0.051936306059360504 -23.36833569686859
201 -0.05162524562329054 -23.44792102035135 -0.04820020515471697 -23.41653590202331
202 -0.05164744108915329 -23.499568461440504 -0.04339262861758471 -23.459928530640894
203 -0.051855132542550565 -23.551423593983053 -0.04903198797255755 -23.508960518613453
204 -0.0517431054264307 -23.603166699409485 -0.05335604567080736 -23.56231656428426
205 -0.05167405735701323 -23.654840756766497 -0.05400730594992638 -23.616323870234186
206 -0.051329501904547215 -23.706170258671044 -0.04863728489726782 -23.664961155131454
207 -0.05159629434347153 -23.757766553014516 -0.049928697384893896 -23.714889852516347
208 -0.05125530231744051 -23.809021855331956 -0.0515315230935812 -23.766421375609927
209 -0.0511715130880475 -23.860193368420003 -0.051454657688736916 -23.817876033298663
210 -0.05108972061425447 -23.911283089034256 -0.049635724164545536 -23.86751175746321
211 -0.05101160537451506 -23.962294694408772 -0.05616544894874096 -23.92367720641195
212 -0.05066400673240423 -24.012958701141176 -0.048746541142463684 -23.972423747554412
213 -0.05054344702512026 -24.063502148166297 -0.05143360234797001 -24.023857349902382
214 -0.050367539562284944 -24.11386968772858 -0.052821701392531395 -24.076679051294914
215 -0.05028620418161154 -24.16415589191019 -0.047110061161220074 -24.123789112456134
216 -0.05028610210865736 -24.21444199401885 -0.0473072974011302 -24.171096409857263
217 -0.05015612374991178 -24.26459811776876 -0.05131619367748499 -24.22241260353475
218 -0.050075227953493597 -24.31467334572225 -0.05106610395014286 -24.27347870748489
219 -0.049912715703248976 -24.364586061425502 -0.05170834716409445 -24.325187054648985
220 -0.0498783640563488 -24.41446442548185 -0.04850419443100691 -24.373691249079993
221 -0.049746821634471416 -24.46421124711632 -0.0495942372828722 -24.423285486362865
222 -0.049646688438951966 -24.513857935555272 -0.050475030392408374 -24.473760516755274
223 -0.04951775223016739 -24.563375687785438 -0.04770551733672619 -24.521466034092
224 -0.0494839858263731 -24.612859673611812 -0.05084983725100756 -24.572315871343008
225 -0.04948451612144709 -24.662344189733258 -0.049455775320529936 -24.62177164666354
226 -0.049328109994530675 -24.711672299727788 -0.05083188619464636 -24.672603532858187
227 -0.04924963396042585 -24.760921933688213 -0.051468192227184774 -24.72407172508537
228 -0.04903150275349617 -24.80995343644171 -0.04823677111417055 -24.77230849619954
229 -0.04908256698399782 -24.859036003425707 -0.047465332224965094 -24.819773828424506
230 -0.04904525075107813 -24.908081254176786 -0.04966665096580982 -24.869440479390317
231 -0.04886421337723732 -24.95694546755402 -0.04838666170835495 -24.917827141098673
232 -0.048863809742033484 -25.005809277296056 -0.051346614956855774 -24.96917375605553
233 -0.048643448203802106 -25.054452725499857 -0.052426373958587645 -25.021600130014118
234 -0.048370377719402315 -25.102823103219258 -0.054895961098372935 -25.076496091112492
235 -0.04856820199638605 -25.151391305215643 -0.06625455804169178 -25.142750649154184
236 -0.04762838091701269 -25.199019686132655 -0.04829412717372179 -25.191044776327907
237 -0.04762453380972147 -25.246644219942375 -0.049437382631003855 -25.240482158958912
238 -0.04748751763254404 -25.29413173757492 -0.04639362189918757 -25.2868757808581
239 -0.04751298222690821 -25.341644719801828 -0.04711507819592953 -25.33399085905403
240 -0.0474399209022522 -25.38908464070408 -0.04920763317495584 -25.383198492228985
241 -0.04738686252385378 -25.436471503227935 -0.04828622136265039 -25.431484713591637
242 -0.047405093908309937 -25.483876597136245 -0.04683864619582891 -25.478323359787467
243 -0.04733607359230518 -25.53121267072855 -0.04542160257697105 -25.52374496236444
244 -0.047348410822451115 -25.578561081551 -0.04604869727045298 -25.569793659634893
245 -0.047352345660328865 -25.62591342721133 -0.04693798944354057 -25.616731649078435
246 -0.047393381409347055 -25.673306808620676 -0.04556188303977251 -25.66229353211821
247 -0.04740042164921761 -25.720707230269895 -0.047290805354714395 -25.709584337472922
248 -0.04740455411374569 -25.768111784383642 -0.047457067668437956 -25.75704140514136
249 -0.04737688824534416 -25.815488672628987 -0.04985750336199999 -25.80689890850336
250 -0.047203021682798864 -25.862691694311785 -0.04718958679586649 -25.854088495299226
251 -0.047172151319682595 -25.909863845631467 -0.04956165719777346 -25.903650152497
252 -0.04701614007353783 -25.956879985705005 -0.04791686423122883 -25.95156701672823
253 -0.04695743229240179 -26.003837417997406 -0.04801625777035952 -25.99958327449859
254 -0.04693150408565998 -26.050768922083066 -0.046741262264549735 -26.04632453676314
255 -0.04690330885350704 -26.097672230936574 -0.0482513140887022 -26.094575850851843
256 -0.04685080088675022 -26.144523031823326 -0.04442907758057117 -26.139004928432414
257 -0.04702678564935923 -26.191549817472684 -0.05121462754905224 -26.190219555981464
258 -0.04666525665670633 -26.23821507412939 -0.04439735766500234 -26.234616913646466
259 -0.046810741536319256 -26.28502581566571 -0.04477504212409258 -26.27939195577056
260 -0.04683103114366531 -26.331856846809373 -0.046955949254333974 -26.326347905024893
261 -0.046938905492424965 -26.378795752301798 -0.0426434027031064 -26.368991307728
262 -0.046885827742517 -26.425681580044316 -0.04852743204683065 -26.41751873977483
263 -0.04674194119870663 -26.472423521243023 -0.047842401824891564 -26.465361141599722
264 -0.04671423621475697 -26.51913775745778 -0.04545117560774088 -26.510812317207463
265 -0.046762621216475966 -26.565900378674257 -0.048396944627165796 -26.559209261834628
266 -0.04664750844240188 -26.61254788711666 -0.04692704621702433 -26.606136308051653
267 -0.04674682170152664 -26.659294708818184 -0.04477898199111223 -26.650915290042764
268 -0.04674721863120794 -26.70604192744939 -0.04612281899899244 -26.697038109041756
269 -0.046651901490986344 -26.752693828940377 -0.04703299328684807 -26.744071102328604
270 -0.04660614095628261 -26.79929996989666 -0.04835072103887796 -26.792421823367484
271 -0.046536572836339475 -26.845836542732997 -0.04842805843800306 -26.840849881805486
272 -0.04644243884831667 -26.892278981581313 -0.047798873856663704 -26.88864875566215
273 -0.04644532687962055 -26.938724308460934 -0.05046157520264387 -26.939110330864793
274 -0.04624352380633354 -26.984967832267266 -0.04712117686867714 -26.98623150773347
275 -0.0461644908413291 -27.031132323108594 -0.04562431033700705 -27.03185581807048
276 -0.04626155439764261 -27.077393877506235 -0.041456358321011064 -27.07331217639149
277 -0.046512181498110296 -27.123906059004344 -0.04443416967988014 -27.11774634607137
278 -0.04649059493094683 -27.170396653935292 -0.045045623742043975 -27.162791969813416
279 -0.04653411600738764 -27.216930769942678 -0.043653825484216216 -27.206445795297633
280 -0.0465943256393075 -27.263525095581986 -0.04420053157955408 -27.250646326877188
281 -0.04662962295114994 -27.310154718533138 -0.04462727401405573 -27.295273600891242
282 -0.04666048213839531 -27.356815200671534 -0.04756541214883327 -27.342839013040077
283 -0.04665950909256935 -27.403474709764104 -0.04841274991631508 -27.391251762956394
284 -0.04654097370803356 -27.450015683472138 -0.04834397453814745 -27.439595737494543
285 -0.04644429534673691 -27.496459978818876 -0.04714428037405014 -27.48674001786859
286 -0.04638145193457603 -27.54284143075345 -0.04412457309663296 -27.530864590965223
287 -0.046585234440863134 -27.589426665194313 -0.045145828276872635 -27.576010419242095
288 -0.04657685812562704 -27.63600352331994 -0.04686254449188709 -27.622872963733982
289 -0.04648317974060774 -27.682486703060547 -0.046317641995847224 -27.66919060572983
290 -0.04640140850096941 -27.728888111561517 -0.04790431596338749 -27.717094921693217
291 -0.046245156414806844 -27.775133267976322 -0.04572378806769848 -27.762818709760914
292 -0.04638570137321949 -27.82151896934954 -0.03448389992117882 -27.79730260968209
293 -0.04668924324214459 -27.868208212591686 -0.047559135034680365 -27.844861744716773
294 -0.04661872405558824 -27.914826936647273 -0.04566202089190483 -27.890523765608677
295 -0.04659876897931099 -27.961425705626585 -0.04513660855591297 -27.93566037416459
296 -0.046734967082738874 -28.008160672709323 -0.04811142012476921 -27.98377179428936
297 -0.04653149750083685 -28.05469217021016 -0.04635148849338293 -28.030123282782743
298 -0.04659476932138205 -28.10128693953154 -0.04409786872565746 -28.0742211515084
299 -0.0466094208881259 -28.147896360419665 -0.04467741474509239 -28.118898566253492
300 -0.046574370190501216 -28.194470730610167 -0.042417357489466664 -28.161315923742958
301 -0.04680119827389717 -28.241271928884064 -0.04608264360576868 -28.207398567348726
302 -0.04671116229146719 -28.28798309117553 -0.047536388225853446 -28.25493495557458
303 -0.04674312584102154 -28.334726217016552 -0.04812633655965328 -28.303061292134235
304 -0.04659181535243988 -28.38131803236899 -0.04477413184940815 -28.347835423983643
305 -0.04679791554808617 -28.428115947917078 -0.04395077936351299 -28.391786203347156
306 -0.0466690881177783 -28.474785036034856 -0.04480276368558407 -28.43658896703274
307 -0.046625266596674916 -28.52141030263153 -0.051175647601485255 -28.487764614634226
308 -0.046354553662240505 -28.56776485629377 -0.048605430871248245 -28.536370045505475
309 -0.04619684144854545 -28.613961697742315 -0.047157965041697024 -28.583528010547173
310 -0.046242850832641125 -28.660204548574956 -0.046048137918114664 -28.629576148465286
311 -0.04620111603289843 -28.706405664607853 -0.04672823082655668 -28.676304379291842
312 -0.0462802330031991 -28.75268589761105 -0.04718931391835213 -28.723493693210195
313 -0.046164664626121524 -28.798850562237174 -0.04413642790168524 -28.76763012111188
314 -0.04610196687281132 -28.844952529109985 -0.04878699667751789 -28.816417117789396
315 -0.045954582095146176 -28.89090711120513 -0.04485032018274069 -28.861267437972135
316 -0.045989167504012586 -28.936896278709142 -0.04617449212819338 -28.90744193010033
317 -0.04597729314118624 -28.982873571850327 -0.04667544364929199 -28.95411737374962
318 -0.0459255600348115 -29.028799131885137 -0.04448481854051352 -28.998602192290136
319 -0.045948683843016626 -29.074747815728152 -0.046164056099951264 -29.044766248390086
320 -0.04587173834443092 -29.120619554072583 -0.047767512314021585 -29.092533760704107
321 -0.045761508867144585 -29.166381062939728 -0.043025006726384166 -29.135558767430492
322 -0.045922121964395046 -29.212303184904123 -0.04588023368269205 -29.181439001113183
323 -0.04584166556596756 -29.25814485047009 -0.04350347500294447 -29.224942476116126
324 -0.04591598995029926 -29.304060840420387 -0.04360284563153982 -29.268545321747666
325 -0.046079985052347186 -29.350140825472735 -0.045842287875711915 -29.314387609623378
326 -0.04608078151941299 -29.39622160699215 -0.0469921724870801 -29.361379782110458
327 -0.04599350839853287 -29.44221511539068 -0.045885919220745565 -29.4072657013312
328 -0.045997529104351995 -29.488212644495032 -0.04451209269464016 -29.45177779402584
329 -0.04605013635009527 -29.53426278084513 -0.04354422371834517 -29.495322017744186
330 -0.046044566482305524 -29.580307347327434 -0.04476608894765377 -29.54008810669184
331 -0.046117686294019224 -29.62642503362145 -0.04548584967851639 -29.585573956370357
332 -0.046054205298423766 -29.672479238919877 -0.04700186103582382 -29.63257581740618
333 -0.04596558678895235 -29.71844482570883 -0.046761449053883554 -29.679337266460063
334 -0.046027112007141116 -29.76447193771597 -0.04668826647102833 -29.726025532931093
335 -0.046245153062045574 -29.810717090778017 -0.04862638786435127 -29.774651920795446
336 -0.04583656154572964 -29.856553652323747 -0.046198869682848455 -29.820850790478293
337 -0.04578124713152647 -29.902334899455273 -0.04541461672633886 -29.866265407204633
338 -0.04571158401668072 -29.948046483471952 -0.04369775634258986 -29.90996316354722
339 -0.0457519106566906 -29.993798394128643 -0.045924476347863674 -29.955887639895085
340 -0.04574105627834797 -30.03953945040699 -0.044454736076295374 -30.000342375971382
341 -0.045794122852385044 -30.085333573259376 -0.04448855984956026 -30.044830935820944
342 -0.0458785030990839 -30.13121207635846 -0.04636560548096895 -30.091196541301912
343 -0.045717789232730864 -30.17692986559119 -0.04560910649597645 -30.13680564779789
344 -0.045738407783210276 -30.222668273374403 -0.04587828423827887 -30.182683932036166
345 -0.04583009816706181 -30.268498371541465 -0.04627993293106556 -30.22896386496723
346 -0.04585580434650183 -30.314354175887967 -0.04530450291931629 -30.274268367886545
347 -0.04566735699772835 -30.360021532885696 -0.04387677013874054 -30.318145138025287
348 -0.04582638088613748 -30.405847913771833 -0.05152096953243017 -30.369666107557716
349 -0.04553039632737636 -30.45137831009921 -0.04448855593800545 -30.414154663495722
350 -0.04558178074657917 -30.49696009084579 -0.04366581812500954 -30.457820481620733
351 -0.04565753098577261 -30.54261762183156 -0.045397582836449145 -30.503218064457183
352 -0.04550672825425863 -30.58812435008582 -0.04276186935603619 -30.545979933813218
353 -0.045547910034656525 -30.633672260120477 -0.04331423584371805 -30.589294169656934
354 -0.04576174840331078 -30.67943400852379 -0.04367530234158039 -30.632969471998514
355 -0.04579563401639462 -30.72522964254018 -0.046901611052453517 -30.67987108305097
356 -0.04573652110993862 -30.77096616365012 -0.04650080669671297 -30.726371889747682
357 -0.04568705968558788 -30.816653223335706 -0.044324960000813006 -30.770696849748497
358 -0.045722204446792605 -30.8623754277825 -0.044996492378413674 -30.81569334212691
359 -0.045756427384912965 -30.90813185516741 -0.04337888788431883 -30.85907223001123
360 -0.045909433811903 -30.954041288979315 -0.041717891581356525 -30.900790121592586
361 -0.0459647424519062 -31.000006031431223 -0.04642894919961691 -30.9472190707922
362 -0.045964880287647246 -31.04597091171887 -0.04465433098375797 -30.99187340177596
363 -0.045981920510530475 -31.091952832229403 -0.04608854744583368 -31.037961949221792
364 -0.045905495062470436 -31.137858327291873 -0.04509998001158237 -31.083061929233374
365 -0.04593095276504755 -31.18378928005692 -0.04665984828025103 -31.129721777513623
366 -0.045802097953855994 -31.229591378010777 -0.04625854305922985 -31.175980320572855
367 -0.04575100112706423 -31.275342379137843 -0.04433601964265108 -31.220316340215504
368 -0.045800195448100565 -31.321142574585945 -0.04761096425354481 -31.267927304469048
369 -0.045718096941709516 -31.366860671527654 -0.0457036642357707 -31.313630968704818
370 -0.045580075681209566 -31.412440747208862 -0.044541972875595096 -31.358172941580413
371 -0.04564065728336573 -31.458081404492226 -0.04701571501791477 -31.405188656598327
372 -0.04571361392736435 -31.50379501841959 -0.04290164653211832 -31.448090303130446
373 -0.045699093118309976 -31.5494941115379 -0.04472191054373979 -31.492812213674185
374 -0.04569684229791164 -31.59519095383581 -0.04874992016702891 -31.541562133841214
375 -0.04554780498147011 -31.64073875881728 -0.04171764682978392 -31.583279780671
376 -0.04565549474209547 -31.686394253559378 -0.04389724433422089 -31.62717702500522
377 -0.045724916458129886 -31.73211917001751 -0.04580083936452865 -31.67297786436975
378 -0.045573115907609464 -31.777692285925117 -0.04895335491746664 -31.721931219287214
379 -0.045609004236757754 -31.823301290161876 -0.04802476204931736 -31.76995598133653
380 -0.045359746739268306 -31.868661036901145 -0.046129615232348445 -31.81608559656888
381 -0.04528998676687479 -31.91395102366802 -0.046463160775601864 -31.86254875734448
382 -0.04522300884127617 -31.959174032509296 -0.046015160344541076 -31.908563917689023
383 -0.0451235756278038 -32.0042976081371 -0.04692545365542174 -31.955489371344445
384 -0.0451613649725914 -32.049458973109694 -0.04376432467252016 -31.999253696016964
385 -0.0452295558527112 -32.09468852896241 -0.047150037996470925 -32.04640373401344
386 -0.04515673164278269 -32.13984526060519 -0.04526426400989294 -32.09166799802333
387 -0.04526595305651426 -32.185111213661706 -0.04228842612355947 -32.133956424146895
388 -0.045322385244071485 -32.230433598905776 -0.04535220339894295 -32.179308627545836
389 -0.04520308505743742 -32.275636683963214 -0.04337775371968746 -32.222686381265525
390 -0.04551147148013115 -32.321148155443346 -0.046201386488974094 -32.2688877677545
391 -0.045371619053184986 -32.36651977449653 -0.044561379961669444 -32.31344914771617
392 -0.04545326791703701 -32.41197304241357 -0.04243743568658829 -32.35588658340276
393 -0.045540977641940115 -32.45751402005551 -0.046460410207509996 -32.402346993610266
394 -0.045524554513394835 -32.503038574568905 -0.04649666491895914 -32.44884365852923
395 -0.04538980387151241 -32.54842837844042 -0.04320975560694933 -32.49205341413618
396 -0.0455759322270751 -32.59400431066749 -0.04136368837207556 -32.53341710250825
397 -0.045637615211308005 -32.6396419258788 -0.044558058679103854 -32.577975161187354
398 -0.04563635587692261 -32.68527828175572 -0.051540403813123706 -32.629515565000474
399 -0.045377970486879346 -32.7306562522426 -0.04496338907629251 -32.67447895407677
400 -0.04536612648516893 -32.776022378727774 -0.04601803570985794 -32.720496989786625
401 -0.045395599119365214 -32.82141797784714 -0.04742005094885826 -32.76791704073548
402 -0.04529322274029255 -32.86671120058743 -0.0429709505289793 -32.810887991264465
403 -0.045365181379020215 -32.91207638196645 -0.04459776300936937 -32.855485754273836
404 -0.04540737140923738 -32.95748375337569 -0.04322832096368075 -32.898714075237514
405 -0.04554685112088919 -33.00303060449658 -0.04277157783508301 -32.9414856530726
406 -0.04587369821965694 -33.04890430271624 -0.04955704249441624 -32.99104269556701
407 -0.045446268655359744 -33.0943505713716 -0.0570179283618927 -33.048060623928905
408 -0.04499618299305439 -33.13934675436465 -0.04169772770255804 -33.08975835163146
409 -0.045009429939091204 -33.184356184303745 -0.04591990876942873 -33.13567826040089
410 -0.04504729900509119 -33.229403483308836 -0.045477605611085894 -33.18115586601197
411 -0.04500425513833761 -33.274407738447174 -0.04366795253008604 -33.224823818542056
412 -0.04503250699490309 -33.319440245442074 -0.04518293235450983 -33.27000675089656
413 -0.045020871050655845 -33.36446111649273 -0.04473543856292963 -33.314742189459494
414 -0.044998743757605555 -33.40945986025033 -0.04622124712914229 -33.360963436588634
415 -0.04500778540968895 -33.45446764566002 -0.044192890636622906 -33.40515632722526
416 -0.04499284513294697 -33.49946049079296 -0.044691736437380315 -33.449848063662635
417 -0.04501172043383121 -33.5444722112268 -0.04507186636328697 -33.49491993002592
418 -0.04507009238004685 -33.58954230360684 -0.04695517234504223 -33.541875102370966
419 -0.0449758792296052 -33.634518182836445 -0.048291866481304166 -33.59016696885227
420 -0.04485340118408203 -33.67937158402053 -0.04667978473007679 -33.63684675358235
421 -0.04468754827976227 -33.72405913230029 -0.04416084960103035 -33.681007603183374
422 -0.044815864972770215 -33.76887499727306 -0.04219858292490244 -33.72320618610828
423 -0.04487059265375137 -33.81374558992681 -0.04308951105922461 -33.7662956971675
424 -0.04519198797643185 -33.85893757790324 -0.040525891445577146 -33.806821588613076
425 -0.04517745077610016 -33.90411502867934 -0.0417502423748374 -33.848571830987915
426 -0.04551125504076481 -33.94962628372011 -0.049250645004212855 -33.89782247599213
427 -0.04511185809969902 -33.99473814181981 -0.045651675388216975 -33.94347415138034
428 -0.045142154395580295 -34.03988029621539 -0.041422419250011444 -33.984896570630355
429 -0.04514919351786375 -34.08502948973325 -0.04631505701690912 -34.03121162764727
430 -0.0451955545693636 -34.13022504430261 -0.04795204121619463 -34.07916366886346
431 -0.04513597935438156 -34.175361023657 -0.04671450983732939 -34.12587817870079
432 -0.045042769983410835 -34.22040379364041 -0.04375647976994514 -34.169634658470734
433 -0.045024190098047256 -34.265427983738455 -0.04513666536659002 -34.214771323837326
434 -0.045089184679090975 -34.31051716841755 -0.04216950926929712 -34.256940833106626
435 -0.045224201679229734 -34.35574137009678 -0.04513057395815849 -34.30207140706479
436 -0.045281550660729405 -34.40102292075751 -0.04338872618973255 -34.34546013325452
437 -0.045428645052015784 -34.446451565809525 -0.048668019287288186 -34.39412815254181
438 -0.045327242091298105 -34.49177880790082 -0.05137660447508097 -34.44550475701689
439 -0.04496131390333176 -34.53674012180415 -0.042858270555734636 -34.488363027572625
440 -0.04495398085564375 -34.581694102659796 -0.04358338825404644 -34.531946415826674
441 -0.04502401482313871 -34.62671811748294 -0.04494988825172186 -34.576896304078396
442 -0.0450403843075037 -34.67175850179044 -0.04579043928533792 -34.62268674336374
443 -0.045069852471351625 -34.71682835426179 -0.04032682254910469 -34.66301356591284
444 -0.04524363055825233 -34.76207198482005 -0.04823579415678978 -34.71124936006963
445 -0.04495640862733126 -34.807028393447375 -0.0466134138405323 -34.75786277391016
446 -0.04489782974123955 -34.85192622318861 -0.0445686299353838 -34.802431403845546
447 -0.04498663507401943 -34.89691285826263 -0.04498003423213959 -34.847411438077685
448 -0.04489708375185728 -34.94180994201449 -0.04610923770815134 -34.89352067578584
449 -0.04496080353856087 -34.986770745553045 -0.044109321758151056 -34.937629997543986
450 -0.04491704907268286 -35.031687794625725 -0.04581501167267561 -34.98344500921666
451 -0.044887905940413475 -35.07657570056614 -0.045777188055217265 -35.02922219727188
452 -0.04488094449043274 -35.12145664505657 -0.04523283876478672 -35.07445503603667
453 -0.04486010670661926 -35.16631675176319 -0.04481515157967806 -35.119270187616344
454 -0.044823325052857396 -35.21114007681605 -0.04243912417441607 -35.16170931179076
455 -0.045091203041374685 -35.256231279857424 -0.0432473324239254 -35.20495664421468
456 -0.04507311172783375 -35.301304391585255 -0.0457906361669302 -35.25074728038161
457 -0.04502338524907827 -35.346327776834336 -0.045519530586898324 -35.29626681096851
458 -0.0449470404535532 -35.391274817287886 -0.04529847986996174 -35.341565290838474
459 -0.04501510374248028 -35.436289921030365 -0.04296154603362083 -35.3845268368721
460 -0.04510991200804711 -35.48139983303841 -0.04399932324886322 -35.42852616012096
461 -0.045114719308912754 -35.52651455234732 -0.0462492223829031 -35.474775382503864
462 -0.04493257235735655 -35.571447124704676 -0.04366651382297278 -35.518441896326834
463 -0.045068103820085526 -35.61651522852476 -0.045207894407212734 -35.56364979073405
464 -0.045703223720192906 -35.66221845224496 -0.04911742806434631 -35.612767218798396
465 -0.044711815938353536 -35.706930268183314 -0.04466010611504316 -35.65742732491344
466 -0.04482782781124115 -35.75175809599455 -0.04617400001734495 -35.70360132493079
467 -0.04476865772157908 -35.79652675371613 -0.043611633405089376 -35.74721295833588
468 -0.04489757586270571 -35.841424329578835 -0.04377468042075634 -35.79098763875663
469 -0.044921974278986455 -35.88634630385782 -0.04521522000432014 -35.836202858760956
470 -0.044888414815068244 -35.93123471867289 -0.04519048258662224 -35.881393341347575
471 -0.04486174862831831 -35.97609646730121 -0.0443738654255867 -35.92576720677316
472 -0.044865509122610094 -36.02096197642382 -0.04518451020121574 -35.970951716974376
473 -0.04491054564714432 -36.06587252207096 -0.0436560632660985 -36.014607780240475
474 -0.0449543971568346 -36.1108269192278 -0.04504098985344172 -36.059648770093915
475 -0.044931307807564734 -36.15575822703536 -0.04391926992684603 -36.10356804002076
476 -0.04495247174054384 -36.20071069877591 -0.04477743487805128 -36.14834547489881
477 -0.04495378863066435 -36.24566448740657 -0.04491420071572065 -36.193259675614534
478 -0.044984111376106736 -36.29064859878268 -0.046600676327943805 -36.239860351942475
479 -0.04491549395024776 -36.33556409273293 -0.044248681701719764 -36.28410903364419
480 -0.0449489314109087 -36.38051302414384 -0.044132724218070504 -36.328241757862266
481 -0.044951608404517174 -36.425464632548355 -0.04427869506180286 -36.37252045292407
482 -0.04497657828032971 -36.47044121082868 -0.04552476145327091 -36.418045214377344
483 -0.04489834979176521 -36.51533956062045 -0.04627384040504694 -36.46431905478239
484 -0.044942451640963554 -36.56028201226141 -0.04415971878916025 -36.508478773571554
485 -0.044918273389339444 -36.60520028565075 -0.04566285163164139 -36.554141625203194
486 -0.04491964727640152 -36.650119932927154 -0.04549144860357046 -36.599633073806764
487 -0.044934107549488546 -36.69505404047664 -0.04236750509589911 -36.64200057890266
488 -0.044987094774842265 -36.74004113525148 -0.04654511325061321 -36.688545692153276
489 -0.044971471466124055 -36.78501260671761 -0.045174671337008476 -36.733720363490285
490 -0.044932549260556696 -36.829945155978166 -0.04514166601002216 -36.77886202950031
491 -0.0448851240798831 -36.87483028005805 -0.04351240638643503 -36.82237443588674
492 -0.045007895305752756 -36.9198381753638 -0.04640037082135677 -36.8687748067081
493 -0.044959432259202 -36.964797607623005 -0.04341461062431336 -36.912189417332414
494 -0.045052619837224486 -37.00985022746023 -0.045863042771816256 -36.95805246010423
495 -0.04514299388974905 -37.054993221349974 -0.04992714636027813 -37.0079796064645
496 -0.0448125034570694 -37.09980572480704 -0.046216814406216146 -37.05419642087072
497 -0.0447650944814086 -37.14457081928845 -0.04358429033309221 -37.09778071120381
498 -0.044703203812241556 -37.18927402310069 -0.04469390995800495 -37.14247462116182
499 -0.04479971118271351 -37.2340737342834 -0.04167507514357567 -37.18414969630539
500 -0.044905506819486615 -37.27897924110289 -0.04598850104957819 -37.23013819735497
501 -0.044889650866389276 -37.323868891969276 -0.04601230081170797 -37.27615049816668
502 -0.044894287921488286 -37.36876317989076 -0.045774450339376924 -37.32192494850606
503 -0.044899525307118895 -37.41366270519788 -0.043669017031788826 -37.36559396553785
504 -0.044909252785146236 -37.458571957983025 -0.04312634374946356 -37.40872030928731
505 -0.04511222764849663 -37.50368418563152 -0.03981340285390615 -37.44853371214122
506 -0.045124514028429985 -37.54880869965995 -0.04590417295694351 -37.494437885098165
507 -0.04507380742579699 -37.593882507085745 -0.046000773459672926 -37.54043865855784
508 -0.04505477622151375 -37.63893728330726 -0.046191518381237986 -37.586630176939074
509 -0.04494986440986395 -37.68388714771712 -0.04385391548275948 -37.63048409242183
510 -0.044998709484934805 -37.72888585720206 -0.04497505277395249 -37.67545914519578
511 -0.045086977258324626 -37.77397283446038 -0.048613511770963666 -37.72407265696675
512 -0.044907656498253345 -37.818880490958634 -0.04931720495223999 -37.773389861918986
513 -0.044721465557813644 -37.86360195651645 -0.04603694994002581 -37.81942681185901
514 -0.04475502241402864 -37.90835697893048 -0.04684318006038666 -37.866269991919395
515 -0.044549732282757756 -37.95290671121324 -0.04683906566351652 -37.913109057582915
516 -0.04443661887198687 -37.99734333008522 -0.04314749166369438 -37.95625654924661
517 -0.044486945308744905 -38.04183027539397 -0.04558181744068861 -38.0018383666873
518 -0.04451561421155929 -38.08634588960553 -0.043219182267785074 -38.045057548955086
519 -0.04454487171024084 -38.130890761315776 -0.04106266461312771 -38.086120213568215
520 -0.04478415101766586 -38.17567491233344 -0.045764348842203616 -38.13188456241042
521 -0.04470192790031433 -38.220376840233754 -0.04675584249198437 -38.1786404049024
522 -0.044592461362481114 -38.26496930159624 -0.04496074542403221 -38.22360115032644
523 -0.044673447124660016 -38.3096427487209 -0.044999136961996554 -38.268600287288436
524 -0.044652769714593886 -38.35429551843549 -0.04282733928412199 -38.31142762657256
525 -0.04471617192029953 -38.39901169035579 -0.04318982940167189 -38.35461745597423
526 -0.044799362681806086 -38.4438110530376 -0.042999902926385405 -38.39761735890061
527 -0.04494853336364031 -38.48875958640124 -0.04378870334476233 -38.44140606224537
528 -0.04495978839695454 -38.53371937479819 -0.045835453644394876 -38.487241515889764
529 -0.04503256641328335 -38.57875194121147 -0.04348646383732557 -38.53072797972709
530 -0.04500538818538189 -38.62375732939685 -0.04500660598278046 -38.57573458570987
531 -0.04489677492529154 -38.668654104322144 -0.04152506608515978 -38.617259651795024
532 -0.04507305808365345 -38.713727162405796 -0.04653241280466318 -38.66379206459969
533 -0.045058719255030154 -38.75878588166083 -0.0435424579307437 -38.70733452253043
534 -0.045125830173492434 -38.80391171183432 -0.04668966829776764 -38.7540241908282
535 -0.04497211240231991 -38.84888382423664 -0.04580556526780129 -38.799829756095995
536 -0.044927915558218956 -38.893811739794856 -0.04326282497495413 -38.84309258107095
537 -0.04505333881825209 -38.938865078613105 -0.04346626549959183 -38.88655884657054
538 -0.045122825726866725 -38.98398790433997 -0.04498344790190458 -38.93154229447244
539 -0.045090502314269545 -39.029078406654236 -0.048189518973231316 -38.979731813445675
540 -0.045021995529532434 -39.07410040218377 -0.045993967540562154 -39.025725780986235
541 -0.04489756859838963 -39.118997970782154 -0.04574456512928009 -39.07147034611552
542 -0.044951139204204085 -39.163949109986355 -0.04696337599307299 -39.11843372210859
543 -0.04479356836527586 -39.20874267835163 -0.04248354565352201 -39.160917267762116
544 -0.045114293694496155 -39.25385697204613 -0.044897498190402986 -39.20581476595252
545 -0.04500451907515526 -39.298861491121286 -0.0448373356834054 -39.25065210163592
546 -0.04496500883251429 -39.3438264999538 -0.047267208248376845 -39.2979193098843
547 -0.04474881812930107 -39.3885753180831 -0.05078190304338932 -39.348701212927686
548 -0.04452640097588301 -39.43310171905898 -0.04490120895206928 -39.393602421879756
549 -0.04444408379495144 -39.47754580285393 -0.04633502326905727 -39.439937445148814
550 -0.0444688243791461 -39.52201462723308 -0.04562723319977522 -39.48556467834859
551 -0.0443893825635314 -39.56640400979661 -0.04323976766318083 -39.52880444601177
552 -0.0444424906745553 -39.61084650047116 -0.04816317893564701 -39.576967624947414
553 -0.04431676790118218 -39.65516326837234 -0.04413150120526552 -39.62109912615268
554 -0.04432013891637325 -39.69948340728872 -0.04874656330794096 -39.66984568946062
555 -0.044362977519631384 -39.74384638480835 -0.03927409257739782 -39.70911978203802
556 -0.044516045972704886 -39.788362430781056 -0.04432852752506733 -39.75344830956309
557 -0.04452498443424702 -39.8328874152153 -0.045777699910104275 -39.799226009473195
558 -0.044476432353258134 -39.87736384756856 -0.046071102283895014 -39.84529711175709
559 -0.044370502792298795 -39.92173435036086 -0.04345752038061619 -39.888754632137704
560 -0.04455060791224241 -39.9662849582731 -0.04288891945034266 -39.931643551588046
561 -0.04461193196475506 -40.01089689023785 -0.04235722329467535 -39.97400077488272
562 -0.044737191684544084 -40.0556340819224 -0.045248661935329434 -40.01924943681805
563 -0.044665941037237644 -40.10030002295964 -0.045035351626574995 -40.064284788444624
564 -0.04469362273812294 -40.14499364569776 -0.046575615927577016 -40.110860404372204
565 -0.0445716354995966 -40.18956528119735 -0.045802122354507445 -40.15666252672671
566 -0.04518212657421827 -40.23474740777157 -0.0508700717240572 -40.20753259845077
567 -0.04442626368254423 -40.27917367145412 -0.044151419028639796 -40.251684017479405
568 -0.04440201912075281 -40.32357569057487 -0.04500272683799267 -40.2966867443174
569 -0.04432835076004267 -40.36790404133491 -0.046721731685101985 -40.3434084760025
570 -0.044301478378474715 -40.41220551971338 -0.045018254593014714 -40.38842673059552
571 -0.04426949881017208 -40.456475018523555 -0.042562492191791534 -40.43098922278731
572 -0.0443461112678051 -40.50082112979136 -0.04546825494617224 -40.47645747773348
573 -0.04436773341149092 -40.54518886320285 -0.04595057852566242 -40.522408056259145
574 -0.04424544312059879 -40.589434306323454 -0.04410654380917549 -40.566514600068324
575 -0.04431069456040859 -40.63374500088386 -0.043689963221549985 -40.61020456328988
576 -0.04434143770486117 -40.67808643858872 -0.04331190194934607 -40.65351646523922
577 -0.04446839112788439 -40.72255482971661 -0.0447597935795784 -40.6982762588188
578 -0.044468550197780135 -40.767023379914384 -0.04404144864529371 -40.742317707464096
579 -0.04458135422319174 -40.811604734137575 -0.04685732889920473 -40.789175036363304
580 -0.04452208708971739 -40.85612682122729 -0.0435762507840991 -40.8327512871474
581 -0.04449143633246422 -40.900618257559756 -0.045189718902111056 -40.87794100604951
582 -0.04447306599467993 -40.945091323554436 -0.043911014869809153 -40.92185202091932
583 -0.04457494094967842 -40.989666264504116 -0.043779197707772256 -40.96563121862709
584 -0.0446040004491806 -41.0342702649533 -0.0427909929305315 -41.00842221155762
585 -0.04457771126180887 -41.07884797621511 -0.04582495260983706 -41.05424716416746
586 -0.044584286771714686 -41.123432262986825 -0.04602705836296082 -41.100274222530416
587 -0.044598078913986684 -41.16803034190081 -0.04158149678260088 -41.141855719313014
588 -0.04472374878823757 -41.212754090689046 -0.04216887783259153 -41.18402459714561
589 -0.044792397692799565 -41.25754648838185 -0.04309547692537308 -41.22712007407098
590 -0.04484453685581684 -41.30239102523767 -0.04524168707430363 -41.272361761145284
591 -0.044903377816081044 -41.34729440305375 -0.04307503681629896 -41.31543679796158
592 -0.04492929689586163 -41.39222369994961 -0.04662594310939312 -41.36206274107097
593 -0.0448733190074563 -41.43709701895707 -0.04348810259252787 -41.4055508436635
594 -0.044915883988142016 -41.48201290294521 -0.04503460414707661 -41.450585447810575
595 -0.04496381189674139 -41.52697671484195 -0.043674306198954585 -41.494259754009526
596 -0.045167016610503194 -41.57214373145246 -0.047803025133907794 -41.542062779143436
597 -0.044808012805879115 -41.61695174425834 -0.04385266490280628 -41.58591544404624
598 -0.04533211421221495 -41.66228385847055 -0.03293615821748972 -41.61885160226373
599 -0.04552134945988655 -41.70780520793044 -0.04981385562568903 -41.66866545788942
600 -0.04523486196994782 -41.753040069900386 -0.04443014524877072 -41.713095603138186
601 -0.04527120627462864 -41.79831127617501 -0.04630126468837261 -41.75939686782656
602 -0.04519512727856636 -41.84350640345358 -0.044483032450079917 -41.80387990027664
603 -0.045209750346839425 -41.888716153800424 -0.04386560581624508 -41.847745506092885
604 -0.04529371242970228 -41.93400986623013 -0.044579190015792844 -41.89232469610868
605 -0.04553730990737677 -41.9795471761375 -0.04634055513888598 -41.93866525124756
606 -0.04528122842311859 -42.02482840456062 -0.0469015633687377 -41.9855668146163
607 -0.04510084129869938 -42.06992924585932 -0.044615119323134424 -42.03018193393943
608 -0.045044084265828135 -42.114973330125146 -0.044931923411786555 -42.07511385735122
609 -0.045071225985884665 -42.16004455611103 -0.04390203431248665 -42.11901589166371
610 -0.04514836072921753 -42.20519291684025 -0.04291063640266657 -42.161926528066374
611 -0.045209779590368274 -42.25040269643061 -0.04384972415864467 -42.20577625222502
612 -0.045228523574769496 -42.29563122000538 -0.04664502386003733 -42.25242127608506
613 -0.045308641903102395 -42.34093986190849 -0.04308959618210793 -42.295510872267165
614 -0.04528977945446968 -42.38622964136296 -0.04486580602824688 -42.340376678295414
615 -0.04525844231247902 -42.43148808367544 -0.04498597122728824 -42.385362649522705
616 -0.045165716856718066 -42.476653800532155 -0.04365545976907015 -42.429018109291775
617 -0.04535077512264252 -42.5220045756548 -0.04372375439852476 -42.4727418636903
618 -0.045345631428062916 -42.56735020708286 -0.04542250204831362 -42.51816436573861
619 -0.045298291370272636 -42.61264849845313 -0.04594695493578911 -42.5641113206744
620 -0.045329983532428744 -42.65797848198556 -0.044987809099256995 -42.609099129773654
621 -0.045339730381965634 -42.70331821236753 -0.04491050858050585 -42.65400963835416
622 -0.04534715805202723 -42.74866537041955 -0.045409480854868886 -42.69941911920903
623 -0.0453321572393179 -42.79399752765887 -0.045566152408719064 -42.74498527161775
624 -0.04529815763235092 -42.83929568529122 -0.04493365027010441 -42.78991892188785
625 -0.045305696316063404 -42.88460138160728 -0.04299724735319614 -42.83291616924105
626 -0.04551381263881922 -42.9301151942461 -0.04998474568128586 -42.88290091492234
627 -0.045445974357426165 -42.97556116860353 -0.04003203734755516 -42.922932952269896
628 -0.04547727853059769 -43.021038447134124 -0.04558035135269165 -42.968513303622586
629 -0.04532512929290533 -43.06636357642703 -0.04087644033133984 -43.009389743953925
630 -0.04551863316446543 -43.11188220959149 -0.04330937061458826 -43.05269911456851
631 -0.04560557510703802 -43.15748778469853 -0.04256406705826521 -43.09526318162678
632 -0.045707176066935064 -43.203194960765465 -0.0447809237986803 -43.14004410542546
633 -0.04575776662677526 -43.24895272739224 -0.045079211331903936 -43.18512331675736
634 -0.04581685457378626 -43.29476958196603 -0.04169064220041037 -43.22681395895777
635 -0.045858222618699075 -43.34062780458473 -0.04675763249397278 -43.27357159145174
636 -0.04577283188700676 -43.386400636471734 -0.04555101729929447 -43.31912260875104
637 -0.04570080377161503 -43.43210144024335 -0.04572271555662155 -43.36484532430766
638 -0.045671235769987106 -43.47777267601334 -0.04589193724095821 -43.41073726154862
639 -0.04555760901421309 -43.52333028502755 -0.04736422263085842 -43.45810148417948
640 -0.045536304078996184 -43.56886658910654 -0.044328825548291206 -43.50243030972777
641 -0.045661064051091674 -43.61452765315763 -0.04994856044650078 -43.55237887017427
642 -0.04522579051554203 -43.659753443673175 -0.04257439654320479 -43.594953266717475
643 -0.04526762068271637 -43.70502106435589 -0.046509025432169435 -43.64146229214965
644 -0.045301968418061736 -43.75032303277395 -0.04747088123112917 -43.688933173380775
645 -0.045134560018777845 -43.79545759279273 -0.04356512799859047 -43.732498301379366
646 -0.045190406031906605 -43.840647998824636 -0.04526998940855265 -43.77776829078792
647 -0.04526279978454113 -43.885910798609174 -0.04665104746818542 -43.82441933825611
648 -0.04523105025291443 -43.93114184886209 -0.0461944043636322 -43.87061374261974
649 -0.04515954814851284 -43.9763013970106 -0.044172908551990984 -43.91478665117173
650 -0.045124206133186816 -44.02142560314379 -0.04791259784251452 -43.96269924901424
651 -0.045041884481906894 -44.066467487625694 -0.04484856482595205 -44.0075478138402
652 -0.04518887419253588 -44.11165636181823 -0.048825073428452014 -44.05637288726865
653 -0.04492004867643118 -44.15657641049466 -0.04206630755215883 -44.09843919482081
654 -0.045080999843776226 -44.201657410338434 -0.04852205701172352 -44.146961251832536
655 -0.04489834047853947 -44.246555750816974 -0.041472699120640756 -44.188433950953176
656 -0.045029693841934205 -44.29158544465891 -0.04386970661580562 -44.232303657568984
657 -0.04498729985207319 -44.33657274451098 -0.046434874273836614 -44.27873853184282
658 -0.045003504119813444 -44.38157624863079 -0.04416337925940752 -44.32290191110223
659 -0.0450292969122529 -44.42660554554305 -0.04358264580368996 -44.36648455690592
660 -0.045057124271988866 -44.47166266981504 -0.04453245587646961 -44.41101701278239
661 -0.04504014011472464 -44.51670280992976 -0.04667459800839424 -44.45769161079078
662 -0.04493630845099687 -44.56163911838076 -0.044250425323843955 -44.50194203611463
663 -0.04497095346450806 -44.60661007184527 -0.04367893375456333 -44.54562096986919
664 -0.04513271190226078 -44.65174278374753 -0.04209391232579947 -44.58771488219499
665 -0.045283866487443446 -44.697026650234974 -0.05092491507530213 -44.63863979727029
666 -0.04529393091797829 -44.74232058115295 -0.04955446179956198 -44.688194259069846
667 -0.044673116877675056 -44.78699369803063 -0.04629405569285154 -44.7344883147627
668 -0.0445625014603138 -44.83155619949094 -0.045100686512887476 -44.77958900127559
669 -0.04455229304730892 -44.87610849253825 -0.043145522102713586 -44.8227345233783
670 -0.04466133210808039 -44.92076982464633 -0.04626377634704113 -44.86899829972534
671 -0.044538449682295325 -44.96530827432862 -0.04495963770896196 -44.913957937434304
672 -0.044602721370756625 -45.00991099569938 -0.04508199039846659 -44.95903992783277
673 -0.044574490562081334 -45.05448548626146 -0.045331559516489504 -45.00437148734926
674 -0.04451455995440483 -45.09900004621587 -0.043844163045287134 -45.048215650394546
675 -0.04465858079493046 -45.1436586270108 -0.045238332264125346 -45.09345398265867
676 -0.044801950454711914 -45.18846057746551 -0.043642244301736355 -45.13709622696041
677 -0.0446674894541502 -45.23312806691966 -0.04448309708386659 -45.18157932404428
678 -0.044596207700669764 -45.27772427462033 -0.04593218211084604 -45.227511506155125
679 -0.04463653229176998 -45.3223608069121 -0.045174559392035005 -45.27268606554716
680 -0.04465338978916407 -45.36701419670126 -0.04614727292209864 -45.31883333846926
681 -0.044632642157375814 -45.41164683885864 -0.04424415640532971 -45.36307749487459
682 -0.044613272324204443 -45.45626011118284 -0.0421146048232913 -45.40519209969788
683 -0.04468967206776142 -45.500949783250604 -0.04516042042523623 -45.45035252012311
684 -0.0446411108598113 -45.54559089411042 -0.04480399880558252 -45.495156518928695
685 -0.04465964715927839 -45.5902505412697 -0.043478829227387904 -45.538635348156085
686 -0.04476396795362234 -45.63501450922332 -0.04497784748673439 -45.58361319564282
687 -0.044750050827860835 -45.679764560051176 -0.04396755006164312 -45.62758074570446
688 -0.04474670086055994 -45.72451126091173 -0.043931818753480914 -45.67151256445794
689 -0.04488985799252987 -45.76940111890426 -0.044662881270051004 -45.71617544572799
690 -0.04481513388454914 -45.81421625278881 -0.045779079757630826 -45.76195452548562
691 -0.04476044028997421 -45.85897669307879 -0.04530713483691216 -45.80726166032253
692 -0.04480326771736145 -45.90377996079615 -0.04609054774045944 -45.853352208062994
693 -0.04467103071510792 -45.94845099151126 -0.042209028638899325 -45.895561236701894
694 -0.044928950257599354 -45.99337994176886 -0.04673856012523174 -45.94229979682713
695 -0.04475963264703751 -46.038139574415894 -0.04500084053725004 -45.98730063736438
696 -0.044743946939706805 -46.0828835213556 -0.04503104444593191 -46.03233168181031
697 -0.04471922479569912 -46.1276027461513 -0.04560268279165029 -46.077934364601965
698 -0.04480699449777603 -46.17240974064907 -0.045632909424602984 -46.12356727402657
699 -0.044731033779680726 -46.217140774428756 -0.04261332005262375 -46.166180594079194
700 -0.04474075865000486 -46.261881533078764 -0.04679304007440806 -46.2129736341536
701 -0.04465983118861914 -46.30654136426738 -0.045705939270555974 -46.25867957342415
702 -0.04459710624068976 -46.35113847050807 -0.04356005974113941 -46.30223963316529
703 -0.04471011813730001 -46.39584858864537 -0.04497534204274416 -46.34721497520804
704 -0.04494023863226175 -46.440788827277636 -0.0482706394046545 -46.395485614612696
705 -0.04468547087162733 -46.48547429814926 -0.045053165219724176 -46.44053877983242
706 -0.044543145410716536 -46.53001744355998 -0.049175013415515424 -46.48971379324794
707 -0.04433650132268667 -46.57435394488267 -0.04308143872767687 -46.53279523197561
708 -0.04455992896109819 -46.618913873843766 -0.04654075056314468 -46.57933598253876
709 -0.044460768811404705 -46.66337464265517 -0.043178830109536645 -46.6225148126483
710 -0.04493091180920601 -46.708305554464374 -0.035622387938201425 -46.6581372005865
711 -0.04501683190464974 -46.75332238636902 -0.04164444264024496 -46.69978164322675
712 -0.045126698166131976 -46.79844908453515 -0.042154181748628616 -46.74193582497538
713 -0.0451191283762455 -46.84356821291139 -0.04243580084294081 -46.784371625818316
714 -0.04513003472238779 -46.88869824763378 -0.04428468234837055 -46.828656308166686
715 -0.04531337060034275 -46.93401161823412 -0.0464378796517849 -46.87509418781847
716 -0.04519440419971943 -46.97920602243384 -0.04468464218080044 -46.91977882999927
717 -0.04541266970336437 -47.02461869213721 -0.05201296079903841 -46.97179179079831
718 -0.04479633010923863 -47.069415022246446 -0.04439322650432587 -47.01618501730263
719 -0.04490274377167225 -47.11431776601812 -0.043679206445813176 -47.05986422374845
720 -0.04485235288739205 -47.15917011890551 -0.045425618439912795 -47.10528984218836
721 -0.04487693291157484 -47.204047051817085 -0.04909859225153923 -47.1543884344399
722 -0.04470456298440695 -47.24875161480149 -0.04445688799023628 -47.19884532243014
723 -0.04467115420848131 -47.29342276900997 -0.0440135670825839 -47.242858889512725
724 -0.04475600514560938 -47.33817877415558 -0.04468627013266087 -47.28754515964538
725 -0.044889858923852444 -47.38306863307943 -0.04842686951160431 -47.335972029156984
726 -0.04462162647396326 -47.427690259553394 -0.043602076917886735 -47.37957410607487
727 -0.0446005767211318 -47.472290836274524 -0.04447531346231699 -47.424049419537184
728 -0.044683009199798104 -47.516973845474325 -0.045276380702853204 -47.469325800240036
729 -0.04463066905736923 -47.561604514531695 -0.044685693085193635 -47.51401149332523
730 -0.04475121404975653 -47.60635572858145 -0.044202211685478686 -47.55821370501071
731 -0.04476782362908125 -47.65112355221053 -0.04577673114836216 -47.60399043615907
732 -0.04482599627226591 -47.695949548482794 -0.04699662923812866 -47.6509870653972
733 -0.04465674720704556 -47.74060629568984 -0.04880718905478716 -47.69979425445199
734 -0.044598912633955476 -47.785205208323795 -0.042298324406147 -47.742092578858134
735 -0.04452375788241625 -47.82972896620621 -0.044915159605443476 -47.78700773846358
736 -0.04462922848761082 -47.87435819469382 -0.04822331834584474 -47.83523105680943
737 -0.04438845682889223 -47.91874665152271 -0.043361326493322846 -47.87859238330275
738 -0.044459277763962746 -47.96320592928667 -0.0442165045067668 -47.922808887809516
739 -0.04452735856175423 -48.007733287848424 -0.0450505318120122 -47.967859419621526
740 -0.04449548814445734 -48.05222877599288 -0.04323679395020008 -48.011096213571726
741 -0.04457138329744339 -48.096800159290325 -0.04390334691852331 -48.05499956049025
742 -0.04454717580229044 -48.14134733509262 -0.04387833997607231 -48.09887790046633
743 -0.04459001682698727 -48.185937351919605 -0.042458660528063775 -48.14133656099439
744 -0.04472510349005461 -48.23066245540966 -0.04483229406177998 -48.18616885505617
745 -0.044686756655573846 -48.27534921206523 -0.04400867093354464 -48.23017752598971
746 -0.04474800750613213 -48.32009721957136 -0.04418360367417336 -48.27436112966388
747 -0.04480527099221945 -48.36490249056358 -0.043885244615376 -48.318246374279255
748 -0.044876621849834916 -48.40977911241342 -0.04390165712684393 -48.3621480314061
749 -0.044898923486471176 -48.45467803589989 -0.04447350427508354 -48.40662153568118
750 -0.04491009581834078 -48.49958813171823 -0.04361380599439144 -48.45023534167557
751 -0.04509587436914444 -48.54468400608737 -0.04954302571713924 -48.499778367392715
752 -0.044728065840899944 -48.58941207192827 -0.04355761259794235 -48.54333597999066
753 -0.04483566451817751 -48.63424773644645 -0.045095257461071014 -48.58843123745173
754 -0.04482115563005209 -48.6790688920765 -0.04527695626020432 -48.63370819371193
755 -0.04490834083408117 -48.723977232910585 -0.045965385250747205 -48.67967357896268
756 -0.044677278771996495 -48.768654511682584 -0.044902893528342244 -48.72457647249102
757 -0.044817456230521205 -48.8134719679131 -0.04489679038524628 -48.76947326287627
758 -0.044755515083670615 -48.858227482996774 -0.04614958669990301 -48.81562284957617
759 -0.04461703076958656 -48.90284451376636 -0.04121176302433014 -48.8568346126005
760 -0.04484505727887154 -48.94768957104523 -0.04207893162965774 -48.89891354423016
761 -0.044960642047226426 -48.99265021309246 -0.044760144874453546 -48.943673689104614
762 -0.04503811150789261 -49.03768832460035 -0.04621248859912157 -48.98988617770374
763 -0.04498182591050863 -49.082670150510864 -0.047063861042261124 -49.036950038746
764 -0.04481729529798031 -49.127487445808846 -0.04581360388547182 -49.08276364263147
765 -0.04475083872675896 -49.1722382845356 -0.04479075372219086 -49.12755439635366
766 -0.04478302896022797 -49.21702131349583 -0.042940130829811095 -49.17049452718347
767 -0.045000324584543706 -49.26202163808037 -0.0425869345664978 -49.21308146174997
768 -0.04502233974635601 -49.30704397782672 -0.04471748676151037 -49.257798948511486
769 -0.045006817765533925 -49.352050795592255 -0.04402722250670195 -49.301826171018185
770 -0.04496913217008114 -49.39701992776234 -0.04323584418743849 -49.34506201520562
771 -0.04513862729072571 -49.44215855505306 -0.044925123639404776 -49.38998713884502
772 -0.045128213614225386 -49.48728676866729 -0.0476497944444418 -49.43763693328946
773 -0.044992513954639435 -49.53227928262193 -0.047075940668582915 -49.484712873958046
774 -0.0448771983385086 -49.57715648096044 -0.0475853368639946 -49.53229821082204
775 -0.04476046711206436 -49.6219169480725 -0.042356301099061966 -49.5746545119211
776 -0.044875923171639444 -49.66679287124414 -0.04666753988713026 -49.621322051808235
777 -0.04484589025378227 -49.71163876149792 -0.044332292303442954 -49.66565434411168
778 -0.04487165566533804 -49.75651041716326 -0.04618449341505766 -49.711838837526734
779 -0.044853350892663 -49.80136376805593 -0.047484695352613925 -49.75932353287935
780 -0.04479785542935133 -49.84616162348528 -0.048624738305807116 -49.807948271185154
781 -0.045301956310868266 -49.891463579796145 -0.039805271476507184 -49.847753542661664
782 -0.04486443940550089 -49.936328019201646 -0.045184839703142646 -49.892938382364804
783 -0.044773762859404084 -49.98110178206105 -0.04460165333002806 -49.93754003569483
784 -0.044780506566166875 -50.02588228862722 -0.04518636129796505 -49.982726396992796
785 -0.04486859831959009 -50.07075088694681 -0.04625674914568663 -50.02898314613848
786 -0.04469581935554743 -50.11544670630236 -0.044647098146378995 -50.07363024428486
787 -0.04469532296061516 -50.16014202926297 -0.0444657526910305 -50.11809599697589
788 -0.04470253046602011 -50.20484455972899 -0.04486922789365053 -50.16296522486954
789 -0.044732988066971305 -50.24957754779596 -0.04454345162957907 -50.20750867649912
790 -0.0447546511888504 -50.29433219898481 -0.04396358616650105 -50.251472262665615
791 -0.04479024540632963 -50.339122444391144 -0.04384636767208576 -50.295318630337704
792 -0.0448393540456891 -50.383961798436836 -0.04373926017433405 -50.33905789051204
793 -0.04488192442804575 -50.42884372286488 -0.04637825414538384 -50.38543614465742
794 -0.04476953223347664 -50.47361325509836 -0.044312292337417604 -50.429748436994835
795 -0.04489167183637619 -50.51850492693473 -0.0480915704742074 -50.47784000746904
796 -0.044678286835551265 -50.56318321377028 -0.04483589455485344 -50.52267590202389
797 -0.044656484946608545 -50.60783969871689 -0.04512264188379049 -50.567798543907685
798 -0.044718021899461745 -50.65255772061635 -0.04781517647206783 -50.615613720379756
799 -0.044496297277510165 -50.69705401789386 -0.04448147173970938 -50.66009519211946
800 -0.044630145840346816 -50.741684163734206 -0.046136639453470706 -50.706231831572936
801 -0.04452563878148794 -50.78620980251569 -0.04349832832813263 -50.74973015990107
802 -0.04482874143868685 -50.83103854395438 -0.04001941867172718 -50.789749578572795
803 -0.04520175531506539 -50.87624029926944 -0.04104578960686922 -50.830795368179665
804 -0.04478212110698223 -50.921022420376424 -0.04537591319531202 -50.87617128137498
805 -0.04490730334073305 -50.96592972371716 -0.043497477658092976 -50.91966875903307
806 -0.04496797490864992 -51.01089769862581 -0.04413455612957477 -50.96380331516265
807 -0.04500483181327582 -51.055902530439084 -0.0454686651006341 -51.009271980263286
808 -0.044954795949161054 -51.100857326388244 -0.045196117646992204 -51.05446809791028
809 -0.04493328165262937 -51.145790608040876 -0.0433334331959486 -51.09780153110623
810 -0.04506892096251249 -51.19085952900339 -0.046087998524308206 -51.143889529630535
811 -0.044979870319366455 -51.23583939932276 -0.04583707060664892 -51.18972660023719
812 -0.04510527104139328 -51.28094467036415 -0.04357080161571503 -51.2332974018529
813 -0.04494784865528345 -51.32589251901943 -0.04681697301566601 -51.28011437486857
814 -0.04488211460411549 -51.37077463362355 -0.045086358487606046 -51.325200733356176
815 -0.0448515921831131 -51.41562622580666 -0.046829214319586754 -51.37202994767576
816 -0.04479231499135494 -51.46041854079802 -0.0444624649360776 -51.41649241261184
817 -0.0448135381564498 -51.505232078954464 -0.043621943518519404 -51.460114356130354
818 -0.04501290582120419 -51.55024498477567 -0.04180393815040588 -51.50191829428076
819 -0.044943350926041604 -51.59518833570171 -0.04509065765887499 -51.54700895193964
820 -0.04505574703216553 -51.64024408273387 -0.04624894969165325 -51.59325790163129
821 -0.04507326316088438 -51.68531734589476 -0.04707558304071426 -51.640333484672006
822 -0.0450323274359107 -51.73034967333067 -0.04353494234383106 -51.68386842701584
823 -0.04489593878388405 -51.77524561211455 -0.043875649012625216 -51.727744076028465
824 -0.044907732494175436 -51.82015334460873 -0.04301939066499472 -51.77076346669346
825 -0.04505329541862011 -51.865206640027345 -0.046895086951553824 -51.81765855364501
826 -0.044921142235398295 -51.91012778226274 -0.04284862335771322 -51.860507177002724
827 -0.04513742290437221 -51.955265205167116 -0.045881781913340094 -51.90638895891606
828 -0.04508581310510636 -52.00035101827222 -0.045894809812307355 -51.95228376872837
829 -0.04497902151197195 -52.04533003978419 -0.04457064848393202 -51.996854417212305
830 -0.044975271448493004 -52.09030531123268 -0.042410781048238276 -52.039265198260544
831 -0.04515215773135424 -52.135457468964034 -0.042615966871380806 -52.081881165131925
832 -0.04525094181299209 -52.18070841077703 -0.04602147620171308 -52.12790264133364
833 -0.04513048063963652 -52.225838891416664 -0.04761798344552517 -52.17552062477917
834 -0.04509556721895933 -52.27093445863562 -0.04796286467462778 -52.2234834894538
835 -0.044936121255159375 -52.315870579890785 -0.04443649221211672 -52.26791998166591
836 -0.044959931448101995 -52.36083051133889 -0.04490145780146122 -52.31282143946737
837 -0.044912682846188545 -52.40574319418508 -0.04428575243800879 -52.35710719190538
838 -0.04507550895214081 -52.450818703137216 -0.04600969441235066 -52.403116886317726
839 -0.04494654946029186 -52.49576525259751 -0.046059195138514045 -52.44917608145624
840 -0.044822799041867256 -52.540588051639375 -0.041736583784222604 -52.49091266524046
841 -0.045162520557641986 -52.585750572197014 -0.044958957470953465 -52.53587162271141
842 -0.0449890187010169 -52.63073959089803 -0.044676645658910275 -52.58054826837032
843 -0.04506557062268257 -52.675805161520714 -0.045788646675646305 -52.62633691504597
844 -0.0450215570628643 -52.72082671858358 -0.04580277521163225 -52.6721396902576
845 -0.0450312752276659 -52.765857993811245 -0.04382098000496626 -52.71596067026257
846 -0.04496256932616234 -52.810820563137405 -0.043569302372634414 -52.7595299726352
847 -0.04507150035351515 -52.85589206349092 -0.042950740270316604 -52.80248071290551
848 -0.04520957600325346 -52.90110163949417 -0.04769908580929041 -52.850179798714805
849 -0.04503313880413771 -52.94613477829831 -0.04475854951888323 -52.89493834823369
850 -0.04505223985761404 -52.99118701815592 -0.04399650562554598 -52.93893485385923
851 -0.04497654214501381 -53.036163560300935 -0.043988074734807016 -52.982922928594036
852 -0.04506698362529278 -53.081230543926225 -0.044262606836855414 -53.02718553543089
853 -0.04511173777282238 -53.126342281699046 -0.04394681546837091 -53.07113235089926
854 -0.045153559930622575 -53.17149584162967 -0.04517558347433805 -53.1163079343736
855 -0.04516018275171518 -53.216656024381386 -0.044278082251548764 -53.16058601662515
856 -0.045201450027525424 -53.26185747440891 -0.047194916382431985 -53.207780933007584
857 -0.045088617131114006 -53.30694609154003 -0.04491924308240414 -53.25270017608999
858 -0.045089623890817165 -53.352035715430844 -0.046378818526864055 -53.29907899461685
859 -0.044998949021101 -53.397034664451944 -0.043837366811931136 -53.34291636142878
860 -0.045045149698853496 -53.442079814150794 -0.045577512308955195 -53.38849387373773
861 -0.04501409847289324 -53.487093912623685 -0.04526032991707325 -53.4337542036548
862 -0.04496777262538672 -53.53206168524907 -0.0442938681691885 -53.47804807182399
863 -0.045028972625732425 -53.5770906578748 -0.0445691654458642 -53.522617237269856
864 -0.04557800609618425 -53.622668663970984 -0.03991152811795473 -53.56252876538781
865 -0.045314474031329155 -53.66798313800231 -0.043446782417595385 -53.60597554780541
866 -0.045393613167107105 -53.71337675116942 -0.044297285564243796 -53.65027283336965
867 -0.0454854853451252 -53.758862236514545 -0.04344415795058012 -53.69371699132023
868 -0.04550162069499493 -53.80436385720954 -0.04470147807151079 -53.73841846939174
869 -0.04549084212630987 -53.84985469933585 -0.04807686787098646 -53.78649533726273
870 -0.045332128368318084 -53.895186827704165 -0.04559421893209219 -53.83208955619482
871 -0.045338946394622326 -53.94052577409879 -0.043808314763009545 -53.875897870957836
872 -0.045293550752103326 -53.985819324850894 -0.04756223205476999 -53.92346010301261
873 -0.045277266018092635 -54.031096590868984 -0.04603813476860523 -53.96949823778122
874 -0.045084784552454946 -54.07618137542144 -0.04467787798494101 -54.014176115766155
875 -0.04520286582410336 -54.12138424124554 -0.044974614307284354 -54.05915073007344
876 -0.04518403634428978 -54.16656827758983 -0.04465218055993318 -54.10380291063338
877 -0.04522278849035501 -54.21179106608019 -0.046181575208902356 -54.14998448584228
878 -0.04512302558869123 -54.25691409166888 -0.04531820621341467 -54.1953026920557
879 -0.04512737914919853 -54.30204147081808 -0.04333883598446846 -54.23864152804017
880 -0.04514049515128136 -54.34718196596936 -0.0447397954761982 -54.283381323516366
881 -0.0451078811660409 -54.3922898471354 -0.04554260540753603 -54.3289239289239
882 -0.04514789786189795 -54.4374377449973 -0.046129729226231576 -54.37505365815013
883 -0.04502562191337347 -54.48246336691067 -0.04487825706601143 -54.41993191521614
884 -0.046378836035728455 -54.5288422029464 -0.05989944655448198 -54.47983136177062
885 -0.044661993719637395 -54.573504196666036 -0.04274418205022812 -54.52257554382085
886 -0.044752565957605836 -54.618256762623645 -0.045673196017742154 -54.568248739838594
887 -0.04464416224509478 -54.66290092486874 -0.045039429888129236 -54.61328816972672
888 -0.044649744592607024 -54.70755066946134 -0.04567074552178383 -54.658958915248505
889 -0.044611801579594615 -54.75216247104093 -0.04498712215572596 -54.70394603740423
890 -0.04453495442867279 -54.7966974254696 -0.04431847892701626 -54.74826451633125
891 -0.0446759732440114 -54.841373398713614 -0.04369727671146393 -54.79196179304271
892 -0.04466962944716215 -54.88604302816078 -0.0434229027479887 -54.8353846957907
893 -0.04476978499442339 -54.9308128131552 -0.0456786997616291 -54.88106339555233
894 -0.04465160500258207 -54.975464418157785 -0.04380069132894278 -54.92486408688127
895 -0.04471159912645817 -55.02017601728424 -0.04479252677410841 -54.96965661365538
896 -0.04472451433539391 -55.064900531619635 -0.045384401082992555 -55.01504101473837
897 -0.044771484844386575 -55.109672016464025 -0.04577149301767349 -55.06081250775605
898 -0.04473879542201757 -55.154410811886045 -0.04295900352299213 -55.10377151127904
899 -0.04475974123924971 -55.19917055312529 -0.04802735410630703 -55.15179886538535
900 -0.04459851402789354 -55.24376906715319 -0.04523051418364048 -55.197029379568995
901 -0.04462525565177202 -55.28839432280496 -0.043430937454104424 -55.2404603170231
902 -0.04465313721448183 -55.33304746001944 -0.04423746019601822 -55.284697777219115
903 -0.04480416029691696 -55.37785162031636 -0.04560740813612938 -55.33030518535524
904 -0.044680829904973504 -55.42253245022134 -0.04447509609162807 -55.374780281446874
905 -0.04466475583612919 -55.46719720605747 -0.04364227280020714 -55.41842255424708
906 -0.044767594896256924 -55.51196480095373 -0.04462357927113771 -55.46304613351822
907 -0.044743144884705544 -55.55670794583843 -0.0445232130587101 -55.50756934657693
908 -0.044788564927875994 -55.60149651076631 -0.04502393025904894 -55.55259327683598
909 -0.04474781472235918 -55.64624432548867 -0.04506366308778524 -55.597656939923766
910 -0.044772985950112344 -55.69101731143878 -0.04555139560252428 -55.64320833552629
911 -0.044721640273928644 -55.735738951712705 -0.04323654808104038 -55.68644488360733
912 -0.04494200125336647 -55.78068095296607 -0.04605544432997703 -55.73250032793731
913 -0.04478550758212805 -55.8254664605482 -0.048268011957407 -55.78076833989471
914 -0.04453318919986486 -55.86999964974807 -0.04495210703462362 -55.82572044692934
915 -0.04456823617219925 -55.91456788592026 -0.04450760781764984 -55.87022805474699
916 -0.044561507552862166 -55.95912939347313 -0.04461466930806637 -55.914842724055056
917 -0.04462314248085022 -56.00375253595398 -0.044785817712545396 -55.9596285417676
918 -0.04538481719791889 -56.0491373531519 -0.05213294848799706 -56.011761490255594
919 -0.04437650814652443 -56.093513861298426 -0.042952219396829604 -56.054713709652425
920 -0.044402892142534255 -56.13791675344096 -0.0447810348123312 -56.09949474446476
921 -0.044512512534856795 -56.18242926597582 -0.04767904859036207 -56.14717379305512
922 -0.044254717975854875 -56.22668398395167 -0.04390027448534965 -56.19107406754047
923 -0.04431756641715765 -56.27100155036883 -0.04385407771915197 -56.23492814525962
924 -0.044418797641992566 -56.315420348010825 -0.0423031784594059 -56.27723132371903
925 -0.044665003195405006 -56.36008535120623 -0.04709045924246311 -56.32432178296149
926 -0.04438150897622108 -56.40446686018245 -0.04459389355033636 -56.368915676511826
927 -0.04451184906065464 -56.44897870924311 -0.044764820486307144 -56.41368049699813
928 -0.04440076500177383 -56.49337947424488 -0.045135825872421265 -56.458816322870554
929 -0.04441509135067463 -56.537794565595554 -0.044960732012987135 -56.50377705488354
930 -0.044345172867178914 -56.582139738462736 -0.04230995178222656 -56.54608700666577
931 -0.04442807659506798 -56.626567815057804 -0.046279183216392995 -56.59236618988216
932 -0.044401649944484235 -56.67096946500229 -0.04477433599531651 -56.63714052587748
933 -0.044477068819105625 -56.71544653382139 -0.04474885705858469 -56.68188938293606
934 -0.0444257078692317 -56.75987224169062 -0.046973318047821525 -56.72886270098388
935 -0.04443689528852701 -56.80430913697915 -0.04074792005121708 -56.7696106210351
936 -0.044608057104051115 -56.8489171940832 -0.04078746642917395 -56.81039808746427
937 -0.044803837314248085 -56.89372103139745 -0.03970079738646746 -56.85009888485074
938 -0.044914893433451654 -56.9386359248309 -0.04486267361789942 -56.89496155846864
939 -0.044964103028178215 -56.983600027859076 -0.045268953591585157 -56.940230512060225
940 -0.04495023414492607 -57.028550262004 -0.04389731045812369 -56.984127822518346
941 -0.044980263151228425 -57.073530525155235 -0.04606838393956423 -57.03019620645791
942 -0.0449168624356389 -57.11844738759088 -0.04708902779966593 -57.07728523425757
943 -0.044793412648141386 -57.163240800239016 -0.04667270760983229 -57.1239579418674
944 -0.04474635049700737 -57.207987150736024 -0.04429332278668881 -57.16825126465409
945 -0.044784500263631344 -57.252771650999655 -0.045846936479210856 -57.2140982011333
946 -0.04472135379910469 -57.29749300479876 -0.04566349480301142 -57.259761695936305
947 -0.04471046421676874 -57.34220346901553 -0.04448964074254036 -57.304251336678846
948 -0.044759704172611235 -57.38696317318814 -0.04489932544529438 -57.34915066212414
949 -0.04471046756953001 -57.43167364075767 -0.04498059116303921 -57.39413125328718
950 -0.04469523299485445 -57.47636887375253 -0.045888311415910724 -57.440019564703086
951 -0.0447763929143548 -57.521145266666885 -0.04270222652703524 -57.48272179123012
952 -0.044774599559605124 -57.56591986622649 -0.0444024883210659 -57.52712427955119
953 -0.04484238643199205 -57.61076225265848 -0.04486912470310926 -57.5719934042543
954 -0.04478540197014809 -57.65554765462863 -0.04477619417011738 -57.61676959842442
955 -0.04470858909189701 -57.700256243720524 -0.04756921473890543 -57.664338813163326
956 -0.0446754552423954 -57.74493169896292 -0.04481954425573349 -57.70915835741906
957 -0.044686051458120345 -57.789617750421044 -0.044647016935050486 -57.75380537435411
958 -0.04473758470267057 -57.83435533512372 -0.04324729852378369 -57.79705267287789
959 -0.04481673315167427 -57.879172068275395 -0.04609567355364561 -57.84314834643153
960 -0.044696650467813015 -57.92386871874321 -0.04648555777966976 -57.8896339042112
961 -0.04464752059429884 -57.968516239337504 -0.045970167592167856 -57.93560407180337
962 -0.04458627533167601 -58.01310251466918 -0.04585724454373121 -57.9814613163471
963 -0.04444988835602999 -58.057552403025205 -0.04316767491400242 -58.0246289912611
964 -0.04461264815181494 -58.10216505117702 -0.04608278498053551 -58.07071177624164
965 -0.04464330989867449 -58.14680836107569 -0.04294595718383789 -58.11365773342548
966 -0.044713938049972056 -58.191522299125666 -0.04392990134656429 -58.15758763477204
967 -0.044752505235373975 -58.23627480436104 -0.04285251758992672 -58.20044015236197
968 -0.045087121240794656 -58.281361925601836 -0.04870828781276941 -58.24914844017474
969 -0.0449215579777956 -58.32628348357963 -0.0383537981659174 -58.28750223834066
970 -0.04497776608914137 -58.37126124966877 -0.04440408777445555 -58.33190632611511
971 -0.045057902485132216 -58.4163191521539 -0.043189880438148975 -58.37509620655326
972 -0.04504571296274662 -58.46136486511665 -0.045159706473350526 -58.42025591302661
973 -0.04507614225149155 -58.50644100736814 -0.04453384652733803 -58.464789759553945
974 -0.04510832726955414 -58.55154933463769 -0.04457009788602591 -58.50935985743997
975 -0.0450467374175787 -58.59659607205527 -0.04342000540345907 -58.55277986284343
976 -0.045163230039179325 -58.64175930209445 -0.04403884578496218 -58.59681870862839
977 -0.045186609402298926 -58.68694591149675 -0.0455665422603488 -58.642385250888736
978 -0.04525115694850683 -58.73219706844526 -0.04718315526843071 -58.689568406157164
979 -0.04511301666498184 -58.777310085110244 -0.04180437549948692 -58.73137278165665
980 -0.04527035411447287 -58.822580439224716 -0.04351989142596722 -58.77489267308262
981 -0.045251340791583064 -58.867831780016296 -0.045973618142306806 -58.820866291224924
982 -0.045221311040222645 -58.91305309105652 -0.04518885742872954 -58.86605514865365
983 -0.04519365504384041 -58.95824674610036 -0.043825465999543664 -58.9098806146532
984 -0.04521391112357378 -59.00346065722393 -0.04426388908177614 -58.95414450373497
985 -0.04534763228148222 -59.048808289505416 -0.04395371712744236 -58.99809822086242
986 -0.04530156366527081 -59.094109853170686 -0.045080033503472804 -59.04317825436589
987 -0.045320449769496916 -59.139430302940184 -0.04706866778433323 -59.09024692215022
988 -0.04519194588065147 -59.18462224882084 -0.0444036778062582 -59.13465059995648
989 -0.04523105975240469 -59.22985330857324 -0.045261211693286896 -59.17991181164977
990 -0.045245006866753104 -59.27509831543999 -0.044553954154253006 -59.22446576580402
991 -0.04529608562588692 -59.320394401065876 -0.04676915239542723 -59.27123491819945
992 -0.0451858714222908 -59.36558027248817 -0.04540894962847233 -59.31664386782792
993 -0.04513940680772066 -59.41071967929589 -0.04545811880379915 -59.36210198663172
994 -0.04516543969511986 -59.455885118991006 -0.04379744827747345 -59.405899434909195
995 -0.04516905229538679 -59.50105417128639 -0.045097687467932704 -59.450997122377125
996 -0.045106304064393046 -59.54616047535078 -0.046599790826439856 -59.497596913203566
997 -0.04505370203405619 -59.591214177384835 -0.043558680824935435 -59.5411555940285
998 -0.04506086464971304 -59.63627504203455 -0.045192299969494344 -59.586347893997996
999 -0.04514326713979244 -59.68141830917434 -0.046541929990053174 -59.63288982398805
1000 -0.04500953536480665 -59.726427844539145 -0.044825267419219016 -59.67771509140727
1001 -0.04503578525036574 -59.77146362978951 -0.046028183214366435 -59.72374327462164
1002 -0.04491979107260704 -59.81638342086212 -0.04320108070969582 -59.76694435533133
1003 -0.0450608940795064 -59.86144431494162 -0.04458616748452186 -59.81153052281586
1004 -0.04499198198318481 -59.90643629692481 -0.0469440471380949 -59.858474569953955
1005 -0.0452970664948225 -59.951733363419635 -0.04621776919811964 -59.90469233915208
1006 -0.04498955141752958 -59.996722914837164 -0.045484314858913424 -59.95017665401099
1007 -0.04498752523213625 -60.0417104400693 -0.043949473462998864 -59.99412612747399
1008 -0.04497157745063305 -60.086682017519934 -0.04438649360090494 -60.038512621074894
1009 -0.04499986506998539 -60.131681882589916 -0.04369306713342667 -60.08220568820832
1010 -0.0450030293315649 -60.176684911921484 -0.04510794747620821 -60.12731363568453
1011 -0.04501756560057402 -60.22170247752206 -0.04470095466822386 -60.17201459035275
1012 -0.04511655978858471 -60.26681903731064 -0.04964655190706253 -60.22166114225981
1013 -0.04479468148201704 -60.31161371879266 -0.04519658014178276 -60.266857722401596
1014 -0.044753662310540676 -60.3563673811032 -0.04522515516728163 -60.312082877568876
1015 -0.04481357354670763 -60.4011809546499 -0.04368913378566504 -60.35577201135454
1016 -0.0448788907378912 -60.44605984538779 -0.045973125472664834 -60.4017451368272
1017 -0.04479988794773817 -60.49085973333553 -0.04849300216883421 -60.450238138996035
1018 -0.04461490325629711 -60.53547463659183 -0.0447417862713337 -60.494979925267366
1019 -0.04471031483262777 -60.58018495142446 -0.041100181825459006 -60.53608010709282
1020 -0.04478789158165455 -60.62497284300611 -0.04479248095303774 -60.58087258804586
1021 -0.04481858499348164 -60.66979142799959 -0.0445676401257515 -60.625440228171605
1022 -0.04481796119362116 -60.714609389193214 -0.046384121477603915 -60.67182434964921
1023 -0.04474099949002266 -60.75935038868324 -0.04333580192178488 -60.71516015157099
1024 -0.044731948897242545 -60.80408233758048 -0.045099159330129625 -60.76025931090112
1025 -0.04480569865554571 -60.848888036236026 -0.04445173516869545 -60.80471104606981
1026 -0.04478045497089624 -60.893668491206924 -0.04504241514950991 -60.84975346121932
1027 -0.04484725389629603 -60.93851574510322 -0.04121031556278467 -60.89096377678211
1028 -0.04501555860042572 -60.98353130370364 -0.04413117635995149 -60.93509495314206
1029 -0.044945865869522095 -61.028477169573165 -0.04523951467126608 -60.98033446781333
1030 -0.04502479359507561 -61.07350196316824 -0.04523224830627441 -61.025566716119606
1031 -0.04508189838379621 -61.11858386155204 -0.04576921034604311 -61.07133592646565
1032 -0.044980022311210635 -61.16356388386325 -0.043522614613175394 -61.114858541078824
1033 -0.04498320557177067 -61.208547089435015 -0.0452394139021635 -61.16009795498099
1034 -0.04498045742511749 -61.253527546860134 -0.04447649754583836 -61.20457445252683
1035 -0.04495184905827045 -61.298479395918406 -0.0448990611359477 -61.24947351366278
1036 -0.04500793386250734 -61.34348732978091 -0.04654830936342478 -61.2960218230262
1037 -0.044963016360998156 -61.38845034614191 -0.04612310621887446 -61.34214492924507
1038 -0.04485585391521454 -61.433306200057125 -0.04409411810338497 -61.38623904734846
1039 -0.04497820734977722 -61.4782844074069 -0.042179941385984424 -61.42841898873444
1040 -0.04511009566485882 -61.52339450307176 -0.04529058411717415 -61.47370957285162
1041 -0.04500074740499258 -61.568395250476755 -0.04606938008219004 -61.519778952933805
1042 -0.044888981804251674 -61.613284232281 -0.04832102414220572 -61.56809997707601
1043 -0.044853989779949185 -61.658138222060956 -0.043393417820334436 -61.61149339489634
1044 -0.04481536820530892 -61.70295359026626 -0.049743345379829405 -61.66123674027617
1045 -0.04465062208473682 -61.747604212351 -0.04399690236896277 -61.70523364264513
1046 -0.0447330242022872 -61.79233723655329 -0.04419303983449936 -61.74942668247963
1047 -0.04475213922560215 -61.83708937577889 -0.043751904740929604 -61.79317858722056
1048 -0.044761497713625434 -61.88185087349251 -0.04532216712832451 -61.838500754348885
1049 -0.044750329852104184 -61.92660120334462 -0.045237493328750135 -61.883738247677634
1050 -0.04473445080220699 -61.97133565414683 -0.04372417610138655 -61.92746242377902
1051 -0.04483088813722134 -62.01616654228405 -0.046997430920600894 -61.97445985469962
1052 -0.04468084089457989 -62.060847383178626 -0.045092060789465906 -62.01955191548908
1053 -0.04471612647175789 -62.10556350965038 -0.04457670189440251 -62.06412861738348
1054 -0.044808699563145635 -62.15037220921353 -0.044420240260660646 -62.108548857644145
1055 -0.04479830209165812 -62.195170511305186 -0.04332747496664524 -62.15187633261079
1056 -0.044867882318794725 -62.24003839362398 -0.04509680457413197 -62.19697313718492
1057 -0.04480969738215208 -62.28484809100613 -0.04517846889793873 -62.24215160608286
1058 -0.04481346532702446 -62.32966155633316 -0.04458427708595991 -62.28673588316882
1059 -0.04481274392455816 -62.37447430025772 -0.04478634838014841 -62.331522231548966
1060 -0.04485203251242638 -62.41932633277014 -0.04619776327162981 -62.377719994820595
1061 -0.04477406609803438 -62.464100398868176 -0.04413661640137434 -62.42185661122197
1062 -0.04493796769529581 -62.50903836656347 -0.04676320552825928 -62.46861981675023
1063 -0.04478373359888792 -62.553822100162364 -0.044715578109025954 -62.513335394859254
1064 -0.04471925850957632 -62.59854135867194 -0.044121638685464856 -62.55745703354472
1065 -0.044744643941521646 -62.64328600261346 -0.043791329860687254 -62.60124836340541
1066 -0.04489352386444807 -62.6881795264779 -0.04657368659973145 -62.64782205000514
1067 -0.044712850078940394 -62.73289237655684 -0.04419041834771633 -62.69201246835286
1068 -0.04472638685256243 -62.7776187634094 -0.04243171717971563 -62.734444185532574
1069 -0.04487209338694811 -62.82249085679635 -0.04440102651715279 -62.778845212049724
1070 -0.04487001709640026 -62.86736087389275 -0.04462187010794878 -62.82346708215767
1071 -0.04478941485285759 -62.91215028874561 -0.045619172789156434 -62.86908625494683
1072 -0.0448347344994545 -62.95698502324506 -0.045347271487116814 -62.914433526433946
1073 -0.044811016879975796 -63.001796040125036 -0.04594171177595854 -62.960375238209906
1074 -0.04477816391736269 -63.0465742040424 -0.04432901348918676 -63.004704251699096
1075 -0.04484339039772749 -63.09141759444013 -0.04276146776974201 -63.04746571946884
1076 -0.0449410604313016 -63.13635865487143 -0.04360374938696623 -63.09106946885581
1077 -0.04497603811323643 -63.18133469298466 -0.045128490030765536 -63.13619795888657
1078 -0.0450027210637927 -63.22633741404846 -0.046960761025547984 -63.183158719912115
1079 -0.0447925940155983 -63.271130008064056 -0.045215871185064316 -63.22837459109718
1080 -0.044833555445075036 -63.31596356350913 -0.046250600926578046 -63.274625192023755
1081 -0.04473410807549953 -63.36069767158463 -0.046148044615983964 -63.32077323663974
1082 -0.044689290970563886 -63.4053869625552 -0.045189198851585385 -63.365962435491326
1083 -0.04466507509350777 -63.4500520376487 -0.046522317454218864 -63.412484752945545
1084 -0.04466138239949942 -63.4947134200482 -0.04267472885549069 -63.45515948180103
1085 -0.04474617782980204 -63.539459597878 -0.04543237518519163 -63.500591856986226
1086 -0.04464602563530207 -63.5841056235133 -0.043619927018880844 -63.54421178400511
1087 -0.044772216491401194 -63.628877840004705 -0.04205586239695549 -63.586267646402064
1088 -0.044872584752738476 -63.67375042475744 -0.04353209715336561 -63.62979974355543
1089 -0.044892335310578346 -63.71864276006802 -0.04465011730790138 -63.674449860863334
1090 -0.04492390528321266 -63.763566665351235 -0.04566028527915478 -63.72011014614249
1091 -0.04487797543406487 -63.8084446407853 -0.042990445345640185 -63.763100591488126
1092 -0.044972128421068194 -63.85341676920636 -0.046533257514238355 -63.80963384900237
1093 -0.044940918870270255 -63.89835768807663 -0.0441562045365572 -63.85379005353892
1094 -0.044974828511476515 -63.94333251658811 -0.0468843474984169 -63.90067440103734
1095 -0.04488830864429474 -63.9882208252324 -0.045477415435016155 -63.94615181647236
1096 -0.044856077246367934 -64.03307690247877 -0.04535846076905727 -63.99151027724142
1097 -0.04478504005819559 -64.07786194253697 -0.043918040581047535 -64.03542831782246
1098 -0.044865484535694125 -64.12272742707266 -0.04361063484102488 -64.0790389526635
1099 -0.0450369181111455 -64.16776434518381 -0.04532361049205065 -64.12436256315554
1100 -0.04492739923298359 -64.2126917444168 -0.0456603417173028 -64.17002290487285
1101 -0.04494651798158884 -64.25763826239839 -0.042752188816666606 -64.21277509368952
1102 -0.045070913061499594 -64.30270917545988 -0.049021149054169655 -64.26179624274369
1103 -0.044855331629514696 -64.3475645070894 -0.04821960087865591 -64.31001584362234
1104 -0.044681052677333355 -64.39224555976674 -0.046947652287781236 -64.35696349591012
1105 -0.04459282662719488 -64.43683838639393 -0.04420271590352058 -64.40116621181365
1106 -0.044598471559584144 -64.48143685795351 -0.044189240969717505 -64.44535545278336
1107 -0.044615821540355684 -64.52605267949387 -0.0456077927723527 -64.49096324555572
1108 -0.044658312946558 -64.57071099244043 -0.04523292481899262 -64.53619617037471
1109 -0.04465514700859785 -64.61536613944902 -0.04183248244225979 -64.57802865281697
1110 -0.04482739064842463 -64.66019353009744 -0.04526388980448246 -64.62329254262146
1111 -0.04470241367816925 -64.70489594377561 -0.04496506415307522 -64.66825760677453
1112 -0.04481123238801956 -64.74970717616362 -0.0443354157730937 -64.71259302254762
1113 -0.044785593263804914 -64.79449276942744 -0.04431689288467169 -64.75690991543229
1114 -0.044789678417146206 -64.83928244784458 -0.04479700587689876 -64.80170692130919
1115 -0.044800502434372905 -64.88408295027895 -0.039819374680519104 -64.84152629598971
1116 -0.04498850591480732 -64.92907145619375 -0.044581865705549714 -64.88610816169526
1117 -0.04504476841539144 -64.97411622460915 -0.04533154964447021 -64.93143971133973
1118 -0.045047214813530446 -65.01916343942268 -0.045096208713948725 -64.97653592005368
1119 -0.0449957687407732 -65.06415920816346 -0.044246803224086764 -65.02078272327776
1120 -0.045028000324964526 -65.10918720848842 -0.0449980340898037 -65.06578075736756
1121 -0.04501915518194437 -65.15420636367037 -0.04415892045944929 -65.10993967782701
1122 -0.045094093680381774 -65.19930045735074 -0.04414514470845461 -65.15408482253547
1123 -0.04511444717645645 -65.2444149045272 -0.04725987408310175 -65.20134469661856
1124 -0.04496333189308643 -65.28937823642029 -0.04534956067800522 -65.24669425729657
1125 -0.04489174485206604 -65.33426998127236 -0.04415175337344408 -65.29084601067001
1126 -0.044979699328541754 -65.37924968060089 -0.04697683472186327 -65.33782284539187
1127 -0.044893601723015306 -65.42414328232391 -0.04572134763002396 -65.38354419302189
1128 -0.04480111710727215 -65.46894439943118 -0.0456676084548235 -65.42921180147671
1129 -0.044810866564512254 -65.5137552659957 -0.04375411290675402 -65.47296591438347
1130 -0.04481345657259226 -65.5585687225683 -0.04497786443680525 -65.51794377882027
1131 -0.04482999239116907 -65.60339871495947 -0.04422563314437866 -65.56216941196465
1132 -0.044920976459980014 -65.64831969141945 -0.04586734063923359 -65.60803675260388
1133 -0.044813194684684275 -65.69313288610412 -0.04569849073886871 -65.65373524334275
1134 -0.04480406027287245 -65.73793694637699 -0.04450012017041445 -65.69823536351316
1135 -0.044794801995158194 -65.78273174837214 -0.04383277893066406 -65.74206814244383
1136 -0.044972102902829644 -65.82770385127498 -0.04742637481540442 -65.78949451725923
1137 -0.04474067706614733 -65.87244452834112 -0.04234752394258976 -65.83184204120182
1138 -0.04481261596083641 -65.91725714430196 -0.043150207959115505 -65.87499224916094
1139 -0.04483279008418321 -65.96208993438614 -0.040810965932905674 -65.91580321509385
1140 -0.04510055929422378 -66.00719049368037 -0.044853540137410164 -65.96065675523126
1141 -0.04510739333927631 -66.05229788701965 -0.04567715376615524 -66.0063339089974
1142 -0.04519275519996881 -66.09749064221961 -0.044139439985156056 -66.05047334898256
1143 -0.045136955194175245 -66.14262759741379 -0.04426423870027065 -66.09473758768283
1144 -0.04520441014319658 -66.18783200755699 -0.044926836900413034 -66.13966442458324
1145 -0.04513287618756294 -66.23296488374456 -0.04740702230483294 -66.18707144688808
1146 -0.04508890584111214 -66.27805378958567 -0.045226302556693555 -66.23229774944478
1147 -0.04503961093723774 -66.32309340052291 -0.044592625461518764 -66.2768903749063
1148 -0.04498774576932192 -66.36808114629223 -0.046725515462458136 -66.32361589036876
1149 -0.04501788523048163 -66.4130990315227 -0.04376005530357361 -66.36737594567234
1150 -0.04497832488268614 -66.4580773564054 -0.04642377402633428 -66.41379971969867
1151 -0.044890476204454896 -66.50296783260985 -0.04539315216243267 -66.4591928718611
1152 -0.044847705960273744 -66.54781553857013 -0.04538188707083464 -66.50457475893194
1153 -0.04486820958554745 -66.59268374815568 -0.04454637560993433 -66.54912113454188
1154 -0.04487639479339123 -66.63756014294907 -0.04407558087259531 -66.59319671541448
1155 -0.04499918930232525 -66.6825593322514 -0.04405978508293629 -66.63725650049741
1156 -0.045008767396211624 -66.72756809964761 -0.04560431819409132 -66.68286081869151
1157 -0.04500552862882614 -66.77257362827643 -0.04535547569394112 -66.72821629438545
1158 -0.04503148980438709 -66.81760511808082 -0.045458183623850346 -66.7736744780093
1159 -0.04492809772491455 -66.86253321580574 -0.04723625853657722 -66.82091073654587
1160 -0.044741389155387876 -66.90727460496113 -0.04527363423258066 -66.86618437077846
1161 -0.044802825711667535 -66.9520774306728 -0.044836060144007206 -66.91102043092246
1162 -0.04475383777171373 -66.99683126844451 -0.04406305328011513 -66.95508348420258
1163 -0.04469565562903881 -67.04152692407355 -0.04597288016229868 -67.00105636436487
1164 -0.0448209473863244 -67.08634787145988 -0.041148036159574984 -67.04220440052444
1165 -0.04504781309515238 -67.13139568455503 -0.04380446504801512 -67.08600886557245
1166 -0.04508523363620043 -67.17648091819123 -0.04577557612210512 -67.13178444169456
1167 -0.04491886049509049 -67.22139977868632 -0.04603639766573906 -67.17782083936031
1168 -0.04493700433522463 -67.26633678302154 -0.04463125932961702 -67.22245209868993
1169 -0.04494875315576792 -67.31128553617731 -0.044168635830283166 -67.26662073452022
1170 -0.044952727667987344 -67.3562382638453 -0.044793450459837916 -67.31141418498005
1171 -0.04495335817337036 -67.40119162201867 -0.045939838699996474 -67.35735402368005
1172 -0.0449311975389719 -67.44612281955764 -0.04585673753172159 -67.40321076121177
1173 -0.0448466220870614 -67.49096944164471 -0.04585617184638977 -67.44906693305816
1174 -0.04483367446810007 -67.5358031161128 -0.04493390582501888 -67.49400083888318
1175 -0.04477846473455429 -67.58058158084735 -0.044142041355371475 -67.53814288023855
1176 -0.04482467174530029 -67.62540625259265 -0.04399275258183479 -67.58213563282038
1177 -0.04504463877528906 -67.67045089136795 -0.04509018044918776 -67.62722581326958
1178 -0.044893231429159644 -67.7153441227971 -0.050963878817856315 -67.67818969208743
1179 -0.04467183612287044 -67.76001595891998 -0.04535409491509199 -67.72354378700253
1180 -0.04460115879774094 -67.80461711771773 -0.04279254525899887 -67.76633633226153
1181 -0.0447451101616025 -67.84936222787933 -0.04772649966180324 -67.81406283192334
1182 -0.04451478216797113 -67.89387701004729 -0.04499921537935734 -67.8590620473027
1183 -0.04452014807611704 -67.93839715812341 -0.04442091546952724 -67.90348296277223
1184 -0.04457989204674959 -67.98297705017016 -0.0432500708848238 -67.94673303365705
1185 -0.044650867022573947 -68.02762791719273 -0.044683878496289256 -67.99141691215334
1186 -0.04462814386934042 -68.07225606106208 -0.04482275228947401 -68.03623966444282
1187 -0.044615980982780454 -68.11687204204486 -0.044829885475337505 -68.08106954991815
1188 -0.04464102014899254 -68.16151306219385 -0.044652259722352025 -68.12572180964051
1189 -0.04472581259906292 -68.20623887479292 -0.04691378995776176 -68.17263559959827
1190 -0.044584105163812636 -68.25082297995672 -0.0449092959985137 -68.21754489559677
1191 -0.04461983013898134 -68.29544281009571 -0.044486695900559425 -68.26203159149733
1192 -0.04459790736436844 -68.34004071746007 -0.04409761186689139 -68.30612920336422
1193 -0.044682692363858224 -68.38472340982393 -0.04405021648854017 -68.35017941985276
1194 -0.04473871123045683 -68.42946212105439 -0.04541351310908794 -68.39559293296185
1195 -0.044677697122097015 -68.47413981817648 -0.044574938155710696 -68.44016787111755
1196 -0.044784121215343475 -68.51892393939183 -0.044473386742174624 -68.48464125785972
1197 -0.044651804864406584 -68.56357574425623 -0.0441257419064641 -68.52876699976619
1198 -0.04470904786139727 -68.60828479211763 -0.04570581093430519 -68.5744728107005
1199 -0.04465768411755562 -68.65294247623518 -0.0449211623519659 -68.61939397305247
1200 -0.044687583856284616 -68.69763006009147 -0.0440355746075511 -68.66342954766002
1201 -0.04472784288227558 -68.74235790297375 -0.04417271390557289 -68.70760226156558
1202 -0.044796773977577684 -68.78715467695133 -0.04567395038902759 -68.75327621195461
1203 -0.044712438993155953 -68.83186711594449 -0.04489936698228121 -68.79817557893689
1204 -0.04468531459569931 -68.87655243054019 -0.04570880066603422 -68.84388437960293
1205 -0.04465233441442251 -68.92120476495461 -0.04253193382173777 -68.88641631342466
1206 -0.044836057536304 -68.96604082249091 -0.044587507098913196 -68.93100382052357
1207 -0.04479057844728231 -69.01083140093819 -0.044727934524416924 -68.97573175504799
1208 -0.04477087184786797 -69.05560227278606 -0.044820903800427914 -69.02055265884842
1209 -0.044782947190105914 -69.10038521997616 -0.04442505147308111 -69.0649777103215
1210 -0.04479393493384123 -69.14517915491 -0.04465885870158672 -69.10963656902308
1211 -0.04487023707479239 -69.19004939198479 -0.04561186172068119 -69.15524843074377
1212 -0.044794070348143575 -69.23484346233293 -0.04443888682872057 -69.19968731757248
1213 -0.04487719926983118 -69.27972066160277 -0.04549869354814291 -69.24518601112062
1214 -0.04477513860911131 -69.32449580021188 -0.047584095038473606 -69.2927701061591
1215 -0.04466554746031761 -69.36916134767219 -0.04262181054800749 -69.33539191670711
1216 -0.045058075338602066 -69.41421942301079 -0.0397269481793046 -69.37511886488642
1217 -0.04506361987441778 -69.4592830428852 -0.04516559410840273 -69.42028445899481
1218 -0.04542344678193331 -69.50470648966714 -0.04365451838821173 -69.46393897738302
1219 -0.04510428551584482 -69.54981077518299 -0.043500411324203014 -69.50743938870723
1220 -0.04520969390869141 -69.59502046909168 -0.04531449768692255 -69.55275388639414
1221 -0.045156915299594404 -69.64017738439128 -0.04632635097950697 -69.59908023737366
1222 -0.045070613361895086 -69.68524799775318 -0.04454545620828867 -69.64362569358194
1223 -0.04513825960457325 -69.73038625735775 -0.04509692937135697 -69.68872262295329
1224 -0.04509467948228121 -69.77548093684003 -0.043935118801891805 -69.73265774175519
1225 -0.045248518511652944 -69.82072945535168 -0.04541385788470507 -69.7780715996399
1226 -0.045082925260066985 -69.86581238061174 -0.04444761443883181 -69.82251921407874
1227 -0.04520847052335739 -69.9110208511351 -0.04491864778101444 -69.86743786185976
1228 -0.0450875423848629 -69.95610839351997 -0.04500921107828617 -69.91244707293804
1229 -0.04511629082262516 -70.00122468434259 -0.04591428060084581 -69.95836135353888
1230 -0.04515066836029291 -70.04637535270288 -0.044305316545069216 -70.00266667008394
1231 -0.045141642540693284 -70.09151699524358 -0.044491454213857654 -70.0471581242978
1232 -0.04510529600083828 -70.13662229124442 -0.044804148748517035 -70.0919622730463
1233 -0.04504903368651867 -70.18167132493095 -0.044718093052506444 -70.13668036609882
1234 -0.045044560171663764 -70.2267158851026 -0.04237010776996612 -70.17905047386878
1235 -0.04530797339975834 -70.27202385850237 -0.04622912667691707 -70.2252796005457
1236 -0.04514732025563717 -70.317171178758 -0.04448966719210148 -70.2697692677378
1237 -0.04531791415065527 -70.36248909290866 -0.04237958118319511 -70.312148848921
1238 -0.04538954049348831 -70.40787863340215 -0.04477198626846075 -70.35692083518946
1239 -0.04531218018382788 -70.45319081358598 -0.04443055894225836 -70.40135139413171
1240 -0.04537464566528797 -70.49856545925127 -0.043651406466960904 -70.44500280059867
1241 -0.045322612300515173 -70.54388807155178 -0.04488428849726915 -70.48988708909594
1242 -0.0454191679134965 -70.58930723946527 -0.04576597660779953 -70.53565306570374
1243 -0.045340920053422454 -70.63464815951869 -0.04651732835918665 -70.58217039406293
1244 -0.045318941958248614 -70.67996710147693 -0.04278808888047934 -70.62495848294341
1245 -0.045363031886518 -70.72533013336346 -0.04559649284929037 -70.6705549757927
1246 -0.045338970981538294 -70.77066910434499 -0.04525443147867918 -70.71580940727138
1247 -0.04531643260270357 -70.8159855369477 -0.045880898647010324 -70.76169030591839
1248 -0.04525816570967436 -70.86124370265736 -0.045271344296634194 -70.80696165021503
1249 -0.04527456257492304 -70.90651826523228 -0.043935895524919034 -70.85089754573995
1250 -0.04529145155102014 -70.9518097167833 -0.04738543257117271 -70.89828297831113
1251 -0.045154012739658356 -70.99696372952296 -0.046167293936014174 -70.94445027224714
1252 -0.045112397894263266 -71.04207612741722 -0.04513348676264286 -70.98958375900978
1253 -0.04511971194297075 -71.08719583936019 -0.045292722433805464 -71.03487648144358
1254 -0.045220103301107886 -71.1324159426613 -0.044359057769179346 -71.07923553921276
1255 -0.04509469214826822 -71.17751063480956 -0.044861259311437605 -71.12409679852419
1256 -0.04510902836918831 -71.22261966317875 -0.045359589904546735 -71.16945638842874
1257 -0.04504829254001379 -71.26766795571876 -0.04464275240898132 -71.21409914083772
1258 -0.04514076542109251 -71.31280872113986 -0.04510639291256666 -71.25920553375029
1259 -0.04506288953125477 -71.35787161067111 -0.04568216186016798 -71.30488769561046
1260 -0.04525545127689838 -71.40312706194801 -0.04045186508446932 -71.34533956069492
1261 -0.04519036877900362 -71.44831743072702 -0.045839916355907916 -71.39117947705083
1262 -0.0450937619432807 -71.4934111926703 -0.04399215579032898 -71.43517163284116
1263 -0.0453483771532774 -71.53875956982357 -0.049174904637038705 -71.4843465374782
1264 -0.045050248503685 -71.58380981832725 -0.044947925582528116 -71.52929446306074
1265 -0.04501127488911152 -71.62882109321636 -0.045395784080028534 -71.57469024714077
1266 -0.045020990446209906 -71.67384208366256 -0.0451823515817523 -71.61987259872252
1267 -0.0450165506452322 -71.7188586343078 -0.04874027147889137 -71.66861287020141
1268 -0.044831096567213534 -71.763689730875 -0.04461278468370437 -71.71322565488512
1269 -0.04484064951539039 -71.8085303803904 -0.04523341562598944 -71.75845907051111
1270 -0.04482981525361538 -71.85336019564402 -0.03752603381872177 -71.79598510432983
1271 -0.04517640955746174 -71.89853660520147 -0.043767549097537994 -71.83975265342737
1272 -0.045223199762403965 -71.94375980496388 -0.04467786196619272 -71.88443051539356
1273 -0.045256047323346135 -71.98901585228722 -0.045483502000570296 -71.92991401739413
1274 -0.04518094919621944 -72.03419680148345 -0.042090773954987525 -71.97200479134911
1275 -0.04540487453341484 -72.07960167601686 -0.0441835954785347 -72.01618838682764
1276 -0.04535429123789072 -72.12495596725475 -0.04533606506884098 -72.06152445189647
1277 -0.045381962694227694 -72.17033792994897 -0.04546625055372715 -72.1069907024502
1278 -0.045259813964366916 -72.21559774391334 -0.04304461125284433 -72.15003531370304
1279 -0.04545210488140583 -72.26104984879474 -0.04616932142525911 -72.1962046351283
1280 -0.04552737437188625 -72.30657722316663 -0.044631876051425934 -72.24083651117972
1281 -0.0453916747123003 -72.35196889787893 -0.045059019699692726 -72.28589553087942
1282 -0.045369902998209 -72.39733880087714 -0.04291907362639904 -72.32881460450581
1283 -0.04546484220772982 -72.44280364308487 -0.04512658827006817 -72.37394119277587
1284 -0.04547257479280233 -72.48827621787767 -0.04690776616334915 -72.42084895893922
1285 -0.04535757265985012 -72.53363379053752 -0.045387426018714906 -72.46623638495794
1286 -0.0453076584264636 -72.57894144896399 -0.044682777300477025 -72.51091916225842
1287 -0.045358375273644926 -72.62429982423764 -0.04752346146851778 -72.55844262372693
1288 -0.045232745632529256 -72.66953256987017 -0.04602865781635046 -72.60447128154328
1289 -0.04524646960198879 -72.71477903947216 -0.04545902404934168 -72.64993030559262
1290 -0.04511041156947613 -72.75988945104164 -0.048747241497039795 -72.69867754708966
1291 -0.044993743672966956 -72.8048831947146 -0.04446609392762184 -72.74314364101728
1292 -0.04504155106842518 -72.84992474578303 -0.044215764850378036 -72.78735940586766
1293 -0.045057404600083825 -72.89498215038311 -0.04670878406614065 -72.8340681899338
1294 -0.044976907037198546 -72.93995905742031 -0.044609681516885755 -72.87867787145069
1295 -0.044930392690002915 -72.98488945011032 -0.045546045154333116 -72.92422391660503
1296 -0.04488929957151413 -73.02977874968182 -0.045885670371353625 -72.97010958697638
1297 -0.04490161724388599 -73.0746803669257 -0.04402008447796106 -73.01412967145434
1298 -0.044891980662941935 -73.11957234758864 -0.04409779831767082 -73.058227469772
1299 -0.04493395797908306 -73.16450630556773 -0.04435800574719906 -73.1025854755192
1300 -0.0449747484177351 -73.20948105398546 -0.04496363531798124 -73.14754911083719
1301 -0.04497670456767082 -73.25445775855313 -0.04482820834964514 -73.19237731918683
1302 -0.04519260209053755 -73.29965036064367 -0.044388055242598055 -73.23676537442942
1303 -0.04507073219865561 -73.34472109284232 -0.04550208412110805 -73.28226745855054
1304 -0.044981206394732 -73.38970229923706 -0.04490826837718487 -73.32717572692772
1305 -0.044970006495714185 -73.43467230573278 -0.045147457718849184 -73.37232318464658
1306 -0.0449286375194788 -73.47960094325225 -0.04487413261085749 -73.41719731725743
1307 -0.04492424875497818 -73.52452519200723 -0.044901758432388306 -73.46209907568982
1308 -0.04491316992789507 -73.56943836193513 -0.04429336246103048 -73.50639243815085
1309 -0.04490611776709556 -73.61434447970223 -0.04444065280258656 -73.55083309095345
1310 -0.044990709610283376 -73.65933518931251 -0.04414274971932173 -73.59497584067277
1311 -0.04497755989432335 -73.70431274920684 -0.04637850522994995 -73.64135434590273
1312 -0.044958182610571384 -73.7492709318174 -0.04474221710115671 -73.68609656300389
1313 -0.04492884408682585 -73.79419977590423 -0.046577961184084415 -73.73267452418797
1314 -0.044891389459371565 -73.8390911653636 -0.04389609042555094 -73.77657061461352
1315 -0.044955499842762946 -73.88404666520636 -0.0453110832720995 -73.82188169788562
1316 -0.04492627140134573 -73.9289729366077 -0.045237280428409576 -73.86711897831402
1317 -0.044912062026560305 -73.97388499863426 -0.04570905826985836 -73.91282803658389
1318 -0.04493060428649187 -74.01881560292075 -0.046555050276219846 -73.95938308686011
1319 -0.04470888804644346 -74.0635244909672 -0.04497257396578789 -74.00435566082591
1320 -0.04478718563914299 -74.10831167660633 -0.044765293784439567 -74.04912095461034
1321 -0.04481544923037291 -74.1531271258367 -0.04606429450213909 -74.09518524911249
1322 -0.04480899665504694 -74.19793612249175 -0.044983716867864135 -74.14016896598035
1323 -0.04481699727475643 -74.2427531197665 -0.04197960775345564 -74.18214857373381
1324 -0.04482000693678856 -74.2875731267033 -0.04600191600620747 -74.22815048974002
1325 -0.04485443793237209 -74.33242756463567 -0.04720719568431377 -74.27535768542432
1326 -0.04483833592385054 -74.37726590055952 -0.0451897444203496 -74.32054742984468
1327 -0.04470406956970692 -74.42196997012923 -0.04397717267274857 -74.36452460251743
1328 -0.04475578907877207 -74.466725759208 -0.04407613016664982 -74.40860073268408
1329 -0.04478003103286028 -74.51150579024086 -0.04390648733824491 -74.45250722002233
1330 -0.04475205596536398 -74.55625784620622 -0.045521203242242333 -74.49802842326457
1331 -0.04478792697191238 -74.60104577317813 -0.04413292407989502 -74.54216134734446
1332 -0.04475229699164629 -74.64579807016977 -0.045955310389399526 -74.58811665773386
1333 -0.04474836494773626 -74.69054643511751 -0.046562614291906355 -74.63467927202576
1334 -0.04477581586688757 -74.7353222509844 -0.04791826214641333 -74.68259753417217
1335 -0.044642060063779354 -74.77996431104818 -0.04434902146458626 -74.72694655563676
1336 -0.0445407222956419 -74.82450503334381 -0.04663393646478653 -74.77358049210154
1337 -0.04446525163948536 -74.86897028498329 -0.04391462132334709 -74.8174951134249
1338 -0.04452285151928663 -74.91349313650258 -0.043558154813945295 -74.86105326823885
1339 -0.044578885473310945 -74.9580720219759 -0.0448543107137084 -74.90590757895255
1340 -0.04457511082291603 -75.00264713279881 -0.04479752164334059 -74.9507051005959
1341 -0.044596096873283385 -75.04724322967209 -0.044470223411917684 -74.99517532400782
1342 -0.04464580025523901 -75.09188902992733 -0.04552217274904251 -75.04069749675686
1343 -0.044503160566091535 -75.13639219049342 -0.0449064914137125 -75.08560398817058
1344 -0.04455729480832815 -75.18094948530175 -0.04453401081264019 -75.13013799898322
1345 -0.04462798424065113 -75.2255774695424 -0.04546111281961203 -75.17559911180282
1346 -0.044536291435360906 -75.27011376097776 -0.04414997939020395 -75.21974909119302
1347 -0.044634855911135675 -75.3147486168889 -0.0443323427811265 -75.26408143397416
1348 -0.04469887353479862 -75.3594474904237 -0.04411768950521946 -75.30819912347937
1349 -0.04465492926537991 -75.40410241968908 -0.045306765101850034 -75.35350588858122
1350 -0.0446962496265769 -75.44879866931566 -0.04689556136727333 -75.4004014499485
1351 -0.044666112214326856 -75.49346478153 -0.046433727629482745 -75.44683517757798
1352 -0.04445063211023807 -75.53791541364023 -0.044866162724792956 -75.49170134030277
1353 -0.044466716796159746 -75.5823821304364 -0.046642175130546096 -75.53834351543331
1354 -0.04464905522763729 -75.62703118566404 -0.04145105723291635 -75.57979457266623
1355 -0.044506968930363655 -75.6715381545944 -0.047828813828527925 -75.62762338649476
1356 -0.04443739522248506 -75.71597554981689 -0.04490902479737997 -75.67253241129214
1357 -0.0444061666727066 -75.76038171648959 -0.04496868774294853 -75.71750109903509
1358 -0.0444689717143774 -75.80485068820397 -0.04428465366363525 -75.76178575269873
1359 -0.044466030411422254 -75.8493167186154 -0.044709759391844274 -75.80649551209058
1360 -0.04444050192832947 -75.89375722054373 -0.044839282520115376 -75.8513347946107
1361 -0.04449135959148407 -75.93824858013522 -0.04524239283055067 -75.89657718744124
1362 -0.044434594176709655 -75.98268317431193 -0.0450906865298748 -75.94166787397111
1363 -0.04442101623862982 -76.02710419055056 -0.044206106662750246 -75.98587398063387
1364 -0.044472938403487206 -76.07157712895405 -0.045036190934479234 -76.03091017156835
1365 -0.04448017925024032 -76.11605730820429 -0.04500316996127367 -76.07591334152963
1366 -0.04443912301212549 -76.16049643121642 -0.04331266954541206 -76.11922601107504
1367 -0.04454214796423912 -76.20503857918065 -0.044627314805984496 -76.16385332588102
1368 -0.04457424022257328 -76.24961281940323 -0.044803122617304326 -76.20865644849833
1369 -0.044525183364748956 -76.29413800276798 -0.044605713710188864 -76.25326216220851
1370 -0.044544190354645255 -76.33868219312262 -0.04493671078234911 -76.29819887299087
1371 -0.0445745000615716 -76.3832566931842 -0.04440338592976332 -76.34260225892064
1372 -0.04457232896238565 -76.42782902214658 -0.045008658245205876 -76.38761091716584
1373 -0.044588067941367625 -76.47241709008794 -0.04538301471620798 -76.43299393188205
1374 -0.04456851873546839 -76.51698560882342 -0.043898789770901205 -76.47689272165296
1375 -0.044741489738225934 -76.56172709856165 -0.04633723553270101 -76.52322995718566
1376 -0.04452988021075725 -76.60625697877241 -0.04493907820433378 -76.56816903539
1377 -0.04454788230359554 -76.650804861076 -0.04553171806037426 -76.61370075345037
1378 -0.04448516294360161 -76.6952900240196 -0.044094658270478246 -76.65779541172085
1379 -0.04453547447919846 -76.7398254984988 -0.04450220949947834 -76.70229762122034
1380 -0.044617199897766115 -76.78444269839657 -0.0453345162793994 -76.74763213749974
1381 -0.044580481573939325 -76.82902317997052 -0.04453235920518637 -76.79216449670493
1382 -0.044609075970947744 -76.87363225594147 -0.04621362891048193 -76.8383781256154
1383 -0.04449168667197227 -76.91812394261345 -0.045484105870127675 -76.88386223148554
1384 -0.04454134441912174 -76.96266528703256 -0.04563254900276661 -76.9294947804883
1385 -0.04447670355439186 -77.00714199058696 -0.04487966354936361 -76.97437444403766
1386 -0.04442511759698391 -77.05156710818395 -0.0448665875941515 -77.01924103163182
1387 -0.044420100003480914 -77.09598720818742 -0.04607846271246672 -77.0653194943443
1388 -0.04434236865490675 -77.14032957684233 -0.0425608417019248 -77.10788033604622
1389 -0.04447850193828344 -77.18480807878062 -0.04378250353038311 -77.1516628395766
1390 -0.04455999713391066 -77.22936807591454 -0.04462074283510446 -77.19628358241171
1391 -0.044731430150568484 -77.2740995060651 -0.04759214036166668 -77.24387572277338
1392 -0.04452866055071354 -77.31862816661581 -0.044211051799356936 -77.28808677457273
1393 -0.04448221120983362 -77.36311037782565 -0.04636907782405615 -77.33445585239679
1394 -0.04434205293655395 -77.4074524307622 -0.0443505922332406 -77.37880644463003
1395 -0.044406795687973497 -77.45185922645018 -0.04428787026554346 -77.42309431489558
1396 -0.044445660710334775 -77.49630488716052 -0.04397368691861629 -77.4670680018142
1397 -0.04448880199342966 -77.54079368915394 -0.044023809395730494 -77.51109181120992
1398 -0.044473076425492766 -77.58526676557943 -0.04271601866930723 -77.55380782987923
1399 -0.04455990176647902 -77.62982666734591 -0.044376838579773904 -77.59818466845901
1400 -0.044663873687386516 -77.6744905410333 -0.04414232913404703 -77.64232699759306
1401 -0.044683699309825894 -77.71917424034312 -0.04426885526627302 -77.68659585285933
1402 -0.04468986429274082 -77.76386410463586 -0.04442632403224707 -77.73102217689157
1403 -0.04472455084323883 -77.8085886554791 -0.045009556040167806 -77.77603173293174
1404 -0.04472311083227396 -77.85331176631138 -0.04452459271997213 -77.82055632565171
1405 -0.04473455026745796 -77.89804631657884 -0.0467962434515357 -77.86735256910325
1406 -0.04464922435581684 -77.94269554093466 -0.04508585575968027 -77.91243842486293
1407 -0.044630463048815724 -77.98732600398348 -0.04536190629005432 -77.95780033115298
1408 -0.044568450376391414 -78.03189445435987 -0.04402186181396246 -78.00182219296694
1409 -0.04477568194270134 -78.07667013630257 -0.04454426020383835 -78.04636645317078
1410 -0.0446737265214324 -78.121343862824 -0.04516369476914406 -78.09153014793992
1411 -0.044660039618611334 -78.16600390244261 -0.045180887542665006 -78.13671103548259
1412 -0.04463240038603544 -78.21063630282865 -0.044501287117600444 -78.18121232260019
1413 -0.04468170814216137 -78.25531801097081 -0.04490521401166916 -78.22611753661185
1414 -0.044638071209192276 -78.29995608218 -0.04473465085029602 -78.27085218746215
1415 -0.04468392301350832 -78.34464000519351 -0.04444857388734817 -78.3153007613495
1416 -0.04468246903270483 -78.38932247422622 -0.04519862793385983 -78.36049938928336
1417 -0.04460582174360752 -78.43392829596982 -0.04375888481736183 -78.40425827410073
1418 -0.0446867348626256 -78.47861503083244 -0.04310789629817009 -78.4473661703989
1419 -0.04480061773210764 -78.52341564856455 -0.0443336296826601 -78.49169980008155
1420 -0.04468317069113255 -78.56809881925568 -0.045000731199979785 -78.53670053128153
1421 -0.044782875664532186 -78.61288169492022 -0.04401281625032425 -78.58071334753186
1422 -0.0448004312813282 -78.65768212620155 -0.043869766406714916 -78.62458311393857
1423 -0.044884509034454824 -78.70256663523601 -0.04480662103742361 -78.669389734976
1424 -0.04488107841461897 -78.74744771365063 -0.04713123142719269 -78.71652096640318
1425 -0.04487538207322359 -78.79232309572386 -0.04345098808407784 -78.75997195448726
1426 -0.044867741875350475 -78.83719083759921 -0.04656201247125864 -78.80653396695851
1427 -0.04479455146938562 -78.88198538906859 -0.045169610530138016 -78.85170357748865
1428 -0.04473853260278702 -78.92672392167138 -0.044972248002886774 -78.89667582549154
1429 -0.04479311499744654 -78.97151703666883 -0.04490844402462244 -78.94158426951617
1430 -0.04476365000009537 -79.01628068666892 -0.04453150685876608 -78.98611577637493
1431 -0.04480445925146341 -79.06108514592039 -0.045142186991870406 -79.0312579633668
1432 -0.044739266484975816 -79.10582441240537 -0.04462137930095196 -79.07587934266775
1433 -0.044760461524128915 -79.1505848739295 -0.04497106224298477 -79.12085040491073
1434 -0.04478181842714548 -79.19536669235664 -0.045065867714583874 -79.16591627262531
1435 -0.04475119933485985 -79.2401178916915 -0.0450134415179491 -79.21092971414326
1436 -0.04483052734285593 -79.28494841903435 -0.042132718116045 -79.25306243225931
1437 -0.04487982280552387 -79.32982824183988 -0.043767599388957024 -79.29683003164827
1438 -0.04494061768054962 -79.37476885952043 -0.04595213048160076 -79.34278216212986
1439 -0.04493534415960312 -79.41970420368003 -0.04368019159883261 -79.3864623537287
1440 -0.044944224134087565 -79.46464842781411 -0.04485438782721758 -79.43131674155592
1441 -0.044883468002080915 -79.5095318958162 -0.04336445089429617 -79.47468119245022
1442 -0.04502167534083128 -79.55455357115703 -0.044986865110695363 -79.51966805756092
1443 -0.04496712181717157 -79.5995206929742 -0.049880470335483554 -79.5695485278964
1444 -0.04503516387194395 -79.64455585684614 -0.05125835612416267 -79.62080688402057
1445 -0.044482022523880005 -79.68903787937002 -0.04328722022473812 -79.66409410424531
1446 -0.044539927132427694 -79.73357780650245 -0.04608071483671665 -79.71017481908203
1447 -0.044482819736003876 -79.77806062623846 -0.04433199129998684 -79.75450681038201
1448 -0.04455734342336655 -79.82261796966182 -0.043652401119470594 -79.79815921150148
1449 -0.04458144791424275 -79.86719941757606 -0.04464439451694489 -79.84280360601844
1450 -0.04462019521743059 -79.9118196127935 -0.04439269546419382 -79.88719630148263
1451 -0.04463302511721849 -79.95645263791071 -0.04604730512946844 -79.9332436066121
1452 -0.04457044992595911 -80.00102308783667 -0.04477245751768351 -79.97801606412978
1453 -0.04451780989766121 -80.04554089773433 -0.04601541981101036 -80.02403148394079
1454 -0.044574919156730175 -80.09011581689106 -0.04428456835448742 -80.06831605229527
1455 -0.0448178892955184 -80.13493370618657 -0.03926150463521481 -80.1075775569305
1456 -0.04483213797211647 -80.1797658441587 -0.04473831672221422 -80.15231587365271
1457 -0.04477993492037058 -80.22454577907907 -0.04667891357094049 -80.19899478722365
1458 -0.044712000712752345 -80.26925777979181 -0.04411779958754778 -80.24311258681121
1459 -0.0447634233161807 -80.314021203108 -0.044199461676180364 -80.2873120484874
1460 -0.04483286309987307 -80.35885406620787 -0.04369307905435562 -80.33100512754174
1461 -0.044860081374645235 -80.40371414758252 -0.042500220239162445 -80.3735053477809
1462 -0.044933164678514007 -80.44864731226103 -0.04557209815829992 -80.41907744593921
1463 -0.04497782122343778 -80.49362513348447 -0.04516962729394436 -80.46424707323315
1464 -0.04489850103855133 -80.53852363452302 -0.04605847988277674 -80.51030555311593
1465 -0.0449024623259902 -80.58342609684901 -0.0442092452198267 -80.55451479833576
1466 -0.044864759966731074 -80.62829085681574 -0.0456898370757699 -80.60020463541153
1467 -0.04485019017010927 -80.67314104698585 -0.04631234761327505 -80.64651698302481
1468 -0.04479442164301872 -80.71793546862887 -0.04492760840803385 -80.69144459143284
1469 -0.04477989450097084 -80.76271536312984 -0.04494542386382818 -80.73639001529666
1470 -0.044807776995003226 -80.80752314012484 -0.044394449517130855 -80.78078446481379
1471 -0.044859711080789566 -80.85238285120563 -0.04440983086824417 -80.82519429568204
1472 -0.04486426841467619 -80.8972471196203 -0.04441078957170248 -80.86960508525374
1473 -0.04489930309355259 -80.94214642271386 -0.044244438596069816 -80.9138495238498
1474 -0.04488719273358584 -80.98703361544744 -0.04429844059050083 -80.9581479644403
1475 -0.044954892620444296 -81.03198850806788 -0.044853410124778746 -81.00300137456507
1476 -0.04497332833707333 -81.07696183640496 -0.04470800906419754 -81.04770938362927
1477 -0.044968565739691255 -81.12193040214466 -0.04556463100016117 -81.09327401462943
1478 -0.044858960434794426 -81.16678936257945 -0.04668285362422466 -81.13995686825365
1479 -0.04486695379018783 -81.21165631636964 -0.04553707502782345 -81.18549394328147
1480 -0.04478157758712768 -81.25643789395677 -0.042886034585535526 -81.22837997786701
1481 -0.044913831539452075 -81.30135172549622 -0.04520010128617287 -81.27358007915318
1482 -0.044877190887928006 -81.34622891638415 -0.0428205693140626 -81.31640064846724
1483 -0.04500413611531258 -81.39123305249946 -0.04360635094344616 -81.36000699941069
1484 -0.04505765438079834 -81.43629070688026 -0.04515295997262001 -81.40515995938331
1485 -0.045038810931146145 -81.4813295178114 -0.045334708876907825 -81.45049466826022
1486 -0.04505941215902567 -81.52638892997042 -0.04658797290176153 -81.49708264116198
1487 -0.04491272885352373 -81.57130165882394 -0.043371182307600974 -81.54045382346958
1488 -0.04497563876211643 -81.61627729758605 -0.04480015393346548 -81.58525397740304
1489 -0.04500660747289657 -81.66128390505895 -0.045775188878178594 -81.63102916628122
1490 -0.044965128600597384 -81.70624903365955 -0.04538255967199802 -81.67641172595322
1491 -0.045092190615832806 -81.75134122427538 -0.04278111346065998 -81.71919283941388
1492 -0.04507006108760834 -81.79641128536299 -0.044543982855975627 -81.76373682226985
1493 -0.045151030831038955 -81.84156231619403 -0.04657905399799347 -81.81031587626784
1494 -0.04505128338932991 -81.88661359958336 -0.043813251331448554 -81.85412912759928
1495 -0.04503732435405254 -81.93165092393741 -0.044596613571047786 -81.89872574117032
1496 -0.0450547331944108 -81.97670565713182 -0.04436180684715509 -81.94308754801747
1497 -0.04510170016437769 -82.0218073572962 -0.04549792949110269 -81.98858547750858
1498 -0.04514643680304289 -82.06695379409923 -0.04378279708325863 -82.03236827459183
1499 -0.04515957273542881 -82.11211336683466 -0.04488645438104868 -82.07725472897287
1500 -0.04511880315840244 -82.15723216999307 -0.04536754116415977 -82.12262227013703
1501 -0.04515536464750767 -82.20238753464058 -0.04349235501140356 -82.16611462514844
1502 -0.04520690105855465 -82.24759443569913 -0.04341372586786747 -82.2095283510163
1503 -0.04530622437596321 -82.29290066007509 -0.043343895487487315 -82.25287224650378
1504 -0.04528523553162813 -82.33818589560671 -0.04542560130357742 -82.29829784780736
1505 -0.04523590076714754 -82.38342179637387 -0.04539886675775051 -82.34369671456511
1506 -0.04528800472617149 -82.42870980110004 -0.0454329464584589 -82.38912966102357
1507 -0.04529920723289251 -82.47400900833293 -0.04307484533637762 -82.43220450635995
1508 -0.04529435280710459 -82.51930336114003 -0.04391667172312737 -82.47612117808308
1509 -0.045357919111847875 -82.56466128025188 -0.04466743469238281 -82.52078861277546
1510 -0.04534059707075357 -82.61000187732263 -0.04514104872941971 -82.56592966150488
1511 -0.045375994965434076 -82.65537787228807 -0.04394987802952528 -82.6098795395344
1512 -0.04537883885204792 -82.70075671114012 -0.04524714425206185 -82.65512668378646
1513 -0.04539027214050293 -82.74614698328062 -0.04393810983747244 -82.69906479362393
1514 -0.04543100893497467 -82.7915779922156 -0.0451948868110776 -82.74425968043501
1515 -0.04542820639908314 -82.83700619861467 -0.04613390602171421 -82.79039358645672
1516 -0.045301048271358016 -82.88230724688603 -0.044491905346512796 -82.83488549180323
1517 -0.04533051215112209 -82.92763775903715 -0.046180582232773305 -82.88106607403601
1518 -0.04526211339980364 -82.97289987243695 -0.0459257360547781 -82.9269918100908
1519 -0.04520504418760538 -83.01810491662457 -0.04610322266817093 -82.97309503275896
1520 -0.045205450244247915 -83.06331036686882 -0.04346300512552261 -83.01655803788448
1521 -0.04513179287314415 -83.10844215974197 -0.04930497501045465 -83.06586301289494
1522 -0.04502212256193161 -83.1534642823039 -0.04791509546339512 -83.11377810835833
1523 -0.04484149981290102 -83.1983057821168 -0.043854869343340395 -83.15763297770167
1524 -0.04495009332895279 -83.24325587544575 -0.045730551704764366 -83.20336352940643
1525 -0.044875961355865 -83.28813183680163 -0.04454511497169733 -83.24790864437813
1526 -0.04493503887206316 -83.3330668756737 -0.0460586016997695 -83.2939672460779
1527 -0.044911693595349786 -83.37797856926905 -0.04571764376014471 -83.33968488983804
1528 -0.04485665075480938 -83.42283522002386 -0.04470924064517021 -83.38439413048322
1529 -0.0448746208101511 -83.467709840834 -0.045099358074367046 -83.42949348855758
1530 -0.04488536268472672 -83.51259520351873 -0.0443801324814558 -83.47387362103903
1531 -0.04486517142504454 -83.55746037494377 -0.045295519009232524 -83.51916914004826
1532 -0.04485302921384573 -83.60231340415761 -0.04568909220397473 -83.56485823225223
1533 -0.04481091871857643 -83.6471243228762 -0.045140340365469454 -83.6099985726177
1534 -0.04476774930953979 -83.69189207218574 -0.046109387651085854 -83.65610796026878
1535 -0.04473447315394878 -83.73662654533969 -0.04409121610224247 -83.70019917637103
1536 -0.044755838252604006 -83.78138238359229 -0.04447404835373163 -83.74467322472476
1537 -0.044824599660933016 -83.82620698325321 -0.04522827565670014 -83.78990150038146
1538 -0.044799112156033515 -83.87100609540924 -0.04449691213667393 -83.83439841251814
1539 -0.044796756282448766 -83.9158028516917 -0.045439375936985014 -83.87983778845512
1540 -0.04477663580328226 -83.96057948749498 -0.04432910699397326 -83.92416689544909
1541 -0.04483042899519205 -84.00540991649018 -0.04492589440196752 -83.96909278985106
1542 -0.044852968864142896 -84.05026288535433 -0.046368364430963996 -84.01546115428202
1543 -0.04472099281847477 -84.0949838781728 -0.045822295174002645 -84.06128344945603
1544 -0.04473969377577305 -84.13972357194856 -0.04418706577271223 -84.10547051522875
1545 -0.04471665844321251 -84.18444023039177 -0.045849024690687655 -84.15131953991943
1546 -0.04475138429552317 -84.2291916146873 -0.04452437292784452 -84.19584391284727
1547 -0.04475501757115126 -84.27394663225844 -0.04392094556242228 -84.23976485840969
1548 -0.04475724529474974 -84.31870387755319 -0.0448172377422452 -84.28458209615194
1549 -0.044775637611746785 -84.36347951516494 -0.045989106968045236 -84.33057120311999
1550 -0.04471707865595818 -84.4081965938209 -0.04516225699335337 -84.37573346011334
1551 -0.04469316434115171 -84.45288975816206 -0.042533638328313826 -84.41826709844165
1552 -0.04486908502876759 -84.49775884319082 -0.04504145830869675 -84.46330855675035
1553 -0.04475622717291117 -84.54251507036373 -0.04423908125609159 -84.50754763800644
1554 -0.044811630994081496 -84.58732670135781 -0.045279092900454995 -84.5528267309069
1555 -0.04475811049342156 -84.63208481185123 -0.04476874433457852 -84.59759547524148
1556 -0.04481571316719055 -84.67690052501843 -0.04644151218235493 -84.64403698742383
1557 -0.044808075204491614 -84.72170860022291 -0.04854038413614035 -84.69257737155998
1558 -0.04464787356555462 -84.76635647378846 -0.04558041580021381 -84.7381577873602
1559 -0.04452995415776968 -84.81088642794623 -0.04425154477357864 -84.78240933213377
1560 -0.04456805866211653 -84.85545448660835 -0.04329153224825859 -84.82570086438203
1561 -0.04465000871568918 -84.90010449532404 -0.0447063285857439 -84.87040719296778
1562 -0.04471381288021803 -84.94481830820426 -0.04374764543026686 -84.91415483839805
1563 -0.04494598750025034 -84.98976429570452 -0.04633927959948778 -84.96049411799754
1564 -0.0446763888001442 -85.03444068450466 -0.04483505394309759 -85.00532917194064
1565 -0.044626296125352384 -85.07906698063002 -0.045811605639755726 -85.0511407775804
1566 -0.04528329279273748 -85.12435027342275 -0.052225363254547116 -85.10336614083495
1567 -0.04424435514956713 -85.16859462857232 -0.041782063990831377 -85.14514820482579
1568 -0.044388597458601 -85.21298322603093 -0.04392746426165104 -85.18907566908744
1569 -0.04446980394423008 -85.25745302997515 -0.0436063488945365 -85.23268201798199
1570 -0.044479454308748244 -85.3019324842839 -0.04398934729397297 -85.27667136527596
1571 -0.044523234106600286 -85.3464557183905 -0.045526562444865706 -85.32219792772082
1572 -0.04445662535727024 -85.39091234374777 -0.043906986527144906 -85.36610491424797
1573 -0.044602451287209986 -85.43551479503498 -0.04456389714032412 -85.41066881138829
1574 -0.044577481038868425 -85.48009227607385 -0.04500486385077238 -85.45567367523907
1575 -0.04451872371137142 -85.52461099978522 -0.044951988570392135 -85.50062566380946
1576 -0.0445683354511857 -85.56917933523641 -0.0431929113343358 -85.54381857514379
1577 -0.044672869332134726 -85.61385220456854 -0.045190641283988954 -85.58900921642778
1578 -0.044678139872848986 -85.65853034444139 -0.04502851571887732 -85.63403773214667
1579 -0.04462633654475212 -85.70315668098614 -0.044537142291665076 -85.67857487443833
1580 -0.0446432925760746 -85.74779997356221 -0.043169773556292056 -85.72174464799461
1581 -0.04468492474406958 -85.79248489830628 -0.04569204617291689 -85.76743669416753
1582 -0.04468841813504696 -85.83717331644134 -0.044389581121504304 -85.81182627528904
1583 -0.044728975370526315 -85.88190229181187 -0.04598908089101315 -85.85781535618005
1584 -0.044614851288497445 -85.92651714310037 -0.04551146123558283 -85.90332681741563
1585 -0.04463780540972948 -85.9711549485101 -0.04491727389395237 -85.94824409130959
1586 -0.044621043279767035 -86.01577599178987 -0.044331960193812844 -85.9925760515034
1587 -0.044644270837306974 -86.06042026262718 -0.045374098047614095 -86.03795014955102
1588 -0.044673196598887445 -86.10509345922607 -0.04520901422947645 -86.0831591637805
1589 -0.04459214154630899 -86.14968560077237 -0.04481513779610395 -86.1279743015766
1590 -0.044639420509338376 -86.19432502128171 -0.045789900794625284 -86.17376420237123
1591 -0.0445907685905695 -86.23891578987228 -0.04523956123739481 -86.21900376360863
1592 -0.04457428138703108 -86.28349007125931 -0.04489289633929729 -86.26389665994792
1593 -0.04452184811234474 -86.32801191937165 -0.04503120314329863 -86.30892786309121
1594 -0.04457178097218275 -86.37258370034382 -0.04517187252640724 -86.35409973561762
1595 -0.04452386274933815 -86.41710756309317 -0.04468443691730499 -86.39878417253493
1596 -0.044533726386725904 -86.4616412894799 -0.04507126193493605 -86.44385543446987
1597 -0.04451549220830202 -86.5061567816882 -0.04416554812341929 -86.48802098259328
1598 -0.04457864165306091 -86.55073542334127 -0.04451792947947979 -86.53253891207277
1599 -0.04457706827670336 -86.59531249161797 -0.04457807596772909 -86.5771169880405
1600 -0.04457651600241661 -86.6398890076204 -0.0438122970983386 -86.62092928513884
1601 -0.04466716330498457 -86.68455617092538 -0.04601650182157755 -86.66694578696043
1602 -0.04464630503207445 -86.72920247595745 -0.04312265645712614 -86.71006844341755
1603 -0.0447167731821537 -86.77391924913961 -0.04331818222999573 -86.75338662564755
1604 -0.044813428074121475 -86.81873267721373 -0.046138574555516246 -86.79952520020306
1605 -0.04481160193681717 -86.86354427915055 -0.04632893819361925 -86.84585413839669
1606 -0.044681102782487866 -86.90822538193304 -0.045718472078442575 -86.89157261047514
1607 -0.044639489986002444 -86.95286487191903 -0.04341986645013094 -86.93499247692527
1608 -0.044723523408174516 -86.99758839532721 -0.04594854265451431 -86.98094101957979
1609 -0.04462812803685665 -87.04221652336408 -0.0450264573097229 -87.0259674768895
1610 -0.04459778554737568 -87.08681430891146 -0.04392304737120867 -87.06989052426071
1611 -0.044630593806505206 -87.13144490271796 -0.04764699228107929 -87.11753751654179
1612 -0.044565383531153205 -87.17601028624911 -0.04425665624439716 -87.16179417278619
1613 -0.04460137281566858 -87.22061165906477 -0.04490562863647938 -87.20669980142267
1614 -0.044590743444859984 -87.26520240250963 -0.044581100903451444 -87.25128090232613
1615 -0.04461969956755638 -87.30982210207719 -0.04460573364049196 -87.29588663596662
1616 -0.04470433034002781 -87.35452643241722 -0.04364504180848598 -87.33953167777511
1617 -0.04470191076397896 -87.39922834318119 -0.04449243862181902 -87.38402411639693
1618 -0.044692079164087774 -87.44392042234529 -0.04486318938434124 -87.42888730578127
1619 -0.044707382656633855 -87.48862780500193 -0.04473565109074116 -87.47362295687202
1620 -0.04472809787839651 -87.53335590288032 -0.04521012473851442 -87.51883308161054
1621 -0.04470117390155792 -87.57805707678187 -0.04487200807780027 -87.56370508968834
1622 -0.044671312533319 -87.6227283893152 -0.04531897660344839 -87.6090240662918
1623 -0.04463459625840187 -87.6673629855736 -0.0446535762399435 -87.65367764253173
1624 -0.04461506139487028 -87.71197804696847 -0.04497651923447847 -87.69865416176621
1625 -0.04466093648225069 -87.75663898345071 -0.04331166911870241 -87.74196583088492
1626 -0.044676773250103 -87.80131575670082 -0.04503513090312481 -87.78700096178805
1627 -0.04473405722528696 -87.8460498139261 -0.044795109145343306 -87.8317960709334
1628 -0.0447318896651268 -87.89078170359123 -0.044270679354667664 -87.87606675028806
1629 -0.04477838464081287 -87.93556008823204 -0.044436291046440604 -87.9205030413345
1630 -0.04480795431882143 -87.98036804255086 -0.04353956114500761 -87.96404260247951
1631 -0.04496017135679722 -88.02532821390766 -0.04846975617110729 -88.01251235865061
1632 -0.044637504033744335 -88.0699657179414 -0.04499282632023096 -88.05750518497084
1633 -0.04467199835926294 -88.11463771630066 -0.04407938160002232 -88.10158456657086
1634 -0.04469088278710842 -88.15932859908777 -0.04491324368864298 -88.1464978102595
1635 -0.04473329819738865 -88.20406189728516 -0.04532921463251114 -88.19182702489202
1636 -0.04468626882880926 -88.24874816611397 -0.044397725351154806 -88.23622475024318
1637 -0.044711302034556866 -88.29345946814853 -0.04547187238931656 -88.2816966226325
1638 -0.044659963250160216 -88.33811943139868 -0.04403205551207066 -88.32572867814457
1639 -0.04475774653255939 -88.38287717793123 -0.043542838841676715 -88.36927151698625
1640 -0.044784891232848165 -88.42766206916409 -0.04357753414660692 -88.41284905113285
1641 -0.04485239218920469 -88.47251446135328 -0.04512841422110796 -88.45797746535396
1642 -0.0448144681751728 -88.51732892952846 -0.04596068821847439 -88.50393815357243
1643 -0.04474229458719492 -88.56207122411566 -0.04997800160199404 -88.55391615517443
1644 -0.04456334039568901 -88.60663456451134 -0.044108913652598856 -88.59802506882703
1645 -0.044631841219961645 -88.6512664057313 -0.04664528612047434 -88.64467035494751
1646 -0.04449398517608642 -88.6957603909074 -0.04353990126401186 -88.68821025621152
1647 -0.044561964459717274 -88.74032235536711 -0.04511111006140709 -88.73332136627293
1648 -0.04455611184239387 -88.78487846720951 -0.044768829457461835 -88.7780901957304
1649 -0.04454934746026993 -88.82942781466978 -0.044524835981428625 -88.82261503171183
1650 -0.044560986943542956 -88.87398880161332 -0.04453159626573324 -88.86714662797756
1651 -0.04458288364112377 -88.91857168525445 -0.04569531530141831 -88.91284194327898
1652 -0.044517161697149275 -88.96308884695159 -0.04608624558895826 -88.95892818886793
1653 -0.04442229066044092 -89.00751113761203 -0.04752594735473394 -89.00645413622266
1654 -0.04437804017215967 -89.05188917778419 -0.0446114445105195 -89.05106558073318
1655 -0.04435513485223055 -89.09624431263641 -0.04375232253223658 -89.09481790326542
1656 -0.044501838833093645 -89.14074615146951 -0.045815422758460046 -89.14063332602389
1657 -0.04438178930431604 -89.18512794077382 -0.044777092337608335 -89.1854104183615
1658 -0.04435870572924614 -89.22948664650308 -0.04381542094051838 -89.22922583930202
1659 -0.04445983543992042 -89.273946481943 -0.04355570562183857 -89.27278154492386
1660 -0.0444934019818902 -89.3184398839249 -0.043796788156032565 -89.31657833307989
1661 -0.04453285932540894 -89.36297274325031 -0.04444917030632496 -89.36102750338621
1662 -0.04455852787941694 -89.40753127112973 -0.04443080425262451 -89.40545830763884
1663 -0.04458796940743923 -89.45211924053717 -0.045578036457300186 -89.45103634409614
1664 -0.04458415787667036 -89.49670339841384 -0.0432806458324194 -89.49431698992856
1665 -0.044664596952497956 -89.54136799536634 -0.04442386981099844 -89.53874085973956
1666 -0.04464284349232912 -89.58601083885867 -0.04304074514657259 -89.58178160488613
1667 -0.0447554400190711 -89.63076627887774 -0.04304191991686821 -89.624823524803
1668 -0.044974523782730105 -89.67574080266047 -0.043258515931665895 -89.66808204073467
1669 -0.0448826527222991 -89.72062345538276 -0.04381113499403 -89.7118931757287
1670 -0.04493278209120035 -89.76555623747396 -0.046000261791050434 -89.75789343751975
1671 -0.04491242431104183 -89.810468661785 -0.0459692757576704 -89.80386271327743
1672 -0.0449232067912817 -89.85539186857628 -0.04473492093384266 -89.84859763421127
1673 -0.044825101271271706 -89.90021696984755 -0.047750748693943024 -89.89634838290522
1674 -0.04473070967942476 -89.94494767952698 -0.04466202892363071 -89.94101041182884
1675 -0.04474920406937599 -89.98969688359635 -0.0441784530878067 -89.98518886491665
1676 -0.044741120748221876 -90.03443800434458 -0.04410805683583021 -90.02929692175248
1677 -0.044863158650696275 -90.07930116299528 -0.04479411896318197 -90.07409104071566
1678 -0.04473163280636072 -90.12403279580164 -0.0457704983651638 -90.11986153908082
1679 -0.044784357957541945 -90.16881715375918 -0.04700614605098963 -90.1668676851318
1680 -0.04469129499047995 -90.21350844874966 -0.04447849504649639 -90.2113461801783
1681 -0.0447123471647501 -90.25822079591441 -0.04390027094632387 -90.25524645112462
1682 -0.044734624214470387 -90.30295542012888 -0.04684675671160221 -90.30209320783622
1683 -0.04462652653455734 -90.34758194666344 -0.04421831946820021 -90.34631152730442
1684 -0.04469099249690771 -90.39227293916035 -0.04346576016396284 -90.38977728746839
1685 -0.04475151803344488 -90.4370244571938 -0.043863885849714276 -90.43364117331811
1686 -0.044799396954476836 -90.48182385414827 -0.04533034078776836 -90.47897151410588
1687 -0.044776412285864355 -90.52660026643414 -0.045207663998007776 -90.52417917810389
1688 -0.044734534434974195 -90.57133480086912 -0.04538093823939562 -90.56956011634328
1689 -0.0447480782866478 -90.61608287915577 -0.04628744125366211 -90.61584755759695
1690 -0.044645323790609835 -90.66072820294637 -0.04387157242745161 -90.6597191300244
1691 -0.044690326973795894 -90.70541852992017 -0.04580011293292045 -90.70551924295732
1692 -0.0446628388017416 -90.75008136872191 -0.04353183060884476 -90.74905107356616
1693 -0.04465662632137537 -90.79473799504328 -0.045775561779737475 -90.7948266353459
1694 -0.044607185386121274 -90.8393451804294 -0.04207564871758222 -90.83690228406348
1695 -0.044800744578242305 -90.88414592500764 -0.047569877468049526 -90.88447216153153
1696 -0.044696446508169174 -90.92884237151581 -0.043220254220068456 -90.92769241575161
1697 -0.04492815863341093 -90.97377053014922 -0.04259930625557899 -90.97029172200719
1698 -0.044890892878174785 -91.0186614230274 -0.04243146199733019 -91.01272318400451
1699 -0.04495983961969614 -91.06362126264709 -0.04503559861332178 -91.05775878261784
1700 -0.04490292500704527 -91.10852418765414 -0.04167510699480772 -91.09943388961264
1701 -0.04513934161514044 -91.15366352926928 -0.04671587124466896 -91.14614976085731
1702 -0.04506878647953272 -91.19873231574881 -0.04568704143166542 -91.19183680228898
1703 -0.04499657303094864 -91.24372888877976 -0.04492097590118647 -91.23675777819017
1704 -0.045017866604030135 -91.28874675538378 -0.04545258954167366 -91.28221036773184
1705 -0.044993567280471325 -91.33374032266426 -0.045170211046934125 -91.32738057877877
1706 -0.04496030751615763 -91.37870063018042 -0.04514838363975286 -91.37252896241853
1707 -0.0449767529964447 -91.42367738317687 -0.04509682897478342 -91.4176257913933
1708 -0.04491085764020682 -91.46858824081707 -0.04427579659968615 -91.461901587993
1709 -0.044951049238443376 -91.51353929005552 -0.04416184611618519 -91.50606343410918
1710 -0.04507730640470982 -91.55861659646023 -0.04574211165308952 -91.55180554576226
1711 -0.04499161895364523 -91.60360821541387 -0.04630237873643637 -91.5981079244987
1712 -0.04492586851119995 -91.64853408392507 -0.04414686299860478 -91.64225478749731
1713 -0.04490168448537588 -91.69343576841045 -0.04475427120923996 -91.68700905870655
1714 -0.04496144168078899 -91.73839721009124 -0.04672918561846018 -91.73373824432501
1715 -0.04488723017275333 -91.78328444026398 -0.04565882012248039 -91.7793970644475
1716 -0.04482891596853733 -91.82811335623252 -0.04512353278696537 -91.82452059723445
1717 -0.044840182736516 -91.87295353896904 -0.04489377178251743 -91.86941436901697
1718 -0.044789241068065165 -91.9177427800371 -0.04522063359618187 -91.91463500261315
1719 -0.04483472742140293 -91.9625775074585 -0.044633489288389686 -91.95926849190154
1720 -0.04488567188382149 -92.00746317934232 -0.04562455620616675 -92.0048930481077
1721 -0.044611170701682565 -92.05207435004401 -0.0465011652559042 -92.05139421336361
1722 -0.044644968770444396 -92.09671931881445 -0.044586946815252305 -92.09598116017887
1723 -0.04464606307446957 -92.14136538188892 -0.044619559310376644 -92.14060071948924
1724 -0.044673355668783186 -92.1860387375577 -0.04464886859059334 -92.18524958807984
1725 -0.044716844148933885 -92.23075558170663 -0.044643770717084405 -92.22989335879693
1726 -0.044714155979454516 -92.27546973768608 -0.04482296109199524 -92.27471631988892
1727 -0.04470630083233118 -92.32017603851841 -0.04383245464414358 -92.31854877453307
1728 -0.044763636961579326 -92.36493967547999 -0.04515181761234999 -92.36370059214542
1729 -0.044800457544624805 -92.40974013302461 -0.044961579889059064 -92.40866217203448
1730 -0.044797864742577076 -92.45453799776719 -0.04446987770497799 -92.45313204973947
1731 -0.04481005128473044 -92.49934804905192 -0.04441170152276754 -92.49754375126223
1732 -0.04479397088289261 -92.54414201993481 -0.044025329314172267 -92.5415690805764
1733 -0.04486563112586737 -92.58900765106068 -0.04365739729255438 -92.58522647786894
1734 -0.04491776917129755 -92.63392542023198 -0.04441320151090622 -92.62963967937985
1735 -0.044978839717805384 -92.67890425994977 -0.04389118701219559 -92.67353086639204
1736 -0.04502817429602146 -92.7239324342458 -0.044664619117975236 -92.71819548551002
1737 -0.044998954981565475 -92.76893138922736 -0.0454132555052638 -92.76360874101529
1738 -0.04497870728373528 -92.8139100965111 -0.04533079620450735 -92.8089395372198
1739 -0.04507382307201624 -92.85898391958311 -0.04452544003725052 -92.85346497725705
1740 -0.04499519132077694 -92.90397911090389 -0.04583292808383703 -92.89929790534089
1741 -0.04490326084196568 -92.94888237174585 -0.044212914630770685 -92.94351081997166
1742 -0.044991163164377214 -92.99387353491024 -0.044753951206803325 -92.98826477117846
1743 -0.04507612511515617 -93.0389496600254 -0.04583515785634518 -93.03409992903481
1744 -0.04489562027156353 -93.08384528029696 -0.04295911081135273 -93.07705903984616
1745 -0.04505568891763687 -93.1289009692146 -0.04562979675829411 -93.12268883660445
1746 -0.045009956881403926 -93.173910926096 -0.044631857238709924 -93.16732069384317
1747 -0.045031668804585936 -93.21894259490058 -0.04529690854251385 -93.21261760238568
1748 -0.04499032516032457 -93.26393292006091 -0.045582928135991095 -93.25820053052166
1749 -0.044977858662605286 -93.30891077872352 -0.04516358692198992 -93.30336411744365
1750 -0.044934716634452344 -93.35384549535797 -0.04508865512907505 -93.34845277257273
1751 -0.04497984722256661 -93.39882534258054 -0.04579840935766697 -93.3942511819304
1752 -0.044918378442525865 -93.44374372102307 -0.0447486337274313 -93.43899981565784
1753 -0.04491688348352909 -93.48866060450659 -0.04405421745032072 -93.48305403310816
1754 -0.04491650480777025 -93.53357710931436 -0.04498547576367855 -93.52803950887184
1755 -0.044947495125234126 -93.5785246044396 -0.04440444130450487 -93.57244395017635
1756 -0.04507137201726437 -93.62359597645685 -0.039289170503616334 -93.61173312067997
1757 -0.04518207646906376 -93.66877805292592 -0.0450104184448719 -93.65674353912485
1758 -0.04515087939798832 -93.71392893232391 -0.045060896500945094 -93.70180443562579
1759 -0.04514554776251316 -93.75907448008643 -0.044944975152611734 -93.7467494107784
1760 -0.0451519500464201 -93.80422643013284 -0.04523782432079315 -93.7919872350992
1761 -0.04512201230973005 -93.84934844244258 -0.04557697847485542 -93.83756421357405
1762 -0.045143501833081245 -93.89449194427566 -0.042987698875367644 -93.88055191244942
1763 -0.04519357103854418 -93.9396855153142 -0.04652402177453041 -93.92707593422395
1764 -0.04513910487294197 -93.98482462018714 -0.04471929632127285 -93.97179523054523
1765 -0.04517192505300045 -94.02999654524014 -0.0444257827475667 -94.01622101329279
1766 -0.045152677595615386 -94.07514922283575 -0.04490140471607447 -94.06112241800886
1767 -0.045158037543296815 -94.12030726037905 -0.04510859027504921 -94.10623100828391
1768 -0.04514884762465954 -94.16545610800371 -0.04567000567913056 -94.15190101396304
1769 -0.04510764554142952 -94.21056375354515 -0.04535532593727112 -94.1972563399003
1770 -0.04510914757847786 -94.25567290112362 -0.04532028865069151 -94.24257662855099
1771 -0.045070978812873363 -94.30074387993649 -0.0461833193898201 -94.28875994794082
1772 -0.04499314408749342 -94.34573702402399 -0.04580402784049511 -94.33456397578131
1773 -0.04498246219009161 -94.39071948621408 -0.04554924108088017 -94.38011321686218
1774 -0.04490279387682676 -94.43562228009091 -0.04640465471893549 -94.42651787158113
1775 -0.04495118372142315 -94.48057346381233 -0.04142434019595385 -94.46794221177709
1776 -0.04505718387663364 -94.52563064768897 -0.04561531990766525 -94.51355753168475
1777 -0.04500821810215712 -94.57063886579112 -0.04514473248273134 -94.55870226416748
1778 -0.04497351665049791 -94.61561238244163 -0.04630822315812111 -94.6050104873256
1779 -0.04492749813944101 -94.66053988058107 -0.04576525390148163 -94.65077574122708
1780 -0.044928895123302934 -94.70546877570438 -0.04414802175015211 -94.69492376297723
1781 -0.04490220807492733 -94.7503709837793 -0.04500808529555798 -94.73993184827279
1782 -0.04494587872177362 -94.79531686250108 -0.04504633080214262 -94.78497817907493
1783 -0.04496695213019848 -94.84028381463128 -0.044152574799954894 -94.82913075387488
1784 -0.04494642410427332 -94.88523023873555 -0.043825932592153546 -94.87295668646703
1785 -0.044999684952199456 -94.93022992368775 -0.04463178925216198 -94.9175884757192
1786 -0.04500250350683928 -94.97523242719458 -0.044825177639722824 -94.96241365335892
1787 -0.0449786189943552 -95.02021104618893 -0.04677625000476837 -95.00918990336369
1788 -0.044813127256929874 -95.06502417344586 -0.04375736527144909 -95.05294726863514
1789 -0.04496492743492127 -95.10998910088078 -0.04511002600193024 -95.09805729463707
1790 -0.04491089507937431 -95.15489999596015 -0.04620472639799118 -95.14426202103506
1791 -0.04485953226685524 -95.199759528227 -0.044415715336799624 -95.18867773637186
1792 -0.04489112552255392 -95.24465065374956 -0.043689535744488237 -95.23236727211635
1793 -0.044972456991672516 -95.28962311074123 -0.04608202017843723 -95.27844929229478
1794 -0.04485510922968387 -95.33447821997092 -0.046551575884222984 -95.325000868179
1795 -0.044858401827514174 -95.37933662179843 -0.0439310884103179 -95.36893195658932
1796 -0.04484890140593052 -95.42418552320436 -0.04465721435844898 -95.41358917094777
1797 -0.044902678579092026 -95.46908820178345 -0.04414477106183767 -95.45773394200961
1798 -0.04491750374436378 -95.51400570552781 -0.04429633263498545 -95.5020302746446
1799 -0.04498652350157499 -95.55899222902939 -0.04418941494077444 -95.54621968958537
1800 -0.044995342008769514 -95.60398757103816 -0.04491532873362303 -95.591135018319
1801 -0.04499068334698677 -95.64897825438514 -0.04469205960631371 -95.63582707792531
1802 -0.04521564599126578 -95.6941939003764 -0.049673786573112014 -95.68550086449842
1803 -0.04491228498518467 -95.73910618536159 -0.04669217597693205 -95.73219304047535
1804 -0.04471089020371437 -95.78381707556531 -0.04496809262782335 -95.77716113310318
1805 -0.04470911454409361 -95.8285261901094 -0.04510871954262256 -95.8222698526458
1806 -0.044688595458865166 -95.87321478556827 -0.045270932279527186 -95.86754078492532
1807 -0.04468855690211058 -95.91790334247038 -0.04465670734643936 -95.91219749227176
1808 -0.044724016264081 -95.96262735873447 -0.044377073831856254 -95.95657456610361
1809 -0.04467258360236883 -96.00729994233683 -0.04180787447839975 -95.998382440582
1810 -0.04483270663768053 -96.0521326489745 -0.04527963697910309 -96.04366207756111
1811 -0.04486443419009447 -96.0969970831646 -0.04485822468996048 -96.08852030225107
1812 -0.044816472381353376 -96.14181355554595 -0.0441625090315938 -96.13268281128266
1813 -0.04485986102372408 -96.18667341656968 -0.044892876595258716 -96.17757568787792
1814 -0.04490799997001886 -96.2315814165397 -0.045461963303387164 -96.2230376511813
1815 -0.044902924448251724 -96.27648434098795 -0.04552969075739384 -96.26856734193869
1816 -0.044844881445169446 -96.32132922243312 -0.044711260683834554 -96.31327860262253
1817 -0.04485078174620867 -96.36618000417933 -0.04433056805282831 -96.35760917067536
1818 -0.04487342275679111 -96.41105342693612 -0.045025617070496085 -96.40263478774585
1819 -0.044862715527415276 -96.45591614246354 -0.04301812294870615 -96.44565291069456
1820 -0.044965886324644086 -96.50088202878818 -0.0447677031159401 -96.4904206138105
1821 -0.04496789537370205 -96.54584992416189 -0.044878342375159266 -96.53529895618566
1822 -0.04498076755553484 -96.59083069171741 -0.044260109402239324 -96.5795590655879
1823 -0.044969204999506476 -96.63579989671692 -0.0447621351107955 -96.6243212006987
1824 -0.04499646350741386 -96.68079636022433 -0.04446984138339758 -96.6687910420821
1825 -0.045123912021517755 -96.72592027224586 -0.047110564447939395 -96.71590160653004
1826 -0.04489543717354536 -96.77081570941941 -0.042610695771873 -96.75851230230191
1827 -0.04502841606736183 -96.81584412548678 -0.04536624122411013 -96.80387854352603
1828 -0.04502918478101492 -96.86087331026779 -0.04479668997228146 -96.84867523349831
1829 -0.04501631110906601 -96.90588962137686 -0.045127405971288684 -96.8938026394696
1830 -0.04499598313122988 -96.95088560450809 -0.0448467418551445 -96.93864938132474
1831 -0.04499569162726402 -96.99588129613535 -0.04481614083051681 -96.98346552215526
1832 -0.04499047603458166 -97.04087177216994 -0.045017984509468076 -97.02848350666473
1833 -0.04502048660069704 -97.08589225877063 -0.0452785886824131 -97.07376209534713
1834 -0.044980601966381074 -97.13087286073701 -0.04468829780817032 -97.1184503931553
1835 -0.04498036727309227 -97.17585322801011 -0.04525409322232008 -97.16370448637763
1836 -0.04497044961899519 -97.22082367762911 -0.04490578807890415 -97.20861027445653
1837 -0.04498024862259627 -97.2658039262517 -0.04441529493778944 -97.25302556939432
1838 -0.045035652816295624 -97.310839579068 -0.04362950176000595 -97.29665507115433
1839 -0.045048405230045316 -97.35588798429805 -0.04550910275429487 -97.34216417390863
1840 -0.04503223914653063 -97.40092022344459 -0.044323147274553776 -97.38648732118318
1841 -0.04501109104603529 -97.44593131449062 -0.04572113696485758 -97.43220845814804
1842 -0.04500106442719698 -97.49093237891782 -0.04441063329577446 -97.47661909144381
1843 -0.04505019038915634 -97.53598256930698 -0.043835416436195374 -97.52045450788
1844 -0.045043745636940004 -97.58102631494393 -0.046249241940677165 -97.56670374982068
1845 -0.04501139894127846 -97.62603771388521 -0.044741530902683735 -97.61144528072336
1846 -0.044992506690323356 -97.67103022057553 -0.04617397300899029 -97.65761925373235
1847 -0.04492135364562273 -97.71595157422115 -0.04559003468602896 -97.70320928841838
1848 -0.04493551291525364 -97.76088708713641 -0.04415449406951666 -97.7473637824879
1849 -0.044884789548814294 -97.80577187668523 -0.04558142796158791 -97.79294521044949
1850 -0.044900644943118094 -97.85067252162834 -0.044822752475738525 -97.83776796292523
1851 -0.044937449134886266 -97.89560997076323 -0.04406817704439163 -97.88183613996962
1852 -0.044941510632634164 -97.94055148139587 -0.04496932383626699 -97.92680546380589
1853 -0.044888207130134104 -97.985439688526 -0.045897554233670236 -97.97270301803957
1854 -0.04491489455103874 -98.03035458307704 -0.04426692873239517 -98.01696994677197
1855 -0.04490302111953497 -98.07525760419658 -0.0451495423913002 -98.06211948916327
1856 -0.04489622656255961 -98.12015383075914 -0.04542305301874876 -98.10754254218202
1857 -0.04484554994851351 -98.16499938070766 -0.045475559495389464 -98.1530181016774
1858 -0.04483014233410358 -98.20982952304176 -0.04399009589105844 -98.19700819756846
1859 -0.044972496666014196 -98.25480201970778 -0.04648169651627541 -98.24348989408475
1860 -0.04485167134553194 -98.29965369105331 -0.04429608415812254 -98.28778597824287
1861 -0.044934979639947414 -98.34458867069326 -0.04604736343026161 -98.33383334167313
1862 -0.044898522458970545 -98.38948719315222 -0.047872025333344934 -98.38170536700648
1863 -0.04477002564817667 -98.4342572188004 -0.04265264105051756 -98.424358008057
1864 -0.04474359843879938 -98.4790008172392 -0.04567605014890432 -98.4700340582059
1865 -0.044758875481784345 -98.52375969272099 -0.04533816911280155 -98.5153722273187
1866 -0.04480224307626486 -98.56856193579725 -0.044980243779718876 -98.56035247109841
1867 -0.0447367213666439 -98.6132986571639 -0.04359078835695982 -98.60394325945538
1868 -0.044805066846311095 -98.6581037240102 -0.04459044653922319 -98.6485337059946
1869 -0.044788104481995106 -98.7028918284922 -0.044702397845685485 -98.69323610384028
1870 -0.044791705720126626 -98.74768353421233 -0.04382021334022283 -98.7370563171805
1871 -0.044851497560739514 -98.79253503177307 -0.044714616239070894 -98.78177093341958
1872 -0.04486082959920168 -98.83739586137227 -0.04459492303431034 -98.82636585645389
1873 -0.04489237070083618 -98.88228823207311 -0.04423898234963417 -98.87060483880353
1874 -0.04488965347409248 -98.9271778855472 -0.04593353569507599 -98.9165383744986
1875 -0.044848155416548255 -98.97202604096374 -0.04457559064030647 -98.9611139651389
1876 -0.045125600323081015 -99.01715164128682 -0.04837774820625782 -99.00949171334517
1877 -0.04477872550487518 -99.06193036679169 -0.0441292118281126 -99.05362092517328
1878 -0.04480303376913071 -99.10673340056081 -0.044613315165042876 -99.09823424033831
1879 -0.044768450781702995 -99.15150185134252 -0.04460564814507961 -99.1428398884834
1880 -0.044782488606870174 -99.19628433994939 -0.044776825793087484 -99.18761671427649
1881 -0.04481443092226982 -99.24109877087166 -0.04518210999667645 -99.23279882427316
1882 -0.044748016819357875 -99.28584678769101 -0.044455974362790585 -99.27725479863595
1883 -0.04486590269953013 -99.33071269039054 -0.04337444324046373 -99.32062924187642
1884 -0.04486491344869137 -99.37557760383923 -0.04511520583182573 -99.36574444770824
1885 -0.04484093151986599 -99.4204185353591 -0.04497210886329413 -99.41071655657153
1886 -0.04490892719477415 -99.46532746255387 -0.04580793511122465 -99.45652449168276
1887 -0.044805293902754784 -99.51013275645663 -0.04513246919959783 -99.50165696088236
1888 -0.04478277657181025 -99.55491553302843 -0.044784248992800715 -99.54644120987516
1889 -0.04477311670780182 -99.59968864973624 -0.04526228401809931 -99.59170349389325
1890 -0.04476643782109022 -99.64445508755733 -0.04460807666182518 -99.63631157055508
1891 -0.04478116054087877 -99.68923624809821 -0.04408193752169609 -99.68039350807678
1892 -0.04480308908969164 -99.73403933718791 -0.04502060394734144 -99.72541411202411
1893 -0.04482119623571634 -99.77886053342363 -0.044618668220937255 -99.77003278024505
1894 -0.04483759142458439 -99.8236981248482 -0.04490340743213892 -99.81493618767719
1895 -0.04479431994259357 -99.8684924447908 -0.04328594971448183 -99.85822213739168
1896 -0.04496744740754366 -99.91345989219835 -0.04281151797622442 -99.9010336553679
1897 -0.04494091272354126 -99.9584008049219 -0.04665441494435072 -99.94768807031225
1898 -0.044876470044255254 -100.00327727496615 -0.04582236856222153 -99.99351043887448
1899 -0.04482051897794008 -100.0480977939441 -0.044495234824717046 -100.0380056736992
1900 -0.04488869924098253 -100.09298649318508 -0.04471804294735193 -100.08272371664656
1901 -0.04486770574003458 -100.13785419892511 -0.044752946496009825 -100.12747666314256
1902 -0.044866705872118474 -100.18272090479724 -0.04492586012929678 -100.17240252327186
1903 -0.04494227394461632 -100.22766317874185 -0.046115615777671336 -100.21851813904952
1904 -0.04477586839348078 -100.27243904713534 -0.046273730136454104 -100.26479186918597
1905 -0.04473390709608793 -100.31717295423142 -0.04566717408597469 -100.31045904327195
1906 -0.04473163690418005 -100.3619045911356 -0.04428330101072788 -100.35474234428267
1907 -0.04472750667482615 -100.40663209781043 -0.04442564286291599 -100.39916798714559
1908 -0.04479540288448334 -100.45142750069492 -0.04415586870163679 -100.44332385584723
1909 -0.04482459053397179 -100.4962520912289 -0.04492414928972721 -100.48824800513695
1910 -0.04484012890607118 -100.54109222013497 -0.0454521119594574 -100.53370011709642
1911 -0.04482061602175236 -100.58591283615672 -0.044512894749641416 -100.57821301184606
1912 -0.04515313096344471 -100.63106596712016 -0.039127215184271334 -100.61734022703033
1913 -0.04522151183336973 -100.67628747895354 -0.04738349206745625 -100.66472371909778
1914 -0.04492868073284626 -100.72121615968639 -0.04573187604546547 -100.71045559514324
1915 -0.044886719435453415 -100.76610287912185 -0.0446011409163475 -100.75505673605959
1916 -0.04488728102296591 -100.81099016014481 -0.044683382473886014 -100.79974011853348
1917 -0.044887208752334117 -100.85587736889714 -0.04460272919386625 -100.84434284772735
1918 -0.044921068102121355 -100.90079843699927 -0.04568005967885256 -100.8900229074062
1919 -0.04484588354825973 -100.94564432054753 -0.04542628210037947 -100.93544918950658
1920 -0.04485669173300266 -100.99050101228053 -0.04467316940426826 -100.98012235891085
1921 -0.0449281606823206 -101.03542917296285 -0.04688599593937397 -101.02700835485022
1922 -0.04477477464824915 -101.0802039476111 -0.04549346398562193 -101.07250181883585
1923 -0.04478192664682865 -101.12498587425793 -0.04489198513329029 -101.11739380396914
1924 -0.04477764461189508 -101.16976351886983 -0.04395937453955412 -101.16135317850869
1925 -0.04485988859087229 -101.2146234074607 -0.04506559930741787 -101.20641877781611
1926 -0.044816037081182 -101.25943944454188 -0.045140212215483186 -101.2515589900316
1927 -0.04480955097824335 -101.30424899552013 -0.04515448622405529 -101.29671347625565
1928 -0.044837037473917006 -101.34908603299404 -0.04422906283289194 -101.34094253908854
1929 -0.044861463643610475 -101.39394749663765 -0.04592771027237177 -101.38687024936091
1930 -0.04475057777017355 -101.43869807440782 -0.04561350513249636 -101.4324837544934
1931 -0.04475907403975725 -101.48345714844758 -0.044737727753818034 -101.47722148224722
1932 -0.04477408993989229 -101.52823123838748 -0.04615822099149227 -101.5233797032387
1933 -0.04465567674487829 -101.57288691513236 -0.04333994593471289 -101.56671964917342
1934 -0.04479192811995745 -101.61767884325232 -0.044434661604464055 -101.61115431077789
1935 -0.04481507577002049 -101.66249391902234 -0.04143202658742666 -101.65258633736532
1936 -0.0449637271463871 -101.70745764616872 -0.04510309062898159 -101.6976894279943
1937 -0.044967752508819105 -101.75242539867754 -0.0446016987785697 -101.74229112677287
1938 -0.04497897829860449 -101.79740437697615 -0.04437273945659399 -101.78666386622946
1939 -0.044962027482688426 -101.84236640445883 -0.04594948906451464 -101.83261335529397
1940 -0.0449374258518219 -101.88730383031066 -0.04531969130039215 -101.87793304659436
1941 -0.044889096170663834 -101.93219292648132 -0.044621704146265984 -101.92255475074063
1942 -0.044887952506542206 -101.97708087898786 -0.043439376167953014 -101.96599412690858
1943 -0.044952099584043025 -102.0220329785719 -0.04592932164669037 -102.01192344855528
1944 -0.0449435967952013 -102.06697657536711 -0.04387574475258589 -102.05579919330786
1945 -0.044988618418574336 -102.11196519378568 -0.04512354433536529 -102.10092273764323
1946 -0.0450201977044344 -102.15698539149011 -0.044999088533222674 -102.14592182617645
1947 -0.04494879990816116 -102.20193419139827 -0.04600987751036882 -102.19193170368682
1948 -0.04490828141570091 -102.24684247281397 -0.046315602771937844 -102.23824730645876
1949 -0.044848914444446566 -102.29169138725841 -0.04837970193475485 -102.28662700839351
1950 -0.044630132429301736 -102.33632151968771 -0.0433460446074605 -102.32997305300097
1951 -0.04472041111439466 -102.38104193080211 -0.044720782712101934 -102.37469383571307
1952 -0.04474853351712227 -102.42579046431923 -0.04467097148299217 -102.41936480719606
1953 -0.04474551323801279 -102.47053597755725 -0.04471081905066967 -102.46407562624672
1954 -0.044761055149137974 -102.51529703270639 -0.04377344567328691 -102.50784907192
1955 -0.04481267314404249 -102.56010970585042 -0.044052844680845735 -102.55190191660085
1956 -0.04486592132598162 -102.6049756271764 -0.04517966117709875 -102.59708157777796
1957 -0.04486683811992407 -102.64984246529633 -0.04372145868837833 -102.64080303646634
1958 -0.04490181487053633 -102.69474428016687 -0.044843591563403604 -102.68564662802974
1959 -0.04481958486139774 -102.73956386502827 -0.043976612761616705 -102.72962324079135
1960 -0.044848293624818326 -102.7844121586531 -0.04443335812538862 -102.77405659891674
1961 -0.04496606178581715 -102.82937822043891 -0.04441855847835541 -102.8184751573951
1962 -0.044968773424625394 -102.87434699386354 -0.04400603417307138 -102.86248119156816
1963 -0.04504168815910816 -102.91938868202264 -0.04473600219935179 -102.90721719376752
1964 -0.04504263419657946 -102.96443131621922 -0.04524800386279822 -102.95246519763032
1965 -0.0450199231505394 -103.00945123936975 -0.04507892336696386 -102.99754412099728
1966 -0.04496153350919485 -103.05441277287895 -0.045273182913661 -103.04281730391094
1967 -0.04498952087014914 -103.0994022937491 -0.04444985333830118 -103.08726715724924
1968 -0.04501036275178194 -103.14441265650088 -0.04437190517783165 -103.13163906242707
1969 -0.04498401843011379 -103.18939667493099 -0.04447005949914455 -103.17610912192622
1970 -0.04500213842839003 -103.23439881335938 -0.04519527181982994 -103.22130439374605
1971 -0.045051259361207484 -103.27945007272058 -0.04377457685768604 -103.26507897060374
1972 -0.04507147241383791 -103.32452154513442 -0.044251630827784535 -103.30933060143153
1973 -0.04509356375783682 -103.36961510889225 -0.04501426722854376 -103.35434486866006
1974 -0.04514420721679926 -103.41475931610904 -0.04269333034753799 -103.3970381990076
1975 -0.0452130202203989 -103.45997233632944 -0.0456868777051568 -103.44272507671275
1976 -0.04523756485432386 -103.50520990118376 -0.0440926356241107 -103.48681771233686
1977 -0.045284615457057954 -103.55049451664082 -0.04777636285871267 -103.53459407519557
1978 -0.04507463797926903 -103.5955691546201 -0.04583276472985744 -103.58042683992542
1979 -0.04506815802305937 -103.64063731264315 -0.04425249118357897 -103.62467933110901
1980 -0.04504870157688856 -103.68568601422004 -0.0451691173017025 -103.6698484484107
1981 -0.04502529818564653 -103.73071131240569 -0.04614750649780035 -103.71599595490851
1982 -0.04501747023314238 -103.77572878263884 -0.0447102615609765 -103.76070621646949
1983 -0.045027755200862885 -103.8207565378397 -0.0450394794344902 -103.80574569590398
1984 -0.0450151951983571 -103.86577173303806 -0.04466862622648478 -103.85041432213046
1985 -0.04501242972910404 -103.91078416276716 -0.04468233529478312 -103.89509665742524
1986 -0.045009512826800345 -103.95579367559395 -0.04543083626776934 -103.94052749369301
1987 -0.04496337752789259 -104.00075705312184 -0.04433233924210071 -103.98485983293511
1988 -0.04511932209134102 -104.04587637521318 -0.045176835171878336 -104.03003666810699
1989 -0.04506961740553379 -104.09094599261871 -0.04396527986973524 -104.07400194797673
1990 -0.04503867644816637 -104.13598466906689 -0.045525276102125645 -104.11952722407885
1991 -0.04498656541109085 -104.18097123447798 -0.045188232883811 -104.16471545696267
1992 -0.044970308803021906 -104.225941543281 -0.044756400398910046 -104.20947185736158
1993 -0.04498534481972456 -104.27092688810072 -0.04483627546578646 -104.25430813282736
1994 -0.04499758370220661 -104.31592447180293 -0.04456892982125282 -104.29887706264861
1995 -0.0450148168951273 -104.36093928869806 -0.04493017364293337 -104.34380723629155
1996 -0.045013477094471455 -104.40595276579253 -0.045575966313481334 -104.38938320260503
1997 -0.04497839026153087 -104.45093115605407 -0.04475440140813589 -104.43413760401317
1998 -0.0449636397883296 -104.4958947958424 -0.04471479821950197 -104.47885240223268
1999 -0.044984253123402596 -104.5408790489658 -0.04502404965460301 -104.52387645188728
2000 -0.04498554542660713 -104.58586459439242 -0.04491543024778366 -104.56879188213506
