# Supplementary material for: Learning nonequilibrium statistical mechanics and dynamical phase transitions
Source: Nat Commun. 2024 Feb 6;15:1117. doi: 10.1038/s41467-024-45172-8 (PMC10847122; doi:10.1038/s41467-024-45172-8)
Supplement: Supplementary file 4 — Supplementary Data 1 [file 41467_2024_45172_MOESM4_ESM.zip › DPT-main/PlotTemplate/plot_KL_divergence/out/finite_time/SE/L5_D2W32K5_E100BS1k/logs-0.20/log.txt]

1 -0.28190782517194746 -0.28190782517194746 -0.2819157183170319 -0.2819157183170319
2 -0.27784301042556764 -0.5597508355975152 -0.2778282821178436 -0.5597440004348755
3 -0.27392943650484086 -0.833680272102356 -0.27394246906042097 -0.8336864694952965
4 -0.2701756492257118 -1.1038559213280679 -0.27018994390964507 -1.1038764134049415
5 -0.2665585339069366 -1.3704144552350046 -0.2664532706141472 -1.3703296840190886
6 -0.26310570240020753 -1.633520157635212 -0.2631920129060745 -1.6335216969251631
7 -0.25971489399671555 -1.8932350516319276 -0.25984211564064025 -1.8933638125658034
8 -0.25640283823013305 -2.1496378898620607 -0.25641419887542727 -2.1497780114412306
9 -0.2532532349228859 -2.4028911247849467 -0.2531214147806168 -2.4028994262218473
10 -0.2501950994133949 -2.6530862241983417 -0.2502508401870728 -2.65315026640892
11 -0.24718538150191308 -2.900271605700255 -0.2473657712340355 -2.9005160376429555
12 -0.24423681944608688 -3.1445084251463418 -0.24411542266607283 -3.144631460309028
13 -0.24141037091612816 -3.38591879606247 -0.24128669127821922 -3.3859181515872474
14 -0.23863914757966995 -3.62455794364214 -0.2387128010392189 -3.6246309526264664
15 -0.23589258417487144 -3.860450527817011 -0.23582094982266427 -3.860451902449131
16 -0.23319899514317513 -4.093649522960186 -0.23309785425662993 -4.093549756705761
17 -0.2305759944021702 -4.324225517362357 -0.23067469596862794 -4.324224452674389
18 -0.22798168361186982 -4.552207200974227 -0.22802369594573973 -4.552248148620128
19 -0.22543408796191217 -4.777641288936139 -0.22553836032748223 -4.77778650894761
20 -0.22290557399392127 -5.000546862930061 -0.223112353682518 -5.0008988626301285
21 -0.22041192427277564 -5.220958787202837 -0.22022127062082292 -5.221120133250952
22 -0.21802303940057755 -5.438981826603414 -0.21797593757510186 -5.439096070826054
23 -0.21560986563563347 -5.654591692239047 -0.21563382521271707 -5.654729896038771
24 -0.21324572786688806 -5.867837420105936 -0.2136186257004738 -5.868348521739245
25 -0.21087085083127022 -6.078708270937206 -0.2108227454125881 -6.079171267151833
26 -0.2085948258638382 -6.287303096801044 -0.20821887701749803 -6.287390144169331
27 -0.20629876777529715 -6.493601864576341 -0.20627630352973939 -6.49366644769907
28 -0.20403109788894652 -6.6976329624652875 -0.20435373857617378 -6.698020186275244
29 -0.20178321972489358 -6.899416182190181 -0.20195553600788116 -6.899975722283125
30 -0.19957122579216957 -7.09898740798235 -0.19970934614539146 -7.099685068428517
31 -0.19735739082098008 -7.2963447988033305 -0.19688646867871284 -7.29657153710723
32 -0.19520604088902474 -7.491550839692355 -0.1948160156607628 -7.491387552767993
33 -0.19306150078773499 -7.68461234048009 -0.19251457154750823 -7.683902124315501
34 -0.1909387469291687 -7.875551087409258 -0.1919100947678089 -7.8758122190833095
35 -0.1887907788157463 -8.064341866225005 -0.18890013098716735 -8.064712350070478
36 -0.1866860181093216 -8.251027884334327 -0.18636657446622848 -8.251078924536706
37 -0.18458937257528304 -8.43561725690961 -0.18406725749373437 -8.43514618203044
38 -0.1825590565800667 -8.618176313489677 -0.182019205391407 -8.617165387421847
39 -0.18052853345870973 -8.798704846948386 -0.1807783789932728 -8.79794376641512
40 -0.17845248952507972 -8.977157336473466 -0.1780296340584755 -8.975973400473595
41 -0.17645107358694076 -9.153608410060407 -0.17681079357862473 -9.15278419405222
42 -0.1744398981332779 -9.328048308193685 -0.17475069016218187 -9.327534884214401
43 -0.17243373319506644 -9.500482041388752 -0.1717624306678772 -9.499297314882279
44 -0.1704677537083626 -9.670949795097114 -0.16992121636867524 -9.669218531250953
45 -0.16851356625556946 -9.839463361352683 -0.16861398816108703 -9.837832519412041
46 -0.16658493950963021 -10.006048300862313 -0.1663816511631012 -10.004214170575143
47 -0.16465063914656639 -10.17069894000888 -0.16535837724804878 -10.169572547823192
48 -0.1627188079059124 -10.333417747914792 -0.1627257101237774 -10.332298257946968
49 -0.1608076885342598 -10.494225436449051 -0.1599716365337372 -10.492269894480705
50 -0.15891226455569268 -10.653137701004743 -0.15894846767187118 -10.651218362152576
51 -0.1570447601377964 -10.81018246114254 -0.1570127636194229 -10.808231125772
52 -0.15518815889954568 -10.965370620042085 -0.1545003645122051 -10.962731490284206
53 -0.1533806636929512 -11.118751283735037 -0.15372157618403434 -11.11645306646824
54 -0.15152488350868226 -11.270276167243718 -0.15223833471536635 -11.268691401183608
55 -0.14968114197254181 -11.41995730921626 -0.1502125382423401 -11.418903939425947
56 -0.1478819191455841 -11.567839228361844 -0.14803661033511162 -11.566940549761059
57 -0.14609929844737052 -11.713938526809216 -0.1473512604832649 -11.714291810244324
58 -0.14429048597812652 -11.858229012787342 -0.14384572058916092 -11.858137530833485
59 -0.14255513548851012 -12.000784148275853 -0.14253223687410355 -12.000669767707588
60 -0.14086759313941002 -12.141651741415263 -0.13901158720254897 -12.139681354910138
61 -0.13915856704115867 -12.280810308456422 -0.13829655051231385 -12.277977905422452
62 -0.137509261071682 -12.418319569528103 -0.13780102804303168 -12.415778933465484
63 -0.13578716591000556 -12.55410673543811 -0.13595099672675132 -12.551729930192236
64 -0.1340961493551731 -12.688202884793283 -0.13457864746451378 -12.68630857765675
65 -0.13244052678346635 -12.820643411576748 -0.13294288739562035 -12.81925146505237
66 -0.13080395087599755 -12.951447362452745 -0.131671641767025 -12.950923106819394
67 -0.12921293452382088 -13.080660296976566 -0.12844658195972442 -13.079369688779119
68 -0.1276413731276989 -13.208301670104264 -0.12801312208175658 -13.207382810860876
69 -0.12607905715703965 -13.334380727261303 -0.1251562386751175 -13.332539049535994
70 -0.12459429055452347 -13.458975017815826 -0.12633895128965378 -13.458878000825647
71 -0.123007882386446 -13.581982900202272 -0.12284552305936813 -13.581723523885016
72 -0.12149200849235058 -13.703474908694622 -0.12071526162326336 -13.70243878550828
73 -0.12004682309925556 -13.823521731793877 -0.11999835707247257 -13.822437142580752
74 -0.11858033649623394 -13.94210206829011 -0.11738891042768955 -13.93982605300844
75 -0.11718307919800282 -14.059285147488113 -0.11711983047425747 -14.056945883482697
76 -0.11574562191963196 -14.175030769407746 -0.11379957683384419 -14.170745460316542
77 -0.1144244309514761 -14.289455200359223 -0.11410535983741284 -14.284850820153956
78 -0.11299883089959621 -14.402454031258818 -0.11237011440098285 -14.39722093455494
79 -0.11168059259653092 -14.51413462385535 -0.11191358566284179 -14.509134520217781
80 -0.1103049673140049 -14.624439591169354 -0.110941406711936 -14.620075926929717
81 -0.10899462774395943 -14.733434218913313 -0.10981602221727371 -14.72989194914699
82 -0.10769429504871368 -14.841128513962026 -0.10771845951676369 -14.837610408663755
83 -0.10639563091099262 -14.947524144873018 -0.10591451153159141 -14.943524920195346
84 -0.10515249706804752 -15.052676641941066 -0.10487783811986447 -15.048402758315211
85 -0.10396093502640724 -15.156637576967473 -0.1041590254753828 -15.152561783790594
86 -0.10276575535535812 -15.259403332322831 -0.10330151803791524 -15.255863301828509
87 -0.10156342871487141 -15.360966761037703 -0.10199911780655384 -15.357862419635062
88 -0.10041293501853943 -15.461379696056243 -0.10138650611042976 -15.459248925745491
89 -0.09924218244850636 -15.56062187850475 -0.099598615989089 -15.55884754173458
90 -0.09812361784279347 -15.658745496347542 -0.09962984174489975 -15.65847738347948
91 -0.09702562801539898 -15.75577112436294 -0.0966924998909235 -15.755169883370405
92 -0.09592967964708805 -15.85170080401003 -0.09568035379052162 -15.850850237160927
93 -0.09490658044815063 -15.94660738445818 -0.09461976885795594 -15.945470006018883
94 -0.09388308562338352 -16.04049047008156 -0.09248674921691417 -16.037956755235797
95 -0.09292342290282249 -16.133413892984382 -0.09188028387725353 -16.12983703911305
96 -0.09197264276444912 -16.225386535748832 -0.09084731042385101 -16.2206843495369
97 -0.09097758792340756 -16.31636412367224 -0.09275233335793018 -16.313436682894828
98 -0.09000811241567135 -16.40637223608791 -0.0900969285517931 -16.403533611446623
99 -0.08910367153584957 -16.49547590762376 -0.08935361802577972 -16.4928872294724
100 -0.08818838447332382 -16.583664292097083 -0.08831997476518154 -16.581207204237582
101 -0.08724503070116044 -16.670909322798245 -0.08855351470410824 -16.669760718941692
102 -0.08637398593127728 -16.757283308729523 -0.08735955841839313 -16.757120277360084
103 -0.0855131559073925 -16.842796464636915 -0.08453389517962932 -16.841654172539712
104 -0.08465165235102176 -16.927448116987936 -0.08346394039690494 -16.925118112936616
105 -0.08388509079813958 -17.011333207786077 -0.08488475568592549 -17.010002868622543
106 -0.08305491730570794 -17.094388125091786 -0.08534703403711319 -17.095349902659656
107 -0.08226032108068466 -17.17664844617247 -0.08134057931602001 -17.176690481975676
108 -0.08153514713048934 -17.25818359330296 -0.08260550498962402 -17.2592959869653
109 -0.08076902516186238 -17.338952618464823 -0.08042072057723999 -17.33971670754254
110 -0.07998591661453247 -17.418938535079356 -0.07962180003523826 -17.419338507577777
111 -0.07932031974196434 -17.49825885482132 -0.07863294519484043 -17.497971452772617
112 -0.07869338467717171 -17.576952239498493 -0.07887545600533485 -17.576846908777952
113 -0.07798084169626236 -17.654933081194756 -0.07717207930982113 -17.654018988087774
114 -0.07735643163323402 -17.73228951282799 -0.07598890960216523 -17.73000789768994
115 -0.07668639682233333 -17.80897590965032 -0.07651159316301345 -17.806519490852953
116 -0.07600554600358009 -17.8849814556539 -0.07657793313264846 -17.8830974239856
117 -0.07542528063058854 -17.96040673628449 -0.07323921732604503 -17.956336641311644
118 -0.07484170570969581 -18.035248441994185 -0.07508429512381554 -18.03142093643546
119 -0.07426987066864968 -18.109518312662836 -0.07644427344202995 -18.107865209877488
120 -0.07366138473153114 -18.183179697394365 -0.07678855620324612 -18.184653766080736
121 -0.07297859117388725 -18.25615828856825 -0.07325166426599025 -18.257905430346725
122 -0.07242059372365475 -18.328578882291907 -0.0719570878893137 -18.329862518236038
123 -0.07186944782733917 -18.400448330119247 -0.07030897662043571 -18.400171494856473
124 -0.07137708440423012 -18.471825414523476 -0.06891727671027184 -18.469088771566746
125 -0.07093839310109615 -18.54276380762457 -0.07040937393903732 -18.53949814550578
126 -0.07039550095796585 -18.613159308582535 -0.07087687440216542 -18.61037501990795
127 -0.06991341225802898 -18.683072720840563 -0.06971225589513778 -18.680087275803086
128 -0.06944435685873032 -18.752517077699295 -0.06833388581871987 -18.748421161621806
129 -0.06901809684932232 -18.821535174548618 -0.06728184893727303 -18.81570301055908
130 -0.06858752816915512 -18.890122702717772 -0.0678238857537508 -18.88352689631283
131 -0.06817069724202156 -18.958293399959793 -0.06858403496444225 -18.95211093127727
132 -0.0676903311163187 -19.02598373107611 -0.0710323479026556 -19.023143279179926
133 -0.06711815409362316 -19.093101885169734 -0.06920141875743865 -19.092344697937364
134 -0.06671279408037663 -19.15981467925011 -0.06679336167871952 -19.159138059616083
135 -0.06627698391675949 -19.22609166316687 -0.06655613034963608 -19.22569418996572
136 -0.06579940356314182 -19.29189106673001 -0.06692572310566902 -19.292619913071388
137 -0.06539302840828895 -19.357284095138297 -0.0667958814650774 -19.359415794536464
138 -0.06506907902657985 -19.422353174164876 -0.06470591314136982 -19.424121707677834
139 -0.06474619694054126 -19.487099371105415 -0.06320463344454766 -19.487326341122383
140 -0.06435733623802661 -19.55145670734344 -0.06274015791714191 -19.550066499039524
141 -0.06401450410485268 -19.615471211448295 -0.061956802010536195 -19.61202330105006
142 -0.0637255847454071 -19.6791967961937 -0.062209211848676206 -19.674232512898733
143 -0.06336370296776295 -19.742560499161463 -0.06391870640218258 -19.738151219300917
144 -0.06307640746235847 -19.80563690662382 -0.059698310866951945 -19.79784953016787
145 -0.06285416036844253 -19.868491066992263 -0.06249303612858057 -19.86034256629645
146 -0.06248967479914427 -19.93098074179141 -0.06051035933196545 -19.920852925628413
147 -0.0622048519551754 -19.993185593746585 -0.0596228152513504 -19.980475740879765
148 -0.06190936267375946 -20.055094956420344 -0.06219702363014221 -20.042672764509906
149 -0.061590694822371006 -20.116685651242715 -0.061631552129983905 -20.10430431663989
150 -0.0612031614407897 -20.177888812683506 -0.06374453268945217 -20.16804884932934
151 -0.060857799649238584 -20.238746612332744 -0.06115407533943653 -20.22920292466878
152 -0.0605873703956604 -20.299333982728403 -0.058637851290404795 -20.287840775959186
153 -0.06027963329106569 -20.35961361601947 -0.06138746589422226 -20.349228241853407
154 -0.05999678857624531 -20.419610404595716 -0.05758337862789631 -20.406811620481303
155 -0.05979757364839315 -20.479407978244108 -0.062267388217151165 -20.469079008698454
156 -0.059451021067798135 -20.538858999311906 -0.05893798377364874 -20.528016992472104
157 -0.059168349020183086 -20.59802734833209 -0.057687210664153096 -20.585704203136256
158 -0.0589471722021699 -20.65697452053426 -0.05933780409395695 -20.645042007230213
159 -0.05869455263018608 -20.715669073164445 -0.058086528815329073 -20.703128536045543
160 -0.05846459623426199 -20.774133669398708 -0.05849297773092985 -20.761621513776472
161 -0.05821217987686396 -20.832345849275573 -0.05681897848844528 -20.818440492264916
162 -0.0579614320769906 -20.890307281352563 -0.05937590394169092 -20.877816396206608
163 -0.05772634465247393 -20.948033626005035 -0.059977898560464385 -20.937794294767073
164 -0.05742135383188725 -21.005454979836923 -0.054390800558030604 -20.992185095325105
165 -0.05726982560008764 -21.06272480543701 -0.05792823061347008 -21.050113325938575
166 -0.05709203742444515 -21.119816842861457 -0.053370924293994905 -21.10348425023257
167 -0.056894462741911414 -21.17671130560337 -0.05648777261376381 -21.159972022846333
168 -0.056741466745734215 -21.233452772349104 -0.061090212874114515 -21.221062235720446
169 -0.05638184826821089 -21.289834620617313 -0.054679617844522 -21.275741853564966
170 -0.056262573972344396 -21.346097194589657 -0.05639483649283648 -21.3321366900578
171 -0.055971422046422956 -21.40206861663608 -0.05896003190428019 -21.391096721962082
172 -0.05578433107584715 -21.457852947711928 -0.05733831431716681 -21.44843503627925
173 -0.05551310069859028 -21.513366048410518 -0.056749067083001134 -21.50518410336225
174 -0.055320339277386665 -21.568686387687904 -0.05601952783763409 -21.561203631199884
175 -0.055133591219782827 -21.623819978907687 -0.05642882902175188 -21.617632460221635
176 -0.054869817942380904 -21.67868979685007 -0.05643179938197136 -21.674064259603607
177 -0.05464381836354733 -21.733333615213617 -0.05320739392191172 -21.72727165352552
178 -0.05450376123189926 -21.787837376445516 -0.05952002145349979 -21.78679167497902
179 -0.05417690500617027 -21.842014281451686 -0.056239059567451476 -21.843030734546474
180 -0.053858123160898684 -21.895872404612586 -0.054131307266652585 -21.897162041813125
181 -0.05368897449225187 -21.94956137910484 -0.05285502653568983 -21.950017068348814
182 -0.053516278974711895 -22.00307765807955 -0.054683071188628675 -22.00470013953744
183 -0.05349235665053129 -22.05657001473008 -0.05910315047949553 -22.063803290016935
184 -0.053130540624260904 -22.10970055535434 -0.054755231551826 -22.11855852156876
185 -0.05296131949871778 -22.162661874853057 -0.05788600482046604 -22.17644452638923
186 -0.0525748360902071 -22.215236710943266 -0.05253058355301619 -22.228975109942244
187 -0.05242020189762116 -22.267656912840888 -0.05515495780855417 -22.284130067750798
188 -0.052268439903855324 -22.319925352744743 -0.05113683380186558 -22.335266901552664
189 -0.05223570261150599 -22.372161055356248 -0.054316156357526776 -22.38958305791019
190 -0.05196496360003948 -22.424126018956287 -0.05047586616128683 -22.440058924071476
191 -0.05195019766688347 -22.47607621662317 -0.05153901558369398 -22.49159793965517
192 -0.05176572240889073 -22.52784193903206 -0.05134854447096586 -22.542946484126134
193 -0.05188228022307158 -22.579724219255134 -0.04687659833580256 -22.589823082461937
194 -0.0518226383253932 -22.631546857580528 -0.0545282369479537 -22.64435131940989
195 -0.05161534808576107 -22.68316220566629 -0.052075243927538394 -22.69642656333743
196 -0.051392714865505694 -22.734554920531796 -0.05273177046328783 -22.749158333800718
197 -0.05131697002798319 -22.78587189055978 -0.04413477722555399 -22.793293111026273
198 -0.05131033286452293 -22.837182223424303 -0.04821564331650734 -22.84150875434278
199 -0.051268082670867444 -22.88845030609517 -0.05268600843846798 -22.894194762781247
200 -0.05119952466338873 -22.939649830758558 -0.055381348729133605 -22.949576111510382
201 -0.05105831753462553 -22.990708148293184 -0.05229234341531992 -23.001868454925702
202 -0.05081813987344504 -23.04152628816663 -0.05164406578987837 -23.053512520715582
203 -0.050630195438861846 -23.092156483605493 -0.04950009100139141 -23.103012611716974
204 -0.0505990132689476 -23.14275549687444 -0.049762368015944955 -23.152774979732918
205 -0.050438446924090385 -23.19319394379853 -0.052210421115159986 -23.204985400848077
206 -0.050361985899508 -23.243555929698037 -0.05211234465241432 -23.25709774550049
207 -0.050163384154438974 -23.293719313852474 -0.047599969804286955 -23.30469771530478
208 -0.05017621405422688 -23.3438955279067 -0.049819640815258026 -23.354517356120038
209 -0.050115478597581385 -23.394011006504282 -0.05129261966794729 -23.405809975787985
210 -0.05003462582826614 -23.44404563233255 -0.05246370043605566 -23.458273676224042
211 -0.04979095552116632 -23.493836587853718 -0.04712365120649338 -23.505397327430536
212 -0.04977079853415489 -23.543607386387873 -0.04794214870780707 -23.553339476138344
213 -0.04966690707951784 -23.593274293467392 -0.04535157755017281 -23.598691053688515
214 -0.049734996445477006 -23.643009289912868 -0.04990996848791838 -23.648601022176432
215 -0.0496187724173069 -23.692628062330176 -0.05003588311374187 -23.698636905290176
216 -0.04953673481941223 -23.742164797149588 -0.04769678693264723 -23.746333692222823
217 -0.04944916907697916 -23.791613966226567 -0.05162810571491718 -23.79796179793774
218 -0.049440168961882594 -23.84105413518845 -0.048677855916321275 -23.846639653854062
219 -0.04920151960104704 -23.8902556547895 -0.047205557115375996 -23.893845210969438
220 -0.04929867573082447 -23.939554330520323 -0.0473482858389616 -23.9411934968084
221 -0.04922051541507244 -23.988774845935396 -0.050078087486326694 -23.991271584294726
222 -0.04912643581628799 -24.037901281751683 -0.04908040650188923 -24.040351990796616
223 -0.048972357995808125 -24.08687363974749 -0.05077497158199549 -24.09112696237861
224 -0.048814733326435086 -24.135688373073926 -0.04954466857016086 -24.14067163094877
225 -0.04874051734805107 -24.184428890421977 -0.04878251254558563 -24.189454143494356
226 -0.04866486135870218 -24.23309375178068 -0.046340844966471194 -24.235794988460828
227 -0.048623711429536344 -24.281717463210214 -0.05175522621721029 -24.28755021467804
228 -0.04854569341987371 -24.33026315663009 -0.04701217710971832 -24.334562391787756
229 -0.04856496769934893 -24.378828124329438 -0.044160825200378895 -24.378723216988135
230 -0.04846801571547985 -24.427296140044916 -0.04960888922214508 -24.42833210621028
231 -0.04847528394311666 -24.475771423988032 -0.04894009530544281 -24.477272201515724
232 -0.048396356776356696 -24.52416778076439 -0.04755795244127512 -24.524830153956998
233 -0.04825896918773651 -24.572426749952125 -0.047465532831847665 -24.572295686788845
234 -0.04824224766343832 -24.620668997615564 -0.04695026148110628 -24.619245948269953
235 -0.048131673224270345 -24.668800670839833 -0.047836145386099815 -24.667082093656052
236 -0.04804741144180298 -24.716848082281636 -0.048106446489691736 -24.715188540145743
237 -0.04797598831355572 -24.764824070595193 -0.04744170773774385 -24.762630247883486
238 -0.04794543143361807 -24.81276950202881 -0.04458008669316769 -24.807210334576652
239 -0.04790822342038155 -24.860677725449193 -0.04451739192008972 -24.85172772649674
240 -0.04796231109648943 -24.908640036545684 -0.04854434691369534 -24.900272073410434
241 -0.04800161272287369 -24.95664164926856 -0.045701317675411704 -24.945973391085847
242 -0.047982285171747206 -25.004623934440307 -0.0492096621543169 -24.995183053240165
243 -0.04789678566157818 -25.052520720101885 -0.050789904035627845 -25.045972957275794
244 -0.047738222405314445 -25.1002589425072 -0.05085946414619684 -25.09683242142199
245 -0.04751183744519949 -25.1477707799524 -0.046987519785761836 -25.143819941207752
246 -0.04753237571567297 -25.19530315566807 -0.047425088472664356 -25.191245029680417
247 -0.047399593889713286 -25.242702749557786 -0.047235907055437565 -25.238480936735854
248 -0.04745174553245306 -25.29015449509024 -0.05130434315651655 -25.28978527989237
249 -0.04725493676960468 -25.337409431859843 -0.047898299247026446 -25.337683579139398
250 -0.04742994699627161 -25.384839378856114 -0.049835138581693174 -25.38751871772109
251 -0.04710247050970793 -25.43194184936582 -0.04784855470061302 -25.435367272421704
252 -0.04697322212159634 -25.478915071487418 -0.04452848844230175 -25.479895760864007
253 -0.04712778367102146 -25.52604285515844 -0.04892657082527876 -25.528822331689287
254 -0.04692990183830261 -25.572972756996744 -0.04595043584704399 -25.57477276753633
255 -0.046923458203673364 -25.619896215200416 -0.05115845147520304 -25.625931219011534
256 -0.04681838601827622 -25.666714601218693 -0.048029044084250926 -25.673960263095786
257 -0.046719052083790305 -25.713433653302484 -0.05408556312322617 -25.728045826219013
258 -0.04637849535793066 -25.759812148660416 -0.04586888682097197 -25.773914713039986
259 -0.04631554819643498 -25.80612769685685 -0.04677276276051998 -25.820687475800504
260 -0.04638576582074165 -25.852513462677592 -0.04580331686884165 -25.866490792669346
261 -0.04627924803644419 -25.898792710714037 -0.04501549266278744 -25.911506285332134
262 -0.04638565704226494 -25.945178367756302 -0.04542141072452068 -25.956927696056656
263 -0.04631342384964228 -25.991491791605945 -0.04680394995957613 -26.00373164601623
264 -0.04632704649120569 -26.037818838097152 -0.048769460245966914 -26.0525011062622
265 -0.046338006108999255 -26.084156844206152 -0.04124367870390415 -26.093744784966102
266 -0.0464029049500823 -26.130559749156234 -0.04452494364231825 -26.13826972860842
267 -0.04641944784671068 -26.176979197002943 -0.04394081216305494 -26.182210540771475
268 -0.04639161042869091 -26.223370807431635 -0.047831708937883376 -26.23004224970936
269 -0.04630550257861614 -26.26967631001025 -0.04818991962820292 -26.278232169337564
270 -0.0462586160749197 -26.31593492608517 -0.0446915503591299 -26.322923719696693
271 -0.04631494414061308 -26.36224987022578 -0.04974846299737692 -26.37267218269407
272 -0.046101041696965696 -26.408350911922746 -0.04706706888973713 -26.41973925158381
273 -0.04604473691433668 -26.45439564883708 -0.04863765183836222 -26.468376903422172
274 -0.045941434986889365 -26.500337083823972 -0.04678578358143568 -26.515162687003606
275 -0.04589533340185881 -26.54623241722583 -0.048332381434738635 -26.563495068438346
276 -0.04575843140482903 -26.591990848630658 -0.04504826031625271 -26.6085433287546
277 -0.0458082003518939 -26.63779904898255 -0.0449882622808218 -26.65353159103542
278 -0.045727255381643774 -26.683526304364193 -0.04883103631436825 -26.70236262734979
279 -0.04567209295928478 -26.72919839732348 -0.04534287694841623 -26.747705504298207
280 -0.04564386997371912 -26.7748422672972 -0.04266968537122011 -26.790375189669426
281 -0.04571436513215303 -26.82055663242935 -0.04698291793465614 -26.837358107604082
282 -0.045641846023499966 -26.86619847845285 -0.045350294560194016 -26.882708402164276
283 -0.045771481841802596 -26.911969960294655 -0.03951576668769121 -26.92222416885197
284 -0.0458356523886323 -26.957805612683288 -0.04764384999871254 -26.969868018850683
285 -0.04564291778951883 -27.003448530472806 -0.04639777969568968 -27.01626579854637
286 -0.0456655440852046 -27.04911407455801 -0.04440797958523035 -27.0606737781316
287 -0.045794343762099746 -27.09490841832011 -0.042646631971001624 -27.103320410102604
288 -0.04564784355461597 -27.140556261874725 -0.04474772550165653 -27.148068135604262
289 -0.04577825963497162 -27.186334521509696 -0.04554360173642635 -27.19361173734069
290 -0.045660442858934405 -27.23199496436863 -0.043771906197071074 -27.23738364353776
291 -0.04567678403109312 -27.277671748399726 -0.04519283697009087 -27.282576480507853
292 -0.045756935328245166 -27.323428683727972 -0.04382247440516949 -27.32639895491302
293 -0.045738359168171885 -27.369167042896144 -0.0459984315559268 -27.372397386468947
294 -0.045714916475117204 -27.41488195937126 -0.04614467099308968 -27.418542057462037
295 -0.045598932169377805 -27.460480891540637 -0.04016108512878418 -27.45870314259082
296 -0.04570021145045757 -27.506181102991096 -0.04632806517183781 -27.50503120776266
297 -0.045727839693427086 -27.551908942684523 -0.04523020274937153 -27.550261410512032
298 -0.045619933120906356 -27.59752887580543 -0.05220021214336157 -27.602461622655394
299 -0.04559627342969179 -27.64312514923512 -0.052073414996266366 -27.65453503765166
300 -0.045225005596876144 -27.688350154831998 -0.039359788224101064 -27.69389482587576
301 -0.04537197444587946 -27.733722129277876 -0.046952316723763945 -27.740847142599524
302 -0.04539167806506157 -27.779113807342938 -0.04455696605145931 -27.785404108650983
303 -0.045419740676879886 -27.82453354801982 -0.04259938281029463 -27.828003491461278
304 -0.04550172183662653 -27.870035269856444 -0.04266679678112269 -27.8706702882424
305 -0.04638124071061611 -27.91641651056706 -0.03669628910720348 -27.907366577349606
306 -0.045872137881815434 -27.962288648448876 -0.044280340522527696 -27.951646917872132
307 -0.04587120898067951 -28.008159857429554 -0.045576265454292296 -27.997223183326426
308 -0.045890449173748495 -28.0540503066033 -0.048816349171102044 -28.046039532497527
309 -0.0458088256418705 -28.09985913224517 -0.04487294889986515 -28.090912481397392
310 -0.045732945762574674 -28.145592078007745 -0.04663972910493612 -28.137552210502328
311 -0.04564440511167049 -28.191236483119415 -0.04522035047411919 -28.182772560976446
312 -0.04556617550551891 -28.236802658624935 -0.0466796051710844 -28.22945216614753
313 -0.04552676621824503 -28.28232942484318 -0.04476073868572712 -28.27421290483326
314 -0.04555795304477215 -28.32788737788795 -0.04656001571565867 -28.32077292054892
315 -0.04541297312825918 -28.37330035101621 -0.0468192296102643 -28.367592150159183
316 -0.04534128122031689 -28.418641632236525 -0.04727145191282034 -28.414863602072003
317 -0.04516250044107437 -28.4638041326776 -0.045473654940724376 -28.46033725701273
318 -0.04508991464972496 -28.508894047327324 -0.04587542079389095 -28.50621267780662
319 -0.045068269968032836 -28.55396231729536 -0.04893804453313351 -28.555150722339754
320 -0.04502130076289177 -28.59898361805825 -0.048604529723525046 -28.60375525206328
321 -0.04478458389639854 -28.643768201954646 -0.0434430867433548 -28.647198338806636
322 -0.04476360231637955 -28.688531804271026 -0.04363820869475603 -28.69083654750139
323 -0.04472335185855627 -28.733255156129584 -0.0457445751875639 -28.736581122688953
324 -0.044806303642690185 -28.778061459772275 -0.0472002049908042 -28.78378132767976
325 -0.04474068786948919 -28.822802147641763 -0.04425615984946489 -28.828037487529222
326 -0.044648600928485396 -28.86745074857025 -0.04448026679456234 -28.872517754323784
327 -0.044642007909715176 -28.912092756479964 -0.039508306235074994 -28.91202606055886
328 -0.04481518659740687 -28.956907943077372 -0.04628142267465592 -28.958307483233515
329 -0.04470329340547323 -29.001611236482844 -0.04287533946335316 -29.00118282269687
330 -0.04482829365879297 -29.046439530141637 -0.04485699776560068 -29.046039820462468
331 -0.0448069054633379 -29.091246435604976 -0.04624301958829165 -29.09228284005076
332 -0.044737165234982966 -29.13598360083996 -0.04202264994382858 -29.13430548999459
333 -0.04479718934744596 -29.180780790187406 -0.04039788823574782 -29.174703378230337
334 -0.04492676500231028 -29.225707555189715 -0.04182133097201586 -29.216524709202353
335 -0.04511566739529371 -29.27082322258501 -0.04847247172147036 -29.264997180923825
336 -0.044919231161475184 -29.315742453746484 -0.043376344442367556 -29.308373525366193
337 -0.04494386743754149 -29.360686321184026 -0.04371845424175262 -29.352091979607945
338 -0.045310099609196186 -29.405996420793223 -0.03912227265536785 -29.391214252263314
339 -0.045130230113863946 -29.451126650907085 -0.043400136008858684 -29.434614388272173
340 -0.04516833685338497 -29.49629498776047 -0.04987346511334181 -29.484487853385517
341 -0.04491421096026897 -29.54120919872074 -0.04568059090524912 -29.530168444290766
342 -0.044895217008888724 -29.58610441572963 -0.044317160919308665 -29.574485605210075
343 -0.04489946104586125 -29.63100387677549 -0.044484293274581435 -29.618969898484657
344 -0.04492111522704363 -29.675924992002535 -0.04856992121785879 -29.667539819702515
345 -0.044796569645404814 -29.72072156164794 -0.041447291150689125 -29.708987110853204
346 -0.04493333175778389 -29.765654893405724 -0.04422576446086168 -29.753212875314066
347 -0.044908203184604645 -29.81056309659033 -0.046015070378780366 -29.799227945692845
348 -0.04476135987788439 -29.855324456468214 -0.04136777743697166 -29.840595723129816
349 -0.04480048827826977 -29.900124944746484 -0.04578054435551167 -29.88637626748533
350 -0.044801746308803556 -29.944926691055286 -0.047053623385727404 -29.933429890871057
351 -0.04468588754534721 -29.989612578600635 -0.04328151848167181 -29.976711409352728
352 -0.044721612334251405 -30.034334190934885 -0.04458119366317988 -30.021292603015908
353 -0.04475191161036492 -30.07908610254525 -0.041132988035678865 -30.062425591051586
354 -0.04484189189970493 -30.123927994444955 -0.04270422663539648 -30.105129817686983
355 -0.04490958414971828 -30.168837578594673 -0.042420588061213495 -30.147550405748195
356 -0.044930011965334415 -30.213767590560007 -0.04722409565001726 -30.19477450139821
357 -0.044869468361139295 -30.258637058921146 -0.04353074617683887 -30.23830524757505
358 -0.04475702363997698 -30.303394082561123 -0.043543919920921326 -30.28184916749597
359 -0.04501056019216776 -30.34840464275329 -0.04825315196067095 -30.330102319456643
360 -0.04489278104156256 -30.393297423794852 -0.052730039693415165 -30.382832359150058
361 -0.04443138316273689 -30.43772880695759 -0.04437243640422821 -30.427204795554285
362 -0.04443032406270504 -30.482159131020296 -0.0442829268053174 -30.4714877223596
363 -0.044392807967960836 -30.526551938988256 -0.04372423700988293 -30.515211959369484
364 -0.04440378528088331 -30.57095572426914 -0.042244257405400276 -30.557456216774884
365 -0.0445216853171587 -30.615477409586298 -0.0456455897539854 -30.60310180652887
366 -0.04440270215272903 -30.659880111739028 -0.0422633595764637 -30.645365166105332
367 -0.0445214619860053 -30.704401573725033 -0.04259697459638119 -30.687962140701714
368 -0.04481239188462496 -30.74921396560966 -0.04584397971630096 -30.733806120418016
369 -0.04449846185743809 -30.793712427467096 -0.042069293558597565 -30.775875413976614
370 -0.04461773838847875 -30.838330165855574 -0.04536151513457298 -30.821236929111187
371 -0.04466405753046274 -30.882994223386035 -0.03949680682271719 -30.860733735933906
372 -0.0447324251756072 -30.92772664856164 -0.04202795997262001 -30.902761695906527
373 -0.04485802613198757 -30.97258467469363 -0.0428542310371995 -30.945615926943727
374 -0.044944134168326856 -31.017528808861954 -0.04920052960515022 -30.99481645654888
375 -0.044760050065815446 -31.06228885892777 -0.03985654879361391 -31.034673005342494
376 -0.044978368654847146 -31.107267227582614 -0.04786464348435402 -31.082537648826847
377 -0.04487017281353474 -31.15213740039615 -0.04562309421598911 -31.128160743042837
378 -0.0446682745590806 -31.19680567495523 -0.04429393541067839 -31.172454678453516
379 -0.04466184601187706 -31.241467520967106 -0.044841913133859636 -31.217296591587374
380 -0.04469506163150072 -31.286162582598607 -0.04697935357689857 -31.26427594516427
381 -0.04446550440043211 -31.330628086999038 -0.04708004891872406 -31.311355994082994
382 -0.04441553745418787 -31.375043624453227 -0.04608176983892918 -31.357437763921922
383 -0.04433704912662506 -31.41938067357985 -0.04629807025194168 -31.403735834173865
384 -0.04426053557544947 -31.463641209155302 -0.04602861348539591 -31.449764447659263
385 -0.04412962570786476 -31.507770834863166 -0.0450429929420352 -31.4948074406013
386 -0.044061772339046 -31.55183260720221 -0.04422703422605991 -31.53903447482736
387 -0.044073032774031164 -31.59590563997624 -0.04420601632446051 -31.58324049115182
388 -0.044153107702732085 -31.640058747678975 -0.04960227645933628 -31.632842767611155
389 -0.04391335640102625 -31.683972104080002 -0.04475786760449409 -31.67760063521565
390 -0.04423953499644995 -31.728211639076452 -0.048980054631829265 -31.72658068984748
391 -0.04374514352530241 -31.771956782601755 -0.046167719177901745 -31.772748409025382
392 -0.04362865015864372 -31.8155854327604 -0.04349290877580643 -31.81624131780119
393 -0.04368018619716167 -31.85926561895756 -0.043863864801824096 -31.860105182603014
394 -0.043651612289249894 -31.90291723124681 -0.0460994491353631 -31.906204631738376
395 -0.04356312863528729 -31.9464803598821 -0.043383415602147576 -31.949588047340523
396 -0.04360908828675747 -31.990089448168856 -0.0444515572860837 -31.994039604626607
397 -0.04353008195757866 -32.03361953012644 -0.0432996766641736 -32.037339281290784
398 -0.04358682278543711 -32.07720635291187 -0.04061654042452574 -32.07795582171531
399 -0.04368469398468733 -32.12089104689656 -0.04661749470978975 -32.1245733164251
400 -0.04360937345772982 -32.16450042035429 -0.04366089589893818 -32.16823421232404
401 -0.04362636581063271 -32.20812678616492 -0.04478266276419163 -32.21301687508823
402 -0.04356815125793219 -32.25169493742285 -0.04119109977036715 -32.254207974858595
403 -0.04361919853836298 -32.29531413596121 -0.043382903560996056 -32.29759087841959
404 -0.04381400104612112 -32.339128137007336 -0.04357948191463947 -32.34117036033423
405 -0.04377137869596481 -32.3828995157033 -0.04210282601416111 -32.38327318634839
406 -0.04373599346727133 -32.42663550917057 -0.044660790078341964 -32.42793397642673
407 -0.04372337851673365 -32.470358887687304 -0.046522952057421206 -32.47445692848415
408 -0.043650958128273486 -32.51400984581558 -0.044415693171322344 -32.518872621655476
409 -0.04364083763211966 -32.5576506834477 -0.04384331144392491 -32.5627159330994
410 -0.04367208108305931 -32.60132276453076 -0.04246865324676037 -32.605184586346155
411 -0.04372243881225586 -32.64504520334301 -0.04688602834939957 -32.65207061469555
412 -0.04350491892546415 -32.688550122268474 -0.04353355150669813 -32.69560416620225
413 -0.04362041223794222 -32.732170534506416 -0.04242366496473551 -32.73802783116699
414 -0.04375589042901993 -32.775926424935435 -0.04396758992224932 -32.781995421089235
415 -0.04373554605990648 -32.81966197099534 -0.04371248595416546 -32.8257079070434
416 -0.04373461380600929 -32.86339658480135 -0.041249465011060235 -32.866957372054465
417 -0.04378278758376837 -32.907179372385116 -0.0411788173019886 -32.908136189356455
418 -0.04417095314711332 -32.95135032553223 -0.046540389955043796 -32.954676579311496
419 -0.043982092291116714 -32.99533241782335 -0.04577656108886004 -33.00045314040035
420 -0.04387642163783312 -33.03920883946118 -0.04143936168402433 -33.04189250208438
421 -0.043983602151274684 -33.083192441612454 -0.04497129786759615 -33.08686379995198
422 -0.0438942588865757 -33.12708670049903 -0.04257200583815575 -33.12943580579013
423 -0.043922210671007635 -33.171008911170034 -0.04501772727817297 -33.1744535330683
424 -0.04392736181616783 -33.2149362729862 -0.04320059791207313 -33.21765413098038
425 -0.043914966844022275 -33.25885123983022 -0.04320628326386213 -33.26086041424424
426 -0.044053968600928785 -33.30290520843115 -0.04541509039700031 -33.30627550464124
427 -0.04382565636187792 -33.346730864793024 -0.044630047678947446 -33.35090555232019
428 -0.043893351405858996 -33.39062421619888 -0.044089158065617085 -33.39499471038581
429 -0.04377704933285713 -33.43440126553174 -0.04550795592367649 -33.440502666309484
430 -0.04368504639714956 -33.47808631192889 -0.043203715980052945 -33.48370638228954
431 -0.04377371966838837 -33.52186003159728 -0.04472287055104971 -33.52842925284059
432 -0.043616009689867494 -33.56547604128715 -0.044155182875692846 -33.57258443571628
433 -0.04360559750348329 -33.609081638790634 -0.045492174476385115 -33.61807661019267
434 -0.04360355567187071 -33.65268519446251 -0.04395158477127552 -33.662028194963945
435 -0.0436209375038743 -33.69630613196638 -0.043657934106886384 -33.705686129070834
436 -0.04358846358954906 -33.73989459555593 -0.041613980568945406 -33.74730010963978
437 -0.04397048559039831 -33.78386508114633 -0.0382279846817255 -33.785528094321506
438 -0.04410150274634361 -33.827966583892675 -0.03970773126929998 -33.82523582559081
439 -0.04425886999815702 -33.872225453890835 -0.04277352038770914 -33.86800934597852
440 -0.04427221305668354 -33.91649766694752 -0.041695761121809484 -33.90970510710033
441 -0.044302704744040966 -33.96080037169156 -0.04548898059874773 -33.95519408769908
442 -0.0443823903799057 -34.00518276207147 -0.04548308365046978 -34.000677171349544
443 -0.044079539738595484 -34.04926230181007 -0.042778412066400054 -34.04345558341594
444 -0.04432040508836508 -34.09358270689843 -0.04618121311068535 -34.08963679652663
445 -0.0441744577139616 -34.137757164612395 -0.04528823532164097 -34.13492503184827
446 -0.04400849100202322 -34.18176565561442 -0.043640806525945666 -34.17856583837421
447 -0.04400559552013874 -34.22577125113456 -0.0475284731015563 -34.22609431147577
448 -0.04394422620534897 -34.26971547733991 -0.04253210723400116 -34.26862641870977
449 -0.04398957919329405 -34.3137050565332 -0.04413337856531143 -34.312759797275085
450 -0.04397630449384451 -34.35768136102705 -0.04246474113315344 -34.35522453840824
451 -0.04397923424839974 -34.401660595275445 -0.04226603824645281 -34.39749057665469
452 -0.04418937005102634 -34.445849965326474 -0.0451002549380064 -34.442590831592696
453 -0.04410977959632874 -34.4899597449228 -0.04302243236452341 -34.48561326395722
454 -0.044176234677433965 -34.53413597960024 -0.043340780027210715 -34.52895404398443
455 -0.044288893416523936 -34.57842487301676 -0.04569401703774929 -34.574648061022174
456 -0.04404821321368217 -34.62247308623044 -0.04534156322479248 -34.61998962424697
457 -0.04400023054331541 -34.66647331677376 -0.0466989042237401 -34.66668852847071
458 -0.04380242023617029 -34.71027573700993 -0.043195593543350695 -34.70988412201406
459 -0.04378826320171356 -34.75406400021164 -0.04448485784232616 -34.75436897985639
460 -0.043870496191084386 -34.797934496402725 -0.04094683211296797 -34.79531581196935
461 -0.04394722860306501 -34.84188172500579 -0.044201592542231084 -34.83951740451158
462 -0.043987393565475943 -34.885869118571264 -0.04605702329427004 -34.88557442780585
463 -0.043925891257822515 -34.929795009829085 -0.044064733758568765 -34.92963916156442
464 -0.043941994570195674 -34.97373700439928 -0.04454719927161932 -34.974186360836036
465 -0.043861843086779116 -35.01759884748606 -0.04339992720633745 -35.017586288042374
466 -0.04395786486566067 -35.061556712351724 -0.04175690468400717 -35.05934319272638
467 -0.04403591938316822 -35.10559263173489 -0.043413137272000316 -35.10275632999838
468 -0.043966687843203546 -35.149559319578096 -0.04447164237499237 -35.14722797237337
469 -0.043969602324068546 -35.193528921902164 -0.046384645812213424 -35.19361261818558
470 -0.04386722184717655 -35.23739614374934 -0.042879683710634706 -35.23649230189622
471 -0.04387144409120083 -35.281267587840546 -0.04568806644529104 -35.282180368341514
472 -0.04402971789240837 -35.32529730573295 -0.03828687518835068 -35.32046724352986
473 -0.04422973468899727 -35.36952704042195 -0.04401272870600224 -35.36447997223586
474 -0.04409665185958147 -35.41362369228153 -0.043485624343156816 -35.40796559657902
475 -0.044140768423676494 -35.45776446070521 -0.04349962472915649 -35.451465221308176
476 -0.04406562857329845 -35.501830089278506 -0.044147462025284766 -35.49561268333346
477 -0.0440686022862792 -35.54589869156479 -0.043092274107038975 -35.5387049574405
478 -0.044144142605364325 -35.59004283417015 -0.04272907730191946 -35.58143403474242
479 -0.04418620131909847 -35.63422903548925 -0.044132568128407004 -35.625566602870826
480 -0.04417377859354019 -35.67840281408279 -0.040806640312075614 -35.6663732431829
481 -0.04434220213443041 -35.72274501621722 -0.04483846668154001 -35.71121170986444
482 -0.044259810261428355 -35.76700482647865 -0.04441290739923716 -35.75562461726368
483 -0.044221275486052036 -35.8112261019647 -0.04481558222323656 -35.800440199486914
484 -0.04419989138841629 -35.855425993353116 -0.041873855888843535 -35.84231405537576
485 -0.0442958977073431 -35.89972189106046 -0.0445927232503891 -35.88690677862615
486 -0.04429885782301426 -35.944020748883474 -0.04449036717414856 -35.9313971458003
487 -0.044181584008038045 -35.98820233289151 -0.043302005529403685 -35.9746991513297
488 -0.04425727874040604 -36.032459611631914 -0.043962631933391096 -36.01866178326309
489 -0.04430118519812822 -36.076760796830044 -0.04429989643394947 -36.06296167969704
490 -0.044222745858132836 -36.12098354268818 -0.04503135308623314 -36.10799303278327
491 -0.044178606010973454 -36.16516214869915 -0.042251477390527724 -36.1502445101738
492 -0.04425180144608021 -36.20941395014523 -0.043632207252085206 -36.19387671742589
493 -0.04428455978631973 -36.25369850993155 -0.04385466780513525 -36.23773138523102
494 -0.04431692007929087 -36.29801543001084 -0.046420698426663874 -36.28415208365769
495 -0.04417993351817131 -36.342195363529015 -0.046317511796951295 -36.33046959545464
496 -0.0441167077049613 -36.386312071233974 -0.045356993190944196 -36.37582658864558
497 -0.0440971614792943 -36.43040923271327 -0.045630044862627984 -36.42145663350821
498 -0.04384776633232832 -36.47425699904559 -0.044497236423194406 -36.465953869931404
499 -0.043822416104376316 -36.51807941514997 -0.04183248970657587 -36.50778635963798
500 -0.04404325503855944 -36.56212267018853 -0.0465738371014595 -36.554360196739445
501 -0.04391544330865145 -36.60603811349718 -0.04453800488263369 -36.59889820162208
502 -0.04373592752963305 -36.64977404102681 -0.04349756892770529 -36.64239577054978
503 -0.043813624419271946 -36.69358766544608 -0.04681785777211189 -36.689213628321895
504 -0.043783408403396604 -36.73737107384948 -0.03959912620484829 -36.72881275452674
505 -0.04400498308241367 -36.7813760569319 -0.04930117689073086 -36.77811393141747
506 -0.04373612925410271 -36.825112186186 -0.04643010459840298 -36.82454403601587
507 -0.043554730340838434 -36.868666916526834 -0.04758363980799914 -36.87212767582387
508 -0.04330320619046688 -36.9119701227173 -0.04437946658581495 -36.916507142409685
509 -0.043326948583126065 -36.95529707130043 -0.04250198900699616 -36.95900913141668
510 -0.04344231020659208 -36.99873938150702 -0.044144388660788535 -37.00315352007747
511 -0.04345110096037388 -37.0421904824674 -0.04423499051481485 -37.047388510592285
512 -0.04344009831547737 -37.085630580782876 -0.04424519743770361 -37.09163370802999
513 -0.043394549563527104 -37.129025130346406 -0.04293938409537077 -37.13457309212536
514 -0.04347112774848938 -37.172496258094895 -0.041983520798385146 -37.17655661292374
515 -0.0435523821040988 -37.21604864019899 -0.043986386619508266 -37.22054299954325
516 -0.043481056950986384 -37.25952969714998 -0.044775854982435706 -37.26531885452568
517 -0.04354479648172856 -37.303074493631705 -0.041739379055798054 -37.30705823358148
518 -0.04355808310210705 -37.34663257673381 -0.044597343914210795 -37.35165557749569
519 -0.043418196961283684 -37.390050773695094 -0.04347937814891338 -37.39513495564461
520 -0.04365759156644344 -37.43370836526154 -0.0415522500872612 -37.43668720573187
521 -0.043641524761915206 -37.477349890023454 -0.04331571143120527 -37.48000291716308
522 -0.043673429265618326 -37.52102331928907 -0.04135209210216999 -37.52135500926525
523 -0.043805604241788386 -37.56482892353086 -0.043595988862216474 -37.564950998127465
524 -0.04379765875637531 -37.608626582287236 -0.04014007449150085 -37.60509107261897
525 -0.04398268237709999 -37.652609264664335 -0.04554086253046989 -37.65063193514944
526 -0.04387480095028877 -37.69648406561463 -0.040913835912942884 -37.69154577106239
527 -0.04407210294157267 -37.740556168556196 -0.04290590863674879 -37.734451679699134
528 -0.04402972124516964 -37.78458588980136 -0.0442309781908989 -37.77868265789003
529 -0.04419214986264706 -37.82877803966401 -0.048211031779646876 -37.826893689669674
530 -0.043989348225295544 -37.872767387889304 -0.04012391977012157 -37.8670176094398
531 -0.044119294919073584 -37.916886682808375 -0.04702526219189167 -37.91404287163169
532 -0.04395552594214678 -37.96084220875052 -0.0441242266446352 -37.95816709827633
533 -0.043945145420730115 -38.00478735417125 -0.0458723034709692 -38.0040394017473
534 -0.043901576846838 -38.048688931018084 -0.04618599228560925 -38.05022539403291
535 -0.043690482154488564 -38.09237941317257 -0.04295691065490246 -38.09318230468781
536 -0.04371870383620262 -38.13609811700878 -0.04365103002637625 -38.13683333471418
537 -0.04376191273331642 -38.179860029742095 -0.043356616795063016 -38.18018995150925
538 -0.043858697079122065 -38.22371872682122 -0.04207878783345222 -38.2222687393427
539 -0.043886341899633405 -38.267605068720854 -0.045783419720828535 -38.26805215906353
540 -0.04378393311053515 -38.31138900183139 -0.045234882086515424 -38.31328704115005
541 -0.04373419024050236 -38.355123192071886 -0.04246705528348684 -38.355754096433536
542 -0.04378800224512815 -38.398911194317016 -0.04316743444651365 -38.39892153088005
543 -0.04393392112106085 -38.442845115438075 -0.04463455267250538 -38.44355608355256
544 -0.04380329400300979 -38.48664840944109 -0.04266445245593786 -38.486220536008496
545 -0.04382889624685049 -38.53047730568794 -0.042872948572039604 -38.529093484580535
546 -0.04390213768929243 -38.57437944337723 -0.04733957815915346 -38.57643306273969
547 -0.04372447393834591 -38.61810391731558 -0.045819537900388244 -38.622252600640074
548 -0.04362238738685846 -38.66172630470244 -0.04409840237349272 -38.66635100301357
549 -0.04351492505520582 -38.70524122975765 -0.04729222506284714 -38.713643228076414
550 -0.04346429444849491 -38.748705524206144 -0.04884748496115208 -38.762490713037565
551 -0.043228618800640106 -38.791934143006785 -0.04415465816855431 -38.806645371206116
552 -0.04329022876918316 -38.835224371775965 -0.042546209506690504 -38.849191580712805
553 -0.0433572381734848 -38.87858160994945 -0.043094403110444546 -38.89228598382325
554 -0.043570009805262086 -38.922151619754715 -0.03639278654009104 -38.92867877036334
555 -0.043702257797122 -38.96585387755184 -0.04488481692969799 -38.973563587293036
556 -0.043655980564653876 -39.00950985811649 -0.0437201464548707 -39.01728373374791
557 -0.043657553382217884 -39.053167411498706 -0.04383750986307859 -39.06112124361099
558 -0.04374661613255739 -39.096914027631264 -0.044046659208834174 -39.10516790281982
559 -0.043716023489832875 -39.1406300511211 -0.04313920140266418 -39.14830710422249
560 -0.04364149812608957 -39.18427154924719 -0.043617351166903975 -39.19192445538939
561 -0.04386702459305525 -39.22813857384025 -0.04331586454063654 -39.23524031993003
562 -0.04383957386016846 -39.271978147700416 -0.042717786692082885 -39.27795810662211
563 -0.04376618042588234 -39.3157443281263 -0.04437020104378462 -39.32232830766589
564 -0.04371552765369415 -39.359459855779996 -0.046431107074022294 -39.36875941473991
565 -0.04364856109023094 -39.403108416870225 -0.04572287853807211 -39.414482293277985
566 -0.043611195683479306 -39.44671961255371 -0.04286168310791254 -39.4573439763859
567 -0.04371254164725542 -39.49043215420096 -0.04809335358440876 -39.505437329970306
568 -0.04340168479830027 -39.53383383899926 -0.045121726021170615 -39.55055905599148
569 -0.04334217701107264 -39.57717601601033 -0.04369561690837145 -39.59425467289985
570 -0.04332613125443459 -39.62050214726476 -0.04372279606759548 -39.63797746896745
571 -0.043339920602738856 -39.6638420678675 -0.043111053109169004 -39.68108852207662
572 -0.04335846621543169 -39.70720053408293 -0.04520004019141197 -39.72628856226803
573 -0.043273857608437535 -39.75047439169137 -0.04362329412251711 -39.76991185639055
574 -0.04330460615456104 -39.79377899784593 -0.04254974536597729 -39.812461601756524
575 -0.04335464052855968 -39.837133638374496 -0.043366890586912635 -39.855828492343434
576 -0.04342726320028305 -39.88056090157478 -0.04501423016190529 -39.90084272250534
577 -0.043378406763076784 -39.92393930833786 -0.04471106790006161 -39.9455537904054
578 -0.0433044882491231 -39.96724379658698 -0.043458586931228636 -39.98901237733663
579 -0.04331737738102674 -40.01056117396801 -0.043075444735586645 -40.032087822072214
580 -0.043357737734913825 -40.05391891170292 -0.04309528470039368 -40.075183106772606
581 -0.04333531279116869 -40.097254224494094 -0.04484641179442406 -40.12002951856703
582 -0.0433057714253664 -40.14055999591946 -0.04420815780758858 -40.16423767637462
583 -0.04327003918588161 -40.183830035105345 -0.041490099765360354 -40.20572777613998
584 -0.04347048085182905 -40.227300515957175 -0.04537379071116447 -40.25110156685115
585 -0.04346676040440798 -40.27076727636158 -0.0460249749943614 -40.29712654184551
586 -0.04317442029714584 -40.31394169665873 -0.04164628274738789 -40.338772824592894
587 -0.043450459092855456 -40.35739215575158 -0.04290256332606077 -40.38167538791895
588 -0.04340524654835463 -40.400797402299936 -0.042146196216344835 -40.4238215841353
589 -0.04348274022340774 -40.44428014252335 -0.045608144626021384 -40.46942972876132
590 -0.04334194548428059 -40.487622088007626 -0.04193945303559303 -40.511369181796915
591 -0.043454690650105474 -40.531076778657734 -0.042026941664516926 -40.55339612346143
592 -0.04351140260696411 -40.5745881812647 -0.044097750820219515 -40.59749387428165
593 -0.04350904151797295 -40.61809722278267 -0.043914780393242835 -40.6414086546749
594 -0.04350106380879879 -40.66159828659147 -0.04339540358632803 -40.68480405826123
595 -0.04350428245961666 -40.705102569051085 -0.04345027152448892 -40.72825432978572
596 -0.043524570763111115 -40.7486271398142 -0.041628781147301196 -40.76988311093302
597 -0.043765949085354805 -40.79239308889955 -0.04552546963095665 -40.81540858056398
598 -0.043591306731104854 -40.83598439563065 -0.043378996290266515 -40.85878757685425
599 -0.043622711673378944 -40.87960710730403 -0.04604409169405699 -40.904831668548304
600 -0.04350625649094582 -40.923113363794975 -0.042526095546782015 -40.94735776409509
601 -0.043519295379519464 -40.96663265917449 -0.0434831527993083 -40.9908409168944
602 -0.043571779131889345 -41.01020443830638 -0.04506584480404854 -41.03590676169845
603 -0.04354893639683723 -41.05375337470322 -0.043742730468511584 -41.07964949216696
604 -0.04355084728449583 -41.09730422198771 -0.04174196068197489 -41.12139145284893
605 -0.04353459272533655 -41.14083881471305 -0.0437447864562273 -41.16513623930516
606 -0.04363195188343525 -41.18447076659648 -0.03943974655121565 -41.20457598585638
607 -0.043859342113137245 -41.22833010870962 -0.04304677601903677 -41.24762276187542
608 -0.04390575606375933 -41.27223586477338 -0.04315787293016911 -41.290780634805586
609 -0.04374641235917807 -41.315982277132555 -0.040125198662281036 -41.33090583346787
610 -0.04415536168962717 -41.36013763882218 -0.04429344478994608 -41.37519927825781
611 -0.044024794548749926 -41.40416243337093 -0.04693307299166918 -41.42213235124948
612 -0.04388345517218113 -41.448045888543106 -0.04416531957685947 -41.46629767082634
613 -0.04379757083952427 -41.49184345938263 -0.05246291197836399 -41.51876058280471
614 -0.04348411336541176 -41.53532757274804 -0.044484281167387965 -41.563244863972095
615 -0.043421732075512406 -41.57874930482355 -0.0450239110738039 -41.6082687750459
616 -0.04338513202965259 -41.62213443685321 -0.04345547687262297 -41.65172425191852
617 -0.04330663066357374 -41.66544106751678 -0.0436249278485775 -41.6953491797671
618 -0.043357415683567525 -41.70879848320035 -0.04338041786104441 -41.738729597628144
619 -0.043531305901706216 -41.752329789102056 -0.04857499226927757 -41.787304589897424
620 -0.043283543176949026 -41.795613332279004 -0.04309283923357725 -41.830397429131004
621 -0.04335562251508236 -41.83896895479408 -0.04334414564073086 -41.873741574771735
622 -0.043284252472221854 -41.8822532072663 -0.04379899632185698 -41.91754057109359
623 -0.04327063970267773 -41.92552384696898 -0.042899752222001555 -41.96044032331559
624 -0.0433207843452692 -41.96884463131425 -0.043721954338252544 -42.00416227765384
625 -0.04347131252288818 -42.01231594383714 -0.045045491121709344 -42.04920776877555
626 -0.04338339939713478 -42.055699343234274 -0.046571897156536576 -42.09577966593209
627 -0.04315543174743652 -42.09885477498171 -0.043077739886939526 -42.13885740581903
628 -0.04321690499782562 -42.14207167997954 -0.04595368858426809 -42.1848110944033
629 -0.04308554269373417 -42.18515722267327 -0.0455423790961504 -42.23035347349945
630 -0.043067113310098645 -42.22822433598337 -0.040832162089645865 -42.27118563558909
631 -0.04320498574525118 -42.27142932172862 -0.04297600742429495 -42.314161643013385
632 -0.043220880627632144 -42.31465020235625 -0.043452582135796544 -42.357614225149185
633 -0.04332607388496399 -42.35797627624121 -0.04268838278949261 -42.40030260793868
634 -0.04327239282429218 -42.4012486690655 -0.04660404305905104 -42.446906650997725
635 -0.04336385633796454 -42.444612525403464 -0.04895960483700037 -42.49586625583473
636 -0.0428769638761878 -42.48748948927965 -0.042504354193806645 -42.53837061002854
637 -0.04303066190332174 -42.53052015118298 -0.042295919917523864 -42.58066652994606
638 -0.04298397470265627 -42.573504125885634 -0.04230934977531433 -42.62297587972137
639 -0.04310295414179564 -42.61660708002743 -0.043412300013005736 -42.666388179734376
640 -0.043141518346965314 -42.65974859837439 -0.04172436948865652 -42.70811254922303
641 -0.0432108424603939 -42.70295944083479 -0.041476608254015446 -42.74958915747705
642 -0.04332750234752893 -42.74628694318232 -0.0424136720597744 -42.79200282953682
643 -0.043403740786015985 -42.78969068396834 -0.044235382415354255 -42.83623821195217
644 -0.0434930719435215 -42.83318375591186 -0.041223325207829474 -42.87746153716
645 -0.04346843138337135 -42.876652187295235 -0.04390731789171696 -42.92136885505172
646 -0.043446780554950236 -42.92009896785019 -0.04215199649333954 -42.963520851545056
647 -0.043542313203215596 -42.963641281053405 -0.044030540995299815 -43.00755139254036
648 -0.04352293126285076 -43.007164212316255 -0.0437338687479496 -43.05128526128831
649 -0.04356096293777227 -43.05072517525403 -0.045729737542569635 -43.09701499883088
650 -0.04343800023198128 -43.09416317548601 -0.04422226566821337 -43.14123726449909
651 -0.04352618046104908 -43.13768935594706 -0.04387470968067646 -43.18511197417977
652 -0.04339656662195921 -43.18108592256902 -0.04493997357785702 -43.23005194775762
653 -0.04349985420703888 -43.22458577677606 -0.04512489829212427 -43.275176846049746
654 -0.043303750641644004 -43.2678895274177 -0.043025237135589124 -43.318202083185334
655 -0.04354228749871254 -43.31143181491641 -0.04451058786362409 -43.36271267104896
656 -0.04334875587373972 -43.35478057079015 -0.04295312818139792 -43.405665799230356
657 -0.04344927929341793 -43.39822985008357 -0.04463569410145283 -43.45030149333181
658 -0.04346434716135263 -43.44169419724492 -0.043805000558495524 -43.4941064938903
659 -0.043396068178117274 -43.48509026542304 -0.0446107767522335 -43.538717270642536
660 -0.04337028488516807 -43.52846055030821 -0.042151912301778796 -43.58086918294431
661 -0.043386226147413255 -43.57184677645562 -0.04152862448245287 -43.622397807426765
662 -0.043492453172802925 -43.615339229628425 -0.04772348366677761 -43.670121291093544
663 -0.04336630050092936 -43.65870553012935 -0.043259824998676775 -43.71338111609222
664 -0.04336973074823618 -43.70207526087759 -0.04399309940636158 -43.75737421549859
665 -0.04335439633578062 -43.74542965721337 -0.046678169071674346 -43.80405238457026
666 -0.04317057207226753 -43.78860022928564 -0.04270564578473568 -43.846758030355
667 -0.0435621939599514 -43.83216242324559 -0.04471118170768022 -43.89146921206268
668 -0.04327619187533856 -43.87543861512093 -0.04350691791623831 -43.93497612997892
669 -0.04322629738599062 -43.91866491250692 -0.04299266617745161 -43.977968796156375
670 -0.04331750236451626 -43.961982414871436 -0.04388858620077372 -44.02185738235715
671 -0.043305419571697715 -44.00528783444313 -0.04468635804951191 -44.06654374040666
672 -0.04330331198871136 -44.04859114643184 -0.043577085807919504 -44.110120826214576
673 -0.043266435340046885 -44.09185758177188 -0.043429562263190745 -44.15355038847777
674 -0.043238123692572114 -44.13509570546446 -0.042413940839469436 -44.195964329317235
675 -0.04385185912251473 -44.17894756458697 -0.037137240171432495 -44.23310156948867
676 -0.0437338313087821 -44.222681395895755 -0.042786797508597374 -44.275888366997265
677 -0.04376436918973923 -44.26644576508549 -0.044176272489130496 -44.3200646394864
678 -0.04362108539789915 -44.310066850483395 -0.043506238237023355 -44.36357087772342
679 -0.0438263937830925 -44.35389324426649 -0.04277094043791294 -44.40634181816133
680 -0.043869209662079814 -44.397762453928564 -0.04244224894791841 -44.44878406710925
681 -0.04382666777819395 -44.441589121706755 -0.04322619270533323 -44.492010259814585
682 -0.043937156349420546 -44.48552627805618 -0.0426908714696765 -44.53470113128426
683 -0.043872037716209886 -44.52939831577239 -0.04614721685647964 -44.58084834814074
684 -0.04382191058248282 -44.57322022635487 -0.042121094092726706 -44.62296944223347
685 -0.04393928498029709 -44.61715951133517 -0.045480019971728326 -44.668449462205196
686 -0.043781510926783083 -44.66094102226195 -0.04243335388600826 -44.71088281609121
687 -0.04380869772285223 -44.704749719984804 -0.0420997342094779 -44.752982550300686
688 -0.04390788283199072 -44.74865760281679 -0.04283346738666296 -44.79581601768735
689 -0.043882776983082294 -44.792540379799874 -0.04168303217738867 -44.83749904986474
690 -0.0440521951764822 -44.83659257497636 -0.04499822463840246 -44.882497274503145
691 -0.04403213988989592 -44.88062471486625 -0.042110814899206164 -44.92460808940235
692 -0.04408462196588516 -44.92470933683214 -0.04424698799848557 -44.96885507740083
693 -0.04406085815280676 -44.96877019498494 -0.044608321785926816 -45.01346339918676
694 -0.044012521766126154 -45.01278271675107 -0.04055510628968477 -45.05401850547645
695 -0.0443034028634429 -45.05708611961451 -0.04289934318512678 -45.096917848661576
696 -0.04431460425257683 -45.10140072386709 -0.0438411483541131 -45.14075899701569
697 -0.04430106561630964 -45.1457017894834 -0.043399485759437084 -45.184158482775125
698 -0.04442233741283417 -45.19012412689623 -0.04842410050332546 -45.23258258327845
699 -0.044328284077346326 -45.234452410973574 -0.05123659931123257 -45.28381918258968
700 -0.04383396990597248 -45.27828638087955 -0.04469715151935816 -45.32851633410904
701 -0.0437598891556263 -45.32204627003517 -0.043898599594831465 -45.37241493370387
702 -0.04362735319882631 -45.365673623234 -0.043696525134146215 -45.41611145883802
703 -0.04364803452044726 -45.40932165775445 -0.043038088083267215 -45.45914954692128
704 -0.04367871284484863 -45.4530003705993 -0.04356436301022768 -45.50271390993151
705 -0.04363058526068926 -45.496630955859985 -0.04600544292479754 -45.5487193528563
706 -0.04360626079142094 -45.540237216651406 -0.04654145650565624 -45.59526080936196
707 -0.043420938588678834 -45.58365815524009 -0.041477286629378794 -45.63673809599134
708 -0.04365486092865467 -45.62731301616874 -0.043923639506101606 -45.680661735497445
709 -0.043666334077715876 -45.670979350246455 -0.042468036711215976 -45.72312977220866
710 -0.04373377934098244 -45.71471312958744 -0.043406431563198566 -45.76653620377186
711 -0.04377510994672775 -45.75848823953417 -0.043734851852059366 -45.810271055623915
712 -0.043736739456653594 -45.80222497899082 -0.04351352956146002 -45.85378458518537
713 -0.04386720545589924 -45.84609218444672 -0.04367969483137131 -45.89746428001674
714 -0.04390470944344997 -45.88999689389017 -0.04526220392435789 -45.9427264839411
715 -0.043982156179845334 -45.933979050070015 -0.04718096926808357 -45.989907453209184
716 -0.0492018474265933 -45.98318089749661 -0.03518210109323263 -46.02508955430242
717 -0.043902583234012124 -46.027083480730624 -0.04015132635831833 -46.06524088066074
718 -0.04392560329288244 -46.07100908402351 -0.04395385067909956 -46.10919473133984
719 -0.043986861035227774 -46.11499594505874 -0.04585827961564064 -46.155053010955484
720 -0.04391048811376095 -46.1589064331725 -0.0435467753559351 -46.19859978631142
721 -0.04389096237719059 -46.20279739554969 -0.04633547645062208 -46.24493526276204
722 -0.043766882829368116 -46.246564278379054 -0.043741428107023236 -46.28867669086907
723 -0.04387621935456991 -46.29044049773363 -0.044681824184954165 -46.33335851505402
724 -0.04375428520143032 -46.33419478293506 -0.04603019580245018 -46.379388710856475
725 -0.04363381862640381 -46.37782860156146 -0.04231930878013372 -46.42170801963661
726 -0.04366669710725546 -46.42149529866872 -0.044841866940259933 -46.46654988657687
727 -0.04362231977283955 -46.46511761844155 -0.04289016854017973 -46.509440055117054
728 -0.04364861007779837 -46.50876622851935 -0.044530830532312396 -46.55397088564936
729 -0.04367146585136652 -46.55243769437072 -0.041681989654898645 -46.59565287530426
730 -0.043788591586053374 -46.59622628595677 -0.043440560810267925 -46.63909343611453
731 -0.04378684516996145 -46.64001313112673 -0.04473924469202757 -46.68383268080655
732 -0.043744960241019724 -46.68375809136775 -0.03922608345746994 -46.723058764264024
733 -0.043975348211824895 -46.72773343957957 -0.04589235950261354 -46.76895112376664
734 -0.04393093902617693 -46.77166437860575 -0.046631776727735996 -46.81558290049438
735 -0.04379101283848286 -46.81545539144423 -0.042776504158973695 -46.85835940465335
736 -0.04372700732201338 -46.859182398766244 -0.044371026754379275 -46.902730431407726
737 -0.04380205385386944 -46.90298445262011 -0.04439776595681906 -46.94712819736454
738 -0.04370544869452715 -46.946689901314635 -0.04100807569921017 -46.98813627306375
739 -0.043866931647062304 -46.990556832961694 -0.04310474172234535 -47.0312410147861
740 -0.04394331146031618 -47.03450014442201 -0.04640247728675604 -47.07764349207285
741 -0.0437451221048832 -47.07824526652689 -0.04292502328753471 -47.12056851536039
742 -0.04365595560520887 -47.1219012221321 -0.04485797118395567 -47.16542648654435
743 -0.04382615983486175 -47.16572738196697 -0.04923246521502733 -47.214658951759375
744 -0.04348588790744543 -47.20921326987441 -0.042316216975450516 -47.256975168734826
745 -0.043576428480446336 -47.25278969835486 -0.04352324642241001 -47.300498415157236
746 -0.04353587906807661 -47.296325577422934 -0.04332464151084423 -47.34382305666808
747 -0.04352432396262884 -47.33984990138556 -0.04305156655609608 -47.38687462322417
748 -0.04364246539771557 -47.38349236678328 -0.043094551749527456 -47.4299691749737
749 -0.04383469857275486 -47.42732706535603 -0.04529782757163048 -47.47526700254533
750 -0.04377086143940687 -47.47109792679544 -0.04746436588466167 -47.522731368429994
751 -0.0434466790407896 -47.51454460583623 -0.043698464334011075 -47.56642983276401
752 -0.04341964293271303 -47.55796424876894 -0.04283986371010542 -47.609269696474115
753 -0.04349261317402124 -47.601456861942964 -0.043864347599446775 -47.65313404407356
754 -0.04349493645131588 -47.64495179839428 -0.04439924489706755 -47.697533288970625
755 -0.04343751780688763 -47.68838931620117 -0.04415148738771677 -47.74168477635834
756 -0.0434946971014142 -47.73188401330258 -0.043927193991839884 -47.78561197035018
757 -0.0435091208666563 -47.77539313416924 -0.04338429365307093 -47.82899626400325
758 -0.043419184535741805 -47.818812318704985 -0.044327962398529056 -47.87332422640178
759 -0.04355187695473432 -47.86236419565972 -0.04333717618137598 -47.91666140258315
760 -0.04351865593343973 -47.90588285159316 -0.043300959281623363 -47.959962361864775
761 -0.04359203111380339 -47.949474882706966 -0.04075459949672222 -48.0007169613615
762 -0.043650961481034756 -47.993125844188 -0.04163492936640978 -48.04235189072791
763 -0.043886352144181726 -48.037012196332185 -0.043996324948966506 -48.08634821567687
764 -0.043830718100070956 -48.08084291443225 -0.043471578136086465 -48.129819793812956
765 -0.043788996525108814 -48.12463191095736 -0.040875444561243056 -48.1706952383742
766 -0.043902816623449324 -48.16853472758081 -0.04513933081179857 -48.215834569186
767 -0.04393227118998766 -48.2124669987708 -0.04411565829068422 -48.259950227476686
768 -0.04407061748206616 -48.256537616252864 -0.03614717498421669 -48.2960974024609
769 -0.04421441815793514 -48.3007520344108 -0.045117626897990704 -48.34121502935889
770 -0.044123072363436225 -48.34487510677423 -0.04280117806047201 -48.384016207419364
771 -0.0442237101495266 -48.389098816923756 -0.04491042196750641 -48.42892662938687
772 -0.04413390643894673 -48.4332327233627 -0.043026498332619664 -48.471953127719495
773 -0.04420518726110458 -48.477437910623806 -0.04508793130517006 -48.51704105902466
774 -0.044136122800409794 -48.521574033424216 -0.0462881276383996 -48.56332918666306
775 -0.04396572187542915 -48.565539755299646 -0.04312212131917477 -48.60645130798223
776 -0.044052968919277194 -48.60959272421892 -0.04365078192204237 -48.65010208990427
777 -0.04406199622899294 -48.65365472044791 -0.04480038248002529 -48.6949024723843
778 -0.043899810686707494 -48.69755453113462 -0.04407901782542467 -48.738981490209724
779 -0.0439323753118515 -48.741486906446475 -0.0432008458301425 -48.78218233603987
780 -0.04396290145814419 -48.78544980790462 -0.04445876013487578 -48.82664109617474
781 -0.04402784388512373 -48.829477651789745 -0.04627457987517118 -48.872915676049914
782 -0.043966456688940524 -48.87344410847869 -0.045594174042344095 -48.918509850092256
783 -0.04372296668589115 -48.91716707516458 -0.04415154755115509 -48.96266139764341
784 -0.04374947212636471 -48.96091654729094 -0.04375969879329204 -49.0064210964367
785 -0.04380495361983776 -49.00472150091078 -0.044549246318638325 -49.05097034275534
786 -0.043814600072801115 -49.04853610098358 -0.0456238342449069 -49.09659417700025
787 -0.04368996042758226 -49.09222606141117 -0.044978548772633076 -49.14157272577288
788 -0.04361313041299582 -49.13583919182416 -0.04325546510517597 -49.18482819087806
789 -0.043504574708640574 -49.1793437665328 -0.04239509049803018 -49.22722328137609
790 -0.04372751545161009 -49.22307128198441 -0.04137345049530268 -49.26859673187139
791 -0.04377421028912067 -49.26684549227353 -0.043371965549886225 -49.31196869742128
792 -0.0438198447227478 -49.31066533699628 -0.0451394846662879 -49.357108182087565
793 -0.04376757945865393 -49.35443291645493 -0.043334358371794224 -49.40044254045936
794 -0.04378015864640474 -49.39821307510134 -0.044029351137578485 -49.44447189159694
795 -0.04370562694966793 -49.441918702051005 -0.04447306524962187 -49.48894495684656
796 -0.043735412321984767 -49.48565411437299 -0.04250466972589493 -49.53144962657245
797 -0.04386242851614952 -49.52951654288914 -0.04138275943696499 -49.572832386009416
798 -0.043883321434259416 -49.5733998643234 -0.04443975798785686 -49.617272143997276
799 -0.043931469321250916 -49.61733133364465 -0.04271442070603371 -49.65998656470331
800 -0.043928657472133634 -49.661259991116786 -0.04219869654625654 -49.70218526124957
801 -0.04402878601104021 -49.70528877712783 -0.044151480123400685 -49.74633674137297
802 -0.044007123447954655 -49.74929590057578 -0.047464261017739776 -49.79380100239071
803 -0.04379654321819544 -49.793092443793974 -0.042735491320490836 -49.8365364937112
804 -0.04404790569096804 -49.83714034948494 -0.049755684845149514 -49.88629217855635
805 -0.04359946995973587 -49.88073981944468 -0.04420633055269718 -49.93049850910905
806 -0.04352681636810303 -49.92426663581278 -0.04292253255844116 -49.97342104166749
807 -0.0435474194586277 -49.967814055271404 -0.04436912816017866 -50.01779016982767
808 -0.04358857870101929 -50.01140263397242 -0.04327386822551489 -50.06106403805318
809 -0.043587937206029895 -50.05499057117845 -0.04103451762348413 -50.10209855567667
810 -0.04370297733694315 -50.09869354851539 -0.04391269329935312 -50.14601124897602
811 -0.04377682432532311 -50.14247037284071 -0.041910921782255174 -50.18792217075828
812 -0.04379852451384068 -50.18626889735455 -0.04283020813018083 -50.23075237888846
813 -0.04387419335544109 -50.230143090709994 -0.0441311813890934 -50.27488356027755
814 -0.043804924562573434 -50.273948015272566 -0.04402744434773922 -50.31891100462529
815 -0.043754827603697775 -50.317702842876265 -0.04355122037231922 -50.362462224997614
816 -0.043820885755121705 -50.36152372863139 -0.04473995566368103 -50.407202180661294
817 -0.04377143289893866 -50.405295161530326 -0.04564470052719116 -50.452846881188485
818 -0.04385271966457367 -50.4491478811949 -0.04587140195071697 -50.498718283139205
819 -0.0436367342248559 -50.49278461541975 -0.04361201338469982 -50.54233029652391
820 -0.04367214534431696 -50.53645676076407 -0.041584744676947595 -50.583915041200854
821 -0.0437159601598978 -50.58017272092397 -0.045081449672579765 -50.62899649087343
822 -0.04364421125501394 -50.62381693217898 -0.0438172398135066 -50.67281373068694
823 -0.04363485127687454 -50.66745178345586 -0.04415185451507568 -50.71696558520202
824 -0.04377920590341091 -50.71123098935927 -0.043206156231462955 -50.76017174143348
825 -0.043696936406195167 -50.754927925765465 -0.04432979766279459 -50.80450153909628
826 -0.043818906880915165 -50.79874683264638 -0.044745753332972524 -50.849247292429254
827 -0.04363764487206936 -50.84238447751845 -0.044194229692220685 -50.89344152212148
828 -0.04359178505837917 -50.88597626257683 -0.043317566812038424 -50.93675908893351
829 -0.04355319794267416 -50.929529460519504 -0.04146450702100992 -50.978223595954525
830 -0.04366534650325775 -50.973194807022765 -0.04429428111761809 -51.02251787707214
831 -0.0436443243175745 -51.01683913134034 -0.04313190784305334 -51.065649784915195
832 -0.043778054602444175 -51.06061718594278 -0.0447269219905138 -51.11037670690571
833 -0.04370972942560911 -51.10432691536839 -0.043022068403661254 -51.15339877530937
834 -0.04371373727917671 -51.148040652647566 -0.04362478647381067 -51.19702356178318
835 -0.043720866367220876 -51.19176151901479 -0.0461608013138175 -51.243184363097
836 -0.043959498032927515 -51.235721017047716 -0.03805764392018318 -51.281242007017184
837 -0.04391911793500185 -51.27964013498272 -0.04718074668198824 -51.32842275369917
838 -0.043634242936968805 -51.32327437791969 -0.04056564699858427 -51.36898840069776
839 -0.04403817970305681 -51.367312557622746 -0.04417251814156771 -51.413160918839324
840 -0.0438690148293972 -51.41118157245214 -0.04498952757567167 -51.458150446415
841 -0.04384737219661474 -51.45502894464876 -0.04486708883196115 -51.50301753524696
842 -0.043772934935986996 -51.49880187958475 -0.0443662641569972 -51.54738379940396
843 -0.04381952937692404 -51.54262140896167 -0.04215951506048441 -51.58954331446444
844 -0.04380188025534153 -51.58642328921702 -0.0447108581662178 -51.63425417263066
845 -0.0438375897705555 -51.63026087898757 -0.04259558953344822 -51.67684976216411
846 -0.04388997498899698 -51.67415085397657 -0.043410527519881725 -51.72026028968399
847 -0.043872423470020294 -51.71802327744659 -0.0427281066775322 -51.76298839636152
848 -0.04383227936923504 -51.761855556815824 -0.04106639996170998 -51.80405479632323
849 -0.04395877625793219 -51.805814333073755 -0.04347371533513069 -51.84752851165836
850 -0.044085843674838546 -51.84990017674859 -0.04244093298912048 -51.889969444647484
851 -0.04411003589630127 -51.89401021264489 -0.04306872263550758 -51.933038167282994
852 -0.044137352332472804 -51.93814756497736 -0.04154875054955483 -51.974586917832546
853 -0.044261541217565536 -51.98240910619493 -0.04475128352642059 -52.01933820135897
854 -0.044263177737593654 -52.02667228393252 -0.04456182736903429 -52.06390002872801
855 -0.04418720863759518 -52.070859492570115 -0.0431748665869236 -52.10707489531493
856 -0.044284464232623576 -52.11514395680274 -0.04298301935195923 -52.15005791466689
857 -0.04420742765069008 -52.15935138445343 -0.04233553931117058 -52.192393453978056
858 -0.044358296506106856 -52.203709680959534 -0.043219178915023804 -52.23561263289308
859 -0.04445020165294409 -52.24815988261248 -0.0445232754573226 -52.2801359083504
860 -0.04441535845398903 -52.292575241066466 -0.044032114744186404 -52.324168023094586
861 -0.044304173439741135 -52.33687941450621 -0.0438571572303772 -52.36802518032496
862 -0.04443574026226997 -52.38131515476848 -0.04494359008967876 -52.41296877041464
863 -0.044568842835724355 -52.4258839976042 -0.0483773335814476 -52.46134610399609
864 -0.04418234098702669 -52.47006633859123 -0.04726397003978491 -52.50861007403588
865 -0.04390426147729158 -52.513970600068525 -0.04437903650105 -52.55298911053693
866 -0.043829654902219774 -52.55780025497074 -0.04242465496063232 -52.59541376549756
867 -0.04422552064061165 -52.60202577561135 -0.048564576916396617 -52.64397834241396
868 -0.0436752425506711 -52.64570101816202 -0.03950126338750124 -52.68347960580146
869 -0.04391077533364296 -52.689611793495665 -0.043534547090530396 -52.72701415289199
870 -0.043884292058646676 -52.733496085554314 -0.0448006521910429 -52.77181480508303
871 -0.04389360100030899 -52.77738968655462 -0.04120201040059328 -52.81301681548363
872 -0.043877584487199785 -52.82126727104182 -0.04463403727859259 -52.85765085276222
873 -0.043933498486876485 -52.8652007695287 -0.043021118454635146 -52.90067197121685
874 -0.044020417146384716 -52.90922118667508 -0.045150586776435374 -52.94582255799329
875 -0.04394333735108376 -52.953164524026164 -0.04351814370602369 -52.98934070169931
876 -0.04400432873517275 -52.997168852761334 -0.043187806569039824 -53.03252850826835
877 -0.043937376514077184 -53.041106229275414 -0.04219247531145811 -53.07472098357981
878 -0.04411091580986977 -53.08521714508528 -0.045392779260873796 -53.12011376284068
879 -0.04399718102067709 -53.12921432610596 -0.04491014592349529 -53.16502390876418
880 -0.04394315034151077 -53.17315747644747 -0.0425553759559989 -53.207579284720175
881 -0.04393123034387827 -53.21708870679135 -0.04491967707872391 -53.2524989617989
882 -0.04393808953464031 -53.26102679632599 -0.04339688066393137 -53.29589584246283
883 -0.043934221006929876 -53.30496101733292 -0.04405124895274639 -53.33994709141558
884 -0.043899115175008774 -53.34886013250793 -0.04158040247857571 -53.381527493894154
885 -0.0441711600869894 -53.39303129259492 -0.042186107113957406 -53.42371360100811
886 -0.04415092021226883 -53.43718221280719 -0.04367770757526159 -53.46739130858337
887 -0.0440565824508667 -53.48123879525805 -0.040923351980745794 -53.50831466056412
888 -0.044157807156443594 -53.525396602414496 -0.04414087850600481 -53.552455539070124
889 -0.04421421717852354 -53.56961081959302 -0.04453750438988209 -53.59699304346
890 -0.04420742020010948 -53.613818239793126 -0.04444705843925476 -53.641440101899256
891 -0.044193435460329056 -53.658011675253455 -0.04123175498098135 -53.68267185688024
892 -0.04425946809351444 -53.70227114334697 -0.044322984851896764 -53.726994841732136
893 -0.04430054742842913 -53.7465716907754 -0.043757434375584124 -53.77075227610772
894 -0.04423942063003779 -53.79081111140543 -0.044265837594866755 -53.815018113702585
895 -0.044217340648174286 -53.835028452053606 -0.04490691777318716 -53.859925031475775
896 -0.0442105719819665 -53.87923902403557 -0.04505374748259783 -53.90497877895837
897 -0.04415820706635713 -53.92339723110193 -0.045062396489083764 -53.95004117544746
898 -0.04404524844139814 -53.96744247954333 -0.04408841859549284 -53.99412959404295
899 -0.04399499725550413 -54.01143747679883 -0.04412497654557228 -54.03825457058853
900 -0.04407036043703556 -54.055507837235865 -0.042628297209739686 -54.080882867798266
901 -0.04415419902652502 -54.09966203626239 -0.04473307430744171 -54.12561594210571
902 -0.044082504324615 -54.143744540587 -0.044545673206448554 -54.17016161531216
903 -0.044028685241937635 -54.18777322582894 -0.04416546504944563 -54.214327080361606
904 -0.04409138858318329 -54.231864614412125 -0.04706165790557861 -54.261388738267186
905 -0.04390916656702757 -54.27577378097915 -0.04456817414611578 -54.3059569124133
906 -0.043852945975959304 -54.31962672695511 -0.04424982741475105 -54.35020673982805
907 -0.043820936046540734 -54.36344766300165 -0.04488134104758501 -54.39508808087564
908 -0.043988568149507044 -54.40743623115116 -0.04942980725318193 -54.44451788812882
909 -0.043524809181690216 -54.45096104033285 -0.04297943785786629 -54.48749732598669
910 -0.04364912677556276 -54.49461016710841 -0.04399440214037895 -54.531491728127065
911 -0.04365945030003786 -54.53826961740845 -0.04207499381154776 -54.57356672193861
912 -0.043762749992311 -54.582032367400764 -0.041124234348535536 -54.61469095628715
913 -0.043761048652231696 -54.62579341605299 -0.04281377047300339 -54.65750472676015
914 -0.04388061799108982 -54.669674034044085 -0.044668879359960556 -54.70217360612011
915 -0.04373786747455597 -54.71341190151864 -0.04512588679790497 -54.74729949291802
916 -0.04370349515229464 -54.75711539667093 -0.039590594545006755 -54.78689008746302
917 -0.043869030103087424 -54.80098442677402 -0.04425359088927507 -54.8311436783523
918 -0.044014728628098965 -54.84499915540212 -0.046014657244086266 -54.877158335596384
919 -0.04382083509117365 -54.888819990493296 -0.04376247823238373 -54.920920813828765
920 -0.04390663634985685 -54.932726626843156 -0.04369624722748995 -54.96461706105625
921 -0.043913484737277034 -54.97664011158043 -0.0436907047405839 -55.008307765796836
922 -0.04387310389429331 -55.02051321547472 -0.04372617322951555 -55.05203393902635
923 -0.043953187949955466 -55.064466403424674 -0.04362087193876505 -55.095654810965115
924 -0.043902662210166456 -55.10836906563484 -0.043013833463191986 -55.13866864442831
925 -0.0439127117395401 -55.15228177737438 -0.04374072439968586 -55.18240936882799
926 -0.04403980523347854 -55.19632158260786 -0.042878029868006706 -55.225287398696
927 -0.04402302112430334 -55.24034460373216 -0.04391520339995623 -55.26920260209595
928 -0.04393228311091661 -55.28427688684308 -0.043834250420331955 -55.313036852516284
929 -0.04396093860268593 -55.32823782544577 -0.0450137423351407 -55.35805059485143
930 -0.04395913407206535 -55.37219695951784 -0.04596743900328874 -55.40401803385472
931 -0.04379395395517349 -55.41599091347301 -0.04527552500367164 -55.44929355885839
932 -0.04376324694603682 -55.459754160419045 -0.04297438059002161 -55.49226793944842
933 -0.04410646520555019 -55.5038606256246 -0.05078228935599327 -55.54305022880441
934 -0.04361219275742769 -55.547472818382026 -0.04573128204792738 -55.588781510852336
935 -0.0432819202542305 -55.59075473863626 -0.04569682739675045 -55.63447833824909
936 -0.043286254070699214 -55.63404099270696 -0.043245863541960715 -55.67772420179105
937 -0.04329839274287224 -55.67733938544983 -0.04163436032831669 -55.71935856211937
938 -0.04341397397220135 -55.72075335942203 -0.04373517856001854 -55.76309374067939
939 -0.043420888297259805 -55.76417424771929 -0.04417247008532286 -55.80726621076471
940 -0.043391220085322854 -55.807565467804615 -0.040721144154667856 -55.847987354919375
941 -0.04353893119841814 -55.851104399003034 -0.04454647749662399 -55.892533832416
942 -0.04346286021173 -55.89456725921477 -0.044228244200348855 -55.93676207661635
943 -0.04348899517208338 -55.93805625438685 -0.04506111871451139 -55.98182319533086
944 -0.04350635502487421 -55.981562609411725 -0.04376166220754385 -56.025584857538405
945 -0.04344581514596939 -56.0250084245577 -0.045177295617759225 -56.07076215315617
946 -0.043338270485401155 -56.0683466950431 -0.04543669279664755 -56.116198845952816
947 -0.043394065089523794 -56.11174076013262 -0.04530523270368576 -56.1615040786565
948 -0.043281312473118304 -56.15502207260574 -0.04155411459505558 -56.20305819325156
949 -0.0437687935307622 -56.1987908661365 -0.03956974372267723 -56.24262793697424
950 -0.04361352957785129 -56.24240439571435 -0.04429699443280697 -56.28692493140704
951 -0.043593363650143144 -56.2859977593645 -0.04373436737805605 -56.3306592987851
952 -0.04363534841686487 -56.32963310778136 -0.04333210345357656 -56.37399140223868
953 -0.04358930289745331 -56.373222410678814 -0.043851920031011106 -56.41784332226969
954 -0.04359701499342918 -56.416819425672244 -0.043725385889410974 -56.4615687081591
955 -0.04392631389200687 -56.46074573956425 -0.03740477990359068 -56.49897348806269
956 -0.04395370092242956 -56.50469944048668 -0.045161918736994267 -56.54413540679968
957 -0.04401831403374672 -56.54871775452043 -0.049258431605994704 -56.593393838405675
958 -0.04367672987282276 -56.59239448439325 -0.04263861607760191 -56.63603245448328
959 -0.0438595712184906 -56.636254055611744 -0.04339728429913521 -56.67942973878241
960 -0.043733918108046055 -56.67998797371979 -0.041602193377912045 -56.72103193216032
961 -0.04388787634670734 -56.7238758500665 -0.042575272545218465 -56.76360720470554
962 -0.04393145330250263 -56.767807303369004 -0.042748283594846725 -56.80635548830039
963 -0.04394317958503961 -56.81175048295405 -0.044152824021875856 -56.85050831232227
964 -0.04393282439559698 -56.85568330734964 -0.0436619583517313 -56.894170270674
965 -0.04407269824296236 -56.89975600559261 -0.041752512007951735 -56.935922782681956
966 -0.04409423749893904 -56.943850243091546 -0.04381260368973017 -56.979735386371686
967 -0.044056800194084644 -56.98790704328563 -0.04254812505096197 -57.02228351142265
968 -0.04416216965764761 -57.03206921294328 -0.045520600862801075 -57.06780411228545
969 -0.044073030538856986 -57.07614224348213 -0.044005833193659784 -57.11180994547911
970 -0.044067560508847234 -57.12020980399098 -0.044952362403273584 -57.15676230788238
971 -0.04394430387765169 -57.16415410786863 -0.04400391280651093 -57.20076622068889
972 -0.04393753763288259 -57.20809164550152 -0.04378745835274458 -57.24455367904164
973 -0.043947326764464376 -57.252038972265986 -0.04604398515075445 -57.29059766419239
974 -0.04381105322390795 -57.29585002548989 -0.042739011161029336 -57.33333667535342
975 -0.04381571654230356 -57.339665742032196 -0.04235645234584808 -57.37569312769927
976 -0.04399392493069172 -57.383659666962885 -0.043984022550284864 -57.419677150249555
977 -0.04392287228256464 -57.42758253924545 -0.04277173094451427 -57.46244888119407
978 -0.04398505762219429 -57.471567596867644 -0.04543363247066736 -57.50788251366474
979 -0.04382025059312582 -57.51538784746077 -0.04457846265286207 -57.552460976317604
980 -0.043815122544765474 -57.559202970005536 -0.04343064874410629 -57.59589162506171
981 -0.04400104414671659 -57.603204014152254 -0.03930547088384628 -57.63519709594556
982 -0.04394707884639502 -57.64715109299865 -0.043538615107536316 -57.67873571105309
983 -0.0440948773175478 -57.691245970316196 -0.04476659186184406 -57.72350230291494
984 -0.04402980022132397 -57.73527577053752 -0.04325676579028368 -57.76675906870522
985 -0.04389403201639652 -57.779169802553916 -0.04472119472920895 -57.811480263434426
986 -0.04388931803405285 -57.82305912058797 -0.04314820989966393 -57.85462847333409
987 -0.04401267450302839 -57.867071795091 -0.04384869858622551 -57.89847717192031
988 -0.043944287672638895 -57.91101608276364 -0.043336146511137486 -57.94181331843145
989 -0.04392298981547356 -57.95493907257911 -0.043760433048009875 -57.98557375147946
990 -0.04407444652169943 -57.99901351910081 -0.04303657598793507 -58.02861032746739
991 -0.04419210162013769 -58.04320562072095 -0.0459317609667778 -58.07454208843417
992 -0.04395500048995018 -58.0871606212109 -0.04325494803488254 -58.11779703646906
993 -0.04398811347782612 -58.13114873468872 -0.044888436980545524 -58.1626854734496
994 -0.043914853036403655 -58.17506358772513 -0.043973820842802526 -58.2066592942924
995 -0.0440005810931325 -58.21906416881826 -0.04335259106010199 -58.2500118853525
996 -0.04406406506896019 -58.263128233887215 -0.04401428140699863 -58.2940261667595
997 -0.04399071019142866 -58.307118944078645 -0.043357655964791776 -58.33738382272429
998 -0.043966194801032546 -58.351085138879675 -0.0439970675855875 -58.38138089030988
999 -0.04399192202836275 -58.39507706090804 -0.046465050987899305 -58.427845941297775
1000 -0.04392408300191164 -58.43900114390995 -0.04643609989434481 -58.47428204119212
1001 -0.043822051212191585 -58.48282319512214 -0.042531666718423365 -58.51681370791054
1002 -0.043640182353556156 -58.52646337747569 -0.043753049336373806 -58.56056675724692
1003 -0.04368584267795086 -58.570149220153645 -0.04384222645312548 -58.60440898370004
1004 -0.043716687522828576 -58.61386590767648 -0.04405668321996927 -58.64846566692001
1005 -0.043677599728107454 -58.65754350740458 -0.045077482052147386 -58.69354314897216
1006 -0.04369781482964754 -58.70124132223423 -0.04385433178395033 -58.73739748075611
1007 -0.0436573501676321 -58.74489867240187 -0.04602228868752718 -58.78341976944363
1008 -0.04353782627731562 -58.78843649867918 -0.04385946393013 -58.827279233373766
1009 -0.04354969318956137 -58.831986191868744 -0.044878960214555265 -58.87215819358832
1010 -0.04349504429847002 -58.87548123616721 -0.04351734351366758 -58.91567553710199
1011 -0.04351702872663736 -58.91899826489385 -0.042800729908049104 -58.95847626701004
1012 -0.043560549058020114 -58.96255881395187 -0.04224095176905394 -59.000717218779094
1013 -0.043671822361648086 -59.00623063631352 -0.04166450947523117 -59.04238172825433
1014 -0.0437913766130805 -59.0500220129266 -0.04746281635016203 -59.08984454460449
1015 -0.043574977479875085 -59.093596990406475 -0.04290751814842224 -59.132752062752914
1016 -0.04357614777982235 -59.1371731381863 -0.04465903528034687 -59.17741109803326
1017 -0.04354643058031797 -59.18071956876662 -0.04469078108668327 -59.22210187911995
1018 -0.04345749691128731 -59.22417706567791 -0.04602803569287062 -59.26812991481282
1019 -0.043450333550572394 -59.26762739922848 -0.0422826137393713 -59.31041252855219
1020 -0.04348571505397558 -59.311113114282456 -0.04357634335756302 -59.353988871909756
1021 -0.04358173441141844 -59.354694848693875 -0.04326657280325889 -59.39725544471302
1022 -0.04361725077033043 -59.398312099464206 -0.04569670706987381 -59.44295215178289
1023 -0.043533244729042055 -59.44184534419325 -0.04313314836472273 -59.486085300147614
1024 -0.04366872068494558 -59.485514064878195 -0.045787598751485345 -59.5318728988991
1025 -0.043442627787590025 -59.52895669266579 -0.042118634283542636 -59.57399153318264
1026 -0.0434533977881074 -59.57241009045389 -0.04373698234558106 -59.61772851552822
1027 -0.043733158893883226 -59.61614324934778 -0.03610392976552248 -59.653832445293745
1028 -0.04377513937652111 -59.6599183887243 -0.0446516364812851 -59.69848408177503
1029 -0.04376746211200953 -59.70368585083631 -0.04411205630749464 -59.742596138082526
1030 -0.04373179189860821 -59.747417642734916 -0.044018756970763205 -59.78661489505329
1031 -0.043742836266756055 -59.791160479001675 -0.043696179054677486 -59.83031107410797
1032 -0.0437652351334691 -59.834925714135146 -0.0434516416862607 -59.87376271579423
1033 -0.0437947928905487 -59.8787205070257 -0.043878420069813726 -59.917641135864045
1034 -0.04378636125475168 -59.92250686828045 -0.0429050974547863 -59.96054623331883
1035 -0.043789437599480154 -59.96629630587993 -0.04459626022726297 -60.005142493546096
1036 -0.04376410245895386 -60.01006040833888 -0.04367182366549969 -60.048814317211594
1037 -0.04381580799818039 -60.05387621633706 -0.04398096706718206 -60.09279528427878
1038 -0.043735012784600256 -60.09761122912166 -0.04289582259953022 -60.13569110687831
1039 -0.04385064784437418 -60.141461876966034 -0.042892434261739255 -60.17858354114005
1040 -0.04399402420967817 -60.185455901175715 -0.04627808555960655 -60.224861626699656
1041 -0.04380302894860506 -60.22925893012432 -0.044834261573851106 -60.26969588827351
1042 -0.04372450597584247 -60.27298343610016 -0.0437572555616498 -60.31345314383516
1043 -0.04369299039244652 -60.316676426492606 -0.042688509449362755 -60.356141653284524
1044 -0.043741796910762784 -60.36041822340337 -0.04485532362014055 -60.400996976904665
1045 -0.043736550211906436 -60.404154773615275 -0.04382387101650238 -60.444820847921164
1046 -0.04369377549737692 -60.44784854911265 -0.043510697595775125 -60.48833154551694
1047 -0.04378669317811727 -60.49163524229077 -0.042688042111694816 -60.531019587628634
1048 -0.04394928887486458 -60.53558453116563 -0.042238001525402066 -60.57325758915404
1049 -0.043884886987507345 -60.57946941815314 -0.04416570849716663 -60.61742329765121
1050 -0.04393549524247646 -60.62340491339562 -0.040801461413502695 -60.65822475906471
1051 -0.04406883753836155 -60.66747375093398 -0.04455062430351973 -60.70277538336823
1052 -0.043985805474221706 -60.7114595564082 -0.04311569556593895 -60.745891078934164
1053 -0.043998464941978455 -60.75545802135018 -0.044807955250144006 -60.79069903418431
1054 -0.0439375763759017 -60.79939559772608 -0.04375784806907177 -60.83445688225338
1055 -0.043996171280741694 -60.84339176900682 -0.04249328393489123 -60.876950166188266
1056 -0.04404055830091238 -60.887432327307735 -0.04403371699154377 -60.92098388317981
1057 -0.043980267643928525 -60.93141259495167 -0.04401672910898924 -60.9650006122888
1058 -0.04395253509283066 -60.975365130044494 -0.044578551687300204 -61.0095791639761
1059 -0.04396251142024994 -61.01932764146474 -0.043123817443847655 -61.05270298141995
1060 -0.044039354845881465 -61.06336699631062 -0.04504044950008392 -61.09774343092003
1061 -0.043972436152398583 -61.10733943246302 -0.04459172878414393 -61.142335159704174
1062 -0.04388802032917738 -61.1512274527922 -0.04267827905714512 -61.18501343876132
1063 -0.04396069031208753 -61.19518814310429 -0.042400823719799516 -61.22741426248112
1064 -0.043909450992941856 -61.23909759409723 -0.04400525577366352 -61.27141951825478
1065 -0.043936056271195414 -61.283033650368424 -0.04467736557126045 -61.31609688382604
1066 -0.043952323496341705 -61.326985973864765 -0.04275711253285408 -61.358853996358896
1067 -0.04397721942514181 -61.37096319328991 -0.044105057045817374 -61.402959053404714
1068 -0.04399592280387878 -61.41495911609379 -0.04701460171490908 -61.44997365511962
1069 -0.04383368585258722 -61.45879280194638 -0.044261141680181026 -61.4942347967998
1070 -0.04387358371168375 -61.50266638565807 -0.04464698992669582 -61.5388817867265
1071 -0.04374960456043482 -61.5464159902185 -0.04382960684597492 -61.582711393572474
1072 -0.04385845400393009 -61.59027444422243 -0.048125131987035275 -61.63083652555951
1073 -0.04355601612478495 -61.63383046034721 -0.04368287045508623 -61.674519396014595
1074 -0.043558312393724916 -61.67738877274094 -0.04335198197513819 -61.71787137798973
1075 -0.04365035574883223 -61.72103912848977 -0.04371498581022024 -61.76158636379995
1076 -0.04362621512264013 -61.764665343612414 -0.04207862559705973 -61.80366498939701
1077 -0.04379321113228798 -61.8084585547447 -0.04159983489662409 -61.84526482429363
1078 -0.04377466030418873 -61.85223321504889 -0.043473782017827034 -61.888738606311456
1079 -0.04383041448891163 -61.8960636295378 -0.043402849696576595 -61.93214145600803
1080 -0.043877183087170125 -61.93994081262497 -0.04527919609099627 -61.97742065209903
1081 -0.04374534823000431 -61.98368616085497 -0.04254784788936376 -62.019968499988394
1082 -0.04403606075793505 -62.027722221612905 -0.03909318167716265 -62.059061681665554
1083 -0.04407207742333412 -62.07179429903624 -0.046153494715690614 -62.10521517638124
1084 -0.04396262969821692 -62.115756928734456 -0.04493049159646034 -62.150145667977704
1085 -0.0439079400151968 -62.15966486874965 -0.04370105788111687 -62.19384672585882
1086 -0.043961741775274274 -62.20362661052493 -0.044789027981460096 -62.23863575384028
1087 -0.04384361375123262 -62.247470224276164 -0.04435663390904665 -62.282992387749324
1088 -0.04382887911051512 -62.29129910338668 -0.04392686225473881 -62.32691925000406
1089 -0.0437832185998559 -62.33508232198653 -0.042718427069485185 -62.36963767707355
1090 -0.04386400617659092 -62.378946328163124 -0.04359936732798815 -62.413237044401534
1091 -0.043896648660302164 -62.422842976823425 -0.044071437977254393 -62.457308482378785
1092 -0.04385804422199726 -62.466701021045424 -0.04322126396000385 -62.50052974633879
1093 -0.04387589264661074 -62.510576913692034 -0.04363542106002569 -62.544165167398816
1094 -0.04389929100871086 -62.55447620470075 -0.044570240937173364 -62.58873540833599
1095 -0.04385384991765022 -62.5983300546184 -0.043576433695852755 -62.63231184203185
1096 -0.04383467677980661 -62.64216473139821 -0.042621846124529836 -62.67493368815638
1097 -0.043935656920075415 -62.68610038831829 -0.042921895161271095 -62.71785558331765
1098 -0.044057533517479895 -62.73015792183577 -0.04526438005268574 -62.763119963370336
1099 -0.043941593170166014 -62.774099515005936 -0.04398607779294252 -62.80710604116328
1100 -0.043909418396651745 -62.81800893340259 -0.04394852966070175 -62.85105457082398
1101 -0.043953470326960085 -62.86196240372955 -0.04316886104643345 -62.894223431870415
1102 -0.044026613049209115 -62.90598901677876 -0.04939836990088224 -62.9436218017713
1103 -0.04383062925189733 -62.94981964603066 -0.04435209184885025 -62.98797389362015
1104 -0.0436352213844657 -62.993454867415124 -0.04288664758205414 -63.0308605412022
1105 -0.043664435110986236 -63.03711930252611 -0.04430032409727573 -63.07516086529948
1106 -0.04375677108764649 -63.08087607361375 -0.041144631989300254 -63.11630549728878
1107 -0.04383778013288975 -63.12471385374664 -0.04105427749454975 -63.15735977478333
1108 -0.043874673917889594 -63.16858852766453 -0.044650712981820107 -63.20201048776515
1109 -0.043891437351703644 -63.212479965016236 -0.04467530250549316 -63.24668579027065
1110 -0.043845735304057595 -63.256325700320296 -0.04452800508588552 -63.29121379535653
1111 -0.043812240660190585 -63.300137940980484 -0.043778026662766936 -63.3349918220193
1112 -0.043816886842250824 -63.343954827822735 -0.044611858762800695 -63.3796036807821
1113 -0.04368093870580196 -63.38763576652854 -0.043391613848507406 -63.4229952946306
1114 -0.043778839893639086 -63.43141460642218 -0.04217084664851427 -63.46516614127912
1115 -0.04385625161230564 -63.475270858034484 -0.04374727699905634 -63.508913418278176
1116 -0.04386850688606501 -63.51913936492055 -0.04445847813040018 -63.55337189640858
1117 -0.04382526278495789 -63.562964627705504 -0.043125605396926406 -63.5964975018055
1118 -0.04385380446910858 -63.60681843217461 -0.046194878220558164 -63.64269238002606
1119 -0.04381940457969904 -63.65063783675431 -0.04552579093724489 -63.68821817096331
1120 -0.04359619729220867 -63.694234034046524 -0.043680774979293346 -63.7318989459426
1121 -0.043679969385266304 -63.73791400343179 -0.04425027500838041 -63.776149220950984
1122 -0.04367731623351574 -63.7815913196653 -0.044169014506042006 -63.82031823545702
1123 -0.04365371614694595 -63.82524503581225 -0.04441658481955528 -63.86473482027658
1124 -0.043652023747563364 -63.868897059559814 -0.03954737018793821 -63.90428219046452
1125 -0.04377473462373018 -63.912671794183545 -0.041010945290327075 -63.945293135754845
1126 -0.043962874263525006 -63.95663466844707 -0.04488661270588636 -63.99017974846073
1127 -0.04384235087782144 -64.00047701932489 -0.04521604534238577 -64.03539579380312
1128 -0.043809873051941395 -64.04428689237683 -0.04208581726998091 -64.0774816110731
1129 -0.04388518314808607 -64.08817207552492 -0.04275765065103769 -64.12023926172414
1130 -0.04392427504062653 -64.13209635056555 -0.043424084037542346 -64.16366334576168
1131 -0.04401955716311932 -64.17611590772867 -0.045816466026008126 -64.20947981178769
1132 -0.04387833941727877 -64.21999424714595 -0.04438131358474493 -64.25386112537244
1133 -0.043840563669800756 -64.26383481081575 -0.0446585888043046 -64.29851971417675
1134 -0.04382773507386446 -64.30766254588961 -0.04286638367921114 -64.34138609785596
1135 -0.04383588377386331 -64.35149842966348 -0.044895661622285844 -64.38628175947825
1136 -0.043749180436134336 -64.39524761009962 -0.04282965362071991 -64.42911141309897
1137 -0.043875516019761564 -64.43912312611938 -0.046686251275241376 -64.47579766437421
1138 -0.04370446093380451 -64.4828275870532 -0.04426552765071392 -64.52006319202492
1139 -0.04375020805746317 -64.52657779511065 -0.04317245651036501 -64.56323564853528
1140 -0.04370505269616842 -64.57028284780682 -0.042368693836033346 -64.60560434237132
1141 -0.04385278318077326 -64.61413563098759 -0.044388865865767 -64.64999320823709
1142 -0.04376768860965967 -64.65790331959725 -0.0425206208601594 -64.69251382909725
1143 -0.0438148470595479 -64.7017181666568 -0.0419324679300189 -64.73444629702728
1144 -0.04397603441029787 -64.7456942010671 -0.04630852602422238 -64.7807548230515
1145 -0.043850097246468066 -64.78954429831356 -0.045558784157037735 -64.82631360720853
1146 -0.043718532845377925 -64.83326283115893 -0.042606172151863575 -64.8689197793604
1147 -0.043868111446499825 -64.87713094260543 -0.04277880173176527 -64.91169858109217
1148 -0.0438387256115675 -64.920969668217 -0.041131377778947355 -64.95282995887112
1149 -0.04392255339771509 -64.96489222161472 -0.04379187524318695 -64.99662183411431
1150 -0.043955696001648906 -65.00884791761636 -0.04402687828987837 -65.04064871240419
1151 -0.04393394161015749 -65.05278185922653 -0.04373728167265654 -65.08438599407685
1152 -0.04395507238805294 -65.09673693161459 -0.04686859156936407 -65.13125458564622
1153 -0.043854177743196485 -65.14059110935779 -0.04393719527870417 -65.17519178092492
1154 -0.043868881091475485 -65.18445999044926 -0.044755168817937376 -65.21994694974286
1155 -0.04373648278415203 -65.22819647323341 -0.043395287729799746 -65.26334223747266
1156 -0.0437414200976491 -65.27193789333106 -0.04283869508653879 -65.3061809325592
1157 -0.04382077120244503 -65.3157586645335 -0.04407009519636631 -65.35025102775556
1158 -0.04413926657289267 -65.3598979311064 -0.0475771501660347 -65.3978281779216
1159 -0.043634212017059325 -65.40353214312346 -0.042122402042150495 -65.43995057996375
1160 -0.04376747366040945 -65.44729961678387 -0.0452395711094141 -65.48519015107317
1161 -0.04365948047488928 -65.49095909725875 -0.043018318526446817 -65.52820846959962
1162 -0.04367514662444592 -65.5346342438832 -0.04329269602894783 -65.57150116562856
1163 -0.04368811845779419 -65.578322362341 -0.044235148653388026 -65.61573631428195
1164 -0.043651933409273626 -65.62197429575028 -0.04432470984756946 -65.66006102412952
1165 -0.0436551634222269 -65.66562945917251 -0.043967859074473384 -65.70402888320399
1166 -0.04366281181573868 -65.70929227098824 -0.04332809448242188 -65.74735697768641
1167 -0.04365270249545574 -65.7529449734837 -0.04454539008438587 -65.79190236777079
1168 -0.04359536692500114 -65.7965403404087 -0.04273884631693363 -65.83464121408772
1169 -0.04366011898964643 -65.84020045939835 -0.04468923509120941 -65.87933044917894
1170 -0.043664547801017764 -65.88386500719936 -0.04419512189924717 -65.92352557107819
1171 -0.04360999446362257 -65.92747500166298 -0.04398995041847229 -65.96751552149667
1172 -0.043619434162974355 -65.97109443582596 -0.04396949503570795 -66.01148501653238
1173 -0.04359511844813824 -66.0146895542741 -0.04208413455635309 -66.05356915108872
1174 -0.04368820823729038 -66.05837776251138 -0.04611654356122017 -66.09968569464995
1175 -0.043580955080688 -66.10195871759207 -0.04383770171552896 -66.14352339636548
1176 -0.043526587449014185 -66.14548530504108 -0.04325192794203758 -66.18677532430752
1177 -0.04358625523746014 -66.18907156027853 -0.04355792384594679 -66.23033324815347
1178 -0.04355357065796852 -66.2326251309365 -0.04363274052739143 -66.27396598868086
1179 -0.04356364738196135 -66.27618877831846 -0.043396119587123395 -66.31736210826799
1180 -0.04361275006085634 -66.31980152837932 -0.043689115345478056 -66.36105122361346
1181 -0.04363596457988024 -66.36343749295919 -0.044049302116036415 -66.4051005257295
1182 -0.04357950668781996 -66.40701699964701 -0.04542077444493771 -66.45052130017443
1183 -0.043526852130889894 -66.45054385177791 -0.04323389492928982 -66.49375519510372
1184 -0.04360026363283396 -66.49414411541075 -0.043576018698513505 -66.53733121380223
1185 -0.04360954854637385 -66.53775366395712 -0.0445307407528162 -66.58186195455505
1186 -0.04355359114706516 -66.58130725510418 -0.044091678224503994 -66.62595363277956
1187 -0.04356510117650032 -66.62487235628068 -0.04270850513130427 -66.66866213791086
1188 -0.04366820007562637 -66.6685405563563 -0.04904508255422115 -66.71770722046507
1189 -0.04344628825783729 -66.71198684461415 -0.04395532198250294 -66.76166254244758
1190 -0.04350757785141468 -66.75549442246556 -0.04188304655253887 -66.80354558900012
1191 -0.043613561801612376 -66.79910798426717 -0.04683480020612478 -66.85038038920625
1192 -0.04341653622686863 -66.84252452049404 -0.04239248875528574 -66.89277287796153
1193 -0.04344502370804548 -66.88596954420208 -0.044072054140269754 -66.9368449321018
1194 -0.04339578170329332 -66.92936532590538 -0.04171044453978538 -66.9785553766416
1195 -0.043478612788021564 -66.9728439386934 -0.044851147942245005 -67.02340652458383
1196 -0.04354348815977573 -67.01638742685317 -0.04280712939798832 -67.06621365398182
1197 -0.04352394342422485 -67.05991137027739 -0.04345174040645361 -67.10966539438827
1198 -0.04353244509547949 -67.10344381537287 -0.04363648071885109 -67.15330187510712
1199 -0.043541870266199115 -67.14698568563907 -0.0431153604760766 -67.1964172355832
1200 -0.04355370681732893 -67.1905393924564 -0.04416488073766232 -67.24058211632087
1201 -0.04353764019906521 -67.23407703265546 -0.04352025669068098 -67.28410237301155
1202 -0.04352587088942528 -67.27760290354489 -0.04367045983672142 -67.32777283284827
1203 -0.04354359097778797 -67.32114649452268 -0.043689307384192945 -67.37146214023247
1204 -0.04359247051179409 -67.36473896503448 -0.04407252613455057 -67.41553466636702
1205 -0.04359232112765312 -67.40833128616212 -0.044687651470303534 -67.46022231783732
1206 -0.043464754708111286 -67.45179604087024 -0.04133067466318607 -67.5015529925005
1207 -0.043684068322181704 -67.49548010919241 -0.04535106010735035 -67.54690405260786
1208 -0.0435543779283762 -67.53903448712079 -0.04268991462886333 -67.58959396723672
1209 -0.043609314039349555 -67.58264380116013 -0.04324211478233338 -67.63283608201905
1210 -0.04358078446239233 -67.62622458562252 -0.0443721417337656 -67.67720822375281
1211 -0.04364370107650757 -67.66986828669903 -0.04232765771448612 -67.7195358814673
1212 -0.04371969271451235 -67.71358797941355 -0.04197263065725565 -67.76150851212455
1213 -0.04369496908038854 -67.75728294849394 -0.044086800515651704 -67.80559531264021
1214 -0.04369123224169016 -67.80097418073562 -0.04459649417549372 -67.8501918068157
1215 -0.04374343827366829 -67.84471761900929 -0.04270481932908297 -67.89289662614479
1216 -0.04365952424705029 -67.88837714325633 -0.04358974061906338 -67.93648636676386
1217 -0.04371180888265371 -67.93208895213898 -0.04459247775375843 -67.98107884451761
1218 -0.04364647790789604 -67.97573543004688 -0.044721748866140845 -68.02580059338375
1219 -0.04366006180644035 -68.01939549185332 -0.04415248911827803 -68.06995308250202
1220 -0.04360313508659601 -68.06299862693992 -0.04490353744477034 -68.11485661994679
1221 -0.04353004489094019 -68.10652867183086 -0.04342977907508612 -68.15828639902188
1222 -0.043545272387564185 -68.15007394421842 -0.04212653301656246 -68.20041293203843
1223 -0.04360941853374243 -68.19368336275217 -0.043782493099570274 -68.244195425138
1224 -0.04374212622642517 -68.23742548897859 -0.046895048953592776 -68.29109047409159
1225 -0.04357139598578215 -68.28099688496437 -0.045173175260424615 -68.33626364935202
1226 -0.0434554822742939 -68.32445236723866 -0.04361932035535574 -68.37988296970738
1227 -0.04349643811583519 -68.3679488053545 -0.04118473120033741 -68.42106770090771
1228 -0.04354227650910616 -68.4114910818636 -0.04397537875920534 -68.46504307966691
1229 -0.04351936168968677 -68.45501044355329 -0.04291767254471779 -68.50796075221163
1230 -0.04358373917639256 -68.49859418272969 -0.04408488627523184 -68.55204563848686
1231 -0.04363286197185516 -68.54222704470155 -0.04244412053376436 -68.59448975902062
1232 -0.043590708449482915 -68.58581775315103 -0.043242782540619376 -68.63773254156123
1233 -0.04370957594364881 -68.62952732909469 -0.04165179543197155 -68.67938433699321
1234 -0.043779249489307406 -68.67330657858399 -0.04465983118861914 -68.72404416818183
1235 -0.04373339619487524 -68.71703997477887 -0.045534304715692996 -68.76957847289752
1236 -0.043634149990975854 -68.76067412476985 -0.04431078471243381 -68.81388925760996
1237 -0.043690950982272624 -68.80436507575212 -0.04335442073643207 -68.85724367834639
1238 -0.04373580031096935 -68.84810087606309 -0.041331521980464456 -68.89857520032686
1239 -0.043746841698884965 -68.89184771776198 -0.044444454833865166 -68.94301965516073
1240 -0.04378857165575027 -68.93563628941773 -0.04372749011963606 -68.98674714528036
1241 -0.04380533508956432 -68.97944162450729 -0.044645263254642485 -69.031392408535
1242 -0.04373289551585913 -69.02317452002315 -0.04158967472612858 -69.07298208326112
1243 -0.043985667452216146 -69.06716018747537 -0.04172291997820139 -69.11470500323932
1244 -0.04395837765187025 -69.11111856512724 -0.04576510526239872 -69.16047010850173
1245 -0.043843858689069745 -69.15496242381631 -0.04490426778793335 -69.20537437628965
1246 -0.043724006973207 -69.19868643078952 -0.0434136277064681 -69.24878800399613
1247 -0.04378851167857647 -69.24247494246809 -0.04375090915709734 -69.29253891315322
1248 -0.044007994793355466 -69.28648293726145 -0.03985932786017656 -69.3323982410134
1249 -0.044018836691975594 -69.33050177395343 -0.04510091207921505 -69.37749915309261
1250 -0.043992814421653745 -69.37449458837509 -0.04170198980718851 -69.41920114289981
1251 -0.04397865645587444 -69.41847324483096 -0.042910929210484026 -69.46211207211029
1252 -0.04400060512125492 -69.46247384995222 -0.04441211875528097 -69.50652419086556
1253 -0.04401016440242529 -69.50648401435464 -0.04458804614841938 -69.55111223701398
1254 -0.04395443238317966 -69.55043844673781 -0.04327590968459845 -69.59438814669858
1255 -0.043963880836963655 -69.59440232757478 -0.04301128685474396 -69.63739943355333
1256 -0.04402665570378304 -69.63842898327857 -0.04295288100838661 -69.68035231456172
1257 -0.04404606819152832 -69.6824750514701 -0.044642049074172976 -69.72499436363589
1258 -0.04409648757427931 -69.72657153904439 -0.044961072504520416 -69.7699554361404
1259 -0.043915216065943244 -69.77048675511033 -0.044044851884245874 -69.81400028802466
1260 -0.04390655141323805 -69.81439330652357 -0.04556170701980591 -69.85956199504446
1261 -0.043820356391370295 -69.85821366291493 -0.04421453438699245 -69.90377652943145
1262 -0.04384949821978808 -69.90206316113472 -0.04405090138316155 -69.94782743081461
1263 -0.043836697563529016 -69.94589985869825 -0.04332582373172045 -69.99115325454633
1264 -0.04382722266018391 -69.98972708135844 -0.04348224084824324 -70.03463549539458
1265 -0.04390997216105461 -70.0336370535195 -0.043362515047192574 -70.07799801044177
1266 -0.04391924720257521 -70.07755630072208 -0.04101481009274721 -70.11901282053452
1267 -0.04416396711021662 -70.1217202678323 -0.04554094392806292 -70.16455376446258
1268 -0.043950535356998444 -70.1656708031893 -0.04725004006177187 -70.21180380452435
1269 -0.04377946723252535 -70.20945027042183 -0.04521486721932888 -70.25701867174368
1270 -0.04376560896635055 -70.25321587938818 -0.04489420726895332 -70.30191287901263
1271 -0.04370818566530943 -70.29692406505349 -0.04370535556226969 -70.3456182345749
1272 -0.04373583272099495 -70.34065989777449 -0.04433853980153799 -70.38995677437644
1273 -0.043719058483839036 -70.38437895625833 -0.04641999546438456 -70.43637676984083
1274 -0.04359175264835358 -70.42797070890668 -0.04118936415761709 -70.47756613399845
1275 -0.04371486958116293 -70.47168557848785 -0.04287101589143276 -70.52043714988989
1276 -0.04369687177240848 -70.51538245026026 -0.04346242733299732 -70.56389957722288
1277 -0.04376840572804212 -70.5591508559883 -0.044710694998502734 -70.60861027222138
1278 -0.04368173498660326 -70.60283259097491 -0.043415431305766104 -70.65202570352714
1279 -0.04415721222758293 -70.6469898032025 -0.04052266106009483 -70.69254836458724
1280 -0.04388538617640734 -70.69087518937891 -0.04299106039106846 -70.73553942497831
1281 -0.04390813447535038 -70.73478332385426 -0.04367741029709578 -70.7792168352754
1282 -0.043920858576893804 -70.77870418243116 -0.04371990021318197 -70.82293673548858
1283 -0.04393018521368504 -70.82263436764484 -0.04352496210485697 -70.86646169759344
1284 -0.044015145301818846 -70.86664951294665 -0.04198922794312239 -70.90845092553656
1285 -0.04406278058886528 -70.91071229353551 -0.044784729927778245 -70.95323565546434
1286 -0.04400783870369196 -70.9547201322392 -0.04348249491304159 -70.99671815037738
1287 -0.0440316466614604 -70.99875177890067 -0.04571305401623249 -71.04243120439361
1288 -0.04390749968588352 -71.04265927858656 -0.04370516687631607 -71.08613637126993
1289 -0.043964223749935624 -71.0866235023365 -0.043618945963680746 -71.12975531723362
1290 -0.04390318058431149 -71.1305266829208 -0.0452088100835681 -71.17496412731718
1291 -0.043831095285713675 -71.17435777820651 -0.042651326209306714 -71.21761545352649
1292 -0.0439314927905798 -71.21828927099709 -0.0440156014636159 -71.2616310549901
1293 -0.04392559602856636 -71.26221486702566 -0.04417844917625189 -71.30580950416636
1294 -0.043925128504633905 -71.3061399955303 -0.044237767532467845 -71.35004727169883
1295 -0.04386144820600748 -71.3500014437363 -0.0424392256885767 -71.39248649738741
1296 -0.04390156827867031 -71.39390301201497 -0.04228926692157984 -71.434775764309
1297 -0.04402550552040339 -71.43792851753538 -0.04433764293789864 -71.4791134072469
1298 -0.044050002843141554 -71.48197852037852 -0.044389829598367216 -71.52350323684527
1299 -0.04395223408937454 -71.5259307544679 -0.04342625979334116 -71.56692949663861
1300 -0.04406688716262579 -71.56999764163052 -0.0446204986423254 -71.61154999528094
1301 -0.04392221383750439 -71.61391985546803 -0.04433062933385372 -71.6558806246148
1302 -0.04390892442315817 -71.65782877989119 -0.042645683698356154 -71.69852630831315
1303 -0.04395332895219326 -71.70178210884339 -0.043246596679091455 -71.74177290499225
1304 -0.04403522182255983 -71.74581733066594 -0.04185529556125402 -71.7836282005535
1305 -0.04407325331121683 -71.78989058397715 -0.0443169878795743 -71.82794518843306
1306 -0.04403346013277769 -71.83392404410993 -0.042670726962387565 -71.87061591539545
1307 -0.0440807182341814 -71.87800476234412 -0.0450658805668354 -71.91568179596229
1308 -0.04405651409178972 -71.92206127643591 -0.042003247141838077 -71.95768504310412
1309 -0.044097581133246425 -71.96615885756916 -0.04394098334014416 -72.00162602644427
1310 -0.044070612639188766 -72.01022947020834 -0.0437626414000988 -72.04538866784436
1311 -0.04416806772351265 -72.05439753793186 -0.046130156889557836 -72.09151882473392
1312 -0.04414787814021111 -72.09854541607207 -0.05045847333967686 -72.1419772980736
1313 -0.0437134213745594 -72.14225883744663 -0.04560060035437345 -72.18757789842797
1314 -0.04367141388356686 -72.1859302513302 -0.04306994117796421 -72.23064783960594
1315 -0.04374537020921707 -72.22967562153943 -0.04334036614745855 -72.2739882057534
1316 -0.04370685927569866 -72.27338248081513 -0.04365017358213663 -72.31763837933553
1317 -0.04371619522571564 -72.31709867604084 -0.04281730502843857 -72.36045568436397
1318 -0.04375106953084469 -72.36084974557168 -0.04381098970770836 -72.40426667407168
1319 -0.043735142424702646 -72.40458488799639 -0.04391241297125816 -72.44817908704293
1320 -0.04383577201515436 -72.44842066001155 -0.04329736679792404 -72.49147645384086
1321 -0.043771563284099105 -72.49219222329565 -0.04653331208974123 -72.5380097659306
1322 -0.0436601310968399 -72.53585235439249 -0.04378219489008188 -72.58179196082068
1323 -0.04377527851611376 -72.5796276329086 -0.03984130844473839 -72.62163326926542
1324 -0.04381719026714563 -72.62344482317575 -0.042816085182130335 -72.66444935444754
1325 -0.04388843569904566 -72.66733325887479 -0.04467733297497034 -72.70912668742251
1326 -0.04385833665728569 -72.71119159553207 -0.042827793024480344 -72.751954480447
1327 -0.043866331316530706 -72.75505792684861 -0.043572848290205 -72.79552732873721
1328 -0.044001119770109655 -72.79905904661872 -0.040393327735364436 -72.83592065647257
1329 -0.04407359044998884 -72.8431326370687 -0.045260322839021684 -72.8811809793116
1330 -0.04400863945484161 -72.88714127652355 -0.04447627477347851 -72.92565725408507
1331 -0.04400383345782757 -72.93114510998137 -0.043893659859895705 -72.96955091394496
1332 -0.04404985588043928 -72.97519496586182 -0.0437091626226902 -73.01326007656765
1333 -0.04395044036209583 -73.01914540622391 -0.04267686158418656 -73.05593693815183
1334 -0.04404712226241827 -73.06319252848633 -0.043839087896049025 -73.09977602604788
1335 -0.04399188905954361 -73.10718441754587 -0.043186554312705995 -73.14296258036059
1336 -0.04408677350729704 -73.15127119105317 -0.04273463934659958 -73.1856972197072
1337 -0.04407879505306482 -73.19534998610624 -0.04458520077168941 -73.23028242047889
1338 -0.044096589833498 -73.23944657593974 -0.042884225770831105 -73.27316664624972
1339 -0.04412777218967676 -73.28357434812942 -0.04429285917431116 -73.31745950542403
1340 -0.044011852145195006 -73.32758620027461 -0.04506442975252867 -73.36252393517655
1341 -0.043994178622961046 -73.37158037889758 -0.043711083196103576 -73.40623501837266
1342 -0.043957051448524 -73.4155374303461 -0.04406236987560987 -73.45029738824826
1343 -0.04405629243701696 -73.45959372278313 -0.04566370081156492 -73.49596108905982
1344 -0.043989711254835126 -73.50358343403796 -0.043072800152003765 -73.53903388921182
1345 -0.043998791463673116 -73.54758222550164 -0.04241441916674375 -73.58144830837857
1346 -0.04410568159073591 -73.59168790709238 -0.04511770810931921 -73.62656601648789
1347 -0.04396136719733477 -73.63564927428972 -0.04575431942939758 -73.67232033591728
1348 -0.043915456347167495 -73.67956473063688 -0.044233915768563746 -73.71655425168584
1349 -0.0439337519928813 -73.72349848262976 -0.04265378080308437 -73.75920803248891
1350 -0.044039161130785945 -73.76753764376055 -0.047889063507318495 -73.80709709599623
1351 -0.04379624407738447 -73.81133388783793 -0.0438682459294796 -73.8509653419257
1352 -0.04376630466431379 -73.85510019250225 -0.04293940272182226 -73.89390474464753
1353 -0.04374547321349383 -73.89884566571574 -0.042665106058120725 -73.93656985070565
1354 -0.0438083877786994 -73.94265405349444 -0.04361460022628307 -73.98018445093193
1355 -0.043823099322617055 -73.98647715281706 -0.04408333841711283 -74.02426778934904
1356 -0.043804309144616124 -74.03028146196168 -0.04298222679644823 -74.0672500161455
1357 -0.043879535794258115 -74.07416099775594 -0.045938422158360484 -74.11318843830385
1358 -0.04379386063665151 -74.1179548583926 -0.04528617989271879 -74.15847461819656
1359 -0.043674032762646676 -74.16162889115525 -0.044027278944849965 -74.20250189714142
1360 -0.043695847317576406 -74.20532473847283 -0.04057348519563675 -74.24307538233705
1361 -0.04377203676849604 -74.24909677524133 -0.04294596593827009 -74.28602134827533
1362 -0.04381385557353497 -74.29291063081486 -0.04352052193135023 -74.32954187020668
1363 -0.04384079109877348 -74.33675142191363 -0.042234841547906396 -74.37177671175459
1364 -0.04385547824203968 -74.38060690015567 -0.04236777294427156 -74.41414448469887
1365 -0.04399679843336344 -74.42460369858904 -0.04384995307773352 -74.4579944377766
1366 -0.043987725488841535 -74.46859142407789 -0.0441809231415391 -74.50217536091814
1367 -0.043966503255069254 -74.51255792733295 -0.040392469614744186 -74.54256783053289
1368 -0.04411440510302782 -74.55667233243598 -0.046076171286404136 -74.58864400181929
1369 -0.044026166573166846 -74.60069849900914 -0.04415349867194891 -74.63279750049124
1370 -0.044013713300228116 -74.64471221230937 -0.044894858822226526 -74.67769235931347
1371 -0.04399479888379574 -74.68870701119317 -0.04265073351562023 -74.72034309282908
1372 -0.043986018560826776 -74.732693029754 -0.044163924641907215 -74.76450701747099
1373 -0.0440132075920701 -74.77670623734608 -0.04451945051550865 -74.8090264679865
1374 -0.043936843425035475 -74.8206430807711 -0.04434825740754604 -74.85337472539405
1375 -0.043932884372770785 -74.86457596514387 -0.043821698427200316 -74.89719642382124
1376 -0.043906180374324325 -74.90848214551819 -0.04389205500483513 -74.94108847882607
1377 -0.04391754809767008 -74.95239969361586 -0.04426737353205681 -74.98535585235813
1378 -0.04391006659716368 -74.99630976021302 -0.04416531585156917 -75.0295211682097
1379 -0.043879592604935166 -75.04018935281796 -0.04453704506158829 -75.07405821327129
1380 -0.04387819729745388 -75.08406755011542 -0.044101054407656194 -75.11815926767895
1381 -0.04384925942867994 -75.1279168095441 -0.0443314315751195 -75.16249069925406
1382 -0.043860513530671594 -75.17177732307478 -0.04393565282225609 -75.20642635207632
1383 -0.04382806103676558 -75.21560538411154 -0.04371919482946396 -75.25014554690578
1384 -0.04385660421103239 -75.25946198832257 -0.04344769455492496 -75.29359324146071
1385 -0.04384271278977394 -75.30330470111234 -0.045721746794879434 -75.3393149882556
1386 -0.043832562305033206 -75.34713726341737 -0.04331908877938986 -75.38263407703498
1387 -0.04378450717777014 -75.39092177059514 -0.04373569339513779 -75.42636977043011
1388 -0.04391262549906969 -75.43483439609422 -0.04699235670268535 -75.4733621271328
1389 -0.04374358262866736 -75.47857797872288 -0.045380153134465216 -75.51874228026726
1390 -0.04358830954879522 -75.52216628827168 -0.04514526482671499 -75.56388754509398
1391 -0.04355204626917839 -75.56571833454086 -0.042150585539639 -75.60603813063362
1392 -0.04380758367478847 -75.60952591821565 -0.04835568703711033 -75.65439381767074
1393 -0.04345621876418591 -75.65298213697984 -0.0440020963549614 -75.6983959140257
1394 -0.04345181528478861 -75.69643395226463 -0.04332148488610983 -75.7417173989118
1395 -0.043446943536400794 -75.73988089580102 -0.04271491430699825 -75.7844323132188
1396 -0.04348146170377731 -75.7833623575048 -0.04276678338646889 -75.82719909660527
1397 -0.043504403159022334 -75.82686676066382 -0.04610764663666487 -75.87330674324194
1398 -0.043446401879191396 -75.87031316254301 -0.043822198361158374 -75.9171289416031
1399 -0.043454661034047604 -75.91376782357706 -0.04150717705488205 -75.95863611865798
1400 -0.043565044179558754 -75.95733286775662 -0.043258499912917615 -76.0018946185709
1401 -0.043512202054262164 -76.00084506981088 -0.04880065377801657 -76.05069527234892
1402 -0.04342218600213528 -76.04426725581301 -0.041721819899976254 -76.0924170922489
1403 -0.04360009431838989 -76.0878673501314 -0.045656638033688066 -76.13807373028258
1404 -0.04334709383547306 -76.13121444396688 -0.04252723753452301 -76.18060096781711
1405 -0.043426772207021715 -76.17464121617391 -0.04367089755833149 -76.22427186537544
1406 -0.043422046676278116 -76.2180632628502 -0.04314441625028849 -76.26741628162573
1407 -0.04341234769672155 -76.26147561054691 -0.04525403454899788 -76.31267031617473
1408 -0.04336952492594719 -76.30484513547286 -0.04417935404926539 -76.356849670224
1409 -0.04333590399473906 -76.3481810394676 -0.0428273007273674 -76.39967697095136
1410 -0.04335346575826406 -76.39153450522586 -0.044235595501959324 -76.44391256645332
1411 -0.04357028212398291 -76.43510478734984 -0.04507384859025478 -76.48898641504357
1412 -0.043346811830997464 -76.47845159918084 -0.04347351491451264 -76.53245992995808
1413 -0.04335678350180387 -76.52180838268265 -0.04331192784011364 -76.57577185779819
1414 -0.04337577801197767 -76.56518416069463 -0.04401510097086429 -76.61978695876905
1415 -0.04339421950280666 -76.60857838019743 -0.04381301831454039 -76.66359997708359
1416 -0.04336753822863102 -76.65194591842607 -0.043569581024348734 -76.70716955810794
1417 -0.043392359465360644 -76.69533827789142 -0.04326106626540423 -76.75043062437334
1418 -0.04341075737029314 -76.73874903526172 -0.043906773626804355 -76.79433739800014
1419 -0.04338338021188974 -76.78213241547361 -0.04318999387323856 -76.83752739187338
1420 -0.04344687443226576 -76.82557928990587 -0.0435433991253376 -76.88107079099872
1421 -0.04344234615564346 -76.86902163606152 -0.04318398628383875 -76.92425477728256
1422 -0.04355213344097138 -76.91257376950249 -0.04576157499104738 -76.9700163522736
1423 -0.043399494141340256 -76.95597326364383 -0.04257232546806335 -77.01258867774166
1424 -0.04342509247362614 -76.99939835611745 -0.043877772986888885 -77.05646645072855
1425 -0.0434741098433733 -77.04287246596083 -0.04377574734389782 -77.10024219807245
1426 -0.043421005830168724 -77.086293471791 -0.043615023232996465 -77.14385722130545
1427 -0.043492008931934834 -77.12978548072293 -0.042768292129039764 -77.18662551343449
1428 -0.04349270649254322 -77.17327818721547 -0.04580892790108919 -77.23243444133558
1429 -0.04338690359145403 -77.21666509080693 -0.04395724684000015 -77.27639168817558
1430 -0.04336708355695009 -77.26003217436387 -0.04356601722538471 -77.31995770540097
1431 -0.043386617302894594 -77.30341879166677 -0.04454941172152758 -77.3645071171225
1432 -0.04337471835315228 -77.34679351001992 -0.042286253347992894 -77.4067933704705
1433 -0.043385022506117824 -77.39017853252604 -0.04227904677391052 -77.44907241724441
1434 -0.0435077216476202 -77.43368625417365 -0.043302680179476735 -77.49237509742389
1435 -0.04346129503101111 -77.47714754920466 -0.04287963546812534 -77.53525473289201
1436 -0.043521489948034286 -77.5206690391527 -0.04531256183981895 -77.58056729473184
1437 -0.04351024106144905 -77.56417928021415 -0.04341407213360071 -77.62398136686544
1438 -0.04349817186594009 -77.60767745208008 -0.043420360796153544 -77.66740172766158
1439 -0.04354535359889269 -77.65122280567897 -0.04330189283937216 -77.71070362050095
1440 -0.04356404356658459 -77.69478684924556 -0.04236163906753063 -77.75306525956849
1441 -0.04355618227273226 -77.7383430315183 -0.04096767399460077 -77.79403293356309
1442 -0.04372212179005146 -77.78206515330835 -0.047631528414785865 -77.84166446197787
1443 -0.04370043706148863 -77.82576559036984 -0.0407477343454957 -77.88241219632337
1444 -0.04373990073800087 -77.86950549110784 -0.044450444728136064 -77.92686264105151
1445 -0.043694114312529564 -77.91319960542037 -0.04246231410652399 -77.96932495515804
1446 -0.04375749416649342 -77.95695709958687 -0.04505286868661642 -78.01437782384465
1447 -0.043708743527531624 -78.0006658431144 -0.04326080810278654 -78.05763863194744
1448 -0.043725763261318204 -78.04439160637573 -0.043906332924962044 -78.1015449648724
1449 -0.043723925948143005 -78.08811553232387 -0.04500730708241463 -78.14655227195482
1450 -0.043589812330901624 -78.13170534465478 -0.042334471829235554 -78.18888674378405
1451 -0.043699896335601805 -78.17540524099037 -0.043642569333314896 -78.23252931311737
1452 -0.04371024388819933 -78.21911548487857 -0.043470614776015284 -78.27599992789338
1453 -0.04373188875615597 -78.26284737363473 -0.045278434082865714 -78.32127836197624
1454 -0.04365463983267546 -78.30650201346741 -0.04671357050538063 -78.36799193248162
1455 -0.043617748841643336 -78.35011976230905 -0.04090900924056769 -78.40890094172218
1456 -0.04367460813373327 -78.39379437044278 -0.043479550443589685 -78.45238049216577
1457 -0.04366187583655119 -78.43745624627933 -0.04368616882711649 -78.4960666609929
1458 -0.04368013795465231 -78.48113638423398 -0.043948573246598246 -78.54001523423949
1459 -0.04373996891081333 -78.52487635314479 -0.04276542328298092 -78.58278065752248
1460 -0.04377046953886747 -78.56864682268366 -0.04250225033611059 -78.62528290785859
1461 -0.04386439900845289 -78.61251122169212 -0.04027883093804121 -78.66556173879663
1462 -0.04402790777385235 -78.65653912946597 -0.04444465823471546 -78.71000639703134
1463 -0.04400035236030817 -78.70053948182628 -0.04423887375742197 -78.75424527078876
1464 -0.04398452620953321 -78.74452400803581 -0.044984934665262696 -78.79923020545402
1465 -0.04390935022383928 -78.78843335825965 -0.04575945325195789 -78.84498965870598
1466 -0.043825481086969376 -78.83225883934662 -0.04392330702394247 -78.88891296572993
1467 -0.043785418197512624 -78.87604425754414 -0.04349429253488779 -78.93240725826482
1468 -0.043867457658052444 -78.91991171520219 -0.04316064305603504 -78.97556790132086
1469 -0.04376718308776617 -78.96367889828996 -0.04428982306271791 -79.01985772438357
1470 -0.04378226920962334 -79.00746116749959 -0.04227320030331612 -79.06213092468688
1471 -0.04384797271341086 -79.051309140213 -0.04385388158261776 -79.1059848062695
1472 -0.04389055240899324 -79.09519969262199 -0.04165267199277878 -79.14763747826228
1473 -0.04380145501345396 -79.13900114763544 -0.0441485607996583 -79.19178603906194
1474 -0.04384771976619959 -79.18284886740165 -0.04438913520425558 -79.2361751742662
1475 -0.04388209450989962 -79.22673096191154 -0.04393619373440742 -79.2801113680006
1476 -0.04390381518751383 -79.27063477709906 -0.04306534100323915 -79.32317670900385
1477 -0.043874919228255746 -79.31450969632732 -0.04424851685762406 -79.36742522586147
1478 -0.04387632980942726 -79.35838602613674 -0.043124222196638584 -79.4105494480581
1479 -0.043876531347632405 -79.40226255748438 -0.04418748039752245 -79.45473692845563
1480 -0.043844922259449956 -79.44610747974383 -0.043848422914743425 -79.49858535137038
1481 -0.043868879042565825 -79.4899763587864 -0.04422316867858171 -79.54280852004896
1482 -0.04384772162884474 -79.53382408041524 -0.04180937986820936 -79.58461789991718
1483 -0.04400534145534039 -79.57782942187059 -0.04219962041825056 -79.62681752033542
1484 -0.04405495394021273 -79.62188437581081 -0.044034497998654845 -79.67085201833407
1485 -0.04416177552193403 -79.66604615133274 -0.04212514366954565 -79.71297716200363
1486 -0.04417755696922541 -79.71022370830197 -0.04261116646230221 -79.75558832846593
1487 -0.04415698982775211 -79.75438069812972 -0.04427916686981916 -79.79986749533575
1488 -0.04421001318842173 -79.79859071131814 -0.04369671978056431 -79.84356421511632
1489 -0.0441994933411479 -79.8427902046593 -0.04384966678917408 -79.88741388190549
1490 -0.04411987885832787 -79.88691008351762 -0.04432406853884459 -79.93173795044433
1491 -0.04417733568698168 -79.9310874192046 -0.04600865598767996 -79.977746606432
1492 -0.044066574051976205 -79.97515399325658 -0.04405514094978571 -80.02180174738179
1493 -0.04407952893525362 -80.01923352219184 -0.04433717522770166 -80.06613892260948
1494 -0.044003996066749096 -80.06323751825859 -0.04466409981250763 -80.11080302242199
1495 -0.043926246277987954 -80.10716376453658 -0.04352130275219679 -80.15432432517419
1496 -0.04395611025393009 -80.15111987479051 -0.045590033568441865 -80.19991435874263
1497 -0.043870940804481506 -80.19499081559499 -0.04317722525447607 -80.24309158399711
1498 -0.04393016491085291 -80.23892098050584 -0.04442559964954853 -80.28751718364666
1499 -0.04389028754085302 -80.28281126804669 -0.043556698225438596 -80.3310738818721
1500 -0.04385318998247385 -80.32666445802916 -0.04438397213816643 -80.37545785401026
1501 -0.043834198638796805 -80.37049865666795 -0.044646046310663226 -80.42010390032092
1502 -0.04397098533809185 -80.41446964200604 -0.04744978565722704 -80.46755368597815
1503 -0.043674386292696 -80.45814402829873 -0.04402343090623617 -80.51157711688438
1504 -0.043713491410017014 -80.50185751970875 -0.04343885574489832 -80.55501597262928
1505 -0.04369723722338677 -80.54555475693213 -0.04452160969376564 -80.59953758232304
1506 -0.04373312667012215 -80.58928788360225 -0.04686517808586359 -80.6464027604089
1507 -0.043519013561308384 -80.63280689716356 -0.04337855093181133 -80.68978131134071
1508 -0.043554754741489884 -80.67636165190505 -0.04255516324192286 -80.73233647458264
1509 -0.04358984753489494 -80.71995149943994 -0.04555073473602533 -80.77788720931866
1510 -0.043543527647852895 -80.7634950270878 -0.04366556275635958 -80.82155277207502
1511 -0.04355748500674963 -80.80705251209454 -0.041823665425181386 -80.86337643750021
1512 -0.043594072386622426 -80.85064658448117 -0.04432418663054705 -80.90770062413075
1513 -0.04370421376079321 -80.89435079824196 -0.046530749462544915 -80.9542313735933
1514 -0.043477201089262965 -80.93782799933122 -0.04403432570397854 -80.99826569929728
1515 -0.043462084233760835 -80.98129008356499 -0.04335253443568945 -81.04161823373296
1516 -0.04347559325397014 -81.02476567681896 -0.043965593352913855 -81.08558382708587
1517 -0.043465642258524895 -81.06823131907748 -0.04295816849917174 -81.12854199558504
1518 -0.043441393226385114 -81.11167271230387 -0.04477342255413532 -81.17331541813917
1519 -0.04346096105873585 -81.15513367336261 -0.042769286595284936 -81.21608470473446
1520 -0.04351078309118748 -81.1986444564538 -0.04292057454586029 -81.25900527928032
1521 -0.04364845603704452 -81.24229291249085 -0.04220133200287819 -81.30120661128319
1522 -0.043648463860154155 -81.285941376351 -0.04458675626665354 -81.34579336754985
1523 -0.04354792144149542 -81.3294892977925 -0.043107683025300506 -81.38890105057514
1524 -0.043597007915377614 -81.37308630570789 -0.0437605582177639 -81.43266160879291
1525 -0.043593511544168 -81.41667981725206 -0.044394316524267195 -81.47705592531717
1526 -0.04357703924179077 -81.46025685649386 -0.044085652381181714 -81.52114157769836
1527 -0.04356058910489082 -81.50381744559874 -0.042650100961327556 -81.56379167865968
1528 -0.043637949600815774 -81.54745539519956 -0.04288160763680935 -81.6066732862965
1529 -0.043609946593642236 -81.59106534179321 -0.041256572119891644 -81.64792985841639
1530 -0.043781710974872115 -81.63484705276808 -0.043834454379975796 -81.69176431279637
1531 -0.04378834739327431 -81.67863540016135 -0.044871693663299086 -81.73663600645966
1532 -0.043716471269726755 -81.72235187143109 -0.04429448507726193 -81.78093049153692
1533 -0.043753526732325555 -81.76610539816342 -0.04454811438918114 -81.82547860592611
1534 -0.04379105251282454 -81.80989645067625 -0.047430279292166234 -81.87290888521828
1535 -0.043490818329155446 -81.85338726900541 -0.044200615212321284 -81.9171095004306
1536 -0.04364015012979507 -81.8970274191352 -0.04427741654217243 -81.96138691697277
1537 -0.04352523013949394 -81.9405526492747 -0.043224042281508446 -82.00461095925428
1538 -0.04349010344594717 -81.98404275272064 -0.04338794108480215 -82.04799890033908
1539 -0.043409102223813535 -82.02745185494446 -0.04346379805356264 -82.09146269839265
1540 -0.043541503325104716 -82.07099335826956 -0.04339791592210531 -82.13486061431475
1541 -0.04349757172167301 -82.11449092999123 -0.041960847191512586 -82.17682146150626
1542 -0.043594484031200406 -82.15808541402244 -0.04331528432667255 -82.22013674583293
1543 -0.043657352961599824 -82.20174276698404 -0.04427031632512808 -82.26440706215806
1544 -0.04369946606457233 -82.2454422330486 -0.04033091682940722 -82.30473797898746
1545 -0.04374324381351471 -82.28918547686212 -0.044660492427647115 -82.34939847141511
1546 -0.04371278174221516 -82.33289825860433 -0.043510226905345915 -82.39290869832045
1547 -0.04374237842857838 -82.3766406370329 -0.0451793422922492 -82.4380880406127
1548 -0.04361543450504542 -82.42025607153795 -0.04039913825690746 -82.4784871788696
1549 -0.04378061555325985 -82.46403668709121 -0.04443646632134914 -82.52292364519094
1550 -0.04381526876240969 -82.50785195585362 -0.045070563443005085 -82.56799420863395
1551 -0.04388137347996235 -82.55173332933359 -0.039935786835849287 -82.6079299954698
1552 -0.043919173441827296 -82.59565250277541 -0.04437088798731566 -82.65230088345712
1553 -0.043897464871406555 -82.63954996764681 -0.044425868056714536 -82.69672675151384
1554 -0.0438780901953578 -82.68342805784218 -0.04396790638566017 -82.7406946578995
1555 -0.043808966875076294 -82.72723702471725 -0.043427064828574655 -82.78412172272807
1556 -0.044021543487906455 -82.77125856820516 -0.04356944225728512 -82.82769116498535
1557 -0.04395716581493616 -82.81521573402009 -0.043592389486730096 -82.87128355447209
1558 -0.04389230981469154 -82.85910804383478 -0.043710222095251085 -82.91499377656734
1559 -0.04393546264618635 -82.90304350648097 -0.04476050715893507 -82.95975428372628
1560 -0.043889710865914824 -82.94693321734688 -0.042699627205729486 -83.00245391093202
1561 -0.043922517262399194 -82.99085573460928 -0.044123081117868425 -83.04657699204989
1562 -0.04391887169331312 -83.03477460630259 -0.04375379364937544 -83.09033078569927
1563 -0.04390253499150276 -83.0786771412941 -0.0434733783826232 -83.1338041640819
1564 -0.04393657296895981 -83.12261371426305 -0.044115354493260386 -83.17791951857515
1565 -0.04388879034668207 -83.16650250460974 -0.043586610443890096 -83.22150612901905
1566 -0.04396452847868204 -83.21046703308842 -0.04451456107199192 -83.26602069009104
1567 -0.04391751531511545 -83.25438454840354 -0.04617261551320553 -83.31219330560424
1568 -0.04382191244512797 -83.29820646084866 -0.044103662483394146 -83.35629696808763
1569 -0.043820244073867795 -83.34202670492253 -0.045206309482455256 -83.40150327757009
1570 -0.04373064264655113 -83.38575734756908 -0.04304333869367838 -83.44454661626376
1571 -0.04376839399337769 -83.42952574156246 -0.04364625606685877 -83.48819287233063
1572 -0.04376848917454481 -83.473294230737 -0.042554260417819026 -83.53074713274844
1573 -0.04390026573091745 -83.51719449646791 -0.04508972242474556 -83.5758368551732
1574 -0.043851809576153755 -83.56104630604406 -0.044670633785426614 -83.62050748895862
1575 -0.04368606209754944 -83.60473236814161 -0.04400525502860546 -83.66451274398723
1576 -0.04370301868766546 -83.64843538682928 -0.043924464471638204 -83.70843720845888
1577 -0.043740390613675115 -83.69217577744296 -0.042348468117415904 -83.75078567657629
1578 -0.04378625396639109 -83.73596203140934 -0.04378082510083914 -83.79456650167712
1579 -0.04379925634711981 -83.77976128775646 -0.042426327243447304 -83.83699282892057
1580 -0.04385141059756279 -83.82361269835403 -0.04518385548144579 -83.88217668440201
1581 -0.043846248835325244 -83.86745894718935 -0.04524933826178312 -83.9274260226638
1582 -0.04369026832282543 -83.91114921551217 -0.04358430244028568 -83.97101032510407
1583 -0.043734703212976456 -83.95488391872514 -0.04460519384592772 -84.01561551895
1584 -0.04371845424175262 -83.9986023729669 -0.04269700925797224 -84.05831252820798
1585 -0.0437565740197897 -84.0423589469867 -0.04244978465139866 -84.10076231285937
1586 -0.04381896685808897 -84.08617791384478 -0.0432002229616046 -84.14396253582098
1587 -0.04388454519212246 -84.1300624590369 -0.0445000633597374 -84.18846259918071
1588 -0.04396701268851757 -84.17402947172542 -0.04603076931089163 -84.2344933684916
1589 -0.04368026256561279 -84.21770973429103 -0.04556338060647249 -84.28005674909807
1590 -0.04364617094397545 -84.261355905235 -0.043592963553965094 -84.32364971265203
1591 -0.043619311042129995 -84.30497521627714 -0.04426675736904144 -84.36791647002107
1592 -0.04357958026230335 -84.34855479653945 -0.04208410903811455 -84.41000057905919
1593 -0.043628358840942384 -84.3921831553804 -0.043406449444592 -84.45340702850378
1594 -0.043692763708531854 -84.43587591908893 -0.0425403056666255 -84.4959473341704
1595 -0.043782910145819184 -84.47965882923475 -0.04239613395184279 -84.53834346812224
1596 -0.043799050338566306 -84.52345787957331 -0.04415010940283537 -84.58249357752507
1597 -0.0438346054404974 -84.56729248501381 -0.04360075499862433 -84.62609433252369
1598 -0.04385928381234407 -84.61115176882615 -0.04348980113863945 -84.66958413366233
1599 -0.04391501508653164 -84.65506678391267 -0.042995508015155795 -84.71257964167748
1600 -0.04383175857365131 -84.69889854248632 -0.04452692065387964 -84.75710656233136
1601 -0.04380897395312786 -84.74270751643945 -0.04498218353837728 -84.80208874586974
1602 -0.043742931075394155 -84.78645044751485 -0.04252186454832554 -84.84461061041806
1603 -0.04378230590373278 -84.83023275341858 -0.0440289493650198 -84.88863955978307
1604 -0.044368408434092996 -84.87460116185268 -0.04376104008406401 -84.93240059986714
1605 -0.04384729340672493 -84.91844845525941 -0.043292827904224396 -84.97569342777136
1606 -0.043920493312180044 -84.9623689485716 -0.044140723161399366 -85.01983415093277
1607 -0.0438564645126462 -85.00622541308424 -0.04299401920288801 -85.06282817013566
1608 -0.04394289795309305 -85.05016831103732 -0.042484885454177855 -85.10531305558983
1609 -0.04398602247238159 -85.0941543335097 -0.04399539977312088 -85.14930845536296
1610 -0.04402898121625185 -85.13818331472596 -0.04190884698182344 -85.19121730234478
1611 -0.04406110588461161 -85.18224442061057 -0.04414688162505627 -85.23536418396984
1612 -0.04405460730195045 -85.22629902791252 -0.04432924333959818 -85.27969342730944
1613 -0.04401191771030426 -85.27031094562282 -0.04304274339228868 -85.32273617070173
1614 -0.04405606556683779 -85.31436701118966 -0.04256359953433275 -85.36529977023606
1615 -0.044121066108345985 -85.358488077298 -0.043912860564887524 -85.40921263080095
1616 -0.044127868674695495 -85.4026159459727 -0.04380465894937515 -85.45301728975032
1617 -0.04411904495209455 -85.4467349909248 -0.044496949017047885 -85.49751423876737
1618 -0.044117200374603274 -85.4908521912994 -0.04252618961036205 -85.54004042837772
1619 -0.0441157067194581 -85.53496789801885 -0.043142808601260185 -85.58318323697898
1620 -0.044186041317880155 -85.57915393933673 -0.0459367485716939 -85.62911998555067
1621 -0.04407699592411518 -85.62323093526085 -0.04371124655008316 -85.67283123210076
1622 -0.04406055975705385 -85.6672914950179 -0.047705797292292115 -85.72053702939306
1623 -0.04391343891620636 -85.71120493393411 -0.04389134775847196 -85.76442837715153
1624 -0.04391921237111092 -85.75512414630522 -0.04470294304192066 -85.80913132019346
1625 -0.0438764126971364 -85.79900055900235 -0.04347259774804115 -85.8526039179415
1626 -0.04392791874706745 -85.84292847774942 -0.04391902219504118 -85.89652294013653
1627 -0.04396735969930887 -85.88689583744873 -0.04479010030627251 -85.94131304044281
1628 -0.04390084408223629 -85.93079668153096 -0.04397712238132954 -85.98529016282414
1629 -0.043821231834590434 -85.97461791336555 -0.04082066956907511 -86.02611083239321
1630 -0.04386807791888714 -86.01848599128444 -0.043993046320974824 -86.07010387871419
1631 -0.04397202283143997 -86.06245801411588 -0.04208816681057215 -86.11219204552476
1632 -0.04402285870164633 -86.10648087281753 -0.0444622702896595 -86.15665431581442
1633 -0.04401332829147577 -86.150494201109 -0.043253862857818605 -86.19990817867225
1634 -0.043973288498818874 -86.19446748960782 -0.04368664361536503 -86.2435948222876
1635 -0.04400888867676258 -86.23847637828457 -0.04429141487926245 -86.28788623716687
1636 -0.0439482931047678 -86.28242467138934 -0.04202413242310286 -86.32991036958998
1637 -0.04426152668893337 -86.32668619807826 -0.05139258448034525 -86.38130295407032
1638 -0.04376876298338175 -86.37045496106164 -0.044279685616493224 -86.42558263968681
1639 -0.04372004028409719 -86.41417500134574 -0.043155320920050144 -86.46873796060686
1640 -0.04380074869841337 -86.45797575004416 -0.0448965085670352 -86.5136344691739
1641 -0.043621359020471574 -86.50159710906463 -0.04005351550877094 -86.55368798468267
1642 -0.04397212993353605 -86.54556923899817 -0.04086263384670019 -86.59455061852937
1643 -0.04400913119316101 -86.58957837019133 -0.044670740514993666 -86.63922135904436
1644 -0.04390628542751074 -86.63348465561884 -0.044060473516583445 -86.68328183256094
1645 -0.04394347444176674 -86.6774281300606 -0.04370086845010519 -86.72698270101104
1646 -0.04391772858798504 -86.72134585864859 -0.04395076744258404 -86.77093346845362
1647 -0.043899599462747574 -86.76524545811134 -0.04368198718875647 -86.81461545564238
1648 -0.04389529507607222 -86.8091407531874 -0.044903365522623064 -86.85951882116501
1649 -0.043897942267358304 -86.85303869545477 -0.043477479554712775 -86.90299630071972
1650 -0.04383216332644224 -86.89687085878121 -0.04054948836565018 -86.94354578908538
1651 -0.04404318835586309 -86.94091404713707 -0.04397566244006157 -86.98752145152544
1652 -0.044109486788511273 -86.98502353392558 -0.04236400928348303 -87.02988546080893
1653 -0.044125931710004805 -87.02914946563558 -0.04312419183552265 -87.07300965264444
1654 -0.044140159524977206 -87.07328962516056 -0.043579789251089095 -87.11658944189553
1655 -0.04411769658327103 -87.11740732174383 -0.045936887152493 -87.16252632904802
1656 -0.04404299817979336 -87.16145031992362 -0.04344750083982944 -87.20597382988785
1657 -0.0440943893045187 -87.20554470922814 -0.04422574248164892 -87.2501995723695
1658 -0.04399771988391876 -87.24954242911205 -0.043718908354640006 -87.29391848072413
1659 -0.04402451887726784 -87.29356694798932 -0.04407974630594254 -87.33799822703007
1660 -0.04396621733903885 -87.33753316532835 -0.04447516407817602 -87.38247339110825
1661 -0.04398616962134838 -87.3815193349497 -0.043764731287956236 -87.4262381223962
1662 -0.04395672678947449 -87.42547606173918 -0.04430539458990097 -87.4705435169861
1663 -0.043939956836402415 -87.46941601857557 -0.04141812864691019 -87.51196164563301
1664 -0.044032789021730426 -87.5134488075973 -0.044973827339708804 -87.55693547297271
1665 -0.04402974955737591 -87.55747855715468 -0.043899564631283285 -87.600835037604
1666 -0.043972539715468884 -87.60145109687015 -0.043604963831603526 -87.6444400014356
1667 -0.043995737470686434 -87.64544683434083 -0.04463244006037712 -87.68907244149598
1668 -0.04394730981439352 -87.68939414415523 -0.04256804194301367 -87.731640483439
1669 -0.04428599588572979 -87.73368014004096 -0.048002924956381324 -87.77964340839537
1670 -0.04382577072829008 -87.77750591076925 -0.04270957745611668 -87.8223529858515
1671 -0.04385156333446503 -87.82135747410372 -0.04384249951690435 -87.8661954853684
1672 -0.04387292265892029 -87.86523039676264 -0.04441901613026857 -87.91061450149866
1673 -0.0439565297216177 -87.90918692648425 -0.043433846160769465 -87.95404834765942
1674 -0.0439289003610611 -87.95311582684532 -0.04415212944149971 -87.99820047710092
1675 -0.044036469981074335 -87.9971522968264 -0.04303875621408224 -88.04123923331501
1676 -0.043883923813700675 -88.0410362206401 -0.042471537739038466 -88.08371077105404
1677 -0.04397868942469359 -88.08501491006479 -0.04460426364094019 -88.12831503469498
1678 -0.043924962356686595 -88.12893987242147 -0.043986833095550536 -88.17230186779052
1679 -0.0439384026452899 -88.17287827506676 -0.04356066696345806 -88.21586253475398
1680 -0.04398180935531855 -88.21686008442208 -0.04427089765667915 -88.26013343241065
1681 -0.04397158604115248 -88.26083167046323 -0.041951534897089006 -88.30208496730775
1682 -0.04399151615798473 -88.30482318662122 -0.04597081393003464 -88.34805578123779
1683 -0.04392695538699627 -88.34875014200821 -0.044122873432934286 -88.39217865467073
1684 -0.04391699116677046 -88.39266713317498 -0.04428586736321449 -88.43646452203394
1685 -0.043879030644893645 -88.43654616381987 -0.04416590388864279 -88.48063042592258
1686 -0.043851695209741595 -88.48039785902961 -0.04361496344208717 -88.52424538936467
1687 -0.043882522359490396 -88.5242803813891 -0.046208934485912324 -88.57045432385058
1688 -0.0437640780583024 -88.5680444594474 -0.04293790422379971 -88.61339222807439
1689 -0.043806908652186394 -88.6118513680996 -0.043848084099590776 -88.65724031217398
1690 -0.04379126038402319 -88.65564262848362 -0.042648456245660785 -88.69988876841964
1691 -0.04385801330208779 -88.6995006417857 -0.04360106121748686 -88.74348982963713
1692 -0.04385046679526568 -88.74335110858097 -0.04362805020064116 -88.78711787983777
1693 -0.043951656110584734 -88.78730276469155 -0.04274573531001806 -88.82986361514779
1694 -0.043901141919195655 -88.83120390661074 -0.04378302115947008 -88.87364663630726
1695 -0.04389709588140249 -88.87510100249214 -0.04504133872687817 -88.91868797503413
1696 -0.04389262981712818 -88.91899363230927 -0.04410975817590952 -88.96279773321004
1697 -0.04385435096919536 -88.96284798327846 -0.04379797205328941 -89.00659570526332
1698 -0.043973112106323244 -89.0068210953848 -0.04678580947220325 -89.05338151473552
1699 -0.043672262132167815 -89.05049335751696 -0.04349460881203413 -89.09687612354756
1700 -0.043761733919382095 -89.09425509143634 -0.041637833788990976 -89.13851395733656
1701 -0.04377971403300762 -89.13803480546935 -0.04371025077998638 -89.18222420811654
1702 -0.04389059115201235 -89.18192539662135 -0.0426725784316659 -89.2248967865482
1703 -0.04389897026121616 -89.22582436688256 -0.04333073440939188 -89.2682275209576
1704 -0.04386818464845419 -89.26969255153102 -0.04370743613690138 -89.3119349570945
1705 -0.0438867749646306 -89.31357932649566 -0.041003570333123206 -89.35293852742761
1706 -0.04405228309333324 -89.35763160958899 -0.04333163127303123 -89.39627015870064
1707 -0.044022280536592004 -89.40165389012559 -0.04402988739311695 -89.44030004609377
1708 -0.04408418033272028 -89.4457380704583 -0.04563464485108852 -89.48593469094486
1709 -0.0439583420753479 -89.48969641253365 -0.04398644585162401 -89.52992113679649
1710 -0.043951469287276265 -89.53364788182093 -0.04413429014384747 -89.57405542694033
1711 -0.04394608419388533 -89.57759396601482 -0.04353182185441255 -89.61758724879475
1712 -0.04386688973754645 -89.62146085575236 -0.043901591747999194 -89.66148884054275
1713 -0.04395768791437149 -89.66541854366673 -0.04307040125131607 -89.70455924179406
1714 -0.04396792575716972 -89.7093864694239 -0.04330269284546375 -89.74786193463952
1715 -0.04399406425654888 -89.75338053368046 -0.04339140336960554 -89.79125333800913
1716 -0.04407305382192135 -89.79745358750237 -0.04528849422931671 -89.83654183223844
1717 -0.044013562612235546 -89.84146715011461 -0.043136506155133245 -89.87967833839357
1718 -0.04401399828493595 -89.88548114839955 -0.04623422846198082 -89.92591256685556
1719 -0.043873725645244124 -89.92935487404479 -0.044281472265720365 -89.97019403912128
1720 -0.04386209025979042 -89.97321696430458 -0.04528371691703796 -90.01547775603832
1721 -0.043852276727557184 -90.01706924103215 -0.041412067413330075 -90.05688982345166
1722 -0.0437775231897831 -90.06084676422194 -0.04560150969773531 -90.10249133314939
1723 -0.04378128796815872 -90.1046280521901 -0.04204889498651028 -90.1445402281359
1724 -0.04384650494903326 -90.14847455713912 -0.043560614064335826 -90.18810084220023
1725 -0.04388714004307985 -90.1923616971822 -0.04403952676802873 -90.23214036896826
1726 -0.04390180911868811 -90.2362635063009 -0.044344131648540494 -90.2764845006168
1727 -0.04388177152723074 -90.28014527782813 -0.043885167501866815 -90.32036966811867
1728 -0.04384470973163843 -90.32398998755977 -0.04406804852187633 -90.36443771664055
1729 -0.04382471069693565 -90.36781469825671 -0.04386191442608833 -90.40829963106664
1730 -0.043863854743540286 -90.41167855300024 -0.04424181915819645 -90.45254145022484
1731 -0.043813608773052695 -90.4554921617733 -0.04386251308023929 -90.49640396330508
1732 -0.043958678655326364 -90.49945084042862 -0.03965827096253634 -90.53606223426762
1733 -0.043993950635194776 -90.54344479106382 -0.045236317254602906 -90.58129855152222
1734 -0.04393444322049618 -90.58737923428431 -0.0442005330696702 -90.6254990845919
1735 -0.04392930082976818 -90.63130853511409 -0.043933402933180335 -90.66943248752507
1736 -0.043963142298161985 -90.67527167741225 -0.04450219925493002 -90.71393468678001
1737 -0.04389741029590368 -90.71916908770815 -0.0435681963339448 -90.75750288311396
1738 -0.04394669309258461 -90.76311578080073 -0.043752437457442284 -90.8012553205714
1739 -0.043967671878635886 -90.80708345267936 -0.04467650819569826 -90.84593182876709
1740 -0.04382698368281126 -90.85091043636217 -0.04411856606602669 -90.89005039483312
1741 -0.04379302002489567 -90.89470345638706 -0.04232772868126631 -90.9323781235144
1742 -0.0441125713288784 -90.93881602771594 -0.04161325190216303 -90.97399137541656
1743 -0.04402856510132551 -90.98284459281727 -0.0438863217830658 -91.01787769719962
1744 -0.043957130052149296 -91.02680172286942 -0.04279776196926832 -91.06067545916889
1745 -0.044107706472277644 -91.0709094293417 -0.041938786208629605 -91.10261424537752
1746 -0.04412450324743986 -91.11503393258914 -0.04455500692129135 -91.14716925229881
1747 -0.044110606983304025 -91.15914453957245 -0.04439725242555141 -91.19156650472436
1748 -0.04421408139169216 -91.20335862096414 -0.04162693601101637 -91.23319344073538
1749 -0.04421882778406143 -91.2475774487482 -0.044384441152215 -91.2775778818876
1750 -0.04421192798763514 -91.29178937673584 -0.0425323398783803 -91.32011022176597
1751 -0.04428443517535925 -91.33607381191119 -0.045231320336461066 -91.36534154210243
1752 -0.044171747751533985 -91.38024555966273 -0.04521625936031341 -91.41055780146274
1753 -0.04403619188815355 -91.42428175155088 -0.04332174174487591 -91.45387954320762
1754 -0.044083023257553575 -91.46836477480844 -0.04464900977909565 -91.49852855298671
1755 -0.04406922329217196 -91.5124339981006 -0.04347572177648544 -91.5420042747632
1756 -0.04407806340605021 -91.55651206150665 -0.04562078882008791 -91.58762506358329
1757 -0.04402972497045994 -91.60054178647711 -0.042986666038632396 -91.63061172962192
1758 -0.04403847549110651 -91.64458026196822 -0.04382841158658266 -91.6744401412085
1759 -0.04401040952652693 -91.68859067149474 -0.040938652120530605 -91.71537879332904
1760 -0.044198230281472205 -91.7327889017762 -0.04167118705809116 -91.75704998038712
1761 -0.04428306762129068 -91.7770719693975 -0.04339453484863043 -91.80044451523575
1762 -0.04425953403115272 -91.82133150342865 -0.043969751521945 -91.8444142667577
1763 -0.04421782754361629 -91.86554933097227 -0.04620279688388109 -91.89061706364157
1764 -0.0441500211134553 -91.90969935208572 -0.04400411266833544 -91.9346211763099
1765 -0.0441535945981741 -91.9538529466839 -0.043885263428092 -91.978506439738
1766 -0.04413569699972868 -91.99798864368363 -0.043957164883613585 -92.0224636046216
1767 -0.044110316783189774 -92.04209896046682 -0.04455814063549042 -92.0670217452571
1768 -0.0440915672108531 -92.08619052767767 -0.04353170394897461 -92.11055344920607
1769 -0.044069012813270095 -92.13025954049094 -0.044111173041164874 -92.15466462224722
1770 -0.04411074612289667 -92.17437028661384 -0.04515180103480816 -92.19981642328203
1771 -0.04401340633630753 -92.21838369295014 -0.04332343321293593 -92.24313985649496
1772 -0.04404669478535652 -92.26243038773549 -0.04458091109991073 -92.28772076759488
1773 -0.04405130948871374 -92.3064816972242 -0.045824484154582026 -92.33354525174946
1774 -0.04391683042049408 -92.3503985276447 -0.04367010947316885 -92.37721536122262
1775 -0.04393427800387144 -92.39433280564857 -0.04371953997761011 -92.42093490120024
1776 -0.04396382831037045 -92.43829663395894 -0.043363416381180284 -92.46429831758142
1777 -0.04399835355579853 -92.48229498751473 -0.04377931300550699 -92.50807763058693
1778 -0.043991869501769545 -92.5262868570165 -0.042989234812557696 -92.55106686539948
1779 -0.04403016474097967 -92.57031702175748 -0.04487109500914812 -92.59593796040862
1780 -0.04404827617108822 -92.61436529792856 -0.041792447306215764 -92.63773040771484
1781 -0.04402309041470289 -92.65838838834325 -0.044900489039719105 -92.68263089675456
1782 -0.04400236327201128 -92.70239075161527 -0.04396955333650112 -92.72660045009106
1783 -0.04404305908828974 -92.74643381070356 -0.04336880911141634 -92.76996925920247
1784 -0.04405760634690523 -92.79049141705048 -0.04300435669720173 -92.81297361589966
1785 -0.044098560139536856 -92.83458997719 -0.044991819001734254 -92.8579654349014
1786 -0.04406795185059309 -92.8786579290406 -0.044157588854432106 -92.90212302375583
1787 -0.04410208333283663 -92.92276001237343 -0.043280253559350966 -92.94540327731518
1788 -0.04410477504134178 -92.96686478741478 -0.04469233136624098 -92.99009560868141
1789 -0.044097553566098215 -93.01096234098088 -0.04137661382555961 -93.03147222250698
1790 -0.04426992796361447 -93.0552322689445 -0.04159359335899353 -93.07306581586597
1791 -0.04421945679932833 -93.09945172574382 -0.04313931744545698 -93.11620513331142
1792 -0.044271280989050865 -93.14372300673287 -0.044148586317896844 -93.16035371962933
1793 -0.044229436106979846 -93.18795244283984 -0.044891315139830114 -93.20524503476916
1794 -0.044186721369624135 -93.23213916420947 -0.04423573911190033 -93.24948077388106
1795 -0.044177424162626266 -93.2763165883721 -0.04420795831829309 -93.29368873219936
1796 -0.04415227323770523 -93.3204688616098 -0.0447506470605731 -93.33843937925992
1797 -0.04414243046194315 -93.36461129207174 -0.044444423355162146 -93.38288380261508
1798 -0.044061262346804145 -93.40867255441854 -0.04509498327970505 -93.4279787858948
1799 -0.04403622280806303 -93.4527087772266 -0.044000991620123386 -93.47197977751492
1800 -0.04401301350444555 -93.49672179073104 -0.04477727096527815 -93.5167570484802
1801 -0.04399753473699093 -93.54071932546803 -0.04395024124532938 -93.56070728972553
1802 -0.0439933879300952 -93.58471271339813 -0.04387637842446566 -93.60458366815
1803 -0.044204716198146345 -93.62891742959629 -0.04226647168397903 -93.64685013983397
1804 -0.044021733291447165 -93.67293916288773 -0.045057832077145574 -93.69190797191112
1805 -0.043955507688224316 -93.71689467057595 -0.04438576456159353 -93.73629373647272
1806 -0.04399255272001028 -93.76088722329597 -0.04204038605093956 -93.77833412252366
1807 -0.044059383869171145 -93.80494660716514 -0.04400018658488989 -93.82233430910856
1808 -0.0439819049090147 -93.84892851207415 -0.04330663327127695 -93.86564094237983
1809 -0.04403161350637674 -93.89296012558053 -0.04415572825819254 -93.90979667063802
1810 -0.04404739867895842 -93.93700752425949 -0.043520088866353036 -93.95331675950437
1811 -0.04405497387051582 -93.98106249813 -0.04421777613461018 -93.99753453563899
1812 -0.044037499092519285 -94.02509999722253 -0.04389954935759306 -94.04143408499658
1813 -0.044143286533653736 -94.06924328375618 -0.041666191257536414 -94.08310027625411
1814 -0.0441525649279356 -94.11339584868412 -0.043174303323030475 -94.12627457957714
1815 -0.04403903316706419 -94.15743488185119 -0.0436553955078125 -94.16992997508495
1816 -0.044202860444784164 -94.20163774229597 -0.04429333321750164 -94.21422330830245
1817 -0.044122740626335144 -94.24576048292231 -0.04501568861305714 -94.25923899691551
1818 -0.04405796006321907 -94.28981844298552 -0.043373416364192965 -94.3026124132797
1819 -0.04408519249409437 -94.33390363547961 -0.044567810371518135 -94.34718022365122
1820 -0.04401131551712752 -94.37791495099674 -0.04264598283916712 -94.38982620649038
1821 -0.04407633412629366 -94.42199128512303 -0.04381656125187874 -94.43364276774226
1822 -0.044168877974152566 -94.46616016309719 -0.045682874508202076 -94.47932564225046
1823 -0.044068724103271964 -94.51022888720046 -0.0454603323712945 -94.52478597462175
1824 -0.04396603424102068 -94.55419492144148 -0.0424024049192667 -94.56718837954102
1825 -0.04400907326489687 -94.59820399470638 -0.04295590166002512 -94.61014428120104
1826 -0.044101048819720746 -94.64230504352611 -0.04585004579275846 -94.6559943269938
1827 -0.04402249827980995 -94.68632754180592 -0.04399720523506403 -94.69999153222886
1828 -0.044131844863295557 -94.73045938666922 -0.04010406006127596 -94.74009559229015
1829 -0.04416770599782467 -94.77462709266705 -0.0418369309976697 -94.78193252328782
1830 -0.044313715770840645 -94.81894080843789 -0.04574496112763882 -94.82767748441546
1831 -0.04416337013244629 -94.86310417857034 -0.04359130896627903 -94.87126879338174
1832 -0.04419965296983719 -94.90730383154018 -0.04537504017353058 -94.91664383355527
1833 -0.04414251912385225 -94.95144635066403 -0.04466919507831335 -94.96131302863358
1834 -0.044080098532140254 -94.99552644919616 -0.04459158163517714 -95.00590461026876
1835 -0.0440399331972003 -95.03956638239336 -0.04438596088439226 -95.05029057115316
1836 -0.04399782717227936 -95.08356420956564 -0.042583718337118624 -95.09287428949027
1837 -0.04405894260853529 -95.12762315217417 -0.044914896786212924 -95.13778918627648
1838 -0.04402314890176058 -95.17164630107592 -0.04489754270762205 -95.1826867289841
1839 -0.043979996256530283 -95.21562629733245 -0.044250000081956384 -95.22693672906605
1840 -0.04396296441555023 -95.259589261748 -0.04428927917033434 -95.27122600823638
1841 -0.043901389092206956 -95.30349065084022 -0.0447388181462884 -95.31596482638267
1842 -0.043824175000190736 -95.34731482584041 -0.04354193191975355 -95.35950675830242
1843 -0.04395313896238804 -95.39126796480281 -0.042360281199216844 -95.40186703950164
1844 -0.04394960254430771 -95.43521756734711 -0.0457620557397604 -95.4476290952414
1845 -0.04384314715862274 -95.47906071450574 -0.0454956641420722 -95.49312475938346
1846 -0.04359782859683037 -95.52265854310257 -0.04503972455859184 -95.53816448394205
1847 -0.043695155531167984 -95.56635369863373 -0.04348286855965853 -95.58164735250172
1848 -0.04373207129538059 -95.61008576992911 -0.043888038769364354 -95.62553539127109
1849 -0.043754737824201584 -95.65384050775332 -0.043408123590052125 -95.66894351486114
1850 -0.04375376477837563 -95.69759427253169 -0.0448617909103632 -95.7138053057715
1851 -0.04371333587914705 -95.74130760841084 -0.04410619605332613 -95.75791150182482
1852 -0.04364376589655876 -95.7849513743074 -0.04420831650495529 -95.80211981832977
1853 -0.043738550320267675 -95.82868992462767 -0.0418509166687727 -95.84397073499855
1854 -0.043766310811042784 -95.8724562354387 -0.04339484367519617 -95.88736557867375
1855 -0.04373147152364254 -95.91618770696235 -0.043240873329341414 -95.93060645200309
1856 -0.04385040383785963 -95.96003811080021 -0.04405486490577459 -95.97466131690886
1857 -0.04375613462179899 -96.00379424542201 -0.04448032472282648 -96.01914164163169
1858 -0.043805613182485104 -96.0475998586045 -0.04258175101131201 -96.061723392643
1859 -0.04376200828701258 -96.09136186689152 -0.04365069475024939 -96.10537408739326
1860 -0.043817948549985886 -96.1351798154415 -0.04229324385523796 -96.1476673312485
1861 -0.04390105176717043 -96.17908086720867 -0.04507308751344681 -96.19274041876194
1862 -0.043811546824872497 -96.22289241403354 -0.04369293879717588 -96.23643335755912
1863 -0.043803286366164686 -96.26669570039971 -0.0448021799325943 -96.28123553749171
1864 -0.04387736972421408 -96.31057307012392 -0.04266972430050373 -96.32390526179222
1865 -0.04384698681533337 -96.35442005693926 -0.043625351041555405 -96.36753061283378
1866 -0.04384495913982391 -96.39826501607908 -0.04396420046687126 -96.41149481330065
1867 -0.043908612430095674 -96.44217362850918 -0.043056546710431576 -96.45455136001108
1868 -0.043962199799716474 -96.4861358283089 -0.04206733480095863 -96.49661869481204
1869 -0.04401602670550346 -96.53015185501441 -0.0399029653519392 -96.53652166016398
1870 -0.04411448054015636 -96.57426633555457 -0.04275506418198347 -96.57927672434597
1871 -0.0441069308668375 -96.6183732664214 -0.04489167723804712 -96.62416840158401
1872 -0.04419007059186697 -96.66256333701327 -0.04354695677757263 -96.66771535836159
1873 -0.04426512625068426 -96.70682846326395 -0.04599016346037388 -96.71370552182196
1874 -0.04512421190738678 -96.75195267517134 -0.0503536419942975 -96.76405916381626
1875 -0.044000019691884516 -96.79595269486322 -0.04214668329805136 -96.80620584711431
1876 -0.04394135195761919 -96.83989404682083 -0.04404482450336218 -96.85025067161767
1877 -0.043966442719101904 -96.88386048953993 -0.04414953626692295 -96.8944002078846
1878 -0.04398339167237282 -96.9278438812123 -0.04430034011602402 -96.93870054800063
1879 -0.043943429738283156 -96.97178731095057 -0.04408356361091137 -96.98278411161154
1880 -0.043950903415679934 -97.01573821436625 -0.04443831704556942 -97.02722242865711
1881 -0.04385572765022516 -97.05959394201648 -0.04464054387062788 -97.07186297252774
1882 -0.04397184532135725 -97.10356578733783 -0.041314396634697916 -97.11317736916244
1883 -0.04409408178180456 -97.14765986911964 -0.042060197703540324 -97.15523756686598
1884 -0.04405123814940452 -97.19171110726904 -0.04302079081535339 -97.19825835768133
1885 -0.04410209096968174 -97.23581319823873 -0.04328173473477363 -97.2415400924161
1886 -0.044108820520341395 -97.27992201875907 -0.04347095601260662 -97.28501104842871
1887 -0.04416792988777161 -97.32408994864684 -0.044213245436549184 -97.32922429386527
1888 -0.04415776077657938 -97.36824770942343 -0.04278687052428722 -97.37201116438955
1889 -0.044209033250808716 -97.41245674267424 -0.042510324716567995 -97.41452148910612
1890 -0.04420077670365572 -97.4566575193779 -0.04449251890182495 -97.45901400800794
1891 -0.04416473507881165 -97.50082225445671 -0.04394033420830965 -97.50295434221626
1892 -0.04416295383125544 -97.54498520828797 -0.04385286048054695 -97.5468072026968
1893 -0.04411355666816234 -97.58909876495613 -0.04382520765066147 -97.59063241034745
1894 -0.04419326521456242 -97.6332920301707 -0.04396334737539291 -97.63459575772285
1895 -0.044213490560650826 -97.67750552073134 -0.04761807154864073 -97.68221382927149
1896 -0.0439682787284255 -97.72147379945977 -0.04379242155700922 -97.7260062508285
1897 -0.04398229233920574 -97.76545609179898 -0.04358675479888916 -97.7695930056274
1898 -0.043974252231419084 -97.8094303440304 -0.04431034736335278 -97.81390335299075
1899 -0.043994578532874584 -97.85342492256328 -0.04477852024137974 -97.85868187323213
1900 -0.043939183466136456 -97.89736410602941 -0.043170719407498837 -97.90185259263963
1901 -0.04390859007835388 -97.94127269610777 -0.04269279427826404 -97.9445453869179
1902 -0.04397475942969322 -97.98524745553746 -0.04413897804915905 -97.98868436496706
1903 -0.044040676392614844 -98.02928813193007 -0.042127540521323684 -98.03081190548838
1904 -0.04404280129820108 -98.07333093322828 -0.045262519270181656 -98.07607442475856
1905 -0.04403111096471548 -98.11736204419299 -0.04179358445107937 -98.11786800920964
1906 -0.04406943805515766 -98.16143148224815 -0.04438311662524939 -98.1622511258349
1907 -0.04412556290626526 -98.2055570451544 -0.043366525880992414 -98.2056176517159
1908 -0.04407002348452806 -98.24962706863893 -0.04375814441591501 -98.24937579613182
1909 -0.04405529387295246 -98.29368236251189 -0.04347194731235504 -98.29284774344417
1910 -0.04408497642725706 -98.33776733893914 -0.04520335681736469 -98.33805110026154
1911 -0.0440747020766139 -98.38184204101576 -0.044363854080438615 -98.38241495434198
1912 -0.04401786345988512 -98.42585990447564 -0.04537741653621197 -98.4277923708782
1913 -0.04391928352415562 -98.4697791879998 -0.0448820922523737 -98.47267446313057
1914 -0.04387202840298414 -98.51365121640279 -0.04497687369585037 -98.51765133682642
1915 -0.04378066677600145 -98.5574318831788 -0.04315916690975428 -98.56081050373618
1916 -0.04384036045521498 -98.60127224363401 -0.04366717096418142 -98.60447767470036
1917 -0.04373144954442978 -98.64500369317844 -0.04552869349718094 -98.65000636819754
1918 -0.04379650261253119 -98.68880019579098 -0.043817499093711375 -98.69382386729124
1919 -0.0437723021954298 -98.73257249798641 -0.04395985025912523 -98.73778371755037
1920 -0.04372965861111879 -98.77630215659752 -0.04329955372959375 -98.78108327127997
1921 -0.04378453493118286 -98.8200866915287 -0.04185220692306757 -98.82293547820304
1922 -0.04387433584779501 -98.86396102737649 -0.043775885552167895 -98.8667113637552
1923 -0.04383777622133493 -98.90779880359783 -0.04482399895787239 -98.91153536271307
1924 -0.04378273449838162 -98.9515815380962 -0.04533946234732866 -98.9568748250604
1925 -0.043783412873744966 -98.99536495096996 -0.044070924073457717 -99.00094574913385
1926 -0.04365413319319487 -99.03901908416316 -0.04550387412309646 -99.04644962325695
1927 -0.043672657944262026 -99.08269174210741 -0.04421601705253124 -99.09066564030948
1928 -0.04363943766802549 -99.12633117977543 -0.04280448779463768 -99.13347012810412
1929 -0.043701067380607125 -99.17003224715604 -0.04376664347946644 -99.1772367715836
1930 -0.04370706155896187 -99.213739308715 -0.04352922644466162 -99.22076599802826
1931 -0.043644258938729766 -99.25738356765373 -0.04419279471039772 -99.26495879273865
1932 -0.04371082335710526 -99.30109439101084 -0.04440232235938311 -99.30936111509804
1933 -0.04372464101761579 -99.34481903202845 -0.04374530129134655 -99.3531064163894
1934 -0.04371533766388893 -99.38853436969234 -0.043206166662275794 -99.39631258305167
1935 -0.043730740621685985 -99.43226511031402 -0.04289242979139089 -99.43920501284306
1936 -0.04393926169723272 -99.47620437201125 -0.045838509872555736 -99.48504352271561
1937 -0.043702224269509315 -99.51990659628076 -0.04422310125082731 -99.52926662396644
1938 -0.04361601397395134 -99.56352261025471 -0.043311715684831144 -99.57257833965127
1939 -0.04362564589828253 -99.607148256153 -0.04392549302428961 -99.61650383267556
1940 -0.04363400731235743 -99.65078226346536 -0.04359344355762005 -99.66009727623319
1941 -0.04367372263222933 -99.6944559860976 -0.0435726098716259 -99.70366988610482
1942 -0.04366301149129868 -99.7381189975889 -0.04278510119765997 -99.74645498730249
1943 -0.04372331481426954 -99.78184231240317 -0.04419704955071211 -99.7906520368532
1944 -0.043713181652128695 -99.8255554940553 -0.043310632929205894 -99.83396266978241
1945 -0.043716990388929844 -99.86927248444422 -0.04523855596780777 -99.87920122575022
1946 -0.04367040507495403 -99.91294288951917 -0.04271038100123405 -99.92191160675145
1947 -0.04373132213950157 -99.95667421165868 -0.044118250347673894 -99.96602985709913
1948 -0.04369413703680038 -100.00036834869547 -0.044487611204385755 -100.01051746830352
1949 -0.04370461348444223 -100.04407296217991 -0.04620400741696358 -100.05672147572048
1950 -0.04365213997662067 -100.08772510215653 -0.04170901924371719 -100.09843049496419
1951 -0.04370017256587744 -100.1314252747224 -0.04389874767512083 -100.1423292426393
1952 -0.04366154260933399 -100.17508681733173 -0.04588647056370974 -100.18821571320302
1953 -0.043574551865458486 -100.21866136919719 -0.043768550641834734 -100.23198426384485
1954 -0.043577080592513084 -100.2622384497897 -0.043936947360634804 -100.27592121120549
1955 -0.043574345484375956 -100.30581279527408 -0.04277953878045082 -100.31870074998594
1956 -0.043610550463199615 -100.34942334573728 -0.04417238552123308 -100.36287313550717
1957 -0.04356373343616724 -100.39298707917345 -0.04373595807701349 -100.40660909358418
1958 -0.043614625558257104 -100.43660170473171 -0.04345286078751087 -100.45006195437169
1959 -0.04358651451766491 -100.48018821924938 -0.042778140679001805 -100.4928400950507
1960 -0.04360172990709543 -100.52378994915648 -0.04321381449699402 -100.53605390954769
1961 -0.04368429072201252 -100.56747423987849 -0.04391103181988001 -100.57996494136756
1962 -0.04365518596023321 -100.61112942583873 -0.04349530767649412 -100.62346024904406
1963 -0.04368168748915195 -100.65481111332788 -0.04388285931199789 -100.66734310835605
1964 -0.04361467994749546 -100.69842579327538 -0.04442995935678482 -100.71177306771284
1965 -0.0435952914878726 -100.74202108476325 -0.04386525005102158 -100.75563831776387
1966 -0.04365942757576704 -100.78568051233901 -0.043096629716455934 -100.79873494748033
1967 -0.04365779794752598 -100.82933831028654 -0.04225454945117235 -100.8409894969315
1968 -0.04375418554991484 -100.87309249583646 -0.04334039408713579 -100.88432989101864
1969 -0.04381727632135153 -100.91690977215781 -0.044618893228471276 -100.92894878424711
1970 -0.043597305193543434 -100.96050707735135 -0.04656745996326208 -100.97551624421037
1971 -0.04353095181286335 -101.00403802916422 -0.04400962125509977 -101.01952586546547
1972 -0.04363652355968952 -101.0476745527239 -0.046016727946698664 -101.06554259341216
1973 -0.04350972790271044 -101.09118428062662 -0.04358672890812158 -101.10912932232029
1974 -0.04345005042850971 -101.13463433105512 -0.04284454546868801 -101.15197386778897
1975 -0.04362139850854874 -101.17825572956367 -0.04385751020163298 -101.1958313779906
1976 -0.0435371458530426 -101.22179287541671 -0.04319632072001696 -101.23902769871061
1977 -0.04355033487081528 -101.26534321028753 -0.04412765484303236 -101.28315535355365
1978 -0.04360124748200178 -101.30894445776953 -0.04167128745466471 -101.32482664100831
1979 -0.04365055114030838 -101.35259500890983 -0.0430855605751276 -101.36791220158344
1980 -0.04365354087203741 -101.39624854978187 -0.0439373392611742 -101.41184954084461
1981 -0.04370755311101675 -101.43995610289289 -0.045386018417775634 -101.45723555926239
1982 -0.043626665323972705 -101.48358276821686 -0.043150308355689046 -101.50038586761808
1983 -0.0436113154515624 -101.52719408366842 -0.042250655218958856 -101.54263652283704
1984 -0.043633357435464856 -101.57082744110389 -0.04126262422651052 -101.58389914706355
1985 -0.04389987476170063 -101.6147273158656 -0.04702162053436041 -101.63092076759791
1986 -0.043620267696678636 -101.65834758356227 -0.042787800543010235 -101.67370856814092
1987 -0.04385825879871845 -101.702205842361 -0.04784947987645864 -101.72155804801739
1988 -0.0435849204659462 -101.74579076282694 -0.044838562980294226 -101.76639661099767
1989 -0.04348243791610003 -101.78927320074304 -0.04357504025101662 -101.80997165124869
1990 -0.04352329131215811 -101.8327964920552 -0.04341248776763677 -101.85338413901633
1991 -0.04350331630557776 -101.87629980836077 -0.04299280010163784 -101.89637693911797
1992 -0.04357542935758829 -101.91987523771836 -0.04329389482736588 -101.93967083394534
1993 -0.04356759823858738 -101.96344283595694 -0.04404983799904585 -101.98372067194438
1994 -0.04357818495482206 -102.00702102091176 -0.04362543653696775 -102.02734610848135
1995 -0.043584118597209454 -102.05060513950897 -0.04355544876307249 -102.07090155724443
1996 -0.04360414370894432 -102.09420928321792 -0.04207696299999952 -102.11297852024443
1997 -0.04366644993424416 -102.13787573315217 -0.04271260015666485 -102.15569112040109
1998 -0.043726413324475286 -102.18160214647665 -0.044465813972055915 -102.20015693437314
1999 -0.04373037647455931 -102.2253325229512 -0.04333831444382667 -102.24349524881697
2000 -0.043700294010341166 -102.26903281696154 -0.043058199621737 -102.28655344843871
