# Supplementary material for: Learning nonequilibrium statistical mechanics and dynamical phase transitions
Source: Nat Commun. 2024 Feb 6;15:1117. doi: 10.1038/s41467-024-45172-8 (PMC10847122; doi:10.1038/s41467-024-45172-8)
Supplement: Supplementary file 4 — Supplementary Data 1 [file 41467_2024_45172_MOESM4_ESM.zip › DPT-main/PlotTemplate/plot_KL_divergence/out/finite_time/SE/L5_D2W32K5_E100BS1k/logs-0.25/log.txt]

1 -0.2559448167681694 -0.2559448167681694 -0.25596764534711836 -0.25596764534711836
2 -0.25265262126922605 -0.5085974380373954 -0.25264821350574496 -0.5086158588528633
3 -0.2495191439986229 -0.7581165820360183 -0.2494533769786358 -0.7580692358314991
4 -0.2465202398598194 -1.0046368218958377 -0.2464987188577652 -1.0045679546892643
5 -0.24361589401960373 -1.2482527159154415 -0.24362271055579185 -1.248190665245056
6 -0.24083239436149598 -1.4890851102769376 -0.24079987704753875 -1.4889905422925949
7 -0.23810709714889527 -1.7271922074258328 -0.238084826618433 -1.7270753689110279
8 -0.23545903265476226 -1.962651240080595 -0.23548163548111917 -1.962557004392147
9 -0.2329189248383045 -2.1955701649188994 -0.23298319578170776 -2.1955402001738547
10 -0.2304384544491768 -2.4260086193680763 -0.2304241381585598 -2.4259643383324145
11 -0.2280153863132 -2.6540240056812765 -0.2279193691909313 -2.6538837075233457
12 -0.22564561367034913 -2.879669619351626 -0.225724433362484 -2.87960814088583
13 -0.22335299402475356 -3.103022613376379 -0.2233611486852169 -3.1029692895710466
14 -0.2211013950407505 -3.3241240084171295 -0.22114407569169997 -3.3241133652627464
15 -0.21886520609259605 -3.5429892145097255 -0.21900152266025544 -3.543114887923002
16 -0.21667651385068892 -3.7596657283604142 -0.21648359671235085 -3.7595984846353527
17 -0.2145614318549633 -3.9742271602153774 -0.21468666642904283 -3.9742851510643957
18 -0.21247686371207236 -4.18670402392745 -0.21251221895217895 -4.186797370016575
19 -0.2104037396609783 -4.397107763588428 -0.210367663949728 -4.397165033966303
20 -0.20836566686630248 -4.6054734304547305 -0.20835568606853486 -4.605520720034837
21 -0.20635114014148712 -4.811824570596218 -0.2066413253545761 -4.812162045389414
22 -0.20439367443323136 -5.0162182450294495 -0.20416204780340194 -5.016324093192816
23 -0.20245317816734315 -5.218671423196793 -0.2019640401005745 -5.218288133293391
24 -0.20056670904159546 -5.419238132238388 -0.20070234164595604 -5.4189904749393465
25 -0.19863340109586716 -5.617871533334255 -0.1987876020371914 -5.6177780769765375
26 -0.19677867889404296 -5.814650212228298 -0.19672176465392113 -5.814499841630458
27 -0.1948965758085251 -6.009546788036824 -0.19474784210324286 -6.009247683733701
28 -0.1930556982755661 -6.20260248631239 -0.1937055416405201 -6.2029532253742214
29 -0.1912223868072033 -6.393824873119593 -0.1919960118830204 -6.394949237257242
30 -0.18935652151703836 -6.5831813946366315 -0.18843012377619744 -6.5833793610334395
31 -0.1876140184700489 -6.77079541310668 -0.18739366829395293 -6.770773029327392
32 -0.18580447360873223 -6.956599886715412 -0.1861679159104824 -6.956940945237875
33 -0.1840462602674961 -7.140646146982908 -0.18409707993268967 -7.141038025170564
34 -0.18229249790310859 -7.322938644886016 -0.1827276274561882 -7.3237656526267525
35 -0.18051608875393868 -7.503454733639955 -0.18025116249918938 -7.504016815125942
36 -0.17882878333330154 -7.682283516973256 -0.178884544223547 -7.682901359349489
37 -0.17707605436444282 -7.859359571337699 -0.17705571800470352 -7.859957077354193
38 -0.17540022656321524 -8.034759797900914 -0.1753890924155712 -8.035346169769763
39 -0.17370906621217727 -8.208468864113092 -0.17532387375831604 -8.21067004352808
40 -0.17194057628512383 -8.380409440398216 -0.1714958019554615 -8.382165845483541
41 -0.17028635367751122 -8.550695794075727 -0.1706513337790966 -8.552817179262638
42 -0.16862056851387025 -8.719316362589597 -0.16865554228425025 -8.721472721546888
43 -0.16694384440779686 -8.886260206997393 -0.16624307334423066 -8.887715794891118
44 -0.16530880704522133 -9.051569014042615 -0.165573663264513 -9.053289458155632
45 -0.16367008164525032 -9.215239095687865 -0.16415800005197526 -9.217447458207607
46 -0.16200896352529526 -9.37724805921316 -0.16311859861016273 -9.38056605681777
47 -0.1603657439351082 -9.537613803148268 -0.15903178080916405 -9.539597837626934
48 -0.15877730622887612 -9.696391109377144 -0.15878541618585587 -9.69838325381279
49 -0.15714586079120635 -9.853536970168351 -0.15756034031510352 -9.855943594127893
50 -0.15551523342728615 -10.009052203595637 -0.15509274154901503 -10.01103633567691
51 -0.15395767986774445 -10.163009883463381 -0.15435612127184867 -10.165392456948759
52 -0.1523423358798027 -10.315352219343184 -0.15282730907201766 -10.318219766020777
53 -0.1507744923233986 -10.466126711666583 -0.15065400078892707 -10.468873766809704
54 -0.14919858053326607 -10.615325292199849 -0.1495287910103798 -10.618402557820083
55 -0.1476523496210575 -10.762977641820907 -0.14744579792022705 -10.76584835574031
56 -0.14608842357993126 -10.909066065400838 -0.14631239399313928 -10.912160749733449
57 -0.14454876631498337 -11.053614831715821 -0.14458606392145157 -11.0567468136549
58 -0.14296881034970282 -11.196583642065525 -0.14383433386683464 -11.200581147521735
59 -0.14146162644028665 -11.33804526850581 -0.14346180334687234 -11.344042950868607
60 -0.13992094323039056 -11.4779662117362 -0.1384980358183384 -11.482540986686946
61 -0.138408762216568 -11.616374973952768 -0.13754148483276368 -11.620082471519709
62 -0.13698282465338707 -11.753357798606155 -0.13673672676086426 -11.756819198280573
63 -0.13548117578029634 -11.88883897438645 -0.13619455322623253 -11.893013751506805
64 -0.13399761095643042 -12.022836585342882 -0.1343413084745407 -12.027355059981346
65 -0.13248576298356057 -12.155322348326441 -0.13314915597438812 -12.160504215955735
66 -0.13105498030781745 -12.28637732863426 -0.13008802458643914 -12.290592240542173
67 -0.12965775802731513 -12.416035086661575 -0.1302785873413086 -12.420870827883482
68 -0.12820357382297515 -12.54423866048455 -0.12929805144667625 -12.550168879330158
69 -0.12682878598570824 -12.671067446470259 -0.1260229766368866 -12.676191855967044
70 -0.12541799396276473 -12.796485440433024 -0.1250927060842514 -12.801284562051295
71 -0.12402596920728684 -12.92051140964031 -0.1246568288654089 -12.925941390916703
72 -0.12262445092201232 -13.043135860562323 -0.12316926345229148 -13.049110654368995
73 -0.12128775417804719 -13.16442361474037 -0.12233214005827904 -13.171442794427275
74 -0.11986150220036507 -13.284285116940735 -0.11926117539405823 -13.290703969821333
75 -0.11862404569983483 -13.40290916264057 -0.11922348216176033 -13.409927451983094
76 -0.11731358505785465 -13.520222747698424 -0.11816025674343109 -13.528087708726526
77 -0.11597881503403187 -13.636201562732456 -0.11527441889047622 -13.643362127617001
78 -0.11470505818724633 -13.750906620919702 -0.11384097300469875 -13.7572031006217
79 -0.11340356022119522 -13.864310181140898 -0.11394226066768169 -13.871145361289381
80 -0.11217788755893707 -13.976488068699835 -0.11221811063587665 -13.983363471925257
81 -0.1109024252742529 -14.087390493974087 -0.10990839004516602 -14.093271861970424
82 -0.10976519398391246 -14.197155687958 -0.10997037589550018 -14.203242237865924
83 -0.10851030349731446 -14.305665991455315 -0.10833598114550114 -14.311578219011425
84 -0.1072717472910881 -14.412937738746404 -0.10861612036824227 -14.420194339379668
85 -0.1061014972627163 -14.519039236009121 -0.10658416375517846 -14.526778503134846
86 -0.1049362599849701 -14.623975495994092 -0.1048327386379242 -14.63161124177277
87 -0.10382162891328335 -14.727797124907376 -0.10337823629379272 -14.734989478066563
88 -0.10268519409000873 -14.830482318997385 -0.10412934012711048 -14.839118818193674
89 -0.10156845413148403 -14.93205077312887 -0.10027401074767113 -14.939392828941346
90 -0.10049330070614815 -15.032544073835018 -0.10126527026295662 -15.040658099204302
91 -0.09938821867108345 -15.131932292506102 -0.10112847983837128 -15.141786579042673
92 -0.09829611852765083 -15.230228411033753 -0.09807193204760552 -15.23985851109028
93 -0.09728480279445648 -15.32751321382821 -0.0982127021998167 -15.338071213290096
94 -0.09627950079739094 -15.4237927146256 -0.09701947085559368 -15.43509068414569
95 -0.09523515701293946 -15.51902787163854 -0.09557189233601093 -15.530662576481701
96 -0.0942285019904375 -15.613256373628978 -0.09376431331038475 -15.624426889792085
97 -0.09329300187528133 -15.70654937550426 -0.09249060861766338 -15.716917498409748
98 -0.09237112253904342 -15.798920498043303 -0.09310679435729981 -15.810024292767048
99 -0.09139904454350471 -15.890319542586807 -0.09388119541108608 -15.903905488178134
100 -0.09046726599335671 -15.980786808580165 -0.0920894168317318 -15.995994905009866
101 -0.08953623585402966 -16.070323044434193 -0.08948691934347153 -16.085481824353337
102 -0.08865669518709182 -16.158979739621284 -0.0907450757920742 -16.176226900145412
103 -0.08773255944252015 -16.246712299063805 -0.08940260298550129 -16.265629503130913
104 -0.08683397211134433 -16.33354627117515 -0.08669490702450275 -16.352324410155415
105 -0.08602666780352593 -16.419572938978675 -0.08668208420276642 -16.439006494358182
106 -0.0852224450558424 -16.504795384034516 -0.0859452236443758 -16.52495171800256
107 -0.0843718197196722 -16.589167203754187 -0.08371763117611408 -16.608669349178673
108 -0.08363613374531269 -16.6728033374995 -0.08400633260607719 -16.69267568178475
109 -0.08286385014653205 -16.75566718764603 -0.08181670494377613 -16.774492386728525
110 -0.0820493821054697 -16.8377165697515 -0.08320292085409164 -16.857695307582617
111 -0.08133557252585888 -16.91905214227736 -0.08099780417978764 -16.938693111762404
112 -0.08055880814790725 -16.999610950425264 -0.08172284848988057 -17.020415960252286
113 -0.07986559309065341 -17.079476543515916 -0.07991546131670475 -17.100331421568992
114 -0.07915283031761647 -17.158629373833534 -0.07924600653350353 -17.179577428102494
115 -0.07844702042639255 -17.237076394259926 -0.07807454280555248 -17.257651970908046
116 -0.07778385728597641 -17.314860251545902 -0.07615120708942413 -17.33380317799747
117 -0.07719231732189655 -17.392052568867797 -0.0781047273427248 -17.411907905340197
118 -0.07652903087437153 -17.46858159974217 -0.07734003812074661 -17.489247943460942
119 -0.07591031901538373 -17.544491918757554 -0.07682199068367482 -17.56606993414462
120 -0.0753479354083538 -17.619839854165907 -0.07453629523515701 -17.640606229379774
121 -0.07467643432319164 -17.694516288489098 -0.07502656579017639 -17.71563279516995
122 -0.0740821536630392 -17.768598442152136 -0.07578015699982643 -17.791412952169775
123 -0.0734924953430891 -17.842090937495225 -0.0734116144478321 -17.864824566617607
124 -0.07290856800973415 -17.91499950550496 -0.07569025978446006 -17.940514826402065
125 -0.0723285585641861 -17.987328064069146 -0.07326233275234699 -18.01377715915441
126 -0.0717077985405922 -18.05903586260974 -0.07035681195557117 -18.08413397110998
127 -0.07128885239362717 -18.13032471500337 -0.07183668054640294 -18.155970651656386
128 -0.07072335258126258 -18.20104806758463 -0.0736072700470686 -18.229577921703456
129 -0.07017303258180618 -18.271221100166436 -0.06997192613780498 -18.29954984784126
130 -0.06969810649752617 -18.340919206663962 -0.06795904599130154 -18.36750889383256
131 -0.0691986333578825 -18.410117840021844 -0.06811589635908603 -18.435624790191646
132 -0.06872711181640626 -18.47884495183825 -0.07047227770090103 -18.506097067892547
133 -0.06829777620732784 -18.54714272804558 -0.06761220134794713 -18.573709269240496
134 -0.06789114847779273 -18.61503387652337 -0.06735553927719592 -18.64106480851769
135 -0.06741785481572152 -18.682451731339093 -0.06927700340747833 -18.71034181192517
136 -0.06690473780035973 -18.749356469139453 -0.06983217857778072 -18.78017399050295
137 -0.06641133204102516 -18.815767801180478 -0.06587982699275016 -18.846053817495697
138 -0.06600701808929443 -18.881774819269772 -0.06217507068067789 -18.908228888176374
139 -0.06571079269051552 -18.94748561196029 -0.06734255105257034 -18.975571439228943
140 -0.06526408642530442 -19.012749698385594 -0.06437490470707416 -19.039946343936016
141 -0.06488715186715126 -19.077636850252745 -0.06253334935754537 -19.10247969329356
142 -0.06454706192016602 -19.14218391217291 -0.0650848675519228 -19.167564560845484
143 -0.0641537807881832 -19.206337692961093 -0.06413263790309429 -19.231697198748577
144 -0.06378804259002209 -19.270125735551115 -0.06401660852134228 -19.29571380726992
145 -0.06355492323637009 -19.333680658787486 -0.06666150018572807 -19.362375307455647
146 -0.06304491981863976 -19.396725578606127 -0.06250933036208153 -19.42488463781773
147 -0.0626631461083889 -19.459388724714515 -0.06378436200320721 -19.488668999820938
148 -0.062301435694098475 -19.521690160408614 -0.06314351819455624 -19.551812518015495
149 -0.062103805132210255 -19.583793965540824 -0.06640756353735924 -19.618220081552856
150 -0.061558115668594836 -19.64535208120942 -0.06320499926805496 -19.68142508082091
151 -0.06127903573215008 -19.70663111694157 -0.06031303983181715 -19.74173812065273
152 -0.0609874289482832 -19.767618545889853 -0.062185836397111414 -19.803923957049843
153 -0.06060411557555199 -19.828222661465404 -0.06230123545974493 -19.86622519250959
154 -0.060312690958380696 -19.888535352423784 -0.06004889905452728 -19.926274091564117
155 -0.060027129203081134 -19.948562481626865 -0.06354186460375785 -19.989815956167874
156 -0.0596003320068121 -20.008162813633678 -0.05826382637023926 -20.048079782538114
157 -0.05936486441642046 -20.067527678050098 -0.05889060311019421 -20.106970385648307
158 -0.05912930890917778 -20.126656986959276 -0.060326832719147204 -20.167297218367455
159 -0.05886618606746197 -20.185523173026738 -0.05911572631448507 -20.22641294468194
160 -0.05860959850251675 -20.244132771529255 -0.05664086733013392 -20.283053812012074
161 -0.05839725825935602 -20.30253002978861 -0.05437526851892471 -20.337429080531
162 -0.058215930871665475 -20.360745960660275 -0.05878131240606308 -20.39621039293706
163 -0.05792525503784418 -20.41867121569812 -0.057730646803975105 -20.453941039741036
164 -0.05767435170710087 -20.476345567405218 -0.057986731082201 -20.511927770823238
165 -0.05749717317521572 -20.533842740580432 -0.052174560725688934 -20.564102331548927
166 -0.0573602095246315 -20.591202950105064 -0.06046827509999275 -20.62457060664892
167 -0.05700070261955261 -20.648203652724618 -0.058186501264572144 -20.682757107913492
168 -0.05677698478102684 -20.704980637505646 -0.05689455326646566 -20.73965166117996
169 -0.05651248060166836 -20.761493118107314 -0.056598770804703234 -20.796250431984664
170 -0.05628927852958441 -20.817782396636897 -0.051438518427312376 -20.847688950411975
171 -0.056181885115802285 -20.8739642817527 -0.05106597114354372 -20.89875492155552
172 -0.05584941320121288 -20.92981369495391 -0.05635521598160267 -20.955110137537122
173 -0.05577793233096599 -20.985591627284876 -0.056929467059671876 -21.012039604596794
174 -0.055631326884031294 -21.04122295416891 -0.05908313803374767 -21.071122742630543
175 -0.055450040847063065 -21.09667299501597 -0.05766073241829872 -21.12878347504884
176 -0.05518130883574486 -21.151854303851717 -0.05919149778783321 -21.187974972836674
177 -0.05486528892070055 -21.20671959277242 -0.0567845992743969 -21.24475957211107
178 -0.054582322388887404 -21.261301915161308 -0.05876802038401365 -21.303527592495087
179 -0.05436448305845261 -21.31566639821976 -0.058045055344700815 -21.361572647839786
180 -0.054110342636704445 -21.369776740856466 -0.05235681589692831 -21.413929463736714
181 -0.053967222571372986 -21.42374396342784 -0.05469439458101988 -21.468623858317734
182 -0.05375859010964632 -21.477502553537484 -0.05000080782920122 -21.518624666146934
183 -0.05362523943185806 -21.531127792969343 -0.04832045324146748 -21.5669451193884
184 -0.053684902377426624 -21.58481269534677 -0.05336825232952833 -21.620313371717927
185 -0.05352616775780916 -21.63833886310458 -0.05116262175142765 -21.671475993469354
186 -0.053430821560323236 -21.6917696846649 -0.056751881167292594 -21.728227874636648
187 -0.0532655369490385 -21.74503522161394 -0.049214405752718446 -21.777442280389366
188 -0.05298916697502136 -21.79802438858896 -0.04990775119513273 -21.827350031584498
189 -0.053002508170902726 -21.851026896759862 -0.0524494856595993 -21.8797995172441
190 -0.05280488729476929 -21.90383178405463 -0.05339753367006779 -21.933197050914167
191 -0.0526607608422637 -21.956492544896896 -0.052003169618546966 -21.985200220532715
192 -0.052484756149351594 -22.008977301046247 -0.05337467025965452 -22.03857489079237
193 -0.05225728563964367 -22.06123458668589 -0.05666801687330007 -22.095242907665668
194 -0.05205151103436947 -22.113286097720263 -0.05388798080384731 -22.149130888469514
195 -0.05203008260577917 -22.16531618032604 -0.05572735425084829 -22.204858242720363
196 -0.05167066063731909 -22.21698684096336 -0.05481810979545117 -22.259676352515815
197 -0.05153839346021414 -22.268525234423574 -0.05496507063508034 -22.314641423150896
198 -0.051249304041266444 -22.31977453846484 -0.05176571011543274 -22.36640713326633
199 -0.05107630770653486 -22.370850846171376 -0.05284798368811607 -22.419255116954446
200 -0.051027103886008264 -22.421877950057382 -0.05016237087547779 -22.469417487829922
201 -0.05089112315326929 -22.472769073210653 -0.050000971928238866 -22.51941845975816
202 -0.05081674475222826 -22.523585817962882 -0.04803874306380749 -22.567457202821966
203 -0.050732376798987386 -22.57431819476187 -0.050890381820499896 -22.618347584642468
204 -0.0506740853190422 -22.62499228008091 -0.04941596873104572 -22.667763553373515
205 -0.050524895265698436 -22.67551717534661 -0.05294717811048031 -22.720710731483994
206 -0.05036401711404324 -22.72588119246065 -0.05124820154160261 -22.771958933025598
207 -0.050179196521639824 -22.77606038898229 -0.050569568015635016 -22.822528501041234
208 -0.05012797247618437 -22.826188361458474 -0.05117225982248783 -22.87370076086372
209 -0.049971144273877145 -22.87615950573235 -0.04924264457076788 -22.922943405434488
210 -0.04992132298648357 -22.926080828718835 -0.05018665287643671 -22.973130058310925
211 -0.04979352261871099 -22.975874351337545 -0.051700067706406116 -23.02483012601733
212 -0.04960182160139084 -23.025476172938937 -0.051632308028638364 -23.07646243404597
213 -0.049531861953437326 -23.075008034892374 -0.04993116371333599 -23.126393597759304
214 -0.04946042727679014 -23.124468462169165 -0.04816664513200521 -23.17456024289131
215 -0.049425996094942096 -23.173894458264108 -0.05003533903509379 -23.224595581926405
216 -0.04923492688685656 -23.223129385150965 -0.045198498480021956 -23.269794080406427
217 -0.04917100165039301 -23.27230038680136 -0.050131363607943055 -23.31992544401437
218 -0.049129648879170415 -23.321430035680528 -0.05085980333387852 -23.37078524734825
219 -0.04908879715949297 -23.37051883284002 -0.05542183294892311 -23.42620708029717
220 -0.048566702753305435 -23.419085535593325 -0.05034106466919184 -23.47654814496636
221 -0.04845809824764728 -23.46754363384097 -0.047973239235579966 -23.524521384201943
222 -0.04842572137713432 -23.515969355218107 -0.05168534107506275 -23.576206725277007
223 -0.04845746550709009 -23.5644268207252 -0.05450212899595499 -23.630708854272964
224 -0.0480518002063036 -23.6124786209315 -0.05204040613025427 -23.682749260403217
225 -0.04788710977882147 -23.66036573071032 -0.0470503069460392 -23.729799567349257
226 -0.04775579106062651 -23.70812152177095 -0.048902439512312414 -23.778702006861568
227 -0.047696029767394066 -23.755817551538343 -0.049955047480762 -23.82865705434233
228 -0.047515502013266084 -23.803333053551608 -0.05082499086856842 -23.8794820452109
229 -0.04738203603774309 -23.85071508958935 -0.04689944498240948 -23.926381490193307
230 -0.0473949471488595 -23.89811003673821 -0.04513207711279392 -23.9715135673061
231 -0.04738506078720093 -23.94549509752541 -0.048203224688768385 -24.01971679199487
232 -0.04738416709005833 -23.992879264615468 -0.046100549027323724 -24.065817341022193
233 -0.04731618147343397 -24.0401954460889 -0.047114457562565805 -24.112931798584757
234 -0.04719656351953745 -24.08739200960844 -0.047785915434360504 -24.160717714019118
235 -0.04715722016990185 -24.13454922977834 -0.0505032429471612 -24.21122095696628
236 -0.04703880082815885 -24.1815880306065 -0.051044530048966405 -24.262265487015245
237 -0.04685894679278135 -24.22844697739928 -0.04528278224170208 -24.307548269256948
238 -0.04695965778082609 -24.275406635180104 -0.051007512211799624 -24.35855578146875
239 -0.046815698966383934 -24.32222233414649 -0.050227215513587 -24.408782996982335
240 -0.046553205512464044 -24.36877553965895 -0.04509664680808782 -24.453879643790422
241 -0.046635696478188035 -24.41541123613714 -0.04434643276035786 -24.49822607655078
242 -0.046689681522548196 -24.462100917659686 -0.04655869994312525 -24.544784776493906
243 -0.046589297614991663 -24.50869021527468 -0.04551989939063787 -24.590304675884543
244 -0.04669189937412739 -24.555382114648808 -0.04823982398957014 -24.63854449987411
245 -0.04654856324195862 -24.601930677890767 -0.051307518407702445 -24.689852018281815
246 -0.04634970612823963 -24.648280384019007 -0.046576098538935184 -24.73642811682075
247 -0.046189078129827976 -24.694469462148835 -0.04513556584715843 -24.781563682667908
248 -0.046265974454581735 -24.740735436603416 -0.044882708229124546 -24.826446390897033
249 -0.04619157537817955 -24.786927011981597 -0.04286578018218279 -24.869312171079216
250 -0.046393785439431665 -24.833320797421027 -0.04704242590814829 -24.916354596987365
251 -0.0462400121614337 -24.87956080958246 -0.04747931230813265 -24.9638339092955
252 -0.04613864347338677 -24.92569945305585 -0.05144662652164698 -25.015280535817144
253 -0.04587656445801258 -24.97157601751386 -0.04583618640899658 -25.061116722226142
254 -0.0458077423274517 -25.017383759841312 -0.04693105313926935 -25.10804777536541
255 -0.04584553018212319 -25.063229290023436 -0.044379379227757455 -25.152427154593166
256 -0.04590109903365373 -25.10913038905709 -0.048376429453492166 -25.200803584046657
257 -0.04573975671082735 -25.154870145767916 -0.04742557760328055 -25.248229161649938
258 -0.04560706950724125 -25.200477215275157 -0.0470516748726368 -25.295280836522576
259 -0.04544419702142477 -25.245921412296582 -0.044218148849904534 -25.33949898537248
260 -0.04558185078203678 -25.291503263078617 -0.04564662780612707 -25.385145613178608
261 -0.04552050828933716 -25.337023771367953 -0.045126044936478135 -25.430271658115085
262 -0.04551439546048641 -25.38253816682844 -0.045418140664696696 -25.475689798779783
263 -0.045466570369899276 -25.42800473719834 -0.0463745528832078 -25.52206435166299
264 -0.045419128611683846 -25.473423865810023 -0.047003264911472796 -25.569067616574465
265 -0.04536499064415693 -25.51878885645418 -0.043473347648978235 -25.61254096422344
266 -0.04542607963085175 -25.56421493608503 -0.04645900018513203 -25.658999964408572
267 -0.04527039863169193 -25.609485334716723 -0.04948660135269165 -25.708486565761262
268 -0.045020694844424725 -25.654506029561148 -0.04189087320119143 -25.750377438962452
269 -0.04519517254084349 -25.69970120210199 -0.04586057625710964 -25.79623801521956
270 -0.045213655941188334 -25.74491485804318 -0.045739166997373105 -25.841977182216933
271 -0.04525251965969801 -25.79016737770288 -0.04850820694118738 -25.89048538915812
272 -0.045032141357660295 -25.835199519060538 -0.04443673454225063 -25.93492212370037
273 -0.04503653701394796 -25.880236056074487 -0.04666521139442921 -25.9815873350948
274 -0.044908549450337884 -25.925144605524824 -0.045988245867192745 -26.027575580961994
275 -0.04479781184345484 -25.96994241736828 -0.04670427590608597 -26.07427985686808
276 -0.04478155858814716 -26.01472397595643 -0.04432935398072004 -26.118609210848803
277 -0.04473362546414137 -26.05945760142057 -0.052777341939508914 -26.171386552788313
278 -0.04466529861092568 -26.104122900031495 -0.040669774264097215 -26.21205632705241
279 -0.044613978266716 -26.148736878298212 -0.04147617183625698 -26.253532498888667
280 -0.04482728205621243 -26.193564160354423 -0.04248109143227339 -26.29601359032094
281 -0.044920426048338416 -26.238484586402762 -0.04465323742479086 -26.34066682774573
282 -0.04495213311165571 -26.28343671951442 -0.04018004834651947 -26.38084687609225
283 -0.045114032551646234 -26.328550752066064 -0.03416578788310289 -26.415012663975354
284 -0.04526880364865064 -26.373819555714714 -0.04840121567249298 -26.463413879647845
285 -0.04503489974886179 -26.418854455463578 -0.046730749867856504 -26.5101446295157
286 -0.04502522796392441 -26.463879683427503 -0.046668431162834166 -26.556813060678536
287 -0.044903635233640674 -26.508783318661145 -0.043003191240131855 -26.599816251918668
288 -0.0449191115796566 -26.5537024302408 -0.0427203269675374 -26.642536578886205
289 -0.04500000234693289 -26.598702432587732 -0.04614216312766075 -26.688678742013867
290 -0.0448187705129385 -26.643521203100672 -0.04385821335017681 -26.732536955364044
291 -0.04490494132041931 -26.68842614442109 -0.04105755165219307 -26.773594507016238
292 -0.04489959515631199 -26.733325739577403 -0.053149725310504436 -26.826744232326742
293 -0.044651458971202374 -26.777977198548605 -0.04247869029641151 -26.869222922623155
294 -0.04473951496183872 -26.822716713510445 -0.038196558505296706 -26.907419481128453
295 -0.04497027732431889 -26.867686990834763 -0.0442651316523552 -26.95168461278081
296 -0.04490777011960745 -26.91259476095437 -0.04655576590448618 -26.998240378685296
297 -0.04477908778935671 -26.957373848743728 -0.04527697321027517 -27.04351735189557
298 -0.04479240383952856 -27.002166252583258 -0.04168135710060596 -27.085198708996177
299 -0.044808818772435186 -27.046975071355693 -0.04524556174874306 -27.13044427074492
300 -0.04466780945658684 -27.09164288081228 -0.04480332061648369 -27.175247591361405
301 -0.044948090054094794 -27.136590970866376 -0.04601473193615675 -27.221262323297562
302 -0.044560819678008554 -27.181151790544384 -0.046188689209520815 -27.267451012507085
303 -0.044600064493715764 -27.225751855038098 -0.0456044141203165 -27.3130554266274
304 -0.04451971538364887 -27.270271570421748 -0.044068575650453565 -27.357124002277853
305 -0.044453051686286923 -27.314724622108034 -0.040344811230897906 -27.397468813508752
306 -0.04462081342935562 -27.35934543553739 -0.04138627201318741 -27.43885508552194
307 -0.044853176549077035 -27.404198612086464 -0.04708342887461185 -27.48593851439655
308 -0.04467479214072227 -27.448873404227186 -0.044673353619873526 -27.530611868016425
309 -0.04458284042775631 -27.493456244654944 -0.04263970199972391 -27.57325157001615
310 -0.04457269739359617 -27.53802894204854 -0.04657802972942591 -27.619829599745575
311 -0.044426567293703555 -27.582455509342246 -0.04519711956381798 -27.66502671930939
312 -0.04436700604856014 -27.626822515390806 -0.04484018590301275 -27.709866905212404
313 -0.044402884878218175 -27.671225400269023 -0.04828479159623385 -27.75815169680864
314 -0.04429051708430052 -27.715515917353322 -0.042052317224442956 -27.80020401403308
315 -0.04418592434376478 -27.759701841697087 -0.044036042504012586 -27.844240056537092
316 -0.0443660631775856 -27.80406790487467 -0.04893419500440359 -27.893174251541495
317 -0.04412068761885166 -27.84818859249352 -0.04416369050741196 -27.937337942048906
318 -0.044326674193143845 -27.892515266686665 -0.04666504580527544 -27.984002987854183
319 -0.044151568226516245 -27.936666834913183 -0.043930546194314954 -28.027933534048497
320 -0.0440262321382761 -27.980693067051458 -0.04379694852977991 -28.07173048257828
321 -0.044029008410871026 -28.02472207546233 -0.042970014922320846 -28.1147004975006
322 -0.04418212305754423 -28.068904198519874 -0.046142983436584475 -28.160843480937185
323 -0.04389076326042414 -28.1127949617803 -0.04475637581199408 -28.205599856749178
324 -0.044059526175260544 -28.15685448795556 -0.04287525694817305 -28.24847511369735
325 -0.043990031071007255 -28.200844519026568 -0.04210821148008108 -28.29058332517743
326 -0.044011146761476994 -28.244855665788045 -0.04563562087714672 -28.336218946054576
327 -0.04390513692051172 -28.288760802708556 -0.04611548278480768 -28.382334428839382
328 -0.04374912939965725 -28.332509932108213 -0.045611632987856865 -28.42794606182724
329 -0.043698956817388536 -28.3762088889256 -0.04295690748840571 -28.470902969315645
330 -0.04381205812096596 -28.420020947046567 -0.045290017127990724 -28.516192986443635
331 -0.04384549707174301 -28.46386644411831 -0.03970899526029825 -28.555901981703933
332 -0.04382531549781561 -28.507691759616126 -0.03875715155154467 -28.594659133255476
333 -0.04390236884355545 -28.55159412845968 -0.038782256096601485 -28.63344138935208
334 -0.044105485826730725 -28.59569961428641 -0.04287896361202002 -28.676320352964098
335 -0.04416093360632658 -28.639860547892738 -0.042350375838577745 -28.718670728802675
336 -0.04415562711656094 -28.684016175009297 -0.04662502408027649 -28.765295752882952
337 -0.04396894816309214 -28.727985123172388 -0.040643355995416644 -28.80593910887837
338 -0.04396562911570072 -28.771950752288088 -0.049032249860465525 -28.854971358738837
339 -0.043914948031306265 -28.815865700319396 -0.04563863333314657 -28.900609992071985
340 -0.04388822726905346 -28.85975392758845 -0.04202117417007685 -28.942631166242062
341 -0.04387293793261051 -28.903626865521062 -0.045425954088568685 -28.98805712033063
342 -0.04372054673731327 -28.947347412258374 -0.045397349447011945 -29.03345446977764
343 -0.043708458356559274 -28.991055870614932 -0.04610437545925379 -29.079558845236896
344 -0.04360178597271443 -29.034657656587648 -0.04426823817193508 -29.12382708340883
345 -0.043562843650579455 -29.078220500238228 -0.04484851118177176 -29.168675594590603
346 -0.04349925126880407 -29.121719751507033 -0.043122248537838456 -29.21179784312844
347 -0.043585794232785705 -29.16530554573982 -0.045415238663554194 -29.257213081791996
348 -0.04347490556538105 -29.208780451305202 -0.04358272235840559 -29.3007958041504
349 -0.043397344276309015 -29.25217779558151 -0.041654886677861214 -29.34245069082826
350 -0.043537316471338273 -29.295715112052847 -0.04587006811052561 -29.388320758938786
351 -0.043417957983911036 -29.33913307003676 -0.04358247071504593 -29.43190322965383
352 -0.04342596158385277 -29.382559031620612 -0.04024456981569528 -29.472147799469525
353 -0.04354014210402966 -29.42609917372464 -0.042086133547127244 -29.51423393301665
354 -0.04420141465961933 -29.47030058838426 -0.05535855423659086 -29.569592487253242
355 -0.04330490455031395 -29.513605492934573 -0.03971382603049278 -29.609306313283735
356 -0.04334410186856985 -29.556949594803143 -0.04237823542207479 -29.65168454870581
357 -0.04337587729096413 -29.600325472094106 -0.04588016085326672 -29.697564709559074
358 -0.043270593136549 -29.643596065230653 -0.04641431178897619 -29.74397902134805
359 -0.04316637460142374 -29.686762439832076 -0.043365071155130865 -29.78734409250318
360 -0.043300902098417283 -29.730063341930492 -0.045740879513323306 -29.833084972016504
361 -0.043010367453098296 -29.773073709383592 -0.041803989373147485 -29.87488896138965
362 -0.04321643318980932 -29.8162901425734 -0.04495797511190176 -29.919846936501553
363 -0.043097632750868795 -29.85938777532427 -0.04514382742345333 -29.964990763925005
364 -0.043089281767606735 -29.902477057091875 -0.0474961755797267 -30.012486939504733
365 -0.04269707165658474 -29.94517412874846 -0.04402932357043028 -30.056516263075164
366 -0.0427631314843893 -29.987937260232847 -0.04283193740993738 -30.0993482004851
367 -0.042751696333289145 -30.030688956566138 -0.043213529698550704 -30.14256173018365
368 -0.04274814091622829 -30.073437097482365 -0.03978242427110672 -30.182344154454757
369 -0.04277502093464136 -30.116212118417007 -0.04469808377325535 -30.227042238228012
370 -0.04297905322164297 -30.15919117163865 -0.04672180637717247 -30.273764044605183
371 -0.04267815351486206 -30.201869325153513 -0.0428000632673502 -30.316564107872534
372 -0.042657834477722645 -30.244527159631236 -0.03902108538895845 -30.355585193261494
373 -0.042768859677016734 -30.287296019308254 -0.041058491729199884 -30.396643684990693
374 -0.04294991809874773 -30.330245937407003 -0.04357371721416712 -30.44021740220486
375 -0.042835403606295584 -30.3730813410133 -0.043322683311998844 -30.483540085516857
376 -0.04279598370194435 -30.415877324715243 -0.04262772258371115 -30.526167808100567
377 -0.042787407711148265 -30.458664732426392 -0.039769634045660494 -30.56593744214623
378 -0.04288994837552309 -30.501554680801917 -0.04332281891256571 -30.609260261058793
379 -0.04288894534111023 -30.54444362614303 -0.04483008030802012 -30.654090341366814
380 -0.04286897797137499 -30.587312604114402 -0.04227079134434462 -30.696361132711157
381 -0.042780689895153046 -30.630093294009555 -0.04476781133562326 -30.741128944046782
382 -0.042883656732738015 -30.672976950742292 -0.04885926749557257 -30.789988211542354
383 -0.04250889737159014 -30.715485848113882 -0.03810264766216278 -30.82809085920452
384 -0.04278342854231596 -30.758269276656197 -0.04595956727862358 -30.87405042648314
385 -0.04251551609486341 -30.80078479275106 -0.04510311260819435 -30.919153539091337
386 -0.04254625253379345 -30.843331045284852 -0.040161538310348986 -30.959315077401687
387 -0.04257048238068819 -30.885901527665542 -0.044356250949203965 -31.00367132835089
388 -0.04251618552953005 -30.92841771319507 -0.0417834734544158 -31.045454801805306
389 -0.04272286742925644 -30.971140580624326 -0.0434046508744359 -31.088859452679742
390 -0.042683080025017264 -31.013823660649344 -0.04203702807426453 -31.130896480754007
391 -0.0427161717787385 -31.056539832428083 -0.04243900254368782 -31.173335483297695
392 -0.04280621316283941 -31.099346045590924 -0.04353512581437826 -31.216870609112075
393 -0.04275066666305065 -31.142096712253974 -0.04155617095530033 -31.258426780067374
394 -0.04303308483213186 -31.185129797086105 -0.03664930406957865 -31.29507608413695
395 -0.04311128035187721 -31.228241077437982 -0.04415350556373596 -31.339229589700686
396 -0.043207254633307456 -31.27144833207129 -0.042512066476047036 -31.381741656176732
397 -0.04304979052394629 -31.314498122595236 -0.042956050299108026 -31.42469770647584
398 -0.043144278973340985 -31.357642401568576 -0.04272566270083189 -31.46742336917667
399 -0.043286077305674554 -31.40092847887425 -0.043778914213180545 -31.511202283389853
400 -0.043166476488113406 -31.444094955362363 -0.04575914852321148 -31.556961431913063
401 -0.04301453977823257 -31.487109495140597 -0.04245725180953741 -31.5994186837226
402 -0.04294474143534899 -31.530054236575946 -0.03986613024026155 -31.639284813962863
403 -0.04307574853301048 -31.573129985108956 -0.04348023757338524 -31.682765051536247
404 -0.043173905462026596 -31.616303890570983 -0.04456397015601397 -31.72732902169226
405 -0.043226627819240096 -31.659530518390223 -0.03851146139204502 -31.765840483084304
406 -0.04328870512545109 -31.702819223515675 -0.04319620151072741 -31.809036684595032
407 -0.043232467211782935 -31.74605169072746 -0.04521590508520603 -31.85425258968024
408 -0.043106156028807165 -31.789157846756265 -0.042730892449617384 -31.89698348212986
409 -0.043150104209780694 -31.832307950966044 -0.04280846156179905 -31.939791943691656
410 -0.0431691313162446 -31.875477082282288 -0.04197255149483681 -31.981764495186493
411 -0.04321584347635508 -31.91869292575864 -0.04248749688267708 -32.02425199206917
412 -0.04319372288882732 -31.961886648647468 -0.04509802609682083 -32.06935001816599
413 -0.04329173360019922 -32.005178382247664 -0.040891417860984804 -32.110241436026975
414 -0.04320637136697769 -32.04838475361464 -0.041214614920318124 -32.151456050947296
415 -0.043358675017952916 -32.0917434286326 -0.0426082793623209 -32.194064330309615
416 -0.04332215785980224 -32.1350655864924 -0.04643461927771568 -32.240498949587334
417 -0.04313184469938278 -32.17819743119178 -0.04249323010444641 -32.28299217969178
418 -0.04326141662895679 -32.22145884782074 -0.04269887190312147 -32.3256910515949
419 -0.043140751868486406 -32.26459959968923 -0.04332569632679224 -32.36901674792169
420 -0.043123455718159676 -32.307723055407386 -0.044135886058211324 -32.413152633979905
421 -0.043149908259511 -32.350872963666895 -0.04508155230432749 -32.45823418628423
422 -0.04322054069489241 -32.394093504361784 -0.03581556174904108 -32.49404974803327
423 -0.04339411407709122 -32.43748761843887 -0.04555610418319702 -32.53960585221647
424 -0.04311528541147709 -32.48060290385035 -0.04235647823661566 -32.58196233045308
425 -0.04323828835040331 -32.52384119220075 -0.04465481974184513 -32.626617150194924
426 -0.04322559610009193 -32.56706678830084 -0.04289831053465605 -32.66951546072958
427 -0.04327273555099964 -32.61033952385184 -0.04285690858960152 -32.712372369319176
428 -0.0431948471814394 -32.65353437103328 -0.042564795911312105 -32.75493716523049
429 -0.043105393461883065 -32.69663976449517 -0.041325845196843146 -32.79626301042733
430 -0.04323872048407793 -32.73987848497924 -0.04495537392795086 -32.84121838435528
431 -0.043152790330350396 -32.7830312753096 -0.04363571275025606 -32.88485409710554
432 -0.042962331883609296 -32.825993607193205 -0.048698865622282025 -32.93355296272782
433 -0.042956851236522195 -32.86895045842973 -0.042625341936945914 -32.97617830466477
434 -0.04311297163367271 -32.912063430063405 -0.044449415430426596 -33.0206277200952
435 -0.042947671934962274 -32.955011101998366 -0.04394893627613783 -33.06457665637134
436 -0.04289961196482182 -32.997910713963186 -0.04465242363512516 -33.109229080006465
437 -0.04294712506234646 -33.040857839025534 -0.03977285884320736 -33.14900193884967
438 -0.043069605343043806 -33.08392744436858 -0.0442482428625226 -33.193250181712195
439 -0.0428731381893158 -33.12680058255789 -0.04253609031438828 -33.23578627202658
440 -0.042838807217776775 -33.16963938977567 -0.046847563423216346 -33.28263383544979
441 -0.04380100481212139 -33.21344039458779 -0.04509568698704243 -33.32772952243683
442 -0.04247652795165777 -33.25591692253945 -0.042176132276654246 -33.369905654713484
443 -0.04238718096166849 -33.29830410350112 -0.0445538567379117 -33.4144595114514
444 -0.042410385049879554 -33.340714488550994 -0.04231544863432646 -33.456774960085724
445 -0.042469611205160615 -33.38318409975616 -0.04153820257633924 -33.498313162662065
446 -0.04254242200404405 -33.425726521760204 -0.042831835336983204 -33.54114499799905
447 -0.04251898564398289 -33.468245507404184 -0.04123548921197653 -33.582380487211026
448 -0.04263837840408087 -33.51088388580826 -0.04358747787773609 -33.62596796508876
449 -0.042584278248250486 -33.55346816405651 -0.042116477899253366 -33.66808444298802
450 -0.042631837725639346 -33.59610000178215 -0.043060820922255515 -33.711145263910275
451 -0.04266491793096065 -33.63876491971311 -0.04377342313528061 -33.75491868704555
452 -0.04262604769319296 -33.6813909674063 -0.043294486962258814 -33.79821317400781
453 -0.042625616677105425 -33.72401658408341 -0.04295951239764691 -33.84117268640546
454 -0.04281231425702572 -33.766828898340435 -0.04158373773097992 -33.88275642413644
455 -0.04273853097110987 -33.80956742931154 -0.04489706251770258 -33.927653486654144
456 -0.04260369837284088 -33.852171127684386 -0.04280996005982161 -33.970463446713964
457 -0.04263981226831674 -33.894810939952706 -0.038872247003018855 -34.009335693716984
458 -0.04270616509020329 -33.93751710504291 -0.04321362022310495 -34.05254931394009
459 -0.04267161227762699 -33.98018871732054 -0.039257169142365454 -34.09180648308246
460 -0.042872692085802556 -34.02306140940634 -0.041430764086544516 -34.133237247169
461 -0.04292866215109825 -34.06599007155744 -0.04111007060855627 -34.17434731777755
462 -0.042894292064011096 -34.10888436362145 -0.043191269785165784 -34.21753858756272
463 -0.042947414331138134 -34.15183177795259 -0.04235931541770697 -34.25989790298043
464 -0.043098044022917746 -34.19492982197551 -0.04866150803864002 -34.30855941101907
465 -0.04274026304483414 -34.23767008502034 -0.041506008431315425 -34.35006541945038
466 -0.042783107981085776 -34.28045319300143 -0.04167472776025534 -34.39174014721063
467 -0.04272581283003092 -34.323179005831456 -0.04077081475406885 -34.4325109619647
468 -0.04284925851970911 -34.366028264351165 -0.04444803670048714 -34.47695899866519
469 -0.04284617435187101 -34.40887443870304 -0.044116565585136415 -34.521075564250324
470 -0.042681817151606086 -34.45155625585464 -0.04381756223738194 -34.5648931264877
471 -0.04271434582769871 -34.49427060168234 -0.04046643376350403 -34.60535956025121
472 -0.04289823435246944 -34.53716883603481 -0.03988473005592823 -34.64524429030714
473 -0.04289865549653769 -34.580067491531345 -0.040331875532865526 -34.685576165840004
474 -0.04314994793385267 -34.6232174394652 -0.03932236824184656 -34.72489853408185
475 -0.04320479035377502 -34.66642222981898 -0.03984979912638664 -34.76474833320824
476 -0.04328040480613708 -34.70970263462512 -0.042811902984976766 -34.80756023619322
477 -0.04325412716716528 -34.752956761792284 -0.04390095919370651 -34.851461195386925
478 -0.043332268670201304 -34.79628903046248 -0.04504746850579977 -34.896508663892725
479 -0.04325699433684349 -34.839546024799326 -0.04052899908274412 -34.93703766297547
480 -0.04327425975352526 -34.88282028455285 -0.04566257521510124 -34.982700238190574
481 -0.043144268169999125 -34.925964552722846 -0.043048663437366484 -35.02574890162794
482 -0.04324027262628079 -34.969204825349124 -0.04220674652606249 -35.067955648154005
483 -0.04343751613050699 -35.01264234147963 -0.03747151121497154 -35.10542715936898
484 -0.043461075983941555 -35.056103417463575 -0.04256215747445822 -35.147989316843436
485 -0.04355721157044172 -35.09966062903402 -0.044503703340888025 -35.19249302018432
486 -0.0434986075386405 -35.14315923657266 -0.04252357594668865 -35.23501659613101
487 -0.043603718280792236 -35.18676295485345 -0.03690993469208479 -35.271926530823094
488 -0.043546939827501775 -35.23030989468095 -0.03732409905642271 -35.309250629879514
489 -0.043765852227807045 -35.27407574690876 -0.04467764105647802 -35.353928270935995
490 -0.04384564477950335 -35.31792139168826 -0.042622388899326326 -35.39655065983532
491 -0.0436088303104043 -35.36153022199866 -0.04227343369275331 -35.438824093528076
492 -0.04371528401970863 -35.405245506018375 -0.042888325080275534 -35.48171241860835
493 -0.04361798893660307 -35.44886349495498 -0.04465057607740164 -35.526362994685755
494 -0.043639047630131246 -35.49250254258511 -0.04313280042260885 -35.56949579510837
495 -0.043639878183603285 -35.53614242076871 -0.042964371666312215 -35.61246016677468
496 -0.04355606399476528 -35.579698484763476 -0.045043951459228994 -35.65750411823391
497 -0.043455269560217856 -35.623153754323695 -0.04156715683639049 -35.6990712750703
498 -0.043497993238270284 -35.666651747561964 -0.04402370471507311 -35.743094979785376
499 -0.04341477435082197 -35.710066521912786 -0.03918765913695097 -35.782282638922325
500 -0.043658914230763915 -35.75372543614355 -0.03751207944005728 -35.81979471836238
501 -0.04375440794974565 -35.797479844093296 -0.04146998729556799 -35.86126470565795
502 -0.04384752977639437 -35.84132737386969 -0.04320560749620199 -35.90447031315416
503 -0.043871815875172616 -35.88519918974486 -0.04051153305917978 -35.94498184621334
504 -0.04386858642101288 -35.92906777616587 -0.04113119076937437 -35.986113036982715
505 -0.04396872483193874 -35.973036500997814 -0.04370753150433302 -36.02982056848705
506 -0.04391318783164024 -36.016949688829456 -0.04442643355578184 -36.07424700204283
507 -0.04386053998023272 -36.060810228809686 -0.044111125729978086 -36.11835812777281
508 -0.04376867059618235 -36.104578899405865 -0.043997056968510154 -36.162355184741315
509 -0.04385473914444447 -36.14843363855031 -0.04873143024742603 -36.211086614988744
510 -0.043441826663911345 -36.19187546521422 -0.04603972639888525 -36.25712634138763
511 -0.04345922935754061 -36.235334694571755 -0.04148694407194853 -36.29861328545958
512 -0.04354958422482014 -36.278884278796575 -0.044474640674889085 -36.34308792613447
513 -0.043572012521326545 -36.3224562913179 -0.045638184435665606 -36.38872611057014
514 -0.04337566364556551 -36.36583195496346 -0.04563617613166571 -36.434362286701806
515 -0.04310959670692682 -36.40894155167039 -0.04279268197715282 -36.47715496867896
516 -0.043085900321602824 -36.45202745199199 -0.041373603790998456 -36.51852857246996
517 -0.04325111489742994 -36.49527856688942 -0.04057444129139185 -36.55910301376135
518 -0.04331669211387634 -36.538595259003294 -0.04189334101974964 -36.6009963547811
519 -0.043454997800290586 -36.58205025680358 -0.04532754849642515 -36.646323903277526
520 -0.04321208242326975 -36.62526233922685 -0.042676937952637675 -36.68900084123016
521 -0.04319248963147402 -36.66845482885832 -0.04310255125164986 -36.73210339248181
522 -0.04316547960042953 -36.711620308458755 -0.042868837527930734 -36.774972230009745
523 -0.04316587951034308 -36.754786187969096 -0.04661636985838413 -36.82158859986813
524 -0.04304440021514892 -36.79783058818425 -0.045508050546050074 -36.867096650414176
525 -0.043242326378822325 -36.84107291456307 -0.039747115969657895 -36.90684376638384
526 -0.04306030347943306 -36.88413321804251 -0.0431362995877862 -36.94998006597162
527 -0.04299972243607044 -36.92713294047858 -0.04387682881206274 -36.99385689478368
528 -0.0428388511762023 -36.96997179165478 -0.04454430937767029 -37.03840120416135
529 -0.04291097894310951 -37.01288277059789 -0.039451639913022515 -37.07785284407438
530 -0.04305778462439776 -37.055940555222286 -0.04039008412510157 -37.11824292819948
531 -0.04325496573001146 -37.0991955209523 -0.04715272150933743 -37.16539564970881
532 -0.042993026599287984 -37.14218854755159 -0.041327928006649015 -37.206723577715465
533 -0.04304532315582037 -37.185233870707414 -0.04060887712985277 -37.24733245484532
534 -0.04351263362914324 -37.228746504336556 -0.045925362035632133 -37.29325781688095
535 -0.043032712489366534 -37.27177921682592 -0.04038510043174028 -37.333642917312694
536 -0.04295607507228851 -37.31473529189821 -0.04300560373812914 -37.376648521050825
537 -0.04302416518330574 -37.357759457081514 -0.041100332699716094 -37.41774885375054
538 -0.04302448015660047 -37.40078393723812 -0.04324470013380051 -37.460993553884336
539 -0.04310120791196823 -37.443885145150084 -0.044556856714189054 -37.505550410598524
540 -0.04302064944058657 -37.48690579459067 -0.04336741212755442 -37.548917822726075
541 -0.0430432727560401 -37.529949067346706 -0.04014768674969673 -37.58906550947577
542 -0.04308185540139675 -37.5730309227481 -0.044961736910045146 -37.63402724638582
543 -0.04300340693444014 -37.61603432968254 -0.042006985656917094 -37.67603423204274
544 -0.04300759118050337 -37.65904192086305 -0.041661880910396576 -37.717696112953135
545 -0.04306687861680984 -37.70210879947986 -0.037826302275061605 -37.7555224152282
546 -0.04316199645400047 -37.74527079593386 -0.04222368095070124 -37.7977460961789
547 -0.043188870325684546 -37.78845966625955 -0.04501623138785362 -37.84276232756675
548 -0.0430509814992547 -37.831510647758805 -0.04120927602052689 -37.88397160358728
549 -0.043221181631088255 -37.874731829389894 -0.04094227179884911 -37.924913875386125
550 -0.04339292775839567 -37.91812475714829 -0.04067436754703522 -37.96558824293316
551 -0.043317229673266414 -37.961441986821555 -0.04274046011269093 -38.00832870304585
552 -0.043294894695281985 -38.004736881516834 -0.04208414852619171 -38.05041285157204
553 -0.04339849520474672 -38.04813537672158 -0.0432009169831872 -38.09361376855523
554 -0.04335496798157692 -38.09149034470316 -0.043959873355925085 -38.13757364191115
555 -0.043358991108834746 -38.13484933581199 -0.04824566245079041 -38.18581930436194
556 -0.04318733140826225 -38.178036667220255 -0.046149112097918984 -38.231968416459864
557 -0.04302424378693104 -38.221060911007186 -0.04383139535784721 -38.27579981181771
558 -0.04300545454025269 -38.264066365547436 -0.04477031491696835 -38.32057012673468
559 -0.04298919606953859 -38.30705556161698 -0.04007225707173347 -38.360642383806415
560 -0.0430910162627697 -38.35014657787975 -0.04336420577019453 -38.40400658957661
561 -0.0430917788296938 -38.39323835670944 -0.043753148429095744 -38.44775973800571
562 -0.04310560673475265 -38.436343963444195 -0.04641132093966007 -38.49417105894537
563 -0.04290052615106106 -38.47924448959525 -0.043068328872323036 -38.53723938781769
564 -0.042829837463796136 -38.52207432705905 -0.041795771941542624 -38.579035159759236
565 -0.04288739450275898 -38.56496172156181 -0.04773508962243796 -38.62677024938167
566 -0.04279342945665121 -38.60775515101846 -0.039536327309906485 -38.666306576691575
567 -0.04282322134822607 -38.65057837236669 -0.043838353082537654 -38.71014492977411
568 -0.04271934982389212 -38.69329772219058 -0.04104157444089651 -38.751186504215006
569 -0.0427438722923398 -38.73604159448292 -0.04471882302314043 -38.795905327238145
570 -0.04275521021336317 -38.778796804696285 -0.04742497093975544 -38.843330298177904
571 -0.04253177009522915 -38.821328574791515 -0.041308486461639406 -38.88463878463954
572 -0.04261768739670515 -38.86394626218822 -0.04260209910571575 -38.927240883745256
573 -0.042545129917562007 -38.906491392105785 -0.039919433370232585 -38.967160317115486
574 -0.042671266570687295 -38.94916265867647 -0.042089137434959414 -39.00924945455044
575 -0.04267556816339493 -38.99183822683987 -0.044133339636027814 -39.05338279418647
576 -0.042642279900610446 -39.03448050674048 -0.042660022526979445 -39.09604281671345
577 -0.04262834917753935 -39.07710885591802 -0.04033402018249035 -39.13637683689594
578 -0.04272446818649769 -39.11983332410452 -0.04281446635723114 -39.17919130325317
579 -0.042828410118818286 -39.162661734223335 -0.04474982339888811 -39.22394112665206
580 -0.04280208498239517 -39.20546381920573 -0.03674007970839739 -39.26068120636045
581 -0.042907594703137875 -39.24837141390887 -0.043864819407463077 -39.30454602576791
582 -0.042859232798218724 -39.29123064670709 -0.042516230046749114 -39.34706225581466
583 -0.042869584262371065 -39.33410023096946 -0.04488834422081709 -39.39195060003548
584 -0.04289820175617933 -39.37699843272564 -0.04783364702016115 -39.43978424705564
585 -0.04268678091466427 -39.41968521364031 -0.04298525378108024 -39.482769500836724
586 -0.04249628037214279 -39.46218149401245 -0.03986585792154074 -39.522635358758265
587 -0.04264056719839573 -39.504822061210845 -0.04198611248284578 -39.56462147124111
588 -0.04271294716745615 -39.547535008378304 -0.04214388597756624 -39.60676535721868
589 -0.04266891460865736 -39.59020392298696 -0.04208711329847574 -39.648852470517156
590 -0.0426987174898386 -39.6329026404768 -0.042365618981420994 -39.69121808949858
591 -0.042737288773059844 -39.67563992924986 -0.04338854290544987 -39.734606632404024
592 -0.04274575430899859 -39.71838568355886 -0.041170325502753256 -39.77577695790678
593 -0.0427674638107419 -39.7611531473696 -0.04236091468483209 -39.81813787259161
594 -0.042878351919353005 -39.80403149928895 -0.04458079356700182 -39.862718666158614
595 -0.04279530681669712 -39.84682680610565 -0.04272561091929674 -39.90544427707791
596 -0.04274122081696987 -39.889568026922625 -0.042347576841712 -39.947791853919625
597 -0.042832660116255285 -39.93240068703888 -0.04485972914844751 -39.992651583068074
598 -0.04274401068687439 -39.97514469772575 -0.042397295497357844 -40.03504887856543
599 -0.0427036702632904 -40.017848367989046 -0.041244238056242465 -40.07629311662168
600 -0.04272982031106949 -40.06057818830011 -0.04182144068181515 -40.11811455730349
601 -0.0427367065101862 -40.103314894810296 -0.04326620120555162 -40.16138075850905
602 -0.04279782585799694 -40.14611272066829 -0.042596756108105184 -40.20397751461715
603 -0.042790694162249565 -40.18890341483054 -0.04023059718310833 -40.24420811180026
604 -0.042896743491292 -40.23180015832183 -0.041674275510013105 -40.285882387310274
605 -0.04290162678807974 -40.27470178510991 -0.04327838849276304 -40.32916077580304
606 -0.04273528419435024 -40.31743706930426 -0.03992034420371056 -40.36908112000675
607 -0.043248404376208784 -40.36068547368047 -0.031757123209536074 -40.400838243216285
608 -0.04339053686708212 -40.40407601054755 -0.04236108139157295 -40.44319932460786
609 -0.04343250524252653 -40.447508515790076 -0.04263797551393509 -40.485837300121794
610 -0.043425367958843705 -40.49093388374892 -0.044694168120622636 -40.530531468242415
611 -0.04337679408490658 -40.53431067783383 -0.042517997696995734 -40.57304946593941
612 -0.043273864686489104 -40.57758454252032 -0.04222646802663803 -40.61527593396605
613 -0.0436049023643136 -40.621189444884635 -0.04040203019976616 -40.65567796416582
614 -0.04382198229432106 -40.66501142717895 -0.04973296355456114 -40.70541092772038
615 -0.043374286778271195 -40.70838571395723 -0.04613303076475859 -40.751543958485136
616 -0.04313536286354065 -40.751521076820765 -0.04166086129844189 -40.793204819783575
617 -0.04317484404891729 -40.794695920869685 -0.046138727106153965 -40.83934354688973
618 -0.04306889865547418 -40.83776481952516 -0.04090936556458473 -40.88025291245432
619 -0.04304916393011808 -40.88081398345528 -0.043133921548724176 -40.92338683400304
620 -0.04311192501336336 -40.92392590846865 -0.045912244357168674 -40.96929907836021
621 -0.042960685305297376 -40.96688659377394 -0.04396468941122293 -41.013263767771434
622 -0.042903896793723105 -41.00979049056767 -0.04181212745606899 -41.0550758952275
623 -0.04294441118836403 -41.05273490175603 -0.04391685724258423 -41.09899275247009
624 -0.04288112260401249 -41.09561602436005 -0.04311231318861246 -41.142105065658704
625 -0.04277265537530184 -41.13838867973535 -0.04416623506695032 -41.18627130072566
626 -0.04281890243291855 -41.18120758216827 -0.0412159975618124 -41.22748729828747
627 -0.04304305091500282 -41.22425063308327 -0.03946584742516279 -41.266953145712634
628 -0.04305368512868881 -41.26730431821196 -0.04169898107647896 -41.30865212678911
629 -0.04303072914481163 -41.31033504735677 -0.045672574266791346 -41.3543247010559
630 -0.04281257949769497 -41.353147626854465 -0.04061189815402031 -41.39493659920992
631 -0.042977282963693145 -41.396124909818155 -0.04402271676808596 -41.438959315978
632 -0.04278829768300056 -41.43891320750116 -0.04406051505357027 -41.48301983103158
633 -0.042853158339858054 -41.48176636584102 -0.042509561590850356 -41.525529392622424
634 -0.04283812008798123 -41.524604485929 -0.04338824711740017 -41.56891763973982
635 -0.042795831337571144 -41.56740031726657 -0.043772947043180466 -41.612690586783
636 -0.04276122748851776 -41.61016154475509 -0.04427095018327236 -41.65696153696628
637 -0.042949909903109075 -41.653111454658195 -0.048751483857631686 -41.70571302082391
638 -0.042552112229168416 -41.69566356688736 -0.041883634962141515 -41.74759665578605
639 -0.04257116541266441 -41.73823473230003 -0.04180430471897125 -41.78940096050502
640 -0.04259884227067232 -41.7808335745707 -0.04333791881799698 -41.83273887932302
641 -0.04257634431123734 -41.823409918881936 -0.04333416372537613 -41.87607304304839
642 -0.04255133140832186 -41.865961250290255 -0.0435325538739562 -41.91960559692235
643 -0.042513296194374564 -41.908474546484626 -0.04329212699085474 -41.96289772391321
644 -0.04254674967378378 -41.95102129615841 -0.04245747495442629 -42.00535519886763
645 -0.042541391029953954 -41.993562687188366 -0.04333190768957138 -42.0486871065572
646 -0.04248878844082356 -42.036051475629186 -0.04350824635475874 -42.092195352911965
647 -0.04242786075919867 -42.078479336388384 -0.03908432684838772 -42.131279679760354
648 -0.04253724403679371 -42.12101658042518 -0.04425410833209753 -42.17553378809245
649 -0.04253557603806257 -42.16355215646324 -0.04090409446507692 -42.21643788255753
650 -0.042558501660823825 -42.20611065812406 -0.0434085825458169 -42.259846465103344
651 -0.04263360258191824 -42.248744260705976 -0.04557425640523434 -42.305420721508575
652 -0.04252823982387781 -42.29127250052986 -0.04287276975810528 -42.34829349126668
653 -0.042572300881147385 -42.333844801411004 -0.042542621679604056 -42.39083611294628
654 -0.042412733845412734 -42.376257535256414 -0.04235613457858563 -42.433192247524865
655 -0.04265351258218288 -42.4189110478386 -0.03961657769978046 -42.47280882522465
656 -0.042620007321238516 -42.46153105515984 -0.04089220762252808 -42.51370103284717
657 -0.0426629601046443 -42.50419401526448 -0.04286620244383812 -42.55656723529101
658 -0.04290480259805918 -42.54709881786254 -0.038083748705685136 -42.5946509839967
659 -0.04286297596991062 -42.58996179383245 -0.04285963997244835 -42.63751062396915
660 -0.04280783385038376 -42.63276962768283 -0.04342882540076971 -42.680939449369916
661 -0.04279925003647804 -42.675568877719314 -0.042894234880805016 -42.72383368425072
662 -0.04288459848612547 -42.71845347620544 -0.04104072675108909 -42.76487441100181
663 -0.04282935559749603 -42.76128283180294 -0.04328843802213669 -42.80816284902395
664 -0.042841714806854725 -42.80412454660979 -0.04291132800281048 -42.85107417702676
665 -0.04282681997865438 -42.84695136658845 -0.04344202261418104 -42.89451619964094
666 -0.04291961435228586 -42.889870980940735 -0.04412209913134575 -42.93863829877228
667 -0.04282206315547228 -42.932693044096204 -0.041866477392613885 -42.9805047761649
668 -0.04288057219237089 -42.97557361628858 -0.043471033684909344 -43.02397580984981
669 -0.042874432913959024 -43.01844804920254 -0.0443591283634305 -43.06833493821324
670 -0.042773536220192906 -43.061221585422736 -0.04456055257469416 -43.112895490787935
671 -0.04258287623524666 -43.10380446165798 -0.04548895563930273 -43.158384446427235
672 -0.04260166212916374 -43.146406123787145 -0.04261405169963837 -43.20099849812687
673 -0.042633436247706415 -43.18903956003485 -0.04031464923173189 -43.2413131473586
674 -0.042745189554989335 -43.23178474958984 -0.04429208114743233 -43.285605228506036
675 -0.04247643295675516 -43.274261182546596 -0.044898465648293494 -43.33050369415433
676 -0.042493044212460515 -43.31675422675906 -0.04275295250117779 -43.373256646655506
677 -0.042354672215878963 -43.35910889897494 -0.042993436381220815 -43.41625008303673
678 -0.04251269213855267 -43.40162159111349 -0.04066276364028454 -43.456912846677014
679 -0.042672181688249114 -43.444293772801736 -0.04336532186716795 -43.500278168544185
680 -0.04258993733674288 -43.48688371013848 -0.03806815575808287 -43.53834632430227
681 -0.04274459928274155 -43.52962830942122 -0.042024355940520765 -43.58037068024279
682 -0.0427880447357893 -43.572416354157006 -0.04309866428375244 -43.62346934452654
683 -0.04284056778997183 -43.61525692194698 -0.04123017676174641 -43.664699521288284
684 -0.04291889499872923 -43.65817581694571 -0.04128079451620579 -43.70598031580449
685 -0.04290275797247887 -43.701078574918185 -0.042262505181133746 -43.748242820985624
686 -0.04292504414916039 -43.74400361906734 -0.0440318301320076 -43.79227465111763
687 -0.04279999565333128 -43.786803614720675 -0.041521072015166284 -43.833795723132795
688 -0.04294925034046173 -43.82975286506114 -0.04065864328294992 -43.87445436641575
689 -0.042861062847077844 -43.87261392790822 -0.04179825223982334 -43.91625261865557
690 -0.042983333207666875 -43.915597261115884 -0.043005998246371746 -43.95925861690194
691 -0.042973713204264644 -43.958570974320146 -0.04459760952740908 -44.00385622642935
692 -0.04290013760328293 -44.00147111192343 -0.043093840964138506 -44.04695006739349
693 -0.042890210263431074 -44.04436132218686 -0.045208441093564034 -44.09215850848705
694 -0.04275213666260243 -44.08711345884946 -0.04354833345860243 -44.135706841945655
695 -0.04277564287185669 -44.12988910172132 -0.042981574684381484 -44.17868841663004
696 -0.042722929269075394 -44.17261203099039 -0.04255338590592146 -44.22124180253596
697 -0.042731637693941595 -44.21534366868433 -0.043552807345986363 -44.264794609881946
698 -0.042676350101828575 -44.25802001878616 -0.04176062475889921 -44.30655523464085
699 -0.04281756784766912 -44.30083758663383 -0.0436045978218317 -44.35015983246268
700 -0.0427576519548893 -44.34359523858872 -0.04328247886151075 -44.39344231132419
701 -0.042733455635607244 -44.386328694224325 -0.043472835794091225 -44.436915147118285
702 -0.04265732802450657 -44.42898602224883 -0.042622369900345805 -44.47953751701863
703 -0.04266691617667675 -44.47165293842551 -0.04104574825614691 -44.52058326527477
704 -0.04285669438540936 -44.51450963281091 -0.04438424073159695 -44.56496750600637
705 -0.042599824257194996 -44.55710945706811 -0.04201522618532181 -44.60698273219169
706 -0.042765774950385096 -44.59987523201849 -0.04454781357198954 -44.65153054576368
707 -0.042753353528678414 -44.64262858554717 -0.03838532269001007 -44.68991586845369
708 -0.0428435243666172 -44.68547210991379 -0.042527815140783784 -44.732443683594475
709 -0.04276628140360117 -44.72823839131739 -0.042335597798228264 -44.7747792813927
710 -0.04289122335612774 -44.77112961467352 -0.04573003761470318 -44.82050931900741
711 -0.04275161027908325 -44.8138812249526 -0.04224026445299387 -44.8627495834604
712 -0.04269935172051191 -44.85658057667312 -0.044063775427639486 -44.90681335888804
713 -0.04265414196997881 -44.89923471864309 -0.046167969703674316 -44.95298132859171
714 -0.04250881001353264 -44.94174352865662 -0.04102086517959833 -44.99400219377131
715 -0.04262866694480181 -44.98437219560142 -0.04330334533005953 -45.03730553910137
716 -0.04262992739677429 -45.0270021229982 -0.044267519190907476 -45.08157305829228
717 -0.04253757391124964 -45.069539696909445 -0.04647320955991745 -45.1280462678522
718 -0.04252023063600063 -45.112059927545445 -0.03801685329526663 -45.16606312114747
719 -0.0424848411232233 -45.15454476866867 -0.04361794367432594 -45.209681064821794
720 -0.042634470388293266 -45.197179239056965 -0.04170947428792715 -45.25139053910972
721 -0.042628354579210284 -45.23980759363617 -0.04044177178293466 -45.29183231089266
722 -0.04272190257906914 -45.28252949621524 -0.04479114413261413 -45.336623455025276
723 -0.042672802321612836 -45.32520229853685 -0.04286796655505896 -45.37949142158033
724 -0.04269592147320509 -45.367898220010055 -0.040023849718272685 -45.41951527129861
725 -0.042818092927336696 -45.41071631293739 -0.04773508887737989 -45.46725036017599
726 -0.042556284181773665 -45.45327259711916 -0.045618324913084506 -45.512868685089074
727 -0.04251702409237623 -45.495789621211536 -0.0416062518954277 -45.554474936984505
728 -0.042511983029544356 -45.53830160424108 -0.044419761002063754 -45.598894697986566
729 -0.04230305254459381 -45.580604656785674 -0.041523631662130356 -45.640418329648696
730 -0.04247518666088581 -45.62307984344656 -0.03963580522686243 -45.68005413487556
731 -0.04257388133555651 -45.66565372478212 -0.04059576783329248 -45.72064990270886
732 -0.042664571292698385 -45.708318296074815 -0.044720528461039064 -45.7653704311699
733 -0.04261389095336199 -45.75093218702818 -0.04298721700906753 -45.80835764817897
734 -0.042627456970512866 -45.79355964399869 -0.04036081451922655 -45.848718462698194
735 -0.042605277709662916 -45.83616492170835 -0.04357694424688816 -45.89229540694508
736 -0.04261683952063322 -45.878781761228986 -0.041463940590620044 -45.9337593475357
737 -0.0425835371017456 -45.921365298330734 -0.04251767471432686 -45.976277022250024
738 -0.04258652459830046 -45.96395182292903 -0.041992414928972724 -46.01826943717899
739 -0.04276638850569725 -46.00671821143473 -0.041400150209665296 -46.05966958738866
740 -0.04265240728855133 -46.04937061872328 -0.04274231232702732 -46.10241189971569
741 -0.04274985697120428 -46.092120475694486 -0.04180959798395634 -46.14422149769965
742 -0.04265278782695532 -46.13477326352144 -0.04156007971614599 -46.185781577415796
743 -0.04276549275964499 -46.17753875628108 -0.04387541506439448 -46.22965699248019
744 -0.04281617756932974 -46.22035493385041 -0.04617966115474701 -46.27583665363493
745 -0.04253435917198658 -46.2628892930224 -0.041050642170011996 -46.316887295804946
746 -0.04264177102595568 -46.30553106404835 -0.04343311805278063 -46.36032041385773
747 -0.0425610214471817 -46.34809208549554 -0.04519251883029938 -46.405512932688026
748 -0.042561703361570835 -46.39065378885711 -0.04107559882104397 -46.44658853150907
749 -0.04273119643330574 -46.43338498529042 -0.04114731401205063 -46.48773584552112
750 -0.042614012211561206 -46.475998997501975 -0.041610867343842985 -46.529346712864964
751 -0.04285376891493797 -46.51885276641691 -0.0402015196159482 -46.56954823248091
752 -0.042837314493954184 -46.561690080910864 -0.0407975684851408 -46.61034580096605
753 -0.042855062521994114 -46.60454514343286 -0.0417928297072649 -46.65213863067331
754 -0.04288487508893013 -46.64743001852179 -0.04511608127504587 -46.69725471194836
755 -0.042854481190443036 -46.690284499712234 -0.04605787452310324 -46.74331258647146
756 -0.04270025137811899 -46.732984751090356 -0.043333142250776294 -46.786645728722235
757 -0.042803777195513246 -46.77578852828587 -0.04578227531164884 -46.832428004033886
758 -0.04253470841795206 -46.818323236703826 -0.04206594619899988 -46.87449395023289
759 -0.04250958301126957 -46.86083281971509 -0.040910535305738446 -46.91540448553863
760 -0.042655480839312074 -46.90348830055441 -0.043663779459893706 -46.95906826499852
761 -0.04338404908776283 -46.94687234964217 -0.04234355166554451 -47.00141181666407
762 -0.04254278838634491 -46.98941513802851 -0.040045539103448394 -47.04145735576751
763 -0.04265728797763586 -47.032072426006145 -0.043308519385755063 -47.084765875153266
764 -0.042626752890646456 -47.07469917889679 -0.04341689851135015 -47.12818277366462
765 -0.04254817217588425 -47.11724735107268 -0.043468871340155604 -47.17165164500477
766 -0.04259820356965065 -47.15984555464233 -0.04555181842297316 -47.217203463427744
767 -0.04246647227555513 -47.20231202691789 -0.04467070549726486 -47.26187416892501
768 -0.04233953543007374 -47.24465156234796 -0.043569215759634974 -47.305443384684644
769 -0.04230281375348568 -47.28695437610145 -0.04321103468537331 -47.348654419370014
770 -0.042307964712381366 -47.32926234081383 -0.04167261738330126 -47.39032703675331
771 -0.04237445835024119 -47.371636799164065 -0.04321034494787455 -47.433537381701186
772 -0.042290968261659144 -47.413927767425726 -0.043556374683976176 -47.47709375638516
773 -0.04243015050888062 -47.456357917934604 -0.042501553520560266 -47.51959530990572
774 -0.04233928024768829 -47.49869719818229 -0.04015304818749428 -47.55974835809321
775 -0.042674959637224674 -47.54137215781952 -0.042392059974372384 -47.602140418067584
776 -0.042475946620106696 -47.583848104439625 -0.04533935096114874 -47.647479769028735
777 -0.04240224622189999 -47.62625035066152 -0.04406848922371864 -47.69154825825245
778 -0.042371992580592634 -47.66862234324211 -0.040881754271686076 -47.73243001252414
779 -0.04240443594753742 -47.71102677918965 -0.04212667103856802 -47.77455668356271
780 -0.04242255687713623 -47.75344933606679 -0.04341763854026794 -47.81797432210298
781 -0.042404943890869615 -47.79585427995766 -0.043646903708577156 -47.861621225811554
782 -0.04244020469486713 -47.83829448465253 -0.041943437233567235 -47.903564663045124
783 -0.042365316115319726 -47.88065980076785 -0.044473798014223576 -47.94803846105935
784 -0.04242057502269745 -47.92308037579055 -0.041370912455022335 -47.98940937351437
785 -0.042350699007511136 -47.96543107479806 -0.040882533416152 -48.03029190693052
786 -0.04240677915513515 -48.0078378539532 -0.042759880609810355 -48.07305178754033
787 -0.04257054217159748 -48.050408396124794 -0.04084079898893833 -48.11389258652927
788 -0.04246718361973763 -48.09287557974453 -0.04227224718779325 -48.156164833717064
789 -0.04250076953321695 -48.13537634927775 -0.043131228908896445 -48.19929606262596
790 -0.04256258625537157 -48.17793893553312 -0.03964649550616741 -48.23894255813213
791 -0.042570531368255615 -48.220509466901376 -0.04089728537946939 -48.2798398435116
792 -0.042696645855903624 -48.26320611275728 -0.04060186967253685 -48.32044171318414
793 -0.04298162218183279 -48.306187734939115 -0.03735221214592457 -48.357793925330064
794 -0.043425578996539115 -48.349613313935656 -0.04633010271936655 -48.40412402804943
795 -0.0429349621757865 -48.39254827611144 -0.04409980084747076 -48.4482238288969
796 -0.04276860486716032 -48.435316880978604 -0.04091829173266888 -48.489142120629566
797 -0.04298378359526396 -48.478300664573865 -0.044795579835772516 -48.53393770046534
798 -0.04281729515641928 -48.52111795973028 -0.042213455960154536 -48.57615115642549
799 -0.0428415309637785 -48.56395949069406 -0.04322592541575432 -48.61937708184124
800 -0.042904474399983884 -48.60686396509404 -0.04690212588757277 -48.66627920772881
801 -0.042659404687583447 -48.649523369781626 -0.04203841891139746 -48.70831762664021
802 -0.042687487043440345 -48.692210856825064 -0.042965649627149105 -48.75128327626736
803 -0.04309536442160607 -48.73530622124667 -0.040531317703425884 -48.791814593970784
804 -0.042674911022186277 -48.777981132268856 -0.04431206658482552 -48.83612666055561
805 -0.042706892266869544 -48.82068802453573 -0.04185649268329143 -48.8779831532389
806 -0.042712440527975556 -48.863400465063705 -0.04248341117054224 -48.920466564409445
807 -0.042733922600746155 -48.90613438766445 -0.04257246982306242 -48.96303903423251
808 -0.04272441025823355 -48.94885879792268 -0.04265769999474287 -49.00569673422725
809 -0.04275284167379141 -48.99161163959647 -0.04181753881275654 -49.04751427304001
810 -0.04280345495790243 -49.034415094554376 -0.04284297376871109 -49.09035724680872
811 -0.04278057515621185 -49.07719566971059 -0.043890185095369814 -49.13424743190409
812 -0.042701315507292746 -49.119896985217885 -0.042504826188087465 -49.17675225809218
813 -0.04272653926163912 -49.16262352447952 -0.042825350537896156 -49.219577608630075
814 -0.042864832654595376 -49.205488357134115 -0.044940007664263246 -49.26451761629434
815 -0.042603328451514245 -49.24809168558563 -0.043092606402933595 -49.30761022269728
816 -0.042645749263465406 -49.29073743484909 -0.04072349350899458 -49.34833371620627
817 -0.04270277321338654 -49.33344020806248 -0.04219642784446478 -49.390530144050736
818 -0.042883403785526755 -49.376323611848 -0.04115882255136967 -49.4316889666021
819 -0.042840745858848096 -49.41916435770685 -0.04223606921732426 -49.47392503581943
820 -0.04287834819406271 -49.46204270590091 -0.042016548290848735 -49.51594158411027
821 -0.04292156752198935 -49.5049642734229 -0.042537334747612475 -49.55847891885789
822 -0.042912654019892214 -49.54787692744279 -0.04238788019865751 -49.60086679905655
823 -0.042920060083270074 -49.59079698752606 -0.04319389555603266 -49.64406069461258
824 -0.04285566154867411 -49.63365264907473 -0.04123780764639377 -49.68529850225897
825 -0.042909054271876815 -49.67656170334661 -0.04004171751439571 -49.72534021977337
826 -0.04310985002666712 -49.719671553373274 -0.042131466418504716 -49.767471686191875
827 -0.04315600600093603 -49.76282755937421 -0.045644193142652514 -49.813115879334525
828 -0.04306254759430885 -49.80589010696852 -0.04082027170807123 -49.853936151042596
829 -0.042989479191601274 -49.84887958616012 -0.042295053415000436 -49.8962312044576
830 -0.04294859059154987 -49.89182817675167 -0.04210616834461689 -49.938337372802216
831 -0.042990788072347644 -49.93481896482402 -0.043885082378983496 -49.9822224551812
832 -0.04293210934847593 -49.977751074172495 -0.044266437739133836 -50.026488892920334
833 -0.04288815688341856 -50.02063923105592 -0.04224680997431278 -50.06873570289465
834 -0.042907255329191686 -50.06354648638511 -0.04267261698842049 -50.11140831988307
835 -0.04294864498078823 -50.1064951313659 -0.04236125592142344 -50.15376957580449
836 -0.04292555022984743 -50.14942068159574 -0.04271333422511816 -50.19648291002961
837 -0.04304284229874611 -50.19246352389449 -0.04770751930773258 -50.244190429337344
838 -0.042849252745509145 -50.23531277664 -0.04601002912968397 -50.29020045846703
839 -0.042600521072745326 -50.27791329771274 -0.04176363181322813 -50.33196409028025
840 -0.04261540621519089 -50.320528703927934 -0.04265709090977907 -50.37462118119003
841 -0.042912726663053034 -50.36344143059099 -0.041983991488814355 -50.41660517267884
842 -0.04282225240021944 -50.40626368299121 -0.043697428330779074 -50.46030260100962
843 -0.042657176963984966 -50.448920859955194 -0.042924406751990316 -50.503227007761616
844 -0.04263980239629746 -50.49156066235149 -0.043217192962765695 -50.54644420072438
845 -0.04262843001633883 -50.534189092367825 -0.0446463767439127 -50.59109057746829
846 -0.04262715317308903 -50.57681624554091 -0.04448464326560497 -50.6355752207339
847 -0.04248585421591997 -50.61930209975683 -0.04439431075006724 -50.67996953148396
848 -0.04233683850616217 -50.66163893826299 -0.038973241299390796 -50.71894277278335
849 -0.04254011027514935 -50.70417904853814 -0.04244308155030012 -50.76138585433365
850 -0.04271869193762541 -50.74689774047576 -0.03771813064813614 -50.79910398498179
851 -0.04277225211262703 -50.78966999258839 -0.04329397771507502 -50.842397962696865
852 -0.042801653034985065 -50.83247164562337 -0.042399541847407816 -50.884797504544274
853 -0.042757194675505164 -50.875228840298874 -0.04130512364208698 -50.926102628186364
854 -0.043016758561134336 -50.91824559886001 -0.0468465780839324 -50.97294920627029
855 -0.04264763724058866 -50.9608932361006 -0.03939578104764223 -51.01234498731794
856 -0.042780826799571514 -51.003674062900174 -0.04837625101208687 -51.060721238330025
857 -0.04256844986230135 -51.046242512762475 -0.0403833644464612 -51.10110460277649
858 -0.042665592208504674 -51.08890810497098 -0.04221447966992855 -51.14331908244642
859 -0.042616665549576285 -51.131524770520556 -0.04236132111400366 -51.18568040356042
860 -0.04277956262230873 -51.174304333142864 -0.03962038140743971 -51.22530078496786
861 -0.042814862355589865 -51.217119195498455 -0.0436165751889348 -51.26891736015679
862 -0.042801108211278915 -51.259920303709734 -0.04378588255494833 -51.31270324271174
863 -0.042782405950129034 -51.30270270965986 -0.04386354424059391 -51.356566786952335
864 -0.04270692188292742 -51.345409631542786 -0.044123629294335845 -51.40069041624667
865 -0.042633306235075 -51.38804293777786 -0.04311738163232803 -51.443807797878996
866 -0.04263086449354887 -51.43067380227141 -0.04276782087981701 -51.48657561875881
867 -0.04261940456926823 -51.47329320684067 -0.041792300343513486 -51.52836791910233
868 -0.04259415790438652 -51.51588736474506 -0.041455202922225 -51.56982312202455
869 -0.04266666378825903 -51.55855402853332 -0.042087110318243505 -51.611910232342794
870 -0.042727951891720295 -51.60128198042504 -0.042217782326042654 -51.654128014668835
871 -0.042705254070460795 -51.643987234495505 -0.04504932761192322 -51.699177342280755
872 -0.04262283965945244 -51.686610074154956 -0.04573401734232903 -51.74491135962308
873 -0.04243413396179676 -51.729044208116754 -0.043822239898145196 -51.78873359952123
874 -0.04256442822515964 -51.77160863634192 -0.042781592905521394 -51.83151519242675
875 -0.04240809734910726 -51.81401673369103 -0.043430333584547044 -51.874945526011295
876 -0.04237811230123043 -51.856394845992256 -0.04083128962665796 -51.915776815637955
877 -0.04251179713755846 -51.89890664312981 -0.04193251170217991 -51.95770932734013
878 -0.042530751787126064 -51.94143739491694 -0.04373771920800209 -52.00144704654814
879 -0.042493808642029764 -51.98393120355897 -0.041112303733825684 -52.04255935028196
880 -0.042658066377043724 -52.02658926993601 -0.03961796201765537 -52.08217731229962
881 -0.04276010822504759 -52.06934937816106 -0.042197623662650584 -52.12437493596227
882 -0.042680798284709456 -52.112030176445764 -0.0413100890815258 -52.1656850250438
883 -0.04273690842092037 -52.154767084866684 -0.04289390854537487 -52.20857893358917
884 -0.042701659724116325 -52.1974687445908 -0.04342764429748058 -52.252006577886654
885 -0.04261583853513003 -52.24008458312593 -0.043252230063080786 -52.295258807949736
886 -0.042623290233314036 -52.28270787335924 -0.04227044489234686 -52.33752925284208
887 -0.04267802145332098 -52.32538589481256 -0.04280793573707342 -52.380337188579155
888 -0.04272295068949461 -52.36810884550206 -0.04549151491373778 -52.42582870349289
889 -0.04250231068581343 -52.41061115618787 -0.04304496217519045 -52.46887366566808
890 -0.04244925901293754 -52.45306041520081 -0.042899155989289284 -52.51177282165737
891 -0.042576270364224914 -52.49563668556503 -0.04349845610558987 -52.555271277762955
892 -0.04246809165924788 -52.53810477722428 -0.041958972811698914 -52.597230250574654
893 -0.04250232707709074 -52.580607104301365 -0.04610681850463152 -52.64333706907929
894 -0.042357084900140764 -52.622964189201504 -0.039820955321192744 -52.68315802440048
895 -0.04249209333211183 -52.66545628253362 -0.04330620635300875 -52.726464230753486
896 -0.042533728666603564 -52.70799001120022 -0.04171694088727236 -52.768181171640755
897 -0.042578918673098085 -52.750568929873324 -0.04307150170207023 -52.81125267334283
898 -0.0425015265122056 -52.79307045638553 -0.04204558953642845 -52.85329826287926
899 -0.04264166504144669 -52.83571212142697 -0.04406659379601478 -52.897364856675274
900 -0.0426372492685914 -52.87834937069557 -0.043437603674829 -52.940802460350106
901 -0.042472996190190314 -52.92082236688576 -0.04400195963680744 -52.984804419986915
902 -0.04246225729584694 -52.963284624181604 -0.04081338532269001 -53.02561780530961
903 -0.04242182914167643 -53.00570645332328 -0.041530747525393964 -53.067148552835
904 -0.04255846627056599 -53.04826491959384 -0.043368251621723176 -53.11051680445672
905 -0.04255405180156231 -53.0908189713954 -0.04098385162651539 -53.151500656083236
906 -0.04251064658164978 -53.13332961797705 -0.0418166883289814 -53.193317344412215
907 -0.04264742285013199 -53.17597704082718 -0.04242015331983566 -53.23573749773205
908 -0.04257563482969999 -53.21855267565688 -0.042227082327008246 -53.27796458005906
909 -0.042676739394664764 -53.261229415051545 -0.041593936085700986 -53.31955851614477
910 -0.04295678362250328 -53.304186198674046 -0.045846197940409186 -53.36540471408517
911 -0.0424891410395503 -53.3466753397136 -0.04427036009728909 -53.40967507418246
912 -0.042442437075078485 -53.38911777678868 -0.043000479228794575 -53.452675553411254
913 -0.04241180531680584 -53.43152958210548 -0.04288947992026806 -53.49556503333152
914 -0.0424107801169157 -53.4739403622224 -0.04216502048075199 -53.537730053812275
915 -0.04247883092612028 -53.51641919314852 -0.042511973343789575 -53.58024202715607
916 -0.04253840483725071 -53.558957597985774 -0.04376952312886715 -53.62401155028493
917 -0.042533276975154875 -53.60149087496093 -0.04152729958295822 -53.66553884986789
918 -0.04251711629331112 -53.64400799125424 -0.04265928491950035 -53.708198134787395
919 -0.04250508081167936 -53.68651307206592 -0.04167756699025631 -53.749875701777654
920 -0.04257374536246061 -53.72908681742838 -0.040886485017836094 -53.79076218679549
921 -0.04270566292107105 -53.771792480349454 -0.03787362724542618 -53.828635814040915
922 -0.04286733530461788 -53.814659815654075 -0.04322451185435057 -53.87186032589526
923 -0.04278463758528232 -53.85744445323936 -0.043191322684288026 -53.91505164857955
924 -0.04272985886782408 -53.90017431210718 -0.04385015890002251 -53.95890180747957
925 -0.04262562822550535 -53.94279994033269 -0.04176735617220402 -54.00066916365177
926 -0.04272723197937012 -53.98552717231206 -0.04241982977837324 -54.043088993430146
927 -0.042778718285262585 -54.02830589059732 -0.041727958060801026 -54.08481695149095
928 -0.04290044382214546 -54.07120633441947 -0.042026867903769013 -54.12684381939472
929 -0.0428780373185873 -54.11408437173806 -0.043769991211593154 -54.17061381060631
930 -0.0428605018183589 -54.15694487355642 -0.04404374435544014 -54.214657554961754
931 -0.04287464562803507 -54.19981951918445 -0.03724257331341505 -54.25190012827517
932 -0.04299175087362528 -54.24281127005808 -0.04040500875562429 -54.292305137030795
933 -0.04316838700324297 -54.28597965706132 -0.0449415085837245 -54.33724664561452
934 -0.04300448354333639 -54.32898414060465 -0.04491273555904627 -54.382159381173565
935 -0.04290740489959717 -54.37189154550425 -0.04205818511545658 -54.42421756628902
936 -0.04284325167536736 -54.41473479717961 -0.04084375910460949 -54.465061325393634
937 -0.042971291951835154 -54.45770608913145 -0.04287288058549166 -54.507934205979126
938 -0.04295177906751633 -54.500657868198964 -0.043548007309436795 -54.551482213288566
939 -0.04289108272641897 -54.543548950925384 -0.04391207918524742 -54.59539429247381
940 -0.04288353975862265 -54.586432490684004 -0.0443523807451129 -54.63974667321892
941 -0.042832087352871896 -54.629264578036874 -0.04372836668044329 -54.68347503989936
942 -0.04281413108110428 -54.672078709117976 -0.04371606539934873 -54.727191105298715
943 -0.042690035328269 -54.714768744446246 -0.04258004724979401 -54.76977115254851
944 -0.04272719323635101 -54.7574959376826 -0.04255768787115812 -54.81232884041967
945 -0.04277270957827568 -54.80026864726087 -0.04250844307243824 -54.8548372834921
946 -0.042753043957054614 -54.84302169121793 -0.04388265702873469 -54.898719940520834
947 -0.04275639094412327 -54.88577808216205 -0.042431122623384 -54.94115106314422
948 -0.04285205844789743 -54.92863014060995 -0.04146872367709875 -54.98261978682132
949 -0.04279849324375391 -54.9714286338537 -0.042656788043677805 -55.025276574864996
950 -0.042801141552627084 -55.01422977540633 -0.04425420984625816 -55.069530784711255
951 -0.04275798927992582 -55.056987764686255 -0.042059380933642386 -55.1115901656449
952 -0.04284532554447651 -55.09983309023073 -0.04117730241268873 -55.15276746805759
953 -0.042741925828158854 -55.14257501605889 -0.042819243483245374 -55.195586711540834
954 -0.04275079797953367 -55.18532581403843 -0.04257415551692247 -55.23816086705776
955 -0.04279574863612652 -55.22812156267455 -0.0416399797424674 -55.27980084680023
956 -0.04277219865471125 -55.27089376132926 -0.04334754087030888 -55.323148387670535
957 -0.04290879275649786 -55.31380255408576 -0.04486287850886583 -55.3680112661794
958 -0.04278476051986217 -55.356587314605626 -0.041252751275897025 -55.4092640174553
959 -0.0428008196875453 -55.39938813429317 -0.04216488413512707 -55.451428901590425
960 -0.04287908375263214 -55.4422672180458 -0.04147147703915834 -55.492900378629585
961 -0.042840026691555975 -55.48510724473736 -0.04149197991937399 -55.534392358548956
962 -0.042970205470919606 -55.52807745020828 -0.04202734921127558 -55.57641970776023
963 -0.04299946278333664 -55.571076912991614 -0.04463089480996132 -55.62105060257019
964 -0.04297855515033007 -55.61405546814194 -0.040367877669632436 -55.661418480239824
965 -0.04305032640695572 -55.6571057945489 -0.0414383701980114 -55.70285685043783
966 -0.04335549883544445 -55.70046129338434 -0.04908218737691641 -55.75193903781475
967 -0.04285062626004219 -55.743311919644384 -0.044090882129967215 -55.796029919944715
968 -0.04273142460733652 -55.78604334425172 -0.04335838165134191 -55.83938830159606
969 -0.042709867283701894 -55.82875321153543 -0.04242925141006708 -55.88181755300613
970 -0.04268293119966984 -55.8714361427351 -0.042118247412145135 -55.92393580041828
971 -0.04278416205197573 -55.91422030478707 -0.04192434642463923 -55.965860146842914
972 -0.04275596216320991 -55.956976266950285 -0.04420678969472647 -56.01006693653764
973 -0.04272636119276285 -55.99970262814305 -0.04365769941359758 -56.05372463595124
974 -0.042670991830527784 -56.042373619973574 -0.04292256534099579 -56.096647201292235
975 -0.04263578429818153 -56.08500940427176 -0.04130696207284927 -56.13795416336509
976 -0.04283823575824499 -56.127847640030005 -0.044247062504291536 -56.18220122586938
977 -0.042673810571432116 -56.170521450601434 -0.043329698219895366 -56.22553092408927
978 -0.04260168019682169 -56.21312313079826 -0.04287593960762024 -56.26840686369689
979 -0.0426018750295043 -56.25572500582776 -0.042717190086841585 -56.31112405378373
980 -0.04260973036289215 -56.298334736190654 -0.043296605721116065 -56.35442065950485
981 -0.042637308686971666 -56.340972044877624 -0.043973665684461594 -56.39839432518931
982 -0.04255644641816616 -56.38352849129579 -0.040911630168557166 -56.43930595535787
983 -0.04269132949411869 -56.42621982078991 -0.04236350543797016 -56.481669460795835
984 -0.042863630689680576 -56.46908345147959 -0.03840288929641247 -56.52007235009225
985 -0.042759102769196033 -56.51184255424879 -0.04354269579052925 -56.56361504588278
986 -0.0428116649389267 -56.55465421918771 -0.04055123273283243 -56.60416627861561
987 -0.04284667056053877 -56.59750088974825 -0.043647414445877074 -56.64781369306149
988 -0.042881968803703784 -56.64038285855195 -0.04029108677059412 -56.68810477983208
989 -0.042928120493888854 -56.68331097904584 -0.04272798392921686 -56.7308327637613
990 -0.042889874801039694 -56.72620085384688 -0.04170285034924746 -56.772535614110545
991 -0.04299857821315527 -56.76919943206004 -0.046805780939757825 -56.8193413950503
992 -0.042830378748476505 -56.81202981080852 -0.04147243965417147 -56.86081383470447
993 -0.04284922182559967 -56.854879032634116 -0.04477453250437975 -56.90558836720885
994 -0.04275796730071306 -56.89763699993483 -0.042112596705555914 -56.94770096391441
995 -0.04281227104365826 -56.94044927097849 -0.04405767098069191 -56.9917586348951
996 -0.04277224466204643 -56.98322151564054 -0.04018997959792614 -57.031948614493025
997 -0.04289022665470839 -57.02611174229524 -0.0463652066886425 -57.078313821181666
998 -0.042758192680776116 -57.06886993497602 -0.044258837960660456 -57.12257265914233
999 -0.04261970408260822 -57.11148963905863 -0.043384034931659696 -57.16595669407399
1000 -0.04266843609511852 -57.15415807515375 -0.040480106323957446 -57.206436800397945
1001 -0.042708291485905645 -57.19686636663966 -0.04356059450656176 -57.249997394904504
1002 -0.042713308893144133 -57.2395796755328 -0.042440656758844855 -57.292438051663346
1003 -0.0427754208445549 -57.28235509637736 -0.04097279906272888 -57.333410850726075
1004 -0.04278234988451004 -57.32513744626187 -0.044324437901377675 -57.377735288627456
1005 -0.04280267115682364 -57.36794011741869 -0.043301009386777875 -57.421036298014236
1006 -0.042689915746450424 -57.41063003316514 -0.04337515365332365 -57.46441145166756
1007 -0.04258841089904308 -57.453218444064184 -0.04222339931875467 -57.506634850986316
1008 -0.04272838458418846 -57.49594682864837 -0.04086926765739918 -57.547504118643715
1009 -0.04292211402207613 -57.53886894267045 -0.04460042044520378 -57.59210453908892
1010 -0.04267128109931946 -57.581540223769764 -0.04241065755486488 -57.63451519664379
1011 -0.042640710808336736 -57.6241809345781 -0.04469000063836574 -57.67920519728216
1012 -0.042746922373771666 -57.66692785695187 -0.04064293000847101 -57.71984812729063
1013 -0.042645126953721045 -57.709572983905595 -0.04346680510789156 -57.76331493239852
1014 -0.04264608640223742 -57.75221907030783 -0.04197809658944607 -57.80529302898797
1015 -0.042725803516805175 -57.79494487382463 -0.041389381512999535 -57.84668241050097
1016 -0.04272923842072487 -57.83767411224536 -0.0408736813813448 -57.88755609188231
1017 -0.04279965329915285 -57.880473765544515 -0.04107457213103771 -57.92863066401335
1018 -0.04286942221224308 -57.92334318775676 -0.0428650101646781 -57.97149567417802
1019 -0.042829863540828225 -57.96617305129759 -0.04410988185554743 -58.01560555603357
1020 -0.042772775143384935 -58.00894582644097 -0.044312266074121 -58.05991782210769
1021 -0.04261371232569218 -58.05155953876666 -0.043668609112501144 -58.103586431220194
1022 -0.04272283501923084 -58.094282373785894 -0.04324637465178967 -58.14683280587198
1023 -0.04259190708398819 -58.13687428086988 -0.04297991096973419 -58.189812716841715
1024 -0.042735482938587664 -58.17960976380847 -0.045239726454019545 -58.235052443295736
1025 -0.04257287103682757 -58.222182634845296 -0.045895197242498395 -58.28094764053824
1026 -0.04245468880981207 -58.26463732365511 -0.04277916755527258 -58.32372680809351
1027 -0.04242899175733328 -58.30706631541244 -0.04265679251402617 -58.366383600607534
1028 -0.042376472428441045 -58.349442787840886 -0.04317380730062723 -58.40955740790816
1029 -0.042486547864973544 -58.39192933570586 -0.041478871181607244 -58.45103627908977
1030 -0.04246633611619473 -58.43439567182205 -0.04046851769089699 -58.49150479678067
1031 -0.042532514221966265 -58.47692818604402 -0.04526662416756153 -58.53677142094823
1032 -0.0425727378576994 -58.51950092390172 -0.03893852140754461 -58.57570994235577
1033 -0.04257365241646767 -58.56207457631818 -0.04173441585153341 -58.61744435820731
1034 -0.04260460250079632 -58.60467917881898 -0.04374493360519409 -58.661189291812505
1035 -0.04256996475160122 -58.647249143570576 -0.04172806236892938 -58.70291735418144
1036 -0.04255014676600695 -58.68979929033658 -0.04194032624363899 -58.74485768042508
1037 -0.04259299114346504 -58.732392281480045 -0.04224004503339529 -58.78709772545847
1038 -0.042635887302458285 -58.775028168782505 -0.04540135711431503 -58.83249908257279
1039 -0.042594533786177634 -58.817622702568684 -0.042638570070266724 -58.875137652643055
1040 -0.04253866169601679 -58.8601613642647 -0.04469637591391802 -58.91983402855697
1041 -0.04244841150939464 -58.902609775774096 -0.04397930987179279 -58.963813338428764
1042 -0.042560158856213094 -58.94516993463031 -0.04356380868703127 -59.0073771471158
1043 -0.042749473638832566 -58.98791940826914 -0.0478935906663537 -59.05527073778215
1044 -0.042253412678837775 -59.03017282094798 -0.04079925026744604 -59.0960699880496
1045 -0.042236251197755335 -59.07240907214574 -0.043487648107111455 -59.13955763615671
1046 -0.04216846451163292 -59.11457753665737 -0.03990333806723356 -59.17946097422394
1047 -0.04232698008418083 -59.156904516741555 -0.042317121848464014 -59.221778096072406
1048 -0.04236085806041956 -59.199265374801975 -0.041875054500997065 -59.263653150573404
1049 -0.042419944703578946 -59.24168531950556 -0.04151708297431469 -59.30517023354772
1050 -0.042439534515142444 -59.284124854020696 -0.04185290578752756 -59.34702313933525
1051 -0.04246674925088882 -59.32659160327159 -0.041778048314154145 -59.388801187649406
1052 -0.042438778281211856 -59.3690303815528 -0.0412454966455698 -59.43004668429498
1053 -0.04247443564236164 -59.41150481719516 -0.04335213582962751 -59.47339882012461
1054 -0.04260117243975401 -59.45410598963491 -0.039716956578195094 -59.513115776702804
1055 -0.04256359338760376 -59.496669583022516 -0.04295379221439362 -59.556069568917195
1056 -0.042569220811128614 -59.53923880383365 -0.04063603915274143 -59.59670560806994
1057 -0.04266856275498867 -59.58190736658864 -0.042538659274578096 -59.639244267344516
1058 -0.04264814592897892 -59.62455551251762 -0.04236762057989836 -59.68161188792441
1059 -0.04268443379551172 -59.66723994631313 -0.042999738827347755 -59.72461162675176
1060 -0.04271963275969028 -59.70995957907282 -0.04085955210030079 -59.76547117885206
1061 -0.04275202080607414 -59.7527115998789 -0.040883660316467285 -59.80635483916853
1062 -0.04295932669192552 -59.79567092657083 -0.042144176177680494 -59.848499015346206
1063 -0.042885166220366956 -59.838556092791194 -0.03999551068991423 -59.88849452603612
1064 -0.04294839017093181 -59.88150448296213 -0.04524349402636289 -59.933738020062485
1065 -0.04283701498061419 -59.92434149794274 -0.044381736777722836 -59.97811975684021
1066 -0.04276735819876194 -59.9671088561415 -0.04157285075634718 -60.019692607596554
1067 -0.042833839915692805 -60.009942696057195 -0.042549976333975795 -60.06224258393053
1068 -0.04282038528472185 -60.052763081341915 -0.042457238771021366 -60.10469982270155
1069 -0.042816659435629845 -60.095579740777545 -0.043199704587459566 -60.147899527289006
1070 -0.04280861970037222 -60.13838836047792 -0.042036858201026914 -60.189936385490036
1071 -0.04286584295332432 -60.181254203431244 -0.04327561277896166 -60.233211998269
1072 -0.04289440512657165 -60.22414860855782 -0.04311058335006237 -60.27632258161906
1073 -0.0428861441090703 -60.26703475266689 -0.04380555506795645 -60.32012813668702
1074 -0.04280193652957678 -60.309836689196466 -0.04175324812531471 -60.361881384812335
1075 -0.04282497949898243 -60.35266166869545 -0.04338670335710049 -60.405268088169436
1076 -0.04315638914704323 -60.39581805784249 -0.050972840189933775 -60.45624092835937
1077 -0.04235056824982166 -60.43816862609231 -0.04354881383478641 -60.49978974219416
1078 -0.042412398383021355 -60.480581024475335 -0.04113655611872673 -60.54092629831289
1079 -0.0425064904615283 -60.52308751493686 -0.04303149431943894 -60.583957792632326
1080 -0.04248959235846996 -60.56557710729533 -0.04292965792119503 -60.62688745055352
1081 -0.04246722776442766 -60.60804433505976 -0.042667724378407004 -60.66955517493192
1082 -0.04244949631392956 -60.65049383137369 -0.042774328216910365 -60.71232950314883
1083 -0.04252842031419277 -60.69302225168788 -0.04246747605502606 -60.75479697920385
1084 -0.04249327816069126 -60.73551552984857 -0.04293768554925918 -60.797734664753115
1085 -0.04248153567314148 -60.77799706552171 -0.04309473056346178 -60.840829395316575
1086 -0.042510191164910796 -60.82050725668662 -0.043193751201033595 -60.884023146517606
1087 -0.04244910720735788 -60.86295636389398 -0.043550060503184794 -60.92757320702079
1088 -0.04243213217705488 -60.90538849607103 -0.041576477140188216 -60.96914968416098
1089 -0.042478105053305626 -60.94786660112434 -0.04161959104239941 -61.01076927520338
1090 -0.042497665621340275 -60.99036426674568 -0.04421567060053348 -61.054984945803916
1091 -0.042434591241180895 -61.03279885798686 -0.04284642208367586 -61.09783136788759
1092 -0.04246484693139792 -61.07526370491826 -0.04187893476337194 -61.13971030265097
1093 -0.04236637149006128 -61.11763007640832 -0.045311170257627965 -61.185021472908595
1094 -0.04230963867157698 -61.159939715079894 -0.04219092018902302 -61.227212393097616
1095 -0.04240248445421457 -61.20234219953411 -0.0440163392573595 -61.27122873235498
1096 -0.04222153946757316 -61.244563739001684 -0.043261736445128915 -61.31449046880011
1097 -0.0422982819378376 -61.28686202093952 -0.04158571884036064 -61.35607618764047
1098 -0.04233105182647705 -61.329193072766 -0.0421120373532176 -61.39818822499369
1099 -0.04240901041775942 -61.37160208318376 -0.0427709249779582 -61.44095914997165
1100 -0.04242587331682444 -61.41402795650058 -0.042033158242702484 -61.48299230821435
1101 -0.04243427366018295 -61.45646223016077 -0.04386917389929294 -61.526861482113645
1102 -0.042455683648586276 -61.49891791380935 -0.04437817484140396 -61.57123965695505
1103 -0.04227391630411148 -61.54119183011346 -0.0425729263573885 -61.61381258331244
1104 -0.0422991894185543 -61.58349101953202 -0.04139450397342444 -61.65520708728586
1105 -0.04243364632129669 -61.62592466585332 -0.04538163505494595 -61.700588722340804
1106 -0.042309177294373515 -61.66823384314769 -0.03748571611940861 -61.73807443846021
1107 -0.042558456771075726 -61.710792299918765 -0.04340199586004019 -61.78147643432025
1108 -0.042440587840974334 -61.75323288775974 -0.04201499074697494 -61.823491425067225
1109 -0.042517584003508094 -61.79575047176324 -0.043418399430811404 -61.86690982449804
1110 -0.042544027976691726 -61.83829449973993 -0.04222206696867943 -61.909131891466714
1111 -0.04250354748219252 -61.88079804722212 -0.039951606467366216 -61.94908349793408
1112 -0.04257907960563898 -61.92337712682776 -0.04281967468559742 -61.99190317261968
1113 -0.042556654661893845 -61.96593378148965 -0.04245314095169306 -62.03435631357137
1114 -0.04254482090473175 -62.00847860239438 -0.04264008905738592 -62.07699640262876
1115 -0.042566835321485995 -62.05104543771587 -0.04347136784344911 -62.12046777047221
1116 -0.04251896124333143 -62.0935643989592 -0.04333935901522636 -62.16380712948744
1117 -0.04247824512422085 -62.136042644083425 -0.042859249748289585 -62.20666637923573
1118 -0.04247583635151386 -62.17851848043494 -0.04165439456701279 -62.24832077380274
1119 -0.0425633667036891 -62.22108184713863 -0.04249496161937714 -62.290815735422115
1120 -0.04257270507514477 -62.26365455221377 -0.0430185379460454 -62.33383427336816
1121 -0.04253837950527668 -62.306192931719046 -0.04245064295828342 -62.37628491632645
1122 -0.04257282856851816 -62.34876576028756 -0.04038965366780758 -62.41667456999426
1123 -0.04279659818857908 -62.39156235847614 -0.044271756522357465 -62.46094632651661
1124 -0.04259478710591793 -62.43415714558206 -0.04047201946377754 -62.50141834598039
1125 -0.042650518007576466 -62.47680766358964 -0.042056358978152276 -62.54347470495854
1126 -0.0426953012123704 -62.51950296480201 -0.04217913560569286 -62.585653840564234
1127 -0.042736458405852315 -62.56223942320786 -0.04167851246893406 -62.62733235303317
1128 -0.04278095904737711 -62.60502038225524 -0.04543299283832312 -62.67276534587149
1129 -0.04269579537212849 -62.647716177627366 -0.04476860221475363 -62.71753394808624
1130 -0.04262034837156534 -62.69033652599893 -0.04266323987394571 -62.76019718796019
1131 -0.04290931522846222 -62.733245841227394 -0.035898455418646336 -62.796095643378834
1132 -0.04279217142611742 -62.77603801265351 -0.04270163346081972 -62.83879727683966
1133 -0.04284646008163691 -62.81888447273514 -0.04312901925295591 -62.881926296092615
1134 -0.042801803722977635 -62.86168627645812 -0.042442258819937705 -62.924368554912554
1135 -0.04282029997557402 -62.9045065764337 -0.04196697603911161 -62.96633553095167
1136 -0.042849207669496535 -62.947355784103195 -0.04293409734964371 -63.00926962830131
1137 -0.042877634055912495 -62.99023341815911 -0.041873995773494245 -63.051143624074804
1138 -0.042952623777091505 -63.0331860419362 -0.04469115696847439 -63.09583478104328
1139 -0.042883412912487984 -63.076069454848685 -0.041905146278440955 -63.13773992732172
1140 -0.04291146863251925 -63.1189809234812 -0.042418614774942395 -63.18015854209666
1141 -0.04288482498377562 -63.161865748464976 -0.04323762450367212 -63.22339616660034
1142 -0.042784805223345754 -63.204650553688325 -0.043626378662884234 -63.267022545263224
1143 -0.04277906510978937 -63.247429618798115 -0.04320008922368288 -63.310222634486905
1144 -0.04275691732764244 -63.29018653612576 -0.04314253758639097 -63.353365172073296
1145 -0.042796687595546244 -63.33298322372131 -0.04438818898051977 -63.397753361053816
1146 -0.04267018288373947 -63.375653406605046 -0.042097234167158604 -63.439850595220975
1147 -0.04261554386466741 -63.41826895046972 -0.041824872605502605 -63.48167546782648
1148 -0.04274948090314865 -63.461018431372864 -0.04362376518547535 -63.52529923301195
1149 -0.0426803482696414 -63.503698779642505 -0.043473131768405435 -63.56877236478036
1150 -0.042638467811048034 -63.54633724745355 -0.04363875947892666 -63.61241112425928
1151 -0.042628800682723525 -63.58896604813627 -0.04208506215363741 -63.65449618641292
1152 -0.042652981355786324 -63.63161902949206 -0.0424425033852458 -63.696938689798166
1153 -0.04268109481781721 -63.67430012430987 -0.04279148280620575 -63.739730172604375
1154 -0.042617265693843366 -63.716917390003715 -0.04128766655921936 -63.781017839163596
1155 -0.042710798420012 -63.759628188423726 -0.04289299063384533 -63.82391082979744
1156 -0.04268533773720264 -63.80231352616093 -0.04368317555636168 -63.8675940053538
1157 -0.04265603441745043 -63.84496956057838 -0.043222826346755026 -63.91081683170056
1158 -0.042785154096782206 -63.88775471467516 -0.04081494696438313 -63.95163177866494
1159 -0.0427500756457448 -63.9305047903209 -0.04146489500999451 -63.993096673674934
1160 -0.04277671948075294 -63.97328150980166 -0.04435026217252016 -64.03744693584746
1161 -0.04272829294204712 -64.01600980274371 -0.0408954918384552 -64.07834242768591
1162 -0.04279366862028837 -64.058803471364 -0.04377086069434881 -64.12211328838026
1163 -0.04278498273342848 -64.10158845409742 -0.04333902969956398 -64.16545231807983
1164 -0.042738917842507364 -64.14432737193994 -0.0445341719314456 -64.20998649001127
1165 -0.04264656361192465 -64.18697393555186 -0.042304308712482454 -64.25229079872376
1166 -0.04276613537222147 -64.22974007092408 -0.04321434646844864 -64.29550514519221
1167 -0.0426619278267026 -64.27240199875078 -0.046747080981731415 -64.34225222617394
1168 -0.042456564493477345 -64.31485856324426 -0.044549628533422946 -64.38680185470736
1169 -0.042391430400311944 -64.35724999364457 -0.041862172074615955 -64.42866402678197
1170 -0.04239794109016657 -64.39964793473474 -0.04177474658936262 -64.47043877337134
1171 -0.04245723858475685 -64.4421051733195 -0.04362435378134251 -64.51406312715268
1172 -0.04242001641541719 -64.48452518973492 -0.041684212163090706 -64.55574733931577
1173 -0.042481171526014806 -64.52700636126094 -0.039178159460425376 -64.59492549877619
1174 -0.0434803606942296 -64.57048672195518 -0.054815943352878094 -64.64974144212907
1175 -0.04209687002003193 -64.61258359197521 -0.04434854909777641 -64.69408999122685
1176 -0.042059472389519216 -64.65464306436473 -0.04236379824578762 -64.73645378947263
1177 -0.0420698756352067 -64.69671293999994 -0.041409583576023576 -64.77786337304866
1178 -0.04214729592204094 -64.73886023592198 -0.04044332318007946 -64.81830669622875
1179 -0.04219634458422661 -64.7810565805062 -0.04236997254192829 -64.86067666877068
1180 -0.04221155140548945 -64.82326813191169 -0.04196355994790792 -64.90264022871858
1181 -0.042262965627014634 -64.8655310975387 -0.04299651924520731 -64.94563674796379
1182 -0.042202703468501565 -64.90773380100721 -0.041399136558175086 -64.98703588452196
1183 -0.0422838069498539 -64.95001760795707 -0.042521723359823224 -65.02955760788178
1184 -0.042225971817970276 -64.99224357977504 -0.03941079694777727 -65.06896840482956
1185 -0.04240494426339865 -65.03464852403843 -0.04259572234004736 -65.11156412716961
1186 -0.042494880966842175 -65.07714340500527 -0.04421695489436388 -65.15578108206398
1187 -0.042404824681580064 -65.11954822968686 -0.04142249133437872 -65.19720357339835
1188 -0.04239574167877436 -65.16194397136563 -0.04220699667930603 -65.23941057007767
1189 -0.042478731460869314 -65.2044227028265 -0.04355193637311459 -65.28296250645079
1190 -0.042419170029461384 -65.24684187285597 -0.0389652980491519 -65.32192780449994
1191 -0.04247429259121418 -65.28931616544718 -0.04317875951528549 -65.36510656401522
1192 -0.04253519531339407 -65.33185136076057 -0.041024697758257386 -65.40613126177348
1193 -0.04257426057010889 -65.37442562133067 -0.04290626347064972 -65.44903752524414
1194 -0.04290506653487682 -65.41733068786554 -0.041581966355443 -65.49061949159957
1195 -0.042707088962197305 -65.46003777682775 -0.04299425706267357 -65.53361374866225
1196 -0.04269915968179703 -65.50273693650955 -0.0421746976673603 -65.57578844632961
1197 -0.04264362063258886 -65.54538055714214 -0.04317666348069906 -65.6189651098103
1198 -0.042673398926854136 -65.58805395606899 -0.042184313759207726 -65.66114942356951
1199 -0.04266866277903318 -65.63072261884803 -0.04282576125115156 -65.70397518482066
1200 -0.04273389708250761 -65.67345651593054 -0.041785461083054545 -65.74576064590372
1201 -0.042711432464420794 -65.71616794839495 -0.04373896960169077 -65.7894996155054
1202 -0.04267809335142374 -65.75884604174638 -0.04190413597971201 -65.83140375148511
1203 -0.04268933106213808 -65.80153537280852 -0.04467766284942627 -65.87608141433454
1204 -0.0425732396543026 -65.84410861246282 -0.04385492727160454 -65.91993634160615
1205 -0.04260631147772074 -65.88671492394054 -0.043723974749445914 -65.96366031635559
1206 -0.04256279896944761 -65.92927772290999 -0.04142807703465223 -66.00508839339024
1207 -0.04266763851046562 -65.97194536142045 -0.0420829102396965 -66.04717130362994
1208 -0.04259294681251049 -66.01453830823296 -0.041473551839590075 -66.08864485546952
1209 -0.042752772197127344 -66.05729108043009 -0.04269274771213531 -66.13133760318166
1210 -0.04270740877836943 -66.09999848920846 -0.04385172221809626 -66.17518932539976
1211 -0.042650369741022584 -66.14264885894949 -0.04523538257926703 -66.22042470797902
1212 -0.042557311430573466 -66.18520617038006 -0.04338481593877077 -66.26380952391779
1213 -0.04254599940031767 -66.22775216978037 -0.04148722775280476 -66.3052967516706
1214 -0.04254122674465179 -66.27029339652502 -0.042481797747313976 -66.34777854941791
1215 -0.04253230206668377 -66.31282569859171 -0.042878697626292706 -66.3906572470442
1216 -0.042538050562143326 -66.35536374915385 -0.041788516007363795 -66.43244576305156
1217 -0.04257936589419842 -66.39794311504805 -0.043021859042346476 -66.4754676220939
1218 -0.042559454962611196 -66.44050257001066 -0.0413493862375617 -66.51681700833146
1219 -0.04271690547466278 -66.48321947548533 -0.04299847651273012 -66.5598154848442
1220 -0.042723181657493114 -66.52594265714282 -0.04060075096786022 -66.60041623581205
1221 -0.0427353186532855 -66.5686779757961 -0.042973432876169684 -66.64338966868822
1222 -0.04268124531954527 -66.61135922111565 -0.042873625084757803 -66.68626329377297
1223 -0.042658199556171894 -66.65401742067182 -0.044379016011953355 -66.73064230978493
1224 -0.04263551328331232 -66.69665293395514 -0.042433336935937406 -66.77307564672087
1225 -0.042681030742824075 -66.73933396469796 -0.04208133984357119 -66.81515698656445
1226 -0.04272732697427273 -66.78206129167224 -0.04335795287042856 -66.85851493943487
1227 -0.04264955148100853 -66.82471084315324 -0.04403384514153004 -66.9025487845764
1228 -0.042439762875437735 -66.86715060602867 -0.042708479799330235 -66.94525726437573
1229 -0.04251029267907143 -66.90966089870774 -0.04286808893084526 -66.98812535330657
1230 -0.0426670091226697 -66.95232790783041 -0.04576753936707974 -67.03389289267365
1231 -0.042419596947729586 -66.99474750477813 -0.040314961783587934 -67.07420785445724
1232 -0.04256032779812813 -67.03730783257626 -0.04387655593454838 -67.11808441039179
1233 -0.04251937363296747 -67.07982720620923 -0.04101374316960573 -67.15909815356139
1234 -0.0424658015370369 -67.12229300774626 -0.04427721928805113 -67.20337537284944
1235 -0.04250897113233805 -67.1648019788786 -0.039897709339857104 -67.24327308218929
1236 -0.04261539224535227 -67.20741737112395 -0.04263026155531406 -67.28590334374461
1237 -0.04248447138816118 -67.24990184251212 -0.04361651185899973 -67.3295198556036
1238 -0.042581270448863506 -67.29248311296098 -0.041832681745290756 -67.3713525373489
1239 -0.04258441086858511 -67.33506752382957 -0.043489998392760756 -67.41484253574166
1240 -0.04257634375244379 -67.37764386758201 -0.04168636687099934 -67.45652890261266
1241 -0.042679323256015776 -67.42032319083802 -0.04193274900317192 -67.49846165161583
1242 -0.042634314857423306 -67.46295750569544 -0.04646898563951254 -67.54493063725533
1243 -0.042485816217958924 -67.5054433219134 -0.04284887332469225 -67.58777951058002
1244 -0.04251654949039221 -67.54795987140379 -0.042300551384687426 -67.6300800619647
1245 -0.04247007481753826 -67.59042994622133 -0.042237541452050206 -67.67231760341676
1246 -0.04255455564707518 -67.6329845018684 -0.04277547243982553 -67.71509307585659
1247 -0.04253412913531065 -67.67551863100371 -0.04293345287442207 -67.75802652873101
1248 -0.04245872925966978 -67.71797736026338 -0.042980130203068255 -67.80100665893407
1249 -0.04248019699007273 -67.76045755725345 -0.04055883288383484 -67.8415654918179
1250 -0.042522056773304936 -67.80297961402675 -0.0439516531303525 -67.88551714494825
1251 -0.042464985698461535 -67.84544459972521 -0.04231646396219731 -67.92783360891045
1252 -0.04249606523662806 -67.88794066496185 -0.0432386165484786 -67.97107222545893
1253 -0.04246629420667887 -67.93040695916852 -0.04291436523199081 -68.01398659069092
1254 -0.042446071095764634 -67.97285303026429 -0.042970085702836516 -68.05695667639375
1255 -0.04253110066056252 -68.01538413092486 -0.04344752356410027 -68.10040419995785
1256 -0.04241178892552853 -68.05779591985039 -0.04039473161101341 -68.14079893156887
1257 -0.043052585795521736 -68.10084850564591 -0.028688645735383034 -68.16948757730425
1258 -0.043178767524659635 -68.14402727317058 -0.04263752307742834 -68.21212510038168
1259 -0.04305188339203596 -68.18707915656262 -0.042485013231635095 -68.25461011361332
1260 -0.04310636501759291 -68.23018552158021 -0.0419589014723897 -68.29656901508571
1261 -0.0431849816814065 -68.27337050326162 -0.043635415658354756 -68.34020443074407
1262 -0.043102435395121576 -68.31647293865674 -0.04395369552075863 -68.38415812626482
1263 -0.043129890039563176 -68.35960282869631 -0.04438221361488104 -68.4285403398797
1264 -0.04295720010995865 -68.40256002880626 -0.042357863299548625 -68.47089820317925
1265 -0.04300492517650127 -68.44556495398277 -0.04197613652795553 -68.5128743397072
1266 -0.043045378662645815 -68.48861033264541 -0.041843742690980436 -68.55471808239818
1267 -0.043109351955354216 -68.53171968460076 -0.04286853224039078 -68.59758661463857
1268 -0.04309876821935177 -68.57481845282011 -0.042232586070895195 -68.63981920070947
1269 -0.04314609430730343 -68.61796454712741 -0.04582516960799694 -68.68564437031746
1270 -0.042927391827106476 -68.66089193895452 -0.03863236326724291 -68.7242767335847
1271 -0.04312257580459118 -68.70401451475911 -0.0446948679164052 -68.76897160150111
1272 -0.04305299874395132 -68.74706751350305 -0.04342341218143701 -68.81239501368255
1273 -0.04299646038562059 -68.79006397388868 -0.04225405473262071 -68.85464906841517
1274 -0.043104187957942484 -68.83316816184661 -0.043420742452144626 -68.89806981086731
1275 -0.04306227583438158 -68.876230437681 -0.04169487915933132 -68.93976469002665
1276 -0.04305794537067413 -68.91928838305168 -0.04235056843608618 -68.98211525846274
1277 -0.04304761979728937 -68.96233600284897 -0.04167005270719528 -69.02378531116993
1278 -0.043089913204312325 -69.00542591605328 -0.04358297660946846 -69.0673682877794
1279 -0.043063664063811305 -69.04848958011709 -0.04285613652318716 -69.11022442430259
1280 -0.04308673478662968 -69.09157631490372 -0.042129958420991896 -69.15235438272357
1281 -0.043115175887942316 -69.13469149079167 -0.04101986270397902 -69.19337424542755
1282 -0.04320264104753733 -69.17789413183921 -0.044223323464393616 -69.23759756889194
1283 -0.04322727769613266 -69.22112140953534 -0.04106275197118521 -69.27866032086312
1284 -0.04320673309266567 -69.264328142628 -0.04306218959391117 -69.32172251045704
1285 -0.04319121669977903 -69.30751935932778 -0.04545073993504047 -69.36717325039207
1286 -0.043048642575740814 -69.35056800190353 -0.04279594998806715 -69.40996920038013
1287 -0.04303211160004139 -69.39360011350357 -0.042610517144203185 -69.45257971752433
1288 -0.04301739390939474 -69.43661750741296 -0.04298054315149784 -69.49556026067583
1289 -0.04305813871324062 -69.4796756461262 -0.04498852305114269 -69.54054878372698
1290 -0.04295839313417673 -69.52263403926037 -0.04162278324365616 -69.58217156697063
1291 -0.04310118574649095 -69.56573522500686 -0.04463262744247913 -69.62680419441311
1292 -0.042724906094372274 -69.60846013110124 -0.04488377086818218 -69.6716879652813
1293 -0.04274005517363548 -69.65120018627488 -0.04195521865040064 -69.7136431839317
1294 -0.04277898408472538 -69.6939791703596 -0.04419380333274603 -69.75783698726444
1295 -0.04273757115006447 -69.73671674150967 -0.04041883368045092 -69.79825582094489
1296 -0.04284052923321724 -69.77955727074288 -0.0411148764193058 -69.83937069736419
1297 -0.042892728187143805 -69.82244999893003 -0.042682898603379725 -69.88205359596756
1298 -0.043091095983982086 -69.86554109491401 -0.04538750350475311 -69.92744109947232
1299 -0.04271493069827557 -69.90825602561229 -0.042632842622697356 -69.97007394209501
1300 -0.042772230505943296 -69.95102825611824 -0.037331832386553285 -70.00740577448157
1301 -0.042978888377547264 -69.99400714449578 -0.04190964549779892 -70.04931541997937
1302 -0.043050785176455976 -70.03705792967224 -0.04309103898704052 -70.09240645896641
1303 -0.04305217284709215 -70.08011010251934 -0.043001319840550424 -70.13540777880696
1304 -0.04303214531391859 -70.12314224783326 -0.04441458862274885 -70.17982236742971
1305 -0.043072042614221574 -70.16621429044748 -0.03961536176502704 -70.21943772919474
1306 -0.04319656640291214 -70.2094108568504 -0.04239275436848402 -70.26183048356322
1307 -0.043126560747623444 -70.25253741759802 -0.041954554989933966 -70.30378503855314
1308 -0.04331351704895496 -70.29585093464698 -0.046165693737566474 -70.34995073229071
1309 -0.04304824210703373 -70.33889917675401 -0.04266460817307234 -70.39261534046378
1310 -0.042997429892420766 -70.38189660664644 -0.040903995372354986 -70.43351933583614
1311 -0.04306653570383787 -70.42496314235028 -0.04426766075193882 -70.47778699658808
1312 -0.04314081538468599 -70.46810395773497 -0.04082500990480185 -70.51861200649289
1313 -0.04309642631560564 -70.51120038405057 -0.04061472229659557 -70.55922672878948
1314 -0.043233858235180375 -70.55443424228575 -0.04374567233026028 -70.60297240111974
1315 -0.043188927508890626 -70.59762316979464 -0.044047202356159686 -70.6470196034759
1316 -0.04305913932621479 -70.64068230912086 -0.042850679531693456 -70.6898702830076
1317 -0.04301452115178108 -70.68369683027264 -0.04284756649285555 -70.73271784950045
1318 -0.04305362571030855 -70.72675045598295 -0.04302633050829172 -70.77574418000874
1319 -0.04309108853340149 -70.76984154451635 -0.04137670174241066 -70.81712088175115
1320 -0.04305820744484663 -70.8128997519612 -0.04685237482190132 -70.86397325657305
1321 -0.04285293743014336 -70.85575268939134 -0.04096655398607254 -70.90493981055911
1322 -0.043031219579279426 -70.89878390897061 -0.04229220673441887 -70.94723201729353
1323 -0.043103454634547234 -70.94188736360516 -0.045002301782369615 -70.9922343190759
1324 -0.042914888449013235 -70.98480225205418 -0.04055402111262083 -71.03278834018853
1325 -0.04310246128588915 -71.02790471334006 -0.046515986509621146 -71.07930432669815
1326 -0.04291875436902046 -71.07082346770909 -0.04517322685569525 -71.12447755355385
1327 -0.0427002152428031 -71.1135236829519 -0.04273822661489248 -71.16721578016873
1328 -0.042764538712799546 -71.1562882216647 -0.0419341703876853 -71.20914995055642
1329 -0.04300281088799238 -71.1992910325527 -0.039937442913651464 -71.24908739347008
1330 -0.042871502414345744 -71.24216253496704 -0.04322714135050774 -71.29231453482059
1331 -0.042909709922969344 -71.28507224489 -0.04555695857852697 -71.33787149339912
1332 -0.042751002311706546 -71.3278232472017 -0.04388037826865911 -71.38175187166777
1333 -0.042747676745057105 -71.37057092394676 -0.043171076104044914 -71.42492294777182
1334 -0.04273600913584232 -71.4133069330826 -0.04150122348219156 -71.466424171254
1335 -0.04275477416813374 -71.45606170725073 -0.04336639866232872 -71.50979056991633
1336 -0.04276174418628216 -71.498823451437 -0.04179461523890495 -71.55158518515523
1337 -0.042812860757112506 -71.54163631219411 -0.042925422079861164 -71.5945106072351
1338 -0.042764732241630556 -71.58440104443575 -0.042111529223620894 -71.63662213645871
1339 -0.04276357777416706 -71.62716462220992 -0.042513258568942544 -71.67913539502766
1340 -0.04276097845286131 -71.66992560066278 -0.042435345612466334 -71.72157074064012
1341 -0.0427968367934227 -71.71272243745621 -0.04311961662024259 -71.76469035726036
1342 -0.04273273218423128 -71.75545516964044 -0.04360691029578447 -71.80829726755614
1343 -0.04274316634982824 -71.79819833599026 -0.04182413164526224 -71.8501213992014
1344 -0.0427774578332901 -71.84097579382356 -0.043777774646878244 -71.89389917384828
1345 -0.04274584613740444 -71.88372163996097 -0.04342617448419332 -71.93732534833248
1346 -0.04263724256306887 -71.92635888252404 -0.04099516700953245 -71.978320515342
1347 -0.04278003536164761 -71.96913891788569 -0.04409433230757713 -72.02241484764959
1348 -0.042910789139568806 -72.01204970702526 -0.037490570172667506 -72.05990541782225
1349 -0.043033011816442014 -72.0550827188417 -0.04158014710992575 -72.10148556493218
1350 -0.04303328637033701 -72.09811600521203 -0.0468486474826932 -72.14833421241487
1351 -0.04281877558678389 -72.14093478079882 -0.04296378251165152 -72.19129799492652
1352 -0.04280771948397159 -72.18374250028279 -0.0417008887976408 -72.23299888372415
1353 -0.04281902462244034 -72.22656152490524 -0.043537885136902335 -72.27653676886105
1354 -0.043052523583173755 -72.2696140484884 -0.046484189480543135 -72.32302095834159
1355 -0.04260860439389944 -72.31222265288231 -0.04399010073393583 -72.36701105907552
1356 -0.04262023027986288 -72.35484288316218 -0.04171565305441618 -72.40872671212993
1357 -0.04263216573745012 -72.39747504889962 -0.043542671203613284 -72.45226938333354
1358 -0.04258939977735281 -72.44006444867698 -0.04300350472331047 -72.49527288805686
1359 -0.04261358734220266 -72.48267803601918 -0.043352102488279344 -72.53862499054515
1360 -0.04260960426181555 -72.525287640281 -0.042295973375439645 -72.58092096392059
1361 -0.0426135079935193 -72.56790114827452 -0.04313044399023056 -72.62405140791083
1362 -0.04256602954119444 -72.6104671778157 -0.04229317605495453 -72.66634458396578
1363 -0.04260527156293392 -72.65307244937864 -0.042359475418925284 -72.7087040593847
1364 -0.04260775353759527 -72.69568020291624 -0.04234892744570971 -72.75105298683042
1365 -0.042598362639546396 -72.73827856555579 -0.04185846652835608 -72.79291145335877
1366 -0.04269518312066793 -72.78097374867646 -0.04363734740763903 -72.83654880076641
1367 -0.04259999189525843 -72.82357374057172 -0.04198442958295345 -72.87853323034936
1368 -0.04264430273324251 -72.86621804330495 -0.04219784587621689 -72.92073107622558
1369 -0.04270807579159737 -72.90892611909655 -0.04343195501714945 -72.96416303124273
1370 -0.04268720895051956 -72.95161332804707 -0.04351565148681402 -73.00767868272955
1371 -0.04259613063186407 -72.99420945867894 -0.04449943080544472 -73.05217811353499
1372 -0.04253546614199877 -73.03674492482094 -0.043043893203139304 -73.09522200673813
1373 -0.0425155421718955 -73.07926046699284 -0.04231155887246132 -73.13753356561058
1374 -0.04264564383774996 -73.12190611083058 -0.04226674344390631 -73.17980030905449
1375 -0.042490907572209836 -73.1643970184028 -0.044206990860402584 -73.22400729991489
1376 -0.04246486350893974 -73.20686188191173 -0.043426395207643506 -73.26743369512253
1377 -0.042513932846486566 -73.24937581475822 -0.041227600537240505 -73.30866129565977
1378 -0.04250855632126331 -73.29188437107949 -0.04274037443101406 -73.3514016700908
1379 -0.04260643776506186 -73.33449080884455 -0.042670950293540955 -73.39407262038434
1380 -0.042554215714335444 -73.37704502455888 -0.042762952484190465 -73.43683557286853
1381 -0.04255394712090492 -73.41959897167979 -0.040717091597616675 -73.47755266446615
1382 -0.042565453611314294 -73.4621644252911 -0.0423955837264657 -73.5199482481926
1383 -0.04256843850016594 -73.50473286379128 -0.04220009539276361 -73.56214834358536
1384 -0.04261240307241678 -73.54734526686369 -0.043614060431718824 -73.60576240401709
1385 -0.04256430529057979 -73.58990957215427 -0.04260298348963261 -73.64836538750671
1386 -0.042571716196835044 -73.6324812883511 -0.04407945200800896 -73.69244483951472
1387 -0.04253886938095093 -73.67502015773205 -0.0416832584887743 -73.7341280980035
1388 -0.04253428541123867 -73.71755444314329 -0.042201940715312955 -73.77633003871881
1389 -0.042586157098412514 -73.7601406002417 -0.041159851104021074 -73.81748988982284
1390 -0.04272103700786829 -73.80286163724956 -0.049873705580830575 -73.86736359540367
1391 -0.042340999282896516 -73.84520263653246 -0.03798092287033796 -73.905344518274
1392 -0.04253099001944065 -73.8877336265519 -0.04176698438823223 -73.94711150266224
1393 -0.04260462168604136 -73.93033824823794 -0.0419476056471467 -73.98905910830939
1394 -0.04263513404875994 -73.97297338228671 -0.04299332406371832 -74.0320524323731
1395 -0.04262874331325293 -74.01560212559997 -0.04382517747581005 -74.07587760984892
1396 -0.042530149407684806 -74.05813227500765 -0.04322350639849901 -74.11910111624742
1397 -0.04258108511567116 -74.10071336012332 -0.04061962645500898 -74.15972074270243
1398 -0.04269683472812176 -74.14341019485144 -0.04416832011193037 -74.20388906281437
1399 -0.04258621688932181 -74.18599641174076 -0.044918826594948766 -74.24880788940932
1400 -0.04247481469064951 -74.22847122643141 -0.04204649087041616 -74.29085438027974
1401 -0.04254897125065327 -74.27102019768206 -0.04167290534824133 -74.33252728562798
1402 -0.04256888385862112 -74.31358908154068 -0.040714431740343573 -74.37324171736832
1403 -0.04271982349455357 -74.35630890503523 -0.043433201313018796 -74.41667491868134
1404 -0.04265376217663288 -74.39896266721186 -0.040930180624127385 -74.45760509930547
1405 -0.042719338089227676 -74.44168200530109 -0.04210036695003509 -74.4997054662555
1406 -0.04283065516501665 -74.48451266046611 -0.0428332444280386 -74.54253871068354
1407 -0.04277940671890974 -74.52729206718502 -0.04348613005131483 -74.58602484073486
1408 -0.042702183872461316 -74.56999425105748 -0.04605834130197763 -74.63208318203684
1409 -0.04266871139407158 -74.61266296245155 -0.043047028593719006 -74.67513021063056
1410 -0.04262378364801407 -74.65528674609956 -0.04291579928249121 -74.71804600991305
1411 -0.04259020518511534 -74.69787695128468 -0.04244036395102739 -74.76048637386408
1412 -0.04268739111721516 -74.7405643424019 -0.04458766374737024 -74.80507403761145
1413 -0.0425442174077034 -74.7831085598096 -0.04339841920882463 -74.84847245682028
1414 -0.042512699216604236 -74.8256212590262 -0.04269896820187569 -74.89117142502215
1415 -0.04251790028065443 -74.86813915930686 -0.04417953751981259 -74.93535096254196
1416 -0.042504855804145335 -74.910644015111 -0.04043364692479372 -74.97578460946676
1417 -0.042582752741873266 -74.95322676785288 -0.04229675754904747 -75.01808136701581
1418 -0.04254585914313793 -74.99577262699601 -0.04407904781401158 -75.06216041482982
1419 -0.04257689118385315 -75.03834951817987 -0.0436586182564497 -75.10581903308626
1420 -0.04246843885630369 -75.08081795703617 -0.042680883407592775 -75.14849991649386
1421 -0.04244466498494148 -75.12326262202112 -0.04352985564619303 -75.19202977214006
1422 -0.0423322968184948 -75.16559491883962 -0.04045414812862873 -75.23248392026869
1423 -0.04242405816912651 -75.20801897700875 -0.04058149605989456 -75.27306541632859
1424 -0.042565429396927354 -75.25058440640568 -0.0428829537704587 -75.31594837009905
1425 -0.04254328925162554 -75.2931276956573 -0.04241052158176899 -75.35835889168082
1426 -0.04257775563746691 -75.33570545129477 -0.04373541139066219 -75.40209430307148
1427 -0.04246886260807514 -75.37817431390285 -0.04533520992845297 -75.44742951299993
1428 -0.04242985434830189 -75.42060416825115 -0.04183123838156462 -75.4892607513815
1429 -0.04251125790178776 -75.46311542615294 -0.037866645492613316 -75.5271273968741
1430 -0.04266180489212275 -75.50577723104506 -0.04357673656195402 -75.57070413343607
1431 -0.042612383514642714 -75.5483896145597 -0.04301046673208475 -75.61371460016815
1432 -0.04264312945306301 -75.59103274401276 -0.04095978420227766 -75.65467438437042
1433 -0.0426478412002325 -75.633680585213 -0.044047131203114986 -75.69872151557354
1434 -0.04262080118060112 -75.6763013863936 -0.04200442414730787 -75.74072593972085
1435 -0.04270762428641319 -75.71900901068001 -0.045314427278935906 -75.78604036699979
1436 -0.04256486352533102 -75.76157387420534 -0.04311542399227619 -75.82915579099206
1437 -0.042479682713747025 -75.80405355691909 -0.04350006766617298 -75.87265585865823
1438 -0.0424665667116642 -75.84652012363075 -0.041485287621617316 -75.91414114627985
1439 -0.04256760235875845 -75.88908772598951 -0.04298828300088644 -75.95712942928073
1440 -0.04271653369069099 -75.9318042596802 -0.03614372070878744 -75.99327314998952
1441 -0.04303932022303343 -75.97484357990324 -0.04282881710678339 -76.0361019670963
1442 -0.04285774044692516 -76.01770132035016 -0.04158796425908804 -76.0776899313554
1443 -0.042810304276645186 -76.0605116246268 -0.0428538953885436 -76.12054382674394
1444 -0.0427986754104495 -76.10331030003725 -0.041886546090245245 -76.16243037283418
1445 -0.04284867327660322 -76.14615897331386 -0.043368520215153694 -76.20579889304933
1446 -0.04282101690769195 -76.18897999022155 -0.042279777489602564 -76.24807867053893
1447 -0.042826056107878686 -76.23180604632944 -0.04168595504015684 -76.28976462557908
1448 -0.04283826164901257 -76.27464430797845 -0.04225027970969677 -76.33201490528877
1449 -0.042889990657567975 -76.31753429863602 -0.04398837275803089 -76.37600327804681
1450 -0.042791752703487874 -76.36032605133951 -0.042561601474881174 -76.4185648795217
1451 -0.042825156822800636 -76.40315120816231 -0.043013669177889825 -76.46157854869959
1452 -0.04281930923461914 -76.44597051739693 -0.04326809197664261 -76.50484664067623
1453 -0.04273330550640821 -76.48870382290333 -0.04321662802249193 -76.54806326869873
1454 -0.042773913219571115 -76.53147773612291 -0.04263992495834827 -76.59070319365708
1455 -0.042757808603346346 -76.57423554472625 -0.042609062418341635 -76.63331225607541
1456 -0.04284181743860245 -76.61707736216485 -0.04229050353169441 -76.6756027596071
1457 -0.04273573290556669 -76.65981309507042 -0.04468406960368156 -76.72028682921078
1458 -0.042665382660925386 -76.70247847773135 -0.043778573721647264 -76.76406540293243
1459 -0.04261309951543808 -76.74509157724678 -0.043265493400394914 -76.80733089633283
1460 -0.04259055759757757 -76.78768213484436 -0.041824960708618165 -76.84915585704145
1461 -0.04261007010936737 -76.83029220495372 -0.04459565449506044 -76.89375151153651
1462 -0.042521212808787824 -76.87281341776252 -0.03947623558342457 -76.93322774711993
1463 -0.04269170686602593 -76.91550512462854 -0.03940811846405268 -76.97263586558398
1464 -0.0427934555336833 -76.95829858016222 -0.04220883063971996 -77.0148446962237
1465 -0.04283591937273741 -77.00113449953496 -0.04437659252434969 -77.05922128874805
1466 -0.04332838691771031 -77.04446288645266 -0.0354509998112917 -77.09467228855934
1467 -0.04296639747917652 -77.08742928393184 -0.04408315308392048 -77.13875544164326
1468 -0.0430455906316638 -77.1304748745635 -0.042746235616505146 -77.18150167725976
1469 -0.042931838519871236 -77.17340671308338 -0.04133269730955362 -77.22283437456932
1470 -0.04307990111410618 -77.21648661419749 -0.043512722663581374 -77.2663470972329
1471 -0.04297061823308468 -77.25945723243058 -0.04340207241475582 -77.30974916964765
1472 -0.042957190237939355 -77.30241442266852 -0.044475753977894786 -77.35422492362554
1473 -0.04285676479339599 -77.34527118746192 -0.044809740781784055 -77.39903466440732
1474 -0.04288723133504391 -77.38815841879696 -0.04299468249082565 -77.44202934689815
1475 -0.04282893184572458 -77.43098735064268 -0.04412659332156181 -77.48615594021972
1476 -0.04272587224841118 -77.47371322289109 -0.042747280560433865 -77.52890322078015
1477 -0.04272995516657829 -77.51644317805767 -0.043450781516730784 -77.57235400229688
1478 -0.042699087969958784 -77.55914226602764 -0.042732115276157855 -77.61508611757303
1479 -0.04268266391009092 -77.60182492993772 -0.04267600867897272 -77.657762126252
1480 -0.04270015228539705 -77.64452508222311 -0.04382417760789394 -77.70158630385988
1481 -0.042704542726278306 -77.6872296249494 -0.04392892550677061 -77.74551522936666
1482 -0.04265710934996605 -77.72988673429936 -0.04081552419811487 -77.78633075356477
1483 -0.04264921341091395 -77.77253594771027 -0.04447042420506477 -77.83080117776983
1484 -0.04261259455233812 -77.8151485422626 -0.044281819649040696 -77.87508299741887
1485 -0.04257540162652731 -77.85772394388913 -0.043857865408062933 -77.91894086282693
1486 -0.04258055221289396 -77.90030449610202 -0.04221072904765606 -77.96115159187458
1487 -0.0425565691664815 -77.9428610652685 -0.0431709136813879 -78.00432250555598
1488 -0.04250424932688475 -77.98536531459538 -0.04207835718989372 -78.04640086274587
1489 -0.04258507881313563 -78.02795039340852 -0.04449188280850649 -78.09089274555437
1490 -0.042518300563097 -78.07046869397162 -0.04331566840410232 -78.13420841395848
1491 -0.04239650052040815 -78.11286519449203 -0.04574557468295097 -78.17995398864143
1492 -0.042343123070895675 -78.15520831756292 -0.04120325837284326 -78.22115724701428
1493 -0.042337295971810816 -78.19754561353473 -0.040679344534873964 -78.26183659154916
1494 -0.04246161114424467 -78.24000722467898 -0.040883010067045686 -78.3027196016162
1495 -0.04254097230732441 -78.2825481969863 -0.042858590744435786 -78.34557819236063
1496 -0.042528430372476576 -78.32507662735877 -0.042075657099485395 -78.38765384946012
1497 -0.04261280745267868 -78.36768943481145 -0.04296761732548475 -78.43062146678561
1498 -0.04256417974829674 -78.41025361455975 -0.04259451143443584 -78.47321597822004
1499 -0.0425321290269494 -78.4527857435867 -0.044657176733016966 -78.51787315495305
1500 -0.042552932538092135 -78.49533867612479 -0.051882047206163406 -78.56975520215921
1501 -0.042127213813364504 -78.53746588993815 -0.04207696877419949 -78.61183217093341
1502 -0.0420939514413476 -78.57955984137949 -0.04014162551611662 -78.65197379644952
1503 -0.04220320042222738 -78.62176304180171 -0.04550942275673151 -78.69748321920626
1504 -0.04206592570990324 -78.66382896751162 -0.04542149361222982 -78.74290471281849
1505 -0.04199225679039955 -78.70582122430201 -0.04190526157617569 -78.78480997439466
1506 -0.04203999768942594 -78.74786122199144 -0.04204461611807346 -78.82685459051274
1507 -0.04203891325742006 -78.78990013524886 -0.041217194870114326 -78.86807178538285
1508 -0.04217286091297865 -78.83207299616184 -0.03952884618192911 -78.90760063156478
1509 -0.04225686825811863 -78.87432986441996 -0.04206728972494602 -78.94966792128972
1510 -0.04216913599520922 -78.91649900041517 -0.043591996654868126 -78.99325991794458
1511 -0.04222244098782539 -78.958721441403 -0.0431401839479804 -79.03640010189257
1512 -0.04220110978931189 -79.00092255119232 -0.04187594279646874 -79.07827604468903
1513 -0.042278004251420497 -79.04320055544373 -0.04306589495390654 -79.12134193964295
1514 -0.042275119386613366 -79.08547567483035 -0.04209269843995571 -79.1634346380829
1515 -0.04228562097996473 -79.12776129581032 -0.0433902433142066 -79.20682488139711
1516 -0.04225500822067261 -79.170016304031 -0.041839180141687395 -79.2486640615388
1517 -0.04229366388171911 -79.21230996791272 -0.04242784846574068 -79.29109191000454
1518 -0.042305441573262215 -79.25461540948598 -0.04374606478959322 -79.33483797479413
1519 -0.04223647005856037 -79.29685187954453 -0.042889765463769436 -79.3777277402579
1520 -0.042204621434211734 -79.33905650097874 -0.04143725950270891 -79.41916499976061
1521 -0.04251808617264032 -79.38157458715138 -0.03740358054637909 -79.45656858030699
1522 -0.04253256376832724 -79.42410715091971 -0.03905430883169174 -79.49562288913869
1523 -0.042654812708497046 -79.4667619636282 -0.04374704994261265 -79.5393699390813
1524 -0.04263173844665289 -79.50939370207486 -0.04400117415934801 -79.58337111324064
1525 -0.04255288429558277 -79.55194658637045 -0.042557625100016594 -79.62592873834066
1526 -0.042577405273914334 -79.59452399164437 -0.040730458311736585 -79.6666591966524
1527 -0.04266849867999554 -79.63719249032437 -0.04330586362630129 -79.7099650602787
1528 -0.042698121443390843 -79.67989061176776 -0.04612974245101213 -79.75609480272972
1529 -0.04246467184275389 -79.72235528361051 -0.041035264544188974 -79.79713006727391
1530 -0.04249894320964813 -79.76485422682016 -0.044496349059045315 -79.84162641633296
1531 -0.042483081109821796 -79.80733730792998 -0.043054363876581195 -79.88468078020954
1532 -0.0424806484952569 -79.84981795642524 -0.04092529863119125 -79.92560607884073
1533 -0.042516821436583994 -79.89233477786182 -0.042299413867294786 -79.96790549270803
1534 -0.04254178069531918 -79.93487655855714 -0.04204064644873142 -80.00994613915675
1535 -0.042566707357764244 -79.9774432659149 -0.04200030863285065 -80.0519464477896
1536 -0.04259004723280668 -80.0200333131477 -0.04243397917598486 -80.09438042696559
1537 -0.042571743577718736 -80.06260505672543 -0.04472992233932018 -80.1391103493049
1538 -0.042489262111485 -80.10509431883692 -0.04386909864842892 -80.18297944795333
1539 -0.04236220307648182 -80.1474565219134 -0.044205105677247045 -80.22718455363058
1540 -0.04239036571234465 -80.18984688762575 -0.04108645375818014 -80.26827100738876
1541 -0.0424371387809515 -80.2322840264067 -0.04452744573354721 -80.31279845312231
1542 -0.0423725264146924 -80.2746565528214 -0.04645388722419739 -80.35925234034652
1543 -0.04215222168713808 -80.31680877450853 -0.041306831501424314 -80.40055917184795
1544 -0.04220036752521992 -80.35900914203376 -0.040575699508190156 -80.44113487135614
1545 -0.04234435595571995 -80.40135349798948 -0.04215199500322342 -80.48328686635936
1546 -0.04233264252543449 -80.44368614051491 -0.043072361312806604 -80.52635922767217
1547 -0.04234495218843222 -80.48603109270334 -0.04208997413516045 -80.56844920180734
1548 -0.04240388106554747 -80.5284349737689 -0.041957384720444676 -80.61040658652779
1549 -0.04240820724517107 -80.57084318101407 -0.04131697285920381 -80.651723559387
1550 -0.04244019594043493 -80.6132833769545 -0.0441263061016798 -80.69584986548867
1551 -0.04235973712056875 -80.65564311407506 -0.0419357618317008 -80.73778562732036
1552 -0.0424585971981287 -80.6981017112732 -0.043576563522219655 -80.78136219084259
1553 -0.04239168707281351 -80.740493398346 -0.04329558424651623 -80.82465777508911
1554 -0.0423656715080142 -80.78285906985401 -0.04045105315744877 -80.86510882824656
1555 -0.04248389694839716 -80.82534296680241 -0.043160638958215716 -80.90826946720478
1556 -0.042436163127422336 -80.86777912992983 -0.041579241305589675 -80.94984870851036
1557 -0.04252969771623612 -80.91030882764606 -0.042380808480083944 -80.99222951699045
1558 -0.04259252995252609 -80.95290135759859 -0.04587687999010086 -81.03810639698055
1559 -0.042484265938401225 -80.99538562353699 -0.04583414904773235 -81.08394054602829
1560 -0.042443584837019446 -81.037829208374 -0.03566291257739067 -81.11960345860568
1561 -0.04257778711616993 -81.08040699549018 -0.0441381124779582 -81.16374157108363
1562 -0.04248162731528282 -81.12288862280546 -0.04170218612998724 -81.20544375721362
1563 -0.042562988586723804 -81.16545161139219 -0.040567319467663766 -81.24601107668128
1564 -0.04267136473208666 -81.20812297612427 -0.0415582999587059 -81.28756937664
1565 -0.04272841569036245 -81.25085139181463 -0.04322003610432148 -81.33078941274431
1566 -0.0431226609274745 -81.29397405274212 -0.03519072998315096 -81.36598014272747
1567 -0.04310170337557793 -81.3370757561177 -0.042219214327633384 -81.4081993570551
1568 -0.043035457655787465 -81.38011121377349 -0.04293351918458939 -81.45113287623968
1569 -0.04303288776427507 -81.42314410153776 -0.044556858204305175 -81.49568973444399
1570 -0.042959077097475526 -81.46610317863524 -0.044052906706929205 -81.53974264115091
1571 -0.042914191260933876 -81.50901736989617 -0.04336489904671907 -81.58310754019763
1572 -0.04287436902523041 -81.5518917389214 -0.043106946349143985 -81.62621448654677
1573 -0.042874563671648505 -81.59476630259304 -0.04392083026468754 -81.67013531681145
1574 -0.0428104892373085 -81.63757679183036 -0.0438291085883975 -81.71396442539985
1575 -0.04267673995345831 -81.68025353178382 -0.04285370782017708 -81.75681813322002
1576 -0.042682995460927485 -81.72293652724474 -0.04402445647865534 -81.80084258969868
1577 -0.04265718385577202 -81.76559371110051 -0.043819937482476236 -81.84466252718116
1578 -0.04267123620957136 -81.80826494731008 -0.04374594874680042 -81.88840847592796
1579 -0.04257081877440214 -81.85083576608449 -0.04321302361786365 -81.93162149954583
1580 -0.042524011246860026 -81.89335977733134 -0.04323321525007486 -81.9748547147959
1581 -0.04254704527556896 -81.93590682260691 -0.04150041621178389 -82.01635513100769
1582 -0.042589996755123136 -81.97849681936204 -0.04265297185629606 -82.05900810286398
1583 -0.04263098761439323 -82.02112780697642 -0.04351945910602808 -82.10252756197
1584 -0.04261668045073748 -82.06374448742716 -0.044805708713829516 -82.14733327068383
1585 -0.04252245202660561 -82.10626693945376 -0.043148992210626604 -82.19048226289446
1586 -0.042452763952314856 -82.14871970340607 -0.043201586976647374 -82.23368384987111
1587 -0.0423997052013874 -82.19111940860746 -0.042043169215321544 -82.27572701908643
1588 -0.04244732223451138 -82.23356673084197 -0.04445730205625296 -82.32018432114269
1589 -0.04244167990982532 -82.2760084107518 -0.04050076957792044 -82.36068509072061
1590 -0.0425216618925333 -82.31853007264434 -0.045156386122107504 -82.40584147684271
1591 -0.0424244549125433 -82.36095452755688 -0.04381540678441524 -82.44965688362713
1592 -0.042382403090596196 -82.40333693064748 -0.03957854341715574 -82.48923542704428
1593 -0.04243514705449343 -82.44577207770197 -0.042058196291327475 -82.5312936233356
1594 -0.04243668168783188 -82.4882087593898 -0.042320848628878596 -82.57361447196448
1595 -0.042509120889008045 -82.53071788027881 -0.04042330104857683 -82.61403777301305
1596 -0.04251115396618843 -82.573229034245 -0.041860871762037274 -82.65589864477509
1597 -0.04257854726165533 -82.61580758150666 -0.04227855019271374 -82.69817719496781
1598 -0.042616058327257636 -82.65842363983391 -0.041864695772528646 -82.74004189074034
1599 -0.04264514520764351 -82.70106878504156 -0.043866727687418464 -82.78390861842776
1600 -0.04258082844316959 -82.74364961348472 -0.04102758839726448 -82.82493620682503
1601 -0.04277918785810471 -82.78642880134282 -0.044185110554099086 -82.86912131737913
1602 -0.04257436711341143 -82.82900316845624 -0.04168334174901247 -82.91080465912813
1603 -0.04268225282430649 -82.87168542128055 -0.04262936189770698 -82.95343402102584
1604 -0.04268972333520651 -82.91437514461575 -0.043015307560563085 -82.99644932858641
1605 -0.04262711685150862 -82.95700226146725 -0.041855375096201894 -83.03830470368261
1606 -0.042750421166419986 -82.99975268263367 -0.04333175420761108 -83.08163645789023
1607 -0.04267240539193153 -83.0424250880256 -0.04302896317094564 -83.12466542106117
1608 -0.04264277406036854 -83.08506786208596 -0.04267028216272593 -83.1673357032239
1609 -0.042649369686841965 -83.1277172317728 -0.041662593744695185 -83.20899829696859
1610 -0.042624132335186006 -83.170341364108 -0.04205818474292755 -83.25105648171152
1611 -0.042757445387542246 -83.21309880949553 -0.04062379840761423 -83.29168028011912
1612 -0.04277007076889276 -83.25586888026443 -0.042953921295702455 -83.33463420141483
1613 -0.04277729075402022 -83.29864617101845 -0.04389444515109062 -83.37852864656593
1614 -0.042804153822362426 -83.3414503248408 -0.0447913957759738 -83.4233200423419
1615 -0.04265511482954025 -83.38410543967035 -0.04278196766972542 -83.46610201001162
1616 -0.04263988863676786 -83.42674532830712 -0.04335199296474457 -83.50945400297637
1617 -0.04259424936026335 -83.46933957766738 -0.041152342595160006 -83.55060634557152
1618 -0.042699587903916834 -83.5120391655713 -0.0432216802611947 -83.59382802583272
1619 -0.042692489735782144 -83.55473165530708 -0.04275687746703625 -83.63658490329976
1620 -0.042634541913866994 -83.59736619722095 -0.04227347336709499 -83.67885837666685
1621 -0.042716306261718275 -83.64008250348267 -0.04382355213165283 -83.72268192879851
1622 -0.04257332365959883 -83.68265582714227 -0.04154077991843223 -83.76422270871694
1623 -0.04264292754232883 -83.7252987546846 -0.042022066004574296 -83.80624477472152
1624 -0.04266452565789223 -83.7679632803425 -0.043568774871528146 -83.84981354959305
1625 -0.04262892454862595 -83.81059220489112 -0.04346465524286032 -83.89327820483591
1626 -0.04260439947247505 -83.8531966043636 -0.04147330801934004 -83.93475151285524
1627 -0.042853869125247 -83.89605047348886 -0.050255925953388215 -83.98500743880864
1628 -0.042345851100981234 -83.93839632458983 -0.04048532769083977 -84.02549276649948
1629 -0.04241000767797232 -83.9808063322678 -0.04066793974488973 -84.06616070624437
1630 -0.04255151282995939 -84.02335784509776 -0.041508476994931695 -84.10766918323931
1631 -0.0425978921353817 -84.06595573723314 -0.04343861173838377 -84.15110779497769
1632 -0.04261552523821592 -84.10857126247136 -0.0416732307523489 -84.19278102573004
1633 -0.04256930574774742 -84.1511405682191 -0.0427358690649271 -84.23551689479497
1634 -0.0426466690376401 -84.19378723725674 -0.0433420404791832 -84.27885893527416
1635 -0.042547056637704375 -84.23633429389444 -0.04248960353434086 -84.3213485388085
1636 -0.04255556426942349 -84.27888985816386 -0.04234882779419422 -84.3636973666027
1637 -0.04257463347166777 -84.32146449163554 -0.042043162509799004 -84.40574052911249
1638 -0.04263530392199755 -84.36409979555754 -0.04242646675556898 -84.44816699586806
1639 -0.0426136652007699 -84.40671346075831 -0.042480588890612125 -84.49064758475868
1640 -0.04287958405911922 -84.44959304481743 -0.0343797093257308 -84.52502729408441
1641 -0.043007742054760455 -84.49260078687219 -0.04446094632148743 -84.5694882404059
1642 -0.042895987071096896 -84.53549677394328 -0.04352978467941284 -84.61301802508531
1643 -0.042870101518929005 -84.57836687546221 -0.042673198878765105 -84.65569122396407
1644 -0.04300385806709528 -84.6213707335293 -0.04884038977324963 -84.70453161373732
1645 -0.0425976887345314 -84.66396842226384 -0.043487800285220146 -84.74801941402254
1646 -0.042549666948616505 -84.70651808921245 -0.04247929062694311 -84.79049870464948
1647 -0.04254596680402756 -84.74906405601648 -0.04202105142176151 -84.83251975607124
1648 -0.042576778680086136 -84.79164083469657 -0.04089968409389257 -84.87341944016512
1649 -0.04264428894966841 -84.83428512364624 -0.04249115567654371 -84.91591059584167
1650 -0.04264771472662687 -84.87693283837287 -0.04010944254696369 -84.95602003838863
1651 -0.04277077317237854 -84.91970361154524 -0.04205501247197389 -84.9980750508606
1652 -0.042875241674482825 -84.96257885321972 -0.040733058005571365 -85.03880810886618
1653 -0.04285529814660549 -85.00543415136633 -0.044344904087483886 -85.08315301295366
1654 -0.04282064773142338 -85.04825479909775 -0.04347204677760601 -85.12662505973127
1655 -0.04279484711587429 -85.09104964621362 -0.03906404469162226 -85.1656891044229
1656 -0.042905598692595956 -85.13395524490622 -0.04129827562719583 -85.2069873800501
1657 -0.042977922782301906 -85.17693316768852 -0.04079825580120087 -85.2477856358513
1658 -0.04300636071711779 -85.21993952840563 -0.0419218985363841 -85.28970753438769
1659 -0.04304626639932394 -85.26298579480496 -0.04412705209106207 -85.33383458647874
1660 -0.043011315539479254 -85.30599711034444 -0.04240362085402012 -85.37623820733276
1661 -0.04311460442841053 -85.34911171477285 -0.04120490681380033 -85.41744311414656
1662 -0.043082831986248495 -85.3921945467591 -0.045042808167636395 -85.4624859223142
1663 -0.0429760018363595 -85.43517054859547 -0.04312633629888296 -85.50561225861308
1664 -0.043015700206160544 -85.47818624880162 -0.04230118598788977 -85.54791344460098
1665 -0.0429643452167511 -85.52115059401837 -0.0428488040342927 -85.59076224863527
1666 -0.042976819537580015 -85.56412741355595 -0.04236563183367252 -85.63312788046895
1667 -0.04302579443901777 -85.60715320799497 -0.04631601143628359 -85.67944389190524
1668 -0.04275256935507059 -85.64990577735004 -0.04124759417027235 -85.72069148607551
1669 -0.04294496886432171 -85.69285074621436 -0.04300796557217836 -85.76369945164768
1670 -0.042927832901477815 -85.73577857911584 -0.04365788400173187 -85.80735733564941
1671 -0.04289380684494972 -85.77867238596079 -0.04236840400844812 -85.84972573965786
1672 -0.04301013331860304 -85.82168251927939 -0.04064767248928547 -85.89037341214714
1673 -0.0431779557839036 -85.8648604750633 -0.04032723922282457 -85.93070065136996
1674 -0.04315771535038948 -85.90801819041369 -0.04211404509842396 -85.97281469646839
1675 -0.04309665486216545 -85.95111484527585 -0.043056809902191163 -86.01587150637059
1676 -0.04310981668531895 -85.99422466196117 -0.04164510052651167 -86.0575166068971
1677 -0.0431711258366704 -86.03739578779783 -0.043591886200010775 -86.1011084930971
1678 -0.04314770121127367 -86.0805434890091 -0.04313017055392265 -86.14423866365102
1679 -0.043141800723969934 -86.12368528973307 -0.04404518641531467 -86.18828385006634
1680 -0.04303169604390859 -86.16671698577699 -0.04282079748809338 -86.23110464755443
1681 -0.04300435297191143 -86.20972133874889 -0.042322287894785406 -86.27342693544922
1682 -0.043336820974946025 -86.25305815972384 -0.037541869655251504 -86.31096880510448
1683 -0.043240534514188765 -86.29629869423802 -0.0421981131657958 -86.35316691827028
1684 -0.0432573402300477 -86.33955603446806 -0.042454983480274676 -86.39562190175054
1685 -0.043312320858240126 -86.3828683553263 -0.04280252885073423 -86.43842443060127
1686 -0.04328365195542574 -86.42615200728171 -0.041298181749880314 -86.47972261235115
1687 -0.043397041223943236 -86.46954904850566 -0.04351830016821623 -86.52324091251937
1688 -0.043256875686347486 -86.51280592419201 -0.04432437978684902 -86.56756529230621
1689 -0.04322099015116691 -86.55602691434318 -0.04488692618906498 -86.61245221849528
1690 -0.04312272369861603 -86.5991496380418 -0.042741923592984676 -86.65519414208826
1691 -0.04315459970384836 -86.64230423774565 -0.040452372096478936 -86.69564651418474
1692 -0.043179779313504696 -86.68548401705915 -0.04324739128351211 -86.73889390546826
1693 -0.043253532610833645 -86.72873754966999 -0.0430561687797308 -86.78195007424799
1694 -0.043395886197686195 -86.77213343586767 -0.04503775369375944 -86.82698782794175
1695 -0.04310467950999737 -86.81523811537767 -0.043376952223479745 -86.87036478016523
1696 -0.04310612753033638 -86.858344242908 -0.04515953827649355 -86.91552431844173
1697 -0.04294688608497381 -86.90129112899298 -0.04205169510096311 -86.95757601354269
1698 -0.042990117147564885 -86.94428124614055 -0.04243987444788218 -87.00001588799057
1699 -0.043027105182409285 -86.98730835132295 -0.042562372982501984 -87.04257826097307
1700 -0.04304134733974933 -87.0303496986627 -0.04166288878768683 -87.08424114976076
1701 -0.04308745283633471 -87.07343715149904 -0.04310910478234291 -87.1273502545431
1702 -0.043045034632086754 -87.11648218613112 -0.042951036244630814 -87.17030129078773
1703 -0.04307025168091059 -87.15955243781204 -0.0431157236918807 -87.21341701447962
1704 -0.043019980937242505 -87.20257241874928 -0.04370834995061159 -87.25712536443022
1705 -0.04306926801800728 -87.24564168676729 -0.040530156902968885 -87.2976555213332
1706 -0.04319605715572834 -87.28883774392301 -0.04109535906463861 -87.33875088039784
1707 -0.043182417005300525 -87.33202016092831 -0.04294639974832535 -87.38169728014617
1708 -0.04311782158911228 -87.37513798251742 -0.0432080015540123 -87.42490528170018
1709 -0.043125290982425214 -87.41826327349985 -0.04201746638864279 -87.46692274808882
1710 -0.04314290285110474 -87.46140617635095 -0.043084752187132834 -87.51000750027595
1711 -0.04314124993979931 -87.50454742629074 -0.04256580341607332 -87.55257330369201
1712 -0.043122673407197 -87.54767009969794 -0.044471952505409716 -87.59704525619742
1713 -0.04314781650900841 -87.59081791620694 -0.039703842252492905 -87.63674909844991
1714 -0.0432698642835021 -87.63408778049045 -0.043272458203136924 -87.68002155665305
1715 -0.04315275996923447 -87.67724054045968 -0.043233179673552516 -87.7232547363266
1716 -0.04317053202539682 -87.72041107248508 -0.04313187096267938 -87.76638660728928
1717 -0.04308070782572031 -87.7634917803108 -0.04328501559793949 -87.80967162288722
1718 -0.04304884057492018 -87.80654062088573 -0.04279125723987818 -87.8524628801271
1719 -0.04313194695860147 -87.84967256784432 -0.0417028883472085 -87.89416576847431
1720 -0.04309200160205364 -87.89276456944637 -0.04728554859757424 -87.94145131707188
1721 -0.04287622757256031 -87.93564079701893 -0.04284090343862772 -87.98429222051051
1722 -0.04295136239379645 -87.97859215941273 -0.0427360774949193 -88.02702829800543
1723 -0.04293641448020935 -88.02152857389294 -0.04293257761746645 -88.0699608756229
1724 -0.04290984068065882 -88.0644384145736 -0.04165483713150024 -88.1116157127544
1725 -0.04296596888452768 -88.10740438345813 -0.04301489610224962 -88.15463060885665
1726 -0.042964682728052137 -88.15036906618619 -0.044013386592268944 -88.19864399544892
1727 -0.042926163971424104 -88.19329523015762 -0.04121075794100761 -88.23985475338992
1728 -0.04296798761934042 -88.23626321777695 -0.04339212458580732 -88.28324687797573
1729 -0.043022976256906986 -88.27928619403386 -0.041481639817357065 -88.32472851779309
1730 -0.042983712442219255 -88.32226990647608 -0.042410361021757124 -88.36713887881484
1731 -0.042988534457981585 -88.36525844093406 -0.042659816704690455 -88.40979869551953
1732 -0.043051162548363206 -88.40830960348242 -0.04186482671648264 -88.451663522236
1733 -0.042979218810796735 -88.45128882229322 -0.043879291601479055 -88.49554281383749
1734 -0.042987802810966966 -88.49427662510419 -0.04306068103760481 -88.53860349487509
1735 -0.04298266638070345 -88.5372592914849 -0.041654518246650694 -88.58025801312174
1736 -0.04304957948625088 -88.58030887097115 -0.0443679952993989 -88.62462600842113
1737 -0.04292955826967955 -88.62323842924083 -0.044213961251080035 -88.6688399696722
1738 -0.042838371731340884 -88.66607680097216 -0.039682438410818574 -88.70852240808303
1739 -0.04295030198991299 -88.70902710296208 -0.04024824928492308 -88.74877065736796
1740 -0.04307799376547337 -88.75210509672756 -0.042218968644738196 -88.79098962601269
1741 -0.04306401554495096 -88.79516911227252 -0.041030525043606755 -88.8320201510563
1742 -0.043173155188560484 -88.83834226746107 -0.04336924012750387 -88.8753893911838
1743 -0.04314243551343679 -88.8814847029745 -0.04490390196442604 -88.92029329314823
1744 -0.043097884580492976 -88.924582587555 -0.04480917192995548 -88.96510246507819
1745 -0.04296896103769541 -88.9675515485927 -0.04163598939776421 -89.00673845447595
1746 -0.043045899271965025 -89.01059744786465 -0.0382624426856637 -89.04500089716161
1747 -0.043119697645306584 -89.05371714550996 -0.04278827030211687 -89.08778916746373
1748 -0.043169348128139974 -89.09688649363811 -0.04496409501880407 -89.13275326248252
1749 -0.04309564754366875 -89.13998214118178 -0.04138445258140564 -89.17413771506394
1750 -0.043185494095087054 -89.18316763527686 -0.04161123726516962 -89.21574895232911
1751 -0.04318079240620136 -89.22634842768306 -0.04283477608114481 -89.25858372841026
1752 -0.04316327627748251 -89.26951170396055 -0.042411910369992256 -89.30099563878025
1753 -0.04317920245230198 -89.31269090641285 -0.04363925624638796 -89.34463489502664
1754 -0.043100363202393056 -89.35579126961525 -0.042214901000261304 -89.38684979602691
1755 -0.043167437240481374 -89.39895870685574 -0.04177703354507685 -89.42862682957198
1756 -0.04323773179203272 -89.44219643864777 -0.045416126400232314 -89.47404295597221
1757 -0.04306220654398203 -89.48525864519175 -0.04327490944415331 -89.51731786541636
1758 -0.04306437242776155 -89.52832301761951 -0.04399366620928049 -89.56131153162563
1759 -0.04295577611774206 -89.57127879373725 -0.04352253712713718 -89.60483406875277
1760 -0.0429791659116745 -89.61425795964892 -0.04223289005458355 -89.64706695880734
1761 -0.04293869119137526 -89.6571966508403 -0.042721004225313663 -89.68978796303266
1762 -0.0430396530777216 -89.70023630391803 -0.046481948159635064 -89.7362699111923
1763 -0.04292542245239019 -89.74316172637042 -0.051088826917111876 -89.7873587381094
1764 -0.042481492087244985 -89.78564321845766 -0.042900243401527406 -89.83025898151094
1765 -0.0425219539552927 -89.82816517241295 -0.04300811663269997 -89.87326709814364
1766 -0.04249017182737589 -89.87065534424033 -0.04178905859589577 -89.91505615673954
1767 -0.04252775013446808 -89.9131830943748 -0.04179903455078602 -89.95685519129033
1768 -0.042612892575562 -89.95579598695036 -0.041357867605984214 -89.99821305889631
1769 -0.04264569617807865 -89.99844168312845 -0.0419105838984251 -90.04012364279474
1770 -0.042647797241806985 -90.04108948037026 -0.04169163815677166 -90.08181528095152
1771 -0.04269522186368704 -90.08378470223394 -0.04241344202309847 -90.12422872297462
1772 -0.042704863287508485 -90.12648956552145 -0.04118762221187353 -90.1654163451865
1773 -0.04278206825256348 -90.16927163377402 -0.04317892622202635 -90.20859527140853
1774 -0.042766135185956955 -90.21203776895997 -0.04200652241706848 -90.2506017938256
1775 -0.0428704934194684 -90.25490826237944 -0.04494601916521788 -90.29554781299082
1776 -0.0426412409171462 -90.2975495032966 -0.04174631536006927 -90.33729412835089
1777 -0.04263976104557514 -90.34018926434217 -0.04581510554999113 -90.38310923390088
1778 -0.04262395314872265 -90.38281321749089 -0.040120589546859264 -90.42322982344774
1779 -0.042691456899046895 -90.42550467438994 -0.04305889625102281 -90.46628871969877
1780 -0.04265904072672129 -90.46816371511666 -0.04108577650040388 -90.50737449619918
1781 -0.04280626140534878 -90.510969976522 -0.04191776942461729 -90.54929226562379
1782 -0.04280610773712397 -90.55377608425913 -0.04327787980437279 -90.59257014542817
1783 -0.04278950151056051 -90.59656558576968 -0.041831998899579045 -90.63440214432775
1784 -0.04276767875999212 -90.63933326452967 -0.04270779620856047 -90.67710994053631
1785 -0.042813129536807534 -90.68214639406648 -0.043066042847931384 -90.72017598338424
1786 -0.04280122667551041 -90.72494762074199 -0.04326094817370176 -90.76343693155793
1787 -0.042714796215295794 -90.76766241695728 -0.04314030632376671 -90.8065772378817
1788 -0.04269618969410658 -90.81035860665139 -0.042223975621163846 -90.84880121350287
1789 -0.0427536703646183 -90.85311227701601 -0.040935895033180715 -90.88973710853605
1790 -0.04293022882193327 -90.89604250583794 -0.04459985941648483 -90.93433696795253
1791 -0.04270379226654768 -90.93874629810449 -0.042933547869324684 -90.97727051582186
1792 -0.04273061994463205 -90.98147691804913 -0.04318197220563889 -91.0204524880275
1793 -0.042669167183339594 -91.02414608523246 -0.04344371855258942 -91.0638962065801
1794 -0.04269284103065729 -91.06683892626312 -0.04213139731436968 -91.10602760389446
1795 -0.04272809214890003 -91.10956701841202 -0.04229613933712244 -91.14832374323159
1796 -0.042673945985734464 -91.15224096439776 -0.04312071390450001 -91.19144445713609
1797 -0.04267324823886156 -91.19491421263662 -0.04353845864534378 -91.23498291578143
1798 -0.042637573927640914 -91.23755178656425 -0.04355367086827755 -91.27853658664971
1799 -0.042578506469726565 -91.28013029303398 -0.04223274234682321 -91.32076932899653
1800 -0.042620283737778666 -91.32275057677175 -0.042328987084329125 -91.36309831608087
1801 -0.04261950012296438 -91.36537007689472 -0.04324925132095814 -91.40634756740182
1802 -0.04263379368931055 -91.40800387058403 -0.04201687294989824 -91.44836444035172
1803 -0.04263989701867103 -91.4506437676027 -0.043920993246138094 -91.49228543359786
1804 -0.042717280052602294 -91.4933610476553 -0.04508841969072819 -91.53737385328859
1805 -0.04250432532280683 -91.53586537297811 -0.041441092267632484 -91.57881494555622
1806 -0.0425320727750659 -91.57839744575317 -0.04151736795902252 -91.62033231351523
1807 -0.04256649389863014 -91.6209639396518 -0.04183250945061445 -91.66216482296585
1808 -0.04258296899497509 -91.66354690864678 -0.04234246890991926 -91.70450729187577
1809 -0.042637625522911546 -91.7061845341697 -0.04416227173060179 -91.74866956360637
1810 -0.04256217647343874 -91.74874671064313 -0.042963516898453236 -91.79163308050482
1811 -0.04253702908754349 -91.79128373973067 -0.043411203846335414 -91.83504428435116
1812 -0.04253525882959366 -91.83381899856026 -0.04312599115073681 -91.87817027550189
1813 -0.042487962171435356 -91.8763069607317 -0.043005220219492914 -91.92117549572139
1814 -0.04257456697523594 -91.91888152770693 -0.041720745339989665 -91.96289624106137
1815 -0.04262358024716377 -91.9615051079541 -0.04401332400739193 -92.00690956506877
1816 -0.04247651007026434 -92.00398161802435 -0.0419180829077959 -92.04882764797657
1817 -0.04245709292590618 -92.04643871095026 -0.038785801641643046 -92.0876134496182
1818 -0.04264458976686001 -92.08908330071712 -0.0423855097964406 -92.12999895941465
1819 -0.042733770236372946 -92.13181707095349 -0.04297139644622803 -92.17297035586088
1820 -0.04271677304059267 -92.17453384399408 -0.04418129809200764 -92.2171516539529
1821 -0.04261658918112517 -92.2171504331752 -0.04208308458328247 -92.25923473853618
1822 -0.042654803954064846 -92.25980523712927 -0.042504271306097505 -92.30173900984228
1823 -0.04268355742096901 -92.30248879455024 -0.04280200134962797 -92.34454101119191
1824 -0.042638021893799304 -92.34512681644404 -0.042390986904501916 -92.38693199809641
1825 -0.04268149808049202 -92.38780831452453 -0.04217750560492277 -92.42910950370134
1826 -0.04270218294113874 -92.43051049746568 -0.04423793125897646 -92.47334743496032
1827 -0.04273450151085854 -92.47324499897654 -0.0404868496581912 -92.51383428461851
1828 -0.04275523032993078 -92.51600022930647 -0.04161472711712122 -92.55544901173563
1829 -0.04283586498349905 -92.55883609428997 -0.04106124043464661 -92.59651025217028
1830 -0.0427681339904666 -92.60160422828044 -0.04116054028272629 -92.63767079245301
1831 -0.04292209725826979 -92.6445263255387 -0.04270376246422529 -92.68037455491724
1832 -0.04295343961566687 -92.68747976515438 -0.04290682543069124 -92.72328138034793
1833 -0.04289323557168245 -92.73037300072606 -0.04272208921611309 -92.76600346956404
1834 -0.04297916572540998 -92.77335216645147 -0.04188643768429756 -92.80788990724834
1835 -0.04292901549488306 -92.81628118194635 -0.04275521468371153 -92.85064512193205
1836 -0.04303461443632841 -92.85931579638267 -0.04136451538652182 -92.89200963731857
1837 -0.043008674308657645 -92.90232447069133 -0.04409350678324699 -92.9361031441018
1838 -0.042933644354343416 -92.94525811504568 -0.04387221336364746 -92.97997535746545
1839 -0.04289848245680332 -92.98815659750248 -0.04267807770520449 -93.02265343517065
1840 -0.04288645423948765 -93.03104305174197 -0.041964242979884145 -93.06461767815054
1841 -0.042917382158339026 -93.07396043390031 -0.04315304942429066 -93.10777072757483
1842 -0.042959213443100455 -93.11691964734341 -0.042619528248906136 -93.15039025582374
1843 -0.04290146008133888 -93.15982110742475 -0.04471008889377117 -93.1951003447175
1844 -0.04289572704583407 -93.20271683447058 -0.0457610085606575 -93.24086135327816
1845 -0.042710278555750845 -93.24542711302632 -0.040872097760438916 -93.2817334510386
1846 -0.04296227265149355 -93.28838938567782 -0.04351554978638887 -93.325249000825
1847 -0.0427108533680439 -93.33110023904587 -0.04266703184694052 -93.36791603267194
1848 -0.04270992167294026 -93.3738101607188 -0.04305165093392134 -93.41096768360586
1849 -0.04268323872238398 -93.4164933994412 -0.04196645375341177 -93.45293413735928
1850 -0.042714094184339045 -93.45920749362553 -0.043828502483665946 -93.49676263984294
1851 -0.042694334499537946 -93.50190182812507 -0.04173827935010195 -93.53850091919304
1852 -0.042716532573103906 -93.54461836069818 -0.042652147635817525 -93.58115306682886
1853 -0.04268247056752443 -93.58730083126571 -0.04305421113967896 -93.62420727796854
1854 -0.04272774383425713 -93.63002857509997 -0.04206013232469559 -93.66626741029323
1855 -0.04272340852767229 -93.67275198362765 -0.042142233438789846 -93.70840964373203
1856 -0.04274577330797911 -93.71549775693563 -0.04243053235113621 -93.75084017608316
1857 -0.042762620560824874 -93.75826037749646 -0.04221190400421619 -93.79305208008738
1858 -0.04278001245111227 -93.80104038994757 -0.04300281275063753 -93.83605489283802
1859 -0.0428004851564765 -93.84384087510405 -0.0446058489382267 -93.88066074177625
1860 -0.04268116932362318 -93.88652204442768 -0.04196950346231461 -93.92263024523857
1861 -0.04274319242686033 -93.92926523685453 -0.04126424044370651 -93.96389448568227
1862 -0.04277984406799078 -93.97204508092253 -0.04372295346111059 -94.00761743914339
1863 -0.042749049887061116 -94.01479413080959 -0.04305069632828236 -94.05066813547167
1864 -0.0427644319832325 -94.05755856279282 -0.04199383947998285 -94.09266197495165
1865 -0.04275813512504101 -94.10031669791786 -0.042428276129066946 -94.13509025108073
1866 -0.04281181674450636 -94.14312851466237 -0.043384207598865035 -94.17847445867959
1867 -0.04276631083339453 -94.18589482549577 -0.04399022608995438 -94.22246468476955
1868 -0.04265477210283279 -94.2285495975986 -0.04013528525829315 -94.26259997002784
1869 -0.04282317291945219 -94.27137277051806 -0.04229153580963611 -94.30489150583747
1870 -0.04284816514700651 -94.31422093566506 -0.040312076732516286 -94.34520358257
1871 -0.042929356545209886 -94.35715029221028 -0.04149706028401852 -94.38670064285401
1872 -0.04300107900053263 -94.40015137121081 -0.04229455068707466 -94.42899519354108
1873 -0.04302316065877676 -94.44317453186959 -0.041893371008336545 -94.47088856454943
1874 -0.04301325213164091 -94.48618778400123 -0.0421013792976737 -94.5129899438471
1875 -0.04303179495036602 -94.5292195789516 -0.04204302858561278 -94.55503297243271
1876 -0.04310217723250389 -94.5723217561841 -0.04253638107329607 -94.597569353506
1877 -0.04300542548298836 -94.61532718166708 -0.04471316523849964 -94.64228251874451
1878 -0.043059277534484866 -94.65838645920157 -0.0434595488011837 -94.68574206754569
1879 -0.043022811971604825 -94.70140927117318 -0.04231097511947155 -94.72805304266517
1880 -0.043039475195109846 -94.74444874636829 -0.042318477854132654 -94.7703715205193
1881 -0.04301158506423235 -94.78746033143253 -0.0442152826115489 -94.81458680313085
1882 -0.04298698380589485 -94.83044731523842 -0.04243668708950281 -94.85702349022036
1883 -0.04295146409422159 -94.87339877933263 -0.04350527636706829 -94.90052876658743
1884 -0.04290899857878685 -94.91630777791141 -0.0444429786875844 -94.94497174527501
1885 -0.04289611093699932 -94.9592038888484 -0.04231030456721783 -94.98728204984224
1886 -0.04288555327802897 -95.00208944212643 -0.043899019807577135 -95.03118106964982
1887 -0.042771571688354014 -95.04486101381478 -0.04192968271672726 -95.07311075236655
1888 -0.042772220075130464 -95.08763323388992 -0.04211906827986241 -95.1152298206464
1889 -0.04301566295325756 -95.13064889684317 -0.043670805916190145 -95.1589006265626
1890 -0.04281920902431011 -95.17346810586749 -0.043532786332070826 -95.20243341289466
1891 -0.04276369232684374 -95.21623179819433 -0.04266288205981254 -95.24509629495448
1892 -0.04279178623110056 -95.25902358442544 -0.04376676417887211 -95.28886305913335
1893 -0.04278736151754856 -95.30181094594299 -0.043428989499807356 -95.33229204863315
1894 -0.04273345470428467 -95.34454440064728 -0.04098670240491629 -95.37327875103807
1895 -0.04280995670706034 -95.38735435735434 -0.04251680336892605 -95.415795554407
1896 -0.042813526652753356 -95.43016788400709 -0.042778138816356656 -95.45857369322336
1897 -0.042816858179867266 -95.47298474218695 -0.04213499408215284 -95.5007086873055
1898 -0.04281474407762289 -95.51579948626457 -0.04266112297773361 -95.54336981028324
1899 -0.042760386131703854 -95.55855987239627 -0.0442539781332016 -95.58762378841644
1900 -0.04274934437125921 -95.60130921676753 -0.04438746124505997 -95.6320112496615
1901 -0.04264088477939367 -95.64395010154692 -0.04177947230637073 -95.67379072196788
1902 -0.04271319918334484 -95.68666330073026 -0.0425223920494318 -95.71631311401731
1903 -0.04269896484911442 -95.72936226557937 -0.04325982425361872 -95.75957293827094
1904 -0.04272567555308342 -95.77208794113245 -0.04310011975467205 -95.8026730580256
1905 -0.04265674240887165 -95.81474468354132 -0.042261534556746486 -95.84493459258235
1906 -0.042675130814313886 -95.85741981435564 -0.04306028913706541 -95.88799488171941
1907 -0.042726832814514636 -95.90014664717015 -0.042435627244412896 -95.93043050896382
1908 -0.04267409723252058 -95.94282074440267 -0.044128332659602164 -95.97455884162342
1909 -0.042668390832841394 -95.98548913523551 -0.04364975709468126 -96.0182085987181
1910 -0.04261600635945797 -96.02810514159496 -0.04307262748479843 -96.06128122620291
1911 -0.0425760243088007 -96.07068116590376 -0.04473466705530882 -96.10601589325822
1912 -0.042583611235022543 -96.11326477713878 -0.04016470033675432 -96.14618059359498
1913 -0.04262019302695989 -96.15588497016574 -0.042344359867274764 -96.18852495346225
1914 -0.042616216279566285 -96.19850118644531 -0.042995916679501534 -96.23152087014175
1915 -0.04257545806467533 -96.24107664450999 -0.04375429209321737 -96.27527516223496
1916 -0.042471866309642795 -96.28354851081963 -0.040908380225300786 -96.31618354246027
1917 -0.042696588486433026 -96.32624509930606 -0.04077087752521038 -96.35695441998547
1918 -0.04266508724540472 -96.36891018655147 -0.04266888033598661 -96.39962330032145
1919 -0.04268721267580986 -96.41159739922729 -0.041293200105428696 -96.44091650042688
1920 -0.04285623636096716 -96.45445363558825 -0.043276958540081976 -96.48419345896696
1921 -0.042754243686795236 -96.49720787927505 -0.043895105645060536 -96.52808856461202
1922 -0.0427081972360611 -96.53991607651112 -0.04402733631432056 -96.57211590092633
1923 -0.04264270812273026 -96.58255878463385 -0.042576922290027144 -96.61469282321636
1924 -0.04271683152765036 -96.6252756161615 -0.0409601079300046 -96.65565293114636
1925 -0.04279940873384476 -96.66807502489534 -0.042080364748835565 -96.6977332958952
1926 -0.042795064859092236 -96.71087008975444 -0.04059374649077654 -96.73832704238598
1927 -0.04290002025663853 -96.75377011001108 -0.04244235344231129 -96.78076939582829
1928 -0.04279814325273037 -96.7965682532638 -0.0412942448630929 -96.82206364069138
1929 -0.04291083384305239 -96.83947908710685 -0.043538241647183895 -96.86560188233857
1930 -0.04279585294425488 -96.8822749400511 -0.043226247653365135 -96.90882812999193
1931 -0.04286394976079464 -96.9251388898119 -0.04117985311895609 -96.9500079831109
1932 -0.04282538089901209 -96.96796427071092 -0.0418621838092804 -96.99187016692018
1933 -0.04291325975209474 -97.01087753046302 -0.04256397634744644 -97.03443414326763
1934 -0.042973401583731176 -97.05385093204676 -0.0440664978697896 -97.07850064113742
1935 -0.042935680411756036 -97.09678661245852 -0.043844232335686684 -97.12234487347311
1936 -0.04295779410749674 -97.13974440656601 -0.04361951109021902 -97.16596438456332
1937 -0.04299390073865652 -97.18273830730466 -0.040962965041399 -97.20692734960473
1938 -0.04297724068164825 -97.22571554798631 -0.04201339054852724 -97.24894074015326
1939 -0.04295177161693573 -97.26866731960325 -0.04195239208638668 -97.29089313223965
1940 -0.04294684063643217 -97.31161416023969 -0.04250673521310091 -97.33339986745274
1941 -0.04299034979194403 -97.35460451003163 -0.04239377081394195 -97.37579363826669
1942 -0.042990070581436154 -97.39759458061307 -0.04428212996572256 -97.42007576823241
1943 -0.043046136200428006 -97.4406407168135 -0.04296151604503393 -97.46303728427745
1944 -0.04290586356073618 -97.48354658037424 -0.04321420732885599 -97.5062514916063
1945 -0.04298212882131338 -97.52652870919555 -0.04496713429689407 -97.5512186259032
1946 -0.04272373598068953 -97.56925244517623 -0.04396789278835058 -97.59518651869155
1947 -0.04273784793913364 -97.61199029311537 -0.04534527044743299 -97.64053178913898
1948 -0.04270556811243296 -97.65469586122781 -0.04549655076116323 -97.68602833990013
1949 -0.0425622632727027 -97.69725812450051 -0.04172320459038019 -97.72775154449052
1950 -0.042580289952456954 -97.73983841445296 -0.04289063531905413 -97.77064217980957
1951 -0.0425802793353796 -97.78241869378834 -0.042629791609942916 -97.81327197141951
1952 -0.042482339590787885 -97.82490103337913 -0.04032562077045441 -97.85359759218997
1953 -0.04270107056945562 -97.86760210394858 -0.042372829653322695 -97.89597042184329
1954 -0.04273268450051546 -97.9103347884491 -0.045346403308212754 -97.9413168251515
1955 -0.04252783861011267 -97.95286262705922 -0.0426995487883687 -97.98401637393987
1956 -0.04251865055412054 -97.99538127761333 -0.04191762078553438 -98.0259339947254
1957 -0.042567390203475955 -98.0379486678168 -0.04489063397049904 -98.0708246286959
1958 -0.04246679749339819 -98.08041546531021 -0.043588952720165254 -98.11441358141607
1959 -0.04244089666754007 -98.12285636197775 -0.03948058374226093 -98.15389416515833
1960 -0.042517993971705435 -98.16537435594945 -0.04359274636954069 -98.19748691152788
1961 -0.04252740666270256 -98.20790176261215 -0.04155153539031744 -98.23903844691819
1962 -0.042608245834708215 -98.25051000844687 -0.04269367940723896 -98.28173212632542
1963 -0.04253578782081604 -98.29304579626768 -0.04170351736247539 -98.3234356436879
1964 -0.04263688959181309 -98.3356826858595 -0.043034727685153484 -98.36647037137305
1965 -0.04270622916519642 -98.37838891502469 -0.040194508247077466 -98.40666487962014
1966 -0.042789619974792005 -98.42117853499948 -0.043955498933792116 -98.45062037855394
1967 -0.042553684674203396 -98.46373221967369 -0.04062937833368778 -98.49124975688763
1968 -0.04272088892757893 -98.50645310860126 -0.043046610243618486 -98.53429636713125
1969 -0.042691538110375404 -98.54914464671164 -0.0425551787018776 -98.57685154583312
1970 -0.042795184254646304 -98.59193983096628 -0.041604813933372495 -98.6184563597665
1971 -0.04272294342517853 -98.63466277439146 -0.041910460032522676 -98.66036681979902
1972 -0.042709090374410154 -98.67737186476587 -0.042303198389708994 -98.70267001818873
1973 -0.0426869910210371 -98.72005885578692 -0.03781388774514198 -98.74048390593387
1974 -0.0432226138189435 -98.76328146960586 -0.04349605310708284 -98.78397995904095
1975 -0.04302367214113474 -98.80630514174699 -0.043958423845469954 -98.82793838288642
1976 -0.0429315872490406 -98.84923672899603 -0.04216377045959234 -98.87010215334601
1977 -0.04290214255452156 -98.89213887155056 -0.0435524070635438 -98.91365456040955
1978 -0.042898568138480184 -98.93503743968904 -0.04162818118929863 -98.95528274159885
1979 -0.04292951989918947 -98.97796695958823 -0.04396838638931513 -98.99925112798816
1980 -0.04285955224186182 -99.0208265118301 -0.043352808058261874 -99.04260393604642
1981 -0.04287352133542299 -99.06370003316552 -0.04322058744728565 -99.0858245234937
1982 -0.04284360036253929 -99.10654363352806 -0.043209316208958626 -99.12903383970266
1983 -0.04284481480717659 -99.14938844833524 -0.04273787084966898 -99.17177171055232
1984 -0.04282886255532503 -99.19221731089057 -0.04186968021094799 -99.21364139076327
1985 -0.042836714535951614 -99.23505402542652 -0.04131586030125618 -99.25495725106452
1986 -0.042931179888546465 -99.27798520531506 -0.0433644063770771 -99.2983216574416
1987 -0.0429026871919632 -99.32088789250703 -0.04226500764489174 -99.34058666508649
1988 -0.042889791540801525 -99.36377768404783 -0.0419079702347517 -99.38249463532124
1989 -0.04295710436999798 -99.40673478841784 -0.042088239826261996 -99.4245828751475
1990 -0.04295132365077734 -99.44968611206862 -0.04156365934759378 -99.46614653449508
1991 -0.04304679539054632 -99.49273290745917 -0.04325994737446308 -99.50940648186955
1992 -0.04299967270344496 -99.53573258016262 -0.04083144161850214 -99.55023792348806
1993 -0.04301140066236257 -99.57874398082498 -0.04132717810571194 -99.59156510159377
1994 -0.04319296982139349 -99.62193695064637 -0.038626724295318125 -99.63019182588909
1995 -0.04327014368027449 -99.66520709432665 -0.04358888939023018 -99.67378071527932
1996 -0.04324284940958023 -99.70844994373623 -0.042946982011198995 -99.71672769729052
1997 -0.04324427507817745 -99.75169421881441 -0.04280756264925003 -99.75953525993977
1998 -0.04324463251978159 -99.7949388513342 -0.04314037896692753 -99.80267563890669
1999 -0.043225483037531376 -99.83816433437173 -0.04234286155551672 -99.8450185004622
2000 -0.043252916634082796 -99.88141725100581 -0.04376092776656151 -99.88877942822876
