# Supplementary material for: Learning nonequilibrium statistical mechanics and dynamical phase transitions
Source: Nat Commun. 2024 Feb 6;15:1117. doi: 10.1038/s41467-024-45172-8 (PMC10847122; doi:10.1038/s41467-024-45172-8)
Supplement: Supplementary file 4 — Supplementary Data 1 [file 41467_2024_45172_MOESM4_ESM.zip › DPT-main/PlotTemplate/plot_KL_divergence/out/finite_time/SE/L5_D2W32K5_E100BS1k/logs-0.30/log.txt]

1 -0.23186699971556662 -0.23186699971556662 -0.23188765570521355 -0.23188765570521355
2 -0.22923495918512343 -0.46110195890069006 -0.22927315831184386 -0.46116081401705744
3 -0.2267070569097996 -0.6878090158104897 -0.22670216038823127 -0.6878629744052887
4 -0.22427136972546577 -0.9120803855359555 -0.22431692406535148 -0.9121798984706402
5 -0.22193240448832513 -1.1340127900242807 -0.22186909019947051 -1.1340489886701106
6 -0.21972223073244096 -1.3537350207567216 -0.21963759362697602 -1.3536865822970867
7 -0.21754122003912926 -1.571276240795851 -0.2174904577434063 -1.571177040040493
8 -0.21541911810636521 -1.786695358902216 -0.21535352990031242 -1.7865305699408054
9 -0.2133897177875042 -2.0000850766897202 -0.21334370374679565 -1.999874273687601
10 -0.21141751185059549 -2.211502588540316 -0.2114514485001564 -2.211325722187757
11 -0.20945747792720795 -2.420960066467524 -0.20950462967157363 -2.4208303518593306
12 -0.20754826441407204 -2.628508330881596 -0.20753242522478105 -2.628362777084112
13 -0.2057141251862049 -2.834222456067801 -0.2058570921421051 -2.834219869226217
14 -0.20389056578278542 -3.0381130218505863 -0.20378684103488923 -3.038006710261106
15 -0.20210715755820274 -3.240220179408789 -0.20223160833120346 -3.2402383185923096
16 -0.20035278275609017 -3.4405729621648793 -0.2003326967358589 -3.4405710153281683
17 -0.19864692389965058 -3.63921988606453 -0.19847452268004417 -3.6390455380082125
18 -0.1969893217086792 -3.836209207773209 -0.19705315604805945 -3.836098694056272
19 -0.19533095210790635 -4.031540159881115 -0.19561926871538163 -4.031717962771653
20 -0.19366868287324907 -4.225208842754364 -0.1935536704957485 -4.225271633267401
21 -0.19205031916499138 -4.417259161919356 -0.19221940338611604 -4.417491036653518
22 -0.19048397094011307 -4.6077431328594685 -0.19038935452699662 -4.607880391180514
23 -0.18892182111740113 -4.79666495397687 -0.18873048424720765 -4.796610875427722
24 -0.18739014640450477 -4.984055100381375 -0.1871104508638382 -4.98372132629156
25 -0.18585270419716834 -5.169907804578544 -0.18602243438363075 -5.169743760675191
26 -0.18436868339776993 -5.354276487976313 -0.18429094627499581 -5.354034706950187
27 -0.18284397721290588 -5.537120465189219 -0.18260353654623032 -5.536638243496417
28 -0.18136948123574256 -5.718489946424962 -0.18138688504695893 -5.718025128543376
29 -0.17991336509585382 -5.898403311520816 -0.18015676289796828 -5.898181891441344
30 -0.17843336760997772 -6.076836679130794 -0.17837148606777192 -6.076553377509116
31 -0.1769902862608433 -6.253826965391638 -0.17653624713420868 -6.253089624643325
32 -0.1755698449909687 -6.429396810382607 -0.17582625895738602 -6.428915883600711
33 -0.17412711754441262 -6.60352392792702 -0.17413960099220277 -6.603055484592914
34 -0.1727163761854172 -6.776240304112437 -0.17313498705625535 -6.776190471649169
35 -0.17127183824777603 -6.947512142360213 -0.17109817564487456 -6.947288647294044
36 -0.16992068886756898 -7.117432831227782 -0.17002302929759025 -7.117311676591634
37 -0.16848580688238143 -7.2859186381101635 -0.1676083631813526 -7.284920039772987
38 -0.16715722307562828 -7.453075861185792 -0.16738752350211145 -7.452307563275099
39 -0.16579569056630133 -7.618871551752093 -0.16591593846678734 -7.618223501741886
40 -0.1643783889710903 -7.783249940723183 -0.1638921618461609 -7.782115663588047
41 -0.16303942278027533 -7.946289363503459 -0.16342220976948738 -7.945537873357535
42 -0.16168836429715155 -8.10797772780061 -0.16202302947640418 -8.107560902833939
43 -0.1603132203221321 -8.268290948122743 -0.16030919402837754 -8.267870096862316
44 -0.15894680768251418 -8.427237755805258 -0.15934842675924302 -8.427218523621558
45 -0.15762507170438766 -8.584862827509646 -0.1575400561094284 -8.584758579730988
46 -0.15624983757734298 -8.74111266508699 -0.1564576081931591 -8.741216187924147
47 -0.15493454933166503 -8.896047214418655 -0.15622349232435226 -8.8974396802485
48 -0.15356319397687912 -9.049610408395534 -0.15399489775300026 -9.0514345780015
49 -0.15222614333033563 -9.201836551725869 -0.15240172296762466 -9.203836300969124
50 -0.15089130103588105 -9.352727852761749 -0.15087964311242102 -9.354715944081546
51 -0.1496004916727543 -9.502328344434503 -0.14961690604686737 -9.504332850128414
52 -0.14828022047877312 -9.650608564913275 -0.14917769879102707 -9.65351054891944
53 -0.1469565749168396 -9.797565139830114 -0.1466588132083416 -9.800169362127782
54 -0.14562258198857309 -9.943187721818687 -0.14554298371076585 -9.945712345838547
55 -0.1443468563258648 -10.08753457814455 -0.14375726953148843 -10.089469615370035
56 -0.14308712705969812 -10.230621705204248 -0.14358211755752565 -10.23305173292756
57 -0.14176566153764725 -10.372387366741895 -0.1423717223107815 -10.37542345523834
58 -0.14045827984809875 -10.512845646589994 -0.1401640348136425 -10.515587490051983
59 -0.13919759467244147 -10.652043241262437 -0.13893971517682074 -10.654527205228804
60 -0.13795089572668076 -10.789994136989117 -0.1365295484662056 -10.79105675369501
61 -0.13667867854237556 -10.926672815531493 -0.1366472378373146 -10.927703991532324
62 -0.13544626906514168 -11.062119084596635 -0.13579540103673934 -11.063499392569064
63 -0.1341818615794182 -11.196300946176052 -0.13365117684006692 -11.19715056940913
64 -0.13293153494596482 -11.329232481122016 -0.13321513012051583 -11.330365699529645
65 -0.13163586109876632 -11.460868342220783 -0.131875179708004 -11.46224087923765
66 -0.13036375492811203 -11.591232097148895 -0.13027557283639907 -11.59251645207405
67 -0.12918727621436119 -11.720419373363256 -0.12958113551139833 -11.722097587585447
68 -0.12793306410312652 -11.848352437466383 -0.12767516523599626 -11.849772752821442
69 -0.12669843956828117 -11.975050877034665 -0.1249899685382843 -11.974762721359726
70 -0.12550750076770784 -12.100558377802372 -0.1248375043272972 -12.099600225687023
71 -0.12430260330438614 -12.224860981106758 -0.12524278163909913 -12.224843007326122
72 -0.12309922575950623 -12.347960206866265 -0.12217564769089222 -12.347018655017013
73 -0.12190609611570835 -12.469866302981973 -0.12175602316856385 -12.468774678185577
74 -0.12070299573242664 -12.5905692987144 -0.12129597030580044 -12.590070648491377
75 -0.11949708350002766 -12.710066382214427 -0.11875088326632977 -12.708821531757707
76 -0.1183631032705307 -12.828429485484957 -0.1180437073111534 -12.82686523906886
77 -0.11722654066979885 -12.945656026154756 -0.11807388253509998 -12.94493912160396
78 -0.11601074561476707 -13.061666771769524 -0.11682876124978066 -13.061767882853742
79 -0.11484790779650211 -13.176514679566026 -0.11651686392724514 -13.178284746780987
80 -0.11366099305450916 -13.290175672620535 -0.11350834481418133 -13.291793091595169
81 -0.11253883913159371 -13.402714511752128 -0.11350074373185634 -13.405293835327026
82 -0.11141671612858772 -13.514131227880716 -0.11167114488780498 -13.51696498021483
83 -0.11031488701701164 -13.624446114897728 -0.10993190668523312 -13.626896886900063
84 -0.10914792977273464 -13.733594044670463 -0.10804227888584136 -13.734939165785905
85 -0.1080943264067173 -13.841688371077181 -0.10819412842392921 -13.843133294209833
86 -0.10705837905406952 -13.948746750131251 -0.1071102511137724 -13.950243545323605
87 -0.10597964562475681 -14.054726395756008 -0.10611997693777084 -14.056363522261377
88 -0.10489206314086914 -14.159618458896878 -0.10779133439064026 -14.164154856652017
89 -0.10377965457737445 -14.263398113474253 -0.10368554964661598 -14.267840406298633
90 -0.10274219140410423 -14.366140304878357 -0.10191662088036538 -14.369757027178998
91 -0.1017806090414524 -14.467920913919809 -0.10185046270489692 -14.471607489883896
92 -0.10073746852576733 -14.568658382445577 -0.10090357214212417 -14.57251106202602
93 -0.09975658468902111 -14.668414967134598 -0.1001906555145979 -14.672701717540619
94 -0.09882507137954236 -14.76724003851414 -0.09930585473775863 -14.772007572278378
95 -0.09781591407954693 -14.865055952593687 -0.09923033565282821 -14.871237907931206
96 -0.09677806794643402 -14.961834020540122 -0.09615933634340763 -14.967397244274615
97 -0.09586337767541409 -15.057697398215536 -0.09532007426023484 -15.06271731853485
98 -0.09491366781294346 -15.152611066028479 -0.09408781193196773 -15.156805130466816
99 -0.09402096606791019 -15.24663203209639 -0.09432028084993363 -15.25112541131675
100 -0.0931381892412901 -15.33977022133768 -0.09261481463909149 -15.343740225955841
101 -0.09226082600653171 -15.432031047344212 -0.09070127941668034 -15.434441505372522
102 -0.09140657223761081 -15.523437619581824 -0.09271796643733979 -15.527159471809862
103 -0.09052360281348229 -15.613961222395305 -0.09000185877084732 -15.617161330580709
104 -0.0896769605576992 -15.703638182953005 -0.09062561020255089 -15.70778694078326
105 -0.08884067684412003 -15.792478859797125 -0.08725524172186852 -15.795042182505128
106 -0.08803338892757892 -15.880512248724704 -0.08789187334477902 -15.882934055849907
107 -0.08719739839434623 -15.967709647119051 -0.08599946014583111 -15.968933515995738
108 -0.08645431585609913 -16.05416396297515 -0.08623118698596954 -16.055164702981706
109 -0.08563646003603935 -16.139800423011188 -0.08542151525616645 -16.14058621823787
110 -0.08485548123717308 -16.224655904248362 -0.08449264541268349 -16.225078863650555
111 -0.08414201326668262 -16.308797917515044 -0.08306051678955555 -16.30813938044011
112 -0.08335102014243603 -16.39214893765748 -0.0837992262095213 -16.39193860664963
113 -0.08262185528874397 -16.474770792946224 -0.08156145215034485 -16.473500058799978
114 -0.0819301538169384 -16.55670094676316 -0.08395550884306431 -16.557455567643043
115 -0.08116410411894322 -16.637865050882105 -0.08048027195036411 -16.637935839593407
116 -0.08046258948743343 -16.718327640369537 -0.0802703347057104 -16.718206174299116
117 -0.0797693308442831 -16.79809697121382 -0.07948399297893047 -16.797690167278045
118 -0.0791131816804409 -16.87721015289426 -0.078588243201375 -16.87627841047942
119 -0.07850435376167297 -16.955714506655934 -0.0797256201505661 -16.956004030629984
120 -0.07781492099165917 -17.033529427647593 -0.07733139917254447 -17.033335429802527
121 -0.07711345739662648 -17.11064288504422 -0.07781343795359134 -17.111148867756118
122 -0.07648270428180695 -17.18712558932603 -0.07523218616843223 -17.18638105392455
123 -0.07593792602419853 -17.26306351535023 -0.0758478544652462 -17.262228908389794
124 -0.07533330582082272 -17.338396821171052 -0.0750821813941002 -17.337311089783896
125 -0.07476811893284321 -17.413164940103897 -0.07650344967842101 -17.413814539462315
126 -0.07409656792879105 -17.487261508032688 -0.074219511449337 -17.48803405091165
127 -0.07357888370752334 -17.56084039174021 -0.07187032252550125 -17.559904373437153
128 -0.07303224578499794 -17.633872637525208 -0.07437414973974228 -17.634278523176896
129 -0.07247401252388955 -17.7063466500491 -0.07118957750499248 -17.705468100681887
130 -0.07196591533720494 -17.778312565386305 -0.07291829846799373 -17.77838639914988
131 -0.07144028879702091 -17.849752854183325 -0.06745373085141182 -17.845840130001292
132 -0.07097309716045856 -17.920725951343783 -0.0707626223564148 -17.916602752357708
133 -0.07043238133192062 -17.991158332675703 -0.0704931702464819 -17.98709592260419
134 -0.07008843831717967 -18.06124677099288 -0.06919046379625797 -18.056286386400448
135 -0.06956488974392414 -18.130811660736804 -0.06970668137073517 -18.125993067771184
136 -0.06903342604637146 -18.199845086783174 -0.06883081309497356 -18.194823880866156
137 -0.06864968985319138 -18.268494776636366 -0.06662860624492169 -18.26145248711108
138 -0.068196726962924 -18.33669150359929 -0.06691719740629196 -18.32836968451737
139 -0.06774818897247314 -18.404439692571763 -0.07015601061284542 -18.398525695130214
140 -0.06728259213268757 -18.47172228470445 -0.06991208754479886 -18.468437782675014
141 -0.06681391447782517 -18.53853619918228 -0.06688186153769493 -18.53531964421271
142 -0.06641958355903625 -18.604955782741314 -0.06337563246488571 -18.598695276677596
143 -0.06603652872145176 -18.670992311462765 -0.06079458873718977 -18.659489865414784
144 -0.06577285304665566 -18.73676516450942 -0.06558039262890816 -18.725070258043694
145 -0.06542094759643077 -18.80218611210585 -0.06612464785575867 -18.791194905899452
146 -0.0650175515562296 -18.86720366366208 -0.06481707841157913 -18.85601198431103
147 -0.06454365476965904 -18.93174731843174 -0.06521724984049797 -18.92122923415153
148 -0.06406494006514549 -18.995812258496883 -0.06519257873296738 -18.986421812884497
149 -0.06377285681664943 -19.05958511531353 -0.06452735364437104 -19.05094916652887
150 -0.06341546364128589 -19.123000578954816 -0.06475275605916977 -19.11570192258804
151 -0.06301577240228654 -19.186016351357104 -0.06195960137993097 -19.177661523967974
152 -0.06269864570349455 -19.2487149970606 -0.06334418691694736 -19.24100571088492
153 -0.062322883121669295 -19.31103788018227 -0.06403231434524059 -19.30503802523016
154 -0.061986077763140204 -19.37302395794541 -0.061837783083319664 -19.36687580831348
155 -0.06160799153149128 -19.434631949476902 -0.06011617872864008 -19.426991987042122
156 -0.061355060711503026 -19.495987010188404 -0.061567306891083716 -19.488559293933207
157 -0.06097381971776485 -19.55696082990617 -0.06045150812715292 -19.54901080206036
158 -0.06072300858795643 -19.617683838494127 -0.06308956146240234 -19.61210036352276
159 -0.06035276968032122 -19.678036608174448 -0.06030408963561058 -19.67240445315837
160 -0.06017665788531303 -19.738213266059763 -0.054622752219438554 -19.72702720537781
161 -0.059860198944807055 -19.79807346500457 -0.05746641792356968 -19.78449362330138
162 -0.0596223259344697 -19.85769579093904 -0.05495497863739729 -19.839448601938777
163 -0.05950764510780573 -19.917203436046847 -0.06774280965328217 -19.90719141159206
164 -0.058994966000318526 -19.976198402047167 -0.06212596818804741 -19.969317379780108
165 -0.05866468586027622 -20.034863087907443 -0.05854047387838364 -20.027857853658492
166 -0.05840630754828453 -20.093269395455728 -0.05865781120955944 -20.086515664868053
167 -0.05814887043088675 -20.151418265886615 -0.05699170343577862 -20.14350736830383
168 -0.057882805913686754 -20.2093010718003 -0.056932061724364755 -20.200439430028194
169 -0.057678385823965075 -20.266979457624267 -0.05245702378451824 -20.252896453812713
170 -0.05754358321428299 -20.32452304083855 -0.0591802466660738 -20.312076700478787
171 -0.05727653298527002 -20.38179957382382 -0.051583201996982096 -20.36365990247577
172 -0.05709552392363548 -20.438895097747455 -0.05692172460258007 -20.420581627078352
173 -0.0568417027592659 -20.49573680050672 -0.05862751044332981 -20.479209137521682
174 -0.05666040722280741 -20.552397207729527 -0.06189661305397749 -20.54110575057566
175 -0.05632711593061686 -20.608724323660145 -0.05680867899209261 -20.59791442956775
176 -0.056114738993346694 -20.664839062653492 -0.06259363684803247 -20.660508066415783
177 -0.055778213404119016 -20.72061727605761 -0.054795350320637225 -20.715303416736422
178 -0.05563525669276714 -20.776252532750377 -0.056198637932538986 -20.77150205466896
179 -0.055397148616611956 -20.83164968136699 -0.049000770784914494 -20.820502825453875
180 -0.05523125529289245 -20.88688093665988 -0.05653046350926161 -20.877033288963137
181 -0.055054419301450254 -20.94193535596133 -0.05012369640171528 -20.927156985364853
182 -0.05496321227401495 -20.996898568235345 -0.054454968124628064 -20.98161195348948
183 -0.054824769124388696 -21.051723337359732 -0.06118908487260342 -21.042801038362082
184 -0.054328372702002525 -21.106051710061735 -0.05615497771650553 -21.09895601607859
185 -0.05417887717485428 -21.16023058723659 -0.05366324633359909 -21.152619262412188
186 -0.054044040478765966 -21.214274627715355 -0.05542304739356041 -21.208042309805748
187 -0.053874612972140315 -21.268149240687496 -0.05209492892026901 -21.260137238726017
188 -0.05366151388734579 -21.32181075457484 -0.05141998082399368 -21.31155721955001
189 -0.05346187818795443 -21.375272632762794 -0.05329365227371454 -21.364850871823727
190 -0.05330951977521181 -21.428582152538006 -0.05096367597579956 -21.415814547799528
191 -0.05324579682201147 -21.481827949360017 -0.05386250428855419 -21.46967705208808
192 -0.05309956390410662 -21.534927513264122 -0.04848445914685726 -21.518161511234936
193 -0.05306706894189119 -21.587994582206015 -0.05580146070569754 -21.573962971940635
194 -0.05288639571517706 -21.640880977921192 -0.05665077622979879 -21.630613748170433
195 -0.0526070898398757 -21.693488067761066 -0.05218874905258417 -21.682802497223015
196 -0.05244830455631018 -21.745936372317377 -0.04979425109922886 -21.732596748322244
197 -0.052344325557351114 -21.798280697874727 -0.050290117412805556 -21.78288686573505
198 -0.05227927472442388 -21.85055997259915 -0.05167581606656313 -21.834562681801614
199 -0.0520587345585227 -21.90261870715767 -0.05300638042390347 -21.887569062225516
200 -0.05200772602111101 -21.95462643317878 -0.04754632469266653 -21.935115386918184
201 -0.05188833735883236 -22.006514770537613 -0.05050698090344667 -21.98562236782163
202 -0.051775819063186644 -22.0582905896008 -0.049778370186686516 -22.035400738008317
203 -0.05167266223579645 -22.109963251836596 -0.049346139281988145 -22.084746877290304
204 -0.051474977470934394 -22.16143822930753 -0.05283335540443659 -22.13758023269474
205 -0.05132079254835844 -22.21275902185589 -0.04915602803230286 -22.186736260727045
206 -0.05122532956302166 -22.263984351418912 -0.05378645323216915 -22.240522713959216
207 -0.0510047908872366 -22.31498914230615 -0.05332126915454864 -22.293843983113764
208 -0.05095977354794741 -22.365948915854098 -0.05441954974085093 -22.348263532854613
209 -0.050663757510483264 -22.416612673364583 -0.05192217566072941 -22.40018570851534
210 -0.05053643621504307 -22.467149109579626 -0.04554828740656376 -22.445733995921906
211 -0.05051249843090773 -22.517661608010535 -0.048741106130182746 -22.49447510205209
212 -0.05037124902009964 -22.568032857030634 -0.04920746739953756 -22.543682569451626
213 -0.05032243952155113 -22.618355296552185 -0.054663711972534654 -22.59834628142416
214 -0.04998114537447691 -22.668336441926662 -0.054933765344321726 -22.653280046768483
215 -0.04985479488968849 -22.718191236816352 -0.04851897638291121 -22.701799023151395
216 -0.0497268745675683 -22.76791811138392 -0.04616017658263445 -22.74795919973403
217 -0.04958004802465439 -22.817498159408576 -0.04985929261893034 -22.79781849235296
218 -0.04961679633706808 -22.867114955745645 -0.04785982817411423 -22.845678320527075
219 -0.04956193380057812 -22.916676889546224 -0.051552971638739106 -22.897231292165813
220 -0.049254372343420984 -22.965931261889644 -0.05014890469610691 -22.94738019686192
221 -0.04921916536986828 -23.015150427259513 -0.05032174121588469 -22.997701938077807
222 -0.04903631843626499 -23.06418674569578 -0.04964162800461054 -23.047343566082418
223 -0.04887269586324692 -23.113059441559024 -0.048612313345074654 -23.095955879427493
224 -0.048924585618078706 -23.161984027177102 -0.050845154002308844 -23.146801033429803
225 -0.04873824119567871 -23.21072226837278 -0.04879743754863739 -23.19559847097844
226 -0.048634488321840766 -23.259356756694622 -0.050930015929043296 -23.246528486907483
227 -0.048459234088659285 -23.307815990783283 -0.04904972743242979 -23.295578214339912
228 -0.04844497349113226 -23.356260964274416 -0.04533397313207388 -23.340912187471986
229 -0.04838893916457891 -23.404649903438994 -0.04802067391574383 -23.38893286138773
230 -0.04826541803777218 -23.452915321476766 -0.04968886114656925 -23.4386217225343
231 -0.04841166101396084 -23.501326982490728 -0.041159766167402266 -23.479781488701704
232 -0.0481699388474226 -23.54949692133815 -0.040781126171350476 -23.520562614873054
233 -0.0483028257265687 -23.59779974706472 -0.04347505159676075 -23.564037666469815
234 -0.04838011637330055 -23.64617986343802 -0.04980491753667593 -23.61384258400649
235 -0.04827870614826679 -23.69445856958629 -0.05040144007652998 -23.664244024083022
236 -0.048073854111135 -23.742532423697423 -0.049449624679982665 -23.713693648763005
237 -0.047946130856871605 -23.790478554554294 -0.051055640913546085 -23.76474928967655
238 -0.04770699124783277 -23.838185545802126 -0.04846051521599293 -23.813209804892544
239 -0.04758885800838471 -23.88577440381051 -0.05031115766614676 -23.86352096255869
240 -0.04761368781328201 -23.933388091623794 -0.040668394044041635 -23.904189356602732
241 -0.04760599788278341 -23.980994089506577 -0.044349979422986505 -23.948539336025718
242 -0.047674032486975194 -24.02866812199355 -0.04723132587969303 -23.99577066190541
243 -0.047503452934324744 -24.076171574927876 -0.0456357903778553 -24.041406452283265
244 -0.04754207599908113 -24.12371365092696 -0.050073818489909175 -24.091480270773175
245 -0.0473623264580965 -24.171075977385055 -0.042075628973543645 -24.133555899746717
246 -0.04742471091449261 -24.218500688299546 -0.04350399728864431 -24.177059897035363
247 -0.047443272173404695 -24.26594396047295 -0.046964613161981104 -24.224024510197346
248 -0.04733198042958975 -24.31327594090254 -0.04371578693389892 -24.267740297131244
249 -0.04732279777526856 -24.36059873867781 -0.04942438900470734 -24.31716468613595
250 -0.047307256422936914 -24.407905995100744 -0.04466584511101246 -24.361830531246962
251 -0.04720361921936274 -24.455109614320108 -0.04970659520477057 -24.411537126451734
252 -0.04699668996036053 -24.502106304280467 -0.048697497509419915 -24.460234623961153
253 -0.046911113522946836 -24.549017417803412 -0.04985281564295292 -24.510087439604106
254 -0.04683267008513212 -24.595850087888543 -0.045285463146865365 -24.55537290275097
255 -0.04668428767472506 -24.64253437556327 -0.04928999487310648 -24.604662897624078
256 -0.046538160741329195 -24.689072536304597 -0.049148248694837096 -24.653811146318915
257 -0.04659662451595068 -24.735669160820546 -0.05056871641427278 -24.704379862733187
258 -0.046405966952443124 -24.782075127772988 -0.04729996863752604 -24.751679831370712
259 -0.04620919451117515 -24.828284322284162 -0.042850257456302644 -24.794530088827013
260 -0.04626576434820891 -24.87455008663237 -0.04439158197492361 -24.838921670801938
261 -0.046281084418296814 -24.92083117105067 -0.04563009403645992 -24.8845517648384
262 -0.046359231881797316 -24.967190402932466 -0.047396271303296086 -24.931948036141694
263 -0.04607361815869808 -25.013264021091164 -0.04396100733429194 -24.975909043475987
264 -0.046131821162998674 -25.059395842254162 -0.050622522458434106 -25.02653156593442
265 -0.04589691665023565 -25.105292758904397 -0.04402173217386007 -25.07055329810828
266 -0.04599025584757328 -25.15128301475197 -0.04810798242688179 -25.11866128053516
267 -0.04573409147560596 -25.197017106227577 -0.04195773154497147 -25.160619012080133
268 -0.0458445243537426 -25.24286163058132 -0.04033567793667316 -25.200954690016808
269 -0.04601029045879841 -25.28887192104012 -0.04579336531460285 -25.24674805533141
270 -0.045933866314589976 -25.33480578735471 -0.04751652497798205 -25.29426458030939
271 -0.04577364716678858 -25.3805794345215 -0.04347150102257728 -25.33773608133197
272 -0.045816636830568316 -25.42639607135207 -0.045668316446244715 -25.383404397778214
273 -0.04574099164456129 -25.47213706299663 -0.04729582965373993 -25.430700227431956
274 -0.045626580528914926 -25.517763643525544 -0.048658118955790995 -25.479358346387748
275 -0.045551928132772444 -25.56331557165832 -0.04363482687622309 -25.52299317326397
276 -0.04547701347619295 -25.608792585134513 -0.0448849955573678 -25.567878168821338
277 -0.04550390187650919 -25.65429648701102 -0.05023152846843004 -25.618109697289768
278 -0.04514233358204365 -25.699438820593063 -0.047529338672757146 -25.665639035962524
279 -0.04510903470218182 -25.744547855295245 -0.04139720164239406 -25.707036237604918
280 -0.045206780359148976 -25.789754635654393 -0.04010318033397198 -25.74713941793889
281 -0.04534339923411608 -25.83509803488851 -0.04974127914756536 -25.796880697086454
282 -0.045114355906844136 -25.880212390795354 -0.04405774343758821 -25.84093844052404
283 -0.045113527402281764 -25.925325918197636 -0.044532648660242556 -25.885471089184286
284 -0.04496256802231073 -25.970288486219946 -0.04296242687851191 -25.928433516062796
285 -0.044980723038315774 -26.01526920925826 -0.047765451669692996 -25.97619896773249
286 -0.044802107848227024 -26.060071317106487 -0.044136648252606395 -26.020335615985097
287 -0.044867968559265135 -26.104939285665754 -0.04395859558135271 -26.064294211566448
288 -0.04474938791245222 -26.149688673578208 -0.04465281441807747 -26.108947025984527
289 -0.04477100279182196 -26.19445967637003 -0.04265368208289146 -26.15160070806742
290 -0.044763416051864624 -26.239223092421895 -0.04418498929589987 -26.19578569736332
291 -0.04469793662428856 -26.283921029046184 -0.042864769138395785 -26.238650466501717
292 -0.04475662801414728 -26.328677657060332 -0.046293262392282486 -26.284943728894
293 -0.044801267050206664 -26.37347892411054 -0.04177115987986326 -26.326714888773864
294 -0.04470314271748066 -26.41818206682802 -0.049473172053694725 -26.37618806082756
295 -0.04443512335419655 -26.46261719018222 -0.0458796713501215 -26.42206773217768
296 -0.04441873766481876 -26.50703592784704 -0.04794295616447926 -26.47001068834216
297 -0.044311711005866526 -26.551347638852906 -0.04358174428343773 -26.513592432625597
298 -0.044275043345987794 -26.595622682198893 -0.03628576919436455 -26.54987820181996
299 -0.04442719779908657 -26.64004987999798 -0.049995284900069235 -26.599873486720032
300 -0.0443088186904788 -26.68435869868846 -0.04446050524711609 -26.644333991967148
301 -0.04412242379039526 -26.728481122478854 -0.05003771204501391 -26.694371704012163
302 -0.044040358439087865 -26.77252148091794 -0.04438681248575449 -26.738758516497917
303 -0.04399479739367962 -26.81651627831162 -0.038208316639065744 -26.77696683313698
304 -0.044233656115829946 -26.86074993442745 -0.04319828730076551 -26.820165120437746
305 -0.044248413667082785 -26.904998348094534 -0.03996149357408285 -26.86012661401183
306 -0.04450883232057094 -26.949507180415104 -0.03589593153446913 -26.8960225455463
307 -0.044512043707072735 -26.994019224122177 -0.04351750053465366 -26.939540046080953
308 -0.04445966109633446 -27.03847888521851 -0.04610151331871748 -26.98564155939967
309 -0.04431784860789776 -27.082796733826406 -0.045379281416535376 -27.031020840816208
310 -0.04422207698225975 -27.127018810808664 -0.04286198019981384 -27.07388282101602
311 -0.04419298991560936 -27.171211800724272 -0.044664031639695165 -27.118546852655715
312 -0.04428821075707674 -27.21550001148135 -0.04457557257264853 -27.163122425228362
313 -0.044192826747894286 -27.259692838229245 -0.04288856778293848 -27.2060109930113
314 -0.04417224191129208 -27.303865080140536 -0.0460120776668191 -27.25202307067812
315 -0.04399891681969166 -27.34786399696023 -0.04527175668627024 -27.29729482736439
316 -0.04395365603268146 -27.39181765299291 -0.043177752196788786 -27.34047257956118
317 -0.04396794829517603 -27.435785601288085 -0.04601248558610678 -27.386485065147287
318 -0.04397023990750313 -27.479755841195587 -0.04777639452368021 -27.434261459670967
319 -0.043862951546907426 -27.523618792742493 -0.04448709115386009 -27.47874855082483
320 -0.043703454174101354 -27.567322246916593 -0.039116335660219194 -27.517864886485047
321 -0.04371571820229292 -27.611037965118886 -0.04420714322477579 -27.56207202970982
322 -0.04372403100132942 -27.654761996120214 -0.041287656500935556 -27.603359686210755
323 -0.043798787705600264 -27.698560783825815 -0.04528836812824011 -27.648648054338995
324 -0.043721343763172625 -27.74228212758899 -0.04577055498957634 -27.694418609328572
325 -0.04354372788220644 -27.785825855471195 -0.04449217636138201 -27.738910785689953
326 -0.043480409868061544 -27.829306265339255 -0.045101997815072535 -27.784012783505027
327 -0.043580413050949576 -27.872886678390206 -0.04451581500470638 -27.828528598509735
328 -0.043408597633242604 -27.916295276023448 -0.044534048065543175 -27.873062646575278
329 -0.04327596873044968 -27.959571244753896 -0.04861117750406265 -27.921673824079342
330 -0.04315500166267157 -28.002726246416568 -0.04173342660069466 -27.963407250680035
331 -0.043112830817699434 -28.045839077234266 -0.047081223130226134 -28.010488473810263
332 -0.04299776498228312 -28.088836842216548 -0.037980532832443716 -28.048469006642705
333 -0.04311670586466789 -28.131953548081217 -0.04192997999489308 -28.0903989866376
334 -0.043195557594299314 -28.175149105675516 -0.045643138512969014 -28.136042125150567
335 -0.043125109001994136 -28.21827421467751 -0.04248704127967358 -28.17852916643024
336 -0.04292170163244009 -28.26119591630995 -0.04981152880936861 -28.22834069523961
337 -0.042880605161190036 -28.304076521471142 -0.047981375455856325 -28.276322070695464
338 -0.04274250939488411 -28.346819030866026 -0.04396386910229921 -28.320285939797763
339 -0.04268603175878525 -28.38950506262481 -0.039953277260065076 -28.360239217057828
340 -0.042709377594292164 -28.432214440219102 -0.04097104035317898 -28.401210257411005
341 -0.042702899500727656 -28.47491733971983 -0.042379267327487466 -28.443589524738492
342 -0.04276743177324534 -28.517684771493077 -0.04091603141278029 -28.484505556151273
343 -0.04278232920914889 -28.560467100702226 -0.05152641162276268 -28.536031967774036
344 -0.042507865093648435 -28.602974965795873 -0.040327286906540395 -28.576359254680575
345 -0.042472470179200174 -28.645447435975072 -0.04007648825645447 -28.61643574293703
346 -0.0426326833665371 -28.68808011934161 -0.04093047343194485 -28.657366216368974
347 -0.04268616326153278 -28.730766282603142 -0.04188331924378872 -28.69924953561276
348 -0.04268475528806448 -28.773451037891206 -0.042961067706346515 -28.74221060331911
349 -0.04284258019179106 -28.816293618082998 -0.041431008465588094 -28.783641611784695
350 -0.04270166270434857 -28.858995280787347 -0.03852803967893124 -28.822169651463625
351 -0.04275162313133478 -28.90174690391868 -0.04625896830111742 -28.868428619764742
352 -0.04269428960978985 -28.944441193528473 -0.04156758077442646 -28.90999620053917
353 -0.04266097452491522 -28.987102168053386 -0.04041707422584295 -28.950413274765012
354 -0.042817367054522035 -29.029919535107908 -0.03923641350120306 -28.989649688266216
355 -0.04275419693440199 -29.07267373204231 -0.04508297499269247 -29.034732663258907
356 -0.0427746020257473 -29.11544833406806 -0.03966919183731079 -29.07440185509622
357 -0.04281948283314705 -29.158267816901205 -0.041082911752164365 -29.115484766848382
358 -0.04289281237870455 -29.201160629279908 -0.04253239706158638 -29.158017163909967
359 -0.04284565467387438 -29.244006283953784 -0.04314503949135542 -29.201162203401324
360 -0.04288192111998797 -29.286888205073772 -0.036266174353659156 -29.237428377754984
361 -0.043046123534441 -29.329934328608214 -0.042683516070246695 -29.280111893825232
362 -0.043041502684354783 -29.372975831292568 -0.04059360772371292 -29.320705501548947
363 -0.04313144125044346 -29.416107272543012 -0.043807837180793285 -29.36451333872974
364 -0.0429789450019598 -29.45908621754497 -0.040450350008904935 -29.404963688738643
365 -0.043046402744948864 -29.50213262028992 -0.03949167858809233 -29.444455367326736
366 -0.04321753494441509 -29.545350155234335 -0.045403136685490605 -29.489858504012226
367 -0.04308771416544914 -29.588437869399783 -0.03805707059800625 -29.527915574610233
368 -0.04311428088694811 -29.63155215028673 -0.04538878500461578 -29.57330435961485
369 -0.043043150752782824 -29.674595301039513 -0.04444993678480387 -29.617754296399653
370 -0.04307273495942354 -29.717668035998937 -0.04045756906270981 -29.658211865462363
371 -0.042995363287627694 -29.760663399286564 -0.04232381954789162 -29.700535685010255
372 -0.04299833308905363 -29.803661732375616 -0.0410274950787425 -29.741563180089
373 -0.04309954941272735 -29.846761281788343 -0.04325553923845291 -29.78481871932745
374 -0.043216102942824366 -29.889977384731168 -0.042754010669887064 -29.82757272999734
375 -0.04310386274009943 -29.933081247471268 -0.046635358780622485 -29.874208088777962
376 -0.042927049472928046 -29.976008296944197 -0.04053009022027254 -29.914738178998235
377 -0.04304000083357096 -30.01904829777777 -0.0419091584160924 -29.956647337414328
378 -0.04296501725912094 -30.06201331503689 -0.04119096286594868 -29.997838300280275
379 -0.04317413307726383 -30.105187448114155 -0.04624313823878765 -30.04408143851906
380 -0.04280866272747517 -30.14799611084163 -0.04617224298417568 -30.09025368150324
381 -0.04276775009930134 -30.19076386094093 -0.04335135035216808 -30.133605031855407
382 -0.04270312245935202 -30.23346698340028 -0.044426532834768294 -30.178031564690176
383 -0.04257674552500248 -30.276043728925284 -0.04448960274457932 -30.222521167434756
384 -0.042476714588701725 -30.318520443513986 -0.040882174484431745 -30.263403341919187
385 -0.042580450512468816 -30.361100894026453 -0.046698143146932124 -30.31010148506612
386 -0.042607114650309086 -30.403708008676762 -0.03895540311932564 -30.349056888185444
387 -0.042585940286517146 -30.44629394896328 -0.0433288361877203 -30.392385724373163
388 -0.04249574802815914 -30.48878969699144 -0.04060755502432585 -30.43299327939749
389 -0.04248541258275509 -30.531275109574196 -0.04041499327868223 -30.47340827267617
390 -0.04275560025125742 -30.574030709825454 -0.04071202781051397 -30.514120300486685
391 -0.042721521109342575 -30.616752230934797 -0.04782374445348978 -30.561944044940173
392 -0.04259237181395292 -30.65934460274875 -0.04187182355672121 -30.603815868496895
393 -0.04251940231770277 -30.70186400506645 -0.043143597431480885 -30.646959465928376
394 -0.04244699850678444 -30.744311003573234 -0.03734262026846409 -30.68430208619684
395 -0.04256876315921545 -30.78687976673245 -0.04501019529998303 -30.729312281496824
396 -0.04257377292960882 -30.829453539662058 -0.04261257126927376 -30.771924852766098
397 -0.04239371363073587 -30.871847253292795 -0.0397764602676034 -30.8117013130337
398 -0.04270727150142193 -30.914554524794216 -0.04614593740552664 -30.857847250439228
399 -0.04244814943522215 -30.95700267422944 -0.04289063848555088 -30.90073788892478
400 -0.04243398457765579 -30.999436658807095 -0.04624754525721073 -30.94698543418199
401 -0.042186463810503484 -31.041623122617597 -0.043697093799710277 -30.9906825279817
402 -0.04223598595708609 -31.083859108574682 -0.04061487019062042 -31.03129739817232
403 -0.042175869829952715 -31.126034978404636 -0.042571790516376495 -31.073869188688697
404 -0.04231648836284876 -31.168351466767486 -0.04416092224419117 -31.11803011093289
405 -0.04220838397741318 -31.2105598507449 -0.03829292375594377 -31.156323034688832
406 -0.042175420187413694 -31.252735270932313 -0.04440316259860992 -31.20072619728744
407 -0.042144055105745794 -31.294879326038057 -0.041771241649985316 -31.242497438937427
408 -0.04213030841201544 -31.337009634450073 -0.045032617077231406 -31.28753005601466
409 -0.042164312303066255 -31.379173946753138 -0.041904688626527783 -31.329434744641187
410 -0.042197223752737045 -31.421371170505875 -0.04659096542745829 -31.376025710068646
411 -0.04194041080772877 -31.463311581313604 -0.04938703961670399 -31.42541274968535
412 -0.04175339881330729 -31.50506498012691 -0.04351477641612291 -31.468927526101474
413 -0.04162263870239258 -31.546687618829303 -0.041252960078418256 -31.51018048617989
414 -0.04165310263633728 -31.58834072146564 -0.042863520048558715 -31.55304400622845
415 -0.04174754489213228 -31.630088266357774 -0.04025228936225176 -31.5932962955907
416 -0.04168348629027605 -31.67177175264805 -0.0427215825766325 -31.636017878167333
417 -0.04172078650444746 -31.713492539152497 -0.04167770259082317 -31.677695580758158
418 -0.04184642434120178 -31.7553389634937 -0.04262624345719814 -31.720321824215358
419 -0.04172747656702995 -31.79706644006073 -0.039075573161244395 -31.759397397376603
420 -0.041801586374640466 -31.838868026435367 -0.04083169121295214 -31.800229088589553
421 -0.04168894197791815 -31.880556968413284 -0.03955950196832418 -31.839788590557877
422 -0.0419290728867054 -31.92248604129999 -0.04352433644235134 -31.88331292700023
423 -0.04186987522989512 -31.964355916529886 -0.04209158718585968 -31.925404514186088
424 -0.04185458719730377 -32.00621050372719 -0.04094944708049297 -31.96635396126658
425 -0.041937068477272986 -32.04814757220446 -0.044616876542568205 -32.01097083780915
426 -0.041826009005308154 -32.08997358120977 -0.03808155972510576 -32.049052397534254
427 -0.04189716037362814 -32.1318707415834 -0.0391967473551631 -32.08824914488942
428 -0.041959415376186374 -32.17383015695958 -0.04007592592388391 -32.128325070813304
429 -0.04210545271635056 -32.21593560967593 -0.04128226805478334 -32.16960733886809
430 -0.042076481692492965 -32.25801209136842 -0.040212548710405825 -32.2098198875785
431 -0.04216710105538368 -32.300179192423805 -0.04005259554833174 -32.24987248312683
432 -0.04223568495362997 -32.342414877377436 -0.0430977700278163 -32.29297025315464
433 -0.0419949147850275 -32.384409792162465 -0.041751994751393795 -32.334722247906036
434 -0.04210531208664179 -32.426515104249106 -0.04576240088790655 -32.380484648793946
435 -0.042106585763394835 -32.4686216900125 -0.038772538863122465 -32.41925718765707
436 -0.04201155938208103 -32.51063324939458 -0.043032449670135975 -32.4622896373272
437 -0.04201547335833311 -32.55264872275291 -0.0394940672442317 -32.50178370457144
438 -0.042309511080384256 -32.594958233833296 -0.03987942412495613 -32.54166312869639
439 -0.04230233207345009 -32.63726056590674 -0.04186191726475954 -32.58352504596115
440 -0.0421945009380579 -32.6794550668448 -0.04574553817510605 -32.62927058413626
441 -0.04210977852344513 -32.72156484536825 -0.049701150692999366 -32.678971734829254
442 -0.041700349375605586 -32.76326519474385 -0.03913245275616646 -32.71810418758542
443 -0.04181102141737938 -32.80507621616123 -0.04142118562012911 -32.75952537320555
444 -0.041960101760923865 -32.847036317922154 -0.04494484793394804 -32.804470221139496
445 -0.04183332826942206 -32.88886964619157 -0.04138086214661598 -32.845851083286114
446 -0.04185528252273798 -32.93072492871431 -0.04036032371222973 -32.88621140699834
447 -0.04184254296123981 -32.97256747167555 -0.042249692231416704 -32.92846109922976
448 -0.04181915856897831 -33.01438663024453 -0.04213231224566698 -32.97059341147543
449 -0.04187317155301571 -33.056259801797545 -0.04167905729264021 -33.01227246876807
450 -0.041881351917982104 -33.098141153715524 -0.0453043857589364 -33.05757685452701
451 -0.0417491490021348 -33.13989030271766 -0.03536383714526892 -33.092940691672275
452 -0.04196199811995029 -33.18185230083761 -0.038590643741190436 -33.13153133541346
453 -0.04209927637130022 -33.223951577208915 -0.044050657376647 -33.17558199279011
454 -0.04192055016756058 -33.265872127376475 -0.0435235844925046 -33.21910557728261
455 -0.04190707225352526 -33.30777919963 -0.04393471367657185 -33.26304029095918
456 -0.04192723464220762 -33.34970643427221 -0.04192848894745112 -33.30496877990663
457 -0.041838328912854196 -33.39154476318506 -0.04341709762811661 -33.348385877534746
458 -0.041862824000418186 -33.43340758718548 -0.03876830171793699 -33.38715417925268
459 -0.04189530350267887 -33.475302890688155 -0.04611420575529337 -33.43326838500798
460 -0.04179787747561932 -33.51710076816377 -0.04606571532785893 -33.479334100335834
461 -0.04164847508072853 -33.5587492432445 -0.047902846708893776 -33.52723694704473
462 -0.04143831506371498 -33.600187558308214 -0.04164007380604744 -33.56887702085078
463 -0.04136982038617134 -33.64155737869439 -0.0373723478987813 -33.60624936874956
464 -0.04149941634386778 -33.683056795038254 -0.04057039581239223 -33.646819764561954
465 -0.041522102616727355 -33.72457889765498 -0.042009052075445655 -33.6888288166374
466 -0.04171521663665771 -33.76629411429164 -0.040841165371239184 -33.72966998200864
467 -0.04152894951403141 -33.80782306380567 -0.04499259255826473 -33.774662574566904
468 -0.04159117192029953 -33.84941423572597 -0.040827454067766666 -33.81549002863467
469 -0.04154860861599445 -33.89096284434197 -0.042482514306902884 -33.857972542941575
470 -0.04141885824501514 -33.93238170258699 -0.03988560400903225 -33.897858146950604
471 -0.04160194732248783 -33.97398364990948 -0.04150728099048138 -33.939365427941084
472 -0.04168901648372412 -34.0156726663932 -0.04626076724380255 -33.985626195184885
473 -0.041471588611602786 -34.0571442550048 -0.043827788531780244 -34.029453983716664
474 -0.04143341667950153 -34.0985776716843 -0.039120154455304146 -34.06857413817197
475 -0.041516713239252566 -34.14009438492356 -0.041829637996852395 -34.11040377616882
476 -0.041531267762184146 -34.18162565268574 -0.041034354269504546 -34.15143813043833
477 -0.041546725854277614 -34.22317237854001 -0.044485954381525514 -34.19592408481986
478 -0.04140348117798567 -34.264575859718 -0.03904294166713953 -34.234967026487
479 -0.04146116711199284 -34.30603702682999 -0.041497151367366314 -34.276464177854365
480 -0.041537671349942684 -34.34757469817993 -0.0422491816803813 -34.31871335953475
481 -0.04150211401283741 -34.38907681219277 -0.04271723739802837 -34.36143059693278
482 -0.041525299102067946 -34.43060211129484 -0.04411067608743906 -34.40554127302022
483 -0.04137866348028183 -34.47198077477512 -0.03969689644873142 -34.44523816946895
484 -0.04140478353947401 -34.513385558314596 -0.03873203732073307 -34.483970206789685
485 -0.04160981494933367 -34.55499537326393 -0.04097203277051449 -34.5249422395602
486 -0.04172558914870024 -34.596720962412626 -0.03966123405843973 -34.56460347361864
487 -0.04174002856016159 -34.63846099097279 -0.044346234388649465 -34.60894970800729
488 -0.04161102175712585 -34.680072012729916 -0.042905854247510436 -34.651855562254795
489 -0.04155835304409265 -34.72163036577401 -0.04256836678832769 -34.694423929043126
490 -0.041452815569937226 -34.76308318134395 -0.04006781466305256 -34.73449174370618
491 -0.041636524349451066 -34.8047197056934 -0.042831399478018284 -34.7773231431842
492 -0.04208163190633059 -34.84680133759973 -0.04924572333693504 -34.826568866521136
493 -0.04148398954421282 -34.88828532714394 -0.04259685184806585 -34.8691657183692
494 -0.041348890960216524 -34.929634218104155 -0.037938345596194266 -34.9071040639654
495 -0.04149219356477261 -34.971126411668926 -0.04090112503618002 -34.94800518900158
496 -0.04148658215999603 -35.012612993828924 -0.0426885986700654 -34.990693787671646
497 -0.041445089504122734 -35.05405808333305 -0.041513067297637464 -35.03220685496928
498 -0.04140108209103346 -35.09545916542408 -0.03977925013750792 -35.07198610510679
499 -0.04153369758278132 -35.13699286300686 -0.04504028875380754 -35.1170263938606
500 -0.04133304413408041 -35.17832590714094 -0.040248384699225426 -35.157274778559824
501 -0.04133886881172657 -35.219664775952666 -0.041127356328070165 -35.19840213488789
502 -0.04142352715134621 -35.26108830310401 -0.04284500516951084 -35.2412471400574
503 -0.041439054533839226 -35.30252735763785 -0.039618697948753834 -35.28086583800616
504 -0.04148451630026102 -35.34401187393811 -0.03979187570512295 -35.32065771371128
505 -0.04151246082037687 -35.385524334758486 -0.040453471802175046 -35.36111118551345
506 -0.041585172154009344 -35.427109506912494 -0.04079407900571823 -35.40190526451917
507 -0.041728547774255276 -35.46883805468675 -0.04090887289494276 -35.44281413741412
508 -0.04158796817064285 -35.510426022857395 -0.03958909083157778 -35.482403228245694
509 -0.04171040151268244 -35.552136424370076 -0.03992234840989113 -35.52232557665558
510 -0.04173955097794533 -35.59387597534802 -0.040497900918126106 -35.56282347757371
511 -0.04184480216354132 -35.63572077751156 -0.039606990106403825 -35.602430467680115
512 -0.041978569142520426 -35.67769934665408 -0.04184392895549536 -35.64427439663561
513 -0.04196209199726582 -35.71966143865134 -0.04064407479017973 -35.68491847142579
514 -0.04192146174609661 -35.76158290039744 -0.04001134168356657 -35.724929813109355
515 -0.042006701417267325 -35.80358960181471 -0.043436073884367946 -35.76836588699372
516 -0.04200674276798964 -35.845596344582695 -0.03896622583270073 -35.80733211282642
517 -0.04207406844943762 -35.88767041303213 -0.04285855740308762 -35.85019067022951
518 -0.04212327729910612 -35.92979369033124 -0.04126595389097929 -35.89145662412049
519 -0.04207758940756321 -35.9718712797388 -0.04166614916175604 -35.93312277328224
520 -0.04199982732534409 -36.01387110706414 -0.043597196042537686 -35.97671996932478
521 -0.041995296254754066 -36.055866403318895 -0.04026266355067491 -36.01698263287546
522 -0.04198085218667984 -36.09784725550558 -0.04233903344720602 -36.05932166632267
523 -0.042009439691901206 -36.13985669519748 -0.043023016303777695 -36.102344682626445
524 -0.04197408128529787 -36.18183077648278 -0.04147900678217411 -36.14382368940862
525 -0.04194480609148741 -36.22377558257426 -0.04219873920083046 -36.18602242860945
526 -0.04199057593941689 -36.26576615851368 -0.04420406352728605 -36.23022649213674
527 -0.04184831827878952 -36.307614476792466 -0.04184644613415003 -36.27207293827089
528 -0.04190999045968056 -36.349524467252145 -0.04301956482231617 -36.315092503093204
529 -0.04181962758302689 -36.39134409483517 -0.04213252570480108 -36.357225028798005
530 -0.04175379481166601 -36.43309788964684 -0.04664032440632582 -36.40386535320433
531 -0.041542131267488 -36.47464002091433 -0.0433598292991519 -36.44722518250348
532 -0.04158185347914696 -36.51622187439347 -0.03588526621460915 -36.48311044871809
533 -0.04179503433406353 -36.55801690872754 -0.03639390543103218 -36.51950435414912
534 -0.04188795983791351 -36.59990486856545 -0.045562224090099336 -36.56506657823922
535 -0.04166289027780294 -36.64156775884326 -0.04309484846889973 -36.608161426708115
536 -0.041690604761242867 -36.6832583636045 -0.04423685017973185 -36.652398276887844
537 -0.04166625756770372 -36.72492462117221 -0.03995079398155212 -36.6923490708694
538 -0.04174791220575571 -36.766672533377964 -0.03792239278554917 -36.730271463654944
539 -0.04172652475535869 -36.808399058133325 -0.04419783875346184 -36.774469302408406
540 -0.04175966307520866 -36.85015872120854 -0.03887005615979433 -36.8133393585682
541 -0.04180625006556511 -36.8919649712741 -0.04258078057318926 -36.85592013914139
542 -0.041794875636696815 -36.933759846910796 -0.045127016864717005 -36.90104715600611
543 -0.04190993197262287 -36.97566977888342 -0.04595333952456713 -36.94700049553067
544 -0.041592858545482156 -37.01726263742891 -0.04219016022980213 -36.989190655760474
545 -0.04150798693299294 -37.0587706243619 -0.04066380299627781 -37.02985445875675
546 -0.041586100868880746 -37.10035672523078 -0.03989969938993454 -37.06975415814669
547 -0.041562484577298164 -37.14191920980808 -0.040092208050191404 -37.10984636619688
548 -0.041622313857078555 -37.183541523665156 -0.04076483380049467 -37.15061119999737
549 -0.04181470237672329 -37.22535622604188 -0.0407367892563343 -37.19134798925371
550 -0.041904311068356036 -37.26726053711024 -0.04046638607978821 -37.23181437533349
551 -0.041796471923589706 -37.30905700903383 -0.04180112890899181 -37.273615504242485
552 -0.04172153118997812 -37.35077854022381 -0.04109222497791052 -37.314707729220395
553 -0.04177666176110506 -37.39255520198491 -0.03911687657237053 -37.35382460579277
554 -0.04190411660820246 -37.43445931859311 -0.04136963319033384 -37.3951942389831
555 -0.041872279904782775 -37.47633159849789 -0.04121945649385452 -37.43641369547696
556 -0.04189238864928484 -37.51822398714718 -0.040712909400463106 -37.47712660487742
557 -0.04193926248699427 -37.56016324963417 -0.04655477777123451 -37.523681382648654
558 -0.04176018387079239 -37.601923433504965 -0.04377924706786871 -37.56746062971652
559 -0.04159324206411839 -37.64351667556908 -0.03839027807116509 -37.60585090778768
560 -0.04188485536724329 -37.685401530936325 -0.04196165781468153 -37.647812565602365
561 -0.04185232613235712 -37.72725385706868 -0.04694676175713539 -37.6947593273595
562 -0.042010618932545186 -37.769264476001226 -0.044101747870445254 -37.73886107522994
563 -0.04150286503136158 -37.81076734103259 -0.0383078008890152 -37.77716887611896
564 -0.04159016218036413 -37.85235750321295 -0.04090523179620505 -37.81807410791516
565 -0.04164834730327129 -37.89400585051622 -0.04149642586708069 -37.85957053378224
566 -0.041605082154273984 -37.9356109326705 -0.04295493941754103 -37.90252547319978
567 -0.0417009299620986 -37.9773118626326 -0.04539952594786882 -37.94792499914765
568 -0.04143079835921526 -38.01874266099181 -0.04343547504395247 -37.9913604741916
569 -0.04138695076107979 -38.06012961175289 -0.03771237675100565 -38.029072850942605
570 -0.04162648674100637 -38.1017560984939 -0.04622272569686174 -38.07529557663947
571 -0.041437433660030366 -38.14319353215393 -0.040544770285487176 -38.115840346924955
572 -0.041428038477897645 -38.184621570631826 -0.045825430378317836 -38.16166577730327
573 -0.0416001794859767 -38.2262217501178 -0.0465261809527874 -38.20819195825606
574 -0.041407805681228635 -38.26762955579903 -0.03708498682826757 -38.24527694508433
575 -0.04156253561377525 -38.30919209141281 -0.042239568382501605 -38.28751651346683
576 -0.041398956626653674 -38.35059104803946 -0.03961716275662184 -38.32713367622345
577 -0.04153798837214708 -38.39212903641161 -0.04095355421304703 -38.368087230436494
578 -0.041478417441248895 -38.43360745385286 -0.04072351958602667 -38.40881075002252
579 -0.04151060134172439 -38.475118055194585 -0.04103322234004736 -38.449843972362565
580 -0.04159223362803459 -38.51671028882262 -0.04352894574403763 -38.4933729181066
581 -0.041455956548452376 -38.558166245371076 -0.03828952144831419 -38.531662439554914
582 -0.04161531291902065 -38.5997815582901 -0.04041833281517029 -38.572080772370086
583 -0.04169087111949921 -38.641472429409596 -0.041040938906371595 -38.613121711276456
584 -0.04163725562393665 -38.683109685033536 -0.04347528535872698 -38.65659699663518
585 -0.04163686279207468 -38.72474654782561 -0.04110304806381464 -38.697700044699
586 -0.041685179620981214 -38.766431727446594 -0.04004176240414381 -38.73774180710314
587 -0.04159515295177698 -38.80802688039837 -0.043131016008555886 -38.7808728231117
588 -0.041659888066351417 -38.84968676846472 -0.042974290624260905 -38.82384711373596
589 -0.04162065237760544 -38.891307420842324 -0.041924559697508815 -38.865771673433464
590 -0.04156593531370163 -38.93287335615602 -0.04179446622729301 -38.90756613966076
591 -0.04148473795503378 -38.974358094111054 -0.042469459027051924 -38.95003559868781
592 -0.0415628245100379 -39.01592091862109 -0.041392868012189867 -38.9914284667
593 -0.04170080088078976 -39.05762171950188 -0.043815510161221025 -39.035243976861224
594 -0.041405274718999865 -39.09902699422088 -0.041298981942236426 -39.07654295880346
595 -0.041339369118213655 -39.14036636333909 -0.044675261899828914 -39.121218220703284
596 -0.04126228280365467 -39.18162864614275 -0.041855599544942376 -39.16307382024823
597 -0.04127398822456598 -39.222902634367315 -0.042734422348439695 -39.20580824259667
598 -0.04122282862663269 -39.264125462993945 -0.04102041907608509 -39.24682866167275
599 -0.04121366459876299 -39.30533912759271 -0.038189037889242175 -39.28501769956199
600 -0.041321054100990295 -39.3466601816937 -0.041616921126842496 -39.326634620688836
601 -0.04140210375189781 -39.3880622854456 -0.044573089480400084 -39.37120771016924
602 -0.04131255745887756 -39.42937484290448 -0.04000033102929592 -39.411208041198535
603 -0.04132204242050648 -39.47069688532498 -0.04208212532103062 -39.453290166519565
604 -0.04126134999096394 -39.511958235315944 -0.04425057601183653 -39.4975407425314
605 -0.041251061111688615 -39.55320929642763 -0.04231518134474754 -39.53985592387615
606 -0.04109051432460546 -39.59429981075224 -0.04077542778104544 -39.58063135165719
607 -0.04117203671485185 -39.635471847467095 -0.042581512965261935 -39.62321286462245
608 -0.04121469277888536 -39.67668654024598 -0.040233307890594004 -39.66344617251305
609 -0.04117827713489532 -39.71786481738088 -0.04199801087379455 -39.705444183386845
610 -0.041406707279384135 -39.759271524660264 -0.04175391402095556 -39.747198097407804
611 -0.04122097138315439 -39.80049249604342 -0.037995170801877975 -39.78519326820968
612 -0.041650413908064364 -39.842142909951484 -0.04263578448444605 -39.82782905269413
613 -0.04135698825120926 -39.88349989820269 -0.042018954269587995 -39.869848006963714
614 -0.041369904018938544 -39.92486980222163 -0.04041411392390728 -39.91026212088762
615 -0.041483517922461036 -39.96635332014409 -0.04117585234344005 -39.951437973231066
616 -0.04150414802134037 -40.007857468165426 -0.03889760933816433 -39.99033558256923
617 -0.041676433943212035 -40.049533902108635 -0.042752163484692574 -40.03308774605392
618 -0.041729760728776454 -40.09126366283741 -0.03931749202311039 -40.07240523807703
619 -0.041555659472942354 -40.132819322310354 -0.04406437948346138 -40.11646961756049
620 -0.04144984893500805 -40.17426917124536 -0.03875171020627022 -40.15522132776676
621 -0.04154112245887518 -40.21581029370424 -0.044911842048168185 -40.200133169814926
622 -0.04145316053181887 -40.25726345423605 -0.04245687630027532 -40.242590046115204
623 -0.04137578252702952 -40.29863923676308 -0.042722704634070394 -40.28531275074928
624 -0.04135351479053497 -40.339992751553616 -0.0436346210539341 -40.32894737180321
625 -0.041153420135378836 -40.381146171689 -0.041425385512411594 -40.37037275731562
626 -0.04121112152934074 -40.42235729321834 -0.03934760559350252 -40.40972036290913
627 -0.04136340208351612 -40.46372069530186 -0.03737516030669212 -40.44709552321582
628 -0.04165985193103552 -40.505380547232896 -0.04330703467130661 -40.49040255788713
629 -0.04149568490684032 -40.54687623213974 -0.04378476943820715 -40.534187327325334
630 -0.04136836100369692 -40.588244593143436 -0.041380439326167105 -40.5755677666515
631 -0.04141830503940582 -40.62966289818284 -0.04184376653283835 -40.61741153318434
632 -0.04136557150632143 -40.67102846968916 -0.042902850173413755 -40.66031438335775
633 -0.04136158060282469 -40.71239005029199 -0.038055574707686904 -40.698369958065435
634 -0.04146817084401846 -40.75385822113601 -0.04197301100939512 -40.74034296907483
635 -0.041333654709160325 -40.79519187584517 -0.04118953365832567 -40.78153250273316
636 -0.041604102775454524 -40.83679597862062 -0.0375570809468627 -40.81908958368002
637 -0.04150293804705143 -40.878298916667674 -0.04131896067410708 -40.86040854435412
638 -0.04148329719901085 -40.91978221386668 -0.03978665824979544 -40.90019520260392
639 -0.04158682767301798 -40.9613690415397 -0.04321252908557653 -40.9434077316895
640 -0.04149457383900881 -41.00286361537871 -0.04186107274144888 -40.985268804430945
641 -0.04155023451894522 -41.04441384989765 -0.041561716422438624 -41.02683052085338
642 -0.041585223749279976 -41.08599907364693 -0.04231160152703524 -41.06914212238041
643 -0.041478588990867135 -41.1274776626378 -0.040488654375076295 -41.10963077675549
644 -0.04150189999490976 -41.168979562632714 -0.041567387990653515 -41.15119816474614
645 -0.04157995730638504 -41.210559519939096 -0.04166015516966581 -41.19285831991581
646 -0.041565795242786405 -41.252125315181885 -0.041335686855018136 -41.23419400677083
647 -0.041460067965090275 -41.293585383146976 -0.04239396527409554 -41.27658797204492
648 -0.04150394946336746 -41.335089332610345 -0.044018764048814774 -41.32060673609374
649 -0.04143029283732176 -41.37651962544766 -0.040685415267944336 -41.36129215136168
650 -0.0414749538525939 -41.417994579300256 -0.04204923380166292 -41.403341385163344
651 -0.041423828527331355 -41.459418407827584 -0.04072137344628572 -41.44406275860963
652 -0.04155721999704838 -41.50097562782463 -0.04230761006474495 -41.48637036867438
653 -0.04148632269352674 -41.54246195051816 -0.04048829581588507 -41.52685866449026
654 -0.04154709875583649 -41.584009049273995 -0.040404132939875124 -41.56726279743014
655 -0.04172796066850424 -41.6257370099425 -0.040943495370447634 -41.60820629280059
656 -0.04149460047483444 -41.66723161041733 -0.042595957033336164 -41.65080224983392
657 -0.0415706442669034 -41.70880225468424 -0.04190573878586292 -41.69270798861979
658 -0.04156671762466431 -41.7503689723089 -0.042694385163486004 -41.73540237378327
659 -0.041526852548122405 -41.79189582485702 -0.040846814028918745 -41.77624918781219
660 -0.04156544450670481 -41.833461269363724 -0.039398149400949475 -41.81564733721314
661 -0.041586242988705634 -41.87504751235243 -0.04454968459904194 -41.86019702181218
662 -0.041494134441018106 -41.91654164679345 -0.04252130165696144 -41.902718323469145
663 -0.041362293809652326 -41.9579039406031 -0.04061486516147852 -41.943333188630625
664 -0.04155991971492767 -41.99946386031803 -0.03954847734421492 -41.98288166597484
665 -0.04150217156857252 -42.040966031886605 -0.04132151920348406 -42.02420318517832
666 -0.04153364691883325 -42.08249967880544 -0.04207528065890074 -42.06627846583722
667 -0.041438056901097295 -42.12393773570654 -0.04322598930448294 -42.1095044551417
668 -0.04156221020966768 -42.16549994591621 -0.04089730232954025 -42.15040175747124
669 -0.041500082984566686 -42.20700002890078 -0.04085209015756845 -42.191253847628815
670 -0.041600651293993 -42.24860068019477 -0.04007767103612423 -42.23133151866494
671 -0.041462766006588936 -42.29006344620136 -0.04177858792245388 -42.27311010658739
672 -0.04176856372505426 -42.331832009926416 -0.04517072048038244 -42.318280827067774
673 -0.041645703837275505 -42.37347771376369 -0.03682266622781753 -42.355103493295594
674 -0.041577774472534655 -42.41505548823623 -0.04385107383131981 -42.398954567126914
675 -0.041402457281947136 -42.456457945518174 -0.04267361611127853 -42.441628183238194
676 -0.041385316476225856 -42.4978432619944 -0.03968208022415638 -42.48131026346235
677 -0.041514490731060505 -42.53935775272546 -0.04446894247084856 -42.5257792059332
678 -0.04132726583629846 -42.58068501856176 -0.042448587343096734 -42.56822779327629
679 -0.04136718958616257 -42.62205220814792 -0.04123741574585438 -42.60946520902215
680 -0.041389717161655425 -42.66344192530958 -0.04176328480243683 -42.65122849382458
681 -0.0413873303681612 -42.70482925567774 -0.04181994926184416 -42.693048443086425
682 -0.04125938676297665 -42.74608864244071 -0.04291576687246561 -42.735964209958894
683 -0.04126651845872402 -42.78735516089944 -0.0390436640009284 -42.77500787395982
684 -0.04155407790094614 -42.828909238800385 -0.038281891494989395 -42.81328976545481
685 -0.04157837871462107 -42.870487617515 -0.038014318235218524 -42.85130408369003
686 -0.04173045139759779 -42.9122180689126 -0.03901870623230934 -42.890322789922344
687 -0.04175469670444727 -42.953972765617046 -0.04212644100189209 -42.932449230924234
688 -0.04185271691530943 -42.995825482532354 -0.04381957165896892 -42.976268802583206
689 -0.04168603178113699 -43.03751151431349 -0.039069632068276405 -43.01533843465148
690 -0.04179015588015318 -43.079301670193644 -0.04546929243952036 -43.060807727091
691 -0.04172463621944189 -43.121026306413086 -0.038709647953510284 -43.09951737504451
692 -0.04181465990841389 -43.1628409663215 -0.04204265773296356 -43.14156003277748
693 -0.04168951325118542 -43.20453047957268 -0.04091357514262199 -43.1824736079201
694 -0.04187258630990982 -43.24640306588259 -0.03907409701496363 -43.22154770493506
695 -0.04184737224131822 -43.28825043812391 -0.03516315408051014 -43.25671085901557
696 -0.04211737811565399 -43.330367816239566 -0.045647692680358884 -43.30235855169593
697 -0.04192477185279131 -43.37229258809236 -0.03941593188792467 -43.341774483583855
698 -0.042002495378255844 -43.41429508347061 -0.041083887405693534 -43.382858370989545
699 -0.04202996455132961 -43.456325048021945 -0.04124109745025635 -43.4240994684398
700 -0.04204237256199121 -43.49836742058394 -0.0467541454359889 -43.47085361387579
701 -0.04179202634841204 -43.54015944693235 -0.03890684973448515 -43.50976046361028
702 -0.04215850681066513 -43.582317953743015 -0.042923607118427756 -43.5526840707287
703 -0.042079157382249835 -43.62439711112526 -0.04307962786406279 -43.59576369859276
704 -0.04184384271502495 -43.66624095384029 -0.04119569193571806 -43.63695939052848
705 -0.04183935020118952 -43.708080304041474 -0.04197957944124937 -43.67893896996973
706 -0.041862568072974685 -43.749942872114445 -0.044156051427125934 -43.72309502139685
707 -0.04168904758989811 -43.79163191970434 -0.03921014834195376 -43.7623051697388
708 -0.041741134226322175 -43.833373053930664 -0.041546867974102494 -43.80385203771291
709 -0.04191071316599846 -43.87528376709666 -0.03794951606541872 -43.841801553778325
710 -0.04191297981888056 -43.91719674691554 -0.042698961310088636 -43.88450051508841
711 -0.04184632748365402 -43.9590430743992 -0.0435389569029212 -43.92803947199133
712 -0.04177923165261745 -44.000822306051816 -0.04082363899797201 -43.968863110989304
713 -0.04185000285506248 -44.04267230890688 -0.04023954886943102 -44.00910265985873
714 -0.04195021465420723 -44.08462252356109 -0.041171351447701454 -44.050274011306435
715 -0.04195452257990837 -44.126577046140994 -0.04372965227812529 -44.09400366358456
716 -0.04182691462337971 -44.16840396076437 -0.04010469857603312 -44.13410836216059
717 -0.041909268498420714 -44.210313229262795 -0.04574499148875475 -44.17985335364934
718 -0.04175253827124834 -44.25206576753404 -0.040949228405952456 -44.22080258205529
719 -0.041697538644075396 -44.293763306178114 -0.045237936452031134 -44.266040518507324
720 -0.04164423290640116 -44.335407539084514 -0.04063732605427504 -44.3066778445616
721 -0.04169137347489595 -44.37709891255941 -0.0416373509913683 -44.34831519555296
722 -0.04164489507675171 -44.41874380763616 -0.045688184723258016 -44.394003380276224
723 -0.04148642644286156 -44.46023023407902 -0.04363418873399496 -44.43763756901022
724 -0.04130787756294012 -44.50153811164196 -0.0407608162611723 -44.47839838527139
725 -0.041428623534739015 -44.542966735176705 -0.03662638533860445 -44.51502477061
726 -0.04156701508909464 -44.5845337502658 -0.041319903917610645 -44.55634467452761
727 -0.0416815048083663 -44.626215255074165 -0.04370932839810848 -44.60005400292572
728 -0.04153321348130703 -44.66774846855547 -0.04047352112829685 -44.640527524054015
729 -0.04147234428673983 -44.70922081284221 -0.039129363372921944 -44.67965688742694
730 -0.04162222612649202 -44.7508430389687 -0.03786610998213291 -44.71752299740907
731 -0.04179175179451704 -44.79263479076322 -0.045650232769548896 -44.763173230178616
732 -0.04164362903684378 -44.834278419800064 -0.040309305489063266 -44.803482535667676
733 -0.04170398078858852 -44.875982400588654 -0.040470939688384534 -44.84395347535606
734 -0.041776818595826624 -44.91775921918448 -0.042958897165954114 -44.88691237252201
735 -0.04160112515091896 -44.9593603443354 -0.04137467015534639 -44.92828704267736
736 -0.041689384169876574 -45.00104972850528 -0.04209002573043108 -44.97037706840779
737 -0.04161733500659466 -45.04266706351187 -0.04007309302687645 -45.01045016143467
738 -0.04169010072946548 -45.08435716424134 -0.03844537567347288 -45.048895537108145
739 -0.041886556148529056 -45.126243720389866 -0.0436735026538372 -45.09256903976198
740 -0.04179005455225706 -45.168033774942124 -0.03969186842441559 -45.132260908186396
741 -0.041750007681548594 -45.209783782623674 -0.040085780434310436 -45.172346688620706
742 -0.04178507346659899 -45.25156885609027 -0.039950999431312084 -45.21229768805202
743 -0.0418559517711401 -45.29342480786141 -0.038878115639090535 -45.25117580369111
744 -0.041888420656323436 -45.335313228517734 -0.0401148859411478 -45.29129068963226
745 -0.04233343824744225 -45.37764666676517 -0.04645429588854313 -45.33774498552081
746 -0.04187356643378735 -45.41952023319896 -0.041753307729959485 -45.37949829325077
747 -0.041843054629862306 -45.461363287828824 -0.041899954155087474 -45.421398247405854
748 -0.041821700520813465 -45.50318498834964 -0.04090592693537474 -45.46230417434123
749 -0.041825711727142334 -45.54501070007678 -0.04211985655128956 -45.504424030892515
750 -0.04185989312827587 -45.586870593205056 -0.04256869368255138 -45.54699272457507
751 -0.041803850419819356 -45.628674443624874 -0.0425799323245883 -45.589572656899655
752 -0.041793547384440896 -45.67046799100932 -0.0404360294342041 -45.63000868633386
753 -0.04179500285536051 -45.71226299386468 -0.04250295758247376 -45.67251164391633
754 -0.04178546816110611 -45.754048462025786 -0.04106435049325228 -45.71357599440958
755 -0.041811745055019854 -45.79586020708081 -0.0426443150267005 -45.75622030943628
756 -0.04187415149062872 -45.83773435857144 -0.042379744537174704 -45.79860005397345
757 -0.041912981495261195 -45.8796473400667 -0.04499073848128319 -45.843590792454734
758 -0.04168175160884857 -45.921329091675545 -0.040238671004772186 -45.883829463459506
759 -0.04174706265330315 -45.963076154328846 -0.043883094750344756 -45.92771255820985
760 -0.04177145548164844 -46.0048476098105 -0.04264869280159474 -45.97036125101144
761 -0.04172215722501278 -46.04656976703551 -0.039339436776936056 -46.009700687788374
762 -0.0418372955173254 -46.08840706255283 -0.041608247347176074 -46.05130893513555
763 -0.04166856519877911 -46.13007562775161 -0.04214970283210277 -46.09345863796766
764 -0.04182469081133604 -46.17190031856295 -0.04500082172453403 -46.13845945969219
765 -0.041580772027373314 -46.21348109059032 -0.04415005054324865 -46.182609510235444
766 -0.04161883667111397 -46.25509992726143 -0.03957571480423212 -46.222185225039674
767 -0.04156053438782692 -46.29666046164926 -0.040531321056187154 -46.26271654609586
768 -0.04153135716915131 -46.33819181881841 -0.041191800870001315 -46.30390834696586
769 -0.041642037220299244 -46.37983385603871 -0.04258124101907015 -46.346489587984934
770 -0.04154531545937061 -46.42137917149808 -0.034686184115707876 -46.38117577210064
771 -0.04186552781611681 -46.463244699314195 -0.04368187729269266 -46.42485764939333
772 -0.041781248338520524 -46.50502594765272 -0.041841335408389566 -46.466698984801724
773 -0.04167581293731928 -46.54670176059004 -0.042450462095439435 -46.50914944689716
774 -0.04164148941636085 -46.5883432500064 -0.03724267892539501 -46.54639212582256
775 -0.04184229280799627 -46.6301855428144 -0.042094668559730056 -46.588486794382284
776 -0.0418306889012456 -46.672016231715645 -0.04088011663407087 -46.629366911016355
777 -0.041898702085018155 -46.713914933800666 -0.04066495839506388 -46.67003186941142
778 -0.041879800334572795 -46.755794734135236 -0.04369628224521875 -46.71372815165664
779 -0.04183833729475737 -46.79763307142999 -0.041223004832863806 -46.754951156489504
780 -0.041865584813058375 -46.83949865624305 -0.04007645398378372 -46.79502761047329
781 -0.04202277641743422 -46.881521432660485 -0.04101123511791229 -46.836038845591204
782 -0.042084666155278685 -46.92360609881576 -0.0446452546864748 -46.880684100277676
783 -0.04186349604278803 -46.96546959485855 -0.04056084528565407 -46.92124494556333
784 -0.04185374621301889 -47.00732334107157 -0.041212932020425794 -46.96245787758376
785 -0.04187129344791174 -47.04919463451948 -0.04252115860581398 -47.004979036189575
786 -0.04177451860159635 -47.09096915312108 -0.04053934644907713 -47.045518382638654
787 -0.04184326641261578 -47.13281241953369 -0.044130467996001246 -47.08964885063465
788 -0.041763436421751975 -47.174575855955446 -0.04341464955359697 -47.13306350018825
789 -0.041688358224928376 -47.21626421418038 -0.04412998203188181 -47.17719348222013
790 -0.041677849180996415 -47.25794206336138 -0.041943036019802094 -47.219136518239935
791 -0.04151901826262474 -47.299461081624 -0.03768218830227852 -47.25681870654221
792 -0.041736066341400146 -47.3411971479654 -0.04281519055366516 -47.29963389709588
793 -0.04151914231479168 -47.38271629028019 -0.0400863666087389 -47.33972026370462
794 -0.04161695074290037 -47.42433324102309 -0.04157406147569418 -47.38129432518031
795 -0.04176727347075939 -47.46610051449385 -0.04232483878731728 -47.42361916396763
796 -0.04168762993067503 -47.50778814442453 -0.041340311989188194 -47.46495947595682
797 -0.041700929030776025 -47.549489073455305 -0.04380440972745418 -47.508763885684274
798 -0.04162117838859558 -47.5911102518439 -0.040061275102198125 -47.54882516078647
799 -0.04180227927863598 -47.632912531122535 -0.03762201089411974 -47.58644717168059
800 -0.041717910580337046 -47.674630441702874 -0.04044556878507137 -47.626892740465664
801 -0.0418152816593647 -47.71644572336224 -0.04540303125977516 -47.67229577172544
802 -0.041831998340785506 -47.758277721703024 -0.04722845684736967 -47.71952422857281
803 -0.041543468832969666 -47.799821190535994 -0.04053632263094187 -47.76006055120375
804 -0.041598685272037986 -47.84141987580803 -0.04024664349853992 -47.80030719470229
805 -0.04156066235154867 -47.88298053815958 -0.03937357310205698 -47.839680767804346
806 -0.04190446194261312 -47.92488500010219 -0.03742509484291077 -47.877105862647255
807 -0.041806227527558804 -47.96669122762975 -0.04033345356583595 -47.91743931621309
808 -0.041923658549785615 -48.00861488617954 -0.04267806336283684 -47.96011737957593
809 -0.04188457615673542 -48.05049946233627 -0.04087081644684076 -48.00098819602277
810 -0.04191846027970314 -48.09241792261597 -0.045152072235941886 -48.04614026825871
811 -0.04183251541107893 -48.13425043802705 -0.03867747914046049 -48.08481774739917
812 -0.04193252064287663 -48.176182958669926 -0.040208717435598375 -48.12502646483477
813 -0.042007474415004256 -48.21819043308493 -0.04085074458271265 -48.16587720941748
814 -0.04193875025957823 -48.2601291833445 -0.041667530126869676 -48.20754473954435
815 -0.04188330695033073 -48.302012490294835 -0.04135925769805908 -48.248903997242415
816 -0.042346556670963764 -48.3443590469658 -0.039457215927541256 -48.288361213169956
817 -0.04214099422097206 -48.38650004118677 -0.04207480195909739 -48.33043601512905
818 -0.04201537817716598 -48.42851541936394 -0.04388044290244579 -48.3743164580315
819 -0.041973297484219074 -48.47048871684816 -0.042399732396006584 -48.41671619042751
820 -0.04190316013991833 -48.512391876988076 -0.042368453182280066 -48.459084643609785
821 -0.04189630411565304 -48.55428818110373 -0.041199520230293274 -48.50028416384008
822 -0.04196584895253182 -48.59625403005626 -0.04221816509962082 -48.5425023289397
823 -0.041823686100542545 -48.6380777161568 -0.03803860638290644 -48.5805409353226
824 -0.041998927295207975 -48.68007664345201 -0.043170261196792126 -48.623711196519395
825 -0.04210621174424887 -48.72218285519626 -0.04522526636719704 -48.66893646288659
826 -0.041835314594209194 -48.76401816979047 -0.04339250754565001 -48.71232897043224
827 -0.04166900385171175 -48.80568717364218 -0.03986440673470497 -48.75219337716695
828 -0.04175894483923912 -48.847446118481415 -0.03928063195198774 -48.791474009118936
829 -0.041841895505785945 -48.8892880139872 -0.043428377620875834 -48.83490238673981
830 -0.04179771076887846 -48.93108572475607 -0.044444700330495836 -48.87934708707031
831 -0.04167048688977957 -48.97275621164585 -0.03996638525277376 -48.91931347232308
832 -0.04173078536987305 -49.01448699701572 -0.041915815137326715 -48.96122928746041
833 -0.04179915692657232 -49.056286153942295 -0.04243999589234591 -49.00366928335276
834 -0.04167481306940317 -49.0979609670117 -0.042736869491636756 -49.04640615284439
835 -0.041647160053253175 -49.13960812706495 -0.03991558980196715 -49.086321742646355
836 -0.041744064353406427 -49.18135219141836 -0.04238533079624176 -49.1287070734426
837 -0.04176437426358461 -49.22311656568195 -0.03919645007699728 -49.1679035235196
838 -0.04235620051622391 -49.26547276619817 -0.04828848391771316 -49.216192007437314
839 -0.041537684574723246 -49.30701045077289 -0.04195522926747799 -49.258147236704794
840 -0.041454737074673176 -49.348465187847566 -0.04108807798475027 -49.29923531468955
841 -0.04159454740583897 -49.3900597352534 -0.03952889423817396 -49.33876420892772
842 -0.04161354769021273 -49.43167328294361 -0.04170414060354233 -49.38046834953126
843 -0.041553663276135924 -49.47322694621975 -0.0408288748934865 -49.42129722442475
844 -0.041643207892775536 -49.51487015411252 -0.04237136039882898 -49.46366858482358
845 -0.04158995673060417 -49.556460110843126 -0.04149987045675516 -49.505168455280334
846 -0.04154006727039814 -49.59800017811352 -0.040806405059993264 -49.54597486034033
847 -0.04161685574799776 -49.63961703386152 -0.03988931141793728 -49.58586417175827
848 -0.04170150049030781 -49.681318534351824 -0.040499417670071126 -49.62636358942834
849 -0.04181266576051712 -49.72313120011234 -0.041533111780881884 -49.667896701209216
850 -0.04170668162405491 -49.7648378817364 -0.04358431808650494 -49.71148101929572
851 -0.04168842509388924 -49.806526306830285 -0.041700946912169454 -49.75318196620789
852 -0.041691505163908 -49.848217811994196 -0.0460303096100688 -49.79921227581796
853 -0.041497729159891604 -49.88971554115409 -0.04433052130043506 -49.843542797118396
854 -0.04153221528977156 -49.93124775644386 -0.04336749520152807 -49.886910292319925
855 -0.04130595345050096 -49.97255370989436 -0.040269712917506695 -49.92718000523743
856 -0.04134557079523802 -50.0138992806896 -0.04834377653896808 -49.9755237817764
857 -0.04105495680123568 -50.05495423749083 -0.03794961478561163 -50.01347339656201
858 -0.04124142844229937 -50.09619566593313 -0.042210088856518266 -50.055683485418534
859 -0.041155005991458896 -50.13735067192459 -0.04097851738333702 -50.09666200280187
860 -0.04126016199588776 -50.17861083392047 -0.04132453687489033 -50.13798653967676
861 -0.04123660363256931 -50.21984743755304 -0.04015937075018883 -50.17814591042695
862 -0.04126552492380142 -50.261112962476844 -0.042117274925112726 -50.22026318535206
863 -0.0412392558529973 -50.302352218329844 -0.040880905091762544 -50.26114409044382
864 -0.041310989297926426 -50.34366320762777 -0.03774285204708576 -50.29888694249091
865 -0.04140174202620983 -50.38506494965398 -0.04017553087323904 -50.33906247336415
866 -0.04147515259683132 -50.42654010225081 -0.04286878388375044 -50.3819312572479
867 -0.04152408614754677 -50.46806418839836 -0.044708880595862865 -50.42664013784376
868 -0.041272910125553605 -50.509337098523915 -0.04036994427442551 -50.467010082118186
869 -0.04132143147289753 -50.55065852999681 -0.036943648010492325 -50.50395373012868
870 -0.041784617304801944 -50.59244314730161 -0.035286839865148065 -50.53924056999383
871 -0.04183872863650322 -50.634281875938115 -0.04334211628884077 -50.58258268628267
872 -0.04172482378780842 -50.676006699725924 -0.045392817631363866 -50.62797550391404
873 -0.041685380041599274 -50.717692079767524 -0.03836866766214371 -50.66634417157618
874 -0.041674597561359404 -50.759366677328885 -0.041851328872144225 -50.70819550044832
875 -0.04166314080357551 -50.80102981813246 -0.04106524400413036 -50.74926074445245
876 -0.0416846388950944 -50.842714457027554 -0.04047204554080963 -50.78973278999326
877 -0.04174341168254614 -50.8844578687101 -0.04092427343130112 -50.83065706342456
878 -0.04182863216847181 -50.926286500878575 -0.0408018846064806 -50.87145894803104
879 -0.041842933557927606 -50.968129434436506 -0.040198488347232345 -50.91165743637827
880 -0.04184275735169649 -51.0099721917882 -0.03989335149526596 -50.951550787873536
881 -0.042023667879402635 -51.051995859667606 -0.04176269359886646 -50.993313481472406
882 -0.04189653191715479 -51.09389239158476 -0.04100831896066666 -51.03432180043307
883 -0.04193487651646137 -51.135827268101224 -0.03942368477582932 -51.073745485208896
884 -0.04236754160374403 -51.17819480970497 -0.026359624788165094 -51.10010510999706
885 -0.04296909626573324 -51.221163905970705 -0.04239107090979814 -51.14249618090686
886 -0.042419190891087054 -51.263583096861794 -0.04501133393496275 -51.187507514841826
887 -0.04227821808308363 -51.30586131494488 -0.042305339500308035 -51.229812854342136
888 -0.042257169634103774 -51.34811848457898 -0.04224734753370285 -51.27206020187584
889 -0.04214987233281135 -51.3902683569118 -0.04214935004711151 -51.31420955192295
890 -0.042230678349733354 -51.43249903526153 -0.04120851699262858 -51.355418068915576
891 -0.04230616148561239 -51.47480519674714 -0.04462092332541943 -51.400038992240994
892 -0.04207391869276762 -51.516879115439906 -0.04377787578850985 -51.4438168680295
893 -0.04212956689298153 -51.55900868233289 -0.0427430335432291 -51.48655990157273
894 -0.041926807910203936 -51.60093549024309 -0.04285514336079359 -51.52941504493353
895 -0.04191887900233269 -51.64285436924542 -0.04201883040368557 -51.57143387533721
896 -0.04197511784732342 -51.68482948709274 -0.0415686372667551 -51.61300251260397
897 -0.041881529800593856 -51.72671101689333 -0.042588644102215766 -51.65559115670619
898 -0.04196911789476872 -51.7686801347881 -0.044826595857739446 -51.70041775256393
899 -0.04161301143467426 -51.810293146222776 -0.04320420250296593 -51.74362195506689
900 -0.041671590693295 -51.851964736916074 -0.04064521435648203 -51.78426716942337
901 -0.04167905189096928 -51.89364378880704 -0.0415483957156539 -51.825815565139024
902 -0.04164720959961414 -51.93529099840666 -0.04366566892713308 -51.86948123406616
903 -0.041684653423726556 -51.97697565183039 -0.0413984902203083 -51.91087972428647
904 -0.04169785436242819 -52.01867350619281 -0.04070643819868565 -51.95158616248515
905 -0.04169807285070419 -52.06037157904352 -0.040661674179136756 -51.99224783666428
906 -0.04175265990197659 -52.10212423894549 -0.042255557328462603 -52.03450339399274
907 -0.04171752911061048 -52.143841768056106 -0.04366731774061918 -52.078170711733364
908 -0.041604695841670036 -52.185446463897776 -0.041684951074421404 -52.11985566280779
909 -0.04171585384756327 -52.22716231774534 -0.0424675727263093 -52.162323235534096
910 -0.04165847934782505 -52.26882079709316 -0.03870429452508688 -52.201027530059186
911 -0.04173635449260473 -52.31055715158577 -0.03799473959952593 -52.23902226965871
912 -0.041773352026939395 -52.352330503612706 -0.041407715156674386 -52.280429984815385
913 -0.0418728843331337 -52.394203387945836 -0.043591481447219846 -52.32402146626261
914 -0.04200772289186716 -52.436211110837704 -0.03865715973079205 -52.3626786259934
915 -0.042283841595053676 -52.478494952432754 -0.04594206362962723 -52.40862068962302
916 -0.04190140217542648 -52.52039635460818 -0.04223978240042925 -52.45086047202345
917 -0.041872172616422176 -52.5622685272246 -0.04226001184433699 -52.493120483867784
918 -0.04183872379362583 -52.60410725101823 -0.04178938325494528 -52.53490986712273
919 -0.04186044819653034 -52.64596769921476 -0.043540042638778684 -52.57844990976151
920 -0.04168062414973974 -52.6876483233645 -0.04198492486029863 -52.62043483462181
921 -0.04173025079071522 -52.72937857415521 -0.041983066312968734 -52.66241790093478
922 -0.041840998083353044 -52.771219572238564 -0.045370114222168925 -52.70778801515694
923 -0.0415018567815423 -52.81272142902011 -0.03909666836261749 -52.74688468351956
924 -0.041641174256801604 -52.85436260327691 -0.039702828601002695 -52.78658751212056
925 -0.04168696887791157 -52.89604957215482 -0.04058405365794897 -52.827171565778514
926 -0.04168394114822149 -52.937733513303044 -0.04073903802782297 -52.86791060380634
927 -0.04173786640167236 -52.97947137970472 -0.043111341446638106 -52.911021945252976
928 -0.04161143023520708 -53.02108280993993 -0.0401489457115531 -52.95117089096453
929 -0.04169274363666773 -53.06277555357659 -0.04146143347024918 -52.99263232443477
930 -0.041827582940459254 -53.10460313651705 -0.04104397408664227 -53.033676298521414
931 -0.04174965545535088 -53.1463527919724 -0.042251375317573545 -53.07592767383899
932 -0.04176377039402723 -53.188116562366424 -0.04352615568786859 -53.11945382952686
933 -0.04176299199461937 -53.22987955436104 -0.04366289842873812 -53.1631167279556
934 -0.04156080242246389 -53.27144035678351 -0.03965355791151524 -53.20277028586711
935 -0.04170582164078951 -53.3131461784243 -0.04054929837584496 -53.243319584242954
936 -0.04187985248863697 -53.35502603091293 -0.046394135989248755 -53.2897137202322
937 -0.041443159244954585 -53.39646919015789 -0.04129064995795488 -53.33100437019016
938 -0.041595786437392236 -53.43806497659528 -0.03988150879740715 -53.370885878987565
939 -0.04162240419536829 -53.479687380790644 -0.04110185950994492 -53.41198773849751
940 -0.04154366422444582 -53.52123104501509 -0.04410735331475735 -53.456095091812266
941 -0.04150971584022045 -53.56274076085531 -0.042224060371518136 -53.49831915218378
942 -0.04150095712393522 -53.60424171797925 -0.03975924663245678 -53.53807839881624
943 -0.04152382165193558 -53.645765539631185 -0.03938273750245571 -53.577461136318696
944 -0.041610326431691644 -53.68737586606288 -0.042854871973395346 -53.62031600829209
945 -0.04153684601187706 -53.72891271207476 -0.03851623125374317 -53.65883223954584
946 -0.04168383255600929 -53.77059654463077 -0.04024825133383274 -53.69908049087967
947 -0.04188740272074938 -53.81248394735152 -0.0407471289858222 -53.739827619865494
948 -0.04184463154524565 -53.85432857889676 -0.04190124236047268 -53.78172886222597
949 -0.0419036753475666 -53.89623225424433 -0.033754140697419645 -53.815483002923386
950 -0.04207807537168264 -53.938310329616016 -0.03857579044997692 -53.85405879337336
951 -0.04224434494972229 -53.98055467456574 -0.04515926335006952 -53.899218056723434
952 -0.042002396658062935 -54.0225570712238 -0.0433854253962636 -53.9426034821197
953 -0.04202580153942108 -54.064582872763225 -0.040547457896173 -53.983150940015875
954 -0.04195887874811888 -54.106541751511344 -0.04085915349423885 -54.024010093510114
955 -0.041997670009732244 -54.14853942152108 -0.03987615518271923 -54.06388624869283
956 -0.04209174495190382 -54.19063116647298 -0.04305196236819029 -54.10693821106102
957 -0.042181493155658244 -54.23281265962864 -0.0483488691970706 -54.15528708025809
958 -0.04184026326984167 -54.27465292289848 -0.04018678646534681 -54.19547386672344
959 -0.04188412968069315 -54.31653705257918 -0.041129791922867295 -54.23660365864631
960 -0.04184951558709145 -54.35838656816627 -0.041543655283749106 -54.278147313930056
961 -0.041902468726038936 -54.4002890368923 -0.04042598642408848 -54.318573300354146
962 -0.04187748171389103 -54.44216651860619 -0.043961741216480735 -54.362535041570624
963 -0.041934318281710146 -54.484100836887905 -0.04218735005706549 -54.404722391627686
964 -0.04189483523368835 -54.525995672121596 -0.04248029068112373 -54.44720268230881
965 -0.04178340937942267 -54.567779081501016 -0.04428646676242352 -54.491489149071235
966 -0.04175480045378208 -54.609533881954796 -0.04342177230864763 -54.53491092137988
967 -0.04159635622054338 -54.65113023817534 -0.04187029022723436 -54.57678121160712
968 -0.041562754474580285 -54.692692992649924 -0.04171913247555494 -54.618500344082676
969 -0.041590540669858456 -54.73428353331978 -0.04038224183022976 -54.658882585912906
970 -0.04163355100899935 -54.77591708432878 -0.0361221494153142 -54.69500473532822
971 -0.04192568883299828 -54.81784277316178 -0.044967473670840266 -54.739972208999056
972 -0.041753530502319336 -54.8595963036641 -0.04520590826869011 -54.78517811726775
973 -0.041744763217866424 -54.90134106688196 -0.047971552796661855 -54.83314967006441
974 -0.04147743936628103 -54.942818506248244 -0.04436210505664349 -54.87751177512105
975 -0.04127629362046718 -54.984094799868714 -0.04201706163585186 -54.9195288367569
976 -0.041423918679356575 -55.02551871854807 -0.04558754209429026 -54.96511637885119
977 -0.0410830270498991 -55.06660174559797 -0.04007413759827614 -55.00519051644947
978 -0.04109826162457466 -55.10770000722255 -0.041253343038260934 -55.04644385948773
979 -0.04116508197039366 -55.14886508919294 -0.043443551287055016 -55.089887410774786
980 -0.041098814085125925 -55.18996390327806 -0.0422533979639411 -55.132140808738725
981 -0.040988518856465816 -55.23095242213453 -0.04143969733268023 -55.1735805060714
982 -0.04107204861938953 -55.27202447075392 -0.041605537943542006 -55.21518604401494
983 -0.04105810523033142 -55.313082575984254 -0.04142942950129509 -55.256615473516234
984 -0.04099711142480374 -55.354079687409055 -0.039943802170455456 -55.29655927568669
985 -0.041163353621959685 -55.395243041031016 -0.044255754165351394 -55.34081502985204
986 -0.0410874854773283 -55.43633052650834 -0.044838408939540386 -55.38565343879158
987 -0.04096612446010113 -55.47729665096844 -0.03904905505478382 -55.42470249384636
988 -0.042023552022874354 -55.51932020299132 -0.04067671615630388 -55.465379210002666
989 -0.04117131549865007 -55.56049151848997 -0.03390207830816507 -55.49928128831083
990 -0.04134548604488373 -55.60183700453485 -0.044064294546842575 -55.543345582857675
991 -0.04120842274278402 -55.643045427277634 -0.0423325264826417 -55.585678109340314
992 -0.041137845069169995 -55.68418327234681 -0.03957389239221811 -55.625252001732534
993 -0.04123763553798199 -55.72542090788479 -0.04070225600153208 -55.665954257734064
994 -0.04122138377279043 -55.76664229165758 -0.04209963567554951 -55.70805389340961
995 -0.04128137063235045 -55.80792366228993 -0.0428317591547966 -55.750885652564406
996 -0.04127338957041502 -55.849197051860344 -0.03984680436551571 -55.79073245692992
997 -0.0412584325298667 -55.89045548439021 -0.040859419666230676 -55.83159187659616
998 -0.04131077583879232 -55.931766260229004 -0.040730043314397335 -55.872321919910554
999 -0.041337630711495876 -55.9731038909405 -0.04059242159128189 -55.91291434150184
1000 -0.04134091641753912 -56.01444480735804 -0.044030482321977614 -55.95694482382382
1001 -0.04120584968477488 -56.05565065704281 -0.04169905856251717 -55.99864388238633
1002 -0.04124860893934965 -56.09689926598216 -0.03973596561700106 -56.03837984800333
1003 -0.04131804555654526 -56.1382173115387 -0.04181166160851717 -56.08019150961185
1004 -0.04135862644761801 -56.17957593798632 -0.04487212002277374 -56.125063629634624
1005 -0.041169621609151365 -56.22074555959547 -0.040669623948633674 -56.165733253583255
1006 -0.04122139662504196 -56.26196695622051 -0.040417022071778774 -56.206150275655034
1007 -0.04126304630190134 -56.30323000252241 -0.04073382019996643 -56.246884095855
1008 -0.04132469929754734 -56.34455470181996 -0.04017075523734093 -56.28705485109234
1009 -0.041334467753767964 -56.38588916957373 -0.0406512850895524 -56.327706136181895
1010 -0.04182740226387978 -56.42771657183761 -0.03535443730652332 -56.36306057348842
1011 -0.04168256837874651 -56.46939914021635 -0.041257971338927744 -56.40431854482735
1012 -0.041884076595306394 -56.51128321681166 -0.047987917996943 -56.45230646282429
1013 -0.041306781396269796 -56.552589998207935 -0.041072692908346656 -56.49337915573263
1014 -0.04131957646459341 -56.59390957467253 -0.039368584752082825 -56.532747740484716
1015 -0.041355888918042184 -56.63526546359057 -0.03988095689564943 -56.57262869738037
1016 -0.041475573740899566 -56.67674103733147 -0.04074263889342546 -56.613371336273794
1017 -0.0414895499125123 -56.71823058724398 -0.04092492777854204 -56.654296264052334
1018 -0.04154800456017256 -56.75977859180415 -0.041364194452762605 -56.695660458505095
1019 -0.04172301590442658 -56.80150160770857 -0.035126749612391 -56.73078720811748
1020 -0.04173568282276392 -56.843237290531334 -0.04102616757154465 -56.77181337568903
1021 -0.04178396463394165 -56.88502125516528 -0.04309131503105164 -56.81490469072008
1022 -0.04174786191433668 -56.926769117079616 -0.04322063978761435 -56.85812533050769
1023 -0.04164469875395298 -56.96841381583357 -0.04221313409507275 -56.90033846460276
1024 -0.041834297217428686 -57.010248113051 -0.03782479502260685 -56.93816325962537
1025 -0.041801880672574045 -57.05204999372357 -0.041853269562125206 -56.980016529187495
1026 -0.04200512580573559 -57.09405511952931 -0.037289750389754774 -57.01730627957725
1027 -0.04186222143471241 -57.13591734096402 -0.04206304270774126 -57.05936932228499
1028 -0.04200131259858608 -57.17791865356261 -0.044498206675052644 -57.10386752896004
1029 -0.04184911902993917 -57.21976777259255 -0.039062976464629175 -57.142930505424665
1030 -0.041982235945761205 -57.26175000853831 -0.0413793096318841 -57.18430981505655
1031 -0.041928044706583026 -57.30367805324489 -0.042253272607922554 -57.22656308766447
1032 -0.04184485673904419 -57.345522909983934 -0.040701399371027944 -57.267264487035504
1033 -0.04191289078444242 -57.38743580076838 -0.04335962738841772 -57.31062411442392
1034 -0.04185545351356268 -57.42929125428194 -0.042930110916495325 -57.35355422534042
1035 -0.04180694818496704 -57.47109820246691 -0.04299129787832499 -57.39654552321874
1036 -0.04168698396533728 -57.51278518643225 -0.04259648881852627 -57.439142012037266
1037 -0.041651844047009945 -57.55443703047926 -0.04266037680208683 -57.481802388839355
1038 -0.04167328011244535 -57.596110310591705 -0.040881285443902016 -57.52268367428326
1039 -0.04159366171807051 -57.63770397230977 -0.04085272885859013 -57.563536403141846
1040 -0.041634767316281796 -57.679338739626054 -0.04191383346915245 -57.605450236611
1041 -0.04173044133931399 -57.721069180965365 -0.03998363260179758 -57.645433869212795
1042 -0.04173683673143387 -57.762806017696796 -0.04049424733966589 -57.68592811655246
1043 -0.04199149888008833 -57.80479751657688 -0.04147402923554182 -57.727402145788005
1044 -0.041755831241607665 -57.84655334781849 -0.045121194794774055 -57.77252334058278
1045 -0.04181617368012667 -57.88836952149862 -0.039979980699718 -57.8125033212825
1046 -0.04161193408071995 -57.92998145557934 -0.04075006637722254 -57.85325338765972
1047 -0.04172991495579481 -57.97171137053513 -0.04136744327843189 -57.89462083093815
1048 -0.041737081669270995 -58.0134484522044 -0.0416813550516963 -57.936302185989845
1049 -0.04165882226079702 -58.0551072744652 -0.04147778917104006 -57.977779975160885
1050 -0.041730874218046665 -58.09683814868325 -0.04166147410869599 -58.01944144926958
1051 -0.041757036186754706 -58.13859518487 -0.04152410347014666 -58.060965552739724
1052 -0.041735564917325975 -58.18033074978732 -0.04529406726360321 -58.10625962000333
1053 -0.04164027161896229 -58.22197102140628 -0.03896737862378359 -58.14522699862711
1054 -0.04289255607873201 -58.264863577485016 -0.04612500164657831 -58.19135200027369
1055 -0.04176409561187029 -58.306627673096884 -0.04228391218930483 -58.233635912462994
1056 -0.04147441368550062 -58.34810208678238 -0.043207958713173865 -58.27684387117617
1057 -0.04148698318749666 -58.38958906996988 -0.04010529834777117 -58.31694916952394
1058 -0.04143242556601763 -58.431021495535894 -0.04161685816943646 -58.35856602769337
1059 -0.041499733366072176 -58.47252122890197 -0.0404729250818491 -58.39903895277522
1060 -0.041471012867987156 -58.513992241769955 -0.043161225691437724 -58.442200178466656
1061 -0.04139022808521986 -58.555382469855175 -0.04151200614869595 -58.48371218461535
1062 -0.04140048455446958 -58.59678295440965 -0.04301569666713476 -58.52672788128248
1063 -0.041337710618972776 -58.63812066502862 -0.042164080403745176 -58.56889196168623
1064 -0.04135620407760143 -58.679476869106225 -0.04093197677284479 -58.60982393845907
1065 -0.04139829110354185 -58.720875160209765 -0.043419180624186995 -58.65324311908326
1066 -0.04133602250367403 -58.762211182713436 -0.04256346058100462 -58.695806579664264
1067 -0.041245941258966926 -58.8034571239724 -0.04291382785886526 -58.73872040752313
1068 -0.04117891006171703 -58.84463603403412 -0.03931051380932331 -58.77803092133246
1069 -0.041326249949634075 -58.88596228398375 -0.04127343352884054 -58.8193043548613
1070 -0.041464575566351414 -58.9274268595501 -0.04531063511967659 -58.86461498998098
1071 -0.04117344878613949 -58.96860030833624 -0.04075554255396128 -58.90537053253494
1072 -0.04113759808242321 -59.009737906418664 -0.04051147419959307 -58.94588200673453
1073 -0.04123066589236259 -59.05096857231103 -0.04119333103299141 -58.98707533776752
1074 -0.04127877429127693 -59.092247346602306 -0.04086263962090016 -59.02793797738842
1075 -0.04127476830035448 -59.13352211490266 -0.0396939042955637 -59.06763188168398
1076 -0.04129869118332863 -59.17482080608599 -0.03899522591382265 -59.1066271075978
1077 -0.04143974632024765 -59.21626055240624 -0.041449001990258694 -59.14807610958806
1078 -0.04143331535160542 -59.257693867757844 -0.042610620707273485 -59.19068673029533
1079 -0.041430043429136275 -59.29912391118698 -0.03990611266344786 -59.23059284295878
1080 -0.041440538875758645 -59.34056445006274 -0.03873497229069471 -59.269327815249476
1081 -0.04158360566943884 -59.38214805573218 -0.039917825162410735 -59.30924564041189
1082 -0.04177156835794449 -59.423919624090125 -0.03897626642137766 -59.34822190683327
1083 -0.04172337576746941 -59.46564299985759 -0.04000412691384554 -59.38822603374711
1084 -0.04178170431405306 -59.50742470417165 -0.04308303389698267 -59.431309067644094
1085 -0.04173432495445013 -59.549159029126095 -0.043085666745901106 -59.474394734389996
1086 -0.04175642039626837 -59.59091544952236 -0.04210988562554121 -59.51650462001554
1087 -0.041704580560326575 -59.63262003008269 -0.04064589831978083 -59.55715051833532
1088 -0.041644982621073724 -59.67426501270376 -0.047690515592694285 -59.60484103392801
1089 -0.04152854792773723 -59.715793560631504 -0.04071060810238123 -59.64555164203039
1090 -0.041543468832969666 -59.75733702946447 -0.04258884750306606 -59.68814048953346
1091 -0.04138596765697002 -59.798722997121445 -0.039856843650341034 -59.7279973331838
1092 -0.04162751492112875 -59.840350512042576 -0.038000031188130376 -59.765997364371934
1093 -0.04172791913151741 -59.882078431174094 -0.043407526798546314 -59.80940489117048
1094 -0.04162056446075439 -59.92369899563485 -0.03558311555534601 -59.84498800672583
1095 -0.04188651628792286 -59.965585511922775 -0.041712281107902524 -59.88670028783373
1096 -0.04189280159771443 -60.00747831352049 -0.03928637932986021 -59.92598666716359
1097 -0.041945763304829596 -60.04942407682532 -0.04242250863462686 -59.96840917579822
1098 -0.04189562909305096 -60.091319705918366 -0.04220181796699762 -60.01061099376522
1099 -0.041937649063766 -60.133257354982135 -0.04351863339543342 -60.054129627160656
1100 -0.041802276484668256 -60.1750596314668 -0.04375453796237707 -60.097884165123034
1101 -0.04174034111201763 -60.21679997257882 -0.040401567704975605 -60.13828573282801
1102 -0.04178012702614069 -60.25858009960496 -0.04139809422194958 -60.179683827049956
1103 -0.04193718526512384 -60.30051728487009 -0.03909661192446947 -60.21878043897443
1104 -0.04192290678620338 -60.342440191656294 -0.0422095512971282 -60.260989990271554
1105 -0.041910776495933534 -60.384350968152226 -0.04240639843046665 -60.30339638870202
1106 -0.04185289666056633 -60.42620386481279 -0.04136149566620588 -60.34475788436823
1107 -0.041790288873016834 -60.46799415368581 -0.04086110033094883 -60.38561898469918
1108 -0.04189241882413626 -60.50988657250994 -0.040465804003179076 -60.426084788702354
1109 -0.041905172914266584 -60.55179174542421 -0.042504137568175795 -60.46858892627053
1110 -0.041893108561635015 -60.59368485398585 -0.04598344061523676 -60.514572366885766
1111 -0.04173339046537876 -60.63541824445123 -0.038148095831274986 -60.55272046271704
1112 -0.04186450410634279 -60.67728274855757 -0.04179299995303154 -60.59451346267007
1113 -0.04175589233636856 -60.71903864089394 -0.041033503413200376 -60.635546966083275
1114 -0.0417699521407485 -60.76080859303469 -0.04020264260470867 -60.67574960868799
1115 -0.04178850129246712 -60.802597094327155 -0.04008620046079159 -60.71583580914878
1116 -0.04194222129881382 -60.844539315625966 -0.04206098355352879 -60.757896792702304
1117 -0.04183236677199602 -60.886371682397964 -0.04219779595732689 -60.80009458865963
1118 -0.04190120249986649 -60.92827288489783 -0.04223758056759834 -60.842332169227234
1119 -0.041882040165364745 -60.97015492506319 -0.04069196246564388 -60.88302413169288
1120 -0.041820783913135526 -61.01197570897633 -0.040727836266160014 -60.923751967959035
1121 -0.04185327049344778 -61.05382897946978 -0.042935040593147275 -60.966687008552185
1122 -0.04180139731615782 -61.095630376785934 -0.0379571532830596 -61.004644161835245
1123 -0.04190966486930847 -61.13754004165524 -0.041803177632391456 -61.04644733946763
1124 -0.041940287500619886 -61.179480329155865 -0.04276154339313507 -61.08920888286077
1125 -0.04189177118241787 -61.221372100338286 -0.04334094263613224 -61.1325498254969
1126 -0.0418456707149744 -61.26321777105326 -0.044270706921815874 -61.176820532418716
1127 -0.04168574959039688 -61.30490352064366 -0.04449496231973171 -61.22131549473845
1128 -0.0416652912274003 -61.346568811871066 -0.041359206289052965 -61.2626747010275
1129 -0.04164473135024309 -61.38821354322131 -0.043853501044213775 -61.30652820207171
1130 -0.04149808809161186 -61.42971163131293 -0.03977101668715477 -61.346299218758865
1131 -0.041641448996961115 -61.47135308030989 -0.04209823217242956 -61.38839745093129
1132 -0.041637344472110274 -61.512990424782 -0.04156297668814659 -61.42996042761944
1133 -0.04173120502382517 -61.55472162980582 -0.0446168102324009 -61.47457723785184
1134 -0.04151767361909151 -61.59623930342491 -0.04306060392409563 -61.51763784177594
1135 -0.04143776334822178 -61.63767706677313 -0.03841190487146377 -61.5560497466474
1136 -0.04151622112840414 -61.67919328790153 -0.04020775482058525 -61.59625750146799
1137 -0.041599771566689016 -61.72079305946822 -0.041620710678398606 -61.63787821214639
1138 -0.041567240841686726 -61.76236030030991 -0.042631223984062674 -61.68050943613045
1139 -0.04180239383131266 -61.80416269414122 -0.03969047330319882 -61.720199909433646
1140 -0.041748884879052636 -61.845911579020274 -0.042502503655850885 -61.7627024130895
1141 -0.04159699734300375 -61.88750857636328 -0.039477751962840556 -61.80218016505234
1142 -0.04165131561458111 -61.92915989197786 -0.04124851692467928 -61.843428681977024
1143 -0.04169697258621454 -61.97085686456408 -0.04407104942947626 -61.8874997314065
1144 -0.041654583998024464 -62.0125114485621 -0.03880773428827524 -61.92630746569478
1145 -0.04170396905392408 -62.05421541761603 -0.04288912639021873 -61.969196592085
1146 -0.04169964995235205 -62.09591506756838 -0.04212477393448353 -62.01132136601948
1147 -0.04168745446950197 -62.13760252203788 -0.04429394211620093 -62.05561530813568
1148 -0.041582977212965486 -62.17918549925085 -0.03889281004667282 -62.094508118182354
1149 -0.041664753668010236 -62.22085025291886 -0.04143067579716444 -62.13593879397952
1150 -0.04171212390065193 -62.26256237681951 -0.04204780533909798 -62.177986599318615
1151 -0.04167974703013897 -62.30424212384965 -0.04078995957970619 -62.21877655889832
1152 -0.041733622923493384 -62.34597574677314 -0.041482262313365936 -62.260258821211686
1153 -0.04166818428784609 -62.387643931060985 -0.042852151393890384 -62.30311097260557
1154 -0.041609251871705055 -62.42925318293269 -0.04022094495594501 -62.34333191756152
1155 -0.041770738549530506 -62.47102392148222 -0.04337881002575159 -62.38671072758727
1156 -0.04171129018068313 -62.51273521166291 -0.04243177603930235 -62.42914250362657
1157 -0.041572718881070614 -62.55430793054398 -0.04043120127171278 -62.46957370489829
1158 -0.04171100296080112 -62.59601893350478 -0.04390777386724949 -62.513481478765534
1159 -0.04150398876518011 -62.63752292226996 -0.041526732966303825 -62.55500821173184
1160 -0.04153683874756098 -62.67905976101752 -0.04152130056172609 -62.596529512293564
1161 -0.041587461903691295 -62.72064722292121 -0.044649924524128436 -62.641179436817694
1162 -0.04156815111637115 -62.76221537403758 -0.04160244651138782 -62.682781883329085
1163 -0.04149475451558828 -62.80371012855317 -0.04279980007559061 -62.72558168340468
1164 -0.04135986715555191 -62.84506999570872 -0.043038477189838886 -62.768620160594516
1165 -0.041398036666214465 -62.886468032374935 -0.04302713181823492 -62.81164729241275
1166 -0.04139474481344223 -62.92786277718838 -0.04059107042849064 -62.85223836284124
1167 -0.04135463945567608 -62.96921741664406 -0.041507487557828425 -62.89374585039907
1168 -0.04149342440068722 -63.01071084104474 -0.0395216440781951 -62.93326749447726
1169 -0.04142590705305338 -63.052136748097794 -0.04233995731920004 -62.97560745179646
1170 -0.04132098071277142 -63.09345772881056 -0.04111166913062334 -63.016719120927085
1171 -0.04141323082149029 -63.13487095963205 -0.040223621390759946 -63.056942742317844
1172 -0.04149882793426514 -63.176369787566315 -0.03952085319906473 -63.09646359551691
1173 -0.041629901714622976 -63.21799968928094 -0.043221352808177474 -63.13968494832508
1174 -0.04142565820366144 -63.2594253474846 -0.03866990357637405 -63.17835485190146
1175 -0.04159260168671608 -63.30101794917132 -0.03974773976951838 -63.21810259167098
1176 -0.04174179211258888 -63.342759741283906 -0.04278068523854017 -63.26088327690952
1177 -0.04163750857114792 -63.384397249855056 -0.04501198548823595 -63.305895262397755
1178 -0.04145956840366125 -63.425856818258715 -0.043655668012797834 -63.34955093041055
1179 -0.04139092322438955 -63.467247741483106 -0.04391075726598501 -63.393461687676535
1180 -0.041295787692070006 -63.50854352917518 -0.042488529719412325 -63.43595021739595
1181 -0.041367392241954806 -63.54991092141713 -0.04126477129757404 -63.477214988693525
1182 -0.04130524005740881 -63.59121616147454 -0.04089021869003773 -63.51810520738356
1183 -0.04131453484296799 -63.63253069631751 -0.04044848438352346 -63.55855369176709
1184 -0.04135304931551218 -63.67388374563302 -0.04369697365909815 -63.60225066542618
1185 -0.04223209768533707 -63.716115843318356 -0.037581877410411836 -63.639832542836594
1186 -0.04122343268245458 -63.75733927600081 -0.043099159747362135 -63.68293170258396
1187 -0.041177799180150035 -63.79851707518096 -0.04127306956797838 -63.724204772151936
1188 -0.04132949337363243 -63.83984656855459 -0.04235497005283832 -63.76655974220478
1189 -0.041194464080035686 -63.88104103263463 -0.04170978926122189 -63.808269531465996
1190 -0.04121180083602667 -63.92225283347065 -0.041292065382003786 -63.849561596848
1191 -0.04126126524060965 -63.96351409871126 -0.04184095785021782 -63.89140255469822
1192 -0.04121096953749657 -64.00472506824876 -0.041118432953953746 -63.93252098765217
1193 -0.04127259086817503 -64.04599765911694 -0.04367147088050842 -63.97619245853268
1194 -0.04117282293736935 -64.0871704820543 -0.03847021758556366 -64.01466267611825
1195 -0.041427267529070375 -64.12859774958338 -0.04044674839824438 -64.05510942451649
1196 -0.04125834554433823 -64.16985609512771 -0.04122085385024547 -64.09633027836674
1197 -0.041349774412810805 -64.21120586954052 -0.04301070924848318 -64.13934098761521
1198 -0.041300106793642044 -64.25250597633416 -0.04075934123247862 -64.18010032884769
1199 -0.04132765028625727 -64.29383362662043 -0.04264248255640268 -64.22274281140409
1200 -0.04130754675716162 -64.3351411733776 -0.04122134521603584 -64.26396415662012
1201 -0.04128434713929892 -64.37642552051689 -0.04017339088022709 -64.30413754750035
1202 -0.041439215280115606 -64.41786473579701 -0.044378299824893476 -64.34851584732525
1203 -0.041293298825621605 -64.45915803462263 -0.0410801611840725 -64.38959600850932
1204 -0.041297292709350585 -64.50045532733198 -0.041340722143650054 -64.43093673065296
1205 -0.041309960559010504 -64.54176528789098 -0.04090701509267092 -64.47184374574563
1206 -0.04124830774962902 -64.58301359564061 -0.04162158649414778 -64.51346533223978
1207 -0.04138179998844862 -64.62439539562905 -0.04182617738842964 -64.5552915096282
1208 -0.041396355256438255 -64.66579175088549 -0.042325714603066444 -64.59761722423127
1209 -0.04132434073835611 -64.70711609162385 -0.039933097548782825 -64.63755032178005
1210 -0.041382719203829764 -64.74849881082767 -0.04228395652025938 -64.67983427830032
1211 -0.04125211276113987 -64.78975092358881 -0.041643882542848586 -64.72147816084316
1212 -0.04133091177791357 -64.83108183536673 -0.0411664454266429 -64.7626446062698
1213 -0.041380758956074716 -64.87246259432281 -0.046196232177317144 -64.80884083844713
1214 -0.04119161944836378 -64.91365421377118 -0.03884260486811399 -64.84768344331523
1215 -0.04133885651826859 -64.95499307028945 -0.03957118596881628 -64.88725462928404
1216 -0.04148518517613411 -64.99647825546558 -0.04213473852723837 -64.92938936781128
1217 -0.041390248015522955 -65.03786850348109 -0.040158129297196865 -64.96954749710848
1218 -0.04137915801256895 -65.07924766149367 -0.04364937841892243 -65.0131968755274
1219 -0.041842781379818915 -65.12109044287348 -0.035373269394040105 -65.04857014492144
1220 -0.041615115106105806 -65.16270555797959 -0.04189899004995823 -65.0904691349714
1221 -0.04160791635513306 -65.20431347433473 -0.04208859372884035 -65.13255772870023
1222 -0.041550875455141065 -65.24586434978987 -0.042754106037318704 -65.17531183473756
1223 -0.04154256284236908 -65.28740691263224 -0.03990669772028923 -65.21521853245784
1224 -0.04157019890844822 -65.32897711154068 -0.04120724555104971 -65.25642577800889
1225 -0.04156462177634239 -65.37054173331703 -0.042031724378466605 -65.29845750238735
1226 -0.04150906540453434 -65.41205079872157 -0.03874969445168972 -65.33720719683905
1227 -0.04157937504351139 -65.45363017376508 -0.04286196306347847 -65.38006915990252
1228 -0.04160456862300634 -65.49523474238808 -0.042635750398039816 -65.42270491030055
1229 -0.04163846150040627 -65.53687320388849 -0.04245384130626917 -65.46515875160682
1230 -0.041531015560030936 -65.57840421944852 -0.03899283185601234 -65.50415158346283
1231 -0.041606302559375766 -65.62001052200789 -0.03844152558594942 -65.54259310904878
1232 -0.04168986827135086 -65.66170039027924 -0.04295931532979012 -65.58555242437858
1233 -0.04154506959021091 -65.70324545986945 -0.04242164753377438 -65.62797407191235
1234 -0.04155812785029411 -65.74480358771974 -0.04123093243688345 -65.66920500434924
1235 -0.04161398876458407 -65.78641757648433 -0.039682733826339245 -65.70888773817558
1236 -0.04168778508901596 -65.82810536157334 -0.04160914849489927 -65.75049688667048
1237 -0.041643339581787585 -65.86974870115512 -0.04018285721540451 -65.79067974388587
1238 -0.04169223643839359 -65.91144093759351 -0.04192146249115467 -65.83260120637703
1239 -0.04170992579311132 -65.95315086338663 -0.042021758109331134 -65.87462296448636
1240 -0.041649905405938624 -65.99480076879256 -0.04428492728620768 -65.91890789177258
1241 -0.04164392091333866 -66.0364446897059 -0.04238061737269163 -65.96128850914526
1242 -0.04163874164223671 -66.07808343134813 -0.042236622609198096 -66.00352513175446
1243 -0.04152670409530401 -66.11961013544344 -0.04143999442458153 -66.04496512617904
1244 -0.04159111250191927 -66.16120124794536 -0.041672449186444284 -66.08663757536549
1245 -0.04153675045818091 -66.20273799840353 -0.04413724560290575 -66.1307748209684
1246 -0.04147281665354967 -66.24421081505709 -0.039566501043736935 -66.17034132201213
1247 -0.04150817114859819 -66.28571898620568 -0.042922505736351015 -66.21326382774849
1248 -0.04147250801324844 -66.32719149421892 -0.0385939747095108 -66.251857802458
1249 -0.041562251001596454 -66.36875374522052 -0.040915153734385964 -66.2927729561924
1250 -0.041588262654840946 -66.41034200787536 -0.04195474423468113 -66.33472770042708
1251 -0.04146905913949013 -66.45181106701484 -0.0410908754914999 -66.37581857591859
1252 -0.04143966790288687 -66.49325073491774 -0.04546790141612291 -66.4212864773347
1253 -0.04138440564274788 -66.53463514056048 -0.04080109465867281 -66.46208757199338
1254 -0.041426210291683675 -66.57606135085217 -0.042122567817568776 -66.50421013981095
1255 -0.04139084871858358 -66.61745219957075 -0.041801700741052626 -66.546011840552
1256 -0.041410719975829124 -66.65886291954658 -0.04216520376503467 -66.58817704431704
1257 -0.04137674756348133 -66.70023966711005 -0.04004901628941297 -66.62822606060645
1258 -0.0414182772859931 -66.74165794439605 -0.03979972824454307 -66.668025788851
1259 -0.041398553363978866 -66.78305649776003 -0.0429261265322566 -66.71095191538325
1260 -0.04146356079727411 -66.8245200585573 -0.04329273663461208 -66.75424465201786
1261 -0.0414307102560997 -66.86595076881339 -0.04170946255326271 -66.79595411457112
1262 -0.041403872333467005 -66.90735464114685 -0.0409998157992959 -66.83695393037041
1263 -0.041385349817574024 -66.94873999096443 -0.03999982755631208 -66.87695375792673
1264 -0.04151740968227387 -66.9902574006467 -0.04125510323792696 -66.91820886116466
1265 -0.04153501149266958 -67.03179241213937 -0.040045266039669514 -66.95825412720433
1266 -0.041628601402044295 -67.0734210135414 -0.040683699399232866 -66.99893782660357
1267 -0.04164853747934103 -67.11506955102075 -0.04263449218124151 -67.0415723187848
1268 -0.04198965169489384 -67.15705920271564 -0.04713033474981785 -67.08870265353463
1269 -0.041477571800351144 -67.198536774516 -0.044090783782303335 -67.13279343731693
1270 -0.04126377813518047 -67.23980055265118 -0.03603370171040297 -67.16882713902734
1271 -0.041494778171181676 -67.28129533082236 -0.04094003103673458 -67.20976717006408
1272 -0.04149316381663084 -67.32278849463898 -0.040747542306780814 -67.25051471237086
1273 -0.041525254398584364 -67.36431374903756 -0.041037616692483424 -67.29155232906334
1274 -0.04158891215920448 -67.40590266119676 -0.04074502345174551 -67.33229735251508
1275 -0.041611446626484395 -67.44751410782325 -0.04493928011506796 -67.37723663263016
1276 -0.04146872963756323 -67.48898283746081 -0.04214565847069025 -67.41938229110085
1277 -0.041401070542633533 -67.53038390800344 -0.03981542345136404 -67.4591977145522
1278 -0.04153698030859232 -67.57192088831204 -0.04380291942507029 -67.50300063397728
1279 -0.04145885333418846 -67.61337974164623 -0.04012752827256918 -67.54312816224984
1280 -0.04154895432293415 -67.65492869596916 -0.03886271733790636 -67.58199087958775
1281 -0.041598297841846946 -67.696526993811 -0.038401849754154685 -67.6203927293419
1282 -0.041794289462268354 -67.73832128327328 -0.04113848432898522 -67.66153121367088
1283 -0.04174101911485195 -67.78006230238813 -0.04220770075917244 -67.70373891443006
1284 -0.04171731024980545 -67.82177961263794 -0.040914930403232574 -67.7446538448333
1285 -0.04171447660773993 -67.86349408924568 -0.04260322377085686 -67.78725706860415
1286 -0.04167705476284027 -67.90517114400852 -0.042391229048371316 -67.82964829765253
1287 -0.04167308397591114 -67.94684422798443 -0.047578996047377586 -67.8772272936999
1288 -0.04143661130219698 -67.98828083928663 -0.03957404252141714 -67.91680133622133
1289 -0.041434121690690516 -68.02971496097732 -0.04380823764950037 -67.96060957387083
1290 -0.04137916676700115 -68.07109412774432 -0.04061862677335739 -68.00122820064418
1291 -0.04142571613192558 -68.11251984387624 -0.04174192044883966 -68.04297012109302
1292 -0.04152880385518074 -68.15404864773143 -0.0401216384023428 -68.08309175949536
1293 -0.04158881325274706 -68.19563746098417 -0.03863855618983507 -68.1217303156852
1294 -0.04165257178246975 -68.23729003276664 -0.0427124323323369 -68.16444274801754
1295 -0.04157610535621643 -68.27886613812285 -0.04254422448575497 -68.20698697250329
1296 -0.04147251565009356 -68.32033865377295 -0.04379451479762793 -68.25078148730091
1297 -0.041360146924853326 -68.36169880069781 -0.041747416369616985 -68.29252890367053
1298 -0.041439264081418514 -68.40313806477923 -0.043814287148416044 -68.33634319081895
1299 -0.04134720880538225 -68.4444852735846 -0.04122578892856836 -68.37756897974752
1300 -0.0413970498368144 -68.48588232342142 -0.042720318958163264 -68.42028929870568
1301 -0.04131258856505156 -68.52719491198647 -0.0430023530498147 -68.4632916517555
1302 -0.0411610709503293 -68.5683559829368 -0.04208834953606129 -68.50538000129156
1303 -0.04116554893553257 -68.60952153187233 -0.04089947286993265 -68.5462794741615
1304 -0.041181116737425326 -68.65070264860975 -0.04053241647779941 -68.5868118906393
1305 -0.04122290126979351 -68.69192554987954 -0.041660056449472904 -68.62847194708877
1306 -0.041141182743012907 -68.73306673262256 -0.040302935242652896 -68.66877488233142
1307 -0.04124820809811354 -68.77431494072067 -0.04213092122226954 -68.71090580355369
1308 -0.041266832314431665 -68.8155817730351 -0.0429795803502202 -68.7538853839039
1309 -0.04114928375929594 -68.8567310567944 -0.04528456777334213 -68.79916995167724
1310 -0.0411039000377059 -68.89783495683211 -0.04209194201976061 -68.84126189369701
1311 -0.041037623025476935 -68.93887257985759 -0.04029093068093061 -68.88155282437793
1312 -0.04106258787214756 -68.97993516772974 -0.04065738562494516 -68.92221021000287
1313 -0.041135954670608044 -69.02107112240034 -0.04129715003073216 -68.9635073600336
1314 -0.04110733438283205 -69.06217845678317 -0.04093647040426731 -69.00444383043786
1315 -0.04119383543729782 -69.10337229222047 -0.04210359435528517 -69.04654742479315
1316 -0.04106382355093956 -69.14443611577141 -0.04179482795298099 -69.08834225274613
1317 -0.041109598241746426 -69.18554571401316 -0.043210871517658234 -69.13155312426379
1318 -0.04101504199206829 -69.22656075600523 -0.03880270849913359 -69.17035583276292
1319 -0.04127355646342039 -69.26783431246865 -0.03887936677783728 -69.20923519954076
1320 -0.041349570453166964 -69.30918388292181 -0.04178071431815624 -69.25101591385891
1321 -0.04128884971141815 -69.35047273263324 -0.0410629753023386 -69.29207888916125
1322 -0.04131977148354053 -69.39179250411678 -0.040928689762949944 -69.3330075789242
1323 -0.04136575218290091 -69.43315825629968 -0.042793262749910355 -69.3758008416741
1324 -0.04129849448800087 -69.47445675078768 -0.04130709860473871 -69.41710794027884
1325 -0.04124081451445818 -69.51569756530213 -0.04123272113502026 -69.45834066141386
1326 -0.04135074932128191 -69.55704831462342 -0.03757873903959989 -69.49591940045346
1327 -0.04145840760320425 -69.59850672222662 -0.03932531718164682 -69.53524471763511
1328 -0.04155787751078606 -69.6400645997374 -0.03915303777903319 -69.57439775541414
1329 -0.041676051914691925 -69.68174065165209 -0.04233256839215756 -69.6167303238063
1330 -0.041622559726238254 -69.72336321137833 -0.04279366005212069 -69.65952398385842
1331 -0.041802740469574926 -69.7651659518479 -0.052674662135541436 -69.71219864599396
1332 -0.04129704646766186 -69.80646299831557 -0.038869429379701614 -69.75106807537367
1333 -0.04119987543672323 -69.84766287375228 -0.04329535737633705 -69.79436343275
1334 -0.041189195960760115 -69.88885206971304 -0.04105059336870909 -69.83541402611871
1335 -0.04119850788265467 -69.9300505775957 -0.040823609381914136 -69.87623763550063
1336 -0.04118554349988699 -69.97123612109559 -0.041697402112185956 -69.91793503761282
1337 -0.041193075105547906 -70.01242919620114 -0.04165368862450123 -69.95958872623733
1338 -0.041276328079402444 -70.05370552428055 -0.04098930526524782 -70.00057803150257
1339 -0.041259093955159185 -70.09496461823571 -0.04190642312169075 -70.04248445462426
1340 -0.041209880262613297 -70.13617449849832 -0.04234178327023983 -70.0848262378945
1341 -0.04119854513555765 -70.17737304363388 -0.04310018084943294 -70.12792641874394
1342 -0.04112464413046837 -70.21849768776434 -0.04059652760624886 -70.1685229463502
1343 -0.04113138560205698 -70.2596290733664 -0.041589754074811934 -70.210112700425
1344 -0.04115691632032394 -70.30078598968672 -0.040367749705910685 -70.25048045013091
1345 -0.04112927913665772 -70.34191526882337 -0.042140874080359936 -70.29262132421127
1346 -0.041202346235513686 -70.38311761505888 -0.04252908155322075 -70.3351504057645
1347 -0.04117351900786161 -70.42429113406673 -0.040619445592164995 -70.37576985135667
1348 -0.041204020753502844 -70.46549515482023 -0.04215616006404162 -70.4179260114207
1349 -0.04126649741083384 -70.50676165223106 -0.04159363768994808 -70.45951964911065
1350 -0.04119507391005754 -70.54795672614112 -0.043276598677039146 -70.50279624778769
1351 -0.04104452822357416 -70.5890012543647 -0.04150654058903456 -70.54430278837673
1352 -0.04108660612255335 -70.63008786048725 -0.04241314064711332 -70.58671592902384
1353 -0.04101382661610842 -70.67110168710336 -0.04147031027823687 -70.62818623930208
1354 -0.04103947319090366 -70.71214116029427 -0.03886045310646295 -70.66704669240855
1355 -0.041320054046809676 -70.75346121434107 -0.038547843135893343 -70.70559453554444
1356 -0.04131431244313717 -70.7947755267842 -0.04045428261160851 -70.74604881815604
1357 -0.04129862394183874 -70.83607415072605 -0.04238835703581571 -70.78843717519186
1358 -0.04128760639578104 -70.87736175712183 -0.04182211682200432 -70.83025929201386
1359 -0.04122007247060537 -70.91858182959244 -0.04140082933008671 -70.87166012134395
1360 -0.04137753192335367 -70.9599593615158 -0.03955508228391409 -70.91121520362786
1361 -0.04137786161154509 -71.00133722312735 -0.04274747632443905 -70.9539626799523
1362 -0.04128691237419844 -71.04262413550155 -0.03933724593371153 -70.993299925886
1363 -0.04146451000124216 -71.0840886455028 -0.040397001430392265 -71.0336969273164
1364 -0.04139232579618692 -71.12548097129898 -0.04161873441189527 -71.0753156617283
1365 -0.04138379767537117 -71.16686476897435 -0.040270051546394826 -71.1155857132747
1366 -0.041560705937445167 -71.20842547491179 -0.04275492448359728 -71.1583406377583
1367 -0.04154557436704635 -71.24997104927884 -0.043706527911126614 -71.20204716566943
1368 -0.04145321659743786 -71.29142426587627 -0.041927581280469896 -71.2439747469499
1369 -0.041376120038330556 -71.33280038591461 -0.04202396087348461 -71.28599870782338
1370 -0.04128971435129643 -71.3740901002659 -0.043174097687005995 -71.32917280551038
1371 -0.04134068097919226 -71.41543078124509 -0.040556411258876324 -71.36972921676926
1372 -0.041201170161366464 -71.45663195140646 -0.04007297419011593 -71.40980219095937
1373 -0.04133326299488545 -71.49796521440135 -0.04226405452936888 -71.45206624548874
1374 -0.04129730258136988 -71.53926251698272 -0.040347803942859174 -71.4924140494316
1375 -0.0413855480030179 -71.58064806498574 -0.040944837778806684 -71.53335888721041
1376 -0.041366901621222495 -71.62201496660695 -0.0409733697772026 -71.57433225698762
1377 -0.04140306711196899 -71.66341803371893 -0.04221640098839998 -71.61654865797601
1378 -0.041411403007805346 -71.70482943672673 -0.041307666711509226 -71.65785632468751
1379 -0.041393486224114893 -71.74622292295084 -0.04382250513881445 -71.70167882982634
1380 -0.041325705498456954 -71.78754862844929 -0.04184960555285215 -71.74352843537919
1381 -0.041278600506484506 -71.82882722895577 -0.04012005720287561 -71.78364849258206
1382 -0.04133118372410536 -71.87015841267988 -0.04270453993231058 -71.82635303251438
1383 -0.04136328175663948 -71.91152169443653 -0.04032066557556391 -71.86667369808994
1384 -0.04137446917593479 -71.95289616361246 -0.04315089248120785 -71.90982459057115
1385 -0.04128122106194496 -71.99417738467442 -0.04166329018771649 -71.95148788075886
1386 -0.04134230557829142 -72.03551969025271 -0.04295514766126871 -71.99444302842014
1387 -0.041479796171188354 -72.0769994864239 -0.03624373208731413 -72.03068676050745
1388 -0.0414018377661705 -72.11840132419007 -0.04036981537938118 -72.07105657588683
1389 -0.04139956533908844 -72.15980088952917 -0.0389478737488389 -72.11000444963567
1390 -0.0416095020249486 -72.20141039155412 -0.04111547376960516 -72.15111992340528
1391 -0.04159667175263167 -72.24300706330675 -0.04350337125360966 -72.19462329465888
1392 -0.04154741670936346 -72.28455448001611 -0.04062628019601107 -72.23524957485489
1393 -0.04154380224645138 -72.32609828226256 -0.04320373926311731 -72.27845331411801
1394 -0.04144894946366549 -72.36754723172623 -0.03749718554317951 -72.31595049966118
1395 -0.04167103208601475 -72.40921826381225 -0.041859693452715875 -72.3578101931139
1396 -0.04165632613003254 -72.45087458994229 -0.04026794023811817 -72.39807813335203
1397 -0.041642490588128564 -72.49251708053042 -0.04144939389079809 -72.43952752724283
1398 -0.04174017049372196 -72.53425725102414 -0.040263422019779685 -72.47979094926261
1399 -0.041784125939011575 -72.57604137696316 -0.04309147223830223 -72.52288242150091
1400 -0.041668126918375493 -72.61770950388154 -0.04064239207655192 -72.56352481357746
1401 -0.04183584600687027 -72.65954534988842 -0.040896959416568276 -72.60442177299403
1402 -0.04171122089028358 -72.7012565707787 -0.04136111028492451 -72.64578288327895
1403 -0.0417572982609272 -72.74301386903963 -0.042429315485060216 -72.68821219876402
1404 -0.041697580553591254 -72.78471144959322 -0.04326084740459919 -72.73147304616862
1405 -0.04168509021401405 -72.82639653980723 -0.0406576881185174 -72.77213073428713
1406 -0.041653022170066833 -72.8680495619773 -0.04245962351560593 -72.81459035780274
1407 -0.04169847425073385 -72.90974803622804 -0.043831336125731465 -72.85842169392848
1408 -0.0415474895387888 -72.95129552576682 -0.043033096194267276 -72.90145479012274
1409 -0.04151002205908298 -72.99280554782591 -0.04207040332257748 -72.94352519344532
1410 -0.041479095630347726 -73.03428464345626 -0.0414153216406703 -72.984940515086
1411 -0.04167652819305658 -73.07596117164931 -0.043638497777283194 -73.02857901286328
1412 -0.04145658686757088 -73.11741775851688 -0.04167495295405388 -73.07025396581733
1413 -0.041365539841353896 -73.15878329835823 -0.04324088525027037 -73.1134948510676
1414 -0.04144371133297682 -73.2002270096912 -0.04077503196895123 -73.15426988303655
1415 -0.041382413171231744 -73.24160942286244 -0.04076497107744217 -73.19503485411398
1416 -0.04145294073969126 -73.28306236360213 -0.04161404799669981 -73.23664890211069
1417 -0.04144135303795338 -73.32450371664008 -0.040955574810504915 -73.2776044769212
1418 -0.041467691957950595 -73.36597140859803 -0.04478444401174784 -73.32238892093295
1419 -0.04140926264226437 -73.40738067124029 -0.03949266895651817 -73.36188158988946
1420 -0.04147063475102186 -73.44885130599131 -0.039999565668404104 -73.40188115555787
1421 -0.04148950576782227 -73.49034081175914 -0.04108391106128693 -73.44296506661917
1422 -0.04151666015386581 -73.531857471913 -0.041611910052597526 -73.48457697667176
1423 -0.04146512281149626 -73.5733225947245 -0.041049607656896116 -73.52562658432866
1424 -0.04171862248331308 -73.61504121720782 -0.04982305709272623 -73.57544964142139
1425 -0.0412295313552022 -73.65627074856302 -0.046215208061039445 -73.62166484948243
1426 -0.04103493466973305 -73.69730568323276 -0.0413254052400589 -73.66299025472249
1427 -0.04109624642878771 -73.73840192966155 -0.04151771422475577 -73.70450796894724
1428 -0.04109776541590691 -73.77949969507746 -0.04160669501870871 -73.74611466396595
1429 -0.04104089178144932 -73.82054058685891 -0.0419778935611248 -73.78809255752708
1430 -0.04101315531879664 -73.8615537421777 -0.04143148362636566 -73.82952404115345
1431 -0.04103492870926857 -73.90258867088697 -0.04054326172918081 -73.87006730288263
1432 -0.041082493215799334 -73.94367116410277 -0.042235434614121915 -73.91230273749676
1433 -0.041042542830109593 -73.98471370693288 -0.04188188798725605 -73.95418462548402
1434 -0.04102350175380707 -74.02573720868669 -0.04048966970294714 -73.99467429518697
1435 -0.04105566069483757 -74.06679286938153 -0.04032519068568945 -74.03499948587266
1436 -0.041191685013473034 -74.107984554395 -0.041680016368627545 -74.07667950224129
1437 -0.041278795525431636 -74.14926334992043 -0.03940838817507029 -74.11608789041637
1438 -0.0413036422803998 -74.19056699220083 -0.040904498659074306 -74.15699238907544
1439 -0.041279608570039275 -74.23184660077087 -0.039987757056951526 -74.19698014613239
1440 -0.041296481154859066 -74.27314308192572 -0.040512744709849356 -74.23749289084223
1441 -0.04140535835176706 -74.31454844027749 -0.03699172399938107 -74.27448461484161
1442 -0.041701937280595305 -74.35625037755808 -0.039292620681226256 -74.31377723552283
1443 -0.04170793648809194 -74.39795831404618 -0.04177138973027468 -74.3555486252531
1444 -0.041649680212140085 -74.43960799425832 -0.03884594403207302 -74.39439456928518
1445 -0.04183621164411307 -74.48144420590243 -0.04564859084784985 -74.44004316013303
1446 -0.04163063857704401 -74.52307484447948 -0.041556264832615854 -74.48159942496565
1447 -0.0416296498849988 -74.56470449436448 -0.04028087332844734 -74.52188029829409
1448 -0.041613823361694814 -74.60631831772618 -0.03951992969959974 -74.56140022799369
1449 -0.04174180142581463 -74.64806011915199 -0.03992371372878552 -74.60132394172247
1450 -0.04178055804222822 -74.68984067719423 -0.041783084720373155 -74.64310702644285
1451 -0.04175340086221695 -74.73159407805645 -0.04202849287539721 -74.68513551931825
1452 -0.041673641093075274 -74.77326771914952 -0.04195293039083481 -74.72708844970909
1453 -0.04173183031380177 -74.81499954946332 -0.03967269100248814 -74.76676114071158
1454 -0.04176599811762571 -74.85676554758095 -0.04363367967307567 -74.81039482038466
1455 -0.04169691018760204 -74.89846245776855 -0.04125614073127508 -74.85165096111594
1456 -0.04171030838042498 -74.94017276614898 -0.0412886718288064 -74.89293963294475
1457 -0.041880534030497074 -74.98205330017947 -0.03912927694618702 -74.93206890989093
1458 -0.04177825339138508 -75.02383155357086 -0.04136724714189768 -74.97343615703282
1459 -0.04187812749296427 -75.06570968106382 -0.03758359141647816 -75.0110197484493
1460 -0.042014497146010396 -75.10772417820984 -0.041724383272230624 -75.05274413172152
1461 -0.04199216309934854 -75.14971634130919 -0.041701361536979675 -75.0944454932585
1462 -0.0419680954888463 -75.19168443679803 -0.0427916320040822 -75.13723712526259
1463 -0.04198145121335983 -75.23366588801139 -0.04365255236625672 -75.18088967762884
1464 -0.041922292299568654 -75.27558818031096 -0.03946422953158617 -75.22035390716043
1465 -0.04189895000308752 -75.31748713031405 -0.04197749905288219 -75.2623314062133
1466 -0.04187984466552734 -75.35936697497958 -0.04050692245364189 -75.30283832866695
1467 -0.04197497572749853 -75.40134195070708 -0.04051652885973454 -75.34335485752669
1468 -0.04209739342331886 -75.4434393441304 -0.04354627653956413 -75.38690113406625
1469 -0.04219594802707434 -75.48563529215747 -0.038549996167421344 -75.42545113023367
1470 -0.04206683076918125 -75.52770212292666 -0.04073857609182596 -75.4661897063255
1471 -0.042153576575219634 -75.56985569950187 -0.040981825813651084 -75.50717153213914
1472 -0.042123456671833995 -75.6119791561737 -0.043929701671004295 -75.55110123381014
1473 -0.04209062606096268 -75.65406978223467 -0.04013908915221691 -75.59124032296236
1474 -0.04205951988697052 -75.69612930212165 -0.038727675937116145 -75.62996799889947
1475 -0.042279211431741716 -75.7384085135534 -0.0393736707046628 -75.66934166960414
1476 -0.04224728588014841 -75.78065579943355 -0.03890411928296089 -75.7082457888871
1477 -0.04239383041858673 -75.82304962985214 -0.04405543282628059 -75.75230122171338
1478 -0.042344500124454496 -75.8653941299766 -0.043156415969133374 -75.79545763768252
1479 -0.04234361499547958 -75.90773774497207 -0.044194476678967476 -75.83965211436148
1480 -0.04213703572750092 -75.94987478069957 -0.042953043803572656 -75.88260515816506
1481 -0.04209355060011148 -75.99196833129969 -0.04238126371055841 -75.92498642187562
1482 -0.042097851261496545 -76.03406618256119 -0.04118848070502281 -75.96617490258063
1483 -0.042056668736040595 -76.07612285129723 -0.0409811157733202 -76.00715601835395
1484 -0.042069746926426885 -76.11819259822366 -0.04133606292307377 -76.04849208127703
1485 -0.042170302011072636 -76.16036290023473 -0.0444988576695323 -76.09299093894657
1486 -0.04194495808333158 -76.20230785831806 -0.03840700499713421 -76.13139794394371
1487 -0.042158897034823895 -76.24446675535289 -0.04422078356146812 -76.17561872750518
1488 -0.041911383531987666 -76.28637813888487 -0.04272241424769163 -76.21834114175287
1489 -0.041946308501064775 -76.32832444738594 -0.042889385297894475 -76.26123052705077
1490 -0.04188997019082308 -76.37021441757676 -0.04267541747540236 -76.30390594452618
1491 -0.04185212776064873 -76.41206654533741 -0.04008983056992292 -76.3439957750961
1492 -0.04186093118041754 -76.45392747651783 -0.0405804056674242 -76.38457618076353
1493 -0.041976519860327244 -76.49590399637816 -0.04240987114608288 -76.42698605190961
1494 -0.04194844681769609 -76.53785244319586 -0.042030217312276366 -76.46901626922188
1495 -0.04194863401353359 -76.5798010772094 -0.0429454879835248 -76.51196175720541
1496 -0.0418661218136549 -76.62166719902305 -0.03958495650440454 -76.55154671370981
1497 -0.04185615424066782 -76.66352335326371 -0.04309320859611034 -76.59463992230592
1498 -0.04186934549361467 -76.70539269875732 -0.0418934429064393 -76.63653336521236
1499 -0.04189361240714788 -76.74728631116447 -0.03971197456121445 -76.67624533977357
1500 -0.041864403150975706 -76.78915071431545 -0.04203752838075161 -76.71828286815432
1501 -0.04182351790368557 -76.83097423221913 -0.04055004306137562 -76.75883291121569
1502 -0.04185660891234875 -76.87283084113149 -0.04245181903243065 -76.80128473024813
1503 -0.041872136481106284 -76.91470297761259 -0.04315079320222139 -76.84443552345034
1504 -0.041800111532211304 -76.9565030891448 -0.04148930292576551 -76.88592482637611
1505 -0.04181127343326807 -76.99831436257807 -0.04230830129235983 -76.92823312766848
1506 -0.041797151789069176 -77.04011151436714 -0.042309760488569735 -76.97054288815704
1507 -0.04169904813170433 -77.08181056249884 -0.04076795224100351 -77.01131084039804
1508 -0.04178278371691704 -77.12359334621576 -0.03964217491447926 -77.05095301531252
1509 -0.0417338851839304 -77.16532723139969 -0.04283703584223986 -77.09379005115476
1510 -0.04175616800785065 -77.20708339940754 -0.04128406289964914 -77.1350741140544
1511 -0.041789282113313675 -77.24887268152085 -0.04269176684319973 -77.17776588089761
1512 -0.041748666763305665 -77.29062134828416 -0.0431687630712986 -77.2209346439689
1513 -0.04162569083273411 -77.3322470391169 -0.043002085946500304 -77.2639367299154
1514 -0.04167826622724533 -77.37392530534414 -0.042267817072570324 -77.30620454698797
1515 -0.04161986261606217 -77.4155451679602 -0.04184635225683451 -77.34805089924481
1516 -0.04161876738071442 -77.45716393534092 -0.04101660493761301 -77.38906750418242
1517 -0.04160585440695286 -77.49876978974787 -0.04105398692190647 -77.43012149110433
1518 -0.04182284101843834 -77.54059263076631 -0.04032379444688559 -77.47044528555122
1519 -0.04164726100862026 -77.58223989177493 -0.03976901788264513 -77.51021430343387
1520 -0.04174249768257141 -77.62398238945751 -0.04120868593454361 -77.55142298936842
1521 -0.041887260414659976 -77.66586964987216 -0.04121209979057312 -77.59263508915899
1522 -0.04171025771647692 -77.70757990758864 -0.04133221767842769 -77.63396730683742
1523 -0.04177308324724436 -77.74935299083589 -0.04361325316131115 -77.67758055999873
1524 -0.04168566763401031 -77.7910386584699 -0.04467139970511198 -77.72225195970384
1525 -0.04157210420817137 -77.83261076267807 -0.04287225548177957 -77.76512421518562
1526 -0.041588392481207846 -77.87419915515927 -0.04265453536063433 -77.80777875054626
1527 -0.041535898484289645 -77.91573505364356 -0.042876786552369595 -77.85065553709863
1528 -0.041468198969960214 -77.95720325261352 -0.04213629886507988 -77.8927918359637
1529 -0.04143515340983868 -77.99863840602336 -0.04067041147500276 -77.93346224743871
1530 -0.04150045569986105 -78.04013886172322 -0.04071429222822189 -77.97417653966693
1531 -0.04148739166557789 -78.0816262533888 -0.04086261484771967 -78.01503915451465
1532 -0.041474506445229056 -78.12310075983403 -0.041822290420532225 -78.05686144493518
1533 -0.04149782583117485 -78.1645985856652 -0.038041137531399725 -78.09490258246657
1534 -0.04179845415055752 -78.20639703981576 -0.048093886114656925 -78.14299646858123
1535 -0.041375130973756315 -78.24777217078952 -0.04054885730147362 -78.1835453258827
1536 -0.04136846698820591 -78.28914063777772 -0.041564390622079374 -78.22510971650479
1537 -0.04133385494351387 -78.33047449272124 -0.042614363878965375 -78.26772408038376
1538 -0.04134558085352182 -78.37182007357475 -0.03921851720660925 -78.30694259759036
1539 -0.04140195902436972 -78.41322203259912 -0.04242022726684809 -78.34936282485721
1540 -0.04135661069303751 -78.45457864329217 -0.04160761293023825 -78.39097043778744
1541 -0.04135743789374828 -78.49593608118592 -0.04039916787296534 -78.43136960566041
1542 -0.041404470801353455 -78.53734055198727 -0.040666593611240386 -78.47203619927164
1543 -0.04143764767795801 -78.57877819966522 -0.040099776908755304 -78.5121359761804
1544 -0.04153363797813654 -78.62031183764336 -0.042662892304360864 -78.55479886848477
1545 -0.041530982591211796 -78.66184282023457 -0.04009792171418667 -78.59489679019896
1546 -0.04149881787598133 -78.70334163811054 -0.04155392237007618 -78.63645071256903
1547 -0.04154237806797027 -78.74488401617852 -0.04097108468413353 -78.67742179725316
1548 -0.04159568902105093 -78.78647970519957 -0.04163014814257622 -78.71905194539573
1549 -0.041579842939972876 -78.82805954813954 -0.04140611290931702 -78.76045805830505
1550 -0.0415612967684865 -78.86962084490803 -0.04224276579916477 -78.8027008241042
1551 -0.0414669681340456 -78.91108781304207 -0.04027454443275928 -78.84297536853697
1552 -0.04157933760434389 -78.95266715064642 -0.043675635010004044 -78.88665100354697
1553 -0.041520871222019196 -78.99418802186844 -0.04318955410271883 -78.9298405576497
1554 -0.04141768980771303 -79.03560571167615 -0.0414289889857173 -78.97126954663541
1555 -0.04146510027348995 -79.07707081194964 -0.04119920451194048 -79.01246875114735
1556 -0.04145874623209238 -79.11852955818173 -0.041326838172972204 -79.05379558932033
1557 -0.04151797778904438 -79.16004753597078 -0.042300692200660704 -79.09609628152099
1558 -0.041507125832140446 -79.20155466180292 -0.04286392889916897 -79.13896021042015
1559 -0.04139220621436834 -79.24294686801728 -0.043542123213410375 -79.18250233363356
1560 -0.04137804992496967 -79.28432491794226 -0.03885687254369259 -79.22135920617725
1561 -0.04135107100009918 -79.32567598894235 -0.04155029505491257 -79.26290950123217
1562 -0.0413530845195055 -79.36702907346185 -0.039892926998436454 -79.3028024282306
1563 -0.04141132105141878 -79.40844039451326 -0.041850548796355726 -79.34465297702697
1564 -0.041448685340583324 -79.44988907985385 -0.04145189430564642 -79.38610487133262
1565 -0.041420350037515166 -79.49130942989136 -0.0420153608545661 -79.42812023218718
1566 -0.04138610251247883 -79.53269553240384 -0.04208474736660719 -79.47020497955378
1567 -0.04144125189632177 -79.57413678430015 -0.041798267513513565 -79.5120032470673
1568 -0.04136623293161392 -79.61550301723176 -0.04132328629493713 -79.55332653336224
1569 -0.0413793433457613 -79.65688236057753 -0.04105630405247211 -79.59438283741471
1570 -0.04152008593082428 -79.69840244650835 -0.0393417663872242 -79.63372460380194
1571 -0.041482373513281344 -79.73988482002163 -0.040791130624711514 -79.67451573442665
1572 -0.04160380996763706 -79.78148862998927 -0.04443336147814989 -79.7189490959048
1573 -0.04136305693536997 -79.82285168692464 -0.0386580815538764 -79.75760717745868
1574 -0.0416111221536994 -79.86446280907833 -0.03874289225786924 -79.79635006971655
1575 -0.041631757840514184 -79.90609456691885 -0.041616791300475596 -79.83796686101702
1576 -0.04169125128537417 -79.94778581820422 -0.04286157004535198 -79.88082843106237
1577 -0.041685225628316405 -79.98947104383254 -0.03734554182738066 -79.91817397288975
1578 -0.04178244341164827 -80.03125348724419 -0.04184676725417376 -79.96002074014392
1579 -0.04179756622761488 -80.0730510534718 -0.041262450814247134 -80.00128319095816
1580 -0.04177887551486492 -80.11482992898667 -0.041390572860836986 -80.042673763819
1581 -0.0418182160705328 -80.1566481450572 -0.04231076836585999 -80.08498453218486
1582 -0.041753239929676056 -80.19840138498688 -0.04153885710984469 -80.1265233892947
1583 -0.04180959798395634 -80.24021098297084 -0.042682402767241 -80.16920579206194
1584 -0.041747089475393295 -80.28195807244623 -0.037501705810427666 -80.20670749787237
1585 -0.041917219199240206 -80.32387529164546 -0.0418361596763134 -80.24854365754868
1586 -0.0418197363615036 -80.36569502800697 -0.041337601467967035 -80.28988125901665
1587 -0.04190411493182182 -80.40759914293879 -0.04352230448275805 -80.33340356349942
1588 -0.041864640265703204 -80.4494637832045 -0.04261185992509127 -80.3760154234245
1589 -0.04193661976605654 -80.49140040297056 -0.042722729966044426 -80.41873815339055
1590 -0.04173869714140892 -80.53313910011197 -0.04136501234024763 -80.4601031657308
1591 -0.04170508608222008 -80.57484418619418 -0.04269087314605713 -80.50279403887686
1592 -0.041621652990579606 -80.61646583918477 -0.04217292983084917 -80.54496696870771
1593 -0.04172688797116279 -80.65819272715594 -0.0392629150301218 -80.58422988373783
1594 -0.041957078874111174 -80.70014980603004 -0.03920525386929512 -80.62343513760713
1595 -0.04185765851289034 -80.74200746454294 -0.0417650019749999 -80.66520013958213
1596 -0.04181155115365982 -80.7838190156966 -0.041379043459892274 -80.70657918304202
1597 -0.04182331915944815 -80.82564233485604 -0.04168690964579582 -80.74826609268781
1598 -0.041926221922039986 -80.86756855677808 -0.04043413456529379 -80.7887002272531
1599 -0.0419024595990777 -80.90947101637715 -0.04028522968292236 -80.82898545693602
1600 -0.04199458677321673 -80.95146560315037 -0.041410963796079156 -80.8703964207321
1601 -0.04191709440201521 -80.99338269755238 -0.04134341720491648 -80.91173983793702
1602 -0.04195720944553614 -81.03533990699792 -0.042298903688788414 -80.95403874162581
1603 -0.0418738866224885 -81.0772137936204 -0.043298108875751494 -80.99733685050155
1604 -0.041907637007534505 -81.11912143062794 -0.04248267244547606 -81.03981952294703
1605 -0.04187256507575512 -81.16099399570369 -0.04146149791777134 -81.0812810208648
1606 -0.041755603067576884 -81.20274959877126 -0.04080844018608332 -81.12208946105088
1607 -0.04189204014837742 -81.24464163891965 -0.04137865174561739 -81.1634681127965
1608 -0.04177419021725655 -81.2864158291369 -0.04126205276697874 -81.20473016556348
1609 -0.04182276204228401 -81.32823859117919 -0.042764619924128056 -81.2474947854876
1610 -0.04186463877558708 -81.37010322995478 -0.03981045614928007 -81.28730524163689
1611 -0.041922965086996555 -81.41202619504178 -0.04106245506554842 -81.32836769670243
1612 -0.04184555970132351 -81.4538717547431 -0.041201215237379074 -81.36956891193981
1613 -0.0418391153216362 -81.49571087006474 -0.04039900079369545 -81.4099679127335
1614 -0.04200269486755133 -81.53771356493229 -0.03891415297985077 -81.44888206571336
1615 -0.042006711661815646 -81.5797202765941 -0.04058512505143881 -81.4894671907648
1616 -0.04200394190847874 -81.62172421850258 -0.04096568264067173 -81.53043287340547
1617 -0.04206076208502054 -81.6637849805876 -0.04197177402675152 -81.57240464743222
1618 -0.04208345431834459 -81.70586843490594 -0.039995193295180795 -81.6123998407274
1619 -0.042086168006062505 -81.747954602912 -0.040773915126919746 -81.65317375585433
1620 -0.042120106518268585 -81.79007470943027 -0.04208914376795292 -81.69526289962228
1621 -0.042102995328605175 -81.83217770475888 -0.04210551958531141 -81.73736841920758
1622 -0.042100442573428154 -81.8742781473323 -0.04116887655109167 -81.77853729575868
1623 -0.042173875868320464 -81.91645202320062 -0.04314290136098862 -81.82168019711968
1624 -0.042066172882914546 -81.95851819608353 -0.04310721717774868 -81.86478741429742
1625 -0.04201735854148865 -82.00053555462502 -0.042440998181700704 -81.90722841247913
1626 -0.04209797848016024 -82.04263353310517 -0.045665590465068816 -81.95289400294419
1627 -0.041919147782027724 -82.0845526808872 -0.0413027523085475 -81.99419675525274
1628 -0.041795543022453786 -82.12634822390966 -0.04205306395888329 -82.03624981921163
1629 -0.04175447020679712 -82.16810269411646 -0.04146714489907026 -82.0777169641107
1630 -0.04176523294299841 -82.20986792705945 -0.042024164274334905 -82.11974112838504
1631 -0.04181565586477518 -82.25168358292423 -0.04458436593413353 -82.16432549431917
1632 -0.04170434772968292 -82.2933879306539 -0.04150280430912971 -82.2058282986283
1633 -0.04163944460451603 -82.33502737525842 -0.04273850489407778 -82.24856680352238
1634 -0.041602670401334765 -82.37663004565975 -0.04147897325456142 -82.29004577677694
1635 -0.04165072571486235 -82.41828077137461 -0.0421986136585474 -82.33224439043548
1636 -0.041603248193860055 -82.45988401956848 -0.03979149963706732 -82.37203589007254
1637 -0.041652345657348634 -82.50153636522583 -0.04101131334900856 -82.41304720342154
1638 -0.041710236482322215 -82.54324660170815 -0.04200204759836197 -82.4550492510199
1639 -0.04165285024791956 -82.58489945195606 -0.042398727312684056 -82.49744797833259
1640 -0.041650696843862536 -82.62655014879992 -0.04053648579865694 -82.53798446413124
1641 -0.04171491600573063 -82.66826506480565 -0.04235443044453859 -82.58033889457577
1642 -0.0416924562305212 -82.70995752103617 -0.04379004910588265 -82.62412894368165
1643 -0.04159527700394392 -82.75155279804012 -0.043156111240386964 -82.66728505492205
1644 -0.04153784532099962 -82.79309064336113 -0.041293740645051 -82.70857879556709
1645 -0.04155981354415417 -82.83465045690528 -0.04240733832120895 -82.7509861338883
1646 -0.04146583992987871 -82.87611629683516 -0.042179621569812295 -82.79316575545812
1647 -0.04143364354968071 -82.91754994038484 -0.04254597444087267 -82.83571172989899
1648 -0.041443046368658545 -82.9589929867535 -0.04143989980220795 -82.8771516297012
1649 -0.041404975950717925 -83.00039796270421 -0.04132725168019533 -82.9184788813814
1650 -0.04140385705977678 -83.04180181976399 -0.04002699330449104 -82.9585058746859
1651 -0.04146902896463871 -83.08327084872863 -0.03966041561216116 -82.99816629029806
1652 -0.041655533760786054 -83.12492638248942 -0.04162498842924833 -83.03979127872731
1653 -0.04155164267867804 -83.1664780251681 -0.04458539485931397 -83.08437667358662
1654 -0.04150105360895395 -83.20797907877706 -0.04087163805961609 -83.12524831164623
1655 -0.04150628112256527 -83.24948535989962 -0.040819196961820126 -83.16606750860805
1656 -0.0415103305131197 -83.29099569041274 -0.0415188642218709 -83.20758637282992
1657 -0.04149441085755825 -83.3324901012703 -0.0400409622117877 -83.24762733504171
1658 -0.041579459048807624 -83.3740695603191 -0.04142121784389019 -83.2890485528856
1659 -0.041573630273342134 -83.41564319059245 -0.04341663401573896 -83.33246518690135
1660 -0.041543393209576604 -83.45718658380203 -0.04066898133605719 -83.3731341682374
1661 -0.041522333212196824 -83.49870891701423 -0.044679537415504456 -83.4178137056529
1662 -0.04150417391210794 -83.54021309092633 -0.04332601297646761 -83.46113971862937
1663 -0.0413770055398345 -83.58159009646616 -0.041609976440668106 -83.50274969507004
1664 -0.04133041240274906 -83.6229205088689 -0.04187600519508124 -83.54462570026512
1665 -0.041494437120854856 -83.66441494598976 -0.03695914875715971 -83.58158484902228
1666 -0.04162031356245279 -83.70603525955221 -0.04156199917197227 -83.62314684819425
1667 -0.04158637784421444 -83.74762163739642 -0.041225054487586024 -83.66437190268184
1668 -0.04160871598869562 -83.78923035338512 -0.042324103973805906 -83.70669600665565
1669 -0.041634516417980195 -83.83086486980311 -0.045085095427930356 -83.75178110208358
1670 -0.0414165111258626 -83.87228138092897 -0.04200002141296864 -83.79378112349656
1671 -0.04145639352500439 -83.91373777445398 -0.0459617592394352 -83.83974288273599
1672 -0.04115250688046217 -83.95489028133444 -0.04256319850683212 -83.88230608124282
1673 -0.04122686665505171 -83.9961171479895 -0.040043608471751216 -83.92234968971457
1674 -0.041301126778125766 -84.03741827476762 -0.04290835615247488 -83.96525804586705
1675 -0.041204864718019964 -84.07862313948564 -0.041587303206324575 -84.00684534907337
1676 -0.04114383887499571 -84.11976697836064 -0.0401557357981801 -84.04700108487155
1677 -0.04130243081599474 -84.16106940917663 -0.04244501646608114 -84.08944610133763
1678 -0.04122820384800434 -84.20229761302464 -0.03926415368914604 -84.12871025502677
1679 -0.04130091033875942 -84.2435985233634 -0.041842755302786826 -84.17055301032956
1680 -0.04123991653323174 -84.28483843989663 -0.04071653094142676 -84.21126954127098
1681 -0.04161261450499296 -84.32645105440163 -0.04249730501323938 -84.25376684628422
1682 -0.04127125833183527 -84.36772231273346 -0.04207809790968895 -84.29584494419392
1683 -0.04125079605728388 -84.40897310879075 -0.042040659300982955 -84.3378856034949
1684 -0.04120783992111683 -84.45018094871186 -0.04124116376042366 -84.37912676725531
1685 -0.04125232081860304 -84.49143326953046 -0.04026623573154211 -84.41939300298685
1686 -0.04122160635888576 -84.53265487588935 -0.04100874736905098 -84.4604017503559
1687 -0.04123316891491413 -84.57388804480426 -0.04113364219665527 -84.50153539255255
1688 -0.041312729381024836 -84.61520077418528 -0.03963113185018301 -84.54116652440274
1689 -0.04139123857021332 -84.6565920127555 -0.04136246778070927 -84.58252899218346
1690 -0.04137877840548754 -84.69797079116098 -0.041564630903303625 -84.62409362308676
1691 -0.041333946585655215 -84.73930473774664 -0.041930805519223215 -84.666024428606
1692 -0.041339034028351304 -84.78064377177499 -0.04091289769858122 -84.70693732630457
1693 -0.04169385600835085 -84.82233762778334 -0.0401194766163826 -84.74705680292095
1694 -0.04141570832580328 -84.86375333610914 -0.041030035726726054 -84.78808683864767
1695 -0.041436062380671504 -84.90518939848981 -0.04126633312553167 -84.8293531717732
1696 -0.04144443180412054 -84.94663383029393 -0.04013428166508674 -84.8694874534383
1697 -0.04147063922137022 -84.9881044695153 -0.042208147794008256 -84.91169560123231
1698 -0.04145543985068798 -85.029559909366 -0.041950450651347636 -84.95364605188365
1699 -0.04147288482636213 -85.07103279419236 -0.041646352596580984 -84.99529240448024
1700 -0.04144450519233942 -85.11247729938471 -0.04193547647446394 -85.0372278809547
1701 -0.04135059900581837 -85.15382789839053 -0.04209811743348837 -85.07932599838819
1702 -0.0414840018376708 -85.1953119002282 -0.041143948398530486 -85.12046994678671
1703 -0.04144024904817343 -85.23675214927638 -0.03943833988159895 -85.15990828666831
1704 -0.04176040217280388 -85.27851255144918 -0.04502942133694887 -85.20493770800526
1705 -0.041394924931228164 -85.31990747638041 -0.04142481852322817 -85.24636252652849
1706 -0.04146922994405031 -85.36137670632446 -0.04033706765621901 -85.28669959418471
1707 -0.04141687322407961 -85.40279357954854 -0.04063027836382389 -85.32732987254853
1708 -0.041473386064171794 -85.44426696561271 -0.04043367188423872 -85.36776354443278
1709 -0.04156112466007471 -85.48582809027279 -0.04178064893931151 -85.40954419337208
1710 -0.04147228617221117 -85.527300376445 -0.04336295481771231 -85.4529071481898
1711 -0.041440495662391184 -85.56874087210738 -0.04110172390937805 -85.49400887209917
1712 -0.04144047684967518 -85.61018134895706 -0.041101635247468946 -85.53511050734664
1713 -0.04149409402161837 -85.65167544297867 -0.04187658652663231 -85.57698709387327
1714 -0.04150470178574324 -85.69318014476441 -0.040138662233948706 -85.61712575610721
1715 -0.04146741684526205 -85.73464756160968 -0.04433619286864996 -85.66146194897587
1716 -0.04143266975879669 -85.77608023136847 -0.0411910779774189 -85.70265302695329
1717 -0.041448816657066345 -85.81752904802553 -0.041025430895388126 -85.74367845784867
1718 -0.04144727792590856 -85.85897632595145 -0.04164184723049402 -85.78532030507917
1719 -0.04146848171949387 -85.90044480767094 -0.041092767380177975 -85.82641307245935
1720 -0.04147611074149608 -85.94192091841244 -0.041340055875480175 -85.86775312833483
1721 -0.04149346817284823 -85.98341438658528 -0.040266532264649865 -85.90801966059948
1722 -0.04147147405892611 -86.0248858606442 -0.04342932421714067 -85.95144898481662
1723 -0.04140179287642241 -86.06628765352063 -0.038225243985652926 -85.98967422880227
1724 -0.04163813553750515 -86.10792578905814 -0.04138387180864811 -86.03105810061092
1725 -0.041608175821602346 -86.14953396487975 -0.04083405155688524 -86.0718921521678
1726 -0.04161322955042124 -86.19114719443017 -0.04112851973623037 -86.11302067190404
1727 -0.04164193291217089 -86.23278912734234 -0.043243398703634736 -86.15626407060768
1728 -0.04160553961992264 -86.27439466696227 -0.042465460300445554 -86.19872953090812
1729 -0.04152549412101507 -86.31592016108328 -0.042063079215586184 -86.2407926101237
1730 -0.04152951668947935 -86.35744967777276 -0.04365793503820896 -86.28445054516192
1731 -0.04142960626631975 -86.39887928403908 -0.04200896453112364 -86.32645950969304
1732 -0.04217545259743929 -86.44105473663652 -0.04912600312381983 -86.37558551281685
1733 -0.041274021938443185 -86.48232875857497 -0.03597798068076372 -86.41156349349762
1734 -0.04135897941887379 -86.52368773799384 -0.04059939850121737 -86.45216289199884
1735 -0.04137164503335953 -86.5650593830272 -0.0419348981231451 -86.49409779012198
1736 -0.04135706555098295 -86.60641644857819 -0.041487069055438044 -86.53558485917742
1737 -0.04142447095364332 -86.64784091953183 -0.04083796665072441 -86.57642282582815
1738 -0.04139469414949417 -86.68923561368132 -0.04071772787719965 -86.61714055370534
1739 -0.04143452569842339 -86.73067013937974 -0.040986543893814086 -86.65812709759915
1740 -0.04145802818238735 -86.77212816756213 -0.04248062409460544 -86.70060772169376
1741 -0.041459424421191216 -86.81358759198332 -0.04126139543950558 -86.74186911713326
1742 -0.04138906039297581 -86.8549766523763 -0.04170438777655363 -86.78357350490981
1743 -0.041433537192642686 -86.89641018956894 -0.042245167680084704 -86.82581867258989
1744 -0.04145172014832497 -86.93786190971727 -0.03894211128354073 -86.86476078387344
1745 -0.04144169539213181 -86.97930360510941 -0.04142415802925825 -86.9061849419027
1746 -0.041497733630239966 -87.02080133873964 -0.040827115252614024 -86.9470120571553
1747 -0.041482679359614846 -87.06228401809926 -0.04057544004172087 -86.98758749719703
1748 -0.041638557240366934 -87.10392257533962 -0.038874068297445774 -87.02646156549447
1749 -0.04167321417480707 -87.14559578951443 -0.04039516355842352 -87.0668567290529
1750 -0.041677402704954146 -87.18727319221938 -0.041253775171935556 -87.10811050422484
1751 -0.041711811907589436 -87.22898500412697 -0.03912631813436747 -87.1472368223592
1752 -0.04184388518333435 -87.27082888931031 -0.041759459488093856 -87.1889962818473
1753 -0.04177886508405208 -87.31260775439436 -0.040904459170997144 -87.2299007410183
1754 -0.0417635940015316 -87.3543713483959 -0.04510254375636578 -87.27500328477467
1755 -0.04173250049352646 -87.39610384888942 -0.04137340858578682 -87.31637669336045
1756 -0.04172003753483296 -87.43782388642425 -0.04214004762470722 -87.35851674098517
1757 -0.04168228264898062 -87.47950616907323 -0.04142852239310742 -87.39994526337827
1758 -0.04168255943804979 -87.52118872851128 -0.04212699960917234 -87.44207226298744
1759 -0.041690319590270516 -87.56287904810155 -0.04426399450749159 -87.48633625749493
1760 -0.04152528308331967 -87.60440433118487 -0.04053898621350527 -87.52687524370843
1761 -0.04156229179352522 -87.64596662297839 -0.04232599381357431 -87.56920123752201
1762 -0.041546840034425256 -87.68751346301282 -0.04006582275032997 -87.60926706027234
1763 -0.04174629487097263 -87.7292597578838 -0.04031437803059816 -87.64958143830295
1764 -0.041786964237689975 -87.77104672212148 -0.04048629589378834 -87.69006773419673
1765 -0.04175602328032255 -87.81280274540181 -0.04117080345749855 -87.73123853765424
1766 -0.04171726442873478 -87.85452000983055 -0.0432459007948637 -87.7744844384491
1767 -0.04185651782900095 -87.89637652765956 -0.037594697624444964 -87.81207913607354
1768 -0.041878584772348404 -87.9382551124319 -0.04049892239272594 -87.85257805846626
1769 -0.04192287251353264 -87.98017798494544 -0.04125481303781271 -87.89383287150407
1770 -0.04196205027401447 -88.02214003521945 -0.04303163550794124 -87.93686450701202
1771 -0.04185446593910456 -88.06399450115856 -0.04021914005279541 -87.97708364706482
1772 -0.04191289395093918 -88.1059073951095 -0.042343996465206146 -88.01942764353002
1773 -0.041820860095322133 -88.14772825520483 -0.0420563580468297 -88.06148400157686
1774 -0.041901951655745506 -88.18963020686057 -0.03947970531880855 -88.10096370689567
1775 -0.04215838108211756 -88.23178858794269 -0.03950609620660543 -88.14046980310228
1776 -0.04207912962883711 -88.27386771757152 -0.04133308250457048 -88.18180288560684
1777 -0.04208374228328467 -88.3159514598548 -0.04166328962892294 -88.22346617523577
1778 -0.04206191040575504 -88.35801337026055 -0.04351956211030483 -88.26698573734608
1779 -0.04199734199792147 -88.40001071225848 -0.04105011019855738 -88.30803584754463
1780 -0.04209991246461868 -88.4421106247231 -0.04282838553190231 -88.35086423307654
1781 -0.041943425126373765 -88.48405404984948 -0.042364601790904996 -88.39322883486744
1782 -0.042006189934909344 -88.52606023978439 -0.042630790174007414 -88.43585962504145
1783 -0.041904055327177045 -88.56796429511157 -0.04187841061502695 -88.47773803565647
1784 -0.04191320613026619 -88.60987750124183 -0.04035053607076407 -88.51808857172723
1785 -0.041920972801744935 -88.65179847404357 -0.043279499374330045 -88.56136807110157
1786 -0.041894251853227614 -88.6936927258968 -0.04212788213044405 -88.60349595323201
1787 -0.04186225701123476 -88.73555498290803 -0.04187803752720356 -88.64537399075921
1788 -0.04187717419117689 -88.7774321570992 -0.04056749865412712 -88.68594148941334
1789 -0.04193960279226303 -88.81937175989147 -0.0446024339646101 -88.73054392337795
1790 -0.041731126606464386 -88.86110288649793 -0.04270924627780914 -88.77325316965576
1791 -0.04167097061872482 -88.90277385711666 -0.04121193438768387 -88.81446510404345
1792 -0.04169140644371509 -88.94446526356037 -0.042644955776631834 -88.85711005982009
1793 -0.04168478585779667 -88.98615004941817 -0.0410150408744812 -88.89812510069457
1794 -0.04161568861454725 -89.02776573803271 -0.042771638929843904 -88.94089673962442
1795 -0.041604251228272916 -89.06936998926099 -0.04175949152559042 -88.98265623115002
1796 -0.04158536102622747 -89.11095535028721 -0.040708258748054504 -89.02336448989807
1797 -0.04162707347422838 -89.15258242376144 -0.04202182535082102 -89.06538631524889
1798 -0.04162227306514978 -89.19420469682659 -0.042364271357655525 -89.10775058660654
1799 -0.04160315115004778 -89.23580784797663 -0.04279035907238722 -89.15054094567893
1800 -0.041444499976933 -89.27725234795356 -0.04313832670450211 -89.19367927238343
1801 -0.04166253637522459 -89.31891488432879 -0.03793733976781368 -89.23161661215124
1802 -0.041723997332155704 -89.36063888166095 -0.03753361813724041 -89.26915023028849
1803 -0.0416722159832716 -89.40231109764422 -0.04239094704389572 -89.31154117733239
1804 -0.04178369082510471 -89.44409478846931 -0.03771364036947489 -89.34925481770186
1805 -0.041916591860353944 -89.48601138032967 -0.04010047260671854 -89.38935529030859
1806 -0.04190865457057953 -89.52792003490025 -0.040604361519217494 -89.4299596518278
1807 -0.041996783763170245 -89.56991681866342 -0.04231719728559256 -89.4722768491134
1808 -0.04194919653236866 -89.61186601519579 -0.04184798337519169 -89.51412483248859
1809 -0.041881403513252737 -89.65374741870905 -0.041828041337430476 -89.55595287382602
1810 -0.04185235220938921 -89.69559977091843 -0.04102201592177153 -89.59697488974778
1811 -0.04189622234553099 -89.73749599326396 -0.04212570693343878 -89.63910059668122
1812 -0.04183745253831148 -89.77933344580228 -0.04207038879394531 -89.68117098547516
1813 -0.04179973341524601 -89.82113317921753 -0.043270346522331235 -89.7244413319975
1814 -0.04181309062987566 -89.8629462698474 -0.0423176534473896 -89.76675898544488
1815 -0.0417671762406826 -89.90471344608808 -0.04322730749845505 -89.80998629294334
1816 -0.04170598424971104 -89.9464194303378 -0.0417476199567318 -89.85173391290007
1817 -0.041678421571850775 -89.98809785190964 -0.04077216777950525 -89.89250608067958
1818 -0.041702321544289586 -90.02980017345394 -0.04246962293982506 -89.9349757036194
1819 -0.04185081981122494 -90.07165099326517 -0.04494607262313366 -89.97992177624253
1820 -0.04161378219723701 -90.1132647754624 -0.04569336399435997 -90.0256151402369
1821 -0.04141817521303892 -90.15468295067544 -0.04084676932543516 -90.06646190956234
1822 -0.041462854109704496 -90.19614580478515 -0.040989374928176406 -90.10745128449051
1823 -0.04148151278495789 -90.2376273175701 -0.04087281748652458 -90.14832410197704
1824 -0.04145816732198 -90.27908548489208 -0.041657725162804124 -90.18998182713985
1825 -0.0414741201326251 -90.3205596050247 -0.04136779457330704 -90.23134962171315
1826 -0.04149299804121256 -90.3620526030659 -0.04065120089799166 -90.27200082261115
1827 -0.041540751419961455 -90.40359335448586 -0.042102199792861936 -90.31410302240401
1828 -0.041494703479111196 -90.44508805796498 -0.041575198620557786 -90.35567822102458
1829 -0.041580571234226225 -90.4866686291992 -0.04083198644220829 -90.39651020746679
1830 -0.041579285822808745 -90.528247915022 -0.04152244813740254 -90.43803265560419
1831 -0.04152599219232798 -90.56977390721434 -0.042661380209028724 -90.48069403581322
1832 -0.04145388156175613 -90.61122778877609 -0.0412180457264185 -90.52191208153964
1833 -0.04153873715549707 -90.65276652593158 -0.04221047442406416 -90.5641225559637
1834 -0.04152846354991198 -90.69429498948149 -0.04075578060001135 -90.60487833656371
1835 -0.04142958037555218 -90.73572456985704 -0.04191857427358627 -90.6467969108373
1836 -0.04151107762008906 -90.77723564747713 -0.04115631282329559 -90.68795322366059
1837 -0.04147234857082367 -90.81870799604795 -0.042780291847884656 -90.73073351550848
1838 -0.04146586321294308 -90.8601738592609 -0.04215501621365547 -90.77288853172213
1839 -0.04144450966268778 -90.90161836892358 -0.04108671620488167 -90.81397524792702
1840 -0.04146212209016085 -90.94308049101375 -0.042404469288885596 -90.8563797172159
1841 -0.04145859070122242 -90.98453908171497 -0.041420618258416655 -90.89780033547432
1842 -0.041474825516343114 -91.02601390723132 -0.041079409420490265 -90.9388797448948
1843 -0.04143777098506689 -91.06745167821639 -0.04068908859044314 -90.97956883348525
1844 -0.041439305618405343 -91.1088909838348 -0.041308100707829 -91.02087693419307
1845 -0.04153270535171032 -91.15042368918651 -0.03867126703262329 -91.0595482012257
1846 -0.04159628413617611 -91.19201997332269 -0.040095075778663156 -91.09964327700436
1847 -0.041677226312458515 -91.23369719963515 -0.04265638738870621 -91.14229966439306
1848 -0.041588477231562136 -91.2752856768667 -0.043347453325986864 -91.18564711771906
1849 -0.04164283853024244 -91.31692851539694 -0.040433052182197574 -91.22608016990125
1850 -0.041589127480983736 -91.35851764287793 -0.04204814229160547 -91.26812831219286
1851 -0.04156101811677217 -91.4000786609947 -0.04359923303127289 -91.31172754522413
1852 -0.04168690964579582 -91.44176557064048 -0.04193345680832863 -91.35366100203245
1853 -0.041471014730632305 -91.48323658537112 -0.04230288974940777 -91.39596389178186
1854 -0.041474086605012415 -91.52471067197612 -0.04179890546947718 -91.43776279725134
1855 -0.04145712032914162 -91.56616779230527 -0.04154985323548317 -91.47931265048682
1856 -0.041463368199765684 -91.60763116050504 -0.039385650493204596 -91.51869830098002
1857 -0.04158875644207001 -91.6492199169471 -0.04008007552474737 -91.55877837650476
1858 -0.041583414375782016 -91.69080333132288 -0.04271290358155966 -91.60149128008632
1859 -0.0415777038782835 -91.73238103520117 -0.042981240525841714 -91.64447252061217
1860 -0.04150669015944004 -91.77388772536061 -0.041725111193954945 -91.68619763180612
1861 -0.041511736996471885 -91.81539946235708 -0.04336951281875372 -91.72956714462488
1862 -0.04149759691208601 -91.85689705926916 -0.0417146772146225 -91.77128182183951
1863 -0.04151988849043846 -91.8984169477596 -0.04276920575648546 -91.814051027596
1864 -0.04143537152558565 -91.93985231928518 -0.041882191225886344 -91.85593321882187
1865 -0.04140301905572415 -91.9812553383409 -0.040693030878901484 -91.89662624970077
1866 -0.041447681933641435 -92.02270302027455 -0.04341929573565721 -91.94004554543643
1867 -0.04137335103005171 -92.0640763713046 -0.03889694567769766 -91.97894249111413
1868 -0.04146591313183308 -92.10554228443642 -0.04244652502238751 -92.02138901613651
1869 -0.04144987966865301 -92.14699216410507 -0.04299577996134758 -92.06438479609785
1870 -0.041422265395522115 -92.1884144295006 -0.0408877382054925 -92.10527253430335
1871 -0.04139421209692955 -92.22980864159753 -0.042465765960514545 -92.14773830026387
1872 -0.04136085864156484 -92.2711695002391 -0.040289460122585295 -92.18802776038645
1873 -0.04144013710319996 -92.31260963734229 -0.04252576436847448 -92.23055352475492
1874 -0.041364905796945094 -92.35397454313923 -0.04276847075670957 -92.27332199551164
1875 -0.04144558478146791 -92.3954201279207 -0.04189027771353722 -92.31521227322517
1876 -0.04146569073200226 -92.4368858186527 -0.04431838635355234 -92.35953065957872
1877 -0.04125198870897293 -92.47813780736168 -0.03997841328382492 -92.39950907286254
1878 -0.0412432162091136 -92.51938102357079 -0.038671073876321314 -92.43818014673886
1879 -0.04143916312605143 -92.56082018669684 -0.04113516509532929 -92.47931531183418
1880 -0.0413787953555584 -92.6021989820524 -0.041919820755720136 -92.52123513258991
1881 -0.04145347476005554 -92.64365245681246 -0.04250831566751003 -92.56374344825741
1882 -0.041393961571156976 -92.68504641838362 -0.04129413682967424 -92.60503758508709
1883 -0.04136810284107924 -92.7264145212247 -0.04181349407881498 -92.6468510791659
1884 -0.04139114748686552 -92.76780566871156 -0.04204023107886314 -92.68889131024476
1885 -0.04138727076351643 -92.80919293947508 -0.041987822763621806 -92.73087913300837
1886 -0.04140716437250376 -92.85060010384758 -0.044049675576388836 -92.77492880858476
1887 -0.04124591164290905 -92.89184601549049 -0.041373963467776775 -92.81630277205254
1888 -0.04121727254241705 -92.9330632880329 -0.04132492020726204 -92.8576276922598
1889 -0.041187779791653154 -92.97425106782455 -0.03777505736798048 -92.89540274962778
1890 -0.04149992130696774 -93.01575098913152 -0.03951890636235476 -92.93492165599014
1891 -0.041439843364059925 -93.05719083249558 -0.04147082567214966 -92.97639248166229
1892 -0.04145145807415247 -93.09864229056973 -0.040462922491133216 -93.01685540415342
1893 -0.04146342109888792 -93.14010571166861 -0.04196015298366547 -93.05881555713708
1894 -0.04157365504652262 -93.18167936671513 -0.04346899688243866 -93.10228455401952
1895 -0.04137486331164837 -93.22305423002678 -0.0410597562789917 -93.14334431029852
1896 -0.04140844233334064 -93.26446267236011 -0.04196873363107443 -93.1853130439296
1897 -0.041398816742002964 -93.30586148910211 -0.04104275461286307 -93.22635579854246
1898 -0.04141708966344595 -93.34727857876555 -0.04180703945457935 -93.26816283799704
1899 -0.04138066302984953 -93.38865924179541 -0.041760856099426744 -93.30992369409647
1900 -0.04146112259477377 -93.43012036439018 -0.039771148934960365 -93.34969484303143
1901 -0.04153382256627083 -93.47165418695644 -0.040817019157111646 -93.39051186218855
1902 -0.041503760404884814 -93.51315794736132 -0.041902635060250756 -93.4324144972488
1903 -0.04153078030794859 -93.55468872766927 -0.04210151247680187 -93.4745160097256
1904 -0.041495290398597715 -93.59618401806787 -0.04128500744700432 -93.5158010171726
1905 -0.04147255457937717 -93.63765657264724 -0.04085356425493956 -93.55665458142755
1906 -0.04145823810249567 -93.67911481074974 -0.041897662356495856 -93.59855224378404
1907 -0.04152678772807121 -93.72064159847781 -0.041529609262943266 -93.64008185304698
1908 -0.04150495827198029 -93.7621465567498 -0.04162534140050411 -93.68170719444748
1909 -0.04148475583642721 -93.80363131258622 -0.0415556026622653 -93.72326279710975
1910 -0.04151005521416664 -93.84514136780038 -0.04213311728090048 -93.76539591439065
1911 -0.041489878483116624 -93.8866312462835 -0.04159507304430008 -93.80699098743496
1912 -0.04146040435880423 -93.9280916506423 -0.0414312032982707 -93.84842219073323
1913 -0.04151813182979822 -93.9696097824721 -0.0433230921626091 -93.89174528289584
1914 -0.041514364257454875 -94.01112414672956 -0.04303941242396832 -93.9347846953198
1915 -0.041366366855800155 -94.05249051358535 -0.043430368229746816 -93.97821506354956
1916 -0.04127954021096229 -94.09377005379632 -0.04058618005365133 -94.0188012436032
1917 -0.04133938942104578 -94.13510944321736 -0.040565695986151694 -94.05936693958935
1918 -0.041346028074622156 -94.17645547129199 -0.038999374583363534 -94.09836631417272
1919 -0.04147602785378694 -94.21793149914578 -0.041637708246707913 -94.14000402241943
1920 -0.041568406857550144 -94.25949990600333 -0.044961591996252534 -94.18496561441569
1921 -0.04132020827382803 -94.30082011427716 -0.044000352174043654 -94.22896596658973
1922 -0.041259442642331126 -94.34207955691949 -0.0412259291857481 -94.27019189577547
1923 -0.041218020021915436 -94.3832975769414 -0.040425227768719194 -94.31061712354419
1924 -0.041245526634156704 -94.42454310357556 -0.04291650466620922 -94.3535336282104
1925 -0.041231852024793625 -94.46577495560035 -0.04364586174488068 -94.39717948995528
1926 -0.041244160011410715 -94.50701911561177 -0.04167519267648458 -94.43885468263176
1927 -0.041157671809196474 -94.54817678742097 -0.041300652734935286 -94.48015533536669
1928 -0.0412258829921484 -94.58940267041312 -0.04140402916818857 -94.52155936453488
1929 -0.041244085505604745 -94.63064675591873 -0.041406457871198656 -94.56296582240608
1930 -0.04115740805864334 -94.67180416397737 -0.0419177133589983 -94.60488353576508
1931 -0.0410879772156477 -94.71289214119302 -0.04012569971382618 -94.64500923547891
1932 -0.04113800656050444 -94.75403014775353 -0.03978932462632656 -94.68479856010524
1933 -0.04123309794813394 -94.79526324570166 -0.04157196376472712 -94.72637052386996
1934 -0.041267223097383975 -94.83653046879904 -0.03962013721466064 -94.76599066108461
1935 -0.04126439597457647 -94.87779486477362 -0.04319107346236706 -94.80918173454698
1936 -0.04122971035540104 -94.91902457512901 -0.03847285024821758 -94.8476545847952
1937 -0.041435188800096515 -94.96045976392911 -0.04279072415083647 -94.89044530894603
1938 -0.04128399938344955 -95.00174376331256 -0.04331530649214983 -94.93376061543817
1939 -0.041208669915795325 -95.04295243322835 -0.042809681966900826 -94.97657029740508
1940 -0.04117944557219744 -95.08413187880055 -0.03905879501253366 -95.01562909241761
1941 -0.041272043623030184 -95.12540392242357 -0.04215324874967337 -95.05778234116728
1942 -0.041466878913342956 -95.16687080133691 -0.034245966002345085 -95.09202830716963
1943 -0.04153128657490015 -95.20840208791181 -0.041226493939757344 -95.13325480110939
1944 -0.04158513508737087 -95.24998722299918 -0.041278230026364326 -95.17453303113575
1945 -0.041485496982932094 -95.29147271998211 -0.04354432933032513 -95.21807736046608
1946 -0.04148594457656145 -95.33295866455867 -0.04188547302037478 -95.25996283348645
1947 -0.041449761390686034 -95.37440842594935 -0.04123116284608841 -95.30119399633254
1948 -0.04155135545879603 -95.41595978140815 -0.040232214517891406 -95.34142621085043
1949 -0.041689544916152954 -95.4576493263243 -0.04515631459653378 -95.38658252544697
1950 -0.04143078625202179 -95.49908011257632 -0.04160309042781592 -95.42818561587478
1951 -0.04141378533095121 -95.54049389790727 -0.04197180196642876 -95.47015741784121
1952 -0.041375907324254516 -95.58186980523152 -0.04033245109021664 -95.51048986893143
1953 -0.04140122476965189 -95.62327103000118 -0.042854847572743895 -95.55334471650417
1954 -0.04133757632225752 -95.66460860632344 -0.04078471213579178 -95.59412942863996
1955 -0.04144697524607181 -95.70605558156952 -0.04252276904881001 -95.63665219768878
1956 -0.04140119384974241 -95.74745677541925 -0.04088316336274147 -95.67753536105151
1957 -0.04140954148024321 -95.7888663168995 -0.04044631086289883 -95.71798167191442
1958 -0.041483823023736474 -95.83035013992324 -0.04021728001534939 -95.75819895192977
1959 -0.04157954081892967 -95.87192968074217 -0.04351298939436674 -95.80171194132414
1960 -0.04144960958510637 -95.91337929032727 -0.04192153066396713 -95.84363347198811
1961 -0.04146570917218924 -95.95484499949946 -0.041257953830063344 -95.88489142581818
1962 -0.041442768462002275 -95.99628776796146 -0.04399900678545236 -95.92889043260364
1963 -0.041499750688672066 -96.03778751865013 -0.04305732231587171 -95.97194775491951
1964 -0.04126108549535275 -96.07904860414548 -0.04155674315989018 -96.0135044980794
1965 -0.041126550361514094 -96.120175154507 -0.042745722085237504 -96.05625022016464
1966 -0.041212106868624684 -96.16138726137562 -0.039949420280754565 -96.09619964044539
1967 -0.041287236660718915 -96.20267449803634 -0.043086768500506877 -96.13928640894589
1968 -0.0411850580945611 -96.2438595561309 -0.04032584838569164 -96.17961225733158
1969 -0.041210432536900043 -96.2850699886678 -0.03982209917157888 -96.21943435650316
1970 -0.04129385650157928 -96.32636384516938 -0.04148739501833916 -96.2609217515215
1971 -0.04129220079630613 -96.36765604596569 -0.041244540736079215 -96.30216629225757
1972 -0.04129646085202694 -96.40895250681771 -0.04075755067169666 -96.34292384292927
1973 -0.04138119611889124 -96.4503337029366 -0.042637561447918415 -96.38556140437719
1974 -0.04130433015525341 -96.49163803309186 -0.04177316315472126 -96.4273345675319
1975 -0.04124008435755968 -96.53287811744941 -0.04240228962153196 -96.46973685715344
1976 -0.0412277776747942 -96.5741058951242 -0.04110409151762724 -96.51084094867106
1977 -0.04128049891442061 -96.61538639403862 -0.04142522532492876 -96.55226617399599
1978 -0.041302958875894545 -96.65668935291451 -0.04290320258587599 -96.59516937658186
1979 -0.0412212710827589 -96.69791062399727 -0.04189106114208698 -96.63706043772395
1980 -0.04123287666589022 -96.73914350066316 -0.042343543097376826 -96.67940398082132
1981 -0.041195590421557425 -96.78033909108471 -0.04081210624426603 -96.72021608706558
1982 -0.041180611588060856 -96.82151970267277 -0.04339619465172291 -96.7636122817173
1983 -0.041054804995656016 -96.86257450766843 -0.041567621007561686 -96.80517990272486
1984 -0.04110004995018244 -96.90367455761861 -0.040944846160709855 -96.84612474888557
1985 -0.041120150871574876 -96.94479470849019 -0.04190408010035753 -96.88802882898592
1986 -0.04113655909895897 -96.98593126758915 -0.04166179876774549 -96.92969062775367
1987 -0.04177648555487394 -97.02770775314403 -0.03325821477919817 -96.96294884253287
1988 -0.04160287845879793 -97.06931063160283 -0.04004052244126797 -97.00298936497414
1989 -0.041462669521570204 -97.1107733011244 -0.04123654849827289 -97.04422591347242
1990 -0.041494876891374585 -97.15226817801577 -0.040705358050763606 -97.08493127152317
1991 -0.04153533726930618 -97.19380351528508 -0.042261085100471975 -97.12719235662365
1992 -0.041525292582809924 -97.23532880786789 -0.04157115742564201 -97.16876351404929
1993 -0.04152617510408163 -97.27685498297197 -0.04093556851148605 -97.20969908256077
1994 -0.04155615083873272 -97.3184111338107 -0.04358721729367972 -97.25328629985445
1995 -0.0414854833856225 -97.35989661719633 -0.04073570538312197 -97.29402200523758
1996 -0.04152024984359741 -97.40141686703993 -0.040281695500016215 -97.33430370073759
1997 -0.04157087076455355 -97.44298773780449 -0.04102853685617447 -97.37533223759377
1998 -0.04159417431801558 -97.48458191212251 -0.042115880735218526 -97.41744811832899
1999 -0.04166397862136364 -97.52624589074387 -0.04409790392965078 -97.46154602225864
2000 -0.04153599757701158 -97.56778188832088 -0.04363331887871027 -97.50517934113735
