# Supplementary material for: Learning nonequilibrium statistical mechanics and dynamical phase transitions
Source: Nat Commun. 2024 Feb 6;15:1117. doi: 10.1038/s41467-024-45172-8 (PMC10847122; doi:10.1038/s41467-024-45172-8)
Supplement: Supplementary file 4 — Supplementary Data 1 [file 41467_2024_45172_MOESM4_ESM.zip › DPT-main/PlotTemplate/plot_KL_divergence/out/finite_time/SE/L5_D2W32K5_E100BS1k/logs-0.35/log.txt]

1 -0.2096544623374939 -0.2096544623374939 -0.20967110618948936 -0.20967110618948936
2 -0.20754904597997664 -0.41720350831747055 -0.2075383573770523 -0.41720946356654165
3 -0.20553768575191497 -0.6227411940693856 -0.20549550727009774 -0.6227049708366394
4 -0.2036154292523861 -0.8263566233217716 -0.20358869135379792 -0.8262936621904373
5 -0.2017596371471882 -1.0281162604689598 -0.20175765156745912 -1.0280513137578964
6 -0.19997191727161406 -1.2280881777405739 -0.2000029906630516 -1.228054304420948
7 -0.19821709468960763 -1.4263052724301815 -0.19821587055921555 -1.4262701749801636
8 -0.19650927186012268 -1.6228145442903041 -0.19648367092013358 -1.6227538459002973
9 -0.19488422498106955 -1.8176987692713737 -0.19480880871415138 -1.8175626546144485
10 -0.19330901727080346 -2.0110077865421774 -0.19322020784020424 -2.010782862454653
11 -0.19175658598542214 -2.2027643725275996 -0.19179371148347854 -2.2025765739381313
12 -0.1902212955057621 -2.392985668033362 -0.1903068467974663 -2.392883420735598
13 -0.18874323591589928 -2.5817289039492612 -0.18879421204328536 -2.581677632778883
14 -0.18730746880173682 -2.769036372750998 -0.18742153272032738 -2.7690991654992105
15 -0.18585563600063323 -2.954892008751631 -0.1858669176697731 -2.9549660831689835
16 -0.18446309566497804 -3.1393551044166093 -0.18435904309153556 -3.139325126260519
17 -0.18311920389533043 -3.3224743083119397 -0.18314378708600998 -3.322468913346529
18 -0.18177086636424064 -3.5042451746761802 -0.18175647184252738 -3.504225385189056
19 -0.18045681416988374 -3.684701988846064 -0.18062248155474664 -3.684847866743803
20 -0.17912738844752313 -3.8638293772935874 -0.1791166990995407 -3.8639645658433435
21 -0.17783892676234245 -4.04166830405593 -0.17812152430415154 -4.042086090147495
22 -0.1765747494995594 -4.21824305355549 -0.17632324248552322 -4.218409332633018
23 -0.17533976659178735 -4.3935828201472775 -0.17525744438171387 -4.393666777014732
24 -0.17411375269293786 -4.567696572840215 -0.17389566376805304 -4.567562440782785
25 -0.1728873483836651 -4.74058392122388 -0.17301404401659964 -4.7405764847993845
26 -0.17171247750520707 -4.9122963987290875 -0.1714298076927662 -4.91200629249215
27 -0.17048795148730278 -5.08278435021639 -0.17048425525426864 -5.082490547746419
28 -0.1693146102130413 -5.252098960429431 -0.16916096806526185 -5.25165151581168
29 -0.16817570701241494 -5.420274667441846 -0.16809798777103424 -5.419749503582715
30 -0.16700480356812478 -5.58727947100997 -0.16719961762428284 -5.586949121206997
31 -0.16584904566407205 -5.7531285166740425 -0.16585228443145753 -5.752801405638454
32 -0.16468902975320815 -5.91781754642725 -0.16469488590955733 -5.917496291548011
33 -0.16356789097189903 -6.08138543739915 -0.1637075811624527 -6.081203872710464
34 -0.16243978217244148 -6.243825219571591 -0.1622375227510929 -6.2434413954615575
35 -0.1612836353480816 -6.405108854919673 -0.1611923962831497 -6.404633791744708
36 -0.16021449863910675 -6.56532335355878 -0.16071158051490783 -6.565345372259616
37 -0.15904891341924668 -6.724372266978026 -0.15838439390063286 -6.723729766160249
38 -0.15799972116947175 -6.882371988147498 -0.157267913967371 -6.88099768012762
39 -0.15693456456065177 -7.03930655270815 -0.15697507932782173 -7.0379727594554415
40 -0.1558167815208435 -7.1951233342289935 -0.1554819107055664 -7.193454670161008
41 -0.15473854094743728 -7.349861875176431 -0.1551068603992462 -7.348561530560254
42 -0.15364665761590005 -7.50350853279233 -0.1538283571600914 -7.502389887720345
43 -0.15254671722650529 -7.656055250018835 -0.15291047915816308 -7.6553003668785085
44 -0.1514509439468384 -7.807506193965674 -0.15203047767281533 -7.807330844551323
45 -0.15037121176719664 -7.95787740573287 -0.1497957393527031 -7.957126583904026
46 -0.14930497407913207 -8.107182379812002 -0.14968910068273544 -8.106815684586762
47 -0.14824532344937325 -8.255427703261375 -0.14869600757956505 -8.255511692166326
48 -0.14715714380145073 -8.402584847062826 -0.14677712321281433 -8.40228881537914
49 -0.1460808478295803 -8.548665694892406 -0.14582974314689637 -8.548118558526037
50 -0.14501747488975525 -8.693683169782162 -0.14532785415649413 -8.693446412682531
51 -0.14397935941815376 -8.837662529200315 -0.1440629817545414 -8.837509394437072
52 -0.14288890585303307 -8.980551435053348 -0.14350885450839995 -8.981018248945473
53 -0.1418275438249111 -9.12237897887826 -0.14215259104967118 -9.123170839995144
54 -0.14074389338493348 -9.263122872263192 -0.1416717641055584 -9.264842604100702
55 -0.13968217223882676 -9.402805044502019 -0.1395205982029438 -9.404363202303646
56 -0.13862111940979957 -9.541426163911819 -0.13995612859725953 -9.544319330900905
57 -0.13751269280910491 -9.678938856720924 -0.1373588040471077 -9.681678134948012
58 -0.1364782117307186 -9.815417068451643 -0.13612400963902474 -9.817802144587036
59 -0.13545076549053192 -9.950867833942175 -0.13560652434825898 -9.953408668935294
60 -0.13443596810102462 -10.0853038020432 -0.13366355150938034 -10.087072220444675
61 -0.13336520344018937 -10.218669005483388 -0.134874901920557 -10.221947122365233
62 -0.13232083842158318 -10.350989843904971 -0.13295526728034018 -10.354902389645574
63 -0.13125253096222878 -10.4822423748672 -0.13155221343040466 -10.486454603075979
64 -0.13023256957530976 -10.612474944442509 -0.13065095096826554 -10.617105554044244
65 -0.12913167774677276 -10.741606622189282 -0.12846642211079598 -10.74557197615504
66 -0.12813308984041213 -10.869739712029695 -0.12735317647457123 -10.87292515262961
67 -0.12712443619966507 -10.99686414822936 -0.12748228162527084 -11.000407434254882
68 -0.12608276158571244 -11.122946909815072 -0.12601832523941994 -11.126425759494301
69 -0.1250810693949461 -11.248027979210018 -0.12376940324902534 -11.250195162743326
70 -0.12406069524586201 -11.372088674455881 -0.12497922480106353 -11.375174387544389
71 -0.12302906028926372 -11.495117734745145 -0.12349246926605702 -11.498666856810447
72 -0.12198816388845443 -11.6171058986336 -0.12007678337395192 -11.618743640184398
73 -0.12099166885018349 -11.738097567483784 -0.12102721519768238 -11.73977085538208
74 -0.11996646635234356 -11.858064033836127 -0.12081297487020493 -11.860583830252285
75 -0.11893006041646004 -11.976994094252587 -0.11960847489535809 -11.980192305147643
76 -0.11792245358228684 -12.094916547834874 -0.11802171990275383 -12.098214025050396
77 -0.11693446636199951 -12.211851014196874 -0.11666087247431278 -12.214874897524709
78 -0.11592211201786995 -12.327773126214744 -0.1148393627256155 -12.329714260250324
79 -0.11496044732630253 -12.442733573541046 -0.11482924968004227 -12.444543509930366
80 -0.1139489158987999 -12.556682489439845 -0.11530502587556839 -12.559848535805934
81 -0.11294208951294422 -12.66962457895279 -0.11195588260889053 -12.671804418414824
82 -0.11194892153143883 -12.78157350048423 -0.10960491523146629 -12.781409333646291
83 -0.11107294335961342 -12.892646443843843 -0.11345628872513772 -12.894865622371428
84 -0.10998584032058716 -13.002632284164429 -0.11011810898780823 -13.004983731359237
85 -0.1090516421943903 -13.11168392635882 -0.10833649598062038 -13.113320227339857
86 -0.10815297216176986 -13.21983689852059 -0.11099112555384635 -13.224311352893704
87 -0.10711809247732162 -13.326954990997912 -0.1070562768727541 -13.331367629766458
88 -0.10614597164094448 -13.433100962638857 -0.10727214813232422 -13.438639777898782
89 -0.10517748072743416 -13.538278443366291 -0.10500391088426113 -13.543643688783042
90 -0.10424570962786675 -13.642524152994158 -0.10423661954700947 -13.647880308330052
91 -0.10331465117633343 -13.745838804170491 -0.10259705036878586 -13.750477358698838
92 -0.1024166002869606 -13.848255404457452 -0.10150958113372326 -13.85198693983256
93 -0.10155941955745221 -13.949814824014904 -0.10150940679013729 -13.953496346622698
94 -0.10069994069635868 -14.050514764711263 -0.10125870481133462 -14.054755051434032
95 -0.09973251819610596 -14.150247282907369 -0.09860474206507205 -14.153359793499105
96 -0.0988365389406681 -14.249083821848037 -0.10041069686412811 -14.253770490363232
97 -0.09795640408992767 -14.347040225937965 -0.09815435074269771 -14.35192484110593
98 -0.0970163956284523 -14.444056621566418 -0.09745636656880378 -14.449381207674733
99 -0.09622150510549546 -14.540278126671913 -0.09497406296432018 -14.544355270639054
100 -0.09540283307433128 -14.635680959746244 -0.09325743764638901 -14.637612708285443
101 -0.09458819590508938 -14.730269155651333 -0.09359990805387497 -14.731212616339318
102 -0.0937491588294506 -14.824018314480783 -0.09548081643879414 -14.826693432778113
103 -0.09287947751581668 -14.9168977919966 -0.09292554892599583 -14.919618981704108
104 -0.09199569635093212 -15.008893488347532 -0.09260405078530312 -15.01222303248941
105 -0.09119426794350147 -15.100087756291034 -0.0930163610726595 -15.105239393562071
106 -0.09036220535635948 -15.190449961647394 -0.09083974547684193 -15.196079139038913
107 -0.08953344970941543 -15.27998341135681 -0.08843240551650525 -15.284511544555418
108 -0.08883306123316288 -15.368816472589973 -0.08758166022598743 -15.372093204781406
109 -0.08803213797509671 -15.45684861056507 -0.08559025451540947 -15.457683459296815
110 -0.0873071800917387 -15.544155790656808 -0.08647143766283989 -15.544154896959656
111 -0.08658484630286693 -15.630740636959674 -0.08476502522826194 -15.628919922187917
112 -0.0858853068202734 -15.716625943779947 -0.08656694404780865 -15.715486866235725
113 -0.08510479405522346 -15.80173073783517 -0.08330264203250408 -15.798789508268229
114 -0.08437073156237603 -15.886101469397547 -0.08659030459821224 -15.885379812866441
115 -0.0836760837584734 -15.96977755315602 -0.08258348107337951 -15.967963293939821
116 -0.08296687416732311 -16.052744427323344 -0.08297738023102283 -16.050940674170842
117 -0.08223325163125991 -16.134977678954602 -0.0795707855373621 -16.130511459708206
118 -0.0816983763128519 -16.216676055267452 -0.08160227239131927 -16.212113732099525
119 -0.08098596222698688 -16.29766201749444 -0.08276101686060429 -16.29487474896013
120 -0.08033214621245861 -16.377994163706898 -0.08157837875187397 -16.376453127712004
121 -0.07965781800448894 -16.457651981711386 -0.08166714943945408 -16.45812027715146
122 -0.07891011573374271 -16.536562097445128 -0.0779427658766508 -16.536063043028108
123 -0.07830682881176472 -16.614868926256893 -0.07753638923168182 -16.61359943225979
124 -0.07772802077233791 -16.69259694702923 -0.0800269067287445 -16.693626338988533
125 -0.07708269245922565 -16.769679639488455 -0.07614326067268848 -16.76976959966122
126 -0.07644956968724728 -16.846129209175704 -0.07507339678704739 -16.844842996448268
127 -0.07590847909450531 -16.92203768827021 -0.07554453499615192 -16.92038753144442
128 -0.0753741942346096 -16.997411882504817 -0.07542330846190452 -16.995810839906323
129 -0.07476663775742054 -17.072178520262238 -0.07631938494741916 -17.07213022485374
130 -0.0742170311510563 -17.146395551413296 -0.07435183711349964 -17.14648206196724
131 -0.07364928908646107 -17.220044840499757 -0.07270053699612618 -17.219182598963368
132 -0.0731304619461298 -17.293175302445885 -0.06914132870733739 -17.288323927670707
133 -0.07259676903486252 -17.365772071480748 -0.07182478532195091 -17.360148712992657
134 -0.07208733707666397 -17.43785940855741 -0.07097820341587066 -17.431126916408527
135 -0.07162370793521404 -17.509483116492625 -0.07159124165773392 -17.502718158066262
136 -0.07102320156991482 -17.58050631806254 -0.07140786424279214 -17.574126022309056
137 -0.07056146636605262 -17.65106778442859 -0.07184404693543911 -17.645970069244495
138 -0.07008611597120762 -17.7211539003998 -0.07341995909810066 -17.719390028342595
139 -0.06950226165354252 -17.79065616205334 -0.06883624903857707 -17.78822627738117
140 -0.06908778697252274 -17.859743949025866 -0.0711030650883913 -17.85932934246956
141 -0.06856489479541779 -17.928308843821284 -0.06766176931560039 -17.92699111178516
142 -0.06811920665204525 -17.99642805047333 -0.06791469231247901 -17.994905804097638
143 -0.06775560863316059 -18.06418365910649 -0.06504904814064502 -18.05995485223828
144 -0.06734150908887386 -18.131525168195363 -0.06592500247061253 -18.125879854708895
145 -0.06691429167985916 -18.19843945987522 -0.06948032043874264 -18.195360175147638
146 -0.06656994633376598 -18.265009406208986 -0.06288724541664123 -18.258247420564278
147 -0.06613841988146305 -18.331147826090447 -0.067274234816432 -18.325521655380708
148 -0.06566892191767693 -18.396816748008124 -0.068742885440588 -18.394264540821297
149 -0.06523957401514054 -18.462056322023265 -0.06439704820513725 -18.458661589026434
150 -0.06483302265405655 -18.526889344677322 -0.06684894226491452 -18.52551053129135
151 -0.06441582515835761 -18.591305169835678 -0.06337695755064487 -18.588887488841994
152 -0.06413217633962631 -18.655437346175304 -0.06130936499685049 -18.650196853838846
153 -0.06372539177536965 -18.719162737950676 -0.0665506336838007 -18.716747487522646
154 -0.06327956542372704 -18.782442303374403 -0.06900107339024544 -18.785748560912893
155 -0.06287222839891911 -18.845314531773322 -0.06273293029516935 -18.848481491208062
156 -0.0625748859718442 -18.907889417745167 -0.06109147910028696 -18.90957297030835
157 -0.062265113741159436 -18.970154531486326 -0.06527125164866447 -18.974844221957014
158 -0.06186180859804154 -19.03201634008437 -0.0642756350338459 -19.039119856990858
159 -0.06148557905107736 -19.093501919135445 -0.0618700236082077 -19.100989880599066
160 -0.06118059903383255 -19.154682518169277 -0.06214347891509533 -19.163133359514163
161 -0.06090078093111515 -19.21558329910039 -0.05801264978945255 -19.221146009303617
162 -0.06061161365360022 -19.27619491275399 -0.06098108924925327 -19.28212709855287
163 -0.060397235304117204 -19.336592148058106 -0.060048346780240534 -19.342175445333112
164 -0.060091082379221915 -19.39668323043733 -0.06195688229054212 -19.404132327623653
165 -0.05974197667092085 -19.45642520710825 -0.05565308667719364 -19.459785414300846
166 -0.059482148848474026 -19.515907355956724 -0.055169483087956904 -19.514954897388805
167 -0.059286272153258324 -19.575193628109982 -0.06161859445273876 -19.576573491841543
168 -0.05898437090218067 -19.634177999012163 -0.056060808897018435 -19.632634300738562
169 -0.05870199669152498 -19.692879995703688 -0.057061558775603774 -19.689695859514167
170 -0.058461721427738665 -19.751341717131428 -0.05601834375411272 -19.745714203268278
171 -0.058221456594765186 -19.809563173726193 -0.059249954484403136 -19.804964157752682
172 -0.05795511398464441 -19.867518287710837 -0.06196627467870712 -19.86693043243139
173 -0.057653647102415564 -19.925171934813253 -0.055673114769160745 -19.92260354720055
174 -0.05739028435200453 -19.982562219165256 -0.05974809303879738 -19.982351640239347
175 -0.0570867758244276 -20.039648994989683 -0.053396003879606725 -20.035747644118953
176 -0.05691585037857294 -20.096564845368256 -0.05617436561733484 -20.091922009736287
177 -0.056786801852285865 -20.153351647220543 -0.05106842610985041 -20.142990435846137
178 -0.05654676109552383 -20.209898408316068 -0.051284074783325195 -20.194274510629462
179 -0.056583637930452825 -20.26648204624652 -0.058819033205509186 -20.25309354383497
180 -0.05618139505386353 -20.32266344130038 -0.0669846072793007 -20.320078151114274
181 -0.055785631947219375 -20.3784490732476 -0.055556678026914594 -20.375634829141188
182 -0.05557823497802019 -20.434027308225623 -0.05361282993108034 -20.429247659072267
183 -0.05547805447131395 -20.48950536269694 -0.06040701139718294 -20.48965467046945
184 -0.0550967013463378 -20.544602064043275 -0.0539232874289155 -20.543577957898364
185 -0.054939575120806695 -20.59954163916408 -0.05646053273230791 -20.600038490630673
186 -0.05467989258468151 -20.65422153174876 -0.05819993782788515 -20.65823842845856
187 -0.05438903234899044 -20.70861056409775 -0.05169002506881952 -20.70992845352738
188 -0.054283969849348065 -20.762894533947097 -0.05527918338775635 -20.765207636915136
189 -0.05407883450388908 -20.816973368450988 -0.047813407704234125 -20.81302104461937
190 -0.054011980257928374 -20.870985348708917 -0.055643897503614426 -20.868664942122983
191 -0.05376686956733465 -20.92475221827625 -0.05459531210362911 -20.923260254226612
192 -0.05365719571709633 -20.978409413993347 -0.05357160195708275 -20.976831856183694
193 -0.05351762399077416 -21.031927037984122 -0.049640750885009764 -21.026472607068705
194 -0.053403524681925774 -21.085330562666048 -0.04965754747390747 -21.07613015454261
195 -0.05313796792179346 -21.13846853058784 -0.050004250928759576 -21.12613440547137
196 -0.053138922154903415 -21.191607452742744 -0.05107035096734762 -21.177204756438716
197 -0.05302984416484833 -21.24463729690759 -0.05223347581923008 -21.229438232257944
198 -0.05277921725064516 -21.297416514158236 -0.05437222365289927 -21.283810455910842
199 -0.05259948745369911 -21.350016001611934 -0.05380435269325971 -21.3376148086041
200 -0.052381600812077524 -21.40239760242401 -0.051235138066113 -21.388849946670213
201 -0.052320275083184244 -21.454717877507193 -0.05286371074616909 -21.441713657416383
202 -0.05220552869141102 -21.506923406198602 -0.047561982087790965 -21.489275639504175
203 -0.05207044836133719 -21.55899385455994 -0.04611134100705385 -21.53538698051123
204 -0.052046369202435015 -21.611040223762377 -0.049844021908938885 -21.58523100242017
205 -0.05192911177873612 -21.662969335541113 -0.05421951096504927 -21.639450513385217
206 -0.05161710716784 -21.714586442708953 -0.05400709323585033 -21.693457606621067
207 -0.05141711719334126 -21.766003559902295 -0.04765135794878006 -21.741108964569847
208 -0.05145974010229111 -21.817463300004587 -0.0510199286043644 -21.792128893174212
209 -0.05128861758857965 -21.868751917593166 -0.052218164503574374 -21.844347057677787
210 -0.05103699099272489 -21.91978890858589 -0.05262798592448235 -21.896975043602268
211 -0.050975163280963895 -21.970764071866853 -0.048384709283709526 -21.945359752885977
212 -0.05083706639707088 -22.021601138263925 -0.04880801998078823 -21.994167772866767
213 -0.05104663968086243 -22.072647777944788 -0.03959927316755056 -22.033767046034317
214 -0.0507481100037694 -22.123395887948558 -0.05458633210510015 -22.088353378139416
215 -0.05058861952275038 -22.173984507471307 -0.046861300617456435 -22.135214678756874
216 -0.050453519262373445 -22.22443802673368 -0.05417389925569296 -22.18938857801257
217 -0.05023103766143322 -22.274669064395113 -0.04715014453977347 -22.236538722552343
218 -0.050265639275312426 -22.324934703670426 -0.049727834016084674 -22.286266556568428
219 -0.05008071549236774 -22.375015419162793 -0.04829626381397247 -22.334562820382402
220 -0.04999127611517906 -22.425006695277972 -0.04843350183218718 -22.382996322214588
221 -0.04989289566874504 -22.474899590946716 -0.05612228419631719 -22.439118606410904
222 -0.049643683806061746 -22.524543274752777 -0.052279287576675416 -22.49139789398758
223 -0.04951149616390467 -22.574054770916682 -0.048435100354254246 -22.539832994341833
224 -0.04945982582867146 -22.623514596745352 -0.04890337083488703 -22.588736365176718
225 -0.04932215679436922 -22.67283675353972 -0.0449029915034771 -22.633639356680195
226 -0.04939994867891073 -22.72223670221863 -0.048788391053676605 -22.682427747733872
227 -0.04920467622578144 -22.77144137844441 -0.0488961324095726 -22.731323880143446
228 -0.04911183081567287 -22.820553209260083 -0.047448436915874484 -22.77877231705932
229 -0.04898621160537005 -22.869539420865454 -0.048231000639498235 -22.827003317698818
230 -0.04901753012090922 -22.918556950986364 -0.049455922842025754 -22.876459240540843
231 -0.04897655472159386 -22.96753350570796 -0.04671935960650444 -22.92317860014735
232 -0.048800176940858364 -23.016333682648817 -0.05331459846347571 -22.976493198610825
233 -0.04856947492808104 -23.064903157576897 -0.04440544713288545 -23.02089864574371
234 -0.04863881804049015 -23.113541975617387 -0.049536414071917535 -23.070435059815626
235 -0.04842425156384707 -23.161966227181235 -0.04829873517155647 -23.118733794987183
236 -0.04834820255637169 -23.210314429737608 -0.053161635622382165 -23.171895430609563
237 -0.04812999852001667 -23.258444428257626 -0.04080164562910795 -23.212697076238673
238 -0.04819872211664915 -23.306643150374274 -0.048710118606686593 -23.261407194845358
239 -0.04804621338844299 -23.354689363762716 -0.04958042539656162 -23.31098762024192
240 -0.047961712814867496 -23.402651076577584 -0.0500432001426816 -23.361030820384602
241 -0.047977734729647635 -23.450628811307233 -0.04405527710914612 -23.405086097493747
242 -0.04784227926284075 -23.498471090570074 -0.04690704718232155 -23.45199314467607
243 -0.04774694591760635 -23.54621803648768 -0.04384619407355785 -23.49583933874963
244 -0.04777016844600439 -23.593988204933684 -0.04128007981926203 -23.537119418568892
245 -0.04776028860360384 -23.64174849353729 -0.03781788852065802 -23.57493730708955
246 -0.047957908175885675 -23.689706401713174 -0.053552405722439286 -23.628489712811987
247 -0.04781555384397507 -23.73752195555715 -0.04426773674786091 -23.67275744955985
248 -0.04768212679773569 -23.785204082354884 -0.050267329812049864 -23.7230247793719
249 -0.04742433875799179 -23.832628421112876 -0.04961161129176617 -23.772636390663667
250 -0.04738027472048998 -23.880008695833364 -0.04641563501209021 -23.819052025675756
251 -0.047136885859072206 -23.927145581692436 -0.046051832102239135 -23.865103857777996
252 -0.04716311972588301 -23.97430870141832 -0.04700266197323799 -23.912106519751234
253 -0.047003221698105335 -24.021311923116425 -0.045330769009888174 -23.95743728876112
254 -0.046952560730278495 -24.068264483846704 -0.044528326392173766 -24.001965615153296
255 -0.04690654166042805 -24.11517102550713 -0.04515775181353092 -24.047123366966826
256 -0.0468841465190053 -24.162055172026136 -0.04165068492293358 -24.08877405188976
257 -0.046865714341402055 -24.208920886367537 -0.049889025837183 -24.138663077726942
258 -0.04667035713791847 -24.255591243505457 -0.045962410792708394 -24.18462548851965
259 -0.046568124741315844 -24.302159368246773 -0.04570384323596954 -24.23032933175562
260 -0.0465728335082531 -24.348732201755027 -0.04050069153308868 -24.27083002328871
261 -0.0467408150434494 -24.395473016798476 -0.042043921910226344 -24.312873945198938
262 -0.04673585500568152 -24.44220887180416 -0.04970515947788954 -24.362579104676826
263 -0.046488303877413276 -24.488697175681573 -0.04527973812073469 -24.40785884279756
264 -0.04649964645504952 -24.535196822136623 -0.04662162996828556 -24.454480472765844
265 -0.0463594064116478 -24.58155622854827 -0.04685704112052917 -24.501337513886373
266 -0.046212511323392394 -24.627768739871662 -0.046474726870656013 -24.54781224075703
267 -0.04607208166271448 -24.673840821534377 -0.043564673885703085 -24.591376914642733
268 -0.04612008426338434 -24.719960905797763 -0.04428120329976082 -24.635658117942494
269 -0.046123011223971846 -24.766083917021735 -0.044764133542776106 -24.680422251485272
270 -0.04611868839710951 -24.812202605418843 -0.05160742644220591 -24.73202967792748
271 -0.04584257956594229 -24.858045184984785 -0.04401342552155256 -24.77604310344903
272 -0.045847101509571074 -24.903892286494358 -0.04672788567841053 -24.82277098912744
273 -0.04572698250412941 -24.949619268998486 -0.04490880034863949 -24.86767978947608
274 -0.045707004889845845 -24.99532627388833 -0.04827639944851399 -24.915956188924596
275 -0.045521794445812704 -25.040848068334142 -0.0511625524610281 -24.967118741385626
276 -0.04524940513074398 -25.086097473464886 -0.04635273162275553 -25.01347147300838
277 -0.04529390446841717 -25.1313913779333 -0.04747488033026457 -25.060946353338643
278 -0.0450118949636817 -25.176403272896984 -0.04550354704260826 -25.10644990038125
279 -0.044920936785638334 -25.22132420968262 -0.04414938297122717 -25.150599283352477
280 -0.04508222248405218 -25.266406432166672 -0.04412811361253262 -25.19472739696501
281 -0.04495793040841818 -25.31136436257509 -0.0438342684879899 -25.238561665453002
282 -0.04492808226495981 -25.35629244484005 -0.04547113999724388 -25.284032805450245
283 -0.04476363956928253 -25.401056084409333 -0.04529813602566719 -25.329330941475913
284 -0.0447466978803277 -25.44580278228966 -0.0424536008387804 -25.371784542314693
285 -0.04481070805341005 -25.490613490343073 -0.04540351163595915 -25.417188053950653
286 -0.04477064814418554 -25.53538413848726 -0.040802800469100474 -25.457990854419755
287 -0.04497803244739771 -25.580362170934656 -0.0368654191493988 -25.494856273569155
288 -0.0448731267824769 -25.625235297717133 -0.044994024001061915 -25.53985029757022
289 -0.04471388254314661 -25.66994918026028 -0.040852589532732964 -25.58070288710295
290 -0.04482177048921585 -25.714770950749493 -0.04700345918536186 -25.627706346288313
291 -0.044790310226380824 -25.759561260975875 -0.03830894362181425 -25.666015289910128
292 -0.044833403825759885 -25.804394664801634 -0.04465420600026846 -25.710669495910395
293 -0.04480158276855946 -25.849196247570195 -0.04659911431372166 -25.757268610224116
294 -0.04456101432442665 -25.89375726189462 -0.04081422109156847 -25.798082831315686
295 -0.044605288095772265 -25.938362549990394 -0.04510356858372688 -25.843186399899412
296 -0.04463657457381487 -25.98299912456421 -0.04814674239605665 -25.89133314229547
297 -0.044421424902975556 -26.027420549467184 -0.046284155920147896 -25.937617298215617
298 -0.0443654015660286 -26.071785951033213 -0.04627492278814316 -25.98389222100376
299 -0.04433334991335869 -26.116119300946572 -0.04152300469577312 -26.025415225699533
300 -0.04432656411081552 -26.160445865057387 -0.045775776542723176 -26.071191002242255
301 -0.044173709489405154 -26.204619574546793 -0.047218229807913306 -26.11840923205017
302 -0.04392765443772077 -26.248547228984513 -0.04404923375695944 -26.162458465807127
303 -0.04402928575873375 -26.292576514743246 -0.04151534400880337 -26.20397380981593
304 -0.04404357094317675 -26.336620085686423 -0.03796859811991453 -26.241942407935845
305 -0.04405749943107366 -26.380677585117496 -0.04711492881178856 -26.289057336747632
306 -0.04388885870575905 -26.424566443823256 -0.04305474571883679 -26.33211208246647
307 -0.04396449811756611 -26.468530941940823 -0.05004360117018223 -26.38215568363665
308 -0.04381290804594755 -26.51234384998677 -0.03821128010749817 -26.420366963744147
309 -0.04382607936859131 -26.556169929355363 -0.04380232077091932 -26.464169284515066
310 -0.04384022876620293 -26.600010158121567 -0.046403968892991546 -26.510573253408058
311 -0.043715167045593264 -26.64372532516716 -0.0452542269602418 -26.5558274803683
312 -0.043584033846855164 -26.687309359014016 -0.04624956659972668 -26.602077046968027
313 -0.04352108798921108 -26.73083044700323 -0.04689357243478298 -26.64897061940281
314 -0.043383291363716124 -26.774213738366946 -0.04428894259035587 -26.693259561993166
315 -0.04329426418989897 -26.817508002556846 -0.04431297518312931 -26.737572537176295
316 -0.04333929568529129 -26.86084729824214 -0.041158037073910234 -26.778730574250204
317 -0.043227528035640714 -26.90407482627778 -0.040632442198693754 -26.819363016448897
318 -0.043250908330082896 -26.947325734607862 -0.04300833251327276 -26.86237134896217
319 -0.04327511955052614 -26.990600854158387 -0.04384292662143707 -26.906214275583608
320 -0.04330533239990473 -27.03390618655829 -0.042631473019719125 -26.948845748603325
321 -0.04336323160678148 -27.077269418165073 -0.03952741734683514 -26.98837316595016
322 -0.04327662102878094 -27.120546039193854 -0.0377257289364934 -27.026098894886655
323 -0.043350358679890635 -27.163896397873746 -0.04466368407011032 -27.070762578956764
324 -0.04336231704801321 -27.20725871492176 -0.0397793959826231 -27.110541974939387
325 -0.04345595017075539 -27.250714665092516 -0.04403579141944647 -27.154577766358834
326 -0.04342299234122038 -27.294137657433737 -0.04644538220018148 -27.201023148559017
327 -0.04314658623188734 -27.337284243665625 -0.043079921416938304 -27.244103069975957
328 -0.04317570421844721 -27.380459947884074 -0.04574138764292002 -27.289844457618877
329 -0.04301769435405731 -27.42347764223813 -0.04570888504385948 -27.335553342662735
330 -0.04299913588911295 -27.46647677812724 -0.04510666709393263 -27.380660009756667
331 -0.04286599438637495 -27.509342772513616 -0.04620123952627182 -27.42686124928294
332 -0.04268042277544737 -27.552023195289063 -0.04583287369459867 -27.47269412297754
333 -0.04256837218999863 -27.59459156747906 -0.04209589883685112 -27.51479002181439
334 -0.04264453053474426 -27.637236098013805 -0.042880347929894924 -27.557670369744287
335 -0.042674030922353265 -27.679910128936157 -0.04523841291666031 -27.602908782660947
336 -0.042556103132665155 -27.72246623206882 -0.045760650932788846 -27.648669433593735
337 -0.042283001355826855 -27.76474923342465 -0.044621404446661475 -27.693290838040397
338 -0.04229724053293467 -27.807046473957584 -0.04307640213519335 -27.73636724017559
339 -0.04223647564649582 -27.84928294960408 -0.04112811163067818 -27.777495351806266
340 -0.04234660007059574 -27.891629549674676 -0.04207114093005657 -27.81956649273632
341 -0.042322251573204996 -27.93395180124788 -0.04099446628242731 -27.86056095901875
342 -0.04235969744622707 -27.976311498694105 -0.041647326201200485 -27.90220828521995
343 -0.04245016388595104 -28.018761662580058 -0.04072776511311531 -27.942936050333063
344 -0.04237216766923666 -28.061133830249293 -0.0410543667152524 -27.983990417048314
345 -0.04246742352843284 -28.103601253777725 -0.0452729269862175 -28.029263344034533
346 -0.04231647029519081 -28.145917724072916 -0.04986128453165293 -28.079124628566184
347 -0.04201419409364462 -28.187931918166562 -0.044127666391432285 -28.123252294957616
348 -0.04200299419462681 -28.229934912361188 -0.043849141523242 -28.16710143648086
349 -0.04204769339412451 -28.271982605755312 -0.04119374249130488 -28.208295178972165
350 -0.042013940028846265 -28.313996545784157 -0.044982131384313104 -28.253277310356477
351 -0.041810380108654496 -28.35580692589281 -0.04406363423913717 -28.297340944595614
352 -0.041683662496507165 -28.397490588389317 -0.03982031121850014 -28.337161255814113
353 -0.04192438367754221 -28.43941497206686 -0.04845655541867018 -28.385617811232784
354 -0.04171326048672199 -28.481128232553584 -0.043735735677182676 -28.429353546909965
355 -0.041574837267398836 -28.52270306982098 -0.04095849171280861 -28.470312038622772
356 -0.04169384688138962 -28.56439691670237 -0.04590149577707052 -28.516213534399842
357 -0.041409062966704366 -28.605805979669075 -0.036096717976033685 -28.552310252375875
358 -0.04175337217748165 -28.647559351846557 -0.04528873115777969 -28.597598983533654
359 -0.04150444399565458 -28.689063795842213 -0.04214385841041803 -28.639742841944074
360 -0.04160092957317829 -28.73066472541539 -0.04072501957416534 -28.68046786151824
361 -0.04157367255538702 -28.772238397970778 -0.044886409677565096 -28.725354271195805
362 -0.041492498479783535 -28.81373089645056 -0.041358477994799615 -28.766712749190603
363 -0.041644534468650816 -28.855375430919214 -0.03916789498180151 -28.805880644172404
364 -0.041503896936774254 -28.896879327855988 -0.0400884922593832 -28.845969136431787
365 -0.041522246412932874 -28.93840157426892 -0.03997875154018402 -28.88594788797197
366 -0.041543489694595336 -28.979945063963516 -0.04429467003792524 -28.930242558009894
367 -0.04140943437814713 -29.021354498341662 -0.043243514746427535 -28.973486072756323
368 -0.04145464990288019 -29.062809148244543 -0.04399287663400173 -29.017478949390323
369 -0.04129507206380367 -29.104104220308347 -0.04290321711450815 -29.06038216650483
370 -0.04122168999165297 -29.1453259103 -0.039400558546185495 -29.099782725051014
371 -0.04135584346950054 -29.1866817537695 -0.037235509231686593 -29.1370182342827
372 -0.041491574421525 -29.228173328191023 -0.0424844067543745 -29.179502641037075
373 -0.04128434732556343 -29.269457675516588 -0.041550960019230844 -29.221053601056305
374 -0.04123893342912197 -29.310696608945708 -0.03710518088191748 -29.25815878193822
375 -0.04146239999681711 -29.352159008942525 -0.03423511702567339 -29.292393898963894
376 -0.041760691441595554 -29.39391970038412 -0.04282269533723593 -29.33521659430113
377 -0.041699227131903174 -29.435618927516025 -0.044702039659023286 -29.379918633960152
378 -0.041554893366992474 -29.477173820883017 -0.03988074567168951 -29.41979937963184
379 -0.0416322773322463 -29.518806098215265 -0.04053130764514208 -29.460330687276983
380 -0.04147310331463814 -29.5602792015299 -0.043250016123056415 -29.50358070340004
381 -0.04147749654948711 -29.601756698079388 -0.04028777312487364 -29.543868476524914
382 -0.04150476958602667 -29.643261467665415 -0.041664990782737735 -29.585533467307652
383 -0.04158058948814869 -29.684842057153563 -0.04213037490844727 -29.627663842216098
384 -0.041525401175022125 -29.726367458328586 -0.03692962322384119 -29.66459346543994
385 -0.04173430297523737 -29.76810176130382 -0.04079587552696466 -29.705389340966903
386 -0.04177700914442539 -29.809878770448247 -0.038876315392553804 -29.744265656359456
387 -0.04173794258385897 -29.851616713032104 -0.04178676288574934 -29.786052419245205
388 -0.041676096990704535 -29.89329281002281 -0.040011204220354556 -29.82606362346556
389 -0.04169068820774555 -29.934983498230554 -0.04482966288924217 -29.870893286354804
390 -0.0415688244625926 -29.97655232269315 -0.04083488844335079 -29.911728174798153
391 -0.041550364904105665 -30.018102687597253 -0.04003905691206455 -29.951767231710217
392 -0.04160701148211956 -30.059709699079374 -0.040569450706243515 -29.99233668241646
393 -0.04168123453855514 -30.101390933617928 -0.043862258270382884 -30.036198940686845
394 -0.04164690300822258 -30.14303783662615 -0.0369750652462244 -30.07317400593307
395 -0.041728198528289795 -30.18476603515444 -0.038425302132964134 -30.111599308066033
396 -0.041690325178205964 -30.226456360332644 -0.04534638952463865 -30.156945697590672
397 -0.041547419503331184 -30.268003779835976 -0.042859714664518836 -30.19980541225519
398 -0.041644876822829247 -30.309648656658805 -0.03882935810834169 -30.238634770363532
399 -0.04238066375255585 -30.35202932041136 -0.03881986606866121 -30.277454636432193
400 -0.04184437859803438 -30.393873699009397 -0.040277399308979514 -30.317732035741173
401 -0.041753418184816836 -30.435627117194215 -0.04012212492525578 -30.357854160666427
402 -0.04186404589563608 -30.47749116308985 -0.044106054306030276 -30.40196021497246
403 -0.041732392832636835 -30.519223555922487 -0.041035507991909984 -30.44299572296437
404 -0.04172746706753969 -30.560951022990025 -0.046067441999912265 -30.489063164964282
405 -0.04154486712068319 -30.60249589011071 -0.043386222794651985 -30.532449387758934
406 -0.04152444377541542 -30.644020333886125 -0.043631700053811076 -30.576081087812746
407 -0.041463395766913894 -30.68548372965304 -0.043460830301046374 -30.619541918113793
408 -0.04132552966475487 -30.726809259317793 -0.0423988925293088 -30.661940810643102
409 -0.04138105381280184 -30.768190313130596 -0.03961519245058298 -30.701556003093685
410 -0.04142861589789391 -30.80961892902849 -0.038593583181500433 -30.740149586275187
411 -0.0414478262886405 -30.851066755317127 -0.03906626384705305 -30.77921585012224
412 -0.04151693806052208 -30.89258369337765 -0.040505451150238514 -30.81972130127248
413 -0.041494899056851865 -30.9340785924345 -0.04189691245555878 -30.86161821372804
414 -0.04152603708207607 -30.975604629516575 -0.03852569479495287 -30.900143908522992
415 -0.04169461037963629 -31.01729923989621 -0.0352419950067997 -30.93538590352979
416 -0.04164568539708853 -31.0589449252933 -0.044911416806280614 -30.98029732033607
417 -0.04163496531546116 -31.10057989060876 -0.04393170103430748 -31.024229021370378
418 -0.04150436799973249 -31.14208425860849 -0.03998357206583023 -31.064212593436206
419 -0.04146310482174158 -31.183547363430232 -0.0428698718547821 -31.10708246529099
420 -0.041660421155393125 -31.225207784585624 -0.037366865389049056 -31.14444933068004
421 -0.04159655533730984 -31.266804339922935 -0.03944718558341265 -31.183896516263452
422 -0.04169080350548029 -31.308495143428416 -0.039230430871248244 -31.223126947134702
423 -0.04178998805582523 -31.35028513148424 -0.04527510162442923 -31.268402048759132
424 -0.04164661578834057 -31.391931747272583 -0.043070212565362455 -31.311472261324493
425 -0.04136649370193481 -31.43329824097452 -0.0413918275386095 -31.352864088863104
426 -0.04147565383464098 -31.47477389480916 -0.04237509239464998 -31.395239181257754
427 -0.04138252809643746 -31.5161564229056 -0.03847906887531281 -31.433718250133065
428 -0.041354679875075816 -31.557511102780676 -0.041559388116002086 -31.475277638249068
429 -0.04148093182593584 -31.598992034606614 -0.042883274517953394 -31.518160912767023
430 -0.04135237857699394 -31.64034441318361 -0.04342966713011265 -31.561590579897135
431 -0.04141535479575396 -31.68175976797936 -0.03900332972407341 -31.60059390962121
432 -0.0412941025570035 -31.723053870536365 -0.04146572146564722 -31.64205963108686
433 -0.04122642856091261 -31.764280299097276 -0.038891023769974706 -31.680950654856833
434 -0.041300297155976294 -31.805580596253254 -0.04357314426451921 -31.724523799121354
435 -0.0414101580157876 -31.84699075426904 -0.04435044303536415 -31.768874242156716
436 -0.041196477971971034 -31.888187232241012 -0.04278088081628084 -31.811655122972997
437 -0.041342093609273434 -31.929529325850286 -0.034596067294478415 -31.846251190267477
438 -0.04137301128357649 -31.97090233713386 -0.041591540724039075 -31.887842730991515
439 -0.041344872675836086 -32.0122472098097 -0.04349867589771748 -31.93134140688923
440 -0.04126667510718107 -32.05351388491688 -0.04150056447833776 -31.97284197136757
441 -0.04123423341661692 -32.0947481183335 -0.042075696587562564 -32.01491766795513
442 -0.04111962560564279 -32.135867743939144 -0.04214568994939327 -32.057063357904525
443 -0.04110501706600189 -32.176972761005146 -0.04879704937338829 -32.105860407277916
444 -0.04087204337120056 -32.21784480437635 -0.03641338441520929 -32.14227379169313
445 -0.04097425881773233 -32.25881906319408 -0.04418812803924084 -32.186461919732366
446 -0.04088794402778149 -32.29970700722186 -0.0447465218603611 -32.23120844159273
447 -0.040992882661521436 -32.34069988988338 -0.04571123924106359 -32.27691968083379
448 -0.04064406920224428 -32.381343959085626 -0.04126288890838623 -32.31818256974218
449 -0.04065466672182083 -32.42199862580745 -0.04124732371419668 -32.35942989345637
450 -0.04064509179443121 -32.46264371760188 -0.046368513628840445 -32.405798407085214
451 -0.04052382037043571 -32.50316753797232 -0.04016219787299633 -32.44596060495821
452 -0.040572341345250604 -32.54373987931757 -0.043719596602022646 -32.48968020156023
453 -0.040431569702923296 -32.584171449020495 -0.04309569429606199 -32.5327758958563
454 -0.040292324498295784 -32.62446377351879 -0.038656925037503245 -32.5714328208938
455 -0.04027232937514782 -32.66473610289394 -0.03508485481142998 -32.60651767570523
456 -0.0405360022559762 -32.705272105149916 -0.039682655781507495 -32.64620033148673
457 -0.04062927309423685 -32.745901378244156 -0.03980374503880739 -32.68600407652554
458 -0.04067696705460548 -32.786578345298764 -0.0369877714663744 -32.72299184799191
459 -0.04082927498966456 -32.827407620288426 -0.03487787842750549 -32.75786972641942
460 -0.040995448268949984 -32.86840306855738 -0.046713498793542384 -32.804583225212966
461 -0.04073623511940241 -32.90913930367678 -0.03967455718666315 -32.84425778239963
462 -0.040759740956127645 -32.94989904463291 -0.03844770286232233 -32.88270548526195
463 -0.0409448316320777 -32.99084387626498 -0.04017230831086636 -32.922877793572816
464 -0.04080653265118599 -33.03165040891617 -0.04364832323044539 -32.96652611680326
465 -0.040677742846310136 -33.072328151762484 -0.03931949678808451 -33.00584561359134
466 -0.04066791385412216 -33.112996065616606 -0.0510705754160881 -33.05691618900743
467 -0.040290229953825474 -33.15328629557043 -0.04032369032502174 -33.097239879332456
468 -0.0404301518574357 -33.19371644742787 -0.039943688176572324 -33.13718356750903
469 -0.04041068684309721 -33.23412713427096 -0.04097685310989618 -33.17816042061892
470 -0.04041941910982132 -33.27454655338079 -0.03965978287160397 -33.217820203490525
471 -0.04038739036768675 -33.31493394374847 -0.040836003609001637 -33.25865620709953
472 -0.04047800302505493 -33.35541194677353 -0.03904200680553913 -33.297698213905065
473 -0.04044613055884838 -33.39585807733238 -0.04056876003742218 -33.33826697394249
474 -0.04054453298449516 -33.436402610316875 -0.039334209822118285 -33.377601183764604
475 -0.040508285723626615 -33.4769108960405 -0.04064088799059391 -33.418242071755195
476 -0.04059474226087332 -33.51750563830137 -0.04103200491517782 -33.459274076670376
477 -0.040509171038866046 -33.558014809340236 -0.04201289657503367 -33.501286973245406
478 -0.04047895558178425 -33.59849376492202 -0.04037099350243807 -33.54165796674784
479 -0.040464764833450316 -33.63895852975547 -0.04421122446656227 -33.58586919121441
480 -0.04034948572516441 -33.679308015480636 -0.04120212942361832 -33.627071320638024
481 -0.04036488123238087 -33.719672896713014 -0.04368765000253916 -33.67075897064056
482 -0.040290624275803565 -33.75996352098882 -0.03804430179297924 -33.70880327243354
483 -0.040283043123781684 -33.8002465641126 -0.03971039205789566 -33.74851366449144
484 -0.040324920788407326 -33.840571484901005 -0.04194281827658415 -33.79045648276802
485 -0.04024810679256916 -33.88081959169357 -0.03985472619533539 -33.83031120896336
486 -0.04038798753172159 -33.921207579225296 -0.03904474675655365 -33.86935595571991
487 -0.04037201814353466 -33.96157959736883 -0.04529971424490213 -33.914655669964816
488 -0.04024972394108772 -34.00182932130992 -0.03875136915594339 -33.95340703912076
489 -0.04038573410362005 -34.04221505541354 -0.03793959394097328 -33.99134663306174
490 -0.04033825565129519 -34.082553311064835 -0.042113406024873255 -34.03346003908661
491 -0.040489285439252856 -34.123042596504085 -0.04007665663957596 -34.07353669572619
492 -0.04035498909652233 -34.163397585600606 -0.04346905071288347 -34.11700574643908
493 -0.040245863422751424 -34.20364344902336 -0.041272050328552724 -34.15827779676763
494 -0.04024693388491869 -34.243890382908276 -0.038858456537127495 -34.197136253304755
495 -0.04030391331762075 -34.2841942962259 -0.03899840731173754 -34.23613466061649
496 -0.040505030937492845 -34.324699327163394 -0.04223724119365215 -34.27837190181015
497 -0.04040671046823263 -34.36510603763163 -0.04086289554834366 -34.31923479735849
498 -0.04036645945161581 -34.405472497083245 -0.03972288798540831 -34.358957685343896
499 -0.0403614355251193 -34.445833932608366 -0.03799522016197443 -34.39695290550587
500 -0.04041308127343655 -34.4862470138818 -0.04079533610492945 -34.4377482416108
501 -0.040465235337615015 -34.526712249219415 -0.04149742387235165 -34.47924566548315
502 -0.040666405111551285 -34.567378654330966 -0.041858373768627645 -34.521104039251775
503 -0.0403501046821475 -34.60772875901311 -0.04177617710083723 -34.56288021635261
504 -0.040558612905442715 -34.648287371918556 -0.034002161026000975 -34.59688237737861
505 -0.04065409600734711 -34.6889414679259 -0.035553925484418866 -34.632436302863034
506 -0.040797925926744937 -34.72973939385265 -0.040869579277932645 -34.673305882140966
507 -0.040732726268470285 -34.77047212012112 -0.04032302796840668 -34.71362891010937
508 -0.04060970712453127 -34.81108182724565 -0.04205832295119762 -34.75568723306057
509 -0.04062951803207397 -34.85171134527773 -0.041972859390079977 -34.79766009245065
510 -0.04060693792998791 -34.892318283207715 -0.0437285428866744 -34.841388635337324
511 -0.040503866598010065 -34.93282214980572 -0.041257455758750436 -34.88264609109608
512 -0.040459581278264524 -34.973281731083986 -0.04116954803466797 -34.923815639130744
513 -0.040527827478945254 -35.01380955856293 -0.03990004546940327 -34.963715684600146
514 -0.04055208656936884 -35.0543616451323 -0.04501049481332302 -35.00872617941347
515 -0.040531497448682785 -35.094893142580986 -0.043959197029471396 -35.052685376442945
516 -0.04025414884090424 -35.13514729142189 -0.03597633428871631 -35.088661710731664
517 -0.040382024459540845 -35.17552931588143 -0.03991654831916094 -35.128578259050826
518 -0.04052655883133412 -35.21605587471276 -0.0343540009111166 -35.16293225996194
519 -0.04071632977575064 -35.256772204488506 -0.04211138170212507 -35.20504364166407
520 -0.04084143750369549 -35.2976136419922 -0.0379930604249239 -35.24303670208899
521 -0.040675554797053336 -35.338289196789255 -0.04709722567349672 -35.29013392776249
522 -0.04047138448804617 -35.3787605812773 -0.03901688791811466 -35.329150815680606
523 -0.040453589707612994 -35.41921417098491 -0.04242355078458786 -35.3715743664652
524 -0.04041775595396757 -35.459631926938876 -0.04015476927161217 -35.411729135736806
525 -0.04042342957109213 -35.50005535650997 -0.0416050847619772 -35.45333422049878
526 -0.04055342618376016 -35.54060878269373 -0.04148736950010061 -35.494821589998885
527 -0.040383807942271234 -35.580992590636 -0.0384869210422039 -35.53330851104109
528 -0.04054993465542793 -35.62154252529143 -0.04136789217591286 -35.574676403217005
529 -0.04034302458167076 -35.661885549873105 -0.03585662133991718 -35.61053302455692
530 -0.04060842078179121 -35.7024939706549 -0.041756133921444415 -35.65228915847837
531 -0.04058691915124655 -35.743080889806144 -0.04257844761013985 -35.69486760608851
532 -0.04055940620601177 -35.78364029601216 -0.03934431411325932 -35.734211920201766
533 -0.040480511263012886 -35.82412080727517 -0.04641803503036499 -35.78062995523213
534 -0.04051323533058167 -35.86463404260575 -0.04403960015624762 -35.824669555388375
535 -0.040349355153739455 -35.90498339775949 -0.03954010736197233 -35.86420966275035
536 -0.04029523972421885 -35.9452786374837 -0.039439959451556206 -35.903649622201904
537 -0.04034658670425415 -35.985625224187956 -0.0385730005800724 -35.942222622781976
538 -0.040527920983731744 -36.02615314517169 -0.03981613796204329 -35.98203876074402
539 -0.040420624613761905 -36.06657376978545 -0.041729905642569065 -36.02376866638659
540 -0.04041518084704876 -36.1069889506325 -0.041559573262929916 -36.06532823964952
541 -0.04038102552294731 -36.147369976155446 -0.04273567907512188 -36.10806391872464
542 -0.04021614231169224 -36.18758611846714 -0.04150429032742977 -36.14956820905207
543 -0.04023553486913443 -36.22782165333627 -0.03948914967477322 -36.18905735872684
544 -0.04030811842530966 -36.26812977176158 -0.03694878779351711 -36.22600614652036
545 -0.04043535832315683 -36.30856513008474 -0.038690385222434995 -36.2646965317428
546 -0.04031416904181242 -36.34887929912655 -0.04157068561762571 -36.30626721736043
547 -0.04043963644653559 -36.38931893557309 -0.04364412985742092 -36.34991134721785
548 -0.04032994974404573 -36.429648885317135 -0.03727901726961136 -36.38719036448746
549 -0.040384347550570965 -36.470033232867706 -0.03748661018908024 -36.42467697467654
550 -0.040392376109957696 -36.51042560897766 -0.038394239544868466 -36.46307121422141
551 -0.04059350900352001 -36.551019117981184 -0.03963352646678686 -36.502704740688195
552 -0.04052525237202644 -36.59154437035321 -0.04513087812811136 -36.54783561881631
553 -0.04044440574944019 -36.63198877610265 -0.03978673331439495 -36.5876223521307
554 -0.04046469647437334 -36.672453472577025 -0.03987832348793745 -36.62750067561864
555 -0.04055710956454277 -36.71301058214157 -0.046005277521908285 -36.67350595314055
556 -0.040261191129684445 -36.75327177327126 -0.04381602071225643 -36.717321973852805
557 -0.04021600168198347 -36.79348777495324 -0.03507070895284414 -36.75239268280565
558 -0.04029739238321781 -36.83378516733646 -0.04170628990978002 -36.79409897271543
559 -0.04027816094458103 -36.87406332828104 -0.035011017322540285 -36.82910999003797
560 -0.04049464836716652 -36.914557976648204 -0.03978460934013128 -36.8688945993781
561 -0.0404677864164114 -36.95502576306462 -0.03912164941430092 -36.9080162487924
562 -0.04076355155557394 -36.99578931462019 -0.039841124787926674 -36.94785737358033
563 -0.04061274211853742 -37.03640205673873 -0.039861745573580264 -36.98771911915391
564 -0.040615704096853736 -37.07701776083558 -0.03772619683295488 -37.025445315986865
565 -0.04063926655799151 -37.11765702739357 -0.03974849469959736 -37.06519381068646
566 -0.040712766163051126 -37.15836979355662 -0.03990881275385618 -37.10510262344032
567 -0.04076838344335556 -37.19913817699998 -0.038357074931263925 -37.14345969837158
568 -0.04079668335616589 -37.23993486035614 -0.039614788442850116 -37.18307448681443
569 -0.04090375378727913 -37.28083861414342 -0.03914551883935928 -37.22222000565379
570 -0.040911369025707245 -37.32174998316913 -0.04216441083699465 -37.264384416490785
571 -0.040886605717241765 -37.36263658888637 -0.04142612293362617 -37.305810539424414
572 -0.0407751290127635 -37.40341171789913 -0.042459983564913276 -37.348270522989324
573 -0.0407841520383954 -37.44419586993753 -0.0414407329633832 -37.389711255952705
574 -0.040732060000300406 -37.48492792993783 -0.04423871133476496 -37.43394996728747
575 -0.04082316420972347 -37.52575109414756 -0.035980959236621854 -37.46993092652409
576 -0.04071750491857529 -37.566468599066134 -0.04330014642328024 -37.51323107294737
577 -0.0406052241101861 -37.60707382317632 -0.04108548853546381 -37.554316561482835
578 -0.04077024534344673 -37.64784406851977 -0.03964207489043474 -37.59395863637327
579 -0.0407400120049715 -37.68858408052474 -0.041933099552989 -37.635891735926265
580 -0.04057004339993 -37.72915412392467 -0.03634338658303023 -37.67223512250929
581 -0.04070011656731367 -37.76985424049199 -0.042718954384326935 -37.71495407689362
582 -0.04076237268745899 -37.81061661317945 -0.03965121768414974 -37.75460529457777
583 -0.04076148215681315 -37.85137809533626 -0.041774118691682814 -37.796379413269456
584 -0.040685406886041164 -37.8920635022223 -0.04079453554004431 -37.8371739488095
585 -0.04075412768870592 -37.93281762991101 -0.04031491372734308 -37.87748886253684
586 -0.04068377893418074 -37.97350140884519 -0.04034571573138237 -37.91783457826823
587 -0.040807724557816984 -38.014309133403 -0.038781583309173584 -37.9566161615774
588 -0.040669874660670756 -38.054979008063675 -0.04202959407120943 -37.99864575564861
589 -0.04073370955884457 -38.09571271762252 -0.042397392354905604 -38.04104314800352
590 -0.040697569772601125 -38.13641028739512 -0.040487463027238844 -38.08153061103076
591 -0.04065597727894783 -38.17706626467407 -0.04671407155692577 -38.128244682587685
592 -0.040574719198048115 -38.217640983872116 -0.03583712577819824 -38.164081808365886
593 -0.04061150122433901 -38.258252485096456 -0.04307360351085663 -38.20715541187674
594 -0.04062244035303593 -38.29887492544949 -0.04071147423237562 -38.247866886109115
595 -0.04048352148383856 -38.339358446933325 -0.041956639662384984 -38.2898235257715
596 -0.04042252134531736 -38.379780968278645 -0.037375041842460634 -38.32719856761396
597 -0.040647432953119275 -38.42042840123177 -0.040519428253173825 -38.36771799586714
598 -0.04063129108399153 -38.46105969231576 -0.03874186649918556 -38.406459862366326
599 -0.04074564389884472 -38.5018053362146 -0.043461581505835054 -38.449921443872164
600 -0.0405037309974432 -38.542309067212045 -0.04011009596288204 -38.490031539835044
601 -0.04061479233205319 -38.582923859544096 -0.043713742308318614 -38.533745282143364
602 -0.04046460278332233 -38.62338846232742 -0.04015252087265253 -38.57389780301602
603 -0.04049361553043127 -38.66388207785785 -0.03894489165395498 -38.61284269466997
604 -0.040557819046080114 -38.70443989690393 -0.041978330723941325 -38.654821025393915
605 -0.040411398746073246 -38.74485129565 -0.04089622627943754 -38.69571725167335
606 -0.04045517034828663 -38.78530646599829 -0.041191690042614935 -38.73690894171597
607 -0.040491415187716484 -38.825797881186006 -0.03595596626400947 -38.77286490797998
608 -0.04065477401018143 -38.866452655196184 -0.04075181968510151 -38.81361672766508
609 -0.040596450120210646 -38.907049105316396 -0.04203229565173387 -38.855649023316815
610 -0.040717824921011926 -38.94776693023741 -0.04236480370163918 -38.89801382701845
611 -0.04056161567568779 -38.98832854591309 -0.04076903518289328 -38.93878286220134
612 -0.0404686177149415 -39.028797163628035 -0.043387343734502794 -38.982170205935844
613 -0.040372630953788756 -39.069169794581825 -0.03830441869795322 -39.0204746246338
614 -0.040427565760910514 -39.10959736034273 -0.03903116229921579 -39.059505786933016
615 -0.04051574990153313 -39.15011311024426 -0.04031157419085503 -39.09981736112387
616 -0.04048274923115969 -39.19059585947542 -0.03659779913723469 -39.1364151602611
617 -0.04063352104276419 -39.23122938051819 -0.0374202985316515 -39.17383545879275
618 -0.0406836761161685 -39.271913056634354 -0.03750794734805822 -39.21134340614081
619 -0.04077907949686051 -39.31269213613121 -0.039959358796477315 -39.25130276493729
620 -0.04088204689323902 -39.35357418302445 -0.04080823063850403 -39.2921109955758
621 -0.04088454581797123 -39.39445872884242 -0.0393405931070447 -39.33145158868284
622 -0.04087886810302734 -39.43533759694545 -0.04259537477046251 -39.3740469634533
623 -0.04084191136062145 -39.476179508306075 -0.03985819816589355 -39.4139051616192
624 -0.04095646273344755 -39.51713597103952 -0.04137810990214348 -39.45528327152134
625 -0.04073650594800711 -39.55787247698753 -0.04256273116916418 -39.4978460026905
626 -0.04072429016232491 -39.59859676714985 -0.03184648659080267 -39.5296924892813
627 -0.04088044054806232 -39.639477207697915 -0.044181753695011136 -39.573874242976316
628 -0.040910379774868486 -39.68038758747279 -0.03518302980810404 -39.60905727278442
629 -0.0411609947681427 -39.72154858224093 -0.03836507499217987 -39.6474223477766
630 -0.04106056746095419 -39.76260914970188 -0.041711531765758994 -39.689133879542354
631 -0.040964193269610406 -39.80357334297149 -0.041595189832150936 -39.730729069374505
632 -0.04095100127160549 -39.8445243442431 -0.041654427722096446 -39.7723834970966
633 -0.040884456411004064 -39.885408800654105 -0.03723281659185886 -39.80961631368846
634 -0.04108264409005642 -39.92649144474416 -0.041905996203422544 -39.851522309891884
635 -0.04104083422571421 -39.96753227896987 -0.04061865750700235 -39.89214096739889
636 -0.040988522581756115 -40.008520801551626 -0.04039972871541977 -39.93254069611431
637 -0.04111789930611849 -40.04963870085774 -0.04529776833951473 -39.977838464453825
638 -0.04100183304399252 -40.090640533901734 -0.042085951566696166 -40.01992441602052
639 -0.04075849335640669 -40.13139902725814 -0.03997210096567869 -40.0598965169862
640 -0.04080203082412481 -40.172201058082265 -0.04195014331489801 -40.1018466603011
641 -0.04076205436140299 -40.21296311244367 -0.041481115482747556 -40.143327775783845
642 -0.04083854928612709 -40.253801661729796 -0.040847848355770114 -40.18417562413961
643 -0.040813935548067094 -40.29461559727786 -0.043984416872262955 -40.228160041011876
644 -0.040628918819129466 -40.33524451609699 -0.040336265973746774 -40.268496306985625
645 -0.04053643010556698 -40.37578094620256 -0.03666726965457201 -40.3051635766402
646 -0.04071828760206699 -40.41649923380463 -0.044438067637383935 -40.349601644277584
647 -0.040449777990579604 -40.45694901179521 -0.04421743862330914 -40.39381908290089
648 -0.0402411786839366 -40.497190190479145 -0.043071862496435645 -40.43689094539732
649 -0.04032149836421013 -40.53751168884335 -0.04421145915985107 -40.48110240455718
650 -0.040273997187614444 -40.577785686030964 -0.03979027383029461 -40.52089267838747
651 -0.04026521705091 -40.61805090308187 -0.03848385661840439 -40.559376535005875
652 -0.040313341468572614 -40.65836424455045 -0.04154305700212717 -40.600919592008005
653 -0.04023769143968821 -40.69860193599013 -0.04047729130834341 -40.64139688331635
654 -0.04019642416387796 -40.738798360154014 -0.039328830502927306 -40.68072571381927
655 -0.04042743053287268 -40.77922579068689 -0.036868490651249884 -40.71759420447052
656 -0.04044411014765501 -40.81966990083454 -0.034169984981417656 -40.75176418945194
657 -0.04061511252075434 -40.860285013355295 -0.03998775612562895 -40.791751945577566
658 -0.04074511732906103 -40.901030130684354 -0.03754952643066645 -40.82930147200823
659 -0.04076312985271215 -40.94179326053707 -0.041148774698376654 -40.87045024670661
660 -0.04090112522244453 -40.982694385759515 -0.035045199654996396 -40.905495446361606
661 -0.04102241192013025 -41.02371679767965 -0.04062340352684259 -40.94611884988845
662 -0.040990143269300464 -41.064706940948945 -0.03954200316220522 -40.98566085305065
663 -0.04096796177327633 -41.10567490272222 -0.040398713387548926 -41.0260595664382
664 -0.0410078601911664 -41.146682762913386 -0.04665294773876667 -41.07271251417696
665 -0.040779137052595615 -41.18746189996598 -0.04188338294625282 -41.114595897123216
666 -0.04076622128486633 -41.22822812125085 -0.04333917796611786 -41.157935075089334
667 -0.0405714413151145 -41.26879956256597 -0.03961781337857247 -41.197552888467904
668 -0.04062015730887651 -41.309419719874846 -0.04230154436081648 -41.23985443282872
669 -0.0405522670596838 -41.34997198693453 -0.04035770539194346 -41.28021213822066
670 -0.0404886968433857 -41.39046068377791 -0.041503146290779114 -41.32171528451144
671 -0.04050422366708517 -41.430964907444995 -0.04526553153991699 -41.36698081605136
672 -0.04043049998581409 -41.47139540743081 -0.039375307969748974 -41.40635612402111
673 -0.04048213642090559 -41.51187754385172 -0.03563692290335894 -41.441993046924466
674 -0.04046535883098841 -41.5523429026827 -0.036894359067082404 -41.47888740599155
675 -0.04066135864704847 -41.59300426132975 -0.03799476865679026 -41.51688217464834
676 -0.04060187134891748 -41.63360613267867 -0.04060719832777977 -41.557489372976114
677 -0.0406736459583044 -41.67427977863698 -0.041450494155287745 -41.5989398671314
678 -0.040634073317050934 -41.71491385195403 -0.04008714631199837 -41.639027013443396
679 -0.04071742109954357 -41.755631273053574 -0.0433828055858612 -41.68240981902926
680 -0.04056380074471235 -41.79619507379829 -0.0414828235283494 -41.72389264255761
681 -0.04050448462367058 -41.836699558421955 -0.042188521660864356 -41.76608116421847
682 -0.0405734745785594 -41.87727303300051 -0.03651703707873821 -41.80259820129721
683 -0.04056771621108055 -41.91784074921159 -0.041413871198892595 -41.8440120724961
684 -0.04057243075221777 -41.95841317996381 -0.043847720697522165 -41.88785979319362
685 -0.04050547033548355 -41.998918650299295 -0.04044221881777048 -41.92830201201139
686 -0.04037913549691439 -42.03929778579621 -0.04176968820393086 -41.97007170021532
687 -0.04037659764289856 -42.079674383439105 -0.04028999917209149 -42.01036169938741
688 -0.04047782551497221 -42.120152208954075 -0.03798076249659062 -42.048342461884
689 -0.04053286351263523 -42.16068507246671 -0.045644020289182664 -42.09398648217318
690 -0.04031784199178219 -42.20100291445849 -0.03845592103898525 -42.13244240321217
691 -0.04036356657743454 -42.241366481035925 -0.03777201119810343 -42.17021441441027
692 -0.04049399495124817 -42.28186047598717 -0.041124709881842136 -42.21133912429211
693 -0.04053628817200661 -42.32239676415918 -0.03786986507475376 -42.24920898936686
694 -0.04064963348209858 -42.36304639764128 -0.040808843821287154 -42.29001783318815
695 -0.040557954274117944 -42.4036043519154 -0.040148513950407506 -42.33016634713856
696 -0.040679320320487024 -42.44428367223588 -0.043702993728220466 -42.373869340866776
697 -0.04040592703968286 -42.48468959927557 -0.03733562938868999 -42.41120497025547
698 -0.040608542412519454 -42.52529814168809 -0.03128426214680076 -42.44248923240227
699 -0.04087664727121591 -42.56617478895931 -0.0434188136830926 -42.485908046085356
700 -0.04075875785201788 -42.60693354681133 -0.0421847028657794 -42.52809274895114
701 -0.04074816014617681 -42.647681706957506 -0.037928974814713 -42.56602172376585
702 -0.04099127929657698 -42.68867298625408 -0.04360060058534145 -42.60962232435119
703 -0.04068955834954977 -42.72936254460363 -0.04203297905623913 -42.65165530340743
704 -0.040596690587699415 -42.76995923519133 -0.04049098528921604 -42.69214628869665
705 -0.040700297616422174 -42.810659532807755 -0.04476706404238939 -42.73691335273904
706 -0.04058087542653084 -42.85124040823428 -0.03802457749843598 -42.77493793023747
707 -0.04055529255419969 -42.891795700788485 -0.040188762918114664 -42.815126693155584
708 -0.04067567717283964 -42.93247137796133 -0.04739918150007725 -42.86252587465566
709 -0.04032288808375597 -42.972794266045085 -0.03703775759786367 -42.899563632253525
710 -0.04036048669368029 -43.013154752738764 -0.039938103407621384 -42.939501735661146
711 -0.04050361160188913 -43.053658364340656 -0.041261836513876916 -42.98076357217502
712 -0.04059349484741688 -43.09425185918807 -0.04142473619431257 -43.02218830836934
713 -0.04038501121103764 -43.134636870399106 -0.04186994470655918 -43.0640582530759
714 -0.04039826318621635 -43.175035133585325 -0.0384378831833601 -43.10249613625926
715 -0.04042660295963287 -43.21546173654496 -0.03988487478345633 -43.142381011042715
716 -0.04044035356491804 -43.25590209010988 -0.04304144997149706 -43.18542246101421
717 -0.04029927328228951 -43.296201363392164 -0.0386023323982954 -43.22402479341251
718 -0.0403893955051899 -43.33659075889735 -0.0435964148491621 -43.26762120826167
719 -0.040170148201286796 -43.376760907098635 -0.03984965402632952 -43.307470862288
720 -0.04022130127996206 -43.4169822083786 -0.04078522995114327 -43.34825609223914
721 -0.040316775627434256 -43.45729898400603 -0.03550609182566404 -43.38376218406481
722 -0.04043373242020607 -43.497732716426235 -0.043093244358897206 -43.42685542842371
723 -0.04025598671287298 -43.537988703139106 -0.040053919143974784 -43.46690934756768
724 -0.040310921333730224 -43.578299624472834 -0.03973850142210722 -43.506647848989786
725 -0.04047258496284485 -43.618772209435676 -0.044325518794357775 -43.550973367784145
726 -0.040283091552555564 -43.65905530098823 -0.04073884449899197 -43.591712212283134
727 -0.04023904614150524 -43.69929434712974 -0.04131275955587625 -43.63302497183901
728 -0.04020682480186224 -43.7395011719316 -0.03949720486998558 -43.672522176709
729 -0.04025031290948391 -43.779751484841086 -0.037006014958024025 -43.709528191667026
730 -0.040544561110436916 -43.82029604595152 -0.03552469965070486 -43.745052891317734
731 -0.040874254517257215 -43.86117030046878 -0.029063724726438523 -43.774116616044175
732 -0.040907108783721925 -43.9020774092525 -0.041283341310918334 -43.81539995735509
733 -0.04088310077786446 -43.94296051003036 -0.04161183703690767 -43.857011794392
734 -0.04088099021464586 -43.983841500245006 -0.04346548542380333 -43.9004772798158
735 -0.04074276760220528 -44.02458426784721 -0.04051724802702665 -43.94099452784283
736 -0.04068589340895414 -44.065270161256166 -0.04394540134817362 -43.98493992919101
737 -0.04057160783559084 -44.105841769091754 -0.040084831230342385 -44.02502476042135
738 -0.04073994569480419 -44.14658171478656 -0.04649797733873129 -44.071522737760084
739 -0.0405206086114049 -44.18710232339796 -0.04087116122245789 -44.11239389898254
740 -0.04036410376429558 -44.227466427162256 -0.03968629315495491 -44.1520801921375
741 -0.040403112210333346 -44.26786953937259 -0.03931406904011965 -44.191394261177614
742 -0.040534344129264356 -44.30840388350185 -0.041008722595870496 -44.23240298377348
743 -0.04056922774761915 -44.34897311124947 -0.04289814624935388 -44.27530113002284
744 -0.04042752217501402 -44.389400633424486 -0.04205040894448757 -44.31735153896733
745 -0.040552571229636666 -44.429953204654126 -0.04554541576653719 -44.36289695473387
746 -0.04015043191611767 -44.470103636570244 -0.04089309759438038 -44.40379005232825
747 -0.040262097306549546 -44.510365733876796 -0.042254112847149375 -44.446044165175394
748 -0.04001311436295509 -44.55037884823975 -0.03636091575026512 -44.48240508092566
749 -0.040240974724292757 -44.590619822964044 -0.036211468279361725 -44.51861654920502
750 -0.04032913614064455 -44.630948959104686 -0.04153848644345999 -44.56015503564848
751 -0.04040742013603449 -44.67135637924072 -0.0427289217710495 -44.60288395741953
752 -0.04021088052541018 -44.71156725976613 -0.043246264569461346 -44.64613022198899
753 -0.040124397911131385 -44.751691657677256 -0.03983767796307802 -44.68596789995207
754 -0.04017668552696705 -44.79186834320422 -0.037780179642140865 -44.72374807959421
755 -0.040377385541796686 -44.83224572874602 -0.035067387670278546 -44.75881546726449
756 -0.04042653255164623 -44.872672261297666 -0.04015377294272184 -44.798969240207214
757 -0.04041700027883053 -44.913089261576495 -0.041193858906626704 -44.84016309911384
758 -0.0404552835971117 -44.95354454517361 -0.03993726018816233 -44.880100359302
759 -0.040386873111128804 -44.99393141828474 -0.03933635260909796 -44.919436711911096
760 -0.040469053015112874 -45.034400471299854 -0.041983028128743174 -44.96141974003984
761 -0.04045061226934195 -45.07485108356919 -0.04161920882761479 -45.00303894886745
762 -0.04045566078275442 -45.11530674435195 -0.040752581879496576 -45.043791530746944
763 -0.040388716757297514 -45.15569546110925 -0.04047169405966997 -45.08426322480661
764 -0.04047547187656164 -45.19617093298581 -0.04000099524855614 -45.12426422005517
765 -0.04046251885592937 -45.23663345184174 -0.042060639895498755 -45.16632485995066
766 -0.04048953745514154 -45.277122989296885 -0.04830575585365295 -45.21463061580432
767 -0.040171867981553075 -45.31729485727844 -0.04187639262527228 -45.25650700842959
768 -0.04005336612462997 -45.35734822340307 -0.04147267807275057 -45.29797968650234
769 -0.04003694914281368 -45.39738517254589 -0.04070260170847177 -45.33868228821081
770 -0.04009811896830797 -45.4374832915142 -0.0354709567502141 -45.37415324496103
771 -0.04022008758038283 -45.47770337909458 -0.03849762137979269 -45.41265086634082
772 -0.040273960679769516 -45.51797733977435 -0.04098315164446831 -45.45363401798529
773 -0.04028593022376299 -45.55826326999811 -0.04066312797367573 -45.49429714595896
774 -0.040248673781752585 -45.59851194377986 -0.03902801349759102 -45.53332515945655
775 -0.04019649643450975 -45.63870844021437 -0.0398794898763299 -45.57320464933288
776 -0.040250477567315104 -45.678958917781685 -0.03983988631516695 -45.613044535648044
777 -0.040269038267433645 -45.71922795604912 -0.041139543429017066 -45.65418407907706
778 -0.04040828812867403 -45.75963624417779 -0.03718680553138256 -45.691370884608446
779 -0.04038533065468073 -45.80002157483247 -0.04122330844402313 -45.73259419305247
780 -0.04035064950585365 -45.840372224338324 -0.0414445174857974 -45.77403871053827
781 -0.04027604423463345 -45.880648268572955 -0.03969570212066174 -45.81373441265893
782 -0.04036228246986866 -45.921010551042826 -0.04065640531480312 -45.85439081797374
783 -0.04048944935202599 -45.96150000039485 -0.041081728786230086 -45.89547254675997
784 -0.04034467972815037 -46.001844680123 -0.042698964662849906 -45.938171511422816
785 -0.04018403720110655 -46.04202871732411 -0.03973131496459246 -45.97790282638741
786 -0.04035266749560833 -46.08238138481972 -0.037236389704048634 -46.015139216091455
787 -0.040462245047092435 -46.122843629866814 -0.04026667177677155 -46.055405887868226
788 -0.040417051501572133 -46.163260681368385 -0.04000035654753446 -46.09540624441576
789 -0.04056506343185902 -46.20382574480024 -0.037479284964501855 -46.13288552938027
790 -0.040582746639847754 -46.24440849144009 -0.04417718313634396 -46.17706271251661
791 -0.04036685787141323 -46.2847753493115 -0.037625434808433056 -46.21468814732504
792 -0.04053899627178907 -46.325314345583294 -0.04137787539511919 -46.25606602272016
793 -0.040534183755517005 -46.36584852933881 -0.04286929797381163 -46.29893532069397
794 -0.040351055935025214 -46.40619958527384 -0.04144708774983883 -46.34038240844381
795 -0.04032602719962597 -46.446525612473465 -0.04100080505013466 -46.38138321349394
796 -0.0403085870668292 -46.4868341995403 -0.038305518217384815 -46.419688731711325
797 -0.04042824599891901 -46.527262445539215 -0.03873030878603458 -46.45841904049736
798 -0.040538736060261725 -46.56780118159948 -0.03903700467199087 -46.49745604516935
799 -0.04048722479492426 -46.6082884063944 -0.04143367260694504 -46.53888971777629
800 -0.040426638908684254 -46.648715045303085 -0.04131002482026815 -46.58019974259656
801 -0.04053286090493202 -46.68924790620802 -0.044145413860678676 -46.62434515645724
802 -0.04039381630718708 -46.729641722515204 -0.041460203006863594 -46.6658053594641
803 -0.04022230189293623 -46.76986402440814 -0.04220625516027212 -46.708011614624375
804 -0.040264809131622316 -46.810128833539764 -0.038793657906353474 -46.74680527253073
805 -0.0403086906298995 -46.850437524169664 -0.03964975234121084 -46.78645502487194
806 -0.040338847786188126 -46.89077637195585 -0.0386105477809906 -46.82506557265293
807 -0.04043586142361164 -46.93121223337946 -0.043886057659983636 -46.868951630312914
808 -0.040247822552919386 -46.97146005593238 -0.03994083311408758 -46.908892463427
809 -0.040273521840572354 -47.01173357777296 -0.0419245483353734 -46.950817011762375
810 -0.04025419931858778 -47.05198777709155 -0.04067051168531179 -46.99148752344769
811 -0.04018020946532488 -47.09216798655687 -0.041488359682261944 -47.03297588312995
812 -0.04015067722648382 -47.13231866378336 -0.0408141078427434 -47.07378999097269
813 -0.040144451335072516 -47.17246311511843 -0.03915210030972958 -47.11294209128242
814 -0.040124685317277906 -47.21258780043571 -0.040817545168101786 -47.15375963645052
815 -0.04025781434029341 -47.25284561477601 -0.04148938059806824 -47.19524901704859
816 -0.04018929842859507 -47.2930349132046 -0.03511909730732441 -47.23036811435591
817 -0.04029116462916136 -47.33332607783376 -0.04032807257026434 -47.27069618692617
818 -0.04033009745180607 -47.37365617528557 -0.03840388488024473 -47.30910007180642
819 -0.040432801097631456 -47.4140889763832 -0.03788982629776001 -47.34698989810418
820 -0.040483185276389125 -47.454572161659584 -0.04031149633228779 -47.38730139443646
821 -0.04047933556139469 -47.49505149722098 -0.04085132405161858 -47.42815271848808
822 -0.04035341516137123 -47.53540491238235 -0.04234426449984312 -47.470496982987925
823 -0.04034601282328367 -47.57575092520563 -0.04012473076581955 -47.51062171375374
824 -0.040345961973071096 -47.616096887178706 -0.04152317252010107 -47.552144886273844
825 -0.04027799442410469 -47.65637488160281 -0.04102849662303924 -47.593173382896886
826 -0.04041049033403397 -47.69678537193684 -0.04467606376856566 -47.63784944666545
827 -0.04015747234225273 -47.73694284427909 -0.03676787354052067 -47.67461732020597
828 -0.04039925783872604 -47.77734210211782 -0.04070472177118063 -47.715322041977146
829 -0.04023999832570553 -47.81758210044352 -0.039081616699695586 -47.75440365867684
830 -0.040321798995137215 -47.85790389943866 -0.042239805310964586 -47.796643463987806
831 -0.04026469644159079 -47.89816859588025 -0.038211502507328986 -47.834854966495136
832 -0.04027670621871948 -47.93844530209897 -0.0397875152528286 -47.87464248174796
833 -0.040313965268433095 -47.9787592673674 -0.04313790779560804 -47.91778038954357
834 -0.04023848380893469 -48.018997751176336 -0.04104003999382257 -47.9588204295374
835 -0.04028987102210522 -48.05928762219844 -0.03740729130804539 -47.99622772084544
836 -0.040436653234064576 -48.09972427543251 -0.04090414475649595 -48.037131865601935
837 -0.04036525897681713 -48.14008953440933 -0.04117383901029825 -48.078305704612234
838 -0.040356683731079104 -48.1804462181404 -0.03951226361095905 -48.11781796822319
839 -0.04036023020744324 -48.220806448347844 -0.040309863910079 -48.158127832133275
840 -0.04037940204143524 -48.26118585038928 -0.036683477275073526 -48.19481130940835
841 -0.04044325593858957 -48.30162910632787 -0.038834980502724645 -48.23364628991108
842 -0.0404851034283638 -48.34211420975624 -0.03999834749847651 -48.273644637409554
843 -0.04058038257062435 -48.382694592326864 -0.03867655880749225 -48.31232119621705
844 -0.04063834622502327 -48.42333293855189 -0.04325479082763195 -48.35557598704468
845 -0.04053446128964424 -48.46386739984153 -0.041105286218225956 -48.39668127326291
846 -0.04050236083567142 -48.50436976067721 -0.034530424326658246 -48.43121169758957
847 -0.04054668806493282 -48.54491644874214 -0.04452243596315384 -48.47573413355272
848 -0.04045093916356564 -48.585367387905706 -0.040033295005559924 -48.51576742855828
849 -0.04057165514677763 -48.62593904305248 -0.03994861878454685 -48.55571604734283
850 -0.04079387933015823 -48.66673292238264 -0.04155908115208149 -48.59727512849491
851 -0.04067793600261212 -48.70741085838525 -0.037074908055365084 -48.63435003655027
852 -0.04064820185303688 -48.74805906023829 -0.03947091419249773 -48.67382095074277
853 -0.040737509354949 -48.78879656959324 -0.040158234909176825 -48.71397918565195
854 -0.04068723004311323 -48.82948379963635 -0.04126711469143629 -48.75524630034339
855 -0.04066395051777363 -48.870147750154125 -0.041043786145746705 -48.79629008648914
856 -0.04061585832387209 -48.910763608478 -0.038832735270261765 -48.8351228217594
857 -0.040883284993469715 -48.95164689347147 -0.04402776919305325 -48.87915059095245
858 -0.04065714944154024 -48.99230404291301 -0.04107125476002693 -48.920221845712476
859 -0.04063460398465395 -49.03293864689767 -0.04143545813858509 -48.96165730385106
860 -0.040568314306437966 -49.07350696120411 -0.04132243636995554 -49.002979740221015
861 -0.04062970988452434 -49.11413667108864 -0.04582369811832905 -49.04880343833934
862 -0.040286304987967016 -49.1544229760766 -0.04506294243037701 -49.09386638076972
863 -0.04009854309260845 -49.194521519169214 -0.039561964012682437 -49.1334283447824
864 -0.040082273073494434 -49.23460379224271 -0.0346211789175868 -49.16804952369999
865 -0.040414209477603436 -49.27501800172031 -0.04231201149523258 -49.210361535195226
866 -0.04029635637998581 -49.315314358100295 -0.041221022792160514 -49.25158255798738
867 -0.04020833298563957 -49.35552269108594 -0.03994173295795918 -49.29152429094534
868 -0.04019107054919004 -49.39571376163513 -0.037044469639658927 -49.328568760585
869 -0.04051502775400877 -49.43622878938914 -0.037933123484253886 -49.36650188406925
870 -0.040430559404194356 -49.47665934879333 -0.03791279606521129 -49.404414680134465
871 -0.040550336427986625 -49.51720968522132 -0.03832463212311268 -49.44273931225758
872 -0.040478480607271196 -49.55768816582859 -0.04335830044001341 -49.48609761269759
873 -0.040413327142596246 -49.59810149297118 -0.043079369328916074 -49.529176982026506
874 -0.04036879353225231 -49.638470286503434 -0.04164156224578619 -49.57081854427229
875 -0.0402933856472373 -49.67876367215067 -0.040277804248034954 -49.61109634852033
876 -0.040361071564257146 -49.71912474371493 -0.03978537395596504 -49.65088172247629
877 -0.0403760876506567 -49.759500831365585 -0.04033630304038525 -49.691218025516676
878 -0.04037811420857906 -49.799878945574164 -0.04303259551525116 -49.734250621031926
879 -0.04024751428514719 -49.84012645985931 -0.038754825666546824 -49.77300544669847
880 -0.0402674101293087 -49.88039386998862 -0.04301321003586054 -49.81601865673433
881 -0.040309438668191436 -49.92070330865681 -0.038614333048462866 -49.85463298978279
882 -0.040420472621917725 -49.96112378127873 -0.04504531528800726 -49.8996783050708
883 -0.04018103964626789 -50.001304820925 -0.041512413136661055 -49.94119071820746
884 -0.04011386390775442 -50.041418684832756 -0.03852511178702116 -49.97971582999448
885 -0.04025547485798597 -50.08167415969074 -0.03843056615442038 -50.0181463961489
886 -0.04032113011926412 -50.12199528981001 -0.04046741593629122 -50.05861381208519
887 -0.04027523398399353 -50.162270523794 -0.03781710509210825 -50.0964309171773
888 -0.040349634177982804 -50.202620157971985 -0.044286621548235414 -50.14071753872554
889 -0.0402791352942586 -50.24289929326624 -0.04038079734891653 -50.181098336074456
890 -0.04041489940136671 -50.28331419266761 -0.03915065973997116 -50.22024899581443
891 -0.04032201413065195 -50.32363620679826 -0.040344368666410446 -50.26059336448084
892 -0.040275007113814355 -50.363911213912075 -0.03733033146709204 -50.29792369594793
893 -0.04047190882265568 -50.40438312273473 -0.03945477977395058 -50.33737847572188
894 -0.040415563620626926 -50.444798686355355 -0.039155663922429085 -50.376534139644306
895 -0.04051577094942331 -50.48531445730478 -0.040750133246183394 -50.41728427289049
896 -0.040416994504630564 -50.52573145180941 -0.036903617531061174 -50.45418789042155
897 -0.04067508801817894 -50.56640653982759 -0.04040467534214258 -50.494592565763696
898 -0.040684116445481776 -50.60709065627307 -0.03984349388629198 -50.53443605964999
899 -0.04064760357141495 -50.64773825984449 -0.04156616013497114 -50.57600221978496
900 -0.040583446994423865 -50.68832170683891 -0.042217863351106645 -50.618220083136066
901 -0.040567019023001194 -50.728888725861914 -0.04066200852394104 -50.658882091660004
902 -0.040517471916973594 -50.769406197778885 -0.04358074609190225 -50.70246283775191
903 -0.04052874948829412 -50.80993494726718 -0.03739103227853775 -50.739853870030444
904 -0.040576395019888876 -50.85051134228707 -0.04036149457097053 -50.78021536460142
905 -0.040528892539441586 -50.89104023482651 -0.0394708139821887 -50.81968617858361
906 -0.040538274124264716 -50.93157850895078 -0.0395537706092 -50.85923994919281
907 -0.04074233379215002 -50.97232084274293 -0.03805999755859375 -50.8972999467514
908 -0.04097456820309162 -51.01329541094602 -0.04536367207765579 -50.94266361882906
909 -0.04062577858567238 -51.05392118953169 -0.041854060254991055 -50.98451767908405
910 -0.04063042495399714 -51.09455161448569 -0.04051495399326086 -51.02503263307731
911 -0.04068553596735001 -51.13523715045304 -0.04521851222962141 -51.07025114530693
912 -0.04034830294549465 -51.17558545339853 -0.042778055928647515 -51.113029201235584
913 -0.04020016919821501 -51.21578562259675 -0.03885664138942957 -51.15188584262501
914 -0.04036955144256353 -51.256155174039314 -0.0372557245194912 -51.1891415671445
915 -0.04043995589017868 -51.29659512992949 -0.04101369269192219 -51.23015525983642
916 -0.040393618308007716 -51.3369887482375 -0.0399585098028183 -51.27011376963924
917 -0.040363275445997715 -51.3773520236835 -0.039192577265203 -51.30930634690444
918 -0.04040310513228178 -51.417755128815784 -0.03995241578668356 -51.34925876269113
919 -0.04041165411472321 -51.458166782930505 -0.04277624785900116 -51.39203501055013
920 -0.04032121226191521 -51.49848799519242 -0.039040130004286765 -51.43107514055442
921 -0.04042628984898329 -51.5389142850414 -0.042520621232688426 -51.47359576178711
922 -0.04028617963194847 -51.57920046467335 -0.042087039723992345 -51.515682801511105
923 -0.04023780860006809 -51.61943827327342 -0.04086215030401945 -51.55654495181513
924 -0.0402870237827301 -51.65972529705615 -0.042290201596915725 -51.59883515341204
925 -0.04024163130670786 -51.699966928362855 -0.04317855704575777 -51.642013710457796
926 -0.04008803367614746 -51.740054962039004 -0.04217890650033951 -51.684192616958136
927 -0.0399730633944273 -51.78002802543343 -0.04040135722607374 -51.72459397418421
928 -0.03993781227618456 -51.81996583770962 -0.0437623830512166 -51.768356357235426
929 -0.039869492314755915 -51.859835330024374 -0.038523696921765806 -51.80688005415719
930 -0.03984116837382316 -51.8996764983982 -0.03722347188740969 -51.8441035260446
931 -0.04005448594689369 -51.9397309843451 -0.03819486126303673 -51.882298387307635
932 -0.04009124208241701 -51.979822226427515 -0.03864841647446156 -51.920946803782094
933 -0.040297355689108375 -52.02011958211662 -0.04483087714761495 -51.96577768092971
934 -0.040251220017671584 -52.060370802134294 -0.03983917348086834 -52.00561685441058
935 -0.04009696543216705 -52.100467767566464 -0.03963423930108547 -52.04525109371167
936 -0.03998531624674797 -52.14045308381321 -0.03789281100034714 -52.08314390471202
937 -0.04008202888071537 -52.18053511269393 -0.039226379804313184 -52.12237028451633
938 -0.040161309950053695 -52.22069642264398 -0.0415893217548728 -52.1639596062712
939 -0.04009483773261309 -52.26079126037659 -0.043062247522175315 -52.20702185379337
940 -0.04002203606069088 -52.30081329643728 -0.04049057364463806 -52.24751242743801
941 -0.0400574792176485 -52.340870775654935 -0.04006513152271509 -52.28757755896073
942 -0.040010425820946695 -52.38088120147588 -0.03981572724878788 -52.327393286209514
943 -0.04014835245907307 -52.42102955393495 -0.04005667120218277 -52.367449957411694
944 -0.0400751393288374 -52.461104693263785 -0.038468622416257856 -52.405918579827954
945 -0.04016819782555103 -52.501272891089336 -0.04127103090286255 -52.44718961073082
946 -0.040080849453806876 -52.541353740543144 -0.040731468424201014 -52.487921079155015
947 -0.04013666864484548 -52.58149040918799 -0.04120829347521067 -52.52912937263022
948 -0.04011433608829975 -52.621604745276294 -0.041300381533801556 -52.570429754164024
949 -0.040030311606824395 -52.66163505688312 -0.03870083317160607 -52.60913058733563
950 -0.04003203827887773 -52.701667095162 -0.03937138225883245 -52.64850196959446
951 -0.04011772461235523 -52.74178481977436 -0.038553614541888236 -52.68705558413635
952 -0.04023671168833971 -52.782021531462696 -0.03936438392847776 -52.72641996806483
953 -0.04017763938754797 -52.82219917085025 -0.03882258515805006 -52.76524255322288
954 -0.04029596112668514 -52.862495131976935 -0.04348841588944197 -52.808730969112325
955 -0.040235139429569244 -52.902730271406504 -0.039472416415810584 -52.84820338552814
956 -0.04019704069942236 -52.94292731210593 -0.042024357616901396 -52.89022774314504
957 -0.040252715535461905 -52.98318002764139 -0.04126619640737772 -52.93149393955242
958 -0.03998020850121975 -53.02316023614261 -0.03656173832714558 -52.96805567787956
959 -0.040297582373023035 -53.06345781851563 -0.0408342681825161 -53.00888994606208
960 -0.040295247547328474 -53.10375306606296 -0.038372289203107354 -53.04726223526519
961 -0.040267772413790225 -53.14402083847675 -0.04063264932483435 -53.08789488459002
962 -0.04032703675329685 -53.184347875230046 -0.03970650676637888 -53.1276013913564
963 -0.04038005843758583 -53.22472793366763 -0.04061682745814323 -53.168218218814545
964 -0.040387336164712906 -53.26511526983234 -0.03538922425359488 -53.20360744306814
965 -0.040779488161206245 -53.30589475799355 -0.03859332464635372 -53.24220076771449
966 -0.040565135329961775 -53.34645989332351 -0.040496981143951415 -53.282697748858446
967 -0.04065101146697998 -53.38711090479049 -0.04523394852876663 -53.327931697387214
968 -0.0405456431210041 -53.427656547911496 -0.03942492678761482 -53.36735662417483
969 -0.04051330126821995 -53.468169849179716 -0.04149295818060637 -53.40884958235544
970 -0.04043876230716705 -53.508608611486885 -0.04131422825157642 -53.450163810607016
971 -0.04035498630255461 -53.54896359778944 -0.04011791665107012 -53.490281727258086
972 -0.04033680986613035 -53.58930040765557 -0.04426992945373058 -53.53455165671182
973 -0.040476723201572896 -53.62977713085714 -0.04421698227524758 -53.578768638987064
974 -0.04034942388534546 -53.67012655474249 -0.043843995593488214 -53.622612634580555
975 -0.03991429787129164 -53.71004085261378 -0.03785053268074989 -53.660463167261305
976 -0.04011407475918531 -53.75015492737297 -0.043777721747756 -53.704240889009064
977 -0.04001289512962103 -53.79016782250259 -0.039140574634075165 -53.74338146364314
978 -0.04001313839107752 -53.830180960893664 -0.04065310172736645 -53.784034565370504
979 -0.03994468729943037 -53.870125648193095 -0.03914753645658493 -53.823182101827086
980 -0.040035600401461126 -53.910161248594555 -0.03950785417109728 -53.862689955998185
981 -0.04005647767335176 -53.95021772626791 -0.0398115212097764 -53.90250147720796
982 -0.04015581384301185 -53.99037354011092 -0.036908019334077835 -53.93940949654204
983 -0.04017813578248024 -54.030551675893406 -0.03943018428981304 -53.978839680831854
984 -0.04005758333951235 -54.07060925923292 -0.037370245344936846 -54.01620992617679
985 -0.04022622741758823 -54.11083548665051 -0.04010338895022869 -54.05631331512702
986 -0.04040317386388779 -54.151238660514394 -0.039662243239581584 -54.095975558366604
987 -0.0403676537796855 -54.19160631429408 -0.04177334308624268 -54.137748901452845
988 -0.04039659257978201 -54.23200290687386 -0.041277253068983555 -54.17902615452183
989 -0.04028861820697784 -54.27229152508084 -0.03848870135843754 -54.21751485588027
990 -0.040355164743959906 -54.312646689824795 -0.040551657974720004 -54.258066513854985
991 -0.040366765670478345 -54.35301345549527 -0.04367466140538454 -54.30174117526037
992 -0.040180721692740916 -54.393194177188015 -0.04016368947923184 -54.3419048647396
993 -0.040244723297655584 -54.43343890048567 -0.03964753448963165 -54.38155239922923
994 -0.0403060169890523 -54.47374491747472 -0.037925183027982715 -54.41947758225721
995 -0.04036601614207029 -54.51411093361679 -0.03978561274707317 -54.45926319500428
996 -0.04035969041287899 -54.55447062402967 -0.044292316772043705 -54.50355551177633
997 -0.040307498164474966 -54.59477812219414 -0.04116023555397987 -54.54471574733031
998 -0.04023151453584432 -54.63500963672999 -0.04222443848848343 -54.58694018581879
999 -0.04014430996030569 -54.675153946690294 -0.03805905543267727 -54.624999241251466
1000 -0.04032483622431755 -54.71547878291461 -0.036219946853816506 -54.661219188105285
1001 -0.04041534345597029 -54.75589412637058 -0.03815481141209602 -54.699373999517384
1002 -0.04054048303514719 -54.79643460940572 -0.040389351360499856 -54.73976335087789
1003 -0.040447049960494044 -54.83688165936621 -0.043237026408314706 -54.7830003772862
1004 -0.04051424078643322 -54.87739590015265 -0.04274596516042948 -54.82574634244663
1005 -0.04032440241426229 -54.91772030256691 -0.0402047373354435 -54.86595107978207
1006 -0.04027712903916836 -54.95799743160608 -0.03947607316076755 -54.90542715294284
1007 -0.04031575340777636 -54.998313185013856 -0.03903988376259804 -54.94446703670544
1008 -0.040507470816373826 -55.03882065583023 -0.039532586187124255 -54.98399962289256
1009 -0.040402313508093354 -55.079222969338325 -0.04429743681102991 -55.02829705970359
1010 -0.0401953948661685 -55.11941836420449 -0.04171197675168514 -55.070009036455275
1011 -0.04021559003740549 -55.1596339542419 -0.038151731714606285 -55.10816076816988
1012 -0.040392049588263035 -55.20002600383016 -0.04009460043162107 -55.148255368601504
1013 -0.04024727866053581 -55.2402732824907 -0.03658661302179098 -55.18484198162329
1014 -0.04057974144816399 -55.28085302393886 -0.04254713747650385 -55.2273891190998
1015 -0.04039979893714189 -55.321252822876005 -0.04196550250053406 -55.26935462160033
1016 -0.040355459600687024 -55.361608282476695 -0.03990733623504639 -55.309261957835375
1017 -0.040422349236905575 -55.4020306317136 -0.038545324094593526 -55.34780728192997
1018 -0.0404506204649806 -55.44248125217858 -0.039757450297474864 -55.38756473222744
1019 -0.04046458564698696 -55.48294583782557 -0.044331361539661884 -55.4318960937671
1020 -0.04032144360244274 -55.52326728142801 -0.03913718592375517 -55.47103327969086
1021 -0.04041833970695734 -55.56368562113497 -0.03912512119859457 -55.51015840088945
1022 -0.04037527460604906 -55.60406089574102 -0.039131035655736925 -55.54928943654519
1023 -0.040417765825986864 -55.64447866156701 -0.043385818041861056 -55.59267525458705
1024 -0.04040472730994225 -55.68488338887695 -0.03755730260163546 -55.630232557188684
1025 -0.04064819049090147 -55.725531579367846 -0.04275688249617815 -55.67298943968486
1026 -0.04025726933032274 -55.76578884869817 -0.043660173937678334 -55.71664961362254
1027 -0.04029709044843912 -55.80608593914661 -0.039527376741170885 -55.75617699036371
1028 -0.04035364277660847 -55.84643958192322 -0.04228786211460829 -55.79846485247832
1029 -0.0402678394690156 -55.88670742139224 -0.04455096144229174 -55.84301581392061
1030 -0.04019113481044769 -55.92689855620269 -0.03973460663110018 -55.88275042055171
1031 -0.04026456326246262 -55.96716311946515 -0.03889793138951063 -55.92164835194122
1032 -0.04026836100965738 -56.00743148047481 -0.03977317903190851 -55.96142153097313
1033 -0.040268737077713015 -56.04770021755252 -0.03970762565732002 -56.001129156630455
1034 -0.04036579392850399 -56.08806601148102 -0.043762228451669216 -56.044891385082124
1035 -0.040152494236826895 -56.12821850571785 -0.04084975887089968 -56.08574114395302
1036 -0.04022824410349131 -56.168446749821335 -0.03623390272259712 -56.12197504667562
1037 -0.04035158175975084 -56.208798331581086 -0.04535576608031988 -56.16733081275594
1038 -0.04006231557577848 -56.24886064715687 -0.04091607071459293 -56.20824688347054
1039 -0.040102434903383256 -56.28896308206025 -0.04319736920297146 -56.25144425267351
1040 -0.040964777767658236 -56.329927859827905 -0.0562231220304966 -56.307667374704
1041 -0.03940604589879513 -56.3693339057267 -0.04256992917507887 -56.350237303879084
1042 -0.039244694821536544 -56.40857860054823 -0.03947518095374107 -56.38971248483283
1043 -0.03931757658720016 -56.44789617713543 -0.040099842846393584 -56.42981232767922
1044 -0.03932678215205669 -56.48722295928749 -0.04244053885340691 -56.47225286653263
1045 -0.03923509139567614 -56.52645805068317 -0.038962910696864125 -56.511215777229495
1046 -0.039288101717829704 -56.565746152401 -0.038024877570569514 -56.549240654800066
1047 -0.03936717193573713 -56.605113324336735 -0.040084372833371164 -56.589325027633436
1048 -0.03942865952849388 -56.64454198386523 -0.03954226449131966 -56.62886729212475
1049 -0.039570354484021665 -56.68411233834925 -0.0392843384295702 -56.66815163055432
1050 -0.03953280132263899 -56.72364513967189 -0.04125889595597983 -56.7094105265103
1051 -0.039500918611884116 -56.76314605828377 -0.040776639431715014 -56.75018716594201
1052 -0.03941754326224327 -56.80256360154602 -0.03646434396505356 -56.78665150990706
1053 -0.039712090976536274 -56.842275692522556 -0.034323894418776035 -56.820975404325836
1054 -0.03968592025339603 -56.88196161277595 -0.03932766448706389 -56.8603030688129
1055 -0.03979123812168837 -56.92175285089764 -0.04147992487996817 -56.90178299369286
1056 -0.039974619448184964 -56.96172747034583 -0.03532204199582338 -56.93710503568869
1057 -0.03988364152610302 -57.00161111187193 -0.03975469041615724 -56.97685972610485
1058 -0.04005284421145916 -57.04166395608339 -0.038552090898156165 -57.015411817003006
1059 -0.04003489259630442 -57.08169884867969 -0.038275939039886 -57.05368775604289
1060 -0.04007117841392756 -57.12177002709362 -0.04120432063937187 -57.094892076682264
1061 -0.04004431143403053 -57.16181433852765 -0.042074248753488065 -57.13696632543575
1062 -0.04007238689810037 -57.20188672542575 -0.039651329070329665 -57.17661765450608
1063 -0.04016622472554445 -57.2420529501513 -0.03965917732566595 -57.21627683183175
1064 -0.040183267742395404 -57.28223621789369 -0.04217378702014685 -57.258450618851896
1065 -0.04000658541917801 -57.32224280331287 -0.040376878902316095 -57.29882749775421
1066 -0.03999261483550072 -57.362235418148366 -0.0395950049161911 -57.338422502670404
1067 -0.04003015626221895 -57.402265574410585 -0.041840550117194654 -57.3802630527876
1068 -0.03999222181737423 -57.442257796227956 -0.039921625331044194 -57.420184678118645
1069 -0.04002483133226633 -57.482282627560224 -0.039742252044379714 -57.45992693016302
1070 -0.04016017932444811 -57.52244280688467 -0.04543857369571924 -57.50536550385874
1071 -0.03983655441552401 -57.56227936130019 -0.03950785659253597 -57.54487336045128
1072 -0.039892693608999254 -57.60217205490919 -0.04199954401701689 -57.586872904468294
1073 -0.039851469546556474 -57.642023524455745 -0.039948986284434794 -57.62682189075273
1074 -0.03988025672733784 -57.68190378118308 -0.04202204290777445 -57.668843933660504
1075 -0.039812245219945905 -57.72171602640303 -0.04089752901345491 -57.70974146267396
1076 -0.03977661766111851 -57.76149264406415 -0.03854139521718025 -57.74828285789114
1077 -0.039920759946107866 -57.801413404010255 -0.037607214599847796 -57.785890072490986
1078 -0.040392584167420864 -57.841805988177676 -0.042605162411928174 -57.82849523490292
1079 -0.03983766827732325 -57.881643656455 -0.04232797659933567 -57.870823211502255
1080 -0.03981133624911308 -57.92145499270411 -0.04082978498190641 -57.911652996484165
1081 -0.039782138913869856 -57.961237131617985 -0.03953791838139296 -57.951190914865556
1082 -0.03979132752865553 -58.00102845914664 -0.040113817900419235 -57.991304732765975
1083 -0.03978592734783888 -58.040814386494475 -0.04008735511451959 -58.0313920878805
1084 -0.03990902360528707 -58.080723410099765 -0.04150960929691792 -58.072901697177414
1085 -0.0398018280044198 -58.120525238104186 -0.04089345913380384 -58.11379515631122
1086 -0.039767193421721456 -58.16029243152591 -0.0424721734598279 -58.15626732977105
1087 -0.03983087781816721 -58.20012330934408 -0.03948056139051914 -58.19574789116157
1088 -0.03981445431709289 -58.239937763661175 -0.04154651071876288 -58.23729440188033
1089 -0.039764719642698766 -58.27970248330387 -0.038877161033451554 -58.27617156291378
1090 -0.03976660948246717 -58.31946909278634 -0.038127387128770354 -58.31429895004255
1091 -0.03995099999010563 -58.359420092776446 -0.03974154405295849 -58.35404049409551
1092 -0.039942471869289876 -58.399362564645735 -0.04097661655396223 -58.39501711064947
1093 -0.0399222107604146 -58.43928477540615 -0.0415226049721241 -58.43653971562159
1094 -0.03980033751577139 -58.47908511292192 -0.036792415753006937 -58.4733321313746
1095 -0.03994091097265482 -58.519026023894575 -0.03798032775521278 -58.51131245912981
1096 -0.04009568206965923 -58.55912170596424 -0.0391313498839736 -58.550443809013785
1097 -0.0401941429823637 -58.5993158489466 -0.041382374987006185 -58.591826184000794
1098 -0.040126354247331616 -58.63944220319394 -0.04441011156886816 -58.63623629556966
1099 -0.03987135216593742 -58.679313555359876 -0.039909229055047034 -58.67614552462471
1100 -0.03992066085338593 -58.71923421621326 -0.03964731730520725 -58.71579284192992
1101 -0.04000972434878349 -58.759243940562044 -0.03873508181422949 -58.75452792374415
1102 -0.040029524452984334 -58.79927346501503 -0.04034295994788408 -58.794870883692035
1103 -0.040075677819550036 -58.83934914283458 -0.04199936855584383 -58.83687025224788
1104 -0.0400975376367569 -58.87944668047133 -0.04094564914703369 -58.87781590139491
1105 -0.040001754835247996 -58.91944843530658 -0.03983159493654966 -58.91764749633146
1106 -0.040119055472314355 -58.959567490778895 -0.04079287201166153 -58.958440368343126
1107 -0.039925356209278104 -58.999492846988176 -0.041949819400906564 -59.00039018774403
1108 -0.03999356348067522 -59.039486410468854 -0.03788243252784014 -59.03827262027187
1109 -0.04004366211593151 -59.07953007258479 -0.037456093542277816 -59.075728713814144
1110 -0.040151577815413474 -59.1196816504002 -0.040877602994441986 -59.116606316808586
1111 -0.04011350329965353 -59.159795153699854 -0.04128072950989008 -59.15788704631848
1112 -0.04007130824029446 -59.19986646194015 -0.041702036559581754 -59.19958908287806
1113 -0.04008261952549219 -59.23994908146564 -0.040254625119268896 -59.23984370799733
1114 -0.04003672394901514 -59.279985805414654 -0.04449149128049612 -59.28433519927783
1115 -0.04136228431016207 -59.321348089724815 -0.047700557857751846 -59.33203575713558
1116 -0.03971899095922708 -59.361067080684045 -0.038411649875342846 -59.37044740701092
1117 -0.03978799786418676 -59.40085507854823 -0.0387240381911397 -59.40917144520206
1118 -0.0397430382668972 -59.44059811681513 -0.039177758432924745 -59.44834920363499
1119 -0.03983093798160553 -59.48042905479674 -0.03919169455766678 -59.487540898192655
1120 -0.039871465601027015 -59.52030052039776 -0.039816227927803996 -59.52735712612046
1121 -0.03987637162208557 -59.56017689201985 -0.038401988334953785 -59.56575911445541
1122 -0.039965936355292796 -59.60014282837514 -0.04248729683458805 -59.60824641129
1123 -0.03987109120935202 -59.64001391958449 -0.0423112977296114 -59.65055770901961
1124 -0.039829952828586104 -59.67984387241307 -0.04126784522086382 -59.691825554240474
1125 -0.03982571121305227 -59.71966958362613 -0.040326697006821635 -59.73215225124729
1126 -0.03978580478578806 -59.759455388411915 -0.04123165905475616 -59.77338391030205
1127 -0.039786024019122124 -59.79924141243104 -0.039136894047260284 -59.81252080434931
1128 -0.03967378698289394 -59.83891519941393 -0.03733651489019394 -59.849857319239504
1129 -0.03984845858067274 -59.878763657994604 -0.03952888268977404 -59.88938620192928
1130 -0.04009141828864813 -59.91885507628325 -0.03935064524412155 -59.9287368471734
1131 -0.04015487171709538 -59.95900994800034 -0.043235229700803755 -59.9719720768742
1132 -0.040013888664543626 -59.99902383666489 -0.03670471608638763 -60.00867679296059
1133 -0.04005557671189308 -60.03907941337678 -0.04293645583093166 -60.051613248791526
1134 -0.03994553796947002 -60.079024951346256 -0.044460268877446654 -60.09607351766897
1135 -0.03979614246636629 -60.11882109381262 -0.04318453818559646 -60.13925805585457
1136 -0.039720906876027584 -60.15854200068865 -0.03935121707618237 -60.17860927293075
1137 -0.039705699868500234 -60.19824770055715 -0.03951915968209505 -60.21812843261284
1138 -0.03970531653612852 -60.237953017093275 -0.04090556893497706 -60.25903400154782
1139 -0.03970777075737715 -60.27766078785065 -0.039153427444398405 -60.298187428992215
1140 -0.03974760062992573 -60.31740838848057 -0.038018098659813405 -60.33620552765203
1141 -0.039856609888374805 -60.35726499836895 -0.04383362885564566 -60.38003915650767
1142 -0.0397455058991909 -60.39701050426814 -0.03976759407669306 -60.419806750584364
1143 -0.03974055256694555 -60.436751056835085 -0.038453946448862554 -60.458260697033225
1144 -0.03985006753355265 -60.476601124368635 -0.037748435884714125 -60.49600913291794
1145 -0.03989165313541889 -60.516492777504055 -0.04004690423607826 -60.53605603715402
1146 -0.03986499924212694 -60.55635777674618 -0.04077248089015484 -60.576828518044174
1147 -0.03996690046042204 -60.5963246772066 -0.040146402269601825 -60.61697492031377
1148 -0.04005379360169172 -60.636378470808296 -0.03620524387806654 -60.65318016419184
1149 -0.040167827531695365 -60.67654629833999 -0.041633743047714236 -60.69481390723955
1150 -0.040088289976119997 -60.71663458831611 -0.04149236753582954 -60.73630627477538
1151 -0.04005121290683746 -60.75668580122295 -0.040707258693873885 -60.77701353346925
1152 -0.040039504691958425 -60.79672530591491 -0.04192746952176094 -60.81894100299101
1153 -0.04003433994948864 -60.8367596458644 -0.04130012821406126 -60.86024113120507
1154 -0.039919818937778476 -60.87667946480217 -0.03980912230908871 -60.90005025351416
1155 -0.03991974368691444 -60.91659920848909 -0.04107579383999109 -60.94112604735415
1156 -0.039929312840104106 -60.95652852132919 -0.0392346503213048 -60.98036069767546
1157 -0.03998932167887688 -60.996517843008064 -0.04051760844886303 -61.020878306124324
1158 -0.04005825947970152 -61.036576102487764 -0.042032066732645035 -61.06291037285697
1159 -0.039985434897243974 -61.07656153738501 -0.04202735126018524 -61.10493772411716
1160 -0.039789379201829435 -61.11635091658684 -0.03967616558074951 -61.14461388969791
1161 -0.03984074983745813 -61.1561916664243 -0.04142143223434687 -61.18603532193225
1162 -0.039861084707081315 -61.19605275113138 -0.04081657435745001 -61.2268518962897
1163 -0.03980112094432116 -61.2358538720757 -0.04316096324473619 -61.27001285953444
1164 -0.03978272639214993 -61.27563659846785 -0.0360607722774148 -61.306073631811856
1165 -0.04009822141379118 -61.31573481988164 -0.04387669339776039 -61.34995032520962
1166 -0.03975339885801077 -61.35548821873965 -0.04151597041636705 -61.39146629562599
1167 -0.03980372697114944 -61.3952919457108 -0.040284822694957256 -61.431751118320946
1168 -0.039681298099458216 -61.43497324381026 -0.04023247379809618 -61.471983592119045
1169 -0.039806962572038175 -61.4747802063823 -0.04201152268797159 -61.51399511480702
1170 -0.0396141005679965 -61.514394306950294 -0.039573215320706366 -61.553568330127725
1171 -0.039760547876358035 -61.55415485482665 -0.04002300426363945 -61.59359133439136
1172 -0.03969146367162466 -61.59384631849827 -0.04255933798849583 -61.636150672379856
1173 -0.039692412875592706 -61.63353873137387 -0.03933043386787176 -61.67548110624773
1174 -0.03970093224197626 -61.673239663615846 -0.04090551324188709 -61.71638661948962
1175 -0.03983519077301025 -61.71307485438886 -0.04533290788531304 -61.76171952737493
1176 -0.039618739299476145 -61.752693593688335 -0.04176843613386154 -61.80348796350879
1177 -0.03955895006656647 -61.7922525437549 -0.03916794508695602 -61.84265590859575
1178 -0.039516755193471906 -61.83176929894837 -0.040504053235054016 -61.883159961830806
1179 -0.03955511525273323 -61.871324414201105 -0.04172785151749849 -61.924887813348306
1180 -0.039464981853961946 -61.910789396055065 -0.03798412997275591 -61.96287194332106
1181 -0.03960584010928869 -61.950395236164354 -0.04250044208019972 -62.00537238540126
1182 -0.03965069018304348 -61.9900459263474 -0.03711498714983463 -62.04248737255109
1183 -0.039567338116466996 -62.02961326446387 -0.040319323725998404 -62.08280669627709
1184 -0.039626733772456645 -62.06923999823633 -0.039697964675724506 -62.12250466095281
1185 -0.0396550253033638 -62.10889502353969 -0.040163048543035984 -62.16266770949585
1186 -0.039630664885044097 -62.14852568842473 -0.039711916074156764 -62.20237962557
1187 -0.03962115850299597 -62.18814684692773 -0.03896555043756962 -62.24134517600757
1188 -0.03973714336752891 -62.22788399029526 -0.03204440306872129 -62.273389579076294
1189 -0.03998079616576433 -62.267864786461026 -0.04582388214766979 -62.31921346122397
1190 -0.039833637326955794 -62.30769842378798 -0.03943765107542276 -62.35865111229939
1191 -0.03989231511950493 -62.347590738907485 -0.03978296034038067 -62.39843407263977
1192 -0.03986809868365526 -62.38745883759114 -0.04163430649787188 -62.44006837913764
1193 -0.03987335003912449 -62.42733218763026 -0.04105041977018118 -62.48111879890782
1194 -0.03972645904868841 -62.46705864667895 -0.0402537738904357 -62.521372572798256
1195 -0.0398161655291915 -62.50687481220814 -0.04117273762822151 -62.56254531042648
1196 -0.03971789162606001 -62.5465927038342 -0.04464101959019899 -62.60718633001668
1197 -0.039782224036753175 -62.586374927870956 -0.04115017503499985 -62.64833650505168
1198 -0.03956761863082647 -62.62594254650178 -0.040334721095860004 -62.68867122614754
1199 -0.03969626687467098 -62.665638813376454 -0.04071578811854124 -62.72938701426608
1200 -0.039521089382469655 -62.70515990275892 -0.041591630317270756 -62.77097864458335
1201 -0.03946192823350429 -62.74462183099243 -0.0394627945497632 -62.810441439133115
1202 -0.03951641358435154 -62.78413824457678 -0.04052562043070793 -62.85096705956382
1203 -0.03950964845716953 -62.82364789303395 -0.04118058998137712 -62.8921476495452
1204 -0.03946909811347723 -62.86311699114743 -0.04013187251985073 -62.93227952206505
1205 -0.039537489600479606 -62.902654480747906 -0.03868352901190519 -62.97096305107696
1206 -0.03961420170962811 -62.94226868245753 -0.03769077826291323 -63.00865382933987
1207 -0.03971657138317823 -62.98198525384071 -0.04155118279159069 -63.050205012131464
1208 -0.03973167072981596 -63.021716924570526 -0.04214923344552517 -63.09235424557699
1209 -0.03957495428621769 -63.06129187885674 -0.04128602873533964 -63.133640274312334
1210 -0.039612488076090815 -63.10090436693283 -0.040469649620354174 -63.17410992393269
1211 -0.03956725914031267 -63.14047162607314 -0.039360815472900865 -63.213470739405594
1212 -0.03957679476588964 -63.180048420839036 -0.0414716949686408 -63.254942434374236
1213 -0.03962095566093922 -63.21966937649997 -0.043100029975175855 -63.298042464349415
1214 -0.039526589401066306 -63.259195965901036 -0.03895221240818501 -63.3369946767576
1215 -0.039761587791144845 -63.29895755369218 -0.038912365399301055 -63.375907042156896
1216 -0.03962913826107979 -63.33858669195326 -0.03916978165507316 -63.41507682381197
1217 -0.039625713229179384 -63.37821240518244 -0.03964800275862217 -63.4547248265706
1218 -0.03971540257334709 -63.41792780775579 -0.033804839476943016 -63.48852966604754
1219 -0.039892809465527534 -63.457820617221316 -0.039728973805904386 -63.52825863985345
1220 -0.03990717697888613 -63.4977277942002 -0.039275125972926615 -63.567533765826376
1221 -0.039899783208966255 -63.53762757740917 -0.04179909378290177 -63.609332859609275
1222 -0.03985530976206064 -63.57748288717123 -0.03971169609576464 -63.64904455570504
1223 -0.03993355985730886 -63.61741644702854 -0.03965227697044611 -63.68869683267548
1224 -0.04019609484821558 -63.65761254187675 -0.033564049378037454 -63.72226088205352
1225 -0.04015334434807301 -63.69776588622482 -0.03944670092314482 -63.76170758297666
1226 -0.04031908102333546 -63.738084967248156 -0.043745537474751475 -63.80545312045141
1227 -0.04007184337824583 -63.7781568106264 -0.04036584496498108 -63.84581896541639
1228 -0.04011074528098106 -63.81826755590738 -0.03872341550886631 -63.88454238092526
1229 -0.0403598228469491 -63.858627378754335 -0.04310880396515131 -63.927651184890415
1230 -0.040087249130010605 -63.898714627884345 -0.04346452597528696 -63.9711157108657
1231 -0.04000966213643551 -63.93872429002078 -0.038581333868205545 -64.00969704473391
1232 -0.0400103509426117 -63.97873464096339 -0.039954376965761186 -64.04965142169968
1233 -0.03996641114354134 -64.01870105210693 -0.04136875681579113 -64.09102017851546
1234 -0.0399758730083704 -64.05867692511531 -0.03901950791478157 -64.13003968643025
1235 -0.03997468613088131 -64.09865161124618 -0.040765270590782166 -64.17080495702103
1236 -0.039991406723856926 -64.13864301797004 -0.04033606518059969 -64.21114102220163
1237 -0.04001507237553596 -64.17865809034558 -0.04009921029210091 -64.25124023249373
1238 -0.04000141192227602 -64.21865950226785 -0.038904857262969016 -64.29014508975669
1239 -0.04013807401061058 -64.25879757627847 -0.03826359156519175 -64.32840868132189
1240 -0.040193499997258186 -64.29899107627573 -0.0383905740454793 -64.36679925536737
1241 -0.04032356757670641 -64.33931464385243 -0.042043167911469934 -64.40884242327884
1242 -0.0401363018900156 -64.37945094574245 -0.03962250202894211 -64.44846492530779
1243 -0.04014228228479624 -64.41959322802724 -0.040826118923723696 -64.4892910442315
1244 -0.04010932482779026 -64.45970255285503 -0.03885715994983911 -64.52814820418135
1245 -0.04028599690645933 -64.4999885497615 -0.04302055016160011 -64.57116875434295
1246 -0.04007602836936712 -64.54006457813087 -0.04018986746668816 -64.61135862180964
1247 -0.03997143544256687 -64.58003601357343 -0.03619462102651596 -64.64755324283615
1248 -0.04025275819003582 -64.62028877176347 -0.04047273565083742 -64.68802597848699
1249 -0.04031257163733244 -64.6606013434008 -0.04136188179254532 -64.72938786027953
1250 -0.04026285875588655 -64.70086420215668 -0.040606800466775894 -64.7699946607463
1251 -0.04026721306145191 -64.74113141521813 -0.03773178569972515 -64.80772644644603
1252 -0.04044206570833921 -64.78157348092647 -0.04286503326147795 -64.8505914797075
1253 -0.04033512827008963 -64.82190860919656 -0.04199277199804783 -64.89258425170556
1254 -0.04016606193035841 -64.86207467112692 -0.04093781020492315 -64.93352206191048
1255 -0.04014635160565376 -64.90222102273258 -0.044130676239728925 -64.97765273815021
1256 -0.04013165794312954 -64.94235268067571 -0.040148407220840454 -65.01780114537105
1257 -0.04000903256237507 -64.98236171323809 -0.03983524776995182 -65.05763639314101
1258 -0.03998073898255825 -65.02234245222066 -0.03929284159094095 -65.09692923473195
1259 -0.04005873315036297 -65.06240118537102 -0.042370094917714596 -65.13929932964966
1260 -0.04000496789813042 -65.10240615326914 -0.03912422861903906 -65.1784235582687
1261 -0.04013722408562899 -65.14254337735477 -0.0404641667380929 -65.2188877250068
1262 -0.04002968110144138 -65.18257305845621 -0.0377774354070425 -65.25666516041383
1263 -0.040183582715690135 -65.2227566411719 -0.040078531578183176 -65.29674369199202
1264 -0.040168576128780845 -65.26292521730068 -0.038438636995851996 -65.33518232898787
1265 -0.040289543010294436 -65.30321476031096 -0.03848819956183434 -65.37367052854971
1266 -0.04041058197617531 -65.34362534228714 -0.041791276261210444 -65.41546180481092
1267 -0.04030398149043322 -65.38392932377758 -0.04092785026878119 -65.4563896550797
1268 -0.04033939279615879 -65.42426871657374 -0.036096632853150366 -65.49248628793285
1269 -0.04052596520632505 -65.46479468178006 -0.03961522318422794 -65.53210151111708
1270 -0.04037932679057121 -65.50517400857063 -0.03684698510915041 -65.56894849622623
1271 -0.04056094530969858 -65.54573495388033 -0.040310749970376494 -65.6092592461966
1272 -0.04058173932135105 -65.58631669320168 -0.04165182039141655 -65.65091106658802
1273 -0.0405796566978097 -65.6268963498995 -0.040285364538431165 -65.69119643112646
1274 -0.04050860144197941 -65.66740495134148 -0.03981994390487671 -65.73101637503133
1275 -0.04058223646134138 -65.70798718780283 -0.04122094977647066 -65.7722373248078
1276 -0.04051465839147568 -65.7485018461943 -0.04045156128704548 -65.81268888609485
1277 -0.04056774787604809 -65.78906959407036 -0.03926292024552822 -65.85195180634038
1278 -0.040583839640021324 -65.82965343371038 -0.04054273646324873 -65.89249454280363
1279 -0.04082720410078764 -65.87048063781117 -0.04514243602752686 -65.93763697883116
1280 -0.040457623079419136 -65.91093826089059 -0.043452877551317215 -65.98108985638248
1281 -0.040245961770415305 -65.951184222661 -0.04006341751664877 -66.02115327389913
1282 -0.04027686007320881 -65.9914610827342 -0.04065199289470911 -66.06180526679384
1283 -0.04026752188801765 -66.03172860462222 -0.040056784823536876 -66.10186205161737
1284 -0.040252314507961275 -66.07198091913018 -0.0393306041136384 -66.14119265573102
1285 -0.04023469910025597 -66.11221561823044 -0.0403537567704916 -66.1815464125015
1286 -0.04025556016713381 -66.15247117839758 -0.04093340877443552 -66.22247982127594
1287 -0.040299682319164275 -66.19277086071673 -0.04230422787368297 -66.26478404914963
1288 -0.04019854050129652 -66.23296940121803 -0.03857012465596199 -66.30335417380559
1289 -0.04027177393436432 -66.27324117515239 -0.03953123949468136 -66.34288541330027
1290 -0.04030646700412035 -66.31354764215651 -0.041158671118319036 -66.38404408441859
1291 -0.04025075677782297 -66.35379839893433 -0.040513919480144975 -66.42455800389874
1292 -0.04026100654155016 -66.39405940547589 -0.04191403593868017 -66.46647203983741
1293 -0.04020375236868858 -66.43426315784457 -0.040232100524008274 -66.50670414036142
1294 -0.04021770898252726 -66.4744808668271 -0.04131630752235651 -66.54802044788377
1295 -0.040165269002318385 -66.51464613582941 -0.0433140205219388 -66.5913344684057
1296 -0.0400674132630229 -66.55471354909243 -0.043283308111131194 -66.63461777651683
1297 -0.039950910955667496 -66.5946644600481 -0.04059912208467722 -66.6752168986015
1298 -0.03981628157198429 -66.63448074162008 -0.04012948628515005 -66.71534638488666
1299 -0.03992273174226284 -66.67440347336235 -0.040423442237079145 -66.75576982712374
1300 -0.03991099391132593 -66.71431446727367 -0.04135135784745216 -66.79712118497119
1301 -0.03990862760692835 -66.7542230948806 -0.04164909943938255 -66.83877028441057
1302 -0.03988543041050434 -66.79410852529111 -0.04088265523314476 -66.87965293964372
1303 -0.03984327577054501 -66.83395180106166 -0.037445652298629284 -66.91709859194235
1304 -0.04001233093440533 -66.87396413199606 -0.04209668841212988 -66.95919528035448
1305 -0.039840145781636235 -66.9138042777777 -0.03808640502393246 -66.99728168537841
1306 -0.03999637383967638 -66.95380065161737 -0.03947793859988451 -67.0367596239783
1307 -0.04000651016831398 -66.99380716178568 -0.04034909643232822 -67.07710872041062
1308 -0.04000977650284767 -67.03381693828852 -0.04144169185310602 -67.11855041226373
1309 -0.03999478183686733 -67.07381172012539 -0.04049558322876692 -67.15904599549249
1310 -0.0400139719247818 -67.11382569205017 -0.04057255946099758 -67.19961855495349
1311 -0.03999714683741331 -67.15382283888758 -0.04088949616998434 -67.24050805112347
1312 -0.03994473200291395 -67.19376757089049 -0.04032431524246931 -67.28083236636594
1313 -0.03997964505106211 -67.23374721594155 -0.03876049295067787 -67.31959285931661
1314 -0.04001414496451616 -67.27376136090606 -0.04036413393914699 -67.35995699325576
1315 -0.039983118511736394 -67.3137444794178 -0.03882794454693794 -67.3987849378027
1316 -0.040031956508755684 -67.35377643592656 -0.03705060072243214 -67.43583553852514
1317 -0.0402290852740407 -67.3940055212006 -0.04176312033087015 -67.47759865885601
1318 -0.04019159208983183 -67.43419711329042 -0.04186175931245088 -67.51946041816846
1319 -0.0399809081107378 -67.47417802140116 -0.04015891049057245 -67.55961932865904
1320 -0.0401021072641015 -67.51428012866526 -0.04493633769452572 -67.60455566635356
1321 -0.039910811744630334 -67.5541909404099 -0.03965046107769012 -67.64420612743125
1322 -0.04008874278515577 -67.59427968319505 -0.038101973757147786 -67.6823081011884
1323 -0.04004181567579508 -67.63432149887085 -0.03999023679643869 -67.72229833798484
1324 -0.040032905712723735 -67.67435440458357 -0.040348784625530244 -67.76264712261037
1325 -0.040106977336108685 -67.71446138191968 -0.040044172666966915 -67.80269129527734
1326 -0.040169467218220234 -67.7546308491379 -0.03839496728032828 -67.84108626255767
1327 -0.04031682424247265 -67.79494767338036 -0.03646158408373594 -67.8775478466414
1328 -0.040418820828199385 -67.83536649420856 -0.03951128516346216 -67.91705913180486
1329 -0.04044281989336014 -67.87580931410191 -0.042046154104173186 -67.95910528590903
1330 -0.04026834461838007 -67.9160776587203 -0.04197787344455719 -68.00108315935358
1331 -0.040388324111700055 -67.956465982832 -0.036500708945095536 -68.03758386829868
1332 -0.04031862430274487 -67.99678460713474 -0.041715994477272034 -68.07929986277595
1333 -0.040384316816926 -68.03716892395167 -0.040301307663321496 -68.11960117043928
1334 -0.04035920687019825 -68.07752813082186 -0.039866920188069345 -68.15946809062736
1335 -0.040364562161266805 -68.11789269298313 -0.03960641101002693 -68.19907450163738
1336 -0.04045306462794542 -68.15834575761107 -0.04050232153385878 -68.23957682317125
1337 -0.040444370731711386 -68.19879012834278 -0.041293794848024847 -68.28087061801928
1338 -0.04036490581929684 -68.23915503416208 -0.04172718729823828 -68.32259780531751
1339 -0.04039155337959528 -68.27954658754167 -0.03895570803433657 -68.36155351335185
1340 -0.04035649579018354 -68.31990308333185 -0.03883948512375355 -68.40039299847561
1341 -0.040495312213897704 -68.36039839554574 -0.04193142019212246 -68.44232441866774
1342 -0.04043735787272453 -68.40083575341846 -0.04230248238891363 -68.48462690105666
1343 -0.040273207053542134 -68.44110896047201 -0.0418480334803462 -68.526474934537
1344 -0.040299204364418986 -68.48140816483642 -0.038941439054906365 -68.56541637359192
1345 -0.04036453701555729 -68.52177270185199 -0.04427020642906428 -68.60968658002098
1346 -0.040140466578304765 -68.5619131684303 -0.04263491053134203 -68.65232149055232
1347 -0.0402074471116066 -68.6021206155419 -0.03694747649133205 -68.68926896704366
1348 -0.04012608863413334 -68.64224670417605 -0.0401649484410882 -68.72943391548475
1349 -0.04023246392607689 -68.68247916810212 -0.04013572409749031 -68.76956963958224
1350 -0.04021674916148186 -68.72269591726361 -0.037241958640515806 -68.80681159822277
1351 -0.04023932348936796 -68.76293524075298 -0.040736880898475644 -68.84754847912124
1352 -0.040227527171373366 -68.80316276792435 -0.03919319473206997 -68.88674167385331
1353 -0.0403050122782588 -68.8434677802026 -0.04019310027360916 -68.92693477412692
1354 -0.04024910368025303 -68.88371688388285 -0.03994552567601204 -68.96688029980294
1355 -0.04037545472383499 -68.92409233860668 -0.038893702626228335 -69.00577400242916
1356 -0.04037665687501431 -68.9644689954817 -0.039051811397075656 -69.04482581382624
1357 -0.040501493774354455 -69.00497048925605 -0.03935284223407507 -69.08417865606032
1358 -0.04045442640781403 -69.04542491566387 -0.04155242964625359 -69.12573108570658
1359 -0.04049032051116228 -69.08591523617504 -0.042619186267256734 -69.16835027197384
1360 -0.04038462694734335 -69.12629986312238 -0.03902448285371065 -69.20737475482754
1361 -0.04039311408996582 -69.16669297721235 -0.04077861048281193 -69.24815336531036
1362 -0.040366181544959544 -69.2070591587573 -0.04229494370520115 -69.29044830901556
1363 -0.04033789876848459 -69.24739705752579 -0.03981216996908188 -69.33026047898464
1364 -0.04038878194987774 -69.28778583947566 -0.03658322524279356 -69.36684370422743
1365 -0.04055830091238022 -69.32834414038804 -0.04062821418046951 -69.40747191840791
1366 -0.04040986225008965 -69.36875400263813 -0.039704170636832715 -69.44717608904475
1367 -0.04059930890798569 -69.40935331154611 -0.0398381695151329 -69.48701425855988
1368 -0.040574300661683084 -69.4499276122078 -0.04121540039777756 -69.52822965895766
1369 -0.04061022903770208 -69.4905378412455 -0.04530781880021095 -69.57353747775787
1370 -0.04035007059574127 -69.53088791184123 -0.03930696714669466 -69.61284444490457
1371 -0.04046079684048891 -69.57134870868173 -0.04062036070972681 -69.65346480561429
1372 -0.04044054690748453 -69.61178925558922 -0.03914993517100811 -69.6926147407853
1373 -0.04046089891344309 -69.65225015450265 -0.03992735035717487 -69.73254209114248
1374 -0.04040281008929014 -69.69265296459194 -0.04133647605776787 -69.77387856720024
1375 -0.04045334327965975 -69.73310630787161 -0.04155993945896626 -69.8154385066592
1376 -0.040412458777427676 -69.77351876664903 -0.039974752441048624 -69.85541325910026
1377 -0.04038509912788868 -69.81390386577692 -0.04087455607950687 -69.89628781517976
1378 -0.040345399081707 -69.85424926485862 -0.04029549397528172 -69.93658330915504
1379 -0.04032320398837328 -69.894572468847 -0.039318982511758804 -69.9759022916668
1380 -0.04037702642381191 -69.93494949527081 -0.04124849494546652 -70.01715078661226
1381 -0.040294122882187366 -69.975243618153 -0.03980860263109207 -70.05695938924336
1382 -0.040374187752604485 -70.0156178059056 -0.03928379006683826 -70.09624317931019
1383 -0.04038044288754463 -70.05599824879314 -0.0408156106248498 -70.13705878993504
1384 -0.04029646925628185 -70.09629471804942 -0.040375455282628536 -70.17743424521767
1385 -0.04043689630925655 -70.13673161435868 -0.042525706440210344 -70.21995995165788
1386 -0.0403971629217267 -70.1771287772804 -0.04277548603713512 -70.26273543769501
1387 -0.040228231064975264 -70.21735700834537 -0.040761693939566614 -70.30349713163459
1388 -0.0402320459485054 -70.25758905429387 -0.04060287661850452 -70.3441000082531
1389 -0.040302577801048754 -70.29789163209492 -0.03993339743465185 -70.38403340568775
1390 -0.04023925699293614 -70.33813088908785 -0.041362675838172436 -70.42539608152592
1391 -0.04021304063498974 -70.37834392972285 -0.04119924269616604 -70.46659532422208
1392 -0.04024699851870537 -70.41859092824156 -0.04061498213559389 -70.50721030635768
1393 -0.04022284261882305 -70.45881377086037 -0.03763992264866829 -70.54485022900634
1394 -0.04031448680907488 -70.49912825766945 -0.038275559432804585 -70.58312578843915
1395 -0.04040997084230184 -70.53953822851176 -0.04273937679827213 -70.62586516523741
1396 -0.040331649407744405 -70.5798698779195 -0.03922615721821785 -70.66509132245564
1397 -0.04034993387758732 -70.6202198117971 -0.03840120211243629 -70.70349252456808
1398 -0.040355898626148703 -70.66057571042325 -0.03933966755867004 -70.74283219212674
1399 -0.040457232668995854 -70.70103294309224 -0.03730269894003868 -70.78013489106678
1400 -0.0405597323551774 -70.74159267544742 -0.04319412428885698 -70.82332901535564
1401 -0.040427935495972636 -70.78202061094339 -0.03942564465105534 -70.8627546600067
1402 -0.04049437846988439 -70.82251498941328 -0.04325127229094505 -70.90600593229765
1403 -0.04039068967103958 -70.86290567908432 -0.04223777372390032 -70.94824370602154
1404 -0.04032073803246021 -70.90322641711678 -0.03763471487909555 -70.98587842090063
1405 -0.040418300218880175 -70.94364471733566 -0.039286455139517784 -71.02516487604015
1406 -0.04046255331486463 -70.98410727065053 -0.041489227861166 -71.06665410390131
1407 -0.040464277006685735 -71.02457154765722 -0.040374401956796646 -71.10702850585811
1408 -0.04047786388546228 -71.06504941154267 -0.04041007850319147 -71.1474385843613
1409 -0.04039321392774582 -71.10544262547042 -0.04094697460532189 -71.18838555896662
1410 -0.04042054079473019 -71.14586316626514 -0.03982886578887701 -71.22821442475549
1411 -0.040342628955841064 -71.18620579522099 -0.040593651309609416 -71.2688080760651
1412 -0.04038969669491053 -71.2265954919159 -0.04079062677919865 -71.3095987028443
1413 -0.040380683913826945 -71.26697617582973 -0.04203002508729696 -71.3516287279316
1414 -0.04034419860690832 -71.30732037443663 -0.04102992601692677 -71.39265865394853
1415 -0.04033693559467792 -71.34765731003131 -0.04093922879546881 -71.433597882744
1416 -0.04027481898665428 -71.38793212901797 -0.04039747659116984 -71.47399535933516
1417 -0.0402353597804904 -71.42816748879847 -0.03719923384487629 -71.51119459318004
1418 -0.04039070624858141 -71.46855819504705 -0.03947369903326035 -71.5506682922133
1419 -0.04049484226852655 -71.50905303731558 -0.04080138970166445 -71.59146968191497
1420 -0.04042812213301659 -71.5494811594486 -0.04088305365294218 -71.63235273556792
1421 -0.04036140851676464 -71.58984256796536 -0.03957637473940849 -71.67192911030733
1422 -0.04054667800664902 -71.63038924597201 -0.042966397292912004 -71.71489550760025
1423 -0.04033925384283066 -71.67072849981484 -0.03919355608522892 -71.75408906368547
1424 -0.04036606904119253 -71.71109456885604 -0.04054493252187967 -71.79463399620735
1425 -0.04046690370887518 -71.75156147256492 -0.03925512135028839 -71.83388911755765
1426 -0.04045601096004248 -71.79201748352496 -0.04159518051892519 -71.87548429807657
1427 -0.04028693623840809 -71.83230441976336 -0.03880677744746208 -71.91429107552403
1428 -0.0404046231880784 -71.87270904295144 -0.038354146666824816 -71.95264522219085
1429 -0.04051825050264597 -71.91322729345409 -0.0386266440153122 -71.99127186620616
1430 -0.04065062403678894 -71.95387791749087 -0.04318174757063389 -72.03445361377679
1431 -0.040481034107506274 -71.99435895159837 -0.04057879354804754 -72.07503240732484
1432 -0.040486089698970315 -72.03484504129734 -0.04035868030041456 -72.11539108762526
1433 -0.04041077047586441 -72.0752558117732 -0.041669285856187344 -72.15706037348144
1434 -0.040598280541598794 -72.1158540923148 -0.045077014714479446 -72.20213738819592
1435 -0.0402213117107749 -72.15607540402559 -0.03961352203041315 -72.24175091022633
1436 -0.04027662575244904 -72.19635202977804 -0.040448401123285294 -72.28219931134961
1437 -0.04029834289103747 -72.23665037266908 -0.04117609728127718 -72.3233754086309
1438 -0.040237024426460266 -72.27688739709554 -0.038188816793262956 -72.36156422542416
1439 -0.04044573847204447 -72.31733313556758 -0.03923511523753405 -72.40079934066169
1440 -0.04039511326700449 -72.35772824883459 -0.037815085239708425 -72.4386144259014
1441 -0.04046365544199944 -72.39819190427659 -0.04054689016193151 -72.47916131606334
1442 -0.04047562647610903 -72.4386675307527 -0.04069222714751959 -72.51985354321086
1443 -0.04043858852237463 -72.47910611927507 -0.041655614599585535 -72.56150915781045
1444 -0.04046586733311415 -72.51957198660818 -0.04330004192888737 -72.60480919973934
1445 -0.040172321163117884 -72.5597443077713 -0.040764810517430305 -72.64557401025677
1446 -0.040291861072182654 -72.60003616884347 -0.0406878599897027 -72.68626187024647
1447 -0.04032560475170612 -72.64036177359517 -0.03865764867514372 -72.72491951892161
1448 -0.040322184562683105 -72.68068395815786 -0.04002220053225756 -72.76494171945387
1449 -0.040309333242475986 -72.72099329140033 -0.039392150938510895 -72.80433387039238
1450 -0.040342028625309466 -72.76133532002564 -0.039690681546926496 -72.84402455193931
1451 -0.04041136670857668 -72.80174668673422 -0.03818249739706516 -72.88220704933637
1452 -0.040490724705159666 -72.84223741143938 -0.0409547358751297 -72.9231617852115
1453 -0.04038919452577829 -72.88262660596516 -0.04254651796072721 -72.96570830317224
1454 -0.04025915786623955 -72.9228857638314 -0.04321042578667402 -73.0089187289589
1455 -0.04020896051079035 -72.9630947243422 -0.03853034134954214 -73.04744907030845
1456 -0.04036773648113012 -73.00346246082333 -0.04182284418493509 -73.08927191449338
1457 -0.04030574820935726 -73.04376820903269 -0.039641922898590566 -73.12891383739198
1458 -0.04030095804482699 -73.08406916707752 -0.04078031908720732 -73.16969415647918
1459 -0.04027663003653288 -73.12434579711405 -0.04184649176895618 -73.21154064824813
1460 -0.04033171348273754 -73.16467751059679 -0.03989087343215943 -73.25143152168029
1461 -0.04059839304536581 -73.20527590364216 -0.04494286254048348 -73.29637438422077
1462 -0.04013057388365269 -73.24540647752582 -0.04049120508134365 -73.3368655893021
1463 -0.0401568228378892 -73.2855633003637 -0.03945726249366999 -73.37632285179578
1464 -0.04008841030299663 -73.3256517106667 -0.0398584334179759 -73.41618128521375
1465 -0.04014633577316999 -73.36579804643988 -0.04293318334966898 -73.45911446856343
1466 -0.040089020319283006 -73.40588706675916 -0.03906507715582848 -73.49817954571925
1467 -0.04009096808731556 -73.44597803484648 -0.04326747488230467 -73.54144702060155
1468 -0.03997694477438927 -73.48595497962087 -0.04075279906392097 -73.58219981966548
1469 -0.04007460325956345 -73.52602958288044 -0.039691947586834433 -73.62189176725231
1470 -0.04009650480002165 -73.56612608768046 -0.03675848413258791 -73.6586502513849
1471 -0.04016642551869154 -73.60629251319915 -0.039210640080273154 -73.69786089146517
1472 -0.040173447132110594 -73.64646596033126 -0.037540119513869284 -73.73540101097903
1473 -0.04033826775848866 -73.68680422808974 -0.03947812747210264 -73.77487913845114
1474 -0.04031146802008152 -73.72711569610982 -0.03992750383913517 -73.81480664229028
1475 -0.04034651778638363 -73.76746221389621 -0.0412033760920167 -73.85601001838229
1476 -0.04033938180655241 -73.80780159570276 -0.039772006683051586 -73.89578202506534
1477 -0.04032847657799721 -73.84813007228075 -0.03949059564620257 -73.93527262071154
1478 -0.04033361952751875 -73.88846369180827 -0.04150035139173269 -73.97677297210328
1479 -0.04033634755760431 -73.92880003936587 -0.039080281369388105 -74.01585325347267
1480 -0.04029960837215185 -73.96909964773802 -0.0419707503169775 -74.05782400378965
1481 -0.04023784194141626 -74.00933748967944 -0.03787299655377865 -74.09569700034342
1482 -0.04045267514884472 -74.04979016482828 -0.041356208920478824 -74.1370532092639
1483 -0.04047904219478369 -74.09026920702307 -0.040411756932735445 -74.17746496619664
1484 -0.04041321743279695 -74.13068242445587 -0.039318330399692056 -74.21678329659633
1485 -0.04044471904635429 -74.17112714350222 -0.03955355081707239 -74.25633684741341
1486 -0.04048907924443483 -74.21161622274666 -0.04231114983558655 -74.29864799724899
1487 -0.04037417657673359 -74.25199039932339 -0.03848937898874283 -74.33713737623773
1488 -0.04056179504841566 -74.29255219437181 -0.03980720452964306 -74.37694458076737
1489 -0.04045804738998413 -74.3330102417618 -0.04285133145749569 -74.41979591222487
1490 -0.04037608616054058 -74.37338632792233 -0.041634083352983 -74.46142999557786
1491 -0.04030705094337463 -74.4136933788657 -0.039648288115859034 -74.50107828369372
1492 -0.04038336742669344 -74.4540767462924 -0.04158345181494951 -74.54266173550866
1493 -0.04031277094036341 -74.49438951723276 -0.04070950895547867 -74.58337124446413
1494 -0.04038318358361721 -74.53477270081638 -0.03906554020941257 -74.62243678467354
1495 -0.04035541396588087 -74.57512811478226 -0.040633509121835235 -74.66307029379537
1496 -0.0404443072155118 -74.61557242199777 -0.03742774110287428 -74.70049803489825
1497 -0.04050121810287237 -74.65607364010064 -0.04070061091333628 -74.74119864581158
1498 -0.04051231872290373 -74.69658595882355 -0.0419941233471036 -74.78319276915869
1499 -0.04040204063057899 -74.73698799945413 -0.04070717711001635 -74.82389994626871
1500 -0.04037651214748621 -74.77736451160162 -0.04064137972891331 -74.86454132599762
1501 -0.04035619590431452 -74.81772070750593 -0.038760222308337686 -74.90330154830596
1502 -0.04029084946960211 -74.85801155697553 -0.04065336138010025 -74.94395490968606
1503 -0.04039873704314232 -74.89841029401867 -0.04283076301217079 -74.98678567269823
1504 -0.040309542790055275 -74.93871983680873 -0.04748443514108658 -75.03427010783932
1505 -0.040032311156392095 -74.97875214796512 -0.03595026955008507 -75.0702203773894
1506 -0.04023277219384909 -75.01898492015897 -0.041281779296696186 -75.1115021566861
1507 -0.040212685242295265 -75.05919760540127 -0.03860630504786968 -75.15010846173396
1508 -0.04042098093777895 -75.09961858633905 -0.03788220901042223 -75.18799067074438
1509 -0.0403584623709321 -75.13997704870998 -0.04013412985950708 -75.2281248006039
1510 -0.04031265489757061 -75.18028970360756 -0.03914659973233938 -75.26727140033623
1511 -0.0404070233926177 -75.22069672700017 -0.04288572147488594 -75.31015712181112
1512 -0.04034399725496769 -75.26104072425514 -0.04059304054826498 -75.35075016235938
1513 -0.040276052244007585 -75.30131677649915 -0.03988446108996868 -75.39063462344934
1514 -0.04023420084267855 -75.34155097734183 -0.03958200085908174 -75.43021662430843
1515 -0.04033811017870903 -75.38188908752053 -0.038353752717375754 -75.4685703770258
1516 -0.040424350462853906 -75.42231343798339 -0.03980746064335108 -75.50837783766914
1517 -0.04045480471104383 -75.46276824269444 -0.0372774064540863 -75.54565524412322
1518 -0.04051038287580013 -75.50327862557023 -0.043034407496452334 -75.58868965161967
1519 -0.0404724819585681 -75.5437511075288 -0.04087841343134642 -75.62956806505102
1520 -0.040403098054230216 -75.58415420558303 -0.03996964003890753 -75.66953770508992
1521 -0.04046856947243214 -75.62462277505547 -0.038352495059370995 -75.7078902001493
1522 -0.040507481805980204 -75.66513025686145 -0.041803070530295375 -75.74969327067959
1523 -0.040550929680466655 -75.70568118654191 -0.043047774210572244 -75.79274104489016
1524 -0.040436975099146365 -75.74611816164105 -0.040995053574442865 -75.83373609846461
1525 -0.04036428853869438 -75.78648245017975 -0.043393423222005366 -75.87712952168661
1526 -0.04033630099147558 -75.82681875117122 -0.04003212507814169 -75.91716164676475
1527 -0.04028374813497067 -75.86710249930618 -0.03975367583334446 -75.95691532259809
1528 -0.04035604186356068 -75.90745854116975 -0.03986647352576256 -75.99678179612386
1529 -0.04028643760830164 -75.94774497877805 -0.04202839806675911 -76.03881019419062
1530 -0.04036596268415451 -75.9881109414622 -0.04051993042230606 -76.07933012461292
1531 -0.040294074825942515 -76.02840501628813 -0.04118420854210854 -76.12051433315503
1532 -0.04028219096362591 -76.06868720725176 -0.03967679180204868 -76.16019112495708
1533 -0.04029166102409363 -76.10897886827586 -0.0410450454801321 -76.20123617043721
1534 -0.040260435454547404 -76.1492393037304 -0.03980529755353927 -76.24104146799075
1535 -0.04034713674336672 -76.18958644047376 -0.039290640875697135 -76.28033210886645
1536 -0.040287021175026895 -76.2298734616488 -0.042193444818258284 -76.3225255536847
1537 -0.04026064202189446 -76.27013410367069 -0.04251338187605143 -76.36503893556075
1538 -0.04030318539589643 -76.31043728906658 -0.03530306778848171 -76.40034200334922
1539 -0.0403539814054966 -76.35079127047209 -0.04352723192423582 -76.44386923527345
1540 -0.04020214714109897 -76.39099341761319 -0.040235113725066184 -76.48410434899851
1541 -0.04043225739151239 -76.4314256750047 -0.04459891151636839 -76.52870326051489
1542 -0.0401333587244153 -76.47155903372912 -0.03633157406002283 -76.56503483457492
1543 -0.040238390862941745 -76.51179742459206 -0.04199307132512331 -76.60702790590004
1544 -0.04020551890134812 -76.5520029434934 -0.04277817904949188 -76.64980608494953
1545 -0.04012150168418884 -76.59212444517759 -0.03938386552035809 -76.6891899504699
1546 -0.04022097978740931 -76.632345424965 -0.04339088834822178 -76.73258083881812
1547 -0.040084406919777396 -76.67242983188477 -0.03965638671070337 -76.77223722552883
1548 -0.040082399360835554 -76.71251223124561 -0.040063560381531714 -76.81230078591035
1549 -0.04009309802204371 -76.75260532926765 -0.041643254831433295 -76.85394404074178
1550 -0.04009444285184145 -76.79269977211949 -0.0405975379049778 -76.89454157864675
1551 -0.040004849806427954 -76.83270462192591 -0.04280475508421659 -76.93734633373097
1552 -0.03998655676841736 -76.87269117869432 -0.03700952474027872 -76.97435585847126
1553 -0.04011368732899427 -76.91280486602332 -0.04071934130042791 -77.01507519977169
1554 -0.04001418221741915 -76.95281904824074 -0.04050694853067398 -77.05558214830236
1555 -0.04003339763730764 -76.99285244587804 -0.04082218892872334 -77.09640433723109
1556 -0.03998780082911253 -77.03284024670715 -0.04029714446514845 -77.13670148169624
1557 -0.04003705345094204 -77.0728773001581 -0.03597077950835228 -77.17267226120458
1558 -0.040202971920371054 -77.11308027207846 -0.03968294523656368 -77.21235520644115
1559 -0.040193387493491176 -77.15327365957195 -0.04051090944558382 -77.25286611588673
1560 -0.04018278755247593 -77.19345644712443 -0.04270573612302542 -77.29557185200976
1561 -0.040091884322464466 -77.2335483314469 -0.04063869770616293 -77.33621054971591
1562 -0.040074733272194865 -77.27362306471909 -0.040750733390450475 -77.37696128310637
1563 -0.04006749913096428 -77.31369056385006 -0.04188857078552246 -77.41884985389189
1564 -0.04012677371501923 -77.35381733756508 -0.03815621361136436 -77.45700606750324
1565 -0.039897616021335125 -77.39371495358641 -0.03294092994183302 -77.48994699744507
1566 -0.04038614984601736 -77.43410110343243 -0.04142879042774439 -77.53137578787282
1567 -0.040431422367691996 -77.47453252580011 -0.03803039584308863 -77.56940618371591
1568 -0.040454930253326894 -77.51498745605345 -0.040262894332408906 -77.60966907804833
1569 -0.040411725826561454 -77.55539918188 -0.039465641044080256 -77.6491347190924
1570 -0.04051601514220238 -77.59591519702221 -0.04083005879074335 -77.68996477788315
1571 -0.040487338602542874 -77.63640253562475 -0.0417513083666563 -77.7317160862498
1572 -0.04043660070747137 -77.67683913633222 -0.04150709770619869 -77.773223183956
1573 -0.04039803072810173 -77.71723716706032 -0.04032462574541569 -77.81354780970142
1574 -0.040353872999548915 -77.75759104005986 -0.0394632900133729 -77.85301109971479
1575 -0.04041441939771175 -77.79800545945757 -0.04048092905431986 -77.89349202876912
1576 -0.04064707756042481 -77.83865253701799 -0.04263213519006968 -77.93612416395919
1577 -0.04026241023093462 -77.87891494724893 -0.04117602091282606 -77.97730018487202
1578 -0.04031479600816965 -77.9192297432571 -0.04114946257323027 -78.01844964744525
1579 -0.040239623934030536 -77.95946936719113 -0.040676388517022134 -78.05912603596228
1580 -0.040250429138541224 -77.99971979632967 -0.04028835594654083 -78.09941439190882
1581 -0.04023045245558023 -78.03995024878525 -0.04068942852318287 -78.140103820432
1582 -0.04020507223904133 -78.0801553210243 -0.04173690509051085 -78.18184072552252
1583 -0.040154647268354896 -78.12030996829264 -0.039731690846383574 -78.2215724163689
1584 -0.04024273902177811 -78.16055270731442 -0.0394054027274251 -78.26097781909633
1585 -0.04020859077572823 -78.20076129809016 -0.039857485145330426 -78.30083530424166
1586 -0.04018572065979242 -78.24094701874995 -0.037087570689618585 -78.33792287493128
1587 -0.04043424595147371 -78.28138126470142 -0.04175458550453186 -78.37967746043581
1588 -0.040305708348751065 -78.32168697305018 -0.03950537852942944 -78.41918283896524
1589 -0.0403375381603837 -78.36202451121056 -0.03918850738555193 -78.45837134635079
1590 -0.04041334390640259 -78.40243785511697 -0.040763818100094794 -78.49913516445088
1591 -0.04040222391486168 -78.44284007903184 -0.04073784649372101 -78.5398730109446
1592 -0.040513408929109575 -78.48335348796095 -0.03867922555655241 -78.57855223650115
1593 -0.04046549890190363 -78.52381898686286 -0.04141483567655087 -78.6199670721777
1594 -0.04048130605369806 -78.56430029291656 -0.04134077094495296 -78.66130784312266
1595 -0.04047872573137283 -78.60477901864793 -0.04464472997933626 -78.705952573102
1596 -0.04031002689152956 -78.64508904553946 -0.04101596195250749 -78.7469685350545
1597 -0.040288110822439195 -78.68537715636191 -0.041837359219789504 -78.78880589427429
1598 -0.040288161113858224 -78.72566531747577 -0.037953882664442065 -78.82675977693873
1599 -0.04029201157391071 -78.76595732904968 -0.03925480507314205 -78.86601458201187
1600 -0.040345721319317816 -78.806303050369 -0.03798822592943907 -78.90400280794131
1601 -0.040536473877727984 -78.84683952424672 -0.04106635190546513 -78.94506915984678
1602 -0.04043601900339126 -78.88727554325011 -0.03746190145611763 -78.9825310613029
1603 -0.040402652323246004 -78.92767819557336 -0.04132242314517498 -79.02385348444807
1604 -0.040623344294726846 -78.9683015398681 -0.04661472383886576 -79.07046820828694
1605 -0.04030156992375851 -79.00860310979185 -0.040500757098197934 -79.11096896538514
1606 -0.04031845796853304 -79.04892156776039 -0.041882230527698995 -79.15285119591285
1607 -0.04016629103571177 -79.0890878587961 -0.04031269643455744 -79.1931638923474
1608 -0.04014268796890974 -79.12923054676502 -0.039604537561535834 -79.23276842990893
1609 -0.04018472284078598 -79.1694152696058 -0.04114802144467831 -79.27391645135361
1610 -0.04018891714513302 -79.20960418675094 -0.04169984497129917 -79.31561629632492
1611 -0.040124057419598104 -79.24972824417054 -0.04120533764362335 -79.35682163396854
1612 -0.040064500831067565 -79.2897927450016 -0.040683173760771754 -79.3975048077293
1613 -0.040062072686851025 -79.32985481768846 -0.04035721551626921 -79.43786202324557
1614 -0.04008249323815107 -79.3699373109266 -0.042074736393988135 -79.47993675963956
1615 -0.040041742101311686 -79.40997905302791 -0.040097293071448804 -79.52003405271101
1616 -0.040042594820261 -79.45002164784817 -0.04051253832876682 -79.56054659103978
1617 -0.04000933393836022 -79.49003098178653 -0.040505759231746194 -79.60105235027153
1618 -0.03999649453908205 -79.53002747632561 -0.04049159195274114 -79.64154394222427
1619 -0.03999715428799391 -79.5700246306136 -0.03927663154900074 -79.68082057377327
1620 -0.0399974899366498 -79.61002212055025 -0.039639237336814404 -79.72045981111009
1621 -0.040010948292911054 -79.65003306884317 -0.03995235487818718 -79.76041216598827
1622 -0.04006272554397583 -79.69009579438715 -0.04036830123513937 -79.8007804672234
1623 -0.0400809183716774 -79.73017671275882 -0.04037784188985825 -79.84115830911327
1624 -0.040018928982317445 -79.77019564174114 -0.03980454243719578 -79.88096285155046
1625 -0.04002363346517086 -79.81021927520631 -0.03908542580902576 -79.92004827735948
1626 -0.04011031109839678 -79.85032958630471 -0.039662149362266065 -79.95971042672176
1627 -0.04037487525492907 -79.89070446155964 -0.04343265611678362 -80.00314308283853
1628 -0.03999927639961243 -79.93070373795925 -0.0396943062543869 -80.04283738909292
1629 -0.0400996096432209 -79.97080334760247 -0.0409075615927577 -80.08374495068568
1630 -0.040023555606603624 -80.01082690320908 -0.040193003974854945 -80.12393795466053
1631 -0.04026882499456406 -80.05109572820365 -0.04585848730057478 -80.16979644196111
1632 -0.03988991808146238 -80.0909856462851 -0.04173694308847189 -80.21153338504958
1633 -0.03987564779818058 -80.13086129408329 -0.039738664962351324 -80.25127205001193
1634 -0.039894253201782706 -80.17075554728507 -0.03983114250004292 -80.29110319251198
1635 -0.039867152273654935 -80.21062269955873 -0.03976406324654817 -80.33086725575853
1636 -0.0398813808336854 -80.25050408039242 -0.03981790542602539 -80.37068516118455
1637 -0.039959604106843474 -80.29046368449926 -0.04029941968619823 -80.41098458087075
1638 -0.039931705594062804 -80.33039539009332 -0.03588168527930975 -80.44686626615005
1639 -0.039996469393372536 -80.37039185948669 -0.042161642014980315 -80.48902790816503
1640 -0.040033441968262196 -80.41042530145495 -0.03987941946834326 -80.52890732763338
1641 -0.03997614216059446 -80.45040144361555 -0.04151683170348406 -80.57042415933687
1642 -0.03999770507216453 -80.49039914868771 -0.0410175496712327 -80.6114417090081
1643 -0.03996014632284641 -80.53035929501056 -0.038887818530201915 -80.6503295275383
1644 -0.04002499394118786 -80.57038428895174 -0.04242306742817163 -80.69275259496648
1645 -0.03999967742711306 -80.61038396637886 -0.0396086148917675 -80.73236120985824
1646 -0.040016598999500275 -80.65040056537836 -0.040075917914509776 -80.77243712777275
1647 -0.040059595927596094 -80.69046016130596 -0.04146188963204622 -80.8138990174048
1648 -0.04008299186825752 -80.73054315317422 -0.04168905131518841 -80.85558806871998
1649 -0.03995481077581644 -80.77049796395004 -0.04030336700379848 -80.89589143572378
1650 -0.039910131692886354 -80.81040809564293 -0.03841805215924978 -80.93430948788303
1651 -0.03994680680334568 -80.85035490244627 -0.03899293541908264 -80.97330242330212
1652 -0.04004672151058912 -80.89040162395686 -0.042304825782775876 -81.0156072490849
1653 -0.03995328843593597 -80.9303549123928 -0.03848550133407116 -81.05409275041896
1654 -0.040071151219308376 -80.97042606361211 -0.039197783917188644 -81.09329053433615
1655 -0.04019303359091282 -81.01061909720302 -0.045549100078642366 -81.1388396344148
1656 -0.03996328357607126 -81.05058238077909 -0.03603920377790928 -81.1748788381927
1657 -0.04003563690930605 -81.0906180176884 -0.040679237619042394 -81.21555807581174
1658 -0.04015943631529808 -81.13077745400369 -0.041262587159872056 -81.25682066297162
1659 -0.040056594647467136 -81.17083404865116 -0.04046174958348274 -81.2972824125551
1660 -0.0401397094130516 -81.21097375806421 -0.0404469819739461 -81.33772939452905
1661 -0.040134811960160735 -81.25110857002437 -0.038858674466609955 -81.37658806899566
1662 -0.039893070980906484 -81.29100164100528 -0.036659189499914646 -81.41324725849557
1663 -0.04022561497986317 -81.33122725598514 -0.039028006978332995 -81.4522752654739
1664 -0.04027184005826712 -81.37149909604341 -0.03878773283213377 -81.49106299830603
1665 -0.04034591801464558 -81.41184501405806 -0.04378368705511093 -81.53484668536115
1666 -0.04018946941941977 -81.45203448347748 -0.038155090622603895 -81.57300177598376
1667 -0.04025214109569788 -81.49228662457317 -0.039157472923398016 -81.61215924890715
1668 -0.04026687014847994 -81.53255349472165 -0.039884334430098534 -81.65204358333725
1669 -0.04044134803116321 -81.57299484275282 -0.04304110053926706 -81.69508468387652
1670 -0.04031260870397091 -81.61330745145679 -0.040387153066694735 -81.7354718369432
1671 -0.04036828707903624 -81.65367573853582 -0.03951710499823093 -81.77498894194143
1672 -0.04032293204218149 -81.69399867057801 -0.03679005019366741 -81.8117789921351
1673 -0.04048338271677494 -81.73448205329478 -0.0368614237755537 -81.84864041591065
1674 -0.040550343319773675 -81.77503239661456 -0.04066271632909775 -81.88930313223975
1675 -0.0405459875240922 -81.81557838413866 -0.04112749192863703 -81.93043062416838
1676 -0.04052351582795381 -81.85610189996662 -0.04046049751341343 -81.97089112168179
1677 -0.04049859754741192 -81.89660049751403 -0.04258254151791334 -82.0134736631997
1678 -0.04059476964175701 -81.93719526715579 -0.0417291633784771 -82.05520282657818
1679 -0.04039634540677071 -81.97759161256256 -0.04079965334385634 -82.09600247992203
1680 -0.04035586453974247 -82.01794747710231 -0.040640055947005746 -82.13664253586904
1681 -0.04034332670271397 -82.05829080380502 -0.039966088533401486 -82.17660862440245
1682 -0.04035594463348389 -82.09864674843851 -0.04091898519545793 -82.21752760959791
1683 -0.04036684837192297 -82.13901359681043 -0.040738368034362794 -82.25826597763228
1684 -0.04034620653837919 -82.1793598033488 -0.0406297443434596 -82.29889572197574
1685 -0.04033593218773603 -82.21969573553653 -0.04002822823822498 -82.33892395021397
1686 -0.040298459120094776 -82.25999419465663 -0.039607833698391916 -82.37853178391236
1687 -0.040364555828273294 -82.3003587504849 -0.04167445991188288 -82.42020624382425
1688 -0.04030150044709444 -82.340660250932 -0.04004738554358482 -82.46025362936784
1689 -0.04033110626041889 -82.38099135719243 -0.0413337491452694 -82.50158737851311
1690 -0.04029006324708462 -82.42128142043951 -0.0402256129309535 -82.54181299144406
1691 -0.040342827700078486 -82.46162424813959 -0.04074857011437416 -82.58256156155844
1692 -0.04029492847621441 -82.5019191766158 -0.04154055938124657 -82.62410212093968
1693 -0.040140775218606 -82.5420599518344 -0.04007637035101652 -82.6641784912907
1694 -0.04025618564337492 -82.58231613747778 -0.04101763945072889 -82.70519613074143
1695 -0.04021503906697035 -82.62253117654474 -0.0404118649661541 -82.74560799570759
1696 -0.040227069333195684 -82.66275824587794 -0.04038006532937288 -82.78598806103696
1697 -0.04020864963531494 -82.70296689551326 -0.03859114702790976 -82.82457920806488
1698 -0.04028596505522728 -82.74325286056849 -0.04049091245979071 -82.86507012052466
1699 -0.04041432291269302 -82.78366718348119 -0.044829859584569934 -82.90989998010923
1700 -0.040220271423459054 -82.82388745490465 -0.039523902162909505 -82.94942388227214
1701 -0.040251908078789714 -82.86413936298344 -0.04194761272519827 -82.99137149499734
1702 -0.04007984511554241 -82.90421920809898 -0.04342788979411125 -83.03479938479146
1703 -0.04003277402371168 -82.9442519821227 -0.03982012271881104 -83.07461950751026
1704 -0.040090471133589746 -82.98434245325629 -0.04051152300089598 -83.11513103051117
1705 -0.04007844254374504 -83.02442089580003 -0.04178806319832802 -83.15691909370949
1706 -0.039966142177581786 -83.06438703797761 -0.03815096244215965 -83.19507005615165
1707 -0.04005803354084492 -83.10444507151846 -0.03875219412147999 -83.23382225027314
1708 -0.0401434313505888 -83.14458850286904 -0.0382219297811389 -83.27204418005428
1709 -0.04019635859876871 -83.1847848614678 -0.04125475119799375 -83.31329893125228
1710 -0.04023582320660353 -83.2250206846744 -0.04047837257385254 -83.35377730382613
1711 -0.040194034576416016 -83.26521471925082 -0.039711993932723996 -83.39348929775886
1712 -0.040201546624302864 -83.30541626587512 -0.03992680255323648 -83.4334161003121
1713 -0.04017546735703945 -83.34559173323217 -0.0392147745937109 -83.47263087490582
1714 -0.04041762612760067 -83.38600935935978 -0.036282054893672464 -83.5089129297995
1715 -0.040426776930689814 -83.42643613629046 -0.04172010775655508 -83.55063303755605
1716 -0.04052484557032585 -83.4669609818608 -0.04089080858975649 -83.5915238461458
1717 -0.04042374063283205 -83.50738472249363 -0.0399772560223937 -83.6315011021682
1718 -0.04043369479477406 -83.5478184172884 -0.04084981754422188 -83.67235091971243
1719 -0.04042930826544762 -83.58824772555384 -0.04172198344022036 -83.71407290315265
1720 -0.040327038429677484 -83.62857476398352 -0.043712067604064944 -83.75778497075672
1721 -0.040192521177232265 -83.66876728516075 -0.04201539233326912 -83.79980036308999
1722 -0.04020075183361769 -83.70896803699438 -0.03872313164174557 -83.83852349473173
1723 -0.04026703741401434 -83.74923507440839 -0.041652227938175204 -83.8801757226699
1724 -0.040124602429568765 -83.78935967683796 -0.04247444979846478 -83.92265017246837
1725 -0.04008750542998314 -83.82944718226794 -0.04186200648546219 -83.96451217895383
1726 -0.039962769486010075 -83.86940995175395 -0.0398557597771287 -84.00436793873095
1727 -0.039977050945162775 -83.90938700269912 -0.04194139875471592 -84.04630933748567
1728 -0.0400022329762578 -83.94938923567538 -0.04307408910244703 -84.08938342658811
1729 -0.03991845734417439 -83.98930769301955 -0.039660049974918364 -84.12904347656303
1730 -0.039992425963282584 -84.02930011898283 -0.03774567060172558 -84.16678914716475
1731 -0.04004087634384632 -84.06934099532668 -0.041020953468978404 -84.20781010063372
1732 -0.040040173754096034 -84.10938116908078 -0.03650043308734894 -84.24431053372108
1733 -0.04014043565839529 -84.14952160473918 -0.04236996453255415 -84.28668049825363
1734 -0.0400825934484601 -84.18960419818764 -0.038993243128061295 -84.32567374138169
1735 -0.040551799908280374 -84.23015599809592 -0.043143732473254204 -84.36881747385495
1736 -0.040292397141456604 -84.27044839523738 -0.0435188964009285 -84.41233637025587
1737 -0.039844829589128494 -84.31029322482651 -0.040760137140750885 -84.45309650739662
1738 -0.0398234898224473 -84.35011671464896 -0.03904430754482746 -84.49214081494145
1739 -0.03985496927052736 -84.38997168391948 -0.04135019406676292 -84.53349100900822
1740 -0.039864960312843326 -84.42983664423232 -0.03968207724392414 -84.57317308625214
1741 -0.03986039329320192 -84.46969703752552 -0.040803887881338596 -84.61397697413348
1742 -0.03987889513373375 -84.50957593265926 -0.04103862326592207 -84.6550155973994
1743 -0.039878517389297485 -84.54945445004856 -0.043397622928023336 -84.69841322032742
1744 -0.03973801024258137 -84.58919246029114 -0.03866010569036007 -84.73707332601778
1745 -0.03980639800429344 -84.62899885829543 -0.04011933784931898 -84.7771926638671
1746 -0.039806833118200304 -84.66880569141364 -0.03848810605704785 -84.81568076992414
1747 -0.03985288329422474 -84.70865857470787 -0.03739217855036259 -84.8530729484745
1748 -0.04003070779144764 -84.74868928249931 -0.039611175283789636 -84.8926841237583
1749 -0.04007053133100271 -84.78875981383031 -0.04135421421378851 -84.93403833797208
1750 -0.039967041835188864 -84.8287268556655 -0.04014238379895687 -84.97418072177103
1751 -0.04001431856304407 -84.86874117422853 -0.040268915519118306 -85.01444963729016
1752 -0.03997607938945293 -84.90871725361798 -0.040586992725729944 -85.05503663001589
1753 -0.039990674890577796 -84.94870792850855 -0.039435145631432536 -85.09447177564732
1754 -0.039985730312764645 -84.98869365882132 -0.04173522647470236 -85.13620700212202
1755 -0.039937548153102395 -85.02863120697442 -0.037428082153201106 -85.17363508427522
1756 -0.04008075855672359 -85.06871196553115 -0.03842304386198521 -85.2120581281372
1757 -0.04016198366880417 -85.10887394919996 -0.039195701293647287 -85.25125382943085
1758 -0.04030560553073883 -85.1491795547307 -0.035878687724471094 -85.28713251715533
1759 -0.04036309607326984 -85.18954265080396 -0.04149738196283579 -85.32862989911817
1760 -0.04037617612630129 -85.22991882693026 -0.03724648207426071 -85.36587638119244
1761 -0.04041755255311728 -85.27033637948338 -0.04343530833721161 -85.40931168952964
1762 -0.04036135859787464 -85.31069773808126 -0.03993246722966433 -85.4492441567593
1763 -0.04056624136865139 -85.35126397944991 -0.037711361423134804 -85.48695551818244
1764 -0.040543452464044095 -85.39180743191396 -0.042678956501185895 -85.52963447468363
1765 -0.040434211306273934 -85.43224164322024 -0.04176116678863764 -85.57139564147226
1766 -0.040400026738643645 -85.47264166995888 -0.04042171128094196 -85.6118173527532
1767 -0.04040448293089867 -85.51304615288977 -0.040703211724758145 -85.65252056447797
1768 -0.04038509223610163 -85.55343124512588 -0.043733742646873 -85.69625430712485
1769 -0.040258366614580154 -85.59368961174046 -0.04134468678385019 -85.73759899390869
1770 -0.04023418389260769 -85.63392379563307 -0.040432402305305 -85.77803139621399
1771 -0.04026133343577385 -85.67418512906885 -0.037215792760252955 -85.81524718897424
1772 -0.0403082188218832 -85.71449334789072 -0.03913563694804907 -85.85438282592229
1773 -0.0402669545263052 -85.75476030241703 -0.03777598049491644 -85.8921588064172
1774 -0.040407337620854376 -85.79516764003787 -0.04031625837087631 -85.93247506478808
1775 -0.04044076353311539 -85.83560840357099 -0.039814720302820204 -85.9722897850909
1776 -0.040389073081314564 -85.8759974766523 -0.038858495838940146 -86.01114828092983
1777 -0.0404577812179923 -85.9164552578703 -0.04045254196971655 -86.05160082289954
1778 -0.04049518760293722 -85.95695044547324 -0.03983266744762659 -86.09143349034717
1779 -0.04046046398580074 -85.99741090945903 -0.037578731589019296 -86.1290122219362
1780 -0.04057578388601542 -86.03798669334505 -0.04126892518252134 -86.17028114711871
1781 -0.04052237067371607 -86.07850906401876 -0.037454222701489924 -86.2077353698202
1782 -0.04066323563456535 -86.11917229965333 -0.0404359670355916 -86.24817133685579
1783 -0.04066192917525768 -86.15983422882859 -0.04004295580089092 -86.28821429265668
1784 -0.04067670404911041 -86.20051093287769 -0.04180718921124935 -86.33002148186793
1785 -0.040628771856427194 -86.24113970473412 -0.04039050750434399 -86.37041198937227
1786 -0.04065011497586966 -86.28178981971 -0.041665415093302724 -86.41207740446558
1787 -0.04056674093008041 -86.32235656064007 -0.04090800452977419 -86.45298540899535
1788 -0.04057094249874353 -86.36292750313882 -0.040828924253582956 -86.49381433324893
1789 -0.04055583588778973 -86.40348333902661 -0.043338901549577716 -86.53715323479851
1790 -0.04052960556000471 -86.44401294458662 -0.037529253773391245 -86.5746824885719
1791 -0.04056034348905087 -86.48457328807567 -0.040793397836387156 -86.61547588640828
1792 -0.04050996284931898 -86.52508325092498 -0.041929006762802604 -86.65740489317108
1793 -0.04048944562673569 -86.56557269655171 -0.04301208630204201 -86.70041697947312
1794 -0.04034547973424196 -86.60591817628595 -0.03959977589547634 -86.7400167553686
1795 -0.04043686129152775 -86.64635503757748 -0.04148986339569092 -86.7815066187643
1796 -0.04034456517547369 -86.68669960275295 -0.041235108859837055 -86.82274172762413
1797 -0.04032806977629662 -86.72702767252925 -0.04224598463624716 -86.86498771226039
1798 -0.040242874436080454 -86.76727054696532 -0.03882014416158199 -86.90380785642196
1799 -0.04032686948776245 -86.80759741645308 -0.04192416351288557 -86.94573201993485
1800 -0.040352786891162395 -86.84795020334424 -0.04699717089533806 -86.99272919083019
1801 -0.0400942787528038 -86.88804448209704 -0.04022530149668455 -87.03295449232688
1802 -0.04005174785852432 -86.92809622995557 -0.04047365766018629 -87.07342814998707
1803 -0.040079104527831075 -86.9681753344834 -0.04001816157251596 -87.11344631155958
1804 -0.0400761853903532 -87.00825151987375 -0.04115174356848002 -87.15459805512806
1805 -0.03997384551912546 -87.04822536539288 -0.0409734271466732 -87.19557148227473
1806 -0.04001415949314833 -87.08823952488603 -0.04013983607292175 -87.23571131834765
1807 -0.04001624286174774 -87.12825576774779 -0.04065549857914448 -87.2763668169268
1808 -0.04000489935278893 -87.16826066710058 -0.04212722685188055 -87.31849404377867
1809 -0.03994040116667748 -87.20820106826726 -0.03942312579602003 -87.35791716957469
1810 -0.03993874434381724 -87.24813981261107 -0.04162248782813549 -87.39953965740283
1811 -0.03995525799691677 -87.288095070608 -0.03833590224385262 -87.43787555964668
1812 -0.04005487076938152 -87.32814994137738 -0.03954162411391735 -87.47741718376061
1813 -0.04009068720042706 -87.36824062857781 -0.045457173511385916 -87.52287435727199
1814 -0.03992966897785664 -87.40817029755567 -0.0397357489913702 -87.56261010626336
1815 -0.039927305467426774 -87.4480976030231 -0.03615076821297407 -87.59876087447634
1816 -0.0400843758136034 -87.4881819788367 -0.03906935080885887 -87.6378302252852
1817 -0.040153822116553786 -87.52833580095326 -0.039067755825817584 -87.67689798111101
1818 -0.04010324887931347 -87.56843904983258 -0.040734124928712846 -87.71763210603973
1819 -0.04026015717536211 -87.60869920700794 -0.043964961729943755 -87.76159706776967
1820 -0.03998188823461533 -87.64868109524257 -0.04022759534418583 -87.80182466311386
1821 -0.039997227303683755 -87.68867832254625 -0.0427986066788435 -87.8446232697927
1822 -0.039952951669692996 -87.72863127421594 -0.039986447989940645 -87.88460971778265
1823 -0.03991307504475117 -87.7685443492607 -0.04068352431058884 -87.92529324209325
1824 -0.03993123210966587 -87.80847558137036 -0.03819482773542404 -87.96348806982867
1825 -0.03999085035175085 -87.84846643172212 -0.04162693824619055 -88.00511500807487
1826 -0.040003168396651745 -87.88846960011877 -0.040151553601026534 -88.04526656167589
1827 -0.03996506873518228 -87.92843466885395 -0.04057332240045071 -88.08583988407634
1828 -0.040109184198081495 -87.96854385305204 -0.04300213176757097 -88.1288420158439
1829 -0.03992966022342444 -88.00847351327546 -0.039517414197325705 -88.16835943004122
1830 -0.039997624978423116 -88.04847113825389 -0.04002587329596281 -88.20838530333718
1831 -0.03994391243904829 -88.08841505069293 -0.03973930217325687 -88.24812460551044
1832 -0.03993514589965343 -88.12835019659258 -0.0385062200948596 -88.2866308256053
1833 -0.04002455808222294 -88.1683747546748 -0.040398810803890225 -88.3270296364092
1834 -0.039996910654008386 -88.20837166532881 -0.04080911260098219 -88.36783874901018
1835 -0.04002190120518208 -88.24839356653399 -0.039228830859065054 -88.40706757986923
1836 -0.04010295961052179 -88.28849652614451 -0.04036026354879141 -88.44742784341803
1837 -0.04001896623522043 -88.32851549237974 -0.03888200595974922 -88.48630984937778
1838 -0.04007779434323311 -88.36859328672297 -0.03968154676258564 -88.52599139614036
1839 -0.0401110727339983 -88.40870435945696 -0.040358826890587805 -88.56635022303094
1840 -0.04016445763409138 -88.44886881709105 -0.039171074703335765 -88.60552129773427
1841 -0.040137792751193044 -88.48900660984225 -0.03870874587446451 -88.64423004360873
1842 -0.040190523862838744 -88.52919713370508 -0.04082710687071085 -88.68505715047944
1843 -0.040158826112747195 -88.56935595981783 -0.04038887433707714 -88.72544602481652
1844 -0.04017664715647697 -88.6095326069743 -0.03730835486203432 -88.76275437967855
1845 -0.04029000382870436 -88.649822610803 -0.03949348405003548 -88.8022478637286
1846 -0.04041415117681026 -88.6902367619798 -0.04536672569811344 -88.84761458942671
1847 -0.04018598422408104 -88.73042274620389 -0.038727845065295696 -88.88634243449201
1848 -0.04023072849959135 -88.77065347470348 -0.04095555283129215 -88.9272979873233
1849 -0.040148073621094224 -88.81080154832458 -0.04197142012417317 -88.96926940744747
1850 -0.0400430578738451 -88.85084460619842 -0.04233546666800976 -89.01160487411548
1851 -0.040035234205424784 -88.89087984040384 -0.03964522089809179 -89.05125009501357
1852 -0.0400279613211751 -88.93090780172501 -0.03994897156953812 -89.09119906658312
1853 -0.04006915800273418 -88.97097695972775 -0.04007561486214399 -89.13127468144526
1854 -0.04010167643427849 -89.01107863616203 -0.04083462134003639 -89.1721093027853
1855 -0.04008775670081377 -89.05116639286284 -0.03844942301511765 -89.21055872580042
1856 -0.040203130804002285 -89.09136952366684 -0.040973230451345447 -89.25153195625177
1857 -0.04012058563530445 -89.13149010930215 -0.03986509684473276 -89.2913970530965
1858 -0.04018840212374926 -89.1716785114259 -0.04094827845692635 -89.33234533155343
1859 -0.040120171010494234 -89.2117986824364 -0.03908854145556688 -89.371433873009
1860 -0.04018386695533991 -89.25198254939174 -0.03742099218070507 -89.4088548651897
1861 -0.040321376919746396 -89.29230392631149 -0.04447834976017475 -89.45333321494986
1862 -0.04012291170656681 -89.33242683801805 -0.04203380439430475 -89.49536701934417
1863 -0.03995554856956005 -89.37238238658762 -0.04144522342830896 -89.53681224277248
1864 -0.039971747994422914 -89.41235413458205 -0.041720555536448954 -89.57853279830893
1865 -0.03992030099034309 -89.45227443557239 -0.039508651569485666 -89.61804144987842
1866 -0.03999832980334759 -89.49227276537574 -0.04010240212082863 -89.65814385199924
1867 -0.0399801516905427 -89.53225291706629 -0.039822441339492795 -89.69796629333874
1868 -0.040120757557451724 -89.57237367462373 -0.031890186853706835 -89.72985648019244
1869 -0.04041550736874342 -89.61278918199248 -0.04230882916599512 -89.77216530935843
1870 -0.04027362130582333 -89.65306280329831 -0.04051141403615475 -89.81267672339459
1871 -0.04025263302028179 -89.6933154363186 -0.037803244590759275 -89.85047996798535
1872 -0.04032908324152231 -89.73364451956012 -0.040519454143941404 -89.8909994221293
1873 -0.04031296465545893 -89.77395748421557 -0.04269478917121887 -89.93369421130052
1874 -0.040209435671567914 -89.81416691988714 -0.03960226345807314 -89.9732964747586
1875 -0.040264534577727315 -89.85443145446487 -0.04031178243458271 -90.01360825719318
1876 -0.04021606035530567 -89.89464751482018 -0.03961339928209782 -90.05322165647529
1877 -0.040272926539182664 -89.93492044135937 -0.04126298241317272 -90.09448463888846
1878 -0.04021944850683212 -89.9751398898662 -0.040376563742756846 -90.13486120263121
1879 -0.040211780741810796 -90.01535167060801 -0.0393335709348321 -90.17419477356604
1880 -0.04029570855200291 -90.05564737916002 -0.04109734017401934 -90.21529211374006
1881 -0.04022019524127245 -90.0958675744013 -0.04169222190976143 -90.25698433564982
1882 -0.040186726860702036 -90.13605430126199 -0.04056394435465336 -90.29754828000448
1883 -0.040307353064417836 -90.17636165432641 -0.04059376362711191 -90.33814204363159
1884 -0.04018770344555378 -90.21654935777197 -0.04282684754580259 -90.38096889117739
1885 -0.040183284878730775 -90.2567326426507 -0.0414396982640028 -90.42240858944139
1886 -0.040119791962206365 -90.29685243461292 -0.040655415318906304 -90.4630640047603
1887 -0.040053576417267325 -90.33690601103018 -0.03938796017318964 -90.50245196493348
1888 -0.04016469400376081 -90.37707070503394 -0.03954870570451021 -90.54200067063799
1889 -0.040173996798694135 -90.41724470183264 -0.03982935380190611 -90.5818300244399
1890 -0.0401958430185914 -90.45744054485124 -0.0378992585465312 -90.61972928298643
1891 -0.040275228768587114 -90.49771577361983 -0.0402028352022171 -90.65993211818865
1892 -0.040209871530532834 -90.53792564515037 -0.04062780048698187 -90.70055991867564
1893 -0.04027226772159338 -90.57819791287196 -0.04025926031172276 -90.74081917898737
1894 -0.040343417413532735 -90.6185413302855 -0.044757178798317906 -90.78557635778569
1895 -0.04019294753670692 -90.6587342778222 -0.039411168172955514 -90.82498752595865
1896 -0.04019938763231039 -90.69893366545452 -0.04062638953328133 -90.86561391549193
1897 -0.04014044832438231 -90.7390741137789 -0.04045573361217976 -90.90606964910411
1898 -0.04025525730103254 -90.77932937107992 -0.03524185456335545 -90.94131150366746
1899 -0.04038190748542547 -90.81971127856535 -0.04098475780338049 -90.98229626147085
1900 -0.040369087271392344 -90.86008036583674 -0.040010930597782136 -91.02230719206864
1901 -0.040307164378464225 -90.9003875302152 -0.03756155576556921 -91.0598687478342
1902 -0.04045110810548067 -90.94083863832068 -0.03981559667736292 -91.09968434451156
1903 -0.04045955576002598 -90.98129819408071 -0.04057198371738195 -91.14025632822894
1904 -0.04045264571905136 -91.02175083979976 -0.04059645142406225 -91.18085277965301
1905 -0.04046998769044876 -91.06222082749021 -0.04036723338067531 -91.22122001303369
1906 -0.0404628137126565 -91.10268364120286 -0.04036890733987093 -91.26158892037355
1907 -0.04048791415989399 -91.14317155536276 -0.04321223478764295 -91.3048011551612
1908 -0.0404189370572567 -91.18359049242001 -0.04063190687447786 -91.34543306203568
1909 -0.0403672007843852 -91.2239576932044 -0.040293524228036406 -91.38572658626371
1910 -0.04039633627980947 -91.26435402948421 -0.03919745907187462 -91.42492404533559
1911 -0.04052565358579159 -91.30487968307 -0.0388571685180068 -91.4637812138536
1912 -0.04042510185390711 -91.34530478492391 -0.04030443988740444 -91.504085653741
1913 -0.040558469481766224 -91.38586325440568 -0.042175177671015265 -91.54626083141201
1914 -0.040375362150371075 -91.42623861655605 -0.04152676872909069 -91.5877876001411
1915 -0.04035670105367899 -91.46659531760973 -0.039212219417095184 -91.6269998195582
1916 -0.0404642915353179 -91.50705960914505 -0.039479410462081435 -91.66647923002027
1917 -0.04043552465736866 -91.54749513380241 -0.04078660272061825 -91.70726583274089
1918 -0.04041996356099844 -91.5879150973634 -0.03799196798354387 -91.74525780072443
1919 -0.040536541305482385 -91.62845163866889 -0.041612363792955874 -91.78687016451738
1920 -0.040507736057043074 -91.66895937472593 -0.04040799643844366 -91.82727816095583
1921 -0.040477285906672475 -91.7094366606326 -0.04121877513825893 -91.86849693609409
1922 -0.0404386980459094 -91.74987535867851 -0.039552459679543975 -91.90804939577363
1923 -0.04049027655273676 -91.79036563523124 -0.04067093916237354 -91.948720334936
1924 -0.04038772452622652 -91.83075335975747 -0.04232548549771309 -91.99104582043371
1925 -0.04034431166946888 -91.87109767142694 -0.040537966229021546 -92.03158378666274
1926 -0.04043145328760147 -91.91152912471453 -0.04238466285169125 -92.07396844951442
1927 -0.04043111559003591 -91.95196024030457 -0.03778922166675329 -92.11175767118118
1928 -0.04045434277504682 -91.99241458307962 -0.04178950972855091 -92.15354718090973
1929 -0.04039946720004082 -92.03281405027967 -0.04021966904401779 -92.19376684995375
1930 -0.04041981678456068 -92.07323386706423 -0.04220412205904722 -92.2359709720128
1931 -0.040450260229408744 -92.11368412729364 -0.03879153821617365 -92.27476251022897
1932 -0.04038713835179806 -92.15407126564544 -0.040447799116373064 -92.31521030934535
1933 -0.040342436917126176 -92.19441370256257 -0.04041065201163292 -92.35562096135698
1934 -0.040415995195508 -92.23482969775807 -0.041522434912621975 -92.3971433962696
1935 -0.040337595529854296 -92.27516729328792 -0.041365061141550544 -92.43850845741115
1936 -0.04027048144489527 -92.31543777473281 -0.03968933392316103 -92.47819779133431
1937 -0.04039263129234314 -92.35583040602516 -0.04476632382720709 -92.52296411516151
1938 -0.040176797099411486 -92.39600720312457 -0.04123281221836805 -92.56419692737988
1939 -0.04018149524927139 -92.43618869837384 -0.03731572385877371 -92.60151265123865
1940 -0.04020892065018415 -92.47639761902403 -0.041468487866222856 -92.64298113910488
1941 -0.040221096202731135 -92.51661871522676 -0.0398181090131402 -92.68279924811802
1942 -0.04021426998078823 -92.55683298520755 -0.04088891055434942 -92.72368815867236
1943 -0.04019268825650215 -92.59702567346405 -0.03930914644151926 -92.76299730511388
1944 -0.04027654249221087 -92.63730221595625 -0.03873274084180593 -92.8017300459557
1945 -0.04027926120907068 -92.67758147716532 -0.0414512500166893 -92.84318129597239
1946 -0.0403066847473383 -92.71788816191265 -0.03955335542559624 -92.88273465139798
1947 -0.04030923042446375 -92.75819739233712 -0.04057392328977585 -92.92330857468775
1948 -0.04034128244966269 -92.79853867478678 -0.04176333360373974 -92.96507190829149
1949 -0.04016777016222477 -92.83870644494901 -0.04391878321766853 -93.00899069150915
1950 -0.04013916179537773 -92.87884560674439 -0.04093218967318535 -93.04992288118234
1951 -0.04010567236691713 -92.91895127911131 -0.03886943981051445 -93.08879232099285
1952 -0.04022616744041443 -92.95917744655172 -0.039110306464135644 -93.12790262745699
1953 -0.040232143364846706 -92.99940958991657 -0.04052033480256796 -93.16842296225956
1954 -0.040190047957003115 -93.03959963787356 -0.0388109752908349 -93.20723393755038
1955 -0.0402590973302722 -93.07985873520384 -0.03921311590820551 -93.2464470534586
1956 -0.04028857052326203 -93.1201473057271 -0.03915649633854627 -93.28560354979714
1957 -0.040337125211954115 -93.16048443093905 -0.04053218849003315 -93.32613573828718
1958 -0.04036254771053791 -93.2008469786496 -0.03791524153202772 -93.36405097981921
1959 -0.04037281721830368 -93.24121979586789 -0.039010586217045784 -93.40306156603626
1960 -0.04063346292823553 -93.28185325879613 -0.04113733526319265 -93.44419890129944
1961 -0.04040134735405445 -93.32225460615018 -0.04189200792461634 -93.48609090922406
1962 -0.0403979329392314 -93.36265253908941 -0.040033547393977645 -93.52612445661804
1963 -0.04037624020129442 -93.40302877929071 -0.0385716313496232 -93.56469608796766
1964 -0.04072719886898994 -93.4437559781597 -0.035370183922350404 -93.60006627189001
1965 -0.040626227669417855 -93.48438220582912 -0.041698207706213 -93.64176447959623
1966 -0.040573406219482425 -93.5249556120486 -0.04069001022726297 -93.6824544898235
1967 -0.04060056991875172 -93.56555618196735 -0.03827936910092831 -93.72073385892443
1968 -0.04071796964854002 -93.60627415161589 -0.04263284392654896 -93.76336670285099
1969 -0.04060042779892683 -93.64687457941481 -0.04009769856929779 -93.80346440142029
1970 -0.040614869073033334 -93.68748944848785 -0.04133697934448719 -93.84480138076478
1971 -0.04053180478513241 -93.72802125327298 -0.03951907344162464 -93.8843204542064
1972 -0.040700409561395645 -93.76872166283438 -0.04182866513729096 -93.92614911934369
1973 -0.04056551158428192 -93.80928717441866 -0.042093103565275666 -93.96824222290897
1974 -0.04047505185008049 -93.84976222626874 -0.03954607956111431 -94.00778830247009
1975 -0.04045273046940565 -93.89021495673815 -0.03935765139758587 -94.04714595386767
1976 -0.040564371086657044 -93.93077932782481 -0.03782270196825266 -94.08496865583592
1977 -0.040564145892858505 -93.97134347371767 -0.040176419727504256 -94.12514507556342
1978 -0.04067059624940157 -94.01201406996707 -0.04181720782071352 -94.16696228338414
1979 -0.04055786672979593 -94.05257193669686 -0.045850489661097525 -94.21281277304523
1980 -0.040464633330702784 -94.09303657002756 -0.042228526808321475 -94.25504129985354
1981 -0.040368231013417244 -94.13340480104098 -0.039726673252880575 -94.29476797310643
1982 -0.0403488852083683 -94.17375368624936 -0.04027706403285265 -94.33504503713928
1983 -0.04042093511670828 -94.21417462136607 -0.04024043437093496 -94.37528547151021
1984 -0.04038298223167658 -94.25455760359775 -0.038683668710291386 -94.4139691402205
1985 -0.04041332136839628 -94.29497092496614 -0.03968776948750019 -94.453656909708
1986 -0.040436535701155664 -94.3354074606673 -0.04128694571554661 -94.49494385542354
1987 -0.0404163371771574 -94.37582379784446 -0.041621696390211585 -94.53656555181375
1988 -0.040402001701295376 -94.41622579954576 -0.04128972105681896 -94.57785527287056
1989 -0.040347205102443696 -94.4565730046482 -0.03994461242109537 -94.61779988529166
1990 -0.0404044397175312 -94.49697744436574 -0.03869601525366306 -94.65649590054532
1991 -0.04032170232385397 -94.53729914668959 -0.0395669911056757 -94.696062891651
1992 -0.040459752269089225 -94.57775889895868 -0.039245642721652985 -94.73530853437265
1993 -0.04046293552964926 -94.61822183448832 -0.04020111877471209 -94.77550965314737
1994 -0.04055374953895807 -94.65877558402728 -0.045515699125826356 -94.8210253522732
1995 -0.040304910577833655 -94.69908049460511 -0.04359033033251762 -94.86461568260572
1996 -0.040152815915644166 -94.73923331052076 -0.042230188846588135 -94.9068458714523
1997 -0.040119300596416 -94.77935261111718 -0.041006147116422656 -94.94785201856872
1998 -0.04009659849107265 -94.81944920960825 -0.03899462409317493 -94.9868466426619
1999 -0.04019051436334849 -94.8596397239716 -0.04069590792059898 -95.0275425505825
2000 -0.04022737555205822 -94.89986709952366 -0.03972066305577755 -95.06726321363827
