# Supplementary material for: Learning nonequilibrium statistical mechanics and dynamical phase transitions
Source: Nat Commun. 2024 Feb 6;15:1117. doi: 10.1038/s41467-024-45172-8 (PMC10847122; doi:10.1038/s41467-024-45172-8)
Supplement: Supplementary file 4 — Supplementary Data 1 [file 41467_2024_45172_MOESM4_ESM.zip › DPT-main/PlotTemplate/plot_KL_divergence/out/finite_time/SE/L5_D2W32K5_E100BS1k/logs-0.40/log.txt]

1 -0.18925385549664497 -0.18925385549664497 -0.18926744684576988 -0.18926744684576988
2 -0.18756675273180007 -0.37682060822844504 -0.18756953105330468 -0.37683697789907455
3 -0.1859631806612015 -0.5627837888896465 -0.18595636859536172 -0.5627933464944362
4 -0.18440654277801513 -0.7471903316676617 -0.18440733179450036 -0.7472006782889367
5 -0.18292447328567504 -0.9301148049533368 -0.18293579220771788 -0.9301364704966546
6 -0.18149370327591896 -1.1116085082292557 -0.18152259066700935 -1.1116590611636639
7 -0.18009880185127258 -1.2917073100805283 -0.18012958765029907 -1.291788648813963
8 -0.17872349843382834 -1.4704308085143567 -0.17871374189853667 -1.4705023907124997
9 -0.17742944732308388 -1.6478602558374407 -0.1774453714489937 -1.6479477621614933
10 -0.17616654112935065 -1.8240267969667914 -0.17612752094864845 -1.8240752831101417
11 -0.17493657171726226 -1.9989633686840536 -0.1748675137758255 -1.9989427968859672
12 -0.1737201951444149 -2.1726835638284685 -0.1737342394888401 -2.1726770363748074
13 -0.17254468351602553 -2.345228247344494 -0.17259657979011536 -2.345273616164923
14 -0.17140088006854057 -2.5166291274130344 -0.17148883193731307 -2.5167624481022357
15 -0.17024628147482873 -2.6868754088878632 -0.17028713747859 -2.6870495855808256
16 -0.16913716420531272 -2.856012573093176 -0.16902850270271302 -2.856078088283539
17 -0.1680705614387989 -3.0240831345319745 -0.1680771917104721 -3.024155279994011
18 -0.16700491309165955 -3.191088047623634 -0.16696570664644242 -3.1911209866404535
19 -0.1659631237387657 -3.3570511713623996 -0.16609697565436363 -3.357217962294817
20 -0.16490498632192613 -3.521956157684326 -0.16481678634881974 -3.522034748643637
21 -0.16387682259082795 -3.685832980275154 -0.1640286698937416 -3.6860634185373784
22 -0.162893358618021 -3.848726338893175 -0.16280097290873527 -3.8488643914461136
23 -0.16189810559153556 -4.01062444448471 -0.16181515976786615 -4.01067955121398
24 -0.1609365724027157 -4.171561016887426 -0.16103771701455116 -4.171717268228531
25 -0.1599316865205765 -4.331492703408003 -0.15990681052207947 -4.33162407875061
26 -0.15901736319065093 -4.490510066598654 -0.158859883248806 -4.490483961999416
27 -0.15804584324359894 -4.648555909842253 -0.15818096697330475 -4.648664928972721
28 -0.15711238980293274 -4.805668299645186 -0.15719233006238936 -4.80585725903511
29 -0.1562168650329113 -4.9618851646780975 -0.155994438380003 -4.9618516974151134
30 -0.15528692230582236 -5.11717208698392 -0.15510924980044366 -5.116960947215557
31 -0.15438110008835793 -5.271553187072278 -0.15450679138302803 -5.271467738598585
32 -0.15346120148897172 -5.425014388561249 -0.15338208451867102 -5.424849823117256
33 -0.15257863998413085 -5.57759302854538 -0.15274599939584732 -5.5775958225131035
34 -0.15170033648610115 -5.729293365031481 -0.15132028087973595 -5.728916103392839
35 -0.15079708471894265 -5.880090449750424 -0.1503050982952118 -5.8792212016880505
36 -0.14995426461100578 -6.03004471436143 -0.15008866861462594 -6.029309870302677
37 -0.1490541085600853 -6.179098822921515 -0.1490701876580715 -6.178380057960748
38 -0.14819175973534585 -6.32729058265686 -0.14801914989948273 -6.326399207860231
39 -0.14734706953167914 -6.474637652188539 -0.1472645528614521 -6.473663760721683
40 -0.14647513702511789 -6.621112789213657 -0.14682576581835746 -6.620489526540041
41 -0.14561245813965798 -6.766725247353315 -0.14604659825563432 -6.7665361247956755
42 -0.14475121051073075 -6.911476457864046 -0.14451994225382805 -6.911056067049503
43 -0.14390326291322708 -7.055379720777273 -0.14334233179688455 -7.054398398846388
44 -0.14305733516812325 -7.198437055945396 -0.14291103705763816 -7.197309435904026
45 -0.14222764745354652 -7.340664703398943 -0.14223140105605125 -7.339540836960078
46 -0.14135748744010926 -7.482022190839052 -0.1420087330043316 -7.481549569964409
47 -0.14051604270935059 -7.622538233548402 -0.1406951867043972 -7.622244756668806
48 -0.13966169580817223 -7.762199929356575 -0.1402623862028122 -7.762507142871618
49 -0.1387924037873745 -7.900992333143949 -0.13841314986348152 -7.900920292735099
50 -0.1379513993859291 -8.038943732529878 -0.13764049112796783 -8.038560783863067
51 -0.13715518787503242 -8.176098920404911 -0.13715917915105819 -8.175719963014126
52 -0.13627569675445556 -8.312374617159367 -0.13681629225611686 -8.312536255270244
53 -0.13543591648340225 -8.44781053364277 -0.1354597181081772 -8.44799597337842
54 -0.1345800831913948 -8.582390616834164 -0.13471568524837493 -8.582711658626796
55 -0.13373188823461532 -8.71612250506878 -0.13322741836309432 -8.71593907698989
56 -0.1329267904162407 -8.84904929548502 -0.1332110695540905 -8.84915014654398
57 -0.1320580556988716 -8.981107351183892 -0.13139988109469414 -8.980550027638674
58 -0.13126907646656036 -9.112376427650453 -0.13075484037399293 -9.111304868012667
59 -0.13042788803577424 -9.242804315686227 -0.13191345930099488 -9.243218327313661
60 -0.1295995146036148 -9.372403830289842 -0.12906567826867105 -9.372284005582332
61 -0.12872571647167205 -9.501129546761515 -0.12947559580206872 -9.5017596013844
62 -0.12792007625102997 -9.629049623012545 -0.12846408486366273 -9.630223686248062
63 -0.12707609534263611 -9.75612571835518 -0.126448842138052 -9.756672528386114
64 -0.12624431550502777 -9.882370033860209 -0.12570865601301193 -9.882381184399126
65 -0.12539974004030227 -10.007769773900511 -0.12571530863642694 -10.008096493035552
66 -0.12459529004991055 -10.132365063950422 -0.1251171562820673 -10.13321364931762
67 -0.12375485561788083 -10.256119919568302 -0.1237362153828144 -10.256949864700434
68 -0.12289922535419465 -10.379019144922497 -0.12193302847445012 -10.378882893174884
69 -0.12208673767745495 -10.501105882599951 -0.12133048102259636 -10.50021337419748
70 -0.12126606069505215 -10.622371943295004 -0.1225196048617363 -10.622732979059217
71 -0.12041357532143593 -10.74278551861644 -0.12015698775649071 -10.742889966815708
72 -0.11955715790390968 -10.862342676520349 -0.11866230368614197 -10.86155227050185
73 -0.11873621977865696 -10.981078896299007 -0.12025956958532333 -10.981811840087174
74 -0.11787159964442254 -11.098950495943429 -0.11667965240776539 -11.098491492494938
75 -0.11705625168979168 -11.216006747633221 -0.11888374723494052 -11.21737523972988
76 -0.11619525738060474 -11.332202005013826 -0.11650019288063049 -11.33387543261051
77 -0.11537241823971271 -11.447574423253538 -0.11564530953764915 -11.44952074214816
78 -0.11455434150993823 -11.562128764763477 -0.11359059289097787 -11.563111335039137
79 -0.11375235356390476 -11.675881118327382 -0.1152628481388092 -11.678374183177946
80 -0.11287878602743148 -11.788759904354814 -0.11436097472906112 -11.792735157907007
81 -0.11203866079449654 -11.90079856514931 -0.11207070983946324 -11.90480586774647
82 -0.11122736409306526 -12.012025929242375 -0.10974459052085876 -12.014550458267328
83 -0.1104128073900938 -12.12243873663247 -0.11126060038805008 -12.125811058655378
84 -0.1095400683581829 -12.231978804990652 -0.10925886519253254 -12.235069923847911
85 -0.10874512381851673 -12.340723928809169 -0.10914979465305805 -12.34421971850097
86 -0.10791225060820579 -12.448636179417374 -0.10946584716439248 -12.453685565665362
87 -0.10707206502556801 -12.555708244442942 -0.1053470928221941 -12.559032658487556
88 -0.10627793371677399 -12.661986178159715 -0.10700444355607033 -12.666037102043626
89 -0.10547694638371467 -12.76746312454343 -0.10528474152088166 -12.771321843564508
90 -0.10464782826602459 -12.872110952809454 -0.10452343076467514 -12.875845274329183
91 -0.10383852422237397 -12.975949477031827 -0.10251865759491921 -12.978363931924102
92 -0.1030613224953413 -13.079010799527168 -0.10198205560445786 -13.08034598752856
93 -0.10230361446738243 -13.181314413994551 -0.10117857940495015 -13.18152456693351
94 -0.10155252888798713 -13.282866942882539 -0.1020260889083147 -13.283550655841823
95 -0.10077489167451859 -13.383641834557057 -0.10000949874520301 -13.383560154587027
96 -0.09993125759065151 -13.483573092147708 -0.09837153553962708 -13.481931690126654
97 -0.09919932335615159 -13.58277241550386 -0.09905811809003354 -13.580989808216687
98 -0.098390768840909 -13.681163184344769 -0.0994669359177351 -13.680456744134423
99 -0.09762881435453892 -13.778791998699308 -0.09812783934175968 -13.778584583476183
100 -0.09680781997740269 -13.875599818676712 -0.09563533924520015 -13.874219922721384
101 -0.09610992483794689 -13.971709743514658 -0.09873287715017795 -13.972952799871562
102 -0.09530089013278484 -14.067010633647444 -0.09527606815099716 -14.06822886802256
103 -0.0945532526820898 -14.161563886329533 -0.09362348392605782 -14.161852351948617
104 -0.09379133656620979 -14.255355222895743 -0.09233006648719311 -14.25418241843581
105 -0.09308683015406131 -14.348442053049803 -0.09609351828694343 -14.350275936722754
106 -0.09227148853242398 -14.440713541582227 -0.09295867718756198 -14.443234613910317
107 -0.09151468798518181 -14.532228229567409 -0.09069352373480796 -14.533928137645125
108 -0.09082800671458244 -14.623056236281991 -0.09077074155211448 -14.62469887919724
109 -0.09009958133101463 -14.713155817613005 -0.0885705966502428 -14.713269475847483
110 -0.08943432942032814 -14.802590147033333 -0.08875690437853337 -14.802026380226016
111 -0.08870834633708 -14.891298493370414 -0.08932400159537793 -14.891350381821393
112 -0.08801493160426617 -14.97931342497468 -0.08721635527908803 -14.978566737100481
113 -0.08728679306805134 -15.066600218042732 -0.08648676685988903 -15.06505350396037
114 -0.08660651631653309 -15.153206734359264 -0.08733989223837853 -15.152393396198748
115 -0.08592794425785541 -15.23913467861712 -0.08368083052337169 -15.23607422672212
116 -0.08525198027491569 -15.324386658892035 -0.08441368602216244 -15.320487912744284
117 -0.08458745554089546 -15.40897411443293 -0.08323397301137447 -15.403721885755658
118 -0.08394678980112076 -15.492920904234051 -0.08193418718874454 -15.485656072944403
119 -0.08331235125660896 -15.57623325549066 -0.08445844240486622 -15.57011451534927
120 -0.08267968371510506 -15.658912939205765 -0.08122549653053283 -15.651340011879801
121 -0.08203110173344612 -15.74094404093921 -0.08172823712229729 -15.733068249002098
122 -0.08143188767135143 -15.822375928610562 -0.08172224313020707 -15.814790492132305
123 -0.08079152889549732 -15.90316745750606 -0.07851153649389744 -15.893302028626202
124 -0.08018174394965172 -15.983349201455711 -0.0813961036503315 -15.974698132276533
125 -0.07962848581373691 -16.06297768726945 -0.07774215117096901 -16.052440283447503
126 -0.0790072463452816 -16.14198493361473 -0.07740948311984538 -16.129849766567347
127 -0.07843563109636306 -16.22042056471109 -0.07751630209386348 -16.20736606866121
128 -0.07791912741959095 -16.298339692130682 -0.07886395305395126 -16.28623002171516
129 -0.07732956744730472 -16.375669259577986 -0.08011865764856338 -16.36634867936372
130 -0.07669625654816628 -16.452365516126154 -0.07291240580379962 -16.43926108516752
131 -0.0761824507266283 -16.52854796685278 -0.07418847791850566 -16.513449563086024
132 -0.0756527066230774 -16.60420067347586 -0.07719815820455551 -16.59064772129058
133 -0.07503229193389416 -16.679232965409753 -0.07324481457471847 -16.663892535865298
134 -0.07452759556472302 -16.753760560974477 -0.07757134325802326 -16.74146387912332
135 -0.0739559642970562 -16.827716525271533 -0.07739766277372837 -16.818861541897046
136 -0.07337384708225728 -16.901090372353792 -0.07239969708025455 -16.8912612389773
137 -0.07287686541676522 -16.97396723777056 -0.07476941421627999 -16.96603065319358
138 -0.07229666598141193 -17.04626390375197 -0.07027199268341064 -17.03630264587699
139 -0.07181601598858833 -17.11807991974056 -0.07384337782859803 -17.11014602370559
140 -0.0713268417865038 -17.189406761527064 -0.07323272489011287 -17.1833787485957
141 -0.07081044726073742 -17.2602172087878 -0.06959571540355683 -17.25297446399926
142 -0.07033133469521999 -17.33054854348302 -0.07002892717719078 -17.32300339117645
143 -0.06983674764633178 -17.40038529112935 -0.06937700994312763 -17.392380401119578
144 -0.06942489258944988 -17.4698101837188 -0.06501392647624016 -17.457394327595818
145 -0.06905670799314975 -17.538866891711947 -0.06629900112748147 -17.5236933287233
146 -0.0686841644346714 -17.60755105614662 -0.06364009864628314 -17.587333427369582
147 -0.06830868162214757 -17.675859737768768 -0.07241420932114125 -17.659747636690724
148 -0.06778801456093789 -17.743647752329707 -0.06727807223796844 -17.727025708928693
149 -0.06737073548138142 -17.81101848781109 -0.06607631407678127 -17.793102023005474
150 -0.06698686145246029 -17.87800534926355 -0.06823111958801746 -17.86133314259349
151 -0.06652611121535301 -17.944531460478903 -0.06520662270486355 -17.926539765298354
152 -0.06609750576317311 -18.010628966242077 -0.0639634110033512 -17.990503176301704
153 -0.0657444417476654 -18.076373407989742 -0.06715223044157029 -18.057655406743276
154 -0.06537818126380443 -18.141751589253545 -0.06420792937278748 -18.121863336116064
155 -0.06489995233714581 -18.20665154159069 -0.06649149432778359 -18.18835483044385
156 -0.06459428369998932 -18.27124582529068 -0.06491536162793636 -18.253270192071785
157 -0.06418635211884975 -18.33543217740953 -0.06243372280150652 -18.315703914873293
158 -0.06383417546749115 -18.39926635287702 -0.0627884365618229 -18.378492351435117
159 -0.06358150877058506 -18.462847861647607 -0.06446928679943084 -18.442961638234546
160 -0.06321683265268803 -18.526064694300295 -0.06078836228698492 -18.50375000052153
161 -0.06285876370966434 -18.58892345800996 -0.06186699885874987 -18.565616999380282
162 -0.06252713091671466 -18.65145058892667 -0.06319633610546589 -18.62881333548575
163 -0.062156646698713305 -18.713607235625386 -0.06201704610139132 -18.69083038158714
164 -0.06187687311321497 -18.7754841087386 -0.06333298347890377 -18.754163365066045
165 -0.06151331197470426 -18.836997420713303 -0.062312777154147625 -18.816476142220193
166 -0.061131541058421134 -18.898128961771725 -0.06105934139341116 -18.877535483613602
167 -0.06092006992548704 -18.959049031697212 -0.06219866387546062 -18.939734147489062
168 -0.060467075742781165 -19.019516107439994 -0.06433806046843529 -19.0040722079575
169 -0.06011238340288401 -19.07962849084288 -0.060214901342988014 -19.064287109300487
170 -0.05987374372780323 -19.13950223457068 -0.06417704299092293 -19.12846415229141
171 -0.0595115877687931 -19.199013822339474 -0.06103985756635666 -19.189504009857767
172 -0.059209635853767394 -19.258223458193243 -0.060386791825294495 -19.249890801683062
173 -0.0588456941768527 -19.317069152370095 -0.06080702375620604 -19.310697825439266
174 -0.0585702445358038 -19.3756393969059 -0.05070674773305654 -19.361404573172322
175 -0.05839325152337551 -19.434032648429277 -0.0575219489634037 -19.418926522135727
176 -0.058103890903294084 -19.49213653933257 -0.05711733363568783 -19.476043855771415
177 -0.05795675311237573 -19.550093292444945 -0.05877322815358639 -19.534817083925002
178 -0.057660081796348094 -19.607753374241295 -0.05731168072670698 -19.592128764651708
179 -0.05745836365967989 -19.665211737900975 -0.0539728794246912 -19.6461016440764
180 -0.05720864534378052 -19.722420383244756 -0.06016449052840471 -19.706266134604803
181 -0.05689112059772015 -19.779311503842475 -0.05740454215556383 -19.763670676760366
182 -0.056691193208098414 -19.836002697050574 -0.05439470335841179 -19.818065380118778
183 -0.05645883250981569 -19.89246152956039 -0.06025238297879696 -19.878317763097574
184 -0.05616293586790562 -19.948624465428296 -0.055579181760549545 -19.933896944858123
185 -0.05594453196972608 -20.00456899739802 -0.05006673652678728 -19.98396368138491
186 -0.05582202132791281 -20.060391018725934 -0.05642856396734715 -20.04039224535226
187 -0.05568218864500522 -20.11607320737094 -0.053612930327653886 -20.09400517567991
188 -0.05543212890625 -20.17150533627719 -0.05862261243164539 -20.152627788111555
189 -0.05521460138261318 -20.2267199376598 -0.05140405483543873 -20.204031842946993
190 -0.05507569834589958 -20.2817956360057 -0.05766820274293423 -20.261700045689928
191 -0.054808304831385615 -20.336603940837087 -0.05457147341221571 -20.316271519102145
192 -0.05458504725247622 -20.391188988089564 -0.05678088050335646 -20.373052399605502
193 -0.054407749138772485 -20.445596737228335 -0.05165584702044725 -20.42470824662595
194 -0.05423897374421358 -20.499835710972548 -0.057824261486530304 -20.48253250811248
195 -0.05394535940140486 -20.55378107037395 -0.053558718785643576 -20.536091226898126
196 -0.053748531825840475 -20.60752960219979 -0.05282594356685877 -20.588917170464985
197 -0.05353345461189747 -20.661063056811688 -0.05515856649726629 -20.64407573696225
198 -0.05344637390226126 -20.71450943071395 -0.051423687301576135 -20.695499424263826
199 -0.05322864446789026 -20.76773807518184 -0.05840226430445909 -20.753901688568284
200 -0.05294460486620665 -20.820682680048044 -0.05457836929708719 -20.80848005786537
201 -0.05274508483707905 -20.873427764885122 -0.05452683474868536 -20.863006892614056
202 -0.052565915137529375 -20.92599368002265 -0.05639305915683508 -20.91939995177089
203 -0.052307961881160735 -20.978301641903812 -0.05184851456433535 -20.971248466335226
204 -0.05203547514975071 -21.030337117053563 -0.05237390100955963 -21.023622367344785
205 -0.05185561645776034 -21.082192733511324 -0.052294555492699145 -21.075916922837486
206 -0.05177740585058928 -21.133970139361914 -0.0478482561185956 -21.12376517895608
207 -0.051536834239959715 -21.185506973601875 -0.05118522346019745 -21.17495040241628
208 -0.051503281481564044 -21.23701025508344 -0.05007160622626543 -21.225022008642544
209 -0.051369999535381794 -21.288380254618822 -0.05287464652210474 -21.27789665516465
210 -0.05114866495132446 -21.339528919570146 -0.05307334084063768 -21.330969996005287
211 -0.05100321900099516 -21.390532138571142 -0.053031104244291784 -21.384001100249577
212 -0.050860005989670755 -21.44139214456081 -0.04466136153787374 -21.42866246178745
213 -0.05082647148519755 -21.49221861604601 -0.04842831380665302 -21.477090775594103
214 -0.050668655335903166 -21.542887271381915 -0.049415940418839455 -21.526506716012943
215 -0.050510351173579694 -21.593397622555493 -0.04943399801850319 -21.575940714031447
216 -0.05030079837888479 -21.643698420934378 -0.04864557143300772 -21.624586285464453
217 -0.05026773288846016 -21.69396615382284 -0.04343265853822231 -21.668018944002675
218 -0.050303630903363226 -21.744269784726203 -0.05045637059956789 -21.718475314602244
219 -0.05012979209423065 -21.794399576820435 -0.054666468128561976 -21.773141782730807
220 -0.04997570998966694 -21.844375286810102 -0.052322481945157054 -21.825464264675965
221 -0.049797848984599116 -21.894173135794702 -0.047898019105196 -21.873362283781162
222 -0.049774501100182535 -21.943947636894883 -0.05085653197020292 -21.924218815751367
223 -0.04961394015699625 -21.993561577051878 -0.05255269128829241 -21.976771507039658
224 -0.04948827084153891 -22.043049847893418 -0.03810050468891859 -22.014872011728578
225 -0.049468860030174255 -22.092518707923592 -0.04761549606919289 -22.06248750779777
226 -0.04938767924904823 -22.14190638717264 -0.05263146888464689 -22.115118976682417
227 -0.04920519068837166 -22.19111157786101 -0.04682334512472153 -22.16194232180714
228 -0.049169601686298844 -22.24028117954731 -0.04997296296060085 -22.21191528476774
229 -0.049118399061262606 -22.289399578608574 -0.050684230588376525 -22.26259951535612
230 -0.04889399632811546 -22.33829357493669 -0.048773490451276304 -22.311373005807393
231 -0.048883937299251556 -22.38717751223594 -0.04848577007651329 -22.359858775883907
232 -0.04868251644074917 -22.43586002867669 -0.049511727131903174 -22.40937050301581
233 -0.04862665757536888 -22.48448668625206 -0.050133776664733884 -22.459504279680544
234 -0.04846516363322735 -22.532951849885286 -0.05070453118532896 -22.510208810865873
235 -0.048282529972493646 -22.58123437985778 -0.04864072613418102 -22.558849537000054
236 -0.04815518744289875 -22.629389567300677 -0.052252483740448954 -22.611102020740503
237 -0.048001174628734586 -22.67739074192941 -0.049464274942874906 -22.660566295683378
238 -0.0478741442784667 -22.725264886207878 -0.04481194466352463 -22.705378240346903
239 -0.04778787475079298 -22.77305276095867 -0.050318378023803234 -22.755696618370706
240 -0.047787074372172354 -22.820839835330844 -0.04336391184478998 -22.799060530215495
241 -0.047764618694782254 -22.868604454025625 -0.040189143270254135 -22.83924967348575
242 -0.04773619119077921 -22.916340645216405 -0.047206314839422704 -22.88645598832517
243 -0.04768930710852146 -22.964029952324925 -0.050819920003414155 -22.937275908328584
244 -0.04750064741820097 -23.011530599743125 -0.04576884564012289 -22.983044753968706
245 -0.04749107602983713 -23.05902167577296 -0.047351506724953654 -23.03039626069366
246 -0.04733256120234728 -23.106354236975307 -0.05326637793332338 -23.083662638626983
247 -0.04719227831810713 -23.153546515293414 -0.04719008281826973 -23.13085272144525
248 -0.047042782232165334 -23.20058929752558 -0.04714577030390501 -23.177998491749157
249 -0.047038648091256616 -23.247627945616834 -0.04146204087883234 -23.21946053262799
250 -0.04701113607734442 -23.29463908169418 -0.04746960513293743 -23.26693013776093
251 -0.04685027282685041 -23.34148935452103 -0.048615777492523195 -23.315545915253452
252 -0.04680542387068272 -23.388294778391714 -0.046034292131662366 -23.361580207385114
253 -0.046655518002808094 -23.434950296394522 -0.05461838040500879 -23.416198587790124
254 -0.04637327436357737 -23.4813235707581 -0.04568065870553255 -23.461879246495656
255 -0.046304433606565 -23.527628004364665 -0.05225536432117224 -23.51413461081683
256 -0.04604278951883316 -23.573670793883498 -0.04624105468392372 -23.560375665500754
257 -0.04601141344755888 -23.619682207331056 -0.04562141038477421 -23.60599707588553
258 -0.04590906053781509 -23.665591267868873 -0.046627198718488215 -23.65262427460402
259 -0.04580041896551847 -23.711391686834393 -0.049671740271151066 -23.70229601487517
260 -0.0456503689289093 -23.757042055763304 -0.04227795358747244 -23.744573968462642
261 -0.04564442578703165 -23.802686481550335 -0.04270321540534496 -23.78727718386799
262 -0.04553001895546913 -23.848216500505803 -0.045833766274154183 -23.833110950142142
263 -0.04557789862155914 -23.893794399127362 -0.046918900683522224 -23.880029850825665
264 -0.04542637951672077 -23.93922077864408 -0.046072952635586265 -23.92610280346125
265 -0.045406016148626806 -23.984626794792707 -0.050398461148142816 -23.976501264609393
266 -0.04527349472045898 -24.029900289513165 -0.048483331128954886 -24.02498459573835
267 -0.045099757798016074 -24.075000047311182 -0.04555884357541799 -24.070543439313766
268 -0.04502231404185295 -24.120022361353033 -0.043816539086401464 -24.114359978400167
269 -0.045102020166814326 -24.16512438151985 -0.04020507913082838 -24.154565057530995
270 -0.045015593990683556 -24.210139975510533 -0.04449959602206945 -24.199064653553066
271 -0.04495649226009846 -24.25509646777063 -0.044632301293313505 -24.243696954846378
272 -0.04490808080881834 -24.300004548579448 -0.04185660295188427 -24.285553557798263
273 -0.04482775330543518 -24.344832301884882 -0.046259500086307526 -24.33181305788457
274 -0.044861242175102234 -24.389693544059984 -0.052046332880854605 -24.383859390765426
275 -0.04457648880779743 -24.434270032867783 -0.04085078984498978 -24.424710180610415
276 -0.04455384127795696 -24.47882387414574 -0.043430150113999845 -24.468140330724413
277 -0.04468045681715012 -24.52350433096289 -0.04170365370810032 -24.509843984432514
278 -0.04441960696130991 -24.5679239379242 -0.04155432004481554 -24.55139830447733
279 -0.044564631395041944 -24.61248856931924 -0.052878185734152795 -24.604276490211483
280 -0.04440209027379751 -24.65689065959304 -0.04444557074457407 -24.648722060956057
281 -0.044285723567008974 -24.701176383160046 -0.04470646046102047 -24.69342852141708
282 -0.04419453274458647 -24.745370915904633 -0.04312112983316183 -24.73654965125024
283 -0.04427369255572557 -24.78964460846036 -0.042520637065172194 -24.779070288315413
284 -0.044321298226714136 -24.833965906687073 -0.04049653448164463 -24.819566822797057
285 -0.04412929173558951 -24.878095198422663 -0.04601540751755238 -24.865582230314608
286 -0.04406704939901829 -24.92216224782168 -0.04322248548269272 -24.908804715797302
287 -0.04431868623942137 -24.966480934061103 -0.03799657113850117 -24.946801286935802
288 -0.04433666132390499 -25.010817595385006 -0.052567258663475516 -24.99936854559928
289 -0.04406787939369679 -25.054885474778704 -0.04800938069820404 -25.047377926297482
290 -0.04377171657979488 -25.098657191358498 -0.038872886635363105 -25.086250812932846
291 -0.04399018306285143 -25.14264737442135 -0.04633532613515854 -25.132586139068003
292 -0.04377295486629009 -25.186420329287643 -0.0427873769775033 -25.175373516045507
293 -0.04371446557343006 -25.230134794861073 -0.040313470363616946 -25.215686986409125
294 -0.04388917703181505 -25.274023971892888 -0.049742820858955386 -25.26542980726808
295 -0.043600496649742124 -25.31762446854263 -0.03725564610213041 -25.302685453370213
296 -0.04366711229085922 -25.361291580833488 -0.04374834895133972 -25.346433802321553
297 -0.0437358545139432 -25.40502743534743 -0.04531067479401827 -25.39174447711557
298 -0.04358911737799644 -25.44861655272543 -0.03957821186631918 -25.43132268898189
299 -0.043576596304774284 -25.492193149030204 -0.04151521287858486 -25.472837901860476
300 -0.04365746099501848 -25.53585061002522 -0.03884982503950596 -25.511687726899982
301 -0.043592408485710624 -25.579443018510933 -0.04274360705167055 -25.55443133395165
302 -0.04356669653207064 -25.623009715043004 -0.046534477919340136 -25.600965811870992
303 -0.043529255874454977 -25.666538970917458 -0.04763746056705713 -25.64860327243805
304 -0.04326085541397333 -25.70979982633143 -0.03552787974476814 -25.684131152182818
305 -0.043294450640678404 -25.75309427697211 -0.04525073282420635 -25.729381885007026
306 -0.0431904174387455 -25.796284694410854 -0.04256441853940487 -25.771946303546432
307 -0.04311404377222061 -25.839398738183075 -0.04612153172492981 -25.81806783527136
308 -0.04298334270715713 -25.88238208089023 -0.04766518883407116 -25.86573302410543
309 -0.04271107148379087 -25.92509315237402 -0.04831573590636253 -25.914048760011795
310 -0.04259825870394707 -25.96769141107797 -0.03770824391394854 -25.951757003925742
311 -0.04277884345501661 -26.010470254532986 -0.040431521646678445 -25.99218852557242
312 -0.042685712687671185 -26.053155967220658 -0.050018577463924886 -26.042207103036343
313 -0.04259661175310612 -26.095752578973762 -0.039615602046251294 -26.081822705082594
314 -0.04259022735059261 -26.138342806324356 -0.03928611800074577 -26.12110882308334
315 -0.042689486593008044 -26.181032292917365 -0.03975839354097843 -26.160867216624318
316 -0.04283483866602182 -26.223867131583386 -0.04273083917796612 -26.203598055802285
317 -0.042717385664582254 -26.266584517247967 -0.046771541610360144 -26.250369597412647
318 -0.04262065347284079 -26.30920517072081 -0.04396657831966877 -26.294336175732315
319 -0.042544220387935636 -26.351749391108743 -0.04178100991994142 -26.336117185652256
320 -0.0426354618743062 -26.39438485298305 -0.044309756718575954 -26.380426942370832
321 -0.04250959251075983 -26.43689444549381 -0.04135675225406885 -26.4217836946249
322 -0.0424348808825016 -26.479329326376313 -0.04324503913521767 -26.465028733760118
323 -0.04232468754053116 -26.521654013916844 -0.04095114395022392 -26.50597987771034
324 -0.04234154466539621 -26.563995558582242 -0.04025254249572754 -26.54623242020607
325 -0.04222813881933689 -26.606223697401578 -0.04632794298231602 -26.592560363188387
326 -0.04222437497228384 -26.648448072373863 -0.04439363237470388 -26.63695399556309
327 -0.042048895917832854 -26.690496968291697 -0.049970144592225554 -26.686924140155316
328 -0.04190455824136734 -26.732401526533064 -0.04221242498606444 -26.72913656514138
329 -0.04180769324302673 -26.77420921977609 -0.04454318322241306 -26.773679748363794
330 -0.04175588060170412 -26.815965100377795 -0.04290717113763094 -26.816586919501425
331 -0.041663774847984315 -26.857628875225778 -0.04016261510550976 -26.856749534606934
332 -0.04178154934197664 -26.899410424567755 -0.04500856716185808 -26.90175810176879
333 -0.04164544399827719 -26.941055868566032 -0.040867389924824235 -26.942625491693615
334 -0.04168058652430773 -26.98273645509034 -0.03986261244863272 -26.98248810414225
335 -0.04159871116280556 -27.024335166253145 -0.046023415960371496 -27.02851152010262
336 -0.04153551813215017 -27.065870684385295 -0.03867719732224941 -27.06718871742487
337 -0.0415060218423605 -27.107376706227654 -0.03876761421561241 -27.10595633164048
338 -0.041642647609114646 -27.14901935383677 -0.04634717106819153 -27.152303502708673
339 -0.04151498973369598 -27.190534343570466 -0.03757447972893715 -27.18987798243761
340 -0.04156572949141264 -27.23210007306188 -0.043422150611877444 -27.23330013304949
341 -0.041478270664811134 -27.27357834372669 -0.041974056884646414 -27.275274189934137
342 -0.041400952450931075 -27.314979296177622 -0.040479022078216076 -27.315753212012353
343 -0.04159993827342987 -27.35657923445105 -0.04576850067824125 -27.361521712690596
344 -0.041386119276285174 -27.397965353727336 -0.04069786090403795 -27.402219573594635
345 -0.041413808800280096 -27.439379162527615 -0.042952646315097806 -27.445172219909733
346 -0.04129076451063156 -27.480669927038246 -0.042381870374083516 -27.487554090283815
347 -0.041175388358533384 -27.521845315396778 -0.04360123928636313 -27.53115532957018
348 -0.041282857209444045 -27.563128172606223 -0.042863838374614716 -27.574019167944794
349 -0.041319646686315534 -27.604447819292538 -0.05036330763250589 -27.6243824755773
350 -0.0408238397911191 -27.645271659083658 -0.03916121162474155 -27.66354368720204
351 -0.040890539437532424 -27.686162198521192 -0.042828211560845375 -27.706371898762885
352 -0.04088154938071966 -27.727043747901913 -0.038392200320959094 -27.744764099083845
353 -0.04086465816944838 -27.76790840607136 -0.03666682709008455 -27.78143092617393
354 -0.04096233677119017 -27.80887074284255 -0.04122887160629034 -27.82265979778022
355 -0.040942815504968165 -27.84981355834752 -0.039585538767278196 -27.862245336547495
356 -0.0410215076059103 -27.890835065953432 -0.04580042473971844 -27.908045761287212
357 -0.04101880751550198 -27.931853873468935 -0.03936162907630205 -27.947407390363516
358 -0.041040475480258465 -27.972894348949193 -0.04398985598236323 -27.99139724634588
359 -0.04079312719404697 -28.01368747614324 -0.03988039996474981 -28.03127764631063
360 -0.040784118510782716 -28.05447159465402 -0.043289844505488874 -28.07456749081612
361 -0.04076872318983078 -28.095240317843853 -0.04542250223457813 -28.119989993050698
362 -0.04056796226650476 -28.135808280110357 -0.044595040194690225 -28.164585033245388
363 -0.040688692778348926 -28.176496972888707 -0.04288313202559948 -28.20746816527099
364 -0.040505921095609666 -28.217002893984315 -0.042556016333401205 -28.250024181604388
365 -0.040424834564328195 -28.25742772854864 -0.04074899982661009 -28.290773181431
366 -0.040463592298328875 -28.297891320846972 -0.045207088068127635 -28.335980269499128
367 -0.04028427936136723 -28.338175600208338 -0.041812523268163204 -28.37779279276729
368 -0.040212474018335345 -28.378388074226674 -0.03825506754219532 -28.416047860309487
369 -0.04025086611509323 -28.41863894034177 -0.039916552044451235 -28.45596441235394
370 -0.04034160580486059 -28.45898054614663 -0.04083907622843981 -28.49680348858238
371 -0.040355253405869006 -28.4993357995525 -0.03576660323888063 -28.53257009182126
372 -0.04042113646864891 -28.53975693602115 -0.039439699985086916 -28.572009791806348
373 -0.040412227436900136 -28.58016916345805 -0.04395602084696293 -28.61596581265331
374 -0.04029624592512846 -28.620465409383176 -0.04351277239620686 -28.659478585049516
375 -0.04019593466073275 -28.66066134404391 -0.04425811879336834 -28.703736703842885
376 -0.040309816040098666 -28.70097116008401 -0.04310885164886713 -28.746845555491753
377 -0.040097948536276816 -28.741069108620287 -0.039984140917658804 -28.786829696409413
378 -0.040153843536973 -28.78122295215726 -0.03655653689056635 -28.823386233299978
379 -0.040279794670641425 -28.821502746827903 -0.04600408878177405 -28.869390322081752
380 -0.04000377282500267 -28.861506519652906 -0.03725314512848854 -28.90664346721024
381 -0.0403694424778223 -28.901875962130728 -0.025131015572696924 -28.931774482782938
382 -0.040474528446793556 -28.94235049057752 -0.03836399260908365 -28.970138475392023
383 -0.04051636215299368 -28.982866852730513 -0.04302160181105137 -29.013160077203075
384 -0.040448818169534204 -29.023315670900047 -0.039986951649188994 -29.053147028852266
385 -0.040403723157942294 -29.06371939405799 -0.0372584730386734 -29.090405501890938
386 -0.04058425948023796 -29.104303653538228 -0.040488170087337495 -29.130893671978274
387 -0.040533744543790814 -29.144837398082018 -0.039403979852795604 -29.17029765183107
388 -0.040525873005390164 -29.185363271087407 -0.04232026003301144 -29.212617911864083
389 -0.0403705133125186 -29.225733784399925 -0.04257245939224959 -29.255190371256333
390 -0.04043146762996912 -29.266165252029893 -0.03747120294719934 -29.29266157420353
391 -0.04050300233066082 -29.306668254360552 -0.04328630287200212 -29.335947877075533
392 -0.04046820644289255 -29.347136460803444 -0.0403953243046999 -29.376343201380234
393 -0.040333951078355315 -29.3874704118818 -0.038189572654664515 -29.4145327740349
394 -0.04038851466029882 -29.4278589265421 -0.0404981441795826 -29.455030918214483
395 -0.040741275250911715 -29.468600201793013 -0.03170437682420015 -29.486735295038685
396 -0.04054642133414745 -29.50914662312716 -0.04423537887632847 -29.530970673915014
397 -0.0405134292319417 -29.549660052359105 -0.04163008481264115 -29.572600758727656
398 -0.040379905700683595 -29.590039958059787 -0.041007579490542415 -29.6136083382182
399 -0.040379198640584944 -29.630419156700373 -0.043257050588726996 -29.656865388806928
400 -0.040332314930856226 -29.67075147163123 -0.041370764747262 -29.69823615355419
401 -0.040248779207468034 -29.711000250838698 -0.04034428875893355 -29.738580442313125
402 -0.04026802927255631 -29.751268280111255 -0.04157026913017035 -29.780150711443294
403 -0.04020482692867518 -29.79147310703993 -0.03810549601912498 -29.81825620746242
404 -0.04028268102556467 -29.831755788065497 -0.03710623178631067 -29.85536243924873
405 -0.040241756848990916 -29.87199754491449 -0.036506017111241816 -29.891868456359973
406 -0.04038987122476101 -29.91238741613925 -0.04235590025782585 -29.934224356617797
407 -0.04029050972312689 -29.95267792586238 -0.04383828118443489 -29.978062637802232
408 -0.04019365180283785 -29.992871577665216 -0.03689105045050382 -30.014953688252735
409 -0.040314114280045034 -30.03318569194526 -0.03942200522869825 -30.054375693481433
410 -0.0403235973790288 -30.07350928932429 -0.04175113253295422 -30.096126826014387
411 -0.040441734902560714 -30.11395102422685 -0.029432525299489497 -30.12555935131388
412 -0.04050992876291275 -30.154460952989762 -0.044582180120050906 -30.17014153143393
413 -0.040489493682980535 -30.194950446672742 -0.033639848604798316 -30.20378138003873
414 -0.04070841819047928 -30.235658864863222 -0.04353272505104542 -30.247314105089774
415 -0.04063018225133419 -30.276289047114556 -0.042503964900970456 -30.289818069990744
416 -0.040511942468583584 -30.31680098958314 -0.04202656745910645 -30.33184463744985
417 -0.04043527767062187 -30.35723626725376 -0.0400903569534421 -30.371934994403293
418 -0.04035336207598448 -30.397589629329744 -0.037872797809541225 -30.409807792212835
419 -0.04054770674556494 -30.438137336075307 -0.04001641627401113 -30.449824208486845
420 -0.04048241954296827 -30.478619755618276 -0.041485481709241864 -30.491309690196086
421 -0.04050445910543203 -30.519124214723707 -0.04165114238858223 -30.532960832584667
422 -0.04044754039496183 -30.559571755118668 -0.03443793691694737 -30.567398769501615
423 -0.04051375053822994 -30.6000855056569 -0.03866135589778423 -30.6060601253994
424 -0.04069133028388024 -30.64077683594078 -0.038510501943528654 -30.644570627342926
425 -0.04062181916087866 -30.68139865510166 -0.040672071650624274 -30.68524269899355
426 -0.04061619807034731 -30.722014853172006 -0.04094389919191599 -30.726186598185468
427 -0.04055399522185325 -30.762568848393858 -0.04219726771116257 -30.76838386589663
428 -0.04056160766631365 -30.80313045606017 -0.04510401878505945 -30.81348788468169
429 -0.04049020018428564 -30.843620656244457 -0.03942910358309746 -30.852916988264788
430 -0.0403621856123209 -30.883982841856778 -0.04503387380391359 -30.8979508620687
431 -0.04026637505739927 -30.924249216914177 -0.03792349174618721 -30.93587435381489
432 -0.04034381248056888 -30.964593029394745 -0.041365728713572025 -30.97724008252846
433 -0.04032405540347099 -31.004917084798215 -0.04060809817165136 -31.017848180700113
434 -0.040337078645825385 -31.045254163444042 -0.04324085544794798 -31.06108903614806
435 -0.040184134431183335 -31.085438297875225 -0.04201046768575907 -31.10309950383382
436 -0.040210882760584356 -31.125649180635808 -0.042403106763958934 -31.14550261059778
437 -0.040097153000533584 -31.165746333636342 -0.04007636047899723 -31.18557897107678
438 -0.04000175930559635 -31.20574809294194 -0.03884926624596119 -31.22442823732274
439 -0.03997553363442421 -31.245723626576364 -0.042754583060741425 -31.267182820383482
440 -0.03999842684715986 -31.285722053423523 -0.04237400963902473 -31.309556830022508
441 -0.03988267630338669 -31.32560472972691 -0.038316902704536915 -31.347873732727045
442 -0.04012347888201475 -31.365728208608925 -0.04098734017461538 -31.388861072901662
443 -0.040000231377780436 -31.405728439986706 -0.038743776455521586 -31.427604849357184
444 -0.04003347046673298 -31.445761910453438 -0.040634874068200585 -31.468239723425384
445 -0.04002759307622909 -31.485789503529666 -0.033979679271578786 -31.502219402696962
446 -0.040184144489467145 -31.525973648019132 -0.04127517640590668 -31.54349457910287
447 -0.040074225328862664 -31.566047873347994 -0.03954949676990509 -31.583044075872774
448 -0.04026514608412981 -31.606313019432125 -0.04328483138233423 -31.626328907255107
449 -0.03998968955129385 -31.64630270898342 -0.03697639405727386 -31.66330530131238
450 -0.040057426691055296 -31.686360135674477 -0.043135812506079674 -31.70644111381846
451 -0.0399560222402215 -31.7263161579147 -0.03862110208719969 -31.74506221590566
452 -0.0398738157004118 -31.76618997361511 -0.037245786748826504 -31.782308002654485
453 -0.04000286590307951 -31.80619283951819 -0.04121494758874178 -31.823522950243227
454 -0.040027512982487676 -31.846220352500676 -0.037702569365501405 -31.861225519608727
455 -0.03997498489916325 -31.88619533739984 -0.03724749945104122 -31.898473019059768
456 -0.04006387088447809 -31.926259208284318 -0.03956234809011221 -31.93803536714988
457 -0.04017825201153755 -31.966437460295854 -0.04274641778320074 -31.98078178493308
458 -0.03997802250087261 -32.006415482796726 -0.04043318573385477 -32.02121497066693
459 -0.039990904927253726 -32.04640638772398 -0.040514932759106156 -32.06172990342604
460 -0.039867194928228857 -32.086273582652204 -0.04598223567008972 -32.10771213909613
461 -0.039808128587901594 -32.126081711240104 -0.04363019019365311 -32.15134232928978
462 -0.03962324876338243 -32.16570496000349 -0.038405286893248555 -32.189747616183034
463 -0.03967349007725716 -32.205378450080744 -0.03950393870472908 -32.22925155488776
464 -0.03975578229874373 -32.245134232379485 -0.039190554060041904 -32.2684421089478
465 -0.03971785418689251 -32.284852086566374 -0.03704976290464401 -32.305491871852446
466 -0.03987588454037905 -32.32472797110675 -0.04419647790491581 -32.349688349757365
467 -0.03974736388772726 -32.36447533499448 -0.038070793449878695 -32.38775914320724
468 -0.03978700209408999 -32.40426233708857 -0.040620511211454866 -32.4283796544187
469 -0.03975171539932489 -32.444014052487894 -0.04125034622848034 -32.46963000064718
470 -0.03963577337563038 -32.48364982586352 -0.038052240200340745 -32.50768224084752
471 -0.03968714885413647 -32.52333697471766 -0.03613793235272169 -32.543820173200245
472 -0.039814531430602075 -32.56315150614826 -0.04362063445150852 -32.58744080765175
473 -0.03979797959327698 -32.60294948574153 -0.03825500886887312 -32.625695816520626
474 -0.03965269960463047 -32.64260218534616 -0.037970198690891264 -32.66366601521152
475 -0.039903299137949946 -32.68250548448411 -0.04406757112592459 -32.70773358633744
476 -0.03965904098004103 -32.72216452546415 -0.03737951498478651 -32.745113101322225
477 -0.03974527269601822 -32.76190979816017 -0.03937985263764858 -32.78449295395988
478 -0.03974987417459488 -32.801659672334765 -0.042231312952935696 -32.82672426691281
479 -0.03963098805397749 -32.841290660388744 -0.03957451470196247 -32.86629878161477
480 -0.03963602352887392 -32.880926683917615 -0.04165451321750879 -32.90795329483228
481 -0.03961185421794653 -32.92053853813556 -0.03924284297972917 -32.947196137812014
482 -0.03955571297556162 -32.96009425111112 -0.03811742197722197 -32.98531355978923
483 -0.03959666322916746 -32.99969091434029 -0.03874740339815617 -33.02406096318739
484 -0.03964442852884531 -33.03933534286914 -0.036076434142887595 -33.06013739733027
485 -0.039757085405290125 -33.07909242827443 -0.03912211190909147 -33.09925950923937
486 -0.039780947379767895 -33.118873375654196 -0.03746427409350872 -33.136723783332876
487 -0.03978387303650379 -33.1586572486907 -0.04253021087497473 -33.17925399420785
488 -0.03984602708369493 -33.1985032757744 -0.03970034159719944 -33.218954335805044
489 -0.03973700851202011 -33.23824028428642 -0.04150407016277313 -33.26045840596782
490 -0.03970750272274017 -33.27794778700916 -0.03899236004799604 -33.299450766015816
491 -0.03975872714072466 -33.31770651414988 -0.039946703054010865 -33.33939746906983
492 -0.039562251046299936 -33.35726876519618 -0.04260357301682234 -33.38200104208665
493 -0.039564644917845726 -33.39683341011403 -0.036184219643473625 -33.41818526173012
494 -0.03970782514661551 -33.43654123526064 -0.03501783832907677 -33.4532031000592
495 -0.039805049262940886 -33.47634628452358 -0.03908347599208355 -33.492286576051285
496 -0.03985928129404783 -33.51620556581763 -0.0459780840203166 -33.538264660071604
497 -0.03951076678931713 -33.55571633260695 -0.038804548420012 -33.577069208491615
498 -0.039612066745758054 -33.59532839935271 -0.038625854067504406 -33.61569506255912
499 -0.039678747206926344 -33.63500714655964 -0.037805421464145186 -33.65350048402326
500 -0.03972122445702553 -33.67472837101666 -0.036425765790045264 -33.689926249813304
501 -0.03979216702282429 -33.71452053803949 -0.035713594779372214 -33.72563984459268
502 -0.040012780390679833 -33.75453331843017 -0.03892511520534754 -33.76456495979802
503 -0.04016727153211832 -33.79470058996229 -0.03646721262484789 -33.80103217242287
504 -0.04002014007419348 -33.83472073003648 -0.03871905449777842 -33.83975122692065
505 -0.040049600228667256 -33.87477033026515 -0.04055834580212832 -33.88030957272277
506 -0.040148329362273215 -33.914918659627425 -0.03458257727324963 -33.91489214999602
507 -0.040254030376672745 -33.9551726900041 -0.035233193822205064 -33.95012534381823
508 -0.040293868817389014 -33.995466558821484 -0.04295376446098089 -33.99307910827921
509 -0.04018427059054375 -34.03565082941203 -0.0404943561181426 -34.03357346439736
510 -0.040160296857357024 -34.075811126269386 -0.03857315815985203 -34.072146622557206
511 -0.040185270644724366 -34.11599639691411 -0.03526916764676571 -34.10741579020397
512 -0.04021895993500948 -34.156215356849124 -0.04257842265069485 -34.149994212854665
513 -0.0401649909093976 -34.19638034775852 -0.03641542568802834 -34.18640963854269
514 -0.040399948693811895 -34.23678029645233 -0.04920814260840416 -34.2356177811511
515 -0.03991518709808588 -34.27669548355042 -0.04470103941857815 -34.280318820569676
516 -0.03969404604285955 -34.31638952959328 -0.03596649430692196 -34.316285314876595
517 -0.03972223997116089 -34.35611176956444 -0.040743043273687364 -34.35702835815028
518 -0.0397074993699789 -34.395819268934424 -0.03740767166018486 -34.394436029810464
519 -0.03984807189553976 -34.435667340829966 -0.04316757097840309 -34.43760360078887
520 -0.039774042554199696 -34.475441383384165 -0.03379219006747007 -34.47139579085634
521 -0.03996081594377756 -34.515402199327944 -0.03532782755792141 -34.50672361841426
522 -0.039976786263287066 -34.55537898559123 -0.03763891160488129 -34.54436253001914
523 -0.040191211923956874 -34.59557019751519 -0.039592019468545916 -34.583954549487686
524 -0.040066682174801825 -34.63563687968999 -0.040752438455820085 -34.624706987943505
525 -0.040055681765079496 -34.67569256145507 -0.040575590915977955 -34.66528257885948
526 -0.04010741729289293 -34.71579997874797 -0.041617717035114764 -34.7069002958946
527 -0.0399563480168581 -34.755756326764825 -0.040918116457760334 -34.74781841235236
528 -0.03983756229281425 -34.79559388905764 -0.04186069592833519 -34.789679108280694
529 -0.03978718165308237 -34.835381070710724 -0.039175883121788505 -34.82885499140248
530 -0.03991886731237173 -34.8752999380231 -0.03450152650475502 -34.863356517907235
531 -0.04002571366727352 -34.915325651690374 -0.03835281580686569 -34.9017093337141
532 -0.040051551349461076 -34.95537720303984 -0.043616841360926625 -34.94532617507503
533 -0.03992956187576056 -34.9953067649156 -0.041935141943395135 -34.98726131701843
534 -0.03981993366032839 -35.03512669857592 -0.03748175352811813 -35.02474307054655
535 -0.04001526981592178 -35.07514196839185 -0.038845057040452956 -35.063588127587
536 -0.0398831982165575 -35.115025166608405 -0.04529442396014929 -35.108882551547154
537 -0.03978461213409901 -35.154809778742504 -0.04276034478098154 -35.151642896328134
538 -0.03976613022387028 -35.19457590896637 -0.0369840495288372 -35.188626945856974
539 -0.0396547544747591 -35.23423066344113 -0.03922362998127937 -35.227850575838254
540 -0.039797750674188136 -35.27402841411532 -0.03802983481436968 -35.26588041065262
541 -0.03977902308106422 -35.31380743719639 -0.04226616695523262 -35.30814657760785
542 -0.03989964611828327 -35.353707083314674 -0.04467569515109062 -35.35282227275894
543 -0.039498743042349814 -35.393205826357026 -0.04455963335931301 -35.397381906118255
544 -0.03938072044402361 -35.43258654680105 -0.038199495151638986 -35.43558140126989
545 -0.039475837536156175 -35.47206238433721 -0.04172385185956955 -35.477305253129465
546 -0.03938168790191412 -35.51144407223912 -0.041046984307467935 -35.518352237436936
547 -0.03933246787637472 -35.5507765401155 -0.040345304645597935 -35.558697542082534
548 -0.039441187866032124 -35.59021772798153 -0.04395482502877712 -35.60265236711131
549 -0.039190502092242244 -35.62940823007377 -0.035296362824738026 -35.63794872993605
550 -0.039215607568621635 -35.66862383764239 -0.03735338971018791 -35.67530211964624
551 -0.03939781729131937 -35.70802165493371 -0.03749171104282141 -35.71279383068906
552 -0.03945319168269634 -35.747474846616406 -0.03893655203282833 -35.75173038272189
553 -0.03933609090745449 -35.78681093752386 -0.03360854517668486 -35.78533892789857
554 -0.03957844041287899 -35.82638937793674 -0.03877409156411886 -35.82411301946269
555 -0.03962813764810562 -35.86601751558485 -0.041134868562221524 -35.86524788802492
556 -0.039604532346129415 -35.90562204793098 -0.040559280291199686 -35.905807168316116
557 -0.039495338872075084 -35.945117386803055 -0.04070793986320496 -35.94651510817932
558 -0.03943373505026102 -35.984551121853315 -0.03860054332762956 -35.98511565150695
559 -0.03948375657200813 -36.024034878425326 -0.038665867783129214 -36.02378151929008
560 -0.03943736106157303 -36.0634722394869 -0.040246905945241454 -36.06402842523532
561 -0.039437415264546874 -36.10290965475144 -0.03856782410293817 -36.10259624933826
562 -0.03956747520714998 -36.14247712995859 -0.03908516317605972 -36.14168141251432
563 -0.03958385698497295 -36.18206098694357 -0.04023612570017576 -36.1819175382145
564 -0.0398302998393774 -36.22189128678295 -0.04749072548002005 -36.229408263694516
565 -0.03919721394777298 -36.26108850073072 -0.040962291322648524 -36.270370555017166
566 -0.039140448346734046 -36.30022894907746 -0.0367673734202981 -36.30713792843746
567 -0.03932196404784918 -36.33955091312531 -0.04125990923494101 -36.3483978376724
568 -0.039145732671022414 -36.37869664579633 -0.03995547890663147 -36.388353316579035
569 -0.03926208559423685 -36.41795873139057 -0.036875729262828824 -36.42522904584187
570 -0.039278138801455496 -36.45723687019203 -0.03434360790997744 -36.45957265375184
571 -0.039494029432535174 -36.49673089962456 -0.04241292346268892 -36.50198557721453
572 -0.0393094876781106 -36.53604038730267 -0.042347158491611483 -36.54433273570614
573 -0.03927274700254202 -36.57531313430521 -0.04188547078520059 -36.586218206491345
574 -0.039112755469977854 -36.61442588977519 -0.041483172215521336 -36.62770137870687
575 -0.039022797532379624 -36.65344868730757 -0.0387322599068284 -36.6664336386137
576 -0.0391096705570817 -36.692558357864655 -0.03712015375494957 -36.703553792368645
577 -0.039100870676338675 -36.73165922854099 -0.04174082241952419 -36.74529461478817
578 -0.03900642413645983 -36.77066565267745 -0.04634675774723292 -36.7916413725354
579 -0.039002436213195324 -36.809668088890646 -0.038727684319019316 -36.83036905685442
580 -0.038921183347702025 -36.84858927223835 -0.03547653779387474 -36.8658455946483
581 -0.038901783898472785 -36.887491056136824 -0.038518005050718784 -36.90436359969902
582 -0.03911408483982086 -36.92660514097665 -0.03728391658514738 -36.94164751628416
583 -0.03910647351294756 -36.96571161448959 -0.037834631465375426 -36.979482147749536
584 -0.03920252174139023 -37.00491413623098 -0.039602041244506836 -37.01908418899404
585 -0.03931794222444296 -37.04423207845542 -0.04307835698127747 -37.06216254597532
586 -0.03922739624977112 -37.083459474705194 -0.03450625091791153 -37.09666879689323
587 -0.039233480021357535 -37.12269295472655 -0.03766175620257854 -37.134330553095815
588 -0.03928754664957523 -37.16198050137613 -0.03954719603061676 -37.17387774912643
589 -0.039303872361779214 -37.201284373737906 -0.04227631222456694 -37.216154061351
590 -0.03921588733792305 -37.24050026107583 -0.04246183931827545 -37.25861590066928
591 -0.03908853083848953 -37.27958879191432 -0.03748337384313345 -37.29609927451241
592 -0.03916218150407076 -37.31875097341839 -0.03884811755269766 -37.334947392065104
593 -0.039184325374662876 -37.35793529879305 -0.0361285924911499 -37.371075984556256
594 -0.03930602725595236 -37.397241326049006 -0.0400737576186657 -37.41114974217492
595 -0.039385135285556316 -37.43662646133456 -0.040954180993139744 -37.45210392316806
596 -0.039236105419695376 -37.47586256675426 -0.040080088376998904 -37.492184011545056
597 -0.03924481198191643 -37.515107378736175 -0.03093975018709898 -37.52312376173216
598 -0.039412294141948225 -37.55451967287812 -0.03961024917662144 -37.56273401090878
599 -0.03947633113712072 -37.593996004015246 -0.04419585317373276 -37.60692986408251
600 -0.03933983314782381 -37.63333583716307 -0.03926535043865442 -37.646195214521164
601 -0.039452063478529455 -37.672787900641595 -0.038388182781636714 -37.6845833973028
602 -0.03939096238464117 -37.71217886302624 -0.03798335287719965 -37.72256675018
603 -0.039326255396008494 -37.751505118422244 -0.038136365450918676 -37.76070311563092
604 -0.03933580406010151 -37.790840922482346 -0.0391504367813468 -37.799853552412266
605 -0.039513439312577246 -37.830354361794925 -0.04045159872621298 -37.84030515113848
606 -0.03937001395970583 -37.86972437575463 -0.03965834714472294 -37.8799634982832
607 -0.03944353684782982 -37.909167912602456 -0.0424194997176528 -37.922382998000856
608 -0.039300148747861384 -37.94846806135032 -0.03774611447006464 -37.96012911247092
609 -0.03930778279900551 -37.987775844149326 -0.041201109439134596 -38.00133022191006
610 -0.039413434267044065 -38.02718927841637 -0.03553300090134144 -38.0368632228114
611 -0.039413138292729855 -38.0666024167091 -0.04136157352477312 -38.07822479633617
612 -0.03942992836236954 -38.10603234507147 -0.035058839805424215 -38.113283636141595
613 -0.03954747095704079 -38.14557981602851 -0.03702414333820343 -38.150307779479796
614 -0.039690473675727846 -38.185270289704235 -0.034202995151281355 -38.18451077463108
615 -0.039768896996974945 -38.22503918670121 -0.041507354378700255 -38.22601812900978
616 -0.03964453898370266 -38.26468372568491 -0.04345778897404671 -38.269475917983826
617 -0.03958162777125836 -38.30426535345617 -0.0365076782181859 -38.30598359620201
618 -0.03955208584666252 -38.34381743930283 -0.04013284090906381 -38.34611643711108
619 -0.039608475379645826 -38.383425914682476 -0.041685941815376285 -38.38780237892645
620 -0.03952468950301409 -38.42295060418549 -0.04017526861280203 -38.42797764753925
621 -0.03951817899942398 -38.46246878318491 -0.039248008467257026 -38.467225656006505
622 -0.039560977928340436 -38.50202976111325 -0.04050845392048359 -38.507734109926986
623 -0.0394030949100852 -38.541432856023334 -0.0417789850383997 -38.549513094965384
624 -0.03938885387033224 -38.58082170989367 -0.03888511024415493 -38.588398205209536
625 -0.03947051446884871 -38.620292224362515 -0.04129106011241675 -38.62968926532195
626 -0.03937933016568422 -38.6596715545282 -0.030898001976311207 -38.66058726729826
627 -0.039568012580275536 -38.69923956710848 -0.04143389109522104 -38.702021158393485
628 -0.039480317011475564 -38.73871988411995 -0.04007809516042471 -38.74209925355391
629 -0.039616928063333036 -38.778336812183284 -0.04312581233680248 -38.785225065890714
630 -0.039417407289147374 -38.817754219472434 -0.040073355101048945 -38.825298420991764
631 -0.03937485516071319 -38.85712907463315 -0.0428056949749589 -38.86810411596672
632 -0.03921858370304108 -38.89634765833619 -0.03926309160888195 -38.907367207575604
633 -0.039195440523326394 -38.93554309885952 -0.037778135016560556 -38.94514534259216
634 -0.039385929517447946 -38.97492902837697 -0.04227512218058109 -38.98742046477275
635 -0.039254806376993655 -39.014183834753965 -0.040690102986991404 -39.02811056775974
636 -0.039224015548825264 -39.05340785030279 -0.037391988560557365 -39.0655025563203
637 -0.0393181599676609 -39.092726010270454 -0.04083449430763721 -39.106337050627936
638 -0.039236094430089 -39.13196210470054 -0.04144210107624531 -39.14777915170418
639 -0.039010629430413245 -39.170972734130956 -0.03772525917738676 -39.18550441088156
640 -0.03916930612176657 -39.21014204025272 -0.04173093754798174 -39.227235348429545
641 -0.03904683161526919 -39.249188871867986 -0.03849570751190186 -39.265731055941444
642 -0.03918438646942377 -39.28837325833741 -0.04113429877907038 -39.306865354720514
643 -0.0390487477183342 -39.32742200605574 -0.037419180013239385 -39.34428453473375
644 -0.03908775262534618 -39.36650975868109 -0.03713136184960604 -39.381415896583356
645 -0.039235579781234264 -39.405745338462324 -0.03794375266879797 -39.41935964925215
646 -0.039244010113179684 -39.444989348575504 -0.03791240733116865 -39.45727205658332
647 -0.0392735319212079 -39.484262880496715 -0.037297716550529006 -39.49456977313385
648 -0.039432938769459726 -39.52369581926617 -0.03931743893772364 -39.53388721207157
649 -0.039399296045303345 -39.56309511531148 -0.03973674736917019 -39.57362395944074
650 -0.03934233207255602 -39.602437447384034 -0.04150330647826195 -39.615127265919
651 -0.03923037461936474 -39.6416678220034 -0.03693240899592638 -39.65205967491492
652 -0.03943084497004747 -39.68109866697345 -0.04438812881708145 -39.696447803732006
653 -0.0391996406018734 -39.72029830757532 -0.03986649587750435 -39.73631429960951
654 -0.039231859520077704 -39.7595301670954 -0.03732138592749834 -39.77363568553701
655 -0.03925974685698748 -39.79878991395238 -0.04072748087346554 -39.81436316641047
656 -0.03918147310614586 -39.83797138705853 -0.04486976992338896 -39.85923293633386
657 -0.039143084175884725 -39.877114471234414 -0.041814968921244144 -39.901047905255105
658 -0.0390297930687666 -39.91614426430318 -0.036736536957323554 -39.937784442212426
659 -0.038965202309191226 -39.95510946661237 -0.03586274702101946 -39.973647189233446
660 -0.03914728127419949 -39.99425674788657 -0.04023000318557024 -40.01387719241902
661 -0.03912961371243 -40.033386361599 -0.04281135257333517 -40.056688544992355
662 -0.0390324829146266 -40.07241884451363 -0.03993686866015196 -40.096625413652504
663 -0.03885608930140734 -40.11127493381503 -0.03914177026599645 -40.1357671839185
664 -0.0389359287917614 -40.15021086260679 -0.03686776645481586 -40.17263495037332
665 -0.039171972498297694 -40.189382835105086 -0.03414576314389706 -40.20678071351722
666 -0.039352685958147046 -40.228735521063236 -0.046693005412817 -40.25347371893004
667 -0.03908785730600357 -40.267823378369236 -0.04212735667824745 -40.29560107560829
668 -0.038971063867211345 -40.306794442236445 -0.03638988733291626 -40.331990962941205
669 -0.03898039236664772 -40.34577483460309 -0.03604837916791439 -40.36803934210912
670 -0.03913624454289675 -40.384911079145986 -0.03717711456120014 -40.405216456670324
671 -0.039166651852428916 -40.42407773099841 -0.03922951351851225 -40.44444597018884
672 -0.03921408802270889 -40.46329181902112 -0.040350156277418135 -40.48479612646626
673 -0.039186029322445394 -40.50247784834357 -0.03881404437124729 -40.52361017083751
674 -0.039165154099464417 -40.54164300244303 -0.03564212303608656 -40.55925229387359
675 -0.03926125466823578 -40.580904257111264 -0.03843990992754698 -40.59769220380114
676 -0.039456202648580074 -40.620360459759844 -0.03957644402980805 -40.63726864783094
677 -0.0394053241237998 -40.65976578388364 -0.046839858405292034 -40.684108506236235
678 -0.03905056603252888 -40.69881634991617 -0.03843508027493954 -40.72254358651117
679 -0.03907439131289721 -40.737890741229066 -0.03639460746198893 -40.75893819397316
680 -0.03907431829720735 -40.776965059526276 -0.03762293327599764 -40.796561127249156
681 -0.039139569364488126 -40.81610462889076 -0.036915472894907 -40.83347660014406
682 -0.0391220822930336 -40.855226711183796 -0.04263395108282566 -40.87611055122689
683 -0.03909132946282625 -40.894318040646624 -0.036597757041454314 -40.91270830826834
684 -0.03920908961445093 -40.933527130261076 -0.04010360687971115 -40.952811915148054
685 -0.03920585867017508 -40.97273298893125 -0.03735841233283281 -40.99017032748089
686 -0.03938023298978806 -41.012113221921034 -0.034488802403211595 -41.0246591298841
687 -0.03960122875869274 -41.051714450679725 -0.036450290307402614 -41.0611094201915
688 -0.03955856952816248 -41.091273020207886 -0.03820189144462347 -41.09931131163612
689 -0.03979473020881415 -41.1310677504167 -0.02707543093711138 -41.12638674257323
690 -0.040129702910780905 -41.17119745332748 -0.03586416486650705 -41.16225090743974
691 -0.0402357991784811 -41.21143325250596 -0.03877832591533661 -41.20102923335508
692 -0.04010633789002895 -41.25153959039599 -0.039745353162288666 -41.24077458651737
693 -0.040105846151709555 -41.291645436547704 -0.04541958253830671 -41.286194169055676
694 -0.04019696619361639 -41.33184240274132 -0.033946382254362105 -41.32014055131004
695 -0.04028920121490955 -41.372131603956234 -0.03833988308906555 -41.358480434399105
696 -0.04019543286412954 -41.412327036820365 -0.04087535515427589 -41.39935578955338
697 -0.04017374031245709 -41.45250077713282 -0.037913409434258936 -41.43726919898764
698 -0.04014464039355516 -41.492645417526376 -0.040436245314776895 -41.47770544430242
699 -0.040142267011106014 -41.53278768453748 -0.043685616366565226 -41.52139106066899
700 -0.040538384579122066 -41.573326069116604 -0.04267217181622982 -41.56406323248522
701 -0.0397775461897254 -41.61310361530633 -0.0403382221236825 -41.6044014546089
702 -0.039759648591279985 -41.65286326389761 -0.04413232859224081 -41.64853378320114
703 -0.03967740498483181 -41.69254066888244 -0.03747238609939814 -41.68600616930053
704 -0.039731400460004805 -41.73227206934244 -0.043095947988331315 -41.72910211728887
705 -0.03954119570553303 -41.771813265047975 -0.037475448846817014 -41.76657756613569
706 -0.03973127864301205 -41.811544543690985 -0.03692099750041962 -41.803498563636104
707 -0.03963616397231817 -41.8511807076633 -0.038595426641404626 -41.84209399027751
708 -0.03969199135899544 -41.890872699022296 -0.043710322305560115 -41.88580431258307
709 -0.03958806786686182 -41.930460766889155 -0.037555905804038045 -41.92336021838711
710 -0.039705793373286724 -41.97016656026244 -0.04056763909757137 -41.963927857484684
711 -0.03964751921594143 -42.00981407947838 -0.03993924427777529 -42.00386710176246
712 -0.03955328036099672 -42.04936735983938 -0.04191490616649389 -42.045782007928956
713 -0.039641214348375794 -42.08900857418776 -0.04170135892927647 -42.08748336685823
714 -0.039323158003389834 -42.12833173219115 -0.039827638491988185 -42.127311005350215
715 -0.03927899543195963 -42.16761072762311 -0.03695878703147173 -42.16426979238169
716 -0.03953343629837036 -42.20714416392148 -0.03219274841248989 -42.19646254079418
717 -0.039634532481431964 -42.246778696402906 -0.039179076068103315 -42.23564161686228
718 -0.03966863472014666 -42.28644733112305 -0.038062681816518305 -42.2737042986788
719 -0.03964540250599384 -42.32609273362905 -0.038939354754984376 -42.31264365343379
720 -0.039640288800001144 -42.36573302242905 -0.038249517977237704 -42.35089317141102
721 -0.03975606169551611 -42.40548908412456 -0.03909518253058195 -42.389988353941604
722 -0.03977769855409861 -42.44526678267866 -0.03738332074135542 -42.42737167468296
723 -0.03987297266721725 -42.48513975534588 -0.04272822588682175 -42.47009990056978
724 -0.03966924920678139 -42.52480900455266 -0.03733725678175688 -42.50743715735153
725 -0.03970715329051018 -42.564516157843165 -0.040692966617643836 -42.54813012396917
726 -0.0397099107503891 -42.604226068593555 -0.03975570220500231 -42.58788582617417
727 -0.039710475131869316 -42.643936543725424 -0.038576746359467506 -42.62646257253364
728 -0.039665663987398146 -42.68360220771282 -0.04274846632033587 -42.66921103885397
729 -0.03961139377206564 -42.723213601484886 -0.038174670189619064 -42.70738570904359
730 -0.03971720430999994 -42.76293080579489 -0.04017914701253176 -42.74756485605612
731 -0.03970196507871151 -42.8026327708736 -0.04157756268978119 -42.789142418745904
732 -0.03952908795326948 -42.84216185882687 -0.0382265904918313 -42.827369009237735
733 -0.039556922018527986 -42.8817187808454 -0.03810950443148613 -42.865478513669224
734 -0.039663884229958056 -42.921382665075356 -0.03732933197170496 -42.90280784564093
735 -0.03958820477128029 -42.96097086984663 -0.03834712468087673 -42.941154970321804
736 -0.039795194379985334 -43.00076606422662 -0.04233547020703554 -42.98349044052884
737 -0.03948080409318209 -43.0402468683198 -0.039448775351047516 -43.02293921587989
738 -0.03969051484018564 -43.07993738315999 -0.03744557704776526 -43.06038479292765
739 -0.039641776122152805 -43.11957915928214 -0.03937513865530491 -43.09975993158295
740 -0.03970904033631086 -43.15928819961845 -0.040725845098495486 -43.140485776681444
741 -0.039580013230443 -43.19886821284889 -0.034050659649074076 -43.17453643633052
742 -0.039782099425792694 -43.238650312274686 -0.037809519469738005 -43.21234595580026
743 -0.03987546060234308 -43.27852577287703 -0.03845181651413441 -43.25079777231439
744 -0.03988086543977261 -43.3184066383168 -0.03802704829722643 -43.288824820611616
745 -0.03987564165145159 -43.35828227996825 -0.0405131071805954 -43.32933792779221
746 -0.03971867132931948 -43.39800095129757 -0.0390645507723093 -43.36840247856452
747 -0.03986955638974905 -43.437870507687315 -0.04042564630508423 -43.4088281248696
748 -0.039748701453208926 -43.47761920914052 -0.03767241109162569 -43.44650053596123
749 -0.039780568704009055 -43.51739977784453 -0.0387522529810667 -43.4852527889423
750 -0.039769689366221425 -43.557169467210755 -0.03932798970490694 -43.524580778647206
751 -0.039874392189085485 -43.59704385939984 -0.04151855930685997 -43.566099337954064
752 -0.03974303677678108 -43.63678689617662 -0.04032203648239374 -43.60642137443646
753 -0.03963620662689209 -43.67642310280352 -0.041480750776827335 -43.647902125213285
754 -0.039687092415988445 -43.71611019521951 -0.03984797187149525 -43.68775009708478
755 -0.039615791849792005 -43.7557259870693 -0.042061647772789 -43.72981174485757
756 -0.03967521768063307 -43.79540120474993 -0.037249593250453475 -43.76706133810802
757 -0.03972399327903986 -43.83512519802897 -0.03551506083458662 -43.802576398942605
758 -0.039797057211399076 -43.87492225524037 -0.03753948733210564 -43.84011588627471
759 -0.03978521879762411 -43.914707474037996 -0.03905895724892616 -43.879174843523636
760 -0.03993533421307802 -43.95464280825107 -0.03756764158606529 -43.9167424851097
761 -0.03983827568590641 -43.99448108393698 -0.03870801627635956 -43.95545050138606
762 -0.0398250924423337 -44.03430617637932 -0.0336444292217493 -43.98909493060781
763 -0.04018604122102261 -44.07449221760034 -0.04412150494754315 -44.03321643555535
764 -0.039994113706052305 -44.11448633130639 -0.03834765609353781 -44.07156409164889
765 -0.03999249693006277 -44.15447882823645 -0.04134959261864424 -44.11291368426753
766 -0.03990178983658552 -44.19438061807303 -0.04095612391829491 -44.153869808185824
767 -0.039862786792218684 -44.23424340486525 -0.0411316966637969 -44.19500150484962
768 -0.03970484435558319 -44.27394824922084 -0.03760385550558567 -44.23260536035521
769 -0.0398508045822382 -44.31379905380307 -0.037293578311800954 -44.26989893866701
770 -0.03990834355354309 -44.353707397356615 -0.043489953875541686 -44.313388892542555
771 -0.039743976667523384 -44.39345137402414 -0.038078081980347636 -44.3514669745229
772 -0.03975569549947977 -44.43320706952362 -0.04185305275022984 -44.39332002727313
773 -0.03961611334234476 -44.472823182865966 -0.04293074905872345 -44.43625077633185
774 -0.03967040255665779 -44.512493585422625 -0.037316728569567206 -44.47356750490142
775 -0.03978099599480629 -44.55227458141743 -0.03723426125943661 -44.51080176616085
776 -0.03978370688855648 -44.592058288305985 -0.038129035755991934 -44.548930801916846
777 -0.03974503800272942 -44.63180332630871 -0.039399025961756706 -44.5883298278786
778 -0.039758543111383916 -44.671561869420096 -0.042340359278023244 -44.630670187156625
779 -0.0396880853921175 -44.71124995481221 -0.03668964952230454 -44.667359836678926
780 -0.03975522536784411 -44.75100518018005 -0.03760235216468573 -44.70496218884361
781 -0.03980552554130554 -44.790810705721356 -0.04008817374706268 -44.745050362590675
782 -0.03982256595045328 -44.83063327167181 -0.038053294830024245 -44.783103657420696
783 -0.03997784238308668 -44.870611114054896 -0.03529054708778858 -44.818394204508486
784 -0.039992241002619264 -44.91060335505752 -0.04095899015665054 -44.85935319466514
785 -0.04002186451107263 -44.95062521956859 -0.035867252945899965 -44.89522044761104
786 -0.040075342543423174 -44.99070056211202 -0.03791527710855007 -44.93313572471959
787 -0.04006002433598042 -45.030760586448 -0.04046764057129622 -44.973603365290884
788 -0.04006229192018509 -45.07082287836818 -0.038509422168135646 -45.01211278745902
789 -0.040031397715210915 -45.110854276083394 -0.03902752138674259 -45.05114030884576
790 -0.04000404831022024 -45.15085832439362 -0.03795763496309519 -45.08909794380885
791 -0.039978602342307566 -45.190836926735926 -0.040880273841321466 -45.12997821765018
792 -0.03996834084391594 -45.23080526757984 -0.041104378551244734 -45.17108259620142
793 -0.03994570579379797 -45.27075097337364 -0.04119934048503637 -45.21228193668646
794 -0.03987384811043739 -45.310624821484076 -0.041522952169179915 -45.25380488885564
795 -0.03983452189713717 -45.35045934338121 -0.039702837355434895 -45.293507726211075
796 -0.03980664499104023 -45.39026598837225 -0.03918882068246603 -45.332696546893544
797 -0.03996019698679447 -45.43022618535905 -0.04579897876828909 -45.37849552566183
798 -0.03958799634128809 -45.469814181700336 -0.04227099865674973 -45.42076652431858
799 -0.03964387997984886 -45.509458061680185 -0.03717344012111425 -45.457939964439696
800 -0.03954818230122328 -45.54900624398141 -0.03916721623390913 -45.4971071806736
801 -0.03942243959754706 -45.588428683578954 -0.04016362372785807 -45.53727080440146
802 -0.039494073018431664 -45.627922756597386 -0.036934144981205466 -45.57420494938266
803 -0.039605645649135116 -45.66752840224652 -0.036265196092426774 -45.61047014547509
804 -0.03970624953508377 -45.707234651781604 -0.04015619158744812 -45.65062633706254
805 -0.03971694577485323 -45.74695159755646 -0.04223551284521818 -45.69286184990776
806 -0.03957820422947407 -45.78652980178593 -0.03705323971807957 -45.729915089625834
807 -0.0395952720195055 -45.826125073805436 -0.03643791601061821 -45.766353005636454
808 -0.0396897928789258 -45.86581486668436 -0.04050634987652302 -45.80685935551298
809 -0.039580950140953065 -45.90539581682531 -0.037785306386649606 -45.84464466189963
810 -0.03972553443163633 -45.94512135125695 -0.04183193594217301 -45.8864765978418
811 -0.03953890409320593 -45.98466025535016 -0.04195457212626934 -45.92843116996807
812 -0.0395363787189126 -46.02419663406907 -0.03937280960381031 -45.96780397957188
813 -0.03955720458179712 -46.06375383865087 -0.03910817075520754 -46.00691215032709
814 -0.039551257900893685 -46.103305096551765 -0.04129248522222042 -46.04820463554931
815 -0.03933358825743198 -46.1426386848092 -0.037594481371343136 -46.085799116920654
816 -0.039369554817676546 -46.182008239626875 -0.039398061111569405 -46.125197178032224
817 -0.03938139230012894 -46.221389631927 -0.04314187578856945 -46.168339053820795
818 -0.03943149391561747 -46.26082112584262 -0.03734755385667086 -46.205686607677464
819 -0.0395074475556612 -46.30032857339828 -0.04036478493362665 -46.24605139261109
820 -0.039461144246160984 -46.33978971764444 -0.03905410710722208 -46.28510549971831
821 -0.03943993393331766 -46.37922965157776 -0.041083932295441626 -46.326189432013756
822 -0.03946614135056734 -46.418695792928325 -0.03453850653022528 -46.36072793854398
823 -0.03948042150586843 -46.4581762144342 -0.03530290275812149 -46.3960308413021
824 -0.03962532337754965 -46.497801537811746 -0.040306042321026324 -46.43633688362313
825 -0.039553881622850895 -46.5373554194346 -0.03988805897533894 -46.47622494259846
826 -0.03964165113866329 -46.57699707057326 -0.03956911712884903 -46.51579405972731
827 -0.039635982178151605 -46.61663305275142 -0.04105903506278992 -46.5568530947901
828 -0.03968210630118847 -46.6563151590526 -0.032350929267704484 -46.58920402405781
829 -0.03966056779026985 -46.695975726842875 -0.0400456553325057 -46.62924967939031
830 -0.03964499868452549 -46.7356207255274 -0.0403086481615901 -46.669558327551904
831 -0.0396539606153965 -46.775274686142794 -0.04105820376425982 -46.71061653131616
832 -0.039571503177285194 -46.81484618932008 -0.04097333084791899 -46.75158986216408
833 -0.03939555548131466 -46.85424174480139 -0.041984394751489164 -46.79357425691557
834 -0.03945127595216036 -46.89369302075355 -0.039794865250587466 -46.833369122166154
835 -0.039514678157866 -46.93320769891142 -0.039488387294113636 -46.87285750946027
836 -0.039472614601254466 -46.97268031351267 -0.03918996658176184 -46.91204747604203
837 -0.039337904378771785 -47.01201821789144 -0.041580123268067835 -46.953627599310096
838 -0.03933423385024071 -47.05135245174168 -0.03859023302793503 -46.99221783233803
839 -0.03936731908470392 -47.09071977082638 -0.03872494716197252 -47.0309427795
840 -0.03953827582299709 -47.13025804664938 -0.043164368718862534 -47.074107148218864
841 -0.03925946652889252 -47.16951751317827 -0.04033605735749006 -47.11444320557636
842 -0.039403793029487134 -47.208921306207756 -0.036375802010297775 -47.150819007586655
843 -0.039550735428929326 -47.24847204163669 -0.036393086053431035 -47.187212093640085
844 -0.039522824436426164 -47.28799486607311 -0.04271690770983696 -47.22992900134992
845 -0.03943059798330069 -47.32742546405641 -0.03915860466659069 -47.26908760601651
846 -0.03935463596135378 -47.36678010001776 -0.038560806028544906 -47.307648412045054
847 -0.03936189208179712 -47.40614199209956 -0.04442353118211031 -47.352071943227166
848 -0.03920279555022717 -47.44534478764979 -0.03884470276534557 -47.39091664599251
849 -0.03927770555019379 -47.48462249319998 -0.04145332258194685 -47.432369968574456
850 -0.0393285496160388 -47.523951042816016 -0.03508720472455025 -47.467457173299
851 -0.03936145082116127 -47.56331249363718 -0.035143121518194674 -47.5026002948172
852 -0.03944508582353592 -47.602757579460715 -0.03948792926967144 -47.54208822408687
853 -0.03945170491933823 -47.64220928438005 -0.04024417400360107 -47.58233239809047
854 -0.039516471326351166 -47.6817257557064 -0.03991677835583687 -47.62224917644631
855 -0.03937344811856747 -47.72109920382497 -0.03693847600370646 -47.659187652450015
856 -0.03950366843491793 -47.76060287225989 -0.038413326069712636 -47.69760097851973
857 -0.03943822532892227 -47.80004109758881 -0.03786436021327973 -47.73546533873301
858 -0.03948853574693203 -47.839529633335744 -0.04253514725714922 -47.778000485990155
859 -0.03949009720236063 -47.879019730538104 -0.041018984653055666 -47.81901947064321
860 -0.039556453749537465 -47.918576184287645 -0.0425815936177969 -47.86160106426101
861 -0.03930768370628357 -47.95788386799393 -0.040603884309530255 -47.90220494857054
862 -0.0393011836335063 -47.99718505162743 -0.04120960813015699 -47.9434145567007
863 -0.03911981172859669 -48.03630486335603 -0.03803825546056032 -47.981452812161265
864 -0.039301848784089086 -48.07560671214012 -0.04037699159234762 -48.02182980375361
865 -0.03919959347695112 -48.11480630561707 -0.03993960991501808 -48.06176941366863
866 -0.039201517961919306 -48.15400782357899 -0.03821193221956491 -48.099981345888196
867 -0.039222624711692335 -48.193230448290684 -0.04093839805573225 -48.140919743943925
868 -0.03920708727091551 -48.2324375355616 -0.042575109750032425 -48.18349485369396
869 -0.03918042853474617 -48.27161796409635 -0.03443829156458378 -48.21793314525854
870 -0.0392001710832119 -48.31081813517956 -0.04075812082737684 -48.25869126608592
871 -0.03919951431453228 -48.35001764949409 -0.040718920156359674 -48.29941018624228
872 -0.03902137279510498 -48.3890390222892 -0.04041402377188206 -48.33982421001416
873 -0.039054023660719396 -48.428093045949915 -0.03544665146619082 -48.375270861480345
874 -0.03912790697067976 -48.46722095292059 -0.04112920612096786 -48.416400067601316
875 -0.039073240011930466 -48.50629419293252 -0.03685017805546522 -48.45325024565678
876 -0.039205856062471865 -48.545500048994995 -0.040902176313102244 -48.494152421969886
877 -0.03917509745806456 -48.58467514645306 -0.03458761684596538 -48.528740038815855
878 -0.03924665916711092 -48.62392180562017 -0.0393360810354352 -48.56807611985129
879 -0.039285645447671415 -48.66320745106784 -0.040462097898125646 -48.60853821774942
880 -0.039198347553610804 -48.70240579862145 -0.04228289946913719 -48.650821117218555
881 -0.03910485412925482 -48.741510652750705 -0.04424473531544208 -48.695065852534
882 -0.03883600793778896 -48.780346660688494 -0.038980274088680746 -48.73404612662268
883 -0.038865158893167974 -48.81921181958166 -0.03970114849507809 -48.773747275117756
884 -0.03886859975755215 -48.85808041933921 -0.03496661689132452 -48.80871389200908
885 -0.039135662466287614 -48.897216081805496 -0.0397961737588048 -48.84851006576788
886 -0.03903221767395735 -48.93624829947945 -0.0396062595769763 -48.88811632534486
887 -0.039002290554344655 -48.975250590033795 -0.03806281760334969 -48.92617914294821
888 -0.03901228941977024 -49.01426287945357 -0.04227899480611086 -48.96845813775432
889 -0.03888535294681787 -49.05314823240039 -0.03765884842723608 -49.00611698618155
890 -0.03904003091156483 -49.092188263311954 -0.04263972416520119 -49.04875671034675
891 -0.039051009342074394 -49.13123927265403 -0.042859284579753874 -49.09161599492651
892 -0.03897555340081453 -49.170214826054846 -0.04284285679459572 -49.1344588517211
893 -0.03864931557327509 -49.20886414162812 -0.038136186078190804 -49.17259503779929
894 -0.03868629653006792 -49.247550438158186 -0.03978379722684622 -49.212378835026136
895 -0.0386523187160492 -49.28620275687423 -0.03580343909561634 -49.24818227412175
896 -0.038724038377404214 -49.324926795251635 -0.03776378352195024 -49.285946057643706
897 -0.03885667715221643 -49.36378347240385 -0.03966667354106903 -49.325612731184776
898 -0.03874594159424305 -49.402529413998096 -0.04597866013646126 -49.37159139132124
899 -0.03861190527677536 -49.44114131927487 -0.03805492222309113 -49.40964631354433
900 -0.03863802440464496 -49.47977934367952 -0.03984664492309094 -49.44949295846742
901 -0.03860178329050541 -49.51838112697002 -0.03889648448675871 -49.48838944295417
902 -0.038538135774433616 -49.55691926274445 -0.038086210191249845 -49.526475653145425
903 -0.03862819671630859 -49.59554745946076 -0.038829049281775954 -49.5653047024272
904 -0.038727125339210036 -49.63427458479997 -0.0426682859659195 -49.607972988393115
905 -0.038547645509243014 -49.67282223030921 -0.042667164094746114 -49.65064015248786
906 -0.038556769490242004 -49.71137899979945 -0.03700724896043539 -49.687647401448295
907 -0.03847007490694523 -49.7498490747064 -0.03787528909742832 -49.72552269054572
908 -0.03847327809780836 -49.78832235280421 -0.034398222155869004 -49.759920912701595
909 -0.038713811337947844 -49.82703616414216 -0.042855365201830864 -49.802776277903426
910 -0.038641474395990374 -49.865677638538145 -0.03615152165293693 -49.838927799556366
911 -0.03872873894870281 -49.90440637748685 -0.038874675147235395 -49.8778024747036
912 -0.03869889061897993 -49.94310526810583 -0.04302085321396589 -49.92082332791757
913 -0.0384495435282588 -49.98155481163409 -0.038257780857384203 -49.95908110877495
914 -0.03862859606742859 -50.020183407701516 -0.04000052083283663 -49.99908162960779
915 -0.03861613795161247 -50.05879954565313 -0.03902784213423729 -50.038109471742025
916 -0.03878381289541721 -50.09758335854855 -0.040048475563526156 -50.07815794730555
917 -0.03848011791706085 -50.13606347646561 -0.03672212865203619 -50.114880075957586
918 -0.03859983570873737 -50.174663312174346 -0.03835624884814024 -50.153236324805725
919 -0.038690570183098315 -50.213353882357445 -0.03834196925163269 -50.19157829405736
920 -0.038798901438713077 -50.252152783796156 -0.037080004811286926 -50.228658298868645
921 -0.038810758478939535 -50.290963542275094 -0.03580584283918142 -50.264464141707826
922 -0.038956438191235065 -50.32991998046633 -0.04029467049986124 -50.30475881220769
923 -0.038934515602886674 -50.36885449606922 -0.03713582418859005 -50.341894636396276
924 -0.03903222791850567 -50.40788672398772 -0.03905671108514071 -50.380951347481414
925 -0.039131117798388 -50.44701784178611 -0.041846601851284505 -50.4227979493327
926 -0.038855792582035066 -50.48587363436815 -0.03699200637638569 -50.459789955709084
927 -0.0389876376837492 -50.52486127205189 -0.03877708911895752 -50.49856704482804
928 -0.03900609165430069 -50.563867363706194 -0.04224094394594431 -50.540807988773985
929 -0.03892253898084164 -50.602789902687036 -0.035632617585361 -50.57644060635935
930 -0.03901880383491516 -50.64180870652195 -0.039326456375420094 -50.61576706273477
931 -0.038999867253005506 -50.680808573774954 -0.03752824645489454 -50.653295309189666
932 -0.0390853438526392 -50.719893917627594 -0.040250460430979726 -50.69354576962065
933 -0.03905729725956917 -50.75895121488716 -0.03805780299007892 -50.73160357261073
934 -0.039042587578296664 -50.797993802465456 -0.039776754938066004 -50.7713803275488
935 -0.03910025581717491 -50.83709405828263 -0.03819089308381081 -50.809571220632606
936 -0.03909824416041374 -50.876192302443044 -0.03841181136667728 -50.847983031999284
937 -0.03913357853889465 -50.91532588098194 -0.03776392061263323 -50.88574695261192
938 -0.03926451709121466 -50.95459039807315 -0.04158244803547859 -50.927329400647395
939 -0.03902621939778328 -50.993616617470934 -0.04394284915179014 -50.971272249799185
940 -0.038945958204567435 -51.0325625756755 -0.039358647912740706 -51.01063089771193
941 -0.0389270456507802 -51.07148962132628 -0.03916001282632351 -51.04979091053825
942 -0.03898282088339329 -51.11047244220967 -0.036690707132220265 -51.08648161767047
943 -0.03912770934402943 -51.1496001515537 -0.04056968130171299 -51.127051298972184
944 -0.039133322052657606 -51.188733473606355 -0.04127676766365766 -51.168328066635844
945 -0.03897333722561598 -51.22770681083197 -0.03803465720266104 -51.2063627238385
946 -0.03900007028132677 -51.26670688111329 -0.04131192453205586 -51.247674648370555
947 -0.03890899885445833 -51.30561587996775 -0.04162923693656921 -51.28930388530713
948 -0.03884480819106102 -51.34446068815881 -0.04322656523436308 -51.33253045054149
949 -0.03875556197017431 -51.38321625012899 -0.037765358574688435 -51.37029580911618
950 -0.038805758394300935 -51.42202200852329 -0.04363728109747171 -51.41393309021365
951 -0.03874693289399147 -51.460768941417285 -0.04573959708213806 -51.45967268729579
952 -0.038366148620843886 -51.49913509003813 -0.037681566923856734 -51.49735425421965
953 -0.03844070043414831 -51.53757579047228 -0.04050443265587091 -51.53785868687552
954 -0.038388275913894175 -51.57596406638618 -0.03812805432826281 -51.575986741203785
955 -0.03839759733527899 -51.61436166372145 -0.03889280799776316 -51.61487954920155
956 -0.038449418544769284 -51.652811082266226 -0.040604693815112114 -51.65548424301666
957 -0.03850306086242199 -51.69131414312865 -0.036249790154397485 -51.69173403317106
958 -0.038538525626063344 -51.72985266875472 -0.04199267644435167 -51.73372670961541
959 -0.038613840192556384 -51.76846650894727 -0.03890174087136984 -51.77262845048678
960 -0.03844944443553686 -51.806915953382806 -0.03891834523528814 -51.811546795722066
961 -0.038592434301972386 -51.84550838768478 -0.04040084071457386 -51.85194763643664
962 -0.038551324605941774 -51.88405971229072 -0.04051089324057102 -51.892458529677214
963 -0.03855417165905237 -51.92261388394977 -0.04061878528445959 -51.93307731496167
964 -0.03841557744890452 -51.961029461398674 -0.039396904222667214 -51.97247421918434
965 -0.038616629876196386 -51.99964609127487 -0.0350456902757287 -52.00751990946007
966 -0.03855989631265402 -52.038205987587524 -0.03906961176544428 -52.04658952122551
967 -0.0385806018486619 -52.07678658943619 -0.039120920188725 -52.085710441414236
968 -0.03855357356369495 -52.115340162999885 -0.03726750314235687 -52.122977944556595
969 -0.03870093207806349 -52.15404109507795 -0.03838962279260159 -52.161367567349195
970 -0.03874237295240164 -52.19278346803035 -0.03798987213522196 -52.199357439484416
971 -0.03871331512928009 -52.23149678315963 -0.04058654215186834 -52.23994398163629
972 -0.03877912424504757 -52.270275907404674 -0.03629544228315353 -52.27623942391944
973 -0.03881362173706293 -52.30908952914174 -0.03750155959278345 -52.313740983512226
974 -0.03895278088748455 -52.34804231002922 -0.041517766937613484 -52.35525875044984
975 -0.03892402481287718 -52.3869663348421 -0.03303147982805967 -52.3882902302779
976 -0.0390607550740242 -52.426027089916126 -0.039880103431642056 -52.428170333709545
977 -0.03896707110106945 -52.464994161017195 -0.039991175010800364 -52.46816150872034
978 -0.03895596545189619 -52.50395012646909 -0.04008264616131783 -52.50824415488166
979 -0.03891205545514822 -52.54286218192424 -0.03665473982691765 -52.544898894708574
980 -0.039087938331067565 -52.58195012025531 -0.04021154511719942 -52.585110439825776
981 -0.038976341113448144 -52.620926461368754 -0.03816441912204027 -52.623274858947816
982 -0.03908656910061836 -52.66001303046937 -0.03847850654274225 -52.66175336549056
983 -0.039071949757635595 -52.699084980227006 -0.03876089379191398 -52.70051425928248
984 -0.038973027281463145 -52.73805800750847 -0.03622394185513258 -52.73673820113761
985 -0.03905275892466307 -52.77711076643313 -0.04273641537874937 -52.77947461651636
986 -0.03902637269347906 -52.81613713912661 -0.040447774529457095 -52.819922391045814
987 -0.0389375165104866 -52.8550746556371 -0.03986298609524965 -52.859785377141066
988 -0.038993092998862264 -52.89406774863596 -0.03784811552613974 -52.897633492667204
989 -0.039219532161951065 -52.93328728079791 -0.032413714192807676 -52.93004720686001
990 -0.03928934764117002 -52.972576628439086 -0.03861614353954792 -52.96866335039956
991 -0.039381157234311105 -53.011957785673395 -0.03697106633335352 -53.00563441673291
992 -0.03934184554964304 -53.05129963122304 -0.04013804625719786 -53.04577246299011
993 -0.039317470602691175 -53.09061710182573 -0.039725654572248456 -53.08549811756236
994 -0.03931624870747328 -53.1299333505332 -0.03807517345994711 -53.1235732910223
995 -0.03933630846440792 -53.16926965899761 -0.04070833716541529 -53.164281628187716
996 -0.039363082684576514 -53.20863274168218 -0.035660591721534726 -53.19994221990925
997 -0.039367692358791825 -53.248000434040975 -0.0372429583221674 -53.23718517823142
998 -0.03939008340239525 -53.28739051744337 -0.03979010935872793 -53.27697528759015
999 -0.03940037805587053 -53.326790895499244 -0.0403289807960391 -53.31730426838619
1000 -0.03937522564083338 -53.366166121140076 -0.037839076668024066 -53.35514334505421
1001 -0.03951068129390478 -53.40567680243398 -0.040147266909480096 -53.39529061196369
1002 -0.03936395030468702 -53.44504075273867 -0.04057523533701897 -53.435865847300704
1003 -0.03925831764936447 -53.48429907038803 -0.0403397623449564 -53.47620560964566
1004 -0.03923441357910633 -53.52353348396714 -0.04315716214478016 -53.51936277179044
1005 -0.0390939936041832 -53.562627477571326 -0.03831214550882578 -53.557674917299266
1006 -0.03913986496627331 -53.6017673425376 -0.03866561707109213 -53.596340534370356
1007 -0.03913251217454672 -53.640899854712146 -0.03786618560552597 -53.63420671997588
1008 -0.039256531931459906 -53.6801563866436 -0.03937948606908322 -53.67358620604496
1009 -0.03923139795660972 -53.719387784600215 -0.03754705470055342 -53.71113326074551
1010 -0.03940343577414751 -53.75879122037436 -0.036938834190368655 -53.74807209493588
1011 -0.039247783832252026 -53.798039004206615 -0.03680917508900165 -53.78488127002488
1012 -0.03933925163000822 -53.837378255836626 -0.03966991100460291 -53.824551181029484
1013 -0.03942098487168551 -53.87679924070831 -0.04342856481671333 -53.8679797458462
1014 -0.03929166197776794 -53.91609090268608 -0.03752224296331406 -53.90550198880951
1015 -0.039301001280546186 -53.95539190396663 -0.03745121750980616 -53.94295320631932
1016 -0.039419622533023356 -53.99481152649965 -0.03815396521240473 -53.98110717153172
1017 -0.03955467808991671 -54.03436620458957 -0.03555618915706873 -54.01666336068879
1018 -0.039890757948160174 -54.074256962537724 -0.039780964516103266 -54.05644432520489
1019 -0.039633451588451864 -54.113890414126175 -0.0389718621969223 -54.09541618740182
1020 -0.039625007286667825 -54.15351542141284 -0.04071404524147511 -54.13613023264329
1021 -0.03954917807132006 -54.19306459948416 -0.03681443873792887 -54.17294467138122
1022 -0.039528693072497845 -54.23259329255666 -0.03960154745727777 -54.2125462188385
1023 -0.039569448307156564 -54.27216274086381 -0.03932005390524864 -54.25186627274375
1024 -0.039554473012685776 -54.3117172138765 -0.040645288117229936 -54.29251156086098
1025 -0.03947763368487358 -54.35119484756137 -0.039859897643327716 -54.332371458504305
1026 -0.03944930229336023 -54.39064414985474 -0.041030614636838436 -54.37340207314114
1027 -0.03944401685148478 -54.43008816670622 -0.04337055683135986 -54.416772629972506
1028 -0.03925987668335438 -54.46934804338957 -0.04063091054558754 -54.457403540518094
1029 -0.0392245864495635 -54.508572629839136 -0.04048235975205898 -54.497885900270155
1030 -0.03919006884098053 -54.54776269868012 -0.039511998370289805 -54.53739789864044
1031 -0.03926437366753817 -54.58702707234765 -0.03620648998767138 -54.57360438862811
1032 -0.03931554295122623 -54.62634261529888 -0.037675352022051814 -54.61127974065016
1033 -0.03942843805998564 -54.66577105335887 -0.04316705893725157 -54.65444679958741
1034 -0.039221801608800885 -54.70499285496767 -0.04099968522787094 -54.695446484815285
1035 -0.03909338545054197 -54.74408624041821 -0.03709887247532606 -54.73254535729061
1036 -0.03919847272336483 -54.783284713141576 -0.036559594050049785 -54.76910495134066
1037 -0.03929384332150221 -54.82257855646308 -0.03681574463844299 -54.805920695979104
1038 -0.03929048608988524 -54.86186904255296 -0.036994781158864495 -54.84291547713797
1039 -0.03941016774624586 -54.90127921029921 -0.03622710350900889 -54.87914258064698
1040 -0.03955508600920439 -54.94083429630841 -0.03799316193908453 -54.91713574258606
1041 -0.039554721862077716 -54.980389018170484 -0.04119804874062538 -54.95833379132669
1042 -0.03966575264930725 -55.02005477081979 -0.041359049081802365 -54.99969284040849
1043 -0.039563602581620214 -55.05961837340141 -0.042035133391618726 -55.041727973800114
1044 -0.03931307289749384 -55.098931446298906 -0.04105055183172226 -55.08277852563184
1045 -0.03942273873835802 -55.138354185037265 -0.04530673064291477 -55.12808525627475
1046 -0.03914437424391508 -55.17749855928118 -0.04049826804548502 -55.16858352432023
1047 -0.03901483602821827 -55.2165133953094 -0.03750745803117752 -55.20609098235141
1048 -0.03917754087597132 -55.25569093618537 -0.03935571499168873 -55.2454466973431
1049 -0.0391149302944541 -55.29480586647982 -0.03742137923836708 -55.282868076581465
1050 -0.03914168607443571 -55.33394755255426 -0.03896406888961792 -55.321832145471085
1051 -0.03918793760240078 -55.373135490156656 -0.03541296720504761 -55.35724511267613
1052 -0.039405214227736 -55.41254070438439 -0.03706516586244106 -55.394310278538576
1053 -0.039450209401547906 -55.45199091378594 -0.03868742436170578 -55.43299770290028
1054 -0.03946449626237154 -55.49145541004831 -0.03976440764963627 -55.472762110549915
1055 -0.039454346522688866 -55.530909756571 -0.03805713411420584 -55.51081924466412
1056 -0.03939338289201259 -55.570303139463014 -0.0395420428365469 -55.550361287500664
1057 -0.03938544448465109 -55.609688583947666 -0.03961288500577211 -55.58997417250644
1058 -0.039389144629240036 -55.649077728576906 -0.03765216581523419 -55.62762633832167
1059 -0.03947404772043228 -55.68855177629734 -0.04135216046124697 -55.66897849878291
1060 -0.03939949609339237 -55.72795127239073 -0.03723045960068703 -55.7062089583836
1061 -0.039571504667401315 -55.76752277705813 -0.04408384133130312 -55.7502927997149
1062 -0.0392691558226943 -55.80679193288083 -0.037093785032629965 -55.78738658474753
1063 -0.039340007305145266 -55.84613194018597 -0.04007342662662268 -55.82746001137415
1064 -0.03929998483508825 -55.88543192502106 -0.03932932652533054 -55.86678933789948
1065 -0.03938079383224249 -55.9248127188533 -0.0409056581556797 -55.90769499605516
1066 -0.039380700327456 -55.96419341918076 -0.0418351162225008 -55.949530112277664
1067 -0.03915353324264288 -56.0033469524234 -0.036638434417545794 -55.98616854669521
1068 -0.03919872585684061 -56.04254567828024 -0.04089337438344955 -56.02706192107866
1069 -0.03931387923657894 -56.08185955751682 -0.03636267147958279 -56.06342459255824
1070 -0.03931255824863911 -56.12117211576546 -0.041258737444877625 -56.10468333000312
1071 -0.03927991930395365 -56.16045203506941 -0.03679562695324421 -56.14147895695636
1072 -0.039324157312512396 -56.199776192381925 -0.03877801112830639 -56.18025696808467
1073 -0.03941340856254101 -56.239189600944464 -0.034828783571720125 -56.21508575165639
1074 -0.039592275582253936 -56.278781876526715 -0.043559775315225126 -56.25864552697161
1075 -0.03926360365003347 -56.31804548017675 -0.04008213020861149 -56.29872765718022
1076 -0.03932501617819071 -56.35737049635494 -0.03735300824046135 -56.33608066542068
1077 -0.03937334362417459 -56.396743839979116 -0.041830986924469474 -56.37791165234515
1078 -0.03927080295979977 -56.436014642938915 -0.03902046289294958 -56.4169321152381
1079 -0.039252947084605694 -56.47526759002352 -0.04125171769410372 -56.4581838329322
1080 -0.03927630670368672 -56.514543896727204 -0.03868541829288006 -56.49686925122508
1081 -0.0393325449898839 -56.55387644171709 -0.04072399288415909 -56.53759324410924
1082 -0.03929348345845938 -56.593169925175545 -0.03919881079345942 -56.5767920549027
1083 -0.039375549927353856 -56.6325454751029 -0.038795633055269715 -56.61558768795797
1084 -0.039204155653715135 -56.671749630756615 -0.03647162634879351 -56.65205931430676
1085 -0.0394035778939724 -56.711153208650586 -0.03720697462558746 -56.68926628893235
1086 -0.0394355546683073 -56.750588763318895 -0.039213482104241845 -56.728479771036596
1087 -0.03945351056754589 -56.79004227388644 -0.03382435813546181 -56.76230412917206
1088 -0.03957838509231806 -56.82962065897876 -0.03958943486213684 -56.801893564034195
1089 -0.0394860414788127 -56.86910670045757 -0.03765669874846935 -56.839550262782666
1090 -0.03962780479341745 -56.90873450525099 -0.03917994387447834 -56.878730206657146
1091 -0.03970124162733555 -56.948435746878324 -0.03810083083808422 -56.91683103749523
1092 -0.03974727559834719 -56.98818302247667 -0.03877671454101801 -56.955607752036244
1093 -0.03974623959511518 -57.02792926207179 -0.039070879481732844 -56.99467863151798
1094 -0.039768535271286966 -57.06769779734307 -0.03830987457185984 -57.032988506089836
1095 -0.039984922669827935 -57.1076827200129 -0.04267156012356281 -57.0756600662134
1096 -0.039566082693636415 -57.14724880270654 -0.04106947742402554 -57.116729543637426
1097 -0.03961764201521874 -57.18686644472176 -0.03871246296912432 -57.15544200660655
1098 -0.03960171416401863 -57.22646815888578 -0.041428730450570585 -57.19687073705712
1099 -0.03954111039638519 -57.266009269282165 -0.039891067706048486 -57.23676180476317
1100 -0.03941707536578178 -57.30542634464795 -0.04050269015133381 -57.277264494914505
1101 -0.03950994182378054 -57.34493628647173 -0.03788648322224617 -57.31515097813675
1102 -0.03947058506309986 -57.38440687153483 -0.041683606803417206 -57.35683458494017
1103 -0.03945620190352202 -57.42386307343835 -0.03607950434088707 -57.39291408928106
1104 -0.039691492542624475 -57.46355456598097 -0.04056282360106707 -57.43347691288212
1105 -0.03959694970399141 -57.50315151568496 -0.034423675201833245 -57.46790058808396
1106 -0.039618116803467274 -57.54276963248843 -0.04001917224377394 -57.50791976032773
1107 -0.039720431342720984 -57.58249006383115 -0.041902006790041926 -57.54982176711777
1108 -0.03952644541859627 -57.62201650924975 -0.03933116681873798 -57.58915293393651
1109 -0.03953547552227974 -57.661551984772025 -0.039133812114596364 -57.62828674605111
1110 -0.03953854255378246 -57.70109052732581 -0.039813007414340976 -57.66809975346545
1111 -0.039535853639245035 -57.740626380965054 -0.04161124732345343 -57.7097110007889
1112 -0.03936915788799524 -57.77999553885305 -0.04253782350569964 -57.7522488242946
1113 -0.03932428043335676 -57.819319819286406 -0.03826832491904497 -57.79051714921364
1114 -0.03936302997171879 -57.85868284925812 -0.04084102474153042 -57.831358173955174
1115 -0.03927401844412089 -57.89795686770224 -0.040537782572209836 -57.87189595652738
1116 -0.039275243692100045 -57.937232111394344 -0.04119404479861259 -57.913090001326
1117 -0.03919740784913302 -57.976429519243474 -0.04042380806058645 -57.953513809386585
1118 -0.03920591864734888 -58.01563543789082 -0.041246084682643416 -57.994759894069226
1119 -0.03910207003355026 -58.05473750792437 -0.03856966607272625 -58.03332956014195
1120 -0.039089630357921124 -58.09382713828229 -0.03730673920363188 -58.07063629934558
1121 -0.03923460897058249 -58.133061747252874 -0.037497997470200065 -58.10813429681578
1122 -0.03927934374660254 -58.172341090999474 -0.03812500797212124 -58.1462593047879
1123 -0.03928642999380827 -58.21162752099328 -0.03834318406879902 -58.1846024888567
1124 -0.03934167269617319 -58.25096919368946 -0.04039365593343973 -58.22499614479014
1125 -0.039268039353191855 -58.290237233042646 -0.0399172754958272 -58.264913420285964
1126 -0.039180212281644346 -58.32941744532429 -0.039747236855328084 -58.30466065714129
1127 -0.03912147507071495 -58.368538920395004 -0.04000361561775208 -58.34466427275904
1128 -0.03921388555318117 -58.407752805948185 -0.03788964822888374 -58.382553920987924
1129 -0.03923070970922708 -58.446983515657415 -0.02748612780123949 -58.41004004878916
1130 -0.03971876986324787 -58.486702285520664 -0.03793510887771845 -58.44797515766688
1131 -0.0396195201203227 -58.52632180564099 -0.037432193756103516 -58.485407351422985
1132 -0.03982061930000782 -58.566142424941 -0.039410701021552086 -58.52481805244454
1133 -0.03976845219731331 -58.605910877138314 -0.040038063935935495 -58.564856116380476
1134 -0.03973331730812788 -58.64564419444644 -0.03675325475633144 -58.60160937113681
1135 -0.03970447760075331 -58.68534867204719 -0.036530970595777035 -58.63814034173259
1136 -0.03989329282194376 -58.725241964869134 -0.043979169055819514 -58.682119510788404
1137 -0.03976480271667242 -58.76500676758581 -0.04141286518424749 -58.72353237597265
1138 -0.03970125876367092 -58.80470802634948 -0.03629797641187906 -58.75983035238453
1139 -0.03978119567036629 -58.844489222019845 -0.03213942665606737 -58.7919697790406
1140 -0.040079733543097976 -58.88456895556294 -0.038810709677636626 -58.83078048871823
1141 -0.03996846210211515 -58.92453741766506 -0.04186629634350538 -58.87264678506174
1142 -0.039969376474618915 -58.96450679413967 -0.03930956870317459 -58.911956353764914
1143 -0.03994304239749909 -59.00444983653717 -0.039740290492773056 -58.95169664425769
1144 -0.039885704219341275 -59.044335540756514 -0.036314832791686055 -58.988011477049376
1145 -0.040084435045719145 -59.084419975802234 -0.03655490651726723 -59.02456638356664
1146 -0.04003053717315197 -59.124450512975386 -0.040266628563404086 -59.064833012130045
1147 -0.0399344140663743 -59.16438492704176 -0.043397256731987 -59.10823026886203
1148 -0.03984019439667463 -59.204225121438434 -0.04258577544242144 -59.15081604430445
1149 -0.03979310058057308 -59.24401822201901 -0.03994889911264181 -59.19076494341709
1150 -0.03975630290806294 -59.28377452492707 -0.0429666506126523 -59.23373159402975
1151 -0.03969687912613153 -59.3234714040532 -0.04001766890287399 -59.273749262932625
1152 -0.03957926984876394 -59.36305067390197 -0.04062411431223154 -59.314373377244856
1153 -0.039692812226712705 -59.40274348612868 -0.043790468387305735 -59.35816384563216
1154 -0.03937850892543793 -59.442121995054116 -0.03877785950899124 -59.39694170514115
1155 -0.03932363782078028 -59.481445632874895 -0.04159281402826309 -59.438534519169416
1156 -0.039486618526279924 -59.52093225140118 -0.04553876630961895 -59.484073285479035
1157 -0.039188609831035136 -59.560120861232214 -0.03620284888893366 -59.52027613436797
1158 -0.039180847443640233 -59.59930170867585 -0.038911967910826205 -59.559188102278796
1159 -0.039300242252647874 -59.6386019509285 -0.03753361348062754 -59.59672171575942
1160 -0.039290538802742955 -59.67789248973125 -0.03717049118131399 -59.633892206940736
1161 -0.039417021907866 -59.717309511639115 -0.04036667477339506 -59.67425888171413
1162 -0.039417273737490176 -59.75672678537661 -0.03938973322510719 -59.71364861493924
1163 -0.03932270724326372 -59.79604949261987 -0.03983347676694393 -59.75348209170618
1164 -0.0394017493352294 -59.8354512419551 -0.03863788191229105 -59.792119973618476
1165 -0.03929407186806202 -59.87474531382316 -0.040812155418097976 -59.83293212903657
1166 -0.03929654862731695 -59.91404186245048 -0.03839021809399128 -59.871322347130565
1167 -0.03949991874396801 -59.95354178119445 -0.03592977672815323 -59.90725212385872
1168 -0.03947383128106594 -59.99301561247552 -0.03839834723621607 -59.945650471094936
1169 -0.03969177920371294 -60.03270739167923 -0.03755033556371927 -59.98320080665866
1170 -0.03953047934919596 -60.07223787102843 -0.03894631713628769 -60.022147123794944
1171 -0.03952147662639618 -60.111759347654825 -0.03919750656932593 -60.06134463036427
1172 -0.039552904479205606 -60.15131225213403 -0.03861609771847725 -60.09996072808274
1173 -0.03957623243331909 -60.19088848456735 -0.04113270901143551 -60.14109343709418
1174 -0.039462273381650446 -60.230350757949005 -0.04075162131339312 -60.18184505840757
1175 -0.03953877631574869 -60.269889534264756 -0.041430076025426386 -60.223275134432996
1176 -0.03935197647660971 -60.309241510741366 -0.03893615379929542 -60.262211288232294
1177 -0.03938233107328415 -60.34862384181465 -0.03977182805538178 -60.30198311628767
1178 -0.03939931076020002 -60.38802315257485 -0.031992061622440816 -60.33397517791011
1179 -0.03953148685395717 -60.42755463942881 -0.03807641062885523 -60.372051588538966
1180 -0.03961566612124443 -60.467170305550056 -0.0397810410708189 -60.41183262960978
1181 -0.03960270807147026 -60.506773013621526 -0.0355127839371562 -60.44734541354694
1182 -0.03972578104585409 -60.54649879466738 -0.03826684355735779 -60.4856122571043
1183 -0.03968957606703043 -60.58618837073441 -0.03947784975171089 -60.52509010685601
1184 -0.0396286329254508 -60.62581700365986 -0.03847562950104475 -60.563565736357056
1185 -0.03974070306867361 -60.665557706728535 -0.04108096715062857 -60.60464670350768
1186 -0.03975049126893282 -60.70530819799747 -0.03996131364256143 -60.64460801715025
1187 -0.039685573615133765 -60.7449937716126 -0.04032750204205513 -60.6849355191923
1188 -0.03965061493217945 -60.78464438654478 -0.03952038362622261 -60.72445590281853
1189 -0.039859259687364104 -60.82450364623214 -0.04012572411447764 -60.764581626933
1190 -0.039568007364869116 -60.86407165359701 -0.042226776108145715 -60.806808403041146
1191 -0.03964142445474863 -60.90371307805176 -0.03940012715756893 -60.846208530198716
1192 -0.03955142442137003 -60.94326450247313 -0.03815699629485607 -60.884365526493575
1193 -0.039619102515280245 -60.98288360498841 -0.04197103027254343 -60.92633655676612
1194 -0.039541552774608135 -61.02242515776302 -0.03860361538827419 -60.96494017215439
1195 -0.03959668669849634 -61.06202184446151 -0.04147755838930607 -61.006417730543696
1196 -0.03949239198118448 -61.101514236442696 -0.03883603643625975 -61.045253766979954
1197 -0.03941460885107517 -61.14092884529377 -0.041012097522616385 -61.08626586450257
1198 -0.039364239759743215 -61.18029308505351 -0.03989741783589125 -61.12616328233846
1199 -0.039434185810387136 -61.2197272708639 -0.04485936425626278 -61.17102264659472
1200 -0.03923944626003504 -61.25896671712393 -0.038131616450846194 -61.20915426304557
1201 -0.03915261682122946 -61.29811933394516 -0.04035619497299194 -61.24951045801856
1202 -0.039177884347736835 -61.337297218292896 -0.04025085009634495 -61.289761308114905
1203 -0.03920471556484699 -61.376501933857746 -0.040258671157062054 -61.33001997927197
1204 -0.03950512781739235 -61.41600706167514 -0.041544307582080366 -61.371564286854046
1205 -0.03906936980783939 -61.45507643148298 -0.042076651379466055 -61.41364093823351
1206 -0.03897265903651714 -61.494049090519496 -0.03690753616392613 -61.450548474397436
1207 -0.039075550995767115 -61.533124641515265 -0.038447500020265576 -61.488995974417705
1208 -0.03900770079344511 -61.57213234230871 -0.03749693464487791 -61.52649290906258
1209 -0.03913357593119145 -61.6112659182399 -0.03816100787371397 -61.564653916936294
1210 -0.039159685000777246 -61.65042560324068 -0.03742094822227955 -61.60207486515857
1211 -0.03923929240554571 -61.689664895646224 -0.0395423186942935 -61.641617183852865
1212 -0.039286115951836106 -61.72895101159806 -0.03485164735466242 -61.67646883120753
1213 -0.03931733462959528 -61.76826834622766 -0.03924935683608055 -61.71571818804361
1214 -0.039355048723518846 -61.80762339495118 -0.03982465583831072 -61.75554284388192
1215 -0.03933038040995598 -61.846953775361136 -0.03877841141074896 -61.794321255292665
1216 -0.03934222012758255 -61.886295995488716 -0.04046597182750702 -61.834787227120174
1217 -0.03940740544348955 -61.92570340093221 -0.040425213426351546 -61.87521244054653
1218 -0.03927460499107838 -61.964978005923285 -0.03946149758994579 -61.914673938136474
1219 -0.03923032376915216 -62.00420832969244 -0.03876803983002901 -61.953441977966506
1220 -0.03935320377349853 -62.04356153346594 -0.040895660780370234 -61.99433763874688
1221 -0.03922438640147448 -62.08278591986741 -0.04237973671406507 -62.036717375460945
1222 -0.03911226373165846 -62.12189818359907 -0.03946056887507439 -62.07617794433602
1223 -0.03918745256960392 -62.16108563616868 -0.03865155056118965 -62.11482949489721
1224 -0.03911545798182488 -62.2002010941505 -0.038874198123812674 -62.15370369302102
1225 -0.038983617909252644 -62.23918471205975 -0.04308628737926483 -62.19678998040029
1226 -0.039033701084554194 -62.27821841314431 -0.03994243983179331 -62.23673242023208
1227 -0.03897436149418354 -62.31719277463849 -0.039395279437303546 -62.27612769966938
1228 -0.03896708153188229 -62.35615985617037 -0.03906951006501913 -62.3151972097344
1229 -0.03904144316911697 -62.39520129933949 -0.042026969231665136 -62.357224178966064
1230 -0.03899624887853861 -62.43419754821803 -0.04416046775877476 -62.401384646724836
1231 -0.03881212957203388 -62.47300967779007 -0.03808820564299822 -62.439472852367835
1232 -0.038781999982893466 -62.51179167777296 -0.038331537134945394 -62.47780438950278
1233 -0.03883978947997093 -62.550631467252934 -0.0400068512186408 -62.51781124072142
1234 -0.03889231812208891 -62.58952378537502 -0.033802255801856515 -62.55161349652328
1235 -0.03902112394571304 -62.62854490932074 -0.03959812968969345 -62.591211626212974
1236 -0.03900542687624693 -62.66755033619698 -0.0406558832153678 -62.63186750942834
1237 -0.03896448854357004 -62.70651482474055 -0.03698761723935604 -62.668855126667694
1238 -0.038976261578500274 -62.74549108631905 -0.038193043507635596 -62.70704817017533
1239 -0.039081431180238727 -62.784572517499285 -0.039103885740041734 -62.74615205591537
1240 -0.03906211666762829 -62.823634634166915 -0.03628262653946877 -62.782434682454834
1241 -0.039065934531390664 -62.86270056869831 -0.03709671851247549 -62.81953140096731
1242 -0.03915072213858366 -62.901851290836895 -0.03562029618769884 -62.85515169715501
1243 -0.03936160299926996 -62.941212893836166 -0.038623098470270636 -62.893774795625276
1244 -0.0393717160448432 -62.98058460988101 -0.03884043339639902 -62.93261522902168
1245 -0.03925829716026783 -63.01984290704127 -0.038735035434365274 -62.97135026445604
1246 -0.03923666104674339 -63.059079568088016 -0.03922388628125191 -63.01057415073729
1247 -0.039415635727345945 -63.09849520381536 -0.038324400782585144 -63.048898551519876
1248 -0.0395304286852479 -63.13802563250061 -0.03878214415162802 -63.0876806956715
1249 -0.039410555735230446 -63.17743618823584 -0.0373515747487545 -63.125032270420256
1250 -0.03936886098235846 -63.216805049218195 -0.04004338122904301 -63.165075651649296
1251 -0.039283230900764465 -63.25608828011896 -0.0413576390594244 -63.20643329070872
1252 -0.03933077435940504 -63.295419054478366 -0.04106725100427866 -63.247500541713
1253 -0.03937809523195028 -63.33479714971032 -0.04121292792260647 -63.28871346963561
1254 -0.039240752905607225 -63.374037902615925 -0.0397754305973649 -63.328488900232976
1255 -0.039261575788259506 -63.413299478404184 -0.03717637602239847 -63.36566527625538
1256 -0.039379899948835374 -63.45267937835302 -0.040743868052959445 -63.406409144308334
1257 -0.03929709363728762 -63.491976471990306 -0.03938634674996137 -63.4457954910583
1258 -0.039272515662014486 -63.53124898765232 -0.03907296042889356 -63.484868451487195
1259 -0.039238981902599335 -63.57048796955492 -0.041209728457033634 -63.52607817994423
1260 -0.03919268939644098 -63.60968065895136 -0.038390415348112585 -63.56446859529234
1261 -0.03942045532166958 -63.64910111427303 -0.0485572662204504 -63.61302586151279
1262 -0.03876724299043417 -63.68786835726346 -0.038156600296497346 -63.651182461809285
1263 -0.03889939654618502 -63.726767753809646 -0.03702511303126812 -63.688207574840554
1264 -0.03899180162698031 -63.765759555436624 -0.03910342808812857 -63.72731100292868
1265 -0.038833672925829885 -63.80459322836246 -0.04223641492426396 -63.76954741785294
1266 -0.03887264598160982 -63.84346587434407 -0.038548432663083075 -63.808095850516025
1267 -0.038854371011257174 -63.882320245355324 -0.03984882943332195 -63.84794467994935
1268 -0.03885528836399317 -63.921175533719314 -0.037934158369898795 -63.88587883831925
1269 -0.03885894510895014 -63.96003447882826 -0.039465897157788275 -63.92534473547704
1270 -0.03889965955168009 -63.998934138379944 -0.038828334957361224 -63.9641730704344
1271 -0.03892936017364264 -64.03786349855359 -0.03879366852343082 -64.00296673895782
1272 -0.03895034529268741 -64.07681384384628 -0.04047068767249584 -64.04343742663032
1273 -0.03893164340406656 -64.11574548725035 -0.03567075077444315 -64.07910817740476
1274 -0.03913754858076572 -64.15488303583112 -0.03658326715230942 -64.11569144455707
1275 -0.03917171191424131 -64.19405474774535 -0.04350801091641188 -64.15919945547348
1276 -0.038959869742393495 -64.23301461748775 -0.03469416033476591 -64.19389361580825
1277 -0.03913380708545446 -64.2721484245732 -0.0392226105555892 -64.23311622636383
1278 -0.03916047681123018 -64.31130890138444 -0.03698485381901264 -64.27010108018284
1279 -0.03930793739855289 -64.35061683878298 -0.03620394337922335 -64.30630502356206
1280 -0.03928142748773098 -64.38989826627072 -0.03765296582132578 -64.34395798938338
1281 -0.03948225174099207 -64.42938051801171 -0.041105172224342824 -64.38506316160773
1282 -0.039392074942588805 -64.4687725929543 -0.03824380077421665 -64.42330696238194
1283 -0.03941058311611414 -64.5081831760704 -0.042079904861748216 -64.4653868672437
1284 -0.039306619204580784 -64.54748979527498 -0.038014804013073444 -64.50340167125677
1285 -0.039282442070543766 -64.58677223734553 -0.039902308210730555 -64.5433039794675
1286 -0.039235527999699114 -64.62600776534522 -0.039346040599048136 -64.58265002006654
1287 -0.03926062099635601 -64.66526838634158 -0.0398550333455205 -64.62250505341206
1288 -0.039226009882986544 -64.70449439622456 -0.03823761250823736 -64.6607426659203
1289 -0.039294003136456014 -64.74378839936102 -0.03777575753629207 -64.69851842345659
1290 -0.03944097440689802 -64.78322937376792 -0.04390105176717043 -64.74241947522376
1291 -0.0392287015914917 -64.82245807535942 -0.04078115951269865 -64.78320063473646
1292 -0.039060738682746884 -64.86151881404217 -0.03857894893735647 -64.82177958367382
1293 -0.03917602561414242 -64.90069483965631 -0.03571325168013573 -64.85749283535395
1294 -0.03929095435887575 -64.93998579401519 -0.037674547918140885 -64.8951673832721
1295 -0.039367536269128325 -64.97935333028431 -0.03758257161825895 -64.93274995489035
1296 -0.03932638615369797 -65.01867971643802 -0.03599050715565681 -64.96874046204601
1297 -0.03949929736554623 -65.05817901380357 -0.04074730109423399 -65.00948776314024
1298 -0.03946123793721199 -65.09764025174078 -0.03737362064421177 -65.04686138378446
1299 -0.039551592990756036 -65.13719184473155 -0.03982699625194073 -65.0866883800364
1300 -0.039537287689745425 -65.17672913242129 -0.03963862992823124 -65.12632700996464
1301 -0.03950226753950119 -65.21623139996079 -0.040548411384224894 -65.16687542134886
1302 -0.0394900606945157 -65.25572146065531 -0.04003248512744904 -65.20690790647632
1303 -0.039358962513506415 -65.29508042316881 -0.04054498877376318 -65.24745289525008
1304 -0.03927492666989565 -65.3343553498387 -0.04124370291829109 -65.28869659816837
1305 -0.039337411895394324 -65.37369276173409 -0.03778717014938593 -65.32648376831776
1306 -0.0393484665080905 -65.41304122824218 -0.03636124487966299 -65.36284501319741
1307 -0.03936382047832012 -65.4524050487205 -0.03981827031821013 -65.40266328351562
1308 -0.03931870386004448 -65.49172375258054 -0.040776888653635976 -65.44344017216926
1309 -0.03927438706159592 -65.53099813964214 -0.03783631213009357 -65.48127648429936
1310 -0.03938128761947155 -65.57037942726161 -0.03913433104753494 -65.52041081534689
1311 -0.03927898760885 -65.60965841487047 -0.03975772242993116 -65.56016853777682
1312 -0.03967908881604672 -65.64933750368651 -0.0342627601698041 -65.59443129794663
1313 -0.039590338803827764 -65.68892784249034 -0.039910320192575455 -65.6343416181392
1314 -0.039617210254073144 -65.72854505274442 -0.04056270457804203 -65.67490432271724
1315 -0.0396154897287488 -65.76816054247317 -0.03673311863094568 -65.71163744134819
1316 -0.039584373123943806 -65.80774491559711 -0.04087604880332947 -65.75251349015151
1317 -0.03957376517355442 -65.84731868077067 -0.03785162661224604 -65.79036511676377
1318 -0.03966588955372572 -65.8869845703244 -0.03746913578361273 -65.82783425254738
1319 -0.039606872387230395 -65.92659144271163 -0.04037898611277342 -65.86821323866015
1320 -0.03955435790121555 -65.96614580061284 -0.04208328723907471 -65.91029652589923
1321 -0.03959423284977674 -66.00574003346262 -0.041820343025028704 -65.95211686892425
1322 -0.03964618369936943 -66.04538621716199 -0.04222489930689335 -65.99434176823114
1323 -0.039171327091753486 -66.08455754425374 -0.0396184241399169 -66.03396019237105
1324 -0.03930501136928797 -66.12386255562303 -0.03955765645951033 -66.07351784883056
1325 -0.03924314416944981 -66.16310569979248 -0.037961742468178274 -66.11147959129875
1326 -0.03933647871017456 -66.20244217850265 -0.03914150577038526 -66.15062109706913
1327 -0.0393146263435483 -66.2417568048462 -0.03908511307090521 -66.18970621014005
1328 -0.03933115676045418 -66.28108796160666 -0.04012316893786192 -66.22982937907791
1329 -0.03933084048330784 -66.32041880208996 -0.0377246979624033 -66.26755407704032
1330 -0.039354638382792476 -66.35977344047275 -0.03867104537785053 -66.30622512241817
1331 -0.03939372859895229 -66.3991671690717 -0.038349369540810585 -66.34457449195898
1332 -0.03940784633159637 -66.4385750154033 -0.03907100632786751 -66.38364549828685
1333 -0.039423443004488946 -66.4779984584078 -0.038018901273608206 -66.42166439956046
1334 -0.039426172710955144 -66.51742463111876 -0.03988002147525549 -66.46154442103571
1335 -0.039374913275241855 -66.556799544394 -0.03995683789253235 -66.50150125892824
1336 -0.03938412312418223 -66.59618366751818 -0.0402803111821413 -66.54178157011039
1337 -0.039500162564218046 -66.6356838300824 -0.038897055014967916 -66.58067862512536
1338 -0.039333625510334966 -66.67501745559274 -0.03542900718748569 -66.61610763231285
1339 -0.03953345566987991 -66.71455091126262 -0.038896793685853484 -66.6550044259987
1340 -0.039573993906378745 -66.754124905169 -0.040983849205076694 -66.69598827520377
1341 -0.039439833164215087 -66.7935647383332 -0.03799770083278418 -66.73398597603656
1342 -0.039548511430621144 -66.83311324976383 -0.038131788931787015 -66.77211776496836
1343 -0.03952975254505873 -66.87264300230889 -0.041560982912778856 -66.81367874788114
1344 -0.03944882322102785 -66.91209182552991 -0.03919262494891882 -66.85287137283007
1345 -0.039448904991149905 -66.95154073052106 -0.03859513308852911 -66.8914665059186
1346 -0.03951677698642016 -66.99105750750748 -0.041758115589618686 -66.93322462150822
1347 -0.03947101272642613 -67.0305285202339 -0.03842325862497091 -66.97164788013319
1348 -0.03947804849594831 -67.07000656872985 -0.039414063654839994 -67.01106194378804
1349 -0.03949338719248772 -67.10949995592235 -0.039622737839818 -67.05068468162786
1350 -0.03936938848346472 -67.14886934440581 -0.041603431664407255 -67.09228811329227
1351 -0.03944992292672396 -67.18831926733253 -0.03807305581867695 -67.13036116911094
1352 -0.039346524886786936 -67.22766579221931 -0.0397400600835681 -67.17010122919451
1353 -0.03938885498791933 -67.26705464720723 -0.03880134392529726 -67.20890257311981
1354 -0.039467125199735165 -67.30652177240697 -0.04215431418269873 -67.25105688730251
1355 -0.03925267867743969 -67.34577445108441 -0.03987526185810566 -67.29093214916061
1356 -0.03922729454934597 -67.38500174563376 -0.03975637331604957 -67.33068852247666
1357 -0.03915240410715341 -67.42415414974091 -0.03979510720819235 -67.37048362968486
1358 -0.03918128572404385 -67.46333543546496 -0.038044396601617333 -67.40852802628648
1359 -0.03921244349330664 -67.50254787895827 -0.038582590967416765 -67.4471106172539
1360 -0.03939184080809355 -67.54193971976636 -0.044199377112090585 -67.49130999436599
1361 -0.039147955179214475 -67.58108767494558 -0.04033917486667633 -67.53164916923267
1362 -0.03905744776129723 -67.62014512270687 -0.03886160124093294 -67.5705107704736
1363 -0.03904025163501501 -67.65918537434189 -0.04115083944052458 -67.61166160991412
1364 -0.03893253859132528 -67.69811791293321 -0.037674049660563466 -67.64933565957469
1365 -0.03907016906887293 -67.73718808200209 -0.04250293988734484 -67.69183859946203
1366 -0.038843533024191856 -67.77603161502628 -0.03851198200136423 -67.7303505814634
1367 -0.0389668520539999 -67.81499846708029 -0.038235452584922315 -67.76858603404833
1368 -0.03883514292538166 -67.85383361000567 -0.03793167676776647 -67.8065177108161
1369 -0.03891401700675488 -67.89274762701243 -0.03957722205668688 -67.84609493287279
1370 -0.038975096121430394 -67.93172272313386 -0.03950290847569704 -67.88559784134848
1371 -0.038958906568586825 -67.97068162970244 -0.040283484198153016 -67.92588132554664
1372 -0.03897872716188431 -68.00966035686433 -0.0401574345305562 -67.9660387600772
1373 -0.03894600998610258 -68.04860636685044 -0.03777619712054729 -68.00381495719775
1374 -0.038998613506555556 -68.08760498035699 -0.03822928220033646 -68.04204423939808
1375 -0.038964767940342426 -68.12656974829733 -0.03838502299040556 -68.08042926238849
1376 -0.03899752292782068 -68.16556727122514 -0.0381111916154623 -68.11854045400395
1377 -0.039110087975859645 -68.204677359201 -0.03959063347429037 -68.15813108747824
1378 -0.039154892042279246 -68.24383225124328 -0.040583586506545546 -68.19871467398478
1379 -0.039216963946819304 -68.28304921519009 -0.04268729984760285 -68.24140197383238
1380 -0.038940508663654325 -68.32198972385375 -0.038564143143594264 -68.27996611697597
1381 -0.03903032448142767 -68.36102004833518 -0.03727852087467909 -68.31724463785065
1382 -0.039049391821026805 -68.4000694401562 -0.03892355374991894 -68.35616819160057
1383 -0.039108925871551035 -68.43917836602775 -0.03940060567110777 -68.39556879727168
1384 -0.03896886017173529 -68.47814722619948 -0.03809860199689865 -68.43366739926857
1385 -0.039166858047246934 -68.51731408424673 -0.04020944684743881 -68.47387684611601
1386 -0.03907362353056669 -68.5563877077773 -0.04026251472532749 -68.51413936084134
1387 -0.039032436348497866 -68.5954201441258 -0.04035384133458138 -68.55449320217592
1388 -0.039013794250786306 -68.63443393837659 -0.03820145465433598 -68.59269465683026
1389 -0.03932281453162432 -68.67375675290822 -0.031734729558229445 -68.62442938638848
1390 -0.03938441500067711 -68.7131411679089 -0.03423106633126736 -68.65866045271976
1391 -0.0394836088642478 -68.75262477677315 -0.040693473629653455 -68.69935392634942
1392 -0.039359116554260255 -68.79198389332741 -0.03769147656857967 -68.737045402918
1393 -0.039451057091355324 -68.83143495041877 -0.037828744016587736 -68.7748741469346
1394 -0.03948950506746769 -68.87092445548623 -0.03878359440714121 -68.81365774134173
1395 -0.039457479119300844 -68.91038193460554 -0.03882381618022919 -68.85248155752195
1396 -0.039538121595978734 -68.94992005620152 -0.03786127809435129 -68.89034283561631
1397 -0.03953368552029133 -68.98945374172182 -0.03998059574514627 -68.93032343136146
1398 -0.03949310723692179 -69.02894684895874 -0.03995413109660149 -68.97027756245807
1399 -0.03954863101243973 -69.06849547997118 -0.04337922278791666 -69.01365678524598
1400 -0.03953566271811724 -69.1080311426893 -0.03963245414197445 -69.05328923938796
1401 -0.03940519317984581 -69.14743633586914 -0.040539369359612464 -69.09382860874757
1402 -0.039267730340361594 -69.1867040662095 -0.04258176125586033 -69.13641037000343
1403 -0.039298038743436334 -69.22600210495294 -0.040455710515379904 -69.1768660805188
1404 -0.03921459876000881 -69.26521670371295 -0.03785625621676445 -69.21472233673558
1405 -0.03918816614896059 -69.30440486986191 -0.039440585672855376 -69.25416292240843
1406 -0.03918154649436474 -69.34358641635627 -0.03950440939515829 -69.29366733180359
1407 -0.03921855241060257 -69.38280496876688 -0.03840504866093397 -69.33207238046452
1408 -0.03926606513559818 -69.42207103390247 -0.03914005532860756 -69.37121243579313
1409 -0.039207386411726476 -69.4612784203142 -0.04096527211368084 -69.4121777079068
1410 -0.039303733967244625 -69.50058215428145 -0.040297803841531275 -69.45247551174833
1411 -0.03956178557127714 -69.54014393985273 -0.039910410344600675 -69.49238592209294
1412 -0.03914749920368195 -69.5792914390564 -0.04011624492704868 -69.53250216701998
1413 -0.039127732440829274 -69.61841917149724 -0.03903182577341795 -69.5715339927934
1414 -0.03913897518068552 -69.65755814667793 -0.040845182910561564 -69.61237917570396
1415 -0.03900168836116791 -69.6965598350391 -0.04009908866137266 -69.65247826436534
1416 -0.03903570640832186 -69.73559554144742 -0.039359801635146144 -69.69183806600049
1417 -0.03904822394251824 -69.77464376538994 -0.040933933854103086 -69.73277199985459
1418 -0.03896939866244793 -69.81361316405238 -0.03722151014953852 -69.76999351000413
1419 -0.0389836085960269 -69.85259677264841 -0.03958517666906118 -69.80957868667319
1420 -0.03900210950523615 -69.89159888215364 -0.03977782782167196 -69.84935651449486
1421 -0.038997610472142695 -69.93059649262578 -0.036577801965177056 -69.88593431646004
1422 -0.039140341058373454 -69.96973683368415 -0.03802863787859678 -69.92396295433863
1423 -0.03914752621203661 -70.00888435989619 -0.03868795726448297 -69.96265091160312
1424 -0.039072580821812156 -70.047956940718 -0.03906098287552595 -70.00171189447865
1425 -0.03912727274000645 -70.087084213458 -0.037487199530005455 -70.03919909400865
1426 -0.03919349201023579 -70.12627770546824 -0.03644311297684908 -70.0756422069855
1427 -0.039280603639781475 -70.16555830910802 -0.038612992689013484 -70.11425519967452
1428 -0.03926137126982212 -70.20481968037784 -0.03863460123538971 -70.1528898009099
1429 -0.039256449416279794 -70.24407612979412 -0.03943704757839441 -70.19232684848829
1430 -0.03933422844856978 -70.28341035824269 -0.04160145372152328 -70.23392830220982
1431 -0.039185653999447824 -70.32259601224214 -0.03845845889300108 -70.27238676110282
1432 -0.03917745277285576 -70.361773465015 -0.041555647179484366 -70.3139424082823
1433 -0.039206316135823725 -70.40097978115082 -0.039277824200689794 -70.353220232483
1434 -0.03921089619398117 -70.4401906773448 -0.04046876635402441 -70.39368899883702
1435 -0.039144961163401604 -70.4793356385082 -0.03944112956523895 -70.43313012840225
1436 -0.039170493558049205 -70.51850613206625 -0.04205915778875351 -70.47518928619101
1437 -0.03900567870587111 -70.55751181077213 -0.041865195520222186 -70.51705448171123
1438 -0.038892224244773385 -70.5964040350169 -0.037317066267132756 -70.55437154797836
1439 -0.03891449794173241 -70.63531853295864 -0.04054541978985071 -70.59491696776821
1440 -0.03901870753616095 -70.6743372404948 -0.03845415487885475 -70.63337112264706
1441 -0.03914220407605171 -70.71347944457085 -0.04194632489234209 -70.6753174475394
1442 -0.03891683053225279 -70.75239627510311 -0.03932644631713629 -70.71464389385653
1443 -0.03895102385431528 -70.79134729895742 -0.03781292922794819 -70.75245682308449
1444 -0.03902083989232778 -70.83036813884975 -0.037139041163027284 -70.78959586424752
1445 -0.03911383710801601 -70.86948197595777 -0.03418540395796299 -70.82378126820548
1446 -0.03920530863106251 -70.90868728458884 -0.0403627760708332 -70.86414404427632
1447 -0.03922044243663549 -70.94790772702547 -0.04295078944414854 -70.90709483372046
1448 -0.03910235203802585 -70.9870100790635 -0.03928538523614407 -70.9463802189566
1449 -0.03906323295086622 -71.02607331201436 -0.03780755344778299 -70.98418777240438
1450 -0.03912211880087853 -71.06519543081524 -0.03761262092739344 -71.02180039333177
1451 -0.03911990132182837 -71.10431533213706 -0.038482355698943135 -71.06028274903072
1452 -0.039145898818969724 -71.14346123095604 -0.03635856192559004 -71.09664131095631
1453 -0.03935678787529469 -71.18281801883133 -0.037308658845722674 -71.13394996980203
1454 -0.039277941547334196 -71.22209596037867 -0.0417989494279027 -71.17574891922993
1455 -0.039232395403087136 -71.26132835578176 -0.03690394200384617 -71.21265286123378
1456 -0.039324202574789524 -71.30065255835655 -0.03778659570962191 -71.2504394569434
1457 -0.03930684775114059 -71.33995940610768 -0.04039972331374884 -71.29083918025715
1458 -0.03937524426728487 -71.37933465037497 -0.041216600500047204 -71.3320557807572
1459 -0.039276313968002796 -71.41861096434297 -0.040243786200881 -71.37229956695808
1460 -0.03923847451806069 -71.45784943886103 -0.03902709409594536 -71.41132666105402
1461 -0.03928348273038864 -71.49713292159142 -0.04419588260352612 -71.45552254365755
1462 -0.039054383710026744 -71.53618730530144 -0.03926025815308094 -71.49478280181063
1463 -0.039126166328787806 -71.57531347163022 -0.037561952508985995 -71.53234475431961
1464 -0.03915483094751835 -71.61446830257775 -0.03912534080445766 -71.57147009512407
1465 -0.03911342602223158 -71.65358172859997 -0.04172774162143469 -71.6131978367455
1466 -0.03904695175588131 -71.69262868035585 -0.03989020213484764 -71.65308803888034
1467 -0.03904115632176399 -71.73166983667761 -0.039061641320586205 -71.69214968020093
1468 -0.03900497108697891 -71.77067480776459 -0.03894958756864071 -71.73109926776957
1469 -0.038983019068837166 -71.80965782683343 -0.03917950224131346 -71.77027877001088
1470 -0.039101569727063176 -71.8487593965605 -0.037076768651604655 -71.80735553866248
1471 -0.03906136900186539 -71.88782076556237 -0.0397704241797328 -71.84712596284221
1472 -0.039016754180192945 -71.92683751974256 -0.03821564596146345 -71.88534160880367
1473 -0.03913594651967287 -71.96597346626224 -0.03986320085823536 -71.9252048096619
1474 -0.03914475981146097 -72.0051182260737 -0.040110399946570396 -71.96531520960848
1475 -0.03903633449226618 -72.04415456056597 -0.03901043944060802 -72.00432564904908
1476 -0.03911721147596836 -72.08327177204194 -0.043417655490338804 -72.04774330453942
1477 -0.03892428576946259 -72.12219605781141 -0.03919265251606703 -72.08693595705549
1478 -0.03889467399567366 -72.16109073180708 -0.03942765593528748 -72.12636361299077
1479 -0.038941380009055136 -72.20003211181613 -0.04144937917590141 -72.16781299216667
1480 -0.03878953363746405 -72.2388216454536 -0.03840161208063364 -72.20621460424731
1481 -0.0388428159058094 -72.27766446135941 -0.03960535489022732 -72.24581995913753
1482 -0.03885757066309452 -72.3165220320225 -0.037919924780726436 -72.28373988391826
1483 -0.0388753991574049 -72.35539743117991 -0.04017054401338101 -72.32391042793164
1484 -0.03900941368192434 -72.39440684486183 -0.034514804184436795 -72.35842523211608
1485 -0.039009055122733116 -72.43341589998457 -0.038970468938350676 -72.39739570105442
1486 -0.03906664922833443 -72.4724825492129 -0.03582702595740557 -72.43322272701182
1487 -0.03911679089069366 -72.51159934010359 -0.03872576951980591 -72.47194849653162
1488 -0.039103415049612525 -72.5507027551532 -0.04139491561800242 -72.51334341214962
1489 -0.03901106733828783 -72.58971382249149 -0.0392955057322979 -72.55263891788192
1490 -0.038991807401180266 -72.62870562989266 -0.036836635693907736 -72.58947555357582
1491 -0.03910251166671515 -72.66780814155938 -0.04077108688652516 -72.63024664046235
1492 -0.0390648452565074 -72.70687298681588 -0.038876588083803655 -72.66912322854616
1493 -0.03913558386266232 -72.74600857067854 -0.03931552600115538 -72.70843875454732
1494 -0.03908788245171309 -72.78509645313025 -0.038688630983233455 -72.74712738553055
1495 -0.03912138678133488 -72.82421783991158 -0.0387120196595788 -72.78583940519013
1496 -0.03912609312683344 -72.86334393303842 -0.039265544898808 -72.82510495008894
1497 -0.03906457256525755 -72.90240850560367 -0.03895050957798958 -72.86405545966693
1498 -0.03914987035095692 -72.94155837595463 -0.039030651561915874 -72.90308611122884
1499 -0.03915456533432007 -72.98071294128894 -0.03871513530611992 -72.94180124653496
1500 -0.039241795614361766 -73.0199547369033 -0.039362994767725465 -72.9811642413027
1501 -0.03909756299108267 -73.05905229989439 -0.03637122269719839 -73.01753546399989
1502 -0.03931302856653929 -73.09836532846093 -0.03936025779694319 -73.05689572179683
1503 -0.039324218034744264 -73.13768954649568 -0.03612954523414373 -73.09302526703098
1504 -0.03946863599121571 -73.17715818248689 -0.03515941984951496 -73.1281846868805
1505 -0.039549528434872624 -73.21670771092177 -0.03713896386325359 -73.16532365074376
1506 -0.03955994360148907 -73.25626765452326 -0.03445309568196535 -73.19977674642573
1507 -0.03968215361237526 -73.29594980813563 -0.03653070125728845 -73.23630744768302
1508 -0.03974785227328539 -73.33569766040891 -0.03740299269556999 -73.2737104403786
1509 -0.03998326640576124 -73.37568092681467 -0.036737234145402906 -73.310447674524
1510 -0.04000294543802738 -73.4156838722527 -0.038671007566154006 -73.34911868209015
1511 -0.040020354092121124 -73.45570422634482 -0.04116320069879294 -73.39028188278894
1512 -0.039793606102466586 -73.49549783244728 -0.04095302391797304 -73.43123490670692
1513 -0.03975723665207624 -73.53525506909936 -0.04392883758991957 -73.47516374429684
1514 -0.039700160175561904 -73.57495522927492 -0.0399384168908 -73.51510216118764
1515 -0.039642584323883054 -73.6145978135988 -0.04053258262574673 -73.55563474381339
1516 -0.03964811433106661 -73.65424592792988 -0.03716506194323301 -73.59279980575661
1517 -0.03965072836726904 -73.69389665629714 -0.04073977153748274 -73.6335395772941
1518 -0.039584374986588955 -73.73348103128373 -0.03991564474999905 -73.6734552220441
1519 -0.039575546607375146 -73.77305657789111 -0.03946850094944239 -73.71292372299354
1520 -0.039612808264791965 -73.8126693861559 -0.03854988180100918 -73.75147360479454
1521 -0.03975382223725319 -73.85242320839316 -0.035340923257172106 -73.7868145280517
1522 -0.03977457154542208 -73.89219777993858 -0.038882750831544396 -73.82569727888325
1523 -0.03983981739729643 -73.93203759733588 -0.04069607220590114 -73.86639335108916
1524 -0.03972353208810091 -73.97176112942398 -0.04169387686997652 -73.90808722795913
1525 -0.039611549116671085 -74.01137267854065 -0.03831161446869373 -73.94639884242783
1526 -0.03966404758393764 -74.0510367261246 -0.03963968977332115 -73.98603853220115
1527 -0.03983943872153759 -74.09087616484614 -0.044824544712901114 -74.03086307691404
1528 -0.03941082358360291 -74.13028698842975 -0.038552832417190076 -74.06941590933124
1529 -0.03942717798054218 -74.16971416641029 -0.04064703807234764 -74.11006294740359
1530 -0.039436617866158485 -74.20915078427645 -0.03791240006685257 -74.14797534747045
1531 -0.03954091425985098 -74.24869169853629 -0.03950682934373617 -74.18748217681419
1532 -0.039551056921482086 -74.28824275545777 -0.03805407397449016 -74.22553625078868
1533 -0.039475761353969574 -74.32771851681174 -0.03941092696040869 -74.2649471777491
1534 -0.039547512866556646 -74.3672660296783 -0.040149052254855634 -74.30509623000395
1535 -0.03957348763942718 -74.40683951731774 -0.041521857306361196 -74.34661808731032
1536 -0.03946814201772213 -74.44630765933546 -0.03806281387805939 -74.38468090118837
1537 -0.03944651633501053 -74.48575417567046 -0.041645788587629795 -74.426326689776
1538 -0.03929784968495369 -74.52505202535542 -0.038088899850845334 -74.46441558962685
1539 -0.039417002163827417 -74.56446902751925 -0.03868337776511908 -74.50309896739198
1540 -0.03948074635118246 -74.60394977387044 -0.032962923496961595 -74.53606189088894
1541 -0.039711872674524785 -74.64366164654497 -0.0427686957642436 -74.57883058665318
1542 -0.03947801738977432 -74.68313966393474 -0.040798581764101984 -74.61962916841729
1543 -0.03951981533318758 -74.72265947926793 -0.038382860645651815 -74.65801202906295
1544 -0.039568310230970384 -74.76222778949891 -0.040385845489799975 -74.69839787455274
1545 -0.03954765349626541 -74.80177544299518 -0.03671807907521725 -74.73511595362795
1546 -0.03969604130834341 -74.84147148430353 -0.03741093371063471 -74.77252688733859
1547 -0.0396296102553606 -74.88110109455889 -0.04426539726555347 -74.81679228460413
1548 -0.03956006430089474 -74.92066115885979 -0.04175773281604052 -74.85855001742017
1549 -0.039338262379169465 -74.95999942123896 -0.04150303080677986 -74.90005304822695
1550 -0.03927595000714064 -74.9992753712461 -0.0374028017744422 -74.9374558500014
1551 -0.0393480446189642 -75.03862341586506 -0.03973637279123068 -74.97719222279262
1552 -0.03935134932398796 -75.07797476518905 -0.039164237678050995 -75.01635646047067
1553 -0.039357803761959076 -75.11733256895101 -0.04140145517885685 -75.05775791564953
1554 -0.039481458999216554 -75.15681402795023 -0.04494843240827322 -75.10270634805781
1555 -0.04040982909500599 -75.19722385704524 -0.03492119573056698 -75.13762754378837
1556 -0.039236021041870114 -75.23645987808712 -0.0396830465644598 -75.17731059035283
1557 -0.039320501498878 -75.275780379586 -0.039861096814274785 -75.21717168716711
1558 -0.0392741410061717 -75.31505452059217 -0.03840461429208517 -75.2555763014592
1559 -0.03927397150546312 -75.35432849209764 -0.03975571841001511 -75.29533201986922
1560 -0.03925552777945995 -75.3935840198771 -0.039559002965688705 -75.33489102283491
1561 -0.03921656366437674 -75.43280058354148 -0.04038119167089462 -75.3752722145058
1562 -0.03922567218542099 -75.4720262557269 -0.03908618707209825 -75.4143584015779
1563 -0.0392506280913949 -75.5112768838183 -0.03716529104858637 -75.45152369262648
1564 -0.039406399428844455 -75.55068328324714 -0.03763105608522892 -75.48915474871171
1565 -0.03934798017144203 -75.59003126341858 -0.039610127359628676 -75.52876487607134
1566 -0.03934391289949417 -75.62937517631808 -0.03918733447790146 -75.56795221054924
1567 -0.039383150078356265 -75.66875832639643 -0.04005206804722548 -75.60800427859647
1568 -0.039293378591537476 -75.70805170498797 -0.03935789670795202 -75.64736217530442
1569 -0.03930352497845888 -75.74735522996643 -0.04060679078102112 -75.68796896608545
1570 -0.03928015250712633 -75.78663538247356 -0.040105207823216915 -75.72807417390867
1571 -0.03931053094565869 -75.82594591341922 -0.0390970828011632 -75.76717125670983
1572 -0.03924848474562168 -75.86519439816485 -0.03939326014369726 -75.80656451685353
1573 -0.039230719394981864 -75.90442511755982 -0.0388619152829051 -75.84542643213643
1574 -0.03929840922355652 -75.94372352678339 -0.040568449161946775 -75.88599488129839
1575 -0.039198354817926884 -75.98292188160131 -0.0399155555292964 -75.92591043682768
1576 -0.03916119113564491 -76.02208307273696 -0.04029307067394257 -75.96620350750162
1577 -0.039180283062160016 -76.06126335579913 -0.0416413065046072 -76.00784481400622
1578 -0.03909273166209459 -76.10035608746122 -0.03943598810583353 -76.04728080211206
1579 -0.039022458344697954 -76.13937854580593 -0.038471501879394056 -76.08575230399146
1580 -0.03906913995742798 -76.17844768576336 -0.0381528539583087 -76.12390515794976
1581 -0.039133467711508274 -76.21758115347487 -0.03897019550204277 -76.16287535345181
1582 -0.03910644482821226 -76.25668759830307 -0.04074039552360773 -76.20361574897542
1583 -0.03911880310624838 -76.29580640140932 -0.03821412026882172 -76.24182986924424
1584 -0.03911714553833008 -76.33492354694765 -0.043452535010874274 -76.28528240425511
1585 -0.03892923332750797 -76.37385278027516 -0.04367866236716509 -76.32896106662228
1586 -0.03880756814032793 -76.41266034841549 -0.03936863336712122 -76.3683296999894
1587 -0.03879630006849766 -76.45145664848398 -0.03720642980188131 -76.40553612979129
1588 -0.038938937894999984 -76.49039558637898 -0.0384189123287797 -76.44395504212007
1589 -0.03896769043058157 -76.52936327680956 -0.03741818089038133 -76.48137322301045
1590 -0.039042153768241404 -76.5684054305778 -0.03752199169248342 -76.51889521470294
1591 -0.038973840326070784 -76.60737927090386 -0.038396482914686204 -76.55729169761763
1592 -0.03903760332614183 -76.64641687423 -0.03787326086312533 -76.59516495848075
1593 -0.03911083899438381 -76.68552771322439 -0.040507772378623484 -76.63567273085937
1594 -0.03909915797412396 -76.72462687119851 -0.04083963930606842 -76.67651237016544
1595 -0.03897632360458374 -76.7636031948031 -0.0392275083810091 -76.71573987854644
1596 -0.039066788740456104 -76.80266998354355 -0.03911655154079199 -76.75485643008723
1597 -0.03896737229079008 -76.84163735583434 -0.037776661850512025 -76.79263309193774
1598 -0.039044526405632496 -76.88068188223997 -0.0390913363546133 -76.83172442829236
1599 -0.039056900329887866 -76.91973878256985 -0.03641043361276388 -76.86813486190512
1600 -0.03910361304879188 -76.95884239561865 -0.03904946371912956 -76.90718432562424
1601 -0.039080018363893035 -76.99792241398254 -0.03931710161268711 -76.94650142723692
1602 -0.039075658470392224 -77.03699807245293 -0.034966161288321015 -76.98146758852525
1603 -0.039337210543453696 -77.07633528299638 -0.03413387015461922 -77.01560145867987
1604 -0.03947798702865839 -77.11581327002504 -0.03988044131547212 -77.05548189999534
1605 -0.039377364329993725 -77.15519063435504 -0.03985174186527729 -77.09533364186062
1606 -0.039323636889457704 -77.1945142712445 -0.03754931632429361 -77.13288295818491
1607 -0.03945174086838961 -77.23396601211289 -0.04033482186496258 -77.17321778004987
1608 -0.039344264566898345 -77.27331027667978 -0.03873452264815569 -77.21195230269802
1609 -0.039444489777088164 -77.31275476645686 -0.03793042171746493 -77.24988272441549
1610 -0.039501385390758516 -77.35225615184763 -0.037604694999754426 -77.28748741941524
1611 -0.039550067484378816 -77.39180621933201 -0.03967100232839584 -77.32715842174363
1612 -0.039473308622837065 -77.43127952795484 -0.04172844123095274 -77.36888686297459
1613 -0.03940969426184893 -77.47068922221669 -0.036635946854948996 -77.40552280982953
1614 -0.039685340411961076 -77.51037456262866 -0.04707866497337818 -77.45260147480292
1615 -0.03934818785637617 -77.54972275048503 -0.03764035515487194 -77.4902418299578
1616 -0.03935366608202458 -77.58907641656705 -0.038356993719935416 -77.52859882367773
1617 -0.039295163564383985 -77.62837158013144 -0.03957724310457707 -77.5681760667823
1618 -0.03941625226289034 -77.66778783239434 -0.03959335796535015 -77.60776942474764
1619 -0.039363876543939115 -77.70715170893828 -0.03787469416856766 -77.64564411891621
1620 -0.039374330826103685 -77.74652603976439 -0.04219058156013489 -77.68783470047634
1621 -0.03934163637459278 -77.78586767613898 -0.04110448881983757 -77.72893918929618
1622 -0.039205608516931535 -77.82507328465591 -0.04170880280435085 -77.77064799210054
1623 -0.039112839847803116 -77.86418612450372 -0.039729153551161286 -77.8103771456517
1624 -0.03912773448973894 -77.90331385899346 -0.04079058170318604 -77.85116772735489
1625 -0.03908568285405636 -77.94239954184751 -0.03708728104829788 -77.88825500840319
1626 -0.03926816675812006 -77.98166770860563 -0.044770510867238045 -77.93302551927043
1627 -0.03899203650653362 -78.02065974511216 -0.036626703664660455 -77.9696522229351
1628 -0.03905486203730106 -78.05971460714946 -0.03949558008462191 -78.00914780301972
1629 -0.03906635399907828 -78.09878096114853 -0.03942234590649605 -78.04857014892622
1630 -0.03905476685613394 -78.13783572800467 -0.03911441136151552 -78.08768456028773
1631 -0.03902553822845221 -78.17686126623313 -0.03851822186261415 -78.12620278215034
1632 -0.03910782113671303 -78.21596908736984 -0.03953141625970602 -78.16573419841005
1633 -0.03907720223069191 -78.25504628960053 -0.03847609516233206 -78.20421029357239
1634 -0.03911036178469658 -78.29415665138522 -0.03899256773293018 -78.24320286130532
1635 -0.03911489564925432 -78.33327154703447 -0.03837295435369015 -78.28157581565901
1636 -0.03912614230066538 -78.37239768933513 -0.03790403418242931 -78.31947984984144
1637 -0.039177382923662664 -78.4115750722588 -0.0375668479129672 -78.35704669775441
1638 -0.03926125578582287 -78.45083632804462 -0.03965181075036526 -78.39669850850478
1639 -0.03916961625218392 -78.4900059442968 -0.04152744449675083 -78.43822595300153
1640 -0.039118333533406255 -78.5291242778302 -0.03726432081311941 -78.47549027381466
1641 -0.03921525198966265 -78.56833952981987 -0.03756328504532576 -78.51305355885998
1642 -0.03924486991018057 -78.60758439973004 -0.0404638959094882 -78.55351745476946
1643 -0.03923812117427587 -78.64682252090432 -0.03884066436439752 -78.59235811913386
1644 -0.03920050542801619 -78.68602302633234 -0.04074795804917812 -78.63310607718304
1645 -0.03913571685552597 -78.72515874318786 -0.040767157636582854 -78.67387323481962
1646 -0.03907861169427633 -78.76423735488214 -0.0409484013915062 -78.71482163621113
1647 -0.0391776442527771 -78.80341499913492 -0.03904974870383739 -78.75387138491496
1648 -0.03905491903424263 -78.84246991816916 -0.040570739284157754 -78.79444212419912
1649 -0.03908843956887722 -78.88155835773803 -0.039502684213221076 -78.83394480841234
1650 -0.038969017751514914 -78.92052737548954 -0.040263477526605126 -78.87420828593895
1651 -0.03894772529602051 -78.95947510078557 -0.04015101417899132 -78.91435930011794
1652 -0.038932562619447705 -78.99840766340502 -0.03788776155561209 -78.95224706167355
1653 -0.03894092254340649 -79.03734858594842 -0.037214433401823045 -78.98946149507537
1654 -0.039019464142620565 -79.07636805009105 -0.04204228091984987 -79.03150377599522
1655 -0.03896554093807936 -79.11533359102913 -0.040401221998035905 -79.07190499799326
1656 -0.03895006477832794 -79.15428365580746 -0.03869684562087059 -79.11060184361413
1657 -0.038910148479044435 -79.19319380428651 -0.03924833666533232 -79.14985018027947
1658 -0.03898252658545971 -79.23217633087197 -0.0381495101377368 -79.18799969041721
1659 -0.0389990258961916 -79.27117535676815 -0.03895109612494707 -79.22695078654216
1660 -0.03903852757066488 -79.31021388433882 -0.0376144839450717 -79.26456527048724
1661 -0.039057545363903046 -79.34927142970272 -0.043280507996678354 -79.30784577848392
1662 -0.038716607913374904 -79.3879880376161 -0.03575410339981318 -79.34359988188373
1663 -0.0390687856823206 -79.42705682329841 -0.0387401269748807 -79.38234000885862
1664 -0.03900765888392925 -79.46606448218235 -0.03730737138539553 -79.41964738024402
1665 -0.03909577056765556 -79.50516025275 -0.038404866866767404 -79.45805224711079
1666 -0.03915498144924641 -79.54431523419925 -0.03861752487719059 -79.49666977198798
1667 -0.039142066799104216 -79.58345730099835 -0.03748713284730911 -79.53415690483529
1668 -0.03919645100831985 -79.62265375200667 -0.03566265758126974 -79.56981956241655
1669 -0.039389859326183795 -79.66204361133285 -0.04229473471641541 -79.61211429713298
1670 -0.039259156212210655 -79.70130276754506 -0.038876365125179294 -79.65099066225815
1671 -0.03925542142242193 -79.74055818896748 -0.03959653712809086 -79.69058719938624
1672 -0.03921185061335564 -79.77977003958084 -0.040476256608963014 -79.73106345599521
1673 -0.03916949182748795 -79.81893953140833 -0.040795184299349786 -79.77185864029457
1674 -0.03910545408725739 -79.8580449854956 -0.04219628404825926 -79.81405492434283
1675 -0.03906451147049665 -79.8971094969661 -0.03886762727051973 -79.85292255161335
1676 -0.039041701890528205 -79.93615119885662 -0.04036773033440113 -79.89329028194774
1677 -0.038987177051603795 -79.97513837590823 -0.03889264706522226 -79.93218292901297
1678 -0.0390083784237504 -80.01414675433197 -0.03921335469931364 -79.97139628371228
1679 -0.03904169909656048 -80.05318845342853 -0.04048827961087227 -80.01188456332315
1680 -0.03896233383566141 -80.09215078726419 -0.038610853254795074 -80.05049541657795
1681 -0.038957529515028 -80.13110831677922 -0.037616121023893355 -80.08811153760183
1682 -0.039248017221689226 -80.17035633400091 -0.0344047361984849 -80.12251627380031
1683 -0.03924206010997296 -80.20959839411088 -0.04156061187386513 -80.16407688567418
1684 -0.03921488393098116 -80.24881327804187 -0.04006907902657986 -80.20414596470076
1685 -0.039082881435751914 -80.28789615947761 -0.038510719873011114 -80.24265668457377
1686 -0.039229396171867846 -80.32712555564947 -0.03996178973466158 -80.28261847430844
1687 -0.039178868755698204 -80.36630442440517 -0.04328582417219877 -80.32590429848064
1688 -0.03894388880580664 -80.40524831321098 -0.039042809046804905 -80.36494710752744
1689 -0.039032790996134284 -80.4442811042071 -0.03661011196672916 -80.40155721949417
1690 -0.039131857268512246 -80.48341296147562 -0.040084405429661275 -80.44164162492383
1691 -0.03896300625056028 -80.52237596772618 -0.0421650106087327 -80.48380663553256
1692 -0.039084726758301255 -80.56146069448448 -0.0446629136800766 -80.52846954921263
1693 -0.03883504867553711 -80.60029574316002 -0.03444410189986229 -80.5629136511125
1694 -0.03890349008142948 -80.63919923324144 -0.038268980011343955 -80.60118263112383
1695 -0.03887850400060415 -80.67807773724205 -0.04023191072046757 -80.6414145418443
1696 -0.03884750995784998 -80.7169252471999 -0.037622381933033466 -80.67903692377733
1697 -0.03900532927364111 -80.75593057647353 -0.03831778038293123 -80.71735470416026
1698 -0.03887332137674093 -80.79480389785027 -0.03716516699641943 -80.75451987115667
1699 -0.03904538210481405 -80.83384927995509 -0.0378952132537961 -80.79241508441046
1700 -0.039080367423594 -80.87292964737868 -0.03743947818875313 -80.82985456259922
1701 -0.03921962957829237 -80.91214927695698 -0.041118711978197095 -80.87097327457742
1702 -0.03907095231115818 -80.95122022926815 -0.037799350544810296 -80.90877262512224
1703 -0.03911631070077419 -80.99033653996892 -0.038598922453820704 -80.94737154757605
1704 -0.03913031630218029 -81.0294668562711 -0.037002555653452875 -80.98437410322951
1705 -0.039216877147555354 -81.06868373341865 -0.03953046202659607 -81.0239045652561
1706 -0.03921668566763401 -81.10790041908629 -0.03999732099473476 -81.06390188625083
1707 -0.039132012613117696 -81.14703243169942 -0.03730477187782526 -81.10120665812866
1708 -0.03922586850821972 -81.18625830020764 -0.041215480864048006 -81.14242213899271
1709 -0.03913576547056437 -81.2253940656782 -0.03831464909017086 -81.18073678808288
1710 -0.039220616780221464 -81.26461468245843 -0.041179573722183706 -81.22191636180507
1711 -0.03916335646063089 -81.30377803891906 -0.04068403653800488 -81.26260039834308
1712 -0.03929658941924572 -81.34307462833831 -0.04182697348296642 -81.30442737182605
1713 -0.03894720990210772 -81.38202183824042 -0.03930568713694811 -81.343733058963
1714 -0.03900024853646755 -81.42102208677689 -0.04139320310205221 -81.38512626206504
1715 -0.03888943679630756 -81.4599115235732 -0.04008985441178083 -81.42521611647682
1716 -0.03887406475841999 -81.49878558833161 -0.03728648144751787 -81.46250259792434
1717 -0.03901138138025999 -81.53779696971188 -0.039667694829404354 -81.50217029275375
1718 -0.03895029816776514 -81.57674726787964 -0.039738182164728644 -81.54190847491847
1719 -0.038980604894459245 -81.6157278727741 -0.03537021409720183 -81.57727868901567
1720 -0.03908114358782768 -81.65480901636192 -0.037957983650267126 -81.61523667266594
1721 -0.039194314554333684 -81.69400333091626 -0.040891208685934544 -81.65612788135188
1722 -0.039048848859965804 -81.73305217977622 -0.03903425186872482 -81.6951621332206
1723 -0.03937014732509851 -81.77242232710132 -0.045598212815821174 -81.74076034603642
1724 -0.038872448541224 -81.81129477564255 -0.03880527783185243 -81.77956562386828
1725 -0.03891133349388838 -81.85020610913644 -0.03913252279162407 -81.8186981466599
1726 -0.03885851241648197 -81.88906462155292 -0.03697220180183649 -81.85567034846173
1727 -0.03893165346235037 -81.92799627501527 -0.03823170382529497 -81.89390205228702
1728 -0.03889449089765549 -81.96689076591294 -0.041399437561631204 -81.93530148984865
1729 -0.03890028018504381 -82.00579104609798 -0.03866520989686251 -81.97396669974552
1730 -0.03904583714902401 -82.044836883247 -0.04106211233884096 -82.01502881208435
1731 -0.03886660896241665 -82.08370349220942 -0.03785720504820347 -82.05288601713255
1732 -0.039077034965157506 -82.12278052717458 -0.034360577911138536 -82.0872465950437
1733 -0.0393794372677803 -82.16215996444237 -0.045687171444296834 -82.132933766488
1734 -0.03900353852659464 -82.20116350296897 -0.042029559053480624 -82.17496332554147
1735 -0.03878011330962181 -82.2399436162786 -0.03588292580097914 -82.21084625134245
1736 -0.038914933986961844 -82.27885855026555 -0.04090121705085039 -82.25174746839329
1737 -0.03900685291737318 -82.31786540318292 -0.04012289978563786 -82.29187036817893
1738 -0.03884329479187727 -82.3567086979748 -0.04083824120461941 -82.33270860938356
1739 -0.038907479122281076 -82.39561617709708 -0.03967657033354044 -82.3723851797171
1740 -0.03882393073290587 -82.43444010782999 -0.038502733781933786 -82.41088791349904
1741 -0.0388307698071003 -82.47327087763709 -0.03894023448228836 -82.44982814798132
1742 -0.03881329651921987 -82.51208417415631 -0.03966548927128315 -82.48949363725261
1743 -0.03884483929723501 -82.55092901345355 -0.03932240996509791 -82.5288160472177
1744 -0.03876730967313051 -82.58969632312669 -0.039437776617705825 -82.5682538238354
1745 -0.03877505138516426 -82.62847137451185 -0.039695671387016775 -82.60794949522243
1746 -0.03877198565751314 -82.66724336016937 -0.04004284590482712 -82.64799234112725
1747 -0.03865258526057005 -82.70589594542993 -0.038296899758279324 -82.68628924088553
1748 -0.038664393685758115 -82.7445603391157 -0.04060138370841741 -82.72689062459395
1749 -0.03874720074236393 -82.78330753985806 -0.03770693615078926 -82.76459756074473
1750 -0.03880113624036312 -82.82210867609842 -0.038592633605003354 -82.80319019434974
1751 -0.038908268325030804 -82.86101694442345 -0.03893281314522028 -82.84212300749496
1752 -0.038815438747406006 -82.89983238317086 -0.038695451058447364 -82.8808184585534
1753 -0.038835428468883035 -82.93866781163975 -0.04064600300043821 -82.92146446155384
1754 -0.03880347274243832 -82.97747128438219 -0.04020386021584273 -82.96166832176968
1755 -0.0387746000662446 -83.01624588444844 -0.03783372174948454 -82.99950204351916
1756 -0.03887673933058977 -83.05512262377903 -0.03978616818785667 -83.03928821170702
1757 -0.03877935614436865 -83.0939019799234 -0.03901924006640911 -83.07830745177343
1758 -0.03890027981251478 -83.13280225973591 -0.037453466653823854 -83.11576091842726
1759 -0.03888296391814947 -83.17168522365407 -0.03888949025422335 -83.15465040868148
1760 -0.03889640998095274 -83.21058163363502 -0.03714300487190485 -83.19179341355338
1761 -0.03899567406624556 -83.24957730770126 -0.04240601807832718 -83.23419943163171
1762 -0.03883280046284199 -83.2884101081641 -0.03759718276560307 -83.27179661439732
1763 -0.038927728310227394 -83.32733783647433 -0.039191085286438464 -83.31098769968375
1764 -0.03895562253892422 -83.36629345901325 -0.037696654163300994 -83.34868435384705
1765 -0.03899099677801132 -83.40528445579126 -0.03866287712007761 -83.38734723096712
1766 -0.038882647454738614 -83.444167103246 -0.04311272483319044 -83.43045995580032
1767 -0.03877543359994888 -83.48294253684595 -0.040088364854454994 -83.47054832065477
1768 -0.03880778718739748 -83.52175032403335 -0.038700341060757634 -83.50924866171553
1769 -0.03893381170928478 -83.56068413574263 -0.040737574361264704 -83.54998623607679
1770 -0.03892331440001726 -83.59960745014266 -0.03770524673163891 -83.58769148280842
1771 -0.03888167217373848 -83.6384891223164 -0.03980109989643097 -83.62749258270486
1772 -0.03892956953495741 -83.67741869185136 -0.0363105384632945 -83.66380312116816
1773 -0.039000986889004705 -83.71641967874037 -0.03990353848785162 -83.703706659656
1774 -0.03886460866779089 -83.75528428740816 -0.03901281915605068 -83.74271947881206
1775 -0.038845181465148926 -83.79412946887331 -0.03765288311988115 -83.78037236193194
1776 -0.039000429771840574 -83.83312989864515 -0.037066849321126936 -83.81743921125306
1777 -0.039082623459398745 -83.87221252210455 -0.03841910883784294 -83.8558583200909
1778 -0.03911188598722219 -83.91132440809177 -0.04110176414251328 -83.89696008423341
1779 -0.03905358519405126 -83.95037799328583 -0.03965481147170067 -83.93661489570512
1780 -0.03900382798165083 -83.98938182126747 -0.035404921136796476 -83.97201981684192
1781 -0.039599427953362465 -84.02898124922083 -0.04152724556624889 -84.01354706240816
1782 -0.03904824145138264 -84.06802949067222 -0.037963100150227545 -84.05151016255839
1783 -0.039069376140832904 -84.10709886681305 -0.037785104103386404 -84.08929526666178
1784 -0.039152160100638864 -84.14625102691369 -0.03733072765171528 -84.1266259943135
1785 -0.03915772419422865 -84.18540875110791 -0.038487796857953074 -84.16511379117145
1786 -0.039247043803334235 -84.22465579491124 -0.04153832364827394 -84.20665211481972
1787 -0.03906102981418371 -84.26371682472542 -0.038773353397846225 -84.24542546821756
1788 -0.039120059460401535 -84.30283688418582 -0.03951848279684782 -84.28494395101441
1789 -0.0390785988420248 -84.34191548302785 -0.035627911984920504 -84.32057186299933
1790 -0.03917400073260069 -84.38108948376045 -0.039328898303210735 -84.35990076130254
1791 -0.03924893569201231 -84.42033841945246 -0.04031528178602457 -84.40021604308856
1792 -0.039110314287245276 -84.4594487337397 -0.04177939500659704 -84.44199543809516
1793 -0.039111847430467604 -84.49856058117017 -0.041388001292943954 -84.4833834393881
1794 -0.0390534108504653 -84.53761399202064 -0.03947588093578815 -84.52285932032389
1795 -0.03902001790702343 -84.57663400992766 -0.03891526460647583 -84.56177458493036
1796 -0.03911673277616501 -84.61575074270382 -0.04164183270186186 -84.60341641763222
1797 -0.0390052318572998 -84.65475597456113 -0.03817066829651594 -84.64158708592873
1798 -0.039011001028120516 -84.69376697558924 -0.04043139759451151 -84.68201848352325
1799 -0.0389712618663907 -84.73273823745564 -0.03942355830222368 -84.72144204182547
1800 -0.03900677170604468 -84.77174500916168 -0.042165620252490044 -84.76360766207796
1801 -0.03885196465998888 -84.81059697382166 -0.03675737287849188 -84.80036503495646
1802 -0.03898368366062641 -84.84958065748229 -0.03814404103904963 -84.8385090759955
1803 -0.038973093032836914 -84.88855375051513 -0.04165843594819307 -84.8801675119437
1804 -0.0389205215498805 -84.92747427206501 -0.04049380160868168 -84.92066131355237
1805 -0.03879300151020289 -84.96626727357521 -0.03639655373990536 -84.95705786729228
1806 -0.03901625517755747 -85.00528352875277 -0.03709638155996799 -84.99415424885224
1807 -0.03899070769548416 -85.04427423644826 -0.03932746145874262 -85.03348171031098
1808 -0.039015546441078186 -85.08328978288934 -0.03918157946318388 -85.07266328977417
1809 -0.03903429377824068 -85.12232407666758 -0.03860278204083443 -85.11126607181501
1810 -0.039035287126898764 -85.16135936379447 -0.04000231102108955 -85.1512683828361
1811 -0.039034747146070005 -85.20039411094055 -0.04076463859528303 -85.19203302143137
1812 -0.0389416579157114 -85.23933576885626 -0.03648571036756039 -85.22851873179893
1813 -0.039026274159550664 -85.27836204301582 -0.03701032809913159 -85.26552905989806
1814 -0.03917785789817572 -85.317539900914 -0.043109117075800896 -85.30863817697386
1815 -0.039088616892695424 -85.3566285178067 -0.04519867263734341 -85.3538368496112
1816 -0.0387157840654254 -85.39534430187213 -0.04111778233200312 -85.39495463194321
1817 -0.03868056498467922 -85.4340248668568 -0.03887363374233246 -85.43382826568553
1818 -0.03868403695523739 -85.47270890381203 -0.04027296863496303 -85.4741012343205
1819 -0.03863041121512652 -85.51133931502716 -0.039284161664545535 -85.51338539598504
1820 -0.038591209799051285 -85.54993052482621 -0.03866864256560802 -85.55205403855065
1821 -0.03865055572241545 -85.58858108054862 -0.03810813147574663 -85.5901621700264
1822 -0.038663144782185556 -85.62724422533081 -0.0379559338092804 -85.62811810383569
1823 -0.03874505050480366 -85.66598927583561 -0.0421645188704133 -85.6702826227061
1824 -0.038627339899539946 -85.70461661573515 -0.03927387576550245 -85.7095564984716
1825 -0.03859717845916748 -85.74321379419432 -0.03888159692287445 -85.74843809539448
1826 -0.03869953360408544 -85.7819133277984 -0.03747474513947964 -85.78591284053395
1827 -0.03867913167923689 -85.82059245947764 -0.04022692982107401 -85.82613977035503
1828 -0.03862360324710608 -85.85921606272474 -0.03892130274325609 -85.86506107309829
1829 -0.03865197990089655 -85.89786804262563 -0.03875508774071932 -85.90381616083901
1830 -0.03879139125347138 -85.9366594338791 -0.041577207110822204 -85.94539336794983
1831 -0.038587404415011406 -85.97524683829411 -0.03919750973582268 -85.98459087768566
1832 -0.03856534790247679 -86.01381218619659 -0.039884325861930844 -86.0244752035476
1833 -0.038566403277218345 -86.0523785894738 -0.039162601716816424 -86.0636378052644
1834 -0.03858171906322241 -86.09096030853702 -0.038164000026881695 -86.10180180529129
1835 -0.03858974929898977 -86.12955005783601 -0.03823335152119398 -86.14003515681249
1836 -0.038717881217598914 -86.1682679390536 -0.03696287516504526 -86.17699803197753
1837 -0.03866726867854595 -86.20693520773216 -0.04123797994107008 -86.2182360119186
1838 -0.03871975168585777 -86.24565495941802 -0.037315426394343376 -86.25555143831295
1839 -0.03872459214180708 -86.28437955155982 -0.03932232204824686 -86.2948737603612
1840 -0.038692076317965986 -86.3230716278778 -0.03790389522910118 -86.3327776555903
1841 -0.03874985333532095 -86.36182148121311 -0.03879511877894402 -86.37157277436926
1842 -0.03876054361462593 -86.40058202482774 -0.03811527062207461 -86.40968804499133
1843 -0.03882542811334133 -86.43940745294108 -0.039635108597576615 -86.4493231535889
1844 -0.03883622232824564 -86.47824367526933 -0.03866675198078155 -86.48798990556969
1845 -0.03876871224492788 -86.51701238751426 -0.03878866694867611 -86.52677857251837
1846 -0.038886402547359464 -86.55589879006162 -0.038629747554659845 -86.56540832007303
1847 -0.03905515447258949 -86.59495394453421 -0.03339044023305178 -86.59879876030608
1848 -0.03911945857107639 -86.63407340310529 -0.03796312194317579 -86.63676188224926
1849 -0.039164448529481886 -86.67323785163477 -0.03855310566723347 -86.6753149879165
1850 -0.03913694899529219 -86.71237480063006 -0.039217050187289715 -86.71453203810378
1851 -0.03919079005718231 -86.75156559068724 -0.03989014308899641 -86.75442218119278
1852 -0.03913238421082497 -86.79069797489807 -0.039765769615769386 -86.79418795080855
1853 -0.039132191240787505 -86.82983016613885 -0.04115639049559831 -86.83534434130415
1854 -0.03911642264574766 -86.8689465887846 -0.03910685442388058 -86.87445119572803
1855 -0.039088817127048966 -86.90803540591165 -0.03755630627274513 -86.91200750200078
1856 -0.03918261732906103 -86.94721802324071 -0.03982951305806637 -86.95183701505884
1857 -0.0391076123341918 -86.9863256355749 -0.039419842697679994 -86.99125685775653
1858 -0.039078684896230696 -87.02540432047113 -0.0382183164358139 -87.02947517419234
1859 -0.03913025576621294 -87.06453457623734 -0.04119013603776693 -87.07066531023011
1860 -0.03905890397727489 -87.10359348021461 -0.03865478876978159 -87.10932009899989
1861 -0.039100028574466705 -87.14269350878908 -0.041213770769536494 -87.15053386976942
1862 -0.03909393735229969 -87.18178744614139 -0.03745838087052107 -87.18799225063994
1863 -0.0391376905143261 -87.22092513665571 -0.03793963827192783 -87.22593188891186
1864 -0.03907905574887991 -87.2600041924046 -0.03942932952195406 -87.26536121843381
1865 -0.03919035922735929 -87.29919455163196 -0.042591515369713305 -87.30795273380352
1866 -0.03896252680569887 -87.33815707843766 -0.03926346320658922 -87.34721619701011
1867 -0.038965615816414355 -87.37712269425407 -0.038449070416390896 -87.3856652674265
1868 -0.03890735879540443 -87.41603005304947 -0.036419571936130525 -87.42208483936264
1869 -0.03903566189110279 -87.45506571494057 -0.04058459084481001 -87.46266943020746
1870 -0.03905765749514103 -87.49412337243571 -0.03818698953837156 -87.50085641974583
1871 -0.03909616563469172 -87.5332195380704 -0.04120460208505392 -87.54206102183089
1872 -0.038996571116149424 -87.57221610918654 -0.040072062984108925 -87.582133084815
1873 -0.03910680674016476 -87.6113229159267 -0.04145328402519226 -87.6235863688402
1874 -0.03891839310526848 -87.65024130903197 -0.039420133270323274 -87.66300650211052
1875 -0.03897517379373312 -87.6892164828257 -0.04036357868462801 -87.70337008079515
1876 -0.03892675191164017 -87.72814323473735 -0.03892250042408705 -87.74229258121925
1877 -0.0389612652361393 -87.76710449997348 -0.036174670048058036 -87.7784672512673
1878 -0.03896984849125147 -87.80607434846473 -0.03952544871717691 -87.81799269998447
1879 -0.03889990672469139 -87.84497425518943 -0.03804474510252476 -87.856037445087
1880 -0.03900391906499863 -87.88397817425442 -0.03949434831738472 -87.89553179340439
1881 -0.03910296056419611 -87.92308113481862 -0.03629990667104721 -87.93183170007543
1882 -0.03912909552454948 -87.96221023034316 -0.03622361496090889 -87.96805531503634
1883 -0.03925600629299879 -88.00146623663616 -0.03798453100025654 -88.0060398460366
1884 -0.03930737692862749 -88.0407736135648 -0.03665170315653086 -88.04269154919314
1885 -0.039374607242643835 -88.08014822080744 -0.03840180989354849 -88.08109335908668
1886 -0.03944214191287756 -88.11959036272032 -0.04078747313469648 -88.12188083222138
1887 -0.03941097054630518 -88.15900133326662 -0.04067736677825451 -88.16255819899963
1888 -0.03932543061673641 -88.19832676388336 -0.03936481922864914 -88.20192301822829
1889 -0.03933212272822857 -88.23765888661158 -0.03628449942916632 -88.23820751765746
1890 -0.03950475864112377 -88.27716364525271 -0.04046310056000948 -88.27867061821746
1891 -0.0393433902412653 -88.31650703549398 -0.03790509402751922 -88.31657571224498
1892 -0.03947578687220812 -88.35598282236619 -0.04152320716530085 -88.35809891941028
1893 -0.039404429495334625 -88.39538725186152 -0.040225538238883016 -88.39832445764917
1894 -0.039324929006397724 -88.43471218086792 -0.03933069910854101 -88.43765515675771
1895 -0.039520331844687465 -88.4742325127126 -0.04063288178294897 -88.47828803854067
1896 -0.03933999128639698 -88.513572503999 -0.03982932455837727 -88.51811736309905
1897 -0.03929002396762371 -88.55286252796662 -0.04166881982237101 -88.55978618292143
1898 -0.03915345929563045 -88.59201598726226 -0.038698074966669084 -88.5984842578881
1899 -0.039149482175707816 -88.63116546943796 -0.0412851843982935 -88.6397694422864
1900 -0.039199138060212135 -88.67036460749817 -0.038953428715467454 -88.67872287100187
1901 -0.03920276258140802 -88.70956737007958 -0.04174272809177637 -88.72046559909364
1902 -0.03913217149674893 -88.74869954157633 -0.03931711036711931 -88.75978270946077
1903 -0.0390889436006546 -88.78778848517699 -0.038142253458499906 -88.79792496291927
1904 -0.03906608372926712 -88.82685456890626 -0.04020966775715351 -88.83813463067642
1905 -0.03911050092428923 -88.86596506983055 -0.03829608205705881 -88.87643071273348
1906 -0.039087980054318905 -88.90505304988487 -0.03917239475995302 -88.91560310749344
1907 -0.039151368848979476 -88.94420441873385 -0.03753280844539404 -88.95313591593883
1908 -0.039515039697289464 -88.98371945843114 -0.038707591407001016 -88.99184350734583
1909 -0.03923447746783495 -89.02295393589897 -0.03910290207713842 -89.03094640942297
1910 -0.03922378290444613 -89.06217771880341 -0.04010219685733318 -89.0710486062803
1911 -0.0391861068084836 -89.1013638256119 -0.040223185531795026 -89.1112717918121
1912 -0.039081886596977713 -89.14044571220887 -0.04178228992968798 -89.15305408174179
1913 -0.03901382684707642 -89.17945953905596 -0.039728039503097536 -89.19278212124489
1914 -0.03904876485466957 -89.21850830391062 -0.040329751744866374 -89.23311187298975
1915 -0.038920167833566666 -89.25742847174419 -0.037651612982153894 -89.27076348597191
1916 -0.03902592808008194 -89.29645439982427 -0.039380181953310965 -89.31014366792522
1917 -0.039033299498260024 -89.33548769932253 -0.038142737559974195 -89.3482864054852
1918 -0.038980080559849736 -89.37446777988238 -0.037096322141587736 -89.38538272762679
1919 -0.03917560763657093 -89.41364338751895 -0.04114746991544962 -89.42653019754223
1920 -0.038954755291342735 -89.45259814281029 -0.040045030787587164 -89.46657522832982
1921 -0.03896792270243168 -89.49156606551271 -0.039072662405669686 -89.50564789073549
1922 -0.03896533623337746 -89.53053140174609 -0.0391778701916337 -89.54482576092713
1923 -0.03899346347898245 -89.56952486522508 -0.040270285494625566 -89.58509604642175
1924 -0.03900864850729704 -89.60853351373237 -0.03919960111379624 -89.62429564753555
1925 -0.03896807376295328 -89.64750158749533 -0.039632880687713624 -89.66392852822327
1926 -0.039010865800082686 -89.6865124532954 -0.04428523201495409 -89.70821376023822
1927 -0.03878490719944239 -89.72529736049485 -0.03752066865563393 -89.74573442889385
1928 -0.038855049014091494 -89.76415240950894 -0.03861809987574816 -89.7843525287696
1929 -0.03891253918409347 -89.80306494869303 -0.04104764200747013 -89.82540017077707
1930 -0.03872967436909676 -89.84179462306213 -0.03368649743497372 -89.85908666821204
1931 -0.038973540998995304 -89.88076816406112 -0.04228780418634415 -89.90137447239839
1932 -0.038866063393652436 -89.91963422745478 -0.03884073402732611 -89.94021520642572
1933 -0.03888287283480167 -89.95851710028958 -0.03980518691241741 -89.98002039333814
1934 -0.03888635989278555 -89.99740346018237 -0.036769679933786395 -90.01679007327192
1935 -0.03895692136138677 -90.03636038154376 -0.038726271130144596 -90.05551634440206
1936 -0.03899192977696657 -90.07535231132073 -0.03895427174866199 -90.09447061615073
1937 -0.03897644560784101 -90.11432875692857 -0.03986079171299935 -90.13433140786373
1938 -0.0389678617939353 -90.1532966187225 -0.0400847814977169 -90.17441618936144
1939 -0.03899318855255842 -90.19228980727506 -0.03772964831441641 -90.21214583767585
1940 -0.03897729255259037 -90.23126709982765 -0.0386823495849967 -90.25082818726085
1941 -0.03901815954595804 -90.27028525937361 -0.04027038346976042 -90.29109857073061
1942 -0.03903231583535671 -90.30931757520896 -0.03876474983990193 -90.32986332057051
1943 -0.039034005254507065 -90.34835158046347 -0.04074915200471878 -90.37061247257523
1944 -0.038995489664375785 -90.38734707012784 -0.037022723630070684 -90.4076351962053
1945 -0.03900455944240093 -90.42635162957025 -0.039975774846971034 -90.44761097105227
1946 -0.03896828405559063 -90.46531991362583 -0.03990219701081514 -90.48751316806309
1947 -0.03895989041775465 -90.50427980404359 -0.03842969108372927 -90.52594285914682
1948 -0.03904184270650148 -90.54332164675009 -0.0387831861153245 -90.56472604526215
1949 -0.03900116011500358 -90.5823228068651 -0.03930904008448124 -90.60403508534662
1950 -0.03900130447000265 -90.6213241113351 -0.0418393786996603 -90.64587446404629
1951 -0.03890065532177687 -90.66022476665688 -0.0380608644336462 -90.68393532847993
1952 -0.039018910750746726 -90.69924367740762 -0.03601233139634132 -90.71994765987627
1953 -0.039121413230896 -90.73836509063852 -0.03809689469635487 -90.75804455457262
1954 -0.0391593761742115 -90.77752446681274 -0.039062838442623614 -90.79710739301524
1955 -0.03915562331676483 -90.8166800901295 -0.03659693598747253 -90.83370432900271
1956 -0.03921608049422502 -90.85589617062372 -0.03985316902399063 -90.8735574980267
1957 -0.03924756702035666 -90.89514373764408 -0.04005285520106554 -90.91361035322777
1958 -0.03914079628884792 -90.93428453393292 -0.037846433371305464 -90.95145678659907
1959 -0.03916916418820619 -90.97345369812113 -0.038494926504790784 -90.98995171310386
1960 -0.039184695668518545 -91.01263839378966 -0.03906261213123798 -91.0290143252351
1961 -0.03922535255551338 -91.05186374634518 -0.038288379460573195 -91.06730270469566
1962 -0.039202922582626344 -91.09106666892781 -0.040207148715853694 -91.10750985341151
1963 -0.039207704924046995 -91.13027437385186 -0.03686988912522793 -91.14437974253674
1964 -0.03969511818140745 -91.16996949203327 -0.03570491131395102 -91.1800846538507
1965 -0.03949189409613609 -91.2094613861294 -0.04252108223736286 -91.22260573608806
1966 -0.0394386550411582 -91.24890004117056 -0.043573692254722116 -91.26617942834278
1967 -0.03917419910430908 -91.28807424027487 -0.03846640884876251 -91.30464583719154
1968 -0.03925277590751648 -91.32732701618238 -0.039160634763538836 -91.34380647195508
1969 -0.03923536166548729 -91.36656237784787 -0.03866441082209349 -91.38247088277717
1970 -0.03936414178460836 -91.40592651963247 -0.036581833846867085 -91.41905271662404
1971 -0.03932999428361654 -91.44525651391609 -0.038861901499331 -91.45791461812337
1972 -0.0393991531804204 -91.48465566709652 -0.03915188442915678 -91.49706650255253
1973 -0.03936501182615757 -91.52402067892268 -0.03898374363780022 -91.53605024619033
1974 -0.03943794146180153 -91.56345862038448 -0.03878618348389864 -91.57483642967422
1975 -0.039446468092501165 -91.60290508847699 -0.03944039084017277 -91.61427682051439
1976 -0.039377211779356006 -91.64228230025634 -0.04003840144723654 -91.65431522196162
1977 -0.039452359452843665 -91.68173465970918 -0.03625101707875729 -91.69056623904038
1978 -0.039535033702850345 -91.72126969341203 -0.038346472568809985 -91.72891271160918
1979 -0.03953706305474043 -91.76080675646676 -0.040346356481313704 -91.76925906809049
1980 -0.03950295876711607 -91.80030971523388 -0.037748776748776434 -91.80700784483926
1981 -0.03960262518376112 -91.83991234041764 -0.03710440564900637 -91.84411225048827
1982 -0.039581833966076375 -91.87949417438372 -0.03927436973899603 -91.88338662022726
1983 -0.03959355838596821 -91.9190877327697 -0.039983727782964704 -91.92337034801022
1984 -0.03955287598073483 -91.95864060875043 -0.039241020753979686 -91.9626113687642
1985 -0.03957262355834246 -91.99821323230877 -0.04033891335129738 -92.00295028211549
1986 -0.03957208525389433 -92.03778531756267 -0.03888897448778152 -92.04183925660327
1987 -0.03966984432190657 -92.07745516188457 -0.03597746640443802 -92.0778167230077
1988 -0.03961614910513163 -92.1170713109897 -0.039814988151192665 -92.1176317111589
1989 -0.0395751953125 -92.1566465063022 -0.040815348736941814 -92.15844705989583
1990 -0.039627553522586824 -92.19627405982479 -0.04004789534956217 -92.1984949552454
1991 -0.03951003979891539 -92.2357840996237 -0.03617778643965721 -92.23467274168505
1992 -0.039647031016647814 -92.27543113064034 -0.04048475865274668 -92.2751575003378
1993 -0.03957818876951933 -92.31500931940987 -0.03974899984896183 -92.31490650018677
1994 -0.039601033180952074 -92.35461035259083 -0.03906592596322298 -92.35397242615
1995 -0.03958877641707659 -92.3941991290079 -0.04004239719361067 -92.39401482334361
1996 -0.03950223065912724 -92.43370135966703 -0.041866906359791754 -92.4358817297034
1997 -0.03968651536852121 -92.47338787503554 -0.037803692556917665 -92.47368542226032
1998 -0.03969825934618711 -92.51308613438172 -0.0445557177066803 -92.518241139967
1999 -0.039355219900608064 -92.55244135428234 -0.039148336835205556 -92.55738947680221
2000 -0.03940366879105568 -92.59184502307339 -0.039262152090668676 -92.59665162889289
