# Supplementary material for: Learning nonequilibrium statistical mechanics and dynamical phase transitions
Source: Nat Commun. 2024 Feb 6;15:1117. doi: 10.1038/s41467-024-45172-8 (PMC10847122; doi:10.1038/s41467-024-45172-8)
Supplement: Supplementary file 4 — Supplementary Data 1 [file 41467_2024_45172_MOESM4_ESM.zip › DPT-main/PlotTemplate/plot_KL_divergence/out/finite_time/SE/L5_D2W32K5_E100BS1k/logs-0.45/log.txt]

1 -0.17057843431830405 -0.17057843431830405 -0.1705886445939541 -0.1705886445939541
2 -0.16923530101776124 -0.3398137353360653 -0.1692396119236946 -0.3398282565176487
3 -0.1679484613239765 -0.5077621966600419 -0.16794102340936662 -0.5077692799270153
4 -0.1667068235576153 -0.6744690202176571 -0.1667188100516796 -0.6744880899786949
5 -0.16552508622407913 -0.8399941064417362 -0.16551152393221855 -0.8399996139109135
6 -0.16439993530511857 -1.0043940417468549 -0.16438617035746575 -1.0043857842683792
7 -0.1632845975458622 -1.167678639292717 -0.16327973455190659 -1.1676655188202858
8 -0.16219810172915458 -1.3298767410218715 -0.16223079338669777 -1.3298963122069836
9 -0.16116107776761054 -1.491037818789482 -0.16118050888180732 -1.4910768210887908
10 -0.1601509504020214 -1.6511887691915033 -0.16012315899133683 -1.6511999800801276
11 -0.15917424336075783 -1.8103630125522612 -0.15914790853857994 -1.8103478886187074
12 -0.15820395573973656 -1.9685669682919977 -0.15821091905236245 -1.9685588076710698
13 -0.15726882442831994 -2.1258357927203178 -0.15727268755435944 -2.1258314952254294
14 -0.15636357590556144 -2.282199368625879 -0.1563672460615635 -2.282198741286993
15 -0.1554470658302307 -2.4376464344561097 -0.15553193017840386 -2.437730671465397
16 -0.15457282811403275 -2.5922192625701426 -0.15455685630440713 -2.592287527769804
17 -0.15371778458356858 -2.7459370471537112 -0.15372861325740814 -2.746016141027212
18 -0.1528779722750187 -2.89881501942873 -0.152855471521616 -2.8988716125488283
19 -0.1520446829497814 -3.0508597023785113 -0.15203411728143693 -3.0509057298302653
20 -0.15121973678469658 -3.202079439163208 -0.1511533625423908 -3.202059092372656
21 -0.15040862187743187 -3.35248806104064 -0.1505251072347164 -3.352584199607372
22 -0.1496315486729145 -3.5021196097135543 -0.14947386384010314 -3.502058063447475
23 -0.14884329289197923 -3.6509629026055337 -0.14872292354702948 -3.6507809869945045
24 -0.14808656722307206 -3.799049469828606 -0.14818861484527587 -3.7989696018397803
25 -0.14729844108223916 -3.9463479109108452 -0.14735239669680594 -3.946321998536586
26 -0.1465810313820839 -4.092928942292929 -0.14640628695487976 -4.092728285491466
27 -0.14581619426608086 -4.238745136559009 -0.1459976017475128 -4.238725887238979
28 -0.14507076963782312 -4.3838159061968325 -0.14514518454670905 -4.383871071785688
29 -0.14437170997262 -4.528187616169452 -0.14426694586873054 -4.528138017654419
30 -0.1436452142894268 -4.671832830458879 -0.1434999041259289 -4.671637921780348
31 -0.14293122217059134 -4.81476405262947 -0.14277820587158202 -4.8144161276519295
32 -0.14222243055701256 -4.9569864831864825 -0.14241667985916137 -4.956832807511091
33 -0.14150722771883012 -5.098493710905313 -0.14178689047694207 -5.098619697988033
34 -0.140805696696043 -5.239299407601356 -0.14030123129487038 -5.238920929282903
35 -0.14009880200028418 -5.37939820960164 -0.13968520909547805 -5.378606138378381
36 -0.13945755288004874 -5.518855762481689 -0.1393798127770424 -5.517985951155423
37 -0.1387435205280781 -5.657599283009767 -0.13899031952023505 -5.656976270675658
38 -0.13808566331863403 -5.795684946328401 -0.13790077716112137 -5.7948770478367795
39 -0.13741028159856797 -5.933095227926969 -0.13753977343440055 -5.93241682127118
40 -0.13673624992370606 -6.069831477850674 -0.137069433927536 -6.069486255198716
41 -0.13607146292924882 -6.205902940779923 -0.13613429218530654 -6.205620547384022
42 -0.1353959284722805 -6.341298869252204 -0.1357416830956936 -6.3413622304797155
43 -0.13473981469869614 -6.476038683950899 -0.13458000719547272 -6.475942237675188
44 -0.13405590802431105 -6.61009459197521 -0.13406435772776604 -6.610006595402954
45 -0.13339780867099763 -6.743492400646208 -0.13355780765414238 -6.743564403057096
46 -0.13271375745534897 -6.8762061581015566 -0.1330835908651352 -6.876647993922232
47 -0.1320537306368351 -7.008259888738392 -0.13191509395837783 -7.00856308788061
48 -0.13141318410634995 -7.139673072844742 -0.1318938009440899 -7.1404568888246995
49 -0.13071729391813278 -7.270390366762875 -0.13047803565859795 -7.2709349244832975
50 -0.13006390109658242 -7.400454267859457 -0.12991702780127526 -7.400851952284572
51 -0.1294337496161461 -7.529888017475603 -0.12900451719760894 -7.529856469482182
52 -0.12877120524644853 -7.658659222722052 -0.12867656499147415 -7.658533034473656
53 -0.12811280339956282 -7.786772026121614 -0.12789764627814293 -7.786430680751799
54 -0.12745823636651038 -7.9142302624881244 -0.12800133377313613 -7.914432014524936
55 -0.12678273990750313 -8.041013002395628 -0.12695749178528787 -8.041389506310223
56 -0.12616728991270065 -8.167180292308329 -0.1271352358162403 -8.168524742126463
57 -0.125469471514225 -8.292649763822554 -0.12460609711706638 -8.29313083924353
58 -0.12486644834280014 -8.417516212165355 -0.125009885430336 -8.418140724673865
59 -0.12418513111770153 -8.541701343283057 -0.12419155687093734 -8.542332281544802
60 -0.12353750728070736 -8.665238850563764 -0.12308830246329308 -8.665420584008094
61 -0.12286346592009068 -8.788102316483855 -0.12361469268798828 -8.789035276696083
62 -0.12222648784518242 -8.910328804329037 -0.1218561079353094 -8.910891384631393
63 -0.1216095458716154 -9.031938350200653 -0.12163229063153266 -9.032523675262926
64 -0.12093501687049865 -9.152873367071152 -0.12043587118387222 -9.152959546446798
65 -0.12028928957879544 -9.273162656649948 -0.11933280266821385 -9.272292349115013
66 -0.11963490918278694 -9.392797565832735 -0.12035186253488064 -9.392644211649893
67 -0.1189793311059475 -9.511776896938683 -0.11849988959729671 -9.51114410124719
68 -0.11831895038485526 -9.630095847323538 -0.11788416393101216 -9.629028265178203
69 -0.11768011078238487 -9.747775958105922 -0.11721737049520016 -9.746245635673404
70 -0.11701772399246693 -9.864793682098389 -0.11641196496784686 -9.862657600641251
71 -0.11639556773006916 -9.981189249828459 -0.11718393564224243 -9.979841536283493
72 -0.11572784036397935 -10.096917090192438 -0.11649195700883866 -10.096333493292331
73 -0.11502620540559291 -10.211943295598031 -0.11544264480471611 -10.211776138097047
74 -0.11436188668012619 -10.326305182278157 -0.11312231533229351 -10.324898453429341
75 -0.11371812634170056 -10.440023308619857 -0.11332557499408721 -10.438224028423429
76 -0.11306000985205174 -10.55308331847191 -0.11192157529294491 -10.550145603716373
77 -0.11241908371448517 -10.665502402186394 -0.11181094162166119 -10.661956545338034
78 -0.11176196373999119 -10.777264365926385 -0.11058790124952793 -10.772544446587561
79 -0.11114309765398503 -10.88840746358037 -0.11255881823599338 -10.885103264823554
80 -0.11043357886373997 -10.99884104244411 -0.1097480196505785 -10.994851284474132
81 -0.10978085920214653 -11.108621901646256 -0.11023362167179585 -11.105084906145928
82 -0.10913753472268581 -11.217759436368942 -0.11148419119417667 -11.216569097340104
83 -0.10845440849661828 -11.32621384486556 -0.10802587643265724 -11.324594973772761
84 -0.10778177417814731 -11.433995619043706 -0.10882586985826492 -11.433420843631026
85 -0.10707261189818382 -11.54106823094189 -0.10658406168222427 -11.54000490531325
86 -0.10643761642277241 -11.647505847364663 -0.10710282959043979 -11.64710773490369
87 -0.1057552695274353 -11.753261116892098 -0.10398235879838466 -11.751090093702075
88 -0.10516468547284603 -11.858425802364945 -0.1072301659733057 -11.85832025967538
89 -0.10445410944521427 -11.962879911810159 -0.1056871734559536 -11.964007433131334
90 -0.10372775308787822 -12.066607664898036 -0.10310885459184646 -12.06711628772318
91 -0.10307701863348484 -12.169684683531521 -0.10348917059600353 -12.170605458319184
92 -0.10240711420774459 -12.272091797739266 -0.10160035118460656 -12.27220580950379
93 -0.10174820385873318 -12.373840001598 -0.10150739029049874 -12.373713199794288
94 -0.10110857896506786 -12.474948580563067 -0.10426966026425362 -12.477982860058543
95 -0.10039439126849174 -12.575342971831558 -0.1007414247840643 -12.578724284842608
96 -0.09973575733602047 -12.675078729167579 -0.09959824532270431 -12.678322530165312
97 -0.09906418547034264 -12.774142914637922 -0.09997393824160099 -12.778296468406912
98 -0.09840244837105275 -12.872545363008975 -0.09971795715391636 -12.87801442556083
99 -0.09773614145815372 -12.970281504467128 -0.09726985581219197 -12.975284281373021
100 -0.09706806614995003 -13.067349570617077 -0.09762179069221019 -13.072906072065232
101 -0.09640282280743122 -13.163752393424508 -0.09723901487886906 -13.170145086944101
102 -0.09571496807038785 -13.259467361494895 -0.096704875305295 -13.266849962249397
103 -0.09509212449193001 -13.354559485986826 -0.0943263091146946 -13.361176271364092
104 -0.09446846209466457 -13.44902794808149 -0.09329320415854454 -13.454469475522638
105 -0.09385593794286251 -13.542883886024352 -0.09586744867265225 -13.55033692419529
106 -0.09313693046569824 -13.636020816490051 -0.09452099874615669 -13.644857922941448
107 -0.09251055270433425 -13.728531369194386 -0.09172627329826355 -13.736584196239711
108 -0.09188738279044628 -13.820418751984832 -0.09163206368684769 -13.82821625992656
109 -0.09122584611177445 -13.911644598096606 -0.09281117878854275 -13.921027438715102
110 -0.09054798297584057 -14.002192581072446 -0.0918711345642805 -14.012898573279383
111 -0.08991214446723461 -14.09210472553968 -0.09046724401414394 -14.103365817293527
112 -0.08927986063063145 -14.181384586170312 -0.09268794246017933 -14.196053759753706
113 -0.08854280188679695 -14.26992738805711 -0.08873348906636239 -14.284787248820068
114 -0.08790075853466987 -14.357828146591778 -0.08898584134876728 -14.373773090168836
115 -0.08731631822884083 -14.445144464820618 -0.08622328825294971 -14.459996378421785
116 -0.08668638803064824 -14.531830852851266 -0.08740713298320771 -14.547403511404992
117 -0.08607944063842296 -14.61791029348969 -0.08555240593850613 -14.632955917343498
118 -0.08542778305709361 -14.703338076546784 -0.08726528249680995 -14.720221199840308
119 -0.08484678640961647 -14.7881848629564 -0.08447113111615182 -14.80469233095646
120 -0.08429308421909809 -14.872477947175499 -0.08549261540174484 -14.890184946358204
121 -0.08363390751183034 -14.956111854687329 -0.0827841017395258 -14.97296904809773
122 -0.08305897563695908 -15.039170830324288 -0.08270081542432309 -15.055669863522052
123 -0.0824464861303568 -15.121617316454644 -0.08157081305980682 -15.13724067658186
124 -0.08190648630261421 -15.203523802757259 -0.08235692642629147 -15.21959760300815
125 -0.08134684637188912 -15.284870649129148 -0.07960729524493218 -15.299204898253082
126 -0.08083315640687942 -15.365703805536027 -0.08077543340623379 -15.379980331659317
127 -0.08023090548813343 -15.44593471102416 -0.07860178649425506 -15.458582118153572
128 -0.07972796112298966 -15.52566267214715 -0.07790118753910065 -15.536483305692673
129 -0.07913166247308254 -15.604794334620232 -0.08020623475313186 -15.616689540445805
130 -0.078644784912467 -15.683439119532698 -0.07779998332262039 -15.694489523768425
131 -0.07808343432843685 -15.761522553861136 -0.07412790730595589 -15.76861743107438
132 -0.07760283276438713 -15.839125386625524 -0.07590376622974873 -15.844521197304129
133 -0.07702661491930485 -15.916152001544829 -0.07633231952786446 -15.920853516831993
134 -0.07655355483293533 -15.992705556377764 -0.07418460585176945 -15.995038122683763
135 -0.07602168209850788 -16.06872723847627 -0.07462663128972054 -16.069664753973484
136 -0.0755557231605053 -16.144282961636776 -0.07593448981642723 -16.14559924378991
137 -0.07505335845053196 -16.219336320087308 -0.07628686316311359 -16.221886106953022
138 -0.07454455494880677 -16.293880875036116 -0.07183326929807662 -16.293719376251097
139 -0.07414368912577629 -16.368024564161892 -0.0713680986315012 -16.3650874748826
140 -0.0736726127564907 -16.44169717691838 -0.07264828681945801 -16.437735761702058
141 -0.07318708449602127 -16.5148842614144 -0.072666035592556 -16.510401797294612
142 -0.0726366639137268 -16.58752092532813 -0.06585377231240272 -16.576255569607014
143 -0.07229112461209297 -16.65981204994022 -0.06863806806504727 -16.644893637672062
144 -0.07192401066422463 -16.731736060604447 -0.07135005220770836 -16.71624368987977
145 -0.07143841944634914 -16.803174480050796 -0.07198580652475357 -16.788229496404526
146 -0.07092969790101052 -16.874104177951807 -0.07007302977144718 -16.858302526175972
147 -0.07049615010619163 -16.944600328057998 -0.07317069284617901 -16.931473219022152
148 -0.06998071186244488 -17.014581039920444 -0.07000610120594501 -17.001479320228096
149 -0.0695865012705326 -17.084167541190975 -0.07178790718317032 -17.073267227411268
150 -0.06907770596444607 -17.15324524715542 -0.0706484630703926 -17.14391569048166
151 -0.06858826503157615 -17.221833512186997 -0.06469865962862968 -17.208614350110288
152 -0.06828745380043984 -17.290120965987438 -0.06982665695250034 -17.27844100706279
153 -0.06785838752985 -17.357979353517287 -0.06957647055387498 -17.348017477616665
154 -0.06738558821380139 -17.42536494173109 -0.0684605062007904 -17.416477983817455
155 -0.06690902039408683 -17.492273962125175 -0.06922342292964459 -17.4857014067471
156 -0.06656028144061565 -17.55883424356579 -0.06534890420734882 -17.551050310954448
157 -0.06620460748672485 -17.625038851052516 -0.0676224235445261 -17.618672734498976
158 -0.06577361822128296 -17.690812469273798 -0.06457938812673092 -17.683252122625706
159 -0.06539823189377784 -17.756210701167575 -0.06895794346928596 -17.752210066094992
160 -0.06492331773042678 -17.821134018898 -0.06688173301517963 -17.819091799110172
161 -0.06450603418052196 -17.88564005307852 -0.06729943118989468 -17.886391230300067
162 -0.06408732235431672 -17.94972737543284 -0.06210320182144642 -17.948494432121514
163 -0.06373976767063141 -18.013467143103473 -0.06512857489287853 -18.01362300701439
164 -0.06330841146409512 -18.07677555456757 -0.0628216203302145 -18.076444627344607
165 -0.06303493715822697 -18.139810491725797 -0.06614932790398598 -18.142593955248593
166 -0.06252957098186016 -18.202340062707655 -0.06123743802309036 -18.203831393271685
167 -0.06233225185424089 -18.264672314561896 -0.06912583522498608 -18.272957228496672
168 -0.061848260648548606 -18.326520575210445 -0.06260591372847557 -18.335563142225148
169 -0.06147617865353823 -18.387996753863984 -0.05954669378697872 -18.395109836012125
170 -0.06123098134994507 -18.449227735213928 -0.061013345047831534 -18.456123181059958
171 -0.06089819744229317 -18.51012593265622 -0.060667405091226104 -18.516790586151185
172 -0.060553344897925854 -18.570679277554145 -0.05654799975454807 -18.573338585905734
173 -0.06031524706631899 -18.630994524620466 -0.06096438374370337 -18.634302969649436
174 -0.06001132261008024 -18.691005847230546 -0.051268132962286474 -18.68557110261172
175 -0.05983005780726671 -18.750835905037814 -0.05887314546853304 -18.744444248080253
176 -0.05958407856523991 -18.810419983603055 -0.06495394483208657 -18.80939819291234
177 -0.059238138422369954 -18.869658122025424 -0.05744670834392309 -18.866844901256265
178 -0.05897650383412838 -18.92863462585955 -0.061177569627761844 -18.928022470884027
179 -0.05866824463009834 -18.98730287048965 -0.059308613650500774 -18.987331084534528
180 -0.05835968665778637 -19.045662557147438 -0.05657758750021458 -19.043908672034743
181 -0.05803045313805342 -19.10369301028549 -0.054513465240597726 -19.09842213727534
182 -0.057889343798160554 -19.16158235408365 -0.05378992445766926 -19.152212061733007
183 -0.05779064297676086 -19.21937299706041 -0.055300303176045416 -19.207512364909054
184 -0.05752432364970446 -19.276897320710116 -0.06206784304231405 -19.269580207951368
185 -0.057201112061738967 -19.334098432771857 -0.05952199324965477 -19.32910220120102
186 -0.05692700501531363 -19.39102543778717 -0.056621248833835125 -19.385723450034856
187 -0.05670799892395735 -19.44773343671113 -0.05480032935738564 -19.44052377939224
188 -0.05648261439055204 -19.504216051101682 -0.06062432769685984 -19.5011481070891
189 -0.05612514149397611 -19.560341192595658 -0.059581844694912435 -19.560729951784012
190 -0.05591363050043583 -19.616254823096092 -0.0580404968932271 -19.61877044867724
191 -0.05562195628881454 -19.671876779384906 -0.05542205423116684 -19.674192502908404
192 -0.055367596447467804 -19.727244375832374 -0.058893735706806186 -19.73308623861521
193 -0.055100067704916 -19.78234444353729 -0.05294503048062325 -19.786031269095833
194 -0.05492299944162369 -19.837267442978913 -0.05371942538768053 -19.839750694483513
195 -0.054736202396452424 -19.892003645375365 -0.05247944965958595 -19.8922301441431
196 -0.054609175957739356 -19.946612821333105 -0.04533762224018574 -19.937567766383285
197 -0.05451812669634819 -20.001130948029452 -0.051051240786910056 -19.988619007170197
198 -0.054372146166861056 -20.055503094196315 -0.055349182710051535 -20.04396818988025
199 -0.05419050343334675 -20.10969359762966 -0.05294645819813013 -20.09691464807838
200 -0.053978541307151316 -20.163672138936814 -0.0487637247890234 -20.1456783728674
201 -0.05385274924337864 -20.217524888180193 -0.049310010857880116 -20.19498838372528
202 -0.053651032596826555 -20.27117592077702 -0.04990365579724312 -20.244892039522526
203 -0.053460301272571085 -20.32463622204959 -0.05379080325365067 -20.298682842776177
204 -0.053331738151609895 -20.3779679602012 -0.05405472032725811 -20.352737563103435
205 -0.05315225496888161 -20.431120215170083 -0.05245654955506325 -20.4051941126585
206 -0.05295255295932293 -20.484072768129405 -0.0536110907793045 -20.458805203437805
207 -0.05275857616215944 -20.536831344291564 -0.05340167824178934 -20.512206881679596
208 -0.052581796422600746 -20.589413140714164 -0.05154257118701935 -20.563749452866617
209 -0.052402856014668944 -20.641815996728834 -0.04869197215884924 -20.612441425025466
210 -0.05245920848101378 -20.69427520520985 -0.05342705901712179 -20.665868484042587
211 -0.0521604647859931 -20.74643566999584 -0.05478102080523968 -20.720649504847827
212 -0.051917778328061104 -20.7983534483239 -0.051955376751720905 -20.77260488159955
213 -0.05175006035715342 -20.850103508681055 -0.054275551810860634 -20.82688043341041
214 -0.05152579993009567 -20.901629308611152 -0.05091972202062607 -20.877800155431036
215 -0.051376234367489816 -20.95300554297864 -0.05700803529471159 -20.934808190725747
216 -0.051085677556693555 -21.004091220535333 -0.0508385494351387 -20.985646740160885
217 -0.050907214730978013 -21.05499843526631 -0.05303111001849174 -21.038677850179376
218 -0.05078238639980555 -21.105780821666116 -0.049691013805568215 -21.088368863984943
219 -0.050636664032936096 -21.156417485699052 -0.05562735982239246 -21.143996223807335
220 -0.05040524434298277 -21.206822730042035 -0.053200474195182326 -21.197196698002518
221 -0.0502056622877717 -21.257028392329808 -0.05112407337874174 -21.24832077138126
222 -0.05002866946160793 -21.307057061791415 -0.042751928232610224 -21.29107269961387
223 -0.05002589281648397 -21.3570829546079 -0.04804311525076628 -21.339115814864638
224 -0.04991056639701128 -21.40699352100491 -0.04880005270242691 -21.387915867567063
225 -0.04983988143503666 -21.456833402439948 -0.052428575977683065 -21.440344443544745
226 -0.04951644819229841 -21.506349850632247 -0.0564487298950553 -21.4967931734398
227 -0.04934689495712519 -21.555696745589373 -0.04775541387498379 -21.544548587314786
228 -0.049311484396457675 -21.60500822998583 -0.05367687623947859 -21.598225463554265
229 -0.048992366343736646 -21.654000596329567 -0.049163447320461275 -21.647388910874724
230 -0.04891609903424978 -21.702916695363818 -0.04974853228777647 -21.6971374431625
231 -0.048809319362044336 -21.75172601472586 -0.04627251494675875 -21.743409958109257
232 -0.04871098101139069 -21.80043699573725 -0.05138930790126324 -21.79479926601052
233 -0.048575494810938834 -21.84901249054819 -0.04363816473633051 -21.83843743074685
234 -0.04852648265659809 -21.89753897320479 -0.0502537252381444 -21.888691155984993
235 -0.04843673724681139 -21.9459757104516 -0.04793949481099844 -21.93663065079599
236 -0.048324056528508665 -21.994299766980106 -0.04575573615729809 -21.982386386953287
237 -0.04827409386634827 -22.042573860846453 -0.03766593374311924 -22.020052320696408
238 -0.048291871696710585 -22.090865732543165 -0.047905714623630045 -22.06795803532004
239 -0.04825132973492145 -22.139117062278086 -0.04622625596821308 -22.114184291288254
240 -0.0480570362880826 -22.187174098566167 -0.04723246581852436 -22.161416757106778
241 -0.04800841063261032 -22.23518250919878 -0.040994280762970445 -22.202411037869748
242 -0.04796305783092976 -22.28314556702971 -0.04462630692869425 -22.247037344798443
243 -0.04785828236490488 -22.331003849394616 -0.044573365896940234 -22.291610710695384
244 -0.04777735900133848 -22.378781208395953 -0.03961341995745897 -22.331224130652842
245 -0.04786957073956728 -22.42665077913552 -0.04701470527797937 -22.378238835930823
246 -0.04789684247225523 -22.474547621607776 -0.04803238324820995 -22.426271219179032
247 -0.047583356685936454 -22.522130978293713 -0.04650568757206201 -22.472776906751093
248 -0.047525580041110516 -22.569656558334824 -0.039990576729178426 -22.51276748348027
249 -0.04752706326544285 -22.617183621600265 -0.04857208468019962 -22.56133956816047
250 -0.04742545653134585 -22.664609078131612 -0.047145115211606026 -22.608484683372076
251 -0.04723421614617109 -22.711843294277784 -0.04601547084748745 -22.654500154219562
252 -0.04720297623425722 -22.75904627051204 -0.05082071777433157 -22.705320871993894
253 -0.04709447082132101 -22.806140741333362 -0.046856240183115 -22.75217711217701
254 -0.046959823556244375 -22.853100564889605 -0.04233169462531805 -22.794508806802327
255 -0.04683297462761402 -22.899933539517217 -0.04525410383939743 -22.839762910641724
256 -0.04707040507346392 -22.94700394459068 -0.03238856308162212 -22.872151473723346
257 -0.04700806327164173 -22.99401200786232 -0.03805408328771591 -22.91020555701106
258 -0.04696220140904188 -23.04097420927136 -0.04367813300341368 -22.953883690014475
259 -0.04675395376980305 -23.087728163041163 -0.043809443898499015 -22.997693133912975
260 -0.0469293862581253 -23.134657549299288 -0.050513867661356925 -23.048207001574333
261 -0.04677627068012953 -23.181433819979418 -0.04198023360222578 -23.090187235176558
262 -0.04664027653634548 -23.228074096515762 -0.04482380673289299 -23.13501104190945
263 -0.04668404795229435 -23.274758144468056 -0.042804411984980105 -23.177815453894432
264 -0.04665375798940659 -23.321411902457463 -0.04773951396346092 -23.225554967857892
265 -0.04654736183583737 -23.3679592642933 -0.045577562600374225 -23.271132530458267
266 -0.04651761334389448 -23.414476877637195 -0.05112382527440786 -23.322256355732677
267 -0.04634936600923538 -23.46082624364643 -0.05122992042452097 -23.373486276157198
268 -0.04602577835321427 -23.506852021999645 -0.04417555015534162 -23.41766182631254
269 -0.04598337281495333 -23.552835394814597 -0.04260967578738928 -23.46027150209993
270 -0.04587674960494041 -23.598712144419537 -0.049427780136466024 -23.509699282236394
271 -0.04583035260438919 -23.644542497023927 -0.03561481460928917 -23.545314096845683
272 -0.04595876149833202 -23.69050125852226 -0.054129872284829614 -23.599443969130512
273 -0.045691379345953465 -23.736192637868214 -0.04470736272633076 -23.644151331856843
274 -0.04565263409167528 -23.781845271959888 -0.04842901285737753 -23.69258034471422
275 -0.04555075094103813 -23.827396022900928 -0.04375833794474602 -23.736338682658964
276 -0.04557920284569263 -23.87297522574662 -0.03799902778118849 -23.774337710440154
277 -0.04553679171949625 -23.918512017466117 -0.04597132727503776 -23.82030903771519
278 -0.04537203051149845 -23.963884047977615 -0.04714547786861658 -23.86745451558381
279 -0.04530354887247086 -24.009187596850087 -0.05165935177356005 -23.919113867357368
280 -0.045000993832945826 -24.054188590683033 -0.049937823042273524 -23.969051690399642
281 -0.04480455629527569 -24.09899314697831 -0.03880278654396534 -24.007854476943606
282 -0.04475590661168098 -24.14374905358999 -0.04411051422357559 -24.051964991167182
283 -0.044684771448373795 -24.188433825038363 -0.04555279556661844 -24.0975177867338
284 -0.04459742270410061 -24.233031247742463 -0.04559198971837759 -24.143109776452178
285 -0.04458659403026104 -24.277617841772724 -0.04774756133556366 -24.19085733778774
286 -0.044336600601673125 -24.3219544423744 -0.04426848869770765 -24.235125826485447
287 -0.04436183273792267 -24.36631627511232 -0.04750645346939564 -24.282632279954843
288 -0.044353452138602735 -24.410669727250923 -0.04895750507712364 -24.331589785031966
289 -0.04396021720021963 -24.454629944451142 -0.045272253826260565 -24.376862038858228
290 -0.043947035633027556 -24.49857698008417 -0.039792100340127944 -24.416654139198357
291 -0.044026215001940726 -24.542603195086112 -0.04450278207659721 -24.461156921274956
292 -0.043891123682260516 -24.586494318768374 -0.04290339481085539 -24.504060316085813
293 -0.04392315801233053 -24.630417476780703 -0.04376000724732876 -24.54782032333314
294 -0.043864376842975616 -24.67428185362368 -0.04109838418662548 -24.588918707519767
295 -0.04395387973636389 -24.718235733360043 -0.04761553704738617 -24.63653424456715
296 -0.04379822425544262 -24.762033957615486 -0.04904855340719223 -24.685582797974345
297 -0.04354513231664896 -24.805579089932134 -0.04718083366751671 -24.732763631641863
298 -0.04340236783027649 -24.84898145776241 -0.04712771754711866 -24.779891349188983
299 -0.043331135250628 -24.89231259301304 -0.0452651459723711 -24.825156495161355
300 -0.04341088086366653 -24.935723473876706 -0.04156555961817503 -24.86672205477953
301 -0.04339887257665396 -24.97912234645336 -0.04039995353668928 -24.907122008316218
302 -0.04321204237639904 -25.02233438882976 -0.04942106939852238 -24.95654307771474
303 -0.0431295795366168 -25.065463968366377 -0.03776844628155231 -24.994311523996295
304 -0.04321331847459078 -25.10867728684097 -0.048967464827001095 -25.043278988823296
305 -0.042947799898684025 -25.151625086739653 -0.04248614870011806 -25.085765137523413
306 -0.04295694846659899 -25.194582035206253 -0.04456345960497856 -25.130328597128393
307 -0.04285089671611786 -25.23743293192237 -0.04103157948702574 -25.17136017661542
308 -0.04288556892424822 -25.28031850084662 -0.05627461578696966 -25.227634792402387
309 -0.04242292083799839 -25.32274142168462 -0.05068808924406767 -25.278322881646456
310 -0.0422597510740161 -25.365001172758635 -0.03810366485267878 -25.316426546499134
311 -0.0423224251717329 -25.407323597930368 -0.043230409175157546 -25.359656955674293
312 -0.04237801413983107 -25.4497016120702 -0.03661003690212965 -25.39626699257642
313 -0.04244088567793369 -25.492142497748134 -0.048021734692156315 -25.444288727268578
314 -0.04222200643271208 -25.534364504180846 -0.03941595330834389 -25.48370468057692
315 -0.04226581677794457 -25.57663032095879 -0.0434006579220295 -25.52710533849895
316 -0.04212246909737587 -25.618752790056167 -0.03902310580015182 -25.5661284442991
317 -0.0422633521258831 -25.66101614218205 -0.04121234137564898 -25.607340785674747
318 -0.042180935852229595 -25.70319707803428 -0.043331407383084296 -25.650672193057833
319 -0.04213233087211847 -25.745329408906397 -0.038051755726337434 -25.68872394878417
320 -0.04218828584998846 -25.787517694756385 -0.040684728510677816 -25.729408677294845
321 -0.042221905663609505 -25.829739600419995 -0.03998897485435009 -25.769397652149195
322 -0.04234626349061728 -25.872085863910613 -0.03850187472999096 -25.807899526879186
323 -0.04219756871461868 -25.914283432625233 -0.04059897623956203 -25.848498503118748
324 -0.04217301849275827 -25.95645645111799 -0.0409000126644969 -25.889398515783245
325 -0.0422216109931469 -25.998678062111136 -0.03810544461011887 -25.927503960393363
326 -0.042155999690294266 -26.04083406180143 -0.04337078519165516 -25.970874745585018
327 -0.04209920130670071 -26.08293326310813 -0.0436430525034666 -26.014517798088484
328 -0.04201250020414591 -26.124945763312276 -0.04569366183131933 -26.060211459919802
329 -0.04192768484354019 -26.166873448155815 -0.041255795024335386 -26.101467254944136
330 -0.04194290321320295 -26.20881635136902 -0.050384671054780485 -26.151851925998916
331 -0.04171605426818133 -26.250532405637202 -0.04474463798105717 -26.196596563979973
332 -0.04154278468340635 -26.29207519032061 -0.039484898746013644 -26.236081462725988
333 -0.041537697054445745 -26.333612887375054 -0.040626739524304865 -26.276708202250294
334 -0.041626473888754845 -26.37523936126381 -0.042544363625347616 -26.31925256587564
335 -0.04158844910562039 -26.41682781036943 -0.03906269576400519 -26.358315261639646
336 -0.041714838892221454 -26.458542649261652 -0.031509403698146345 -26.38982466533779
337 -0.041732752695679665 -26.50027540195733 -0.04073566272854805 -26.43056032806634
338 -0.04170794151723385 -26.541983343474566 -0.040422042831778526 -26.470982370898117
339 -0.04160823710262775 -26.583591580577195 -0.041508436761796476 -26.512490807659912
340 -0.04165819268673658 -26.62524977326393 -0.04075140468776226 -26.553242212347673
341 -0.04159254636615515 -26.666842319630085 -0.04376071598380804 -26.59700292833148
342 -0.04154658783227205 -26.708388907462357 -0.038716383092105386 -26.635719311423586
343 -0.04167323354631662 -26.750062141008673 -0.04792614225298166 -26.68364545367657
344 -0.04151973091065884 -26.79158187191933 -0.04917799066752195 -26.732823444344092
345 -0.04126081429421902 -26.83284268621355 -0.04390696976333856 -26.77673041410743
346 -0.04120961353182793 -26.874052299745376 -0.0313727343454957 -26.808103148452926
347 -0.04133227281272411 -26.9153845725581 -0.04395211897790432 -26.85205526743083
348 -0.041327377781271935 -26.956711950339372 -0.03291543107479811 -26.88497069850563
349 -0.041400260850787164 -26.998112211190158 -0.039901998825371265 -26.924872697331
350 -0.041271399892866614 -27.039383611083025 -0.04005720261484384 -26.964929899945844
351 -0.04136706553399563 -27.080750676617022 -0.03851929549127817 -27.00344919543712
352 -0.04136717524379492 -27.122117851860818 -0.03977876752614975 -27.04322796296327
353 -0.041400234773755075 -27.16351808663457 -0.0409917114302516 -27.084219674393523
354 -0.04125105068087578 -27.20476913731545 -0.043380760587751865 -27.127600434981275
355 -0.04120284132659435 -27.245971978642043 -0.044877703115344045 -27.17247813809662
356 -0.04109998121857643 -27.28707195986062 -0.043526988849043845 -27.216005126945664
357 -0.04102795086801052 -27.32809991072863 -0.03886370658874512 -27.25486883353441
358 -0.041000048629939556 -27.369099959358568 -0.042692923545837404 -27.297561757080246
359 -0.041035483777523044 -27.41013544313609 -0.035641391575336454 -27.33320314865558
360 -0.04110723286867142 -27.451242676004764 -0.04522833488881588 -27.378431483544396
361 -0.0409925801679492 -27.492235256172712 -0.03940498009324074 -27.417836463637638
362 -0.041007266379892826 -27.533242522552605 -0.04246971867978573 -27.460306182317424
363 -0.04075326640158892 -27.573995788954193 -0.04010202120989561 -27.50040820352732
364 -0.04078075159341097 -27.614776540547602 -0.04240226019173861 -27.54281046371906
365 -0.04079887866973877 -27.655575419217342 -0.03863325286656618 -27.58144371658563
366 -0.04076504688709974 -27.69634046610444 -0.04511197842657566 -27.626555695012204
367 -0.04065657928586006 -27.7369970453903 -0.04265110492706299 -27.669206799939268
368 -0.040470799617469314 -27.77746784500777 -0.03825177419930696 -27.707458574138574
369 -0.04055046085268259 -27.818018305860452 -0.03849119022488594 -27.74594976436346
370 -0.040577979572117326 -27.85859628543257 -0.04213942103087902 -27.788089185394337
371 -0.04049554206430912 -27.89909182749688 -0.03926737233996391 -27.8273565577343
372 -0.04051197525113821 -27.939603802748017 -0.03920734878629446 -27.866563906520597
373 -0.04057286959141493 -27.980176672339432 -0.04430857840925455 -27.91087248492985
374 -0.0404093312099576 -28.02058600354939 -0.041019169799983504 -27.951891654729835
375 -0.040365000069141385 -28.06095100361853 -0.036407952196896076 -27.98829960692673
376 -0.04054578691720963 -28.10149679053574 -0.040347719192504884 -28.028647326119234
377 -0.04048018641769886 -28.14197697695344 -0.041103933937847614 -28.06975126005708
378 -0.04036457911133766 -28.182341556064777 -0.03822269588708878 -28.10797395594417
379 -0.040386184491217135 -28.222727740555996 -0.04190853200852871 -28.1498824879527
380 -0.0404917549341917 -28.263219495490187 -0.04238272663205862 -28.192265214584758
381 -0.04034635834395885 -28.303565853834147 -0.03947501201182604 -28.231740226596585
382 -0.04022113084793091 -28.34378698468208 -0.038593749329447744 -28.270333975926032
383 -0.040295703895390035 -28.384082688577468 -0.04456274304538965 -28.314896718971422
384 -0.04003288373351097 -28.424115572310978 -0.038993436470627786 -28.35389015544205
385 -0.0400834895670414 -28.46419906187802 -0.044007922522723675 -28.397898077964772
386 -0.039978865161538125 -28.504177927039557 -0.04349171668291092 -28.441389794647684
387 -0.039921924099326135 -28.54409985113888 -0.035657846927642824 -28.477047641575325
388 -0.039940261654555796 -28.58404011279344 -0.038366685062646864 -28.515414326637973
389 -0.04000582788139582 -28.624045940674833 -0.03760733585804701 -28.553021662496022
390 -0.04006238151341677 -28.664108322188248 -0.04184675123542547 -28.594868413731447
391 -0.04001113455742598 -28.704119456745673 -0.03699173927307129 -28.631860153004517
392 -0.0401730053126812 -28.744292462058354 -0.036217333003878596 -28.668077486008396
393 -0.04013388715684414 -28.7844263492152 -0.043102722801268104 -28.711180208809665
394 -0.040033775940537454 -28.824460125155735 -0.03607046995311976 -28.747250678762786
395 -0.040262761525809765 -28.864722886681545 -0.036724967695772645 -28.783975646458558
396 -0.040220938995480536 -28.904943825677027 -0.04077855180948973 -28.824754198268046
397 -0.04022494032979011 -28.945168766006816 -0.04273620638996363 -28.86749040465801
398 -0.040309015475213525 -28.98547778148203 -0.033393018692731855 -28.90088342335074
399 -0.040269055590033534 -29.025746837072063 -0.03793145064264536 -28.938814873993387
400 -0.04034628588706255 -29.066093122959124 -0.03642977215349674 -28.975244646146884
401 -0.040340041369199754 -29.106433164328323 -0.03592182360589504 -29.01116646975278
402 -0.040403257310390475 -29.146836421638714 -0.04104433506727219 -29.052210804820053
403 -0.04030091967433691 -29.18713734131305 -0.03940648194402456 -29.091617286764077
404 -0.04042984377592802 -29.22756718508898 -0.03586562480777502 -29.127482911571853
405 -0.04047219827771187 -29.26803938336669 -0.040461859107017516 -29.167944770678872
406 -0.040378662385046483 -29.308418045751736 -0.037060105986893174 -29.205004876665765
407 -0.04041722845286131 -29.348835274204596 -0.044946026243269446 -29.249950902909035
408 -0.040342813916504384 -29.3891780881211 -0.04103861656039953 -29.290989519469434
409 -0.040258864499628545 -29.429436952620726 -0.03615849744528532 -29.32714801691472
410 -0.04038909561932087 -29.469826048240048 -0.0390879200771451 -29.366235936991863
411 -0.0404278451576829 -29.51025389339773 -0.039252019673585894 -29.40548795666545
412 -0.040516560524702074 -29.550770453922432 -0.03537133242934942 -29.4408592890948
413 -0.040517145209014414 -29.591287599131448 -0.04157932382076979 -29.48243861291557
414 -0.04041934609413147 -29.63170694522558 -0.036408968083560464 -29.51884758099913
415 -0.040491669252514836 -29.672198614478095 -0.04084153790026903 -29.5596891188994
416 -0.040501144342124464 -29.712699758820218 -0.041877183504402636 -29.601566302403803
417 -0.04044351652264595 -29.753143275342865 -0.043226257897913456 -29.644792560301717
418 -0.04038890264928341 -29.793532177992148 -0.047002093866467476 -29.691794654168184
419 -0.04004837013781071 -29.83358054812996 -0.035969995893538 -29.727764650061722
420 -0.04030092190951109 -29.87388147003947 -0.04164390619844198 -29.769408556260164
421 -0.04006702676415443 -29.913948496803627 -0.037586096115410327 -29.806994652375575
422 -0.04001190606504679 -29.953960402868674 -0.03498144969344139 -29.841976102069015
423 -0.04017912931740284 -29.994139532186075 -0.04135130811482668 -29.883327410183842
424 -0.04000063631683588 -30.034140168502912 -0.03903484717011452 -29.922362257353956
425 -0.0401420596987009 -30.074282228201614 -0.03593736477196217 -29.958299622125917
426 -0.040063664130866525 -30.11434589233248 -0.0410498270764947 -29.999349449202413
427 -0.04005086962133646 -30.154396761953816 -0.033207463845610616 -30.032556913048023
428 -0.040299924090504646 -30.19469668604432 -0.04223266858607531 -30.074789581634096
429 -0.040212609060108664 -30.23490929510443 -0.04226984269917011 -30.117059424333267
430 -0.04004568867385387 -30.274954983778283 -0.034436775371432304 -30.1514961997047
431 -0.0402719859033823 -30.315226969681664 -0.03954828567802906 -30.19104448538273
432 -0.04014908745884895 -30.355376057140514 -0.03986885789781809 -30.230913343280548
433 -0.04018363188952208 -30.395559689030037 -0.03615103606134653 -30.267064379341896
434 -0.04033239837735891 -30.435892087407396 -0.040366361290216445 -30.307430740632114
435 -0.04013484101742506 -30.476026928424822 -0.039494366571307185 -30.346925107203422
436 -0.04016792643815279 -30.516194854862974 -0.03877687212079763 -30.38570197932422
437 -0.040340539813041684 -30.556535394676015 -0.037381451763212684 -30.423083431087434
438 -0.040398067235946654 -30.596933461911963 -0.032926018349826336 -30.45600944943726
439 -0.040340947918593884 -30.637274409830557 -0.0361776189878583 -30.492187068425118
440 -0.040437471121549606 -30.677711880952106 -0.04634666889905929 -30.538533737324176
441 -0.040449229255318644 -30.718161110207426 -0.040739985182881355 -30.579273722507057
442 -0.040240940265357496 -30.75840205047278 -0.03784933462738991 -30.617123057134446
443 -0.040207643806934354 -30.798609694279715 -0.0391460545361042 -30.65626911167055
444 -0.040186384320259096 -30.838796078599973 -0.03897748552262783 -30.69524659719318
445 -0.04020638931542635 -30.8790024679154 -0.036511812917888166 -30.731758410111066
446 -0.040181672759354116 -30.91918414067475 -0.03748741541057825 -30.769245825521644
447 -0.04040672667324543 -30.959590867348 -0.02949461219832301 -30.798740437719967
448 -0.04047979321330786 -31.000070660561306 -0.04043534323573113 -30.8391757809557
449 -0.040339524112641814 -31.04041018467395 -0.041428478062152864 -30.88060425901785
450 -0.04040476866066456 -31.080814953334613 -0.03421432562172413 -30.914818584639576
451 -0.040404286794364454 -31.121219240128976 -0.03803728800266981 -30.952855872642246
452 -0.04038380384445191 -31.16160304397343 -0.03657311387360096 -30.989428986515847
453 -0.040614557452499866 -31.20221760142593 -0.04464345164597035 -31.034072438161818
454 -0.040331004001200196 -31.242548605427128 -0.0394330732524395 -31.073505511414258
455 -0.040235952101647855 -31.282784557528775 -0.04108348935842514 -31.114589000772682
456 -0.04030747227370739 -31.32309202980248 -0.042461559548974036 -31.157050560321657
457 -0.04024561084806919 -31.36333764065055 -0.04590412620455027 -31.20295468652621
458 -0.040061415173113346 -31.403399055823662 -0.039948849752545354 -31.242903536278753
459 -0.04010188449174166 -31.443500940315403 -0.03580064550042152 -31.278704181779176
460 -0.04021262042224407 -31.483713560737648 -0.03563863113522529 -31.3143428129144
461 -0.0402242437005043 -31.52393780443815 -0.040938086807727814 -31.35528089972213
462 -0.04018586110323667 -31.564123665541388 -0.04020415339618921 -31.395485053118318
463 -0.0400833759456873 -31.604207041487076 -0.0434372678399086 -31.438922320958227
464 -0.039999586530029774 -31.644206628017105 -0.035076627135276796 -31.473998948093502
465 -0.04006576742976904 -31.684272395446875 -0.03857501056045294 -31.512573958653956
466 -0.040217386186122896 -31.724489781632997 -0.035015691071748734 -31.547589649725705
467 -0.040125477127730846 -31.764615258760728 -0.039331537671387196 -31.586921187397092
468 -0.04011553283780813 -31.804730791598537 -0.04025371670722962 -31.627174904104322
469 -0.04012870229780674 -31.844859493896344 -0.04171439558267594 -31.668889299687
470 -0.03993599750101566 -31.88479549139736 -0.038010472804307936 -31.706899772491308
471 -0.04010546803474426 -31.924900959432104 -0.04024138543754816 -31.747141157928855
472 -0.040022583678364754 -31.96492354311047 -0.03428731542080641 -31.78142847334966
473 -0.040135344862937926 -32.005058887973405 -0.037154384702444074 -31.818582858052103
474 -0.040046558156609534 -32.045105446130016 -0.045928613655269145 -31.864511471707374
475 -0.039916371926665306 -32.08502181805668 -0.03583156634122133 -31.900343038048597
476 -0.03987644482403994 -32.12489826288072 -0.04094866905361414 -31.94129170710221
477 -0.03991209026426077 -32.16481035314498 -0.04238724652677774 -31.98367895362899
478 -0.03983829990029335 -32.204648653045275 -0.044612100906670095 -32.02829105453566
479 -0.03954697698354721 -32.24419563002882 -0.04179786741733551 -32.070088921952994
480 -0.039576256275177 -32.283771886303995 -0.041874298453330995 -32.111963220406324
481 -0.039444100484251975 -32.32321598678825 -0.0413599131628871 -32.15332313356921
482 -0.0393927488476038 -32.36260873563585 -0.03728701118379831 -32.19061014475301
483 -0.03951647095382214 -32.40212520658967 -0.03998646084219217 -32.2305966055952
484 -0.03933880366384983 -32.441464010253526 -0.04714586269110441 -32.277742468286306
485 -0.039127101004123685 -32.48059111125765 -0.03744185511022806 -32.31518432339654
486 -0.03906417582184076 -32.519655287079495 -0.03777367696166038 -32.3529580003582
487 -0.03918537497520447 -32.5588406620547 -0.03944070544093847 -32.39239870579914
488 -0.0391633803024888 -32.59800404235719 -0.0399781858548522 -32.43237689165399
489 -0.039071621187031266 -32.63707566354422 -0.04463509488850832 -32.47701198654249
490 -0.03885485772043466 -32.67593052126466 -0.04163999632000923 -32.5186519828625
491 -0.03889993038028479 -32.71483045164494 -0.041945230960845944 -32.56059721382335
492 -0.03881062250584364 -32.753641074150785 -0.03701750598847866 -32.59761471981183
493 -0.03904371280223131 -32.79268478695302 -0.026449730433523656 -32.624064450245356
494 -0.03914905581623316 -32.83183384276925 -0.038637742213904855 -32.662702192459264
495 -0.039251923374831674 -32.871085766144084 -0.04207407794892788 -32.70477627040819
496 -0.03919684924185276 -32.91028261538594 -0.04188489094376564 -32.74666116135195
497 -0.0390337735414505 -32.949316388927386 -0.04232672527432442 -32.78898788662627
498 -0.03912943117320537 -32.988445820100594 -0.041935404390096666 -32.83092329101637
499 -0.038935976289212706 -33.027381796389804 -0.04251890257000923 -32.87344219358638
500 -0.03870418351143599 -33.06608597990124 -0.040766280330717566 -32.91420847391709
501 -0.03863477520644665 -33.104720755107685 -0.03507170956581831 -32.94928018348291
502 -0.038813328742980956 -33.14353408385067 -0.04113534353673458 -32.99041552701965
503 -0.038649511709809306 -33.182183595560474 -0.03805384822189808 -33.02846937524155
504 -0.03863692246377468 -33.22082051802425 -0.0377255205065012 -33.06619489574805
505 -0.03873377330601215 -33.25955429133026 -0.03219520598649979 -33.098390101734545
506 -0.038860878348350524 -33.29841516967861 -0.04153746943920851 -33.13992757117375
507 -0.03885112907737494 -33.337266298755985 -0.037424678541719915 -33.17735224971547
508 -0.038897585682570936 -33.376163884438554 -0.037598348967730996 -33.2149505986832
509 -0.038887102343142035 -33.415050986781694 -0.03375133611261845 -33.24870193479582
510 -0.03899898249655962 -33.45404996927825 -0.03783993646502495 -33.286541871260845
511 -0.03903479166328907 -33.49308476094154 -0.04221350587904453 -33.32875537713989
512 -0.03887326344847679 -33.53195802439002 -0.04333843532949686 -33.37209381246939
513 -0.03886506613343954 -33.57082309052346 -0.0384226530790329 -33.41051646554842
514 -0.038757681474089624 -33.60958077199755 -0.03848951756954193 -33.449005983117964
515 -0.038821688294410704 -33.64840246029196 -0.039373796060681344 -33.48837977917864
516 -0.038828456215560435 -33.687230916507524 -0.032253718189895156 -33.520633497368536
517 -0.03901816438883543 -33.72624908089636 -0.03964317291975021 -33.56027667028829
518 -0.03885213546454906 -33.76510121636091 -0.04390089772641659 -33.604177568014705
519 -0.03869420494884253 -33.80379542130975 -0.038433465920388696 -33.6426110339351
520 -0.03885126672685146 -33.8426466880366 -0.03627665415406227 -33.67888768808916
521 -0.03879344239830971 -33.88144013043491 -0.03788810558617115 -33.71677579367533
522 -0.03878142200410366 -33.92022155243902 -0.040714246965944764 -33.75749004064128
523 -0.039001469127833845 -33.95922302156685 -0.041138045862317084 -33.7986280865036
524 -0.03878409583121538 -33.99800711739807 -0.032444462180137634 -33.831072548683736
525 -0.03893018998205662 -34.03693730738012 -0.038924089074134825 -33.86999663775787
526 -0.038987557776272296 -34.075924865156395 -0.039102204330265525 -33.909098842088135
527 -0.03884027730673552 -34.11476514246313 -0.038906474597752094 -33.94800531668589
528 -0.03875192403793335 -34.15351706650106 -0.03640159126371145 -33.9844069079496
529 -0.03900692723691464 -34.19252399373797 -0.046761457808315754 -34.031168365757914
530 -0.03864722102880478 -34.231171214766775 -0.03638655748218298 -34.067554923240095
531 -0.038649221509695054 -34.26982043627647 -0.03787411320954561 -34.10542903644964
532 -0.038689165376126766 -34.308509601652595 -0.042779731750488284 -34.14820876820013
533 -0.03871528338640928 -34.347224885039005 -0.03979098815470934 -34.187999756354834
534 -0.03851233907043934 -34.38573722410944 -0.03692852705717087 -34.224928283412005
535 -0.038584275916218755 -34.42432150002566 -0.03611677177250385 -34.26104505518451
536 -0.038559877499938014 -34.4628813775256 -0.03711049444973469 -34.298155549634245
537 -0.038637307658791545 -34.50151868518439 -0.041633022390305995 -34.33978857202455
538 -0.03860953040421009 -34.540128215588595 -0.04121842104941607 -34.38100699307397
539 -0.038621426373720166 -34.57874964196232 -0.03647609055042267 -34.41748308362439
540 -0.03860623892396688 -34.61735588088629 -0.04397743381559849 -34.46146051743999
541 -0.03849763050675392 -34.65585351139304 -0.03825427256524563 -34.499714790005235
542 -0.038469980284571645 -34.694323491677615 -0.03539743665605784 -34.53511222666129
543 -0.03852005824446678 -34.73284354992208 -0.04469732865691185 -34.5798095553182
544 -0.038444255478680134 -34.77128780540076 -0.03972332663834095 -34.61953288195654
545 -0.03836097307503224 -34.80964877847579 -0.038638882152736184 -34.65817176410928
546 -0.038316053710877894 -34.84796483218667 -0.04268116131424904 -34.700852925423526
547 -0.03823644444346428 -34.88620127663013 -0.03436800967901945 -34.73522093510255
548 -0.03835680820047856 -34.92455808483061 -0.03694872353225946 -34.77216965863481
549 -0.03837897647172213 -34.96293706130233 -0.03535098899155855 -34.80752064762637
550 -0.038377749174833296 -35.00131481047716 -0.040497321635484695 -34.84801796926185
551 -0.038383144326508044 -35.03969795480367 -0.03672081362456083 -34.884738782886416
552 -0.03843066953122616 -35.078128624334894 -0.03541470710188151 -34.920153489988294
553 -0.038536513596773146 -35.11666513793167 -0.038942165486514566 -34.95909565547481
554 -0.03849905207753181 -35.1551641900092 -0.03660594616085291 -34.995701601635666
555 -0.038533649407327175 -35.19369783941653 -0.04198116883635521 -35.037682770472024
556 -0.0384498730301857 -35.23214771244672 -0.03738431241363287 -35.07506708288566
557 -0.038608395308256147 -35.27075610775498 -0.040749253891408446 -35.115816336777065
558 -0.038463921286165714 -35.30922002904114 -0.03862073738127947 -35.154437074158345
559 -0.03845669776201248 -35.34767672680316 -0.03823309484869242 -35.19267016900704
560 -0.038666467554867266 -35.38634319435803 -0.042215671017766 -35.2348858400248
561 -0.038421780429780485 -35.424764974787806 -0.04003484714776277 -35.27492068717257
562 -0.038388390094041824 -35.46315336488185 -0.039299887418746945 -35.31422057459132
563 -0.03828235045075416 -35.501435715332605 -0.035439186915755275 -35.34965976150707
564 -0.03827541023492813 -35.539711125567536 -0.0370171582326293 -35.3866769197397
565 -0.03841758389025927 -35.57812870945779 -0.04235649090260267 -35.429033410642305
566 -0.03822056632488966 -35.61634927578268 -0.03889662902802229 -35.46793003967033
567 -0.0381437536329031 -35.65449302941558 -0.036651523783802986 -35.50458156345413
568 -0.038238655775785446 -35.69273168519137 -0.034031233936548236 -35.53861279739068
569 -0.038415681570768356 -35.73114736676214 -0.03921829164028168 -35.57783108903096
570 -0.03837916534394026 -35.76952653210608 -0.037771161645650864 -35.61560225067661
571 -0.03851127959787846 -35.808037811703954 -0.03469118401408196 -35.65029343469069
572 -0.03844319600611925 -35.846481007710075 -0.036044048331677916 -35.68633748302236
573 -0.038532281294465065 -35.88501328900454 -0.04425453413277865 -35.73059201715514
574 -0.038321700692176816 -35.92333498969672 -0.0388821704313159 -35.769474187586454
575 -0.03843421768397093 -35.96176920738069 -0.041478836163878444 -35.81095302375033
576 -0.038295742496848105 -36.00006494987754 -0.040662181191146375 -35.851615204941474
577 -0.0382031187415123 -36.038268068619054 -0.037843148410320285 -35.88945835335179
578 -0.03820625189691782 -36.07647432051597 -0.046466599218547344 -35.93592495257034
579 -0.03796144425868988 -36.11443576477466 -0.037472813948988916 -35.97339776651933
580 -0.038009800389409064 -36.15244556516407 -0.039762900210916996 -36.01316066673024
581 -0.03783958479762077 -36.190285149961696 -0.03457882720977068 -36.047739493940014
582 -0.038005180470645425 -36.228290330432344 -0.03577594868838787 -36.0835154426284
583 -0.038276932947337625 -36.266567263379685 -0.04381635934114456 -36.12733180196955
584 -0.038016756251454356 -36.304584019631136 -0.036221422627568244 -36.163553224597116
585 -0.03804352171719074 -36.34262754134833 -0.03763477727770805 -36.201188001874826
586 -0.038091768696904185 -36.38071931004523 -0.04434158746153116 -36.24552958933636
587 -0.03794784005731344 -36.41866715010254 -0.04149235375225544 -36.28702194308861
588 -0.03779221046715975 -36.4564593605697 -0.0398803174495697 -36.32690226053818
589 -0.037826277874410154 -36.49428563844411 -0.04349456261843443 -36.37039682315662
590 -0.0377621628344059 -36.532047801278516 -0.03391882870346308 -36.40431565186008
591 -0.037751424871385095 -36.569799226149904 -0.0382115326821804 -36.442527184542264
592 -0.03775190655142069 -36.607551132701325 -0.03486208692193031 -36.4773892714642
593 -0.03782386109232903 -36.64537499379365 -0.03666784055531025 -36.51405711201951
594 -0.03799615763127804 -36.68337115142493 -0.03735400177538395 -36.55141111379489
595 -0.03779032491147518 -36.721161476336405 -0.03740725163370371 -36.588818365428594
596 -0.037879645079374316 -36.75904112141578 -0.03922235779464245 -36.628040723223236
597 -0.03794823493808508 -36.79698935635386 -0.0367504408583045 -36.66479116408154
598 -0.03823559917509556 -36.83522495552896 -0.032258803583681585 -36.69704996766522
599 -0.038143466040492055 -36.87336842156945 -0.03981994930654764 -36.73686991697177
600 -0.03824437651783228 -36.91161279808728 -0.04230044521391392 -36.77917036218568
601 -0.03806836064904928 -36.94968115873633 -0.03761574812233448 -36.816786110308016
602 -0.03808867521584034 -36.98776983395217 -0.03717764839529991 -36.853963758703316
603 -0.03810091856867075 -37.025870752520845 -0.03730188831686974 -36.891265647020184
604 -0.038097583875060084 -37.0639683363959 -0.041573595441877845 -36.93283924246206
605 -0.038038749061524865 -37.10200708545743 -0.040200402960181236 -36.97303964542224
606 -0.03791358694434166 -37.13992067240177 -0.035577927343547346 -37.008617572765786
607 -0.03798180166631937 -37.17790247406809 -0.04074069559574127 -37.04935826836153
608 -0.037872088328003886 -37.21577456239609 -0.03854866363108158 -37.08790693199261
609 -0.038007157109677794 -37.25378171950577 -0.03825675752013922 -37.12616368951275
610 -0.037906717881560324 -37.29168843738733 -0.038537086173892024 -37.16470077568664
611 -0.03801247198134661 -37.329700909368675 -0.04086969923228025 -37.20557047491892
612 -0.037886242009699346 -37.36758715137837 -0.040993878804147246 -37.246564353723066
613 -0.03783019967377186 -37.405417351052144 -0.03505721986293793 -37.281621573586
614 -0.037879809737205505 -37.44329716078935 -0.0367072518914938 -37.318328825477494
615 -0.0379663335159421 -37.48126349430529 -0.03636235874146223 -37.35469118421896
616 -0.03794494830071926 -37.51920844260601 -0.03949139975011349 -37.39418258396907
617 -0.03813622761517763 -37.557344670221184 -0.03184386864304543 -37.42602645261211
618 -0.03816488422453403 -37.59550955444572 -0.04524285066872835 -37.47126930328084
619 -0.03809676803648472 -37.6336063224822 -0.033624826744198796 -37.50489413002504
620 -0.038038726337254046 -37.67164504881946 -0.03699941262602806 -37.541893542651074
621 -0.038082725182175634 -37.709727774001635 -0.0354101600125432 -37.57730370266362
622 -0.0380897456780076 -37.74781751967964 -0.04049190990626812 -37.617795612569886
623 -0.038065822422504426 -37.785883342102146 -0.03759507182985544 -37.65539068439974
624 -0.03810069859027863 -37.82398404069242 -0.034464079141616824 -37.689854763541355
625 -0.03810365926474333 -37.862087699957165 -0.03871169462800026 -37.728566458169354
626 -0.03820827901363373 -37.900295978970796 -0.04050333276391029 -37.769069790933266
627 -0.038139128126204014 -37.938435107097 -0.04267729949206114 -37.81174709042533
628 -0.038010672107338904 -37.97644577920434 -0.038902008533477785 -37.850649098958804
629 -0.038002134300768375 -38.01444791350511 -0.03955736756324768 -37.89020646652205
630 -0.03803138229995966 -38.05247929580507 -0.03953651376068592 -37.92974298028274
631 -0.037916450016200545 -38.09039574582127 -0.03757546693086624 -37.96731844721361
632 -0.03787118438631296 -38.12826693020758 -0.042238966561853886 -38.00955741377546
633 -0.037840640358626845 -38.166107570566204 -0.029316580202430487 -38.038873993977894
634 -0.03805508948862553 -38.20416266005483 -0.04233698956668377 -38.08121098354458
635 -0.03785973433405161 -38.242022394388876 -0.03640535417944193 -38.11761633772402
636 -0.03791780732572079 -38.279940201714595 -0.03611839283257723 -38.1537347305566
637 -0.03799088932573795 -38.317931091040336 -0.03364882245659828 -38.1873835530132
638 -0.038051369786262515 -38.355982460826596 -0.03845546618103981 -38.22583901919424
639 -0.03803078476339579 -38.39401324558999 -0.03942683357745409 -38.26526585277169
640 -0.03818061202764511 -38.432193857617634 -0.03847797308117151 -38.30374382585286
641 -0.038088870234787464 -38.47028272785242 -0.03568280655890703 -38.33942663241177
642 -0.038113333843648435 -38.50839606169607 -0.03918348718434572 -38.37861011959612
643 -0.03811721093952656 -38.54651327263559 -0.034823641367256644 -38.41343376096337
644 -0.03834418673068285 -38.584857459366276 -0.03943921644240618 -38.452872977405775
645 -0.03829608540982008 -38.623153544776095 -0.039848883636295795 -38.49272186104207
646 -0.03809400498867035 -38.66124754976477 -0.03866276405751705 -38.53138462509959
647 -0.03820970244705677 -38.69945725221182 -0.04041753280907869 -38.57180215790867
648 -0.03805343080312014 -38.73751068301494 -0.038937116228044036 -38.61073927413671
649 -0.03813983239233494 -38.77565051540727 -0.04264642633497715 -38.65338570047169
650 -0.03826326038688421 -38.813913775794155 -0.03815011400729418 -38.69153581447898
651 -0.0380839366465807 -38.851997712440735 -0.0320110123604536 -38.72354682683944
652 -0.038133064098656175 -38.890130776539394 -0.037229599058628084 -38.760776425898065
653 -0.038260856084525584 -38.92839163262392 -0.03661946263164282 -38.79739588852971
654 -0.038337504118680955 -38.9667291367426 -0.03756562042981386 -38.83496150895952
655 -0.038497766852378844 -39.00522690359498 -0.03591541051864624 -38.87087691947817
656 -0.038382258452475074 -39.04360916204745 -0.037892721965909 -38.90876964144408
657 -0.03843418415635824 -39.08204334620381 -0.03691339772194624 -38.94568303916603
658 -0.038413173705339435 -39.12045651990915 -0.03706814981997013 -38.982751188986
659 -0.03855198360979557 -39.15900850351894 -0.036587361432611945 -39.01933855041861
660 -0.038518530689179896 -39.19752703420812 -0.03657147269695997 -39.05591002311557
661 -0.038627891428768636 -39.23615492563689 -0.03797641862183809 -39.09388644173741
662 -0.03862596023827791 -39.27478088587517 -0.038767860271036625 -39.13265430200845
663 -0.03858859296888113 -39.313369478844045 -0.03664103820919991 -39.169295340217644
664 -0.038534879125654696 -39.3519043579697 -0.03719646148383617 -39.20649180170148
665 -0.038743336126208304 -39.39064769409591 -0.0285784344188869 -39.23507023612037
666 -0.038927043229341506 -39.429574737325254 -0.04333333559334278 -39.27840357171372
667 -0.038745812885463235 -39.46832055021072 -0.038636165112257 -39.317039736825976
668 -0.038833082839846614 -39.507153633050564 -0.040644794888794425 -39.35768453171477
669 -0.03869936093688011 -39.545852993987445 -0.03601435199379921 -39.393698883708566
670 -0.03875887263566256 -39.584611866623106 -0.041126425564289096 -39.43482530927285
671 -0.038804561085999015 -39.6234164277091 -0.03942000772804022 -39.47424531700089
672 -0.038640573248267175 -39.66205700095737 -0.036457252502441403 -39.51070256950334
673 -0.03879620265215635 -39.700853203609526 -0.03643300905823708 -39.54713557856157
674 -0.0387255821377039 -39.73957878574723 -0.03987233452498913 -39.58700791308656
675 -0.03863172922283411 -39.77821051497006 -0.0380804181098938 -39.62508833119645
676 -0.038637465052306655 -39.81684798002237 -0.03461136352270842 -39.65969969471916
677 -0.03878172598779202 -39.855629706010156 -0.03674133718013763 -39.6964410318993
678 -0.03887554183602333 -39.894505247846176 -0.044025182537734506 -39.740466214437035
679 -0.038682940788567065 -39.933188188634745 -0.038176091574132445 -39.778642306011164
680 -0.03871486894786358 -39.97190305758261 -0.04027398079633713 -39.8189162868075
681 -0.03864454943686724 -40.010547607019475 -0.041228262893855575 -39.86014454970135
682 -0.038522970862686634 -40.04907057788216 -0.03866391032934189 -39.89880846003069
683 -0.038472288846969606 -40.08754286672913 -0.036568926833570006 -39.93537738686426
684 -0.038672983273863794 -40.12621585000299 -0.033080957271158694 -39.96845834413542
685 -0.03882182203233242 -40.165037672035325 -0.04002727828919887 -40.00848562242462
686 -0.038673064298927785 -40.20371073633425 -0.03847062736749649 -40.04695624979212
687 -0.03877637479454279 -40.242487111128796 -0.03377388752996922 -40.080730137322085
688 -0.038786870613694194 -40.28127398174249 -0.03900719303637743 -40.11973733035846
689 -0.0387866398319602 -40.32006062157445 -0.03759454973042011 -40.15733188008888
690 -0.03869810979813337 -40.35875873137258 -0.03648881353437901 -40.19382069362326
691 -0.038706766068935396 -40.397465497441516 -0.03609532248228788 -40.22991601610555
692 -0.03880339320749045 -40.436268890649 -0.03687968123704195 -40.26679569734259
693 -0.03894675895571709 -40.47521564960472 -0.03939165864139795 -40.30618735598399
694 -0.03890851680189371 -40.51412416640662 -0.03560412172228098 -40.341791477706266
695 -0.03903006613254547 -40.553154232539164 -0.03805792443454266 -40.379849402140806
696 -0.03893811888992786 -40.592092351429095 -0.03309015054255724 -40.41293955268336
697 -0.03913183696568012 -40.631224188394775 -0.04433707445859909 -40.45727662714196
698 -0.03883664477616548 -40.67006083317094 -0.04050003606826067 -40.49777666321022
699 -0.03873273991048336 -40.70879357308143 -0.04240046124905348 -40.54017712445927
700 -0.03871904816478491 -40.747512621246216 -0.03535427525639534 -40.575531399715665
701 -0.03879858795553446 -40.78631120920175 -0.035236513055860993 -40.61076791277153
702 -0.038897027261555195 -40.825208236463304 -0.03989446349442005 -40.65066237626595
703 -0.038880507834255694 -40.86408874429756 -0.036011910252273086 -40.68667428651822
704 -0.03915009405463934 -40.9032388383522 -0.04456334989517927 -40.7312376364134
705 -0.038649010471999645 -40.9418878488242 -0.040952606685459615 -40.772190243098855
706 -0.03865506686270237 -40.980542915686904 -0.036545656993985175 -40.80873590009284
707 -0.03873346000909805 -41.019276375696 -0.03813020344823599 -40.846866103541075
708 -0.03869753442704678 -41.057973910123046 -0.03464248236268759 -40.88150858590376
709 -0.03882078379392624 -41.09679469391697 -0.03725729137659073 -40.91876587728035
710 -0.038747566379606725 -41.135542260296575 -0.040848296135663986 -40.959614173416014
711 -0.03865486234426498 -41.17419712264084 -0.03843690156936645 -40.99805107498538
712 -0.03870655465871096 -41.21290367729955 -0.04049859344959259 -41.038549668434975
713 -0.038804247975349426 -41.2517079252749 -0.03279780372977257 -41.071347472164746
714 -0.038881069235503676 -41.2905889945104 -0.039007152616977694 -41.11035462478172
715 -0.03884858172386885 -41.32943757623427 -0.03822609651833773 -41.14858072130006
716 -0.038835955411195756 -41.368273531645464 -0.0369461951777339 -41.18552691647779
717 -0.03889112174510956 -41.40716465339057 -0.033117554523050784 -41.21864447100084
718 -0.03923369888216257 -41.44639835227274 -0.031595817673951386 -41.250240288674796
719 -0.0392104921862483 -41.48560884445899 -0.03820627834647894 -41.288446567021275
720 -0.0391406049951911 -41.52474944945418 -0.04234295878559351 -41.33078952580687
721 -0.03903888463973999 -41.563788334093914 -0.03751034326851368 -41.368299869075386
722 -0.03897206988185644 -41.60276040397577 -0.046074310690164565 -41.41437417976555
723 -0.03878283947706222 -41.64154324345284 -0.03614401035010815 -41.45051819011566
724 -0.03888166658580303 -41.68042491003864 -0.03915717974305153 -41.48967536985871
725 -0.03881188500672579 -41.71923679504536 -0.0402304757386446 -41.529905845597355
726 -0.03880947828292847 -41.75804627332829 -0.042440775968134406 -41.57234662156549
727 -0.03861397225409746 -41.79666024558239 -0.04339710641652346 -41.61574372798201
728 -0.038447467423975465 -41.835107713006366 -0.03859300632029772 -41.654336734302305
729 -0.03854384664446116 -41.873651559650824 -0.04098935090005398 -41.69532608520236
730 -0.03856900166720152 -41.91222056131802 -0.03266608826816082 -41.72799217347052
731 -0.03857498485594988 -41.95079554617397 -0.037567798607051374 -41.76555997207757
732 -0.038690025173127654 -41.989485571347096 -0.0376368535682559 -41.80319682564583
733 -0.03869196530431509 -42.02817753665141 -0.04149174820631742 -41.844688573852146
734 -0.038633865490555766 -42.066811402141965 -0.037551802769303325 -41.882240376621446
735 -0.0385952889919281 -42.105406691133894 -0.037763400748372075 -41.92000377736982
736 -0.03866591826081276 -42.144072609394705 -0.03430819511413574 -41.95431197248396
737 -0.038661766611039636 -42.18273437600575 -0.0382343452423811 -41.99254631772634
738 -0.03865671996027231 -42.22139109596602 -0.04240310098975897 -42.034949418716096
739 -0.038631847314536574 -42.26002294328055 -0.0341577285900712 -42.06910714730617
740 -0.038766708225011826 -42.298789651505565 -0.03777909558266401 -42.106886242888834
741 -0.03875352870672941 -42.33754318021229 -0.037437654472887515 -42.14432389736172
742 -0.03864489197731018 -42.376188072189606 -0.03533103056252003 -42.17965492792424
743 -0.03873330019414425 -42.41492137238375 -0.03615576419979334 -42.21581069212403
744 -0.03883843012154102 -42.453759802505296 -0.03780290447175503 -42.253613596595784
745 -0.03900335468351841 -42.49276315718881 -0.04761503729969263 -42.30122863389548
746 -0.03866702225059271 -42.531430179439404 -0.03883154038339853 -42.340060174278875
747 -0.03845120612531901 -42.56988138556472 -0.04095321130007505 -42.38101338557895
748 -0.03868423160165548 -42.60856561716638 -0.04390249326825142 -42.4249158788472
749 -0.038373255915939805 -42.64693887308232 -0.037677962332963943 -42.462593841180166
750 -0.03828965481370687 -42.68522852789603 -0.03836312983185053 -42.500956971012016
751 -0.0383324870839715 -42.72356101498 -0.03630933482199907 -42.53726630583402
752 -0.03833486642688513 -42.761895881406886 -0.03774743322283029 -42.57501373905685
753 -0.03835033942013979 -42.80024622082703 -0.038525510020554064 -42.613539249077405
754 -0.038280502520501615 -42.83852672334753 -0.037048069573938844 -42.65058731865135
755 -0.03842905480414629 -42.876955778151675 -0.039743912778794764 -42.69033123143014
756 -0.03842158429324627 -42.91537736244492 -0.04433371089398861 -42.73466494232413
757 -0.03815233577042818 -42.95352969821535 -0.039946341514587404 -42.774611283838716
758 -0.038065070658922194 -42.99159476887427 -0.04270824696868658 -42.8173195308074
759 -0.037910344637930395 -43.0295051135122 -0.03920875545591116 -42.85652828626331
760 -0.03787501268088818 -43.067380126193086 -0.03894868064671755 -42.89547696691003
761 -0.037989282980561256 -43.10536940917365 -0.03773115929216146 -42.933208126202196
762 -0.037822923809289935 -43.143192332982935 -0.03901586625725031 -42.97222399245945
763 -0.0378352127969265 -43.18102754577986 -0.03529513254761696 -43.007519125007065
764 -0.03782151695340872 -43.21884906273327 -0.034350581280887124 -43.041869706287955
765 -0.038002181239426135 -43.2568512439727 -0.04048854187130928 -43.08235824815927
766 -0.03806389011442661 -43.29491513408713 -0.04623794723302126 -43.12859619539229
767 -0.03773682788014412 -43.33265196196727 -0.037762575596570966 -43.166358770988865
768 -0.0376584354788065 -43.370310397446076 -0.03128795502707362 -43.19764672601594
769 -0.03778342697769403 -43.40809382442377 -0.03818860650062561 -43.235835332516565
770 -0.03799931071698666 -43.44609313514076 -0.039491098187863824 -43.27532643070443
771 -0.03776165395975113 -43.483854789100505 -0.03513452783226967 -43.3104609585367
772 -0.03793925121426582 -43.521794040314774 -0.03870793860405684 -43.34916889714076
773 -0.03782899565994739 -43.559623035974724 -0.039029152132570744 -43.38819804927333
774 -0.0380084739997983 -43.59763150997452 -0.0423543306067586 -43.43055237988008
775 -0.03771279733628034 -43.6353443073108 -0.03856454975903034 -43.469116929639114
776 -0.037693327851593496 -43.673037635162395 -0.03970123715698719 -43.508818166796104
777 -0.03777457848191261 -43.71081221364431 -0.03778713718056679 -43.54660530397667
778 -0.03779664691537619 -43.748608860559685 -0.037148833833634855 -43.5837541378103
779 -0.0378257667645812 -43.78643462732427 -0.041913664899766445 -43.62566780271007
780 -0.03760195132344961 -43.82403657864772 -0.03826471325010061 -43.66393251596017
781 -0.03763274420052767 -43.86166932284825 -0.037556900270283224 -43.70148941623045
782 -0.03771470431238413 -43.899384027160636 -0.04319308064877987 -43.74468249687923
783 -0.037508157826960084 -43.9368921849876 -0.03645625337958336 -43.78113875025881
784 -0.037572766467928884 -43.97446495145553 -0.036157784052193165 -43.817296534311005
785 -0.03758878633379936 -44.01205373778933 -0.03439556118100882 -43.85169209549201
786 -0.03767849877476692 -44.0497322365641 -0.04040989372879267 -43.892101989220805
787 -0.037758666463196276 -44.087490903027295 -0.04400306437164545 -43.93610505359245
788 -0.037524829246103765 -44.1250157322734 -0.03556021861732006 -43.97166527220977
789 -0.03755271025002003 -44.162568442523416 -0.041056752763688566 -44.012722024973456
790 -0.03760536294430494 -44.20017380546772 -0.039242427051067355 -44.05196445202452
791 -0.03751584514975548 -44.237689650617476 -0.038440166786313054 -44.09040461881084
792 -0.03749943915754557 -44.27518908977502 -0.04396209977567196 -44.134366718586506
793 -0.03727093543857336 -44.31246002521359 -0.037171382643282416 -44.171538101229785
794 -0.0373960280790925 -44.34985605329268 -0.04236721601337194 -44.21390531724316
795 -0.037127734161913395 -44.3869837874546 -0.03618376217782497 -44.25008907942099
796 -0.03721250426024199 -44.424196291714836 -0.03780658710747957 -44.28789566652847
797 -0.037249693647027016 -44.46144598536186 -0.03611914701759815 -44.32401481354607
798 -0.03729010820388794 -44.49873609356575 -0.041695134714245796 -44.36570994826032
799 -0.03717802949249745 -44.53591412305825 -0.036455492861568926 -44.40216544112189
800 -0.037264921516180036 -44.57317904457443 -0.03082007896155119 -44.43298552008344
801 -0.03749032262712717 -44.61066936720156 -0.038364083506166935 -44.47134960358961
802 -0.03743843492120504 -44.648107802122766 -0.037310187518596646 -44.50865979110821
803 -0.03745340127497911 -44.68556120339775 -0.03751646764576435 -44.546176258753974
804 -0.03754877708852291 -44.72310998048627 -0.03514976091682911 -44.581326019670804
805 -0.037751723639667036 -44.76086170412594 -0.0442615108564496 -44.625587530527255
806 -0.037598494254052636 -44.79846019837999 -0.03813386764377356 -44.66372139817103
807 -0.037384267710149285 -44.835844466090144 -0.03881017602980137 -44.702531574200826
808 -0.037289066798985006 -44.87313353288913 -0.03829940296709537 -44.740830977167924
809 -0.03736051507294178 -44.91049404796207 -0.03893667981028557 -44.77976765697821
810 -0.03733958844095468 -44.947833636403026 -0.03706128317862749 -44.81682894015684
811 -0.037271859124302864 -44.98510549552733 -0.03913103099912405 -44.85595997115596
812 -0.03731920830905437 -45.022424703836386 -0.03516993504017592 -44.891129906196134
813 -0.0373786361888051 -45.05980334002519 -0.03266853541135788 -44.923798441607495
814 -0.03751825224608183 -45.09732159227127 -0.03611099384725094 -44.95990943545475
815 -0.037800345569849014 -45.13512193784112 -0.03895020522177219 -44.99885964067652
816 -0.03755913581699133 -45.17268107365811 -0.0354162534698844 -45.034275894146404
817 -0.03773767109960317 -45.21041874475772 -0.0416068933904171 -45.07588278753682
818 -0.03765847347676754 -45.248077218234485 -0.03528159763664007 -45.11116438517346
819 -0.037888451106846334 -45.28596566934133 -0.04099766984581947 -45.15216205501928
820 -0.03759165424853563 -45.32355732358987 -0.03907715696841478 -45.1912392119877
821 -0.037649314664304254 -45.361206638254174 -0.035724684968590735 -45.22696389695629
822 -0.03779280316084623 -45.39899944141502 -0.0338843759149313 -45.26084827287122
823 -0.03800469674170017 -45.43700413815672 -0.03576547969132662 -45.29661375256255
824 -0.038055751100182535 -45.475059889256904 -0.03740300387144089 -45.33401675643399
825 -0.0380244979634881 -45.513084387220395 -0.03944466095417738 -45.373461417388164
826 -0.03801423776894808 -45.55109862498934 -0.03682920467108488 -45.41029062205925
827 -0.03790988698601723 -45.58900851197536 -0.03795163687318563 -45.44824225893244
828 -0.03807935919612646 -45.62708787117148 -0.0393022071570158 -45.48754446608945
829 -0.037923401407897475 -45.66501127257938 -0.0387007512152195 -45.52624521730467
830 -0.037921557389199737 -45.702932829968574 -0.03562024403363466 -45.56186546133831
831 -0.03803924564272165 -45.740972075611296 -0.03508648443967104 -45.59695194577798
832 -0.03819399736821651 -45.779166072979514 -0.04076454397290945 -45.63771648975089
833 -0.03801140282303095 -45.817177475802545 -0.04066010154783726 -45.67837659129873
834 -0.03807699754834175 -45.85525447335089 -0.043678284250199796 -45.72205487554893
835 -0.037824617512524125 -45.89307909086342 -0.043964892812073234 -45.766019768361
836 -0.03773644622415304 -45.93081553708757 -0.03693801183253527 -45.80295778019353
837 -0.03769949860870838 -45.96851503569628 -0.03722505290061236 -45.84018283309414
838 -0.037651470862329006 -46.00616650655861 -0.03741978518664837 -45.87760261828079
839 -0.037736899219453335 -46.04390340577806 -0.03896493911743164 -45.916567557398224
840 -0.03767412099987268 -46.081577526777934 -0.03504104260355234 -45.95160860000178
841 -0.03795244265347719 -46.11952996943141 -0.03675425536930561 -45.98836285537108
842 -0.03772840816527605 -46.15725837759669 -0.03808747846633196 -46.02645033383741
843 -0.03794615473598242 -46.195204532332674 -0.03394969310611486 -46.060400026943526
844 -0.03791002668440342 -46.233114559017075 -0.03885533399879933 -46.09925536094232
845 -0.03789868969470263 -46.271013248711775 -0.034365372732281685 -46.133620733674604
846 -0.03814448341727257 -46.309157732129044 -0.03950724340975285 -46.173127977084356
847 -0.03810335006564856 -46.34726108219469 -0.03421926852315664 -46.207347245607515
848 -0.03825416453182697 -46.38551524672652 -0.03046423979103565 -46.23781148539855
849 -0.03822702169418335 -46.4237422684207 -0.04133479166775942 -46.27914627706631
850 -0.03817019145935774 -46.46191245988006 -0.0381101418286562 -46.317256418894964
851 -0.03814950529485941 -46.50006196517492 -0.038665401935577395 -46.35592182083054
852 -0.038169221580028535 -46.53823118675495 -0.03891873154789209 -46.39484055237843
853 -0.03813439812511206 -46.57636558488006 -0.037241370603442195 -46.43208192298187
854 -0.038274353556334975 -46.61463993843639 -0.04083311166614294 -46.47291503464802
855 -0.038104611448943615 -46.652744549885334 -0.03516491707414389 -46.50807995172216
856 -0.038254421949386594 -46.69099897183472 -0.04063639156520367 -46.54871634328736
857 -0.03810426946729421 -46.72910324130202 -0.03794236965477467 -46.58665871294213
858 -0.03823744226247072 -46.76734068356449 -0.041947651840746406 -46.628606364782875
859 -0.03810529075562954 -46.80544597432012 -0.03645436782389879 -46.665060732606776
860 -0.03842964619398117 -46.843875620514105 -0.039488103985786435 -46.704548836592565
861 -0.03799658454954624 -46.88187220506365 -0.03543745260685682 -46.73998628919942
862 -0.03807282354682684 -46.91994502861048 -0.03467730339616537 -46.77466359259559
863 -0.03820167351514101 -46.95814670212562 -0.036892501451075074 -46.811556094046665
864 -0.03831860851496458 -46.99646531064058 -0.03914002571254969 -46.85069611975921
865 -0.03825460411608219 -47.034719914756664 -0.039963649585843086 -46.890659769345056
866 -0.0381718210875988 -47.072891735844266 -0.03825447950512171 -46.92891424885018
867 -0.038117600977420805 -47.11100933682169 -0.03641652073711157 -46.96533076958729
868 -0.03823197912424803 -47.149241315945936 -0.03898458387702704 -47.004315353464314
869 -0.038360200077295306 -47.18760151602323 -0.039419280178844926 -47.04373463364316
870 -0.03821870926767588 -47.2258202252909 -0.045487836375832556 -47.089222470018996
871 -0.037920231372117995 -47.26374045666302 -0.032116626761853694 -47.12133909678085
872 -0.03815165646374226 -47.30189211312676 -0.03584189806133509 -47.157180994842186
873 -0.03814170937985182 -47.34003382250661 -0.0363345256075263 -47.193515520449715
874 -0.03828740082681179 -47.37832122333342 -0.03554953280836344 -47.229065053258076
875 -0.03821063619107008 -47.41653185952449 -0.04070412088185549 -47.26976917413993
876 -0.03829738963395357 -47.45482924915844 -0.040440297685563564 -47.310209471825495
877 -0.0381761496886611 -47.4930053988471 -0.04045250602066517 -47.35066197784616
878 -0.03843294270336628 -47.53143834155047 -0.04478504154831171 -47.39544701939447
879 -0.03796321861445904 -47.56940156016493 -0.036624562367796897 -47.432071581762266
880 -0.0379997730255127 -47.60740133319044 -0.04017734490334988 -47.472248926665614
881 -0.03863740172237158 -47.64603873491281 -0.03805540036410093 -47.510304327029715
882 -0.03824688587337732 -47.684285620786184 -0.04634871389716864 -47.55665304092688
883 -0.03771551363170147 -47.72200113441789 -0.03888531494885683 -47.59553835587574
884 -0.03769783321768046 -47.759698967635565 -0.03645454328507185 -47.631992899160814
885 -0.037761342339217664 -47.79746030997478 -0.037495716474950314 -47.669488615635764
886 -0.037702614441514015 -47.835162924416295 -0.03812086936086416 -47.70760948499663
887 -0.03773800302296877 -47.87290092743926 -0.03762445133179426 -47.745233936328425
888 -0.037853453867137433 -47.9107543813064 -0.03422359712421894 -47.77945753345264
889 -0.0379691818729043 -47.9487235631793 -0.04148775190114975 -47.820945285353794
890 -0.037896066531538965 -47.98661962971084 -0.036886947229504585 -47.8578322325833
891 -0.03791612461209297 -48.02453575432293 -0.03698317017406225 -47.89481540275736
892 -0.03783765770494938 -48.06237341202788 -0.03450523093342781 -47.929320633690786
893 -0.03804922923445701 -48.10042264126234 -0.03837416488677263 -47.96769479857756
894 -0.03794574197381735 -48.138368383236156 -0.0378634862601757 -48.00555828483774
895 -0.038059959188103676 -48.17642834242426 -0.03869675435125828 -48.044255039189
896 -0.038009510934352876 -48.21443785335861 -0.03932997025549412 -48.08358500944449
897 -0.03792006894946098 -48.25235792230807 -0.03761828374117613 -48.121203293185665
898 -0.03792217746376991 -48.29028009977184 -0.03996610790491104 -48.161169401090575
899 -0.03786553386598825 -48.32814563363783 -0.037001576833426954 -48.198170977924
900 -0.037924543023109436 -48.36607017666094 -0.040431134216487405 -48.23860211214049
901 -0.0378631891682744 -48.40393336582922 -0.0336983323097229 -48.27230044445022
902 -0.03789998535066843 -48.44183335117989 -0.03741810489445925 -48.30971854934467
903 -0.03853197973221541 -48.4803653309121 -0.04182826578617096 -48.351546815130845
904 -0.037877062894403936 -48.5182423938065 -0.04065149240195751 -48.3921983075328
905 -0.03776377867907286 -48.556006172485574 -0.03812333699315786 -48.43032164452596
906 -0.037771927751600744 -48.593778100237174 -0.03212836906313896 -48.4624500135891
907 -0.03798177242279053 -48.63175987265996 -0.038725274987518786 -48.50117528857662
908 -0.03791731521487236 -48.66967718787483 -0.03770457543432713 -48.538879864010944
909 -0.03791752494871616 -48.70759471282355 -0.041294322907924653 -48.58017418691887
910 -0.03791274093091488 -48.74550745375446 -0.03665300142019987 -48.616827188339066
911 -0.037863165885210034 -48.783370619639676 -0.036680575273931024 -48.653507763613
912 -0.037905823439359665 -48.821276443079036 -0.03268301133066416 -48.68619077494366
913 -0.03800392895936966 -48.859280372038405 -0.0384784147143364 -48.724669189657995
914 -0.03813980482518673 -48.89742017686359 -0.03744184896349907 -48.76211103862149
915 -0.038074685633182524 -48.935494862496775 -0.038628490269184114 -48.800739528890674
916 -0.038143535144627094 -48.9736383976414 -0.03398502804338932 -48.83472455693406
917 -0.03824321068823337 -49.01188160832964 -0.03603792861104012 -48.8707624855451
918 -0.03831027038395405 -49.05019187871359 -0.042516309581696984 -48.9132787951268
919 -0.038070966489613056 -49.088262845203204 -0.03958860151469708 -48.952867396641494
920 -0.0381294347345829 -49.12639227993779 -0.037793586589396 -48.99066098323089
921 -0.03809279203414917 -49.16448507197194 -0.04067822135984898 -49.031339204590736
922 -0.03798284754157066 -49.20246791951351 -0.03810345195233822 -49.069442656543075
923 -0.03807031214237213 -49.24053823165588 -0.038612799160182475 -49.10805545570326
924 -0.03799056988209486 -49.27852880153798 -0.03712354749441147 -49.14517900319767
925 -0.03791220784187317 -49.31644100937985 -0.030205397773534058 -49.175384400971204
926 -0.038380468636751174 -49.3548214780166 -0.037730776146054266 -49.21311517711726
927 -0.03837780505418777 -49.39319928307079 -0.036621989123523234 -49.249737166240784
928 -0.038321912102401254 -49.4315211951732 -0.040766391530632974 -49.290503557771416
929 -0.0383466050028801 -49.469867800176075 -0.038182181864976884 -49.32868573963639
930 -0.038271399959921834 -49.508139200136 -0.03984431326389313 -49.36853005290028
931 -0.03837406095117331 -49.54651326108717 -0.034789866954088214 -49.40331991985437
932 -0.038469990901649 -49.58498325198882 -0.04181892182677984 -49.44513884168115
933 -0.038290384225547314 -49.623273636214364 -0.03880207818001509 -49.48394091986116
934 -0.038377093896269796 -49.66165073011064 -0.03623600080609322 -49.520176920667254
935 -0.038333897665143016 -49.69998462777578 -0.03586968760937452 -49.55604660827663
936 -0.038432884216308597 -49.73841751199208 -0.036348579078912736 -49.59239518735554
937 -0.038505707308650015 -49.776923219300734 -0.03650362938642502 -49.628898816741966
938 -0.03846897762268782 -49.81539219692342 -0.037507250905036926 -49.666406067647
939 -0.038484756648540494 -49.85387695357196 -0.03749030698090792 -49.70389637462791
940 -0.038599907606840136 -49.8924768611788 -0.041394717246294024 -49.7452910918742
941 -0.03842356391251087 -49.93090042509131 -0.04014076143503189 -49.785431853309234
942 -0.038347082957625386 -49.96924750804894 -0.03565217088907957 -49.82108402419831
943 -0.03832870628684759 -50.007576214335785 -0.03937512692064047 -49.86045915111895
944 -0.0383559187874198 -50.0459321331232 -0.0366200128570199 -49.897079163975974
945 -0.03834423683583736 -50.08427636995904 -0.03842569179832935 -49.935504855774305
946 -0.038380312360823156 -50.122656682319864 -0.039798478782176974 -49.97530333455648
947 -0.03839148543775082 -50.16104816775761 -0.03838516660034656 -50.01368850115683
948 -0.03839403074234724 -50.19944219849996 -0.0355286343023181 -50.049217135459145
949 -0.03828583862632513 -50.23772803712628 -0.03784616980701685 -50.08706330526616
950 -0.0383789436891675 -50.27610698081545 -0.038648690842092034 -50.12571199610826
951 -0.03830196484923363 -50.31440894566468 -0.041718168184161186 -50.16743016429242
952 -0.03818916194140911 -50.35259810760609 -0.03998771030455828 -50.20741787459698
953 -0.0383074788376689 -50.39090558644376 -0.03870069067925215 -50.24611856527623
954 -0.03811751548200846 -50.429023101925765 -0.04034832026809454 -50.28646688554432
955 -0.0381090559065342 -50.467132157832296 -0.03623537421226501 -50.32270225975659
956 -0.038284205831587315 -50.50541636366388 -0.03762300964444876 -50.36032526940104
957 -0.038282642140984535 -50.54369900580487 -0.04099653009325266 -50.40132179949429
958 -0.03809560984373093 -50.5817946156486 -0.03652637246996164 -50.437848171964255
959 -0.038209450989961626 -50.62000406663856 -0.03561484720557928 -50.473463019169834
960 -0.03817783631384373 -50.6581819029524 -0.035818333923816684 -50.50928135309365
961 -0.038343706727027894 -50.696525609679426 -0.03625455964356661 -50.545535912737215
962 -0.038301886059343815 -50.73482749573877 -0.038042374141514304 -50.583578286878726
963 -0.03831060212105512 -50.77313809785983 -0.039448882639408114 -50.62302716951813
964 -0.038390785455703735 -50.81152888331553 -0.03346868176013231 -50.656495851278265
965 -0.03857764434069395 -50.85010652765622 -0.040395891107618806 -50.69689174238589
966 -0.03834501206874848 -50.88845153972497 -0.04021051898598671 -50.737102261371874
967 -0.03829663060605526 -50.926748170331024 -0.04250100739300251 -50.77960326876487
968 -0.038280199468135837 -50.96502836979916 -0.042300204560160634 -50.82190347332504
969 -0.03808149024844169 -51.0031098600476 -0.03989534117281437 -50.86179881449785
970 -0.03804089743643999 -51.04115075748404 -0.03730783294886351 -50.899106647446715
971 -0.03808166682720184 -51.07923242431124 -0.038656747154891494 -50.9377633946016
972 -0.03812556490302086 -51.11735798921426 -0.041028847172856334 -50.97879224177446
973 -0.0378381010144949 -51.155196090228756 -0.03973935190588236 -51.018531593680336
974 -0.03770567327737808 -51.192901763506136 -0.034066776558756826 -51.052598370239096
975 -0.03809203114360571 -51.23099379464974 -0.04153561871498823 -51.094133988954084
976 -0.03787001762539148 -51.268863812275136 -0.03688218090683222 -51.131016169860914
977 -0.03798522613942623 -51.30684903841456 -0.03795990161597729 -51.16897607147689
978 -0.037933402322232725 -51.34478244073679 -0.03788805417716503 -51.20686412565406
979 -0.03800204899162054 -51.382784489728415 -0.037972915731370446 -51.24483704138543
980 -0.03800019007176161 -51.42078467980018 -0.04103307332843542 -51.285870114713866
981 -0.03789535630494356 -51.45868003610512 -0.03803052175790071 -51.32390063647177
982 -0.03789634816348553 -51.49657638426861 -0.03628287687897682 -51.36018351335075
983 -0.03800740223377943 -51.53458378650239 -0.038188439421355726 -51.3983719527721
984 -0.038058646395802496 -51.57264243289819 -0.03902316279709339 -51.437395115569196
985 -0.03791186362504959 -51.61055429652324 -0.03835282828658819 -51.47574794385579
986 -0.037946149520576 -51.64850044604382 -0.038533445075154306 -51.51428138893094
987 -0.037891799956560133 -51.68639224600038 -0.038184312917292115 -51.552465701848234
988 -0.03797434885054827 -51.72436659485093 -0.03763692006468773 -51.59010262191292
989 -0.037922664731740954 -51.762289259582666 -0.039633560180664065 -51.62973618209358
990 -0.03783006276935339 -51.80011932235202 -0.037626697681844234 -51.667362879775425
991 -0.03790146019309759 -51.838020782545115 -0.03778420872986317 -51.705147088505285
992 -0.037935557402670385 -51.875956339947784 -0.040376261621713636 -51.745523350127
993 -0.03788349684327841 -51.91383983679106 -0.03959443233907223 -51.785117782466074
994 -0.03771079871803522 -51.9515506355091 -0.04184721615165472 -51.826964998617726
995 -0.037577425688505174 -51.989128061197604 -0.03723399955779314 -51.86419899817552
996 -0.03780310209840536 -52.02693116329601 -0.035689409263432025 -51.89988840743895
997 -0.03780891373753548 -52.06474007703355 -0.03816945608705282 -51.938057863526005
998 -0.03792005218565464 -52.1026601292192 -0.030973686184734107 -51.96903154971074
999 -0.03794198725372553 -52.14060211647293 -0.03963603973388672 -52.00866758944463
1000 -0.03793453145772219 -52.17853664793065 -0.03694081380963325 -52.04560840325426
1001 -0.03793784361332655 -52.21647449154398 -0.03995850719511509 -52.08556691044938
1002 -0.03790413308888674 -52.254378624632864 -0.04065892323851585 -52.1262258336879
1003 -0.03812448941171169 -52.29250311404458 -0.028231205232441426 -52.15445703892034
1004 -0.03813228402286768 -52.33063539806744 -0.034426772966980934 -52.18888381188732
1005 -0.03816344197839498 -52.36879884004584 -0.03793976604938507 -52.226823577936706
1006 -0.03819001242518425 -52.406988852471024 -0.03822338040918112 -52.265046958345884
1007 -0.03834487665444612 -52.44533372912547 -0.03827948197722435 -52.30332644032311
1008 -0.0382330697029829 -52.483566798828456 -0.03898273631930351 -52.342309176642416
1009 -0.038187363930046556 -52.521754162758505 -0.04448072649538517 -52.3867899031378
1010 -0.038269737362861635 -52.560023900121365 -0.033365648984909055 -52.420155552122715
1011 -0.038153136521577834 -52.598177036642944 -0.0358934473246336 -52.45604899944735
1012 -0.03816549498587847 -52.63634253162882 -0.040343180671334265 -52.49639218011868
1013 -0.038127392157912256 -52.67446992378673 -0.035966875962913036 -52.532359056081596
1014 -0.03816666677594185 -52.712636590562674 -0.035624952614307405 -52.5679840086959
1015 -0.038276382721960545 -52.750912973284635 -0.03979722540825605 -52.60778123410416
1016 -0.03828891813755035 -52.78920189142219 -0.04222551938146353 -52.65000675348562
1017 -0.03809021022170782 -52.8272921016439 -0.033710246346890925 -52.68371699983251
1018 -0.03818949740380049 -52.8654815990477 -0.03965224996209145 -52.7233692497946
1019 -0.03813056871294975 -52.90361216776065 -0.03875462766736746 -52.76212387746197
1020 -0.03810368906706572 -52.94171585682771 -0.0402731504291296 -52.8023970278911
1021 -0.037977774441242215 -52.97969363126896 -0.03916020467877388 -52.84155723256987
1022 -0.03797018881887197 -53.01766382008783 -0.03781602717936039 -52.87937325974923
1023 -0.037969378381967546 -53.0556331984698 -0.04479680694639683 -52.92417006669562
1024 -0.03786229956895113 -53.09349549803875 -0.040448234975337984 -52.96461830167096
1025 -0.03771047182381153 -53.13120596986256 -0.03738252092152834 -53.002000822592485
1026 -0.03771523181349039 -53.168921201676056 -0.04080898556858301 -53.04280980816107
1027 -0.037767223082482815 -53.20668842475854 -0.0370169373229146 -53.079826745483984
1028 -0.03783646486699581 -53.24452488962554 -0.032806127518415454 -53.1126328730024
1029 -0.037896685861051084 -53.28242157548659 -0.03799741324037313 -53.15063028624277
1030 -0.03779915794730186 -53.32022073343389 -0.03759811446070671 -53.18822840070348
1031 -0.037949122861027716 -53.35816985629492 -0.035639886185526846 -53.22386828688901
1032 -0.03784942664206028 -53.39601928293698 -0.0385396059602499 -53.26240789284926
1033 -0.037870957516133785 -53.43389024045312 -0.035250095278024675 -53.297657988127284
1034 -0.03804607111960649 -53.471936311572726 -0.03766221683472395 -53.33532020496201
1035 -0.03799939416348934 -53.50993570573622 -0.03650140520185232 -53.37182161016386
1036 -0.03806028738617897 -53.5479959931224 -0.03782090973109007 -53.40964251989495
1037 -0.038114869594573976 -53.58611086271697 -0.032603421993553636 -53.44224594188851
1038 -0.03840959277004004 -53.62452045548701 -0.039419707097113135 -53.48166564898562
1039 -0.03827608227729797 -53.66279653776431 -0.03964992370456457 -53.521315572690185
1040 -0.038114980794489384 -53.7009115185588 -0.03816045392304659 -53.55947602661323
1041 -0.0382159324362874 -53.739127450995085 -0.03549868371337652 -53.59497471032661
1042 -0.0382696732878685 -53.777397124282956 -0.03815915938466787 -53.63313386971128
1043 -0.03841824810951948 -53.81581537239248 -0.043284683302044866 -53.67641855301333
1044 -0.03815426174551249 -53.85396963413799 -0.039997294917702673 -53.71641584793103
1045 -0.0381358852609992 -53.89210551939899 -0.03373627960681915 -53.75015212753785
1046 -0.03812057375907898 -53.93022609315807 -0.04180662389844656 -53.7919587514363
1047 -0.038146352581679824 -53.968372445739746 -0.03755659256130457 -53.8295153439976
1048 -0.038016103021800515 -54.00638854876155 -0.04180992972105742 -53.871325273718654
1049 -0.03796012066304684 -54.04434866942459 -0.0392773749306798 -53.91060264864933
1050 -0.037806907668709755 -54.0821555770933 -0.040350600704550744 -53.95095324935388
1051 -0.03788798898458481 -54.12004356607789 -0.03744603283703327 -53.98839928219091
1052 -0.03789891824126244 -54.15794248431915 -0.03823729790747166 -54.02663658009838
1053 -0.03789892699569464 -54.195841411314845 -0.04074583929032087 -54.06738241938871
1054 -0.03781934343278408 -54.23366075474763 -0.03321894723922014 -54.10060136662793
1055 -0.03807207234203815 -54.27173282708967 -0.03610369712114334 -54.13670506374907
1056 -0.038119176588952544 -54.30985200367862 -0.040390866622328755 -54.1770959303714
1057 -0.03791365884244442 -54.34776566252106 -0.03902824781835079 -54.21612417818975
1058 -0.03801846299320459 -54.38578412551427 -0.035077058523893354 -54.25120123671365
1059 -0.03814631383866072 -54.42393043935293 -0.03641837760806084 -54.287619614321706
1060 -0.03816220555454493 -54.46209264490747 -0.03722547274082899 -54.324845087062535
1061 -0.03830870296806097 -54.50040134787553 -0.039382478408515456 -54.36422756547105
1062 -0.038154229149222375 -54.53855557702475 -0.03880545236170292 -54.40303301783275
1063 -0.03828935157507658 -54.576844928599826 -0.0328295711427927 -54.43586258897554
1064 -0.03831364195793867 -54.61515857055777 -0.03791617248207331 -54.47377876145761
1065 -0.03833895232528448 -54.65349752288305 -0.03957668095827103 -54.51335544241588
1066 -0.038352336175739764 -54.69184985905879 -0.03708983715623617 -54.550445279572116
1067 -0.03823490850627422 -54.73008476756507 -0.03752728272229433 -54.58797256229441
1068 -0.038328158855438235 -54.7684129264205 -0.03828502465039492 -54.6262575869448
1069 -0.03827485218644142 -54.80668777860694 -0.040197355672717094 -54.66645494261752
1070 -0.038360136188566686 -54.84504791479551 -0.03871398326009512 -54.705168925877615
1071 -0.038239775225520134 -54.88328769002103 -0.03842669371515513 -54.74359561959277
1072 -0.038459131866693495 -54.92174682188772 -0.03164951987564564 -54.77524513946841
1073 -0.03852987475693226 -54.960276696644655 -0.040615562722086905 -54.8158607021905
1074 -0.03845126926898956 -54.998727965913645 -0.044689702615141866 -54.86055040480564
1075 -0.03799182716757059 -55.03671979308122 -0.04047072399407625 -54.90102112879972
1076 -0.03821130953729153 -55.07493110261851 -0.038146132789552215 -54.93916726158927
1077 -0.038117161206901076 -55.113048263825405 -0.03946820870041847 -54.97863547028969
1078 -0.037970935739576814 -55.151019199564985 -0.039042360708117486 -55.017677830997805
1079 -0.03804327119141817 -55.189062470756404 -0.042902001179754734 -55.06057983217756
1080 -0.03785519152879715 -55.2269176622852 -0.03968960121273994 -55.1002694333903
1081 -0.037895535305142405 -55.26481319759034 -0.0364441791549325 -55.136713612545236
1082 -0.03787487801164389 -55.302688075601985 -0.038639248721301554 -55.17535286126654
1083 -0.03788687121123076 -55.34057494681321 -0.03834977336227894 -55.21370263462882
1084 -0.03779289703816176 -55.37836784385137 -0.03678763825446367 -55.25049027288328
1085 -0.03795525915920735 -55.416323103010576 -0.041877617314457896 -55.29236789019774
1086 -0.03784668687731028 -55.454169789887885 -0.034213115274906156 -55.32658100547265
1087 -0.037783777341246605 -55.49195356722913 -0.03731547594070435 -55.36389648141335
1088 -0.03798881005495787 -55.52994237728409 -0.04011448659002781 -55.40401096800338
1089 -0.03786328956484795 -55.56780566684893 -0.03599318824708462 -55.44000415625046
1090 -0.037863771244883535 -55.60566943809382 -0.03698613401502371 -55.47699029026548
1091 -0.03795282188802958 -55.643622259981846 -0.04027905594557524 -55.51726934621106
1092 -0.038013617508113384 -55.68163587748996 -0.03964650072157383 -55.55691584693263
1093 -0.037936645187437536 -55.719572522677396 -0.03726096358150244 -55.594176810514135
1094 -0.03813485652208328 -55.75770737919948 -0.029846335761249065 -55.624023146275384
1095 -0.038167056441307065 -55.79587443564079 -0.03928748946636915 -55.66331063574175
1096 -0.038146164268255234 -55.834020599909046 -0.03565616104751825 -55.69896679678927
1097 -0.038222786039114 -55.87224338594816 -0.038660123758018014 -55.73762692054729
1098 -0.03817016202956438 -55.910413547977726 -0.04048050157725811 -55.77810742212455
1099 -0.037954981438815594 -55.94836852941654 -0.03343816716223955 -55.81154558928679
1100 -0.03819172885268927 -55.98656025826923 -0.033040220476686956 -55.84458580976347
1101 -0.03846314921975136 -56.02502340748898 -0.04396968465298414 -55.88855549441646
1102 -0.038201591931283474 -56.063224999420264 -0.04007437527179718 -55.92862986968826
1103 -0.03822173774242401 -56.10144673716269 -0.039712031930685045 -55.96834190161894
1104 -0.038104614801704885 -56.13955135196439 -0.039527381770312786 -56.007869283389255
1105 -0.038002215698361395 -56.177553567662756 -0.039862575195729735 -56.04773185858498
1106 -0.037915009818971154 -56.21546857748173 -0.03605737965553999 -56.08378923824052
1107 -0.038081131875514984 -56.253549709357245 -0.037733834236860275 -56.12152307247738
1108 -0.0380313690751791 -56.29158107843242 -0.038801006972789764 -56.16032407945017
1109 -0.03807742092758417 -56.32965849936001 -0.03587569650262594 -56.1961997759528
1110 -0.037996739894151685 -56.36765523925416 -0.03605773039162159 -56.23225750634442
1111 -0.03819095492362976 -56.40584619417779 -0.03517000619322062 -56.26742751253764
1112 -0.03825057931244373 -56.44409677349024 -0.04114537332206965 -56.308572885859704
1113 -0.03802208267152309 -56.48211885616176 -0.034175294637680056 -56.34274818049738
1114 -0.03828096147626638 -56.52039981763803 -0.03749424517154694 -56.380242425668925
1115 -0.038200913928449154 -56.55860073156648 -0.04107480794191361 -56.421317233610836
1116 -0.03814529310911894 -56.596746024675596 -0.038708807155489924 -56.46002604076632
1117 -0.03812293019145727 -56.63486895486705 -0.039665384031832215 -56.49969142479816
1118 -0.03805216532200575 -56.67292112018906 -0.04089251328259706 -56.54058393808076
1119 -0.03795532900840044 -56.71087644919746 -0.03960903324186802 -56.580192971322624
1120 -0.0379664110019803 -56.74884286019944 -0.03746904544532299 -56.617662016767945
1121 -0.037898556888103486 -56.78674141708754 -0.038028229027986526 -56.65569024579593
1122 -0.037962804362177846 -56.82470422144972 -0.03812707141041756 -56.693817317206346
1123 -0.03790433444082737 -56.862608555890546 -0.034806093014776704 -56.728623410221125
1124 -0.03799492251127958 -56.90060347840183 -0.03919295072555542 -56.76781636094668
1125 -0.03803644403815269 -56.93863992243998 -0.03921002540737391 -56.80702638635405
1126 -0.03795804549008608 -56.97659796793007 -0.044632391072809696 -56.85165877742686
1127 -0.03770753107964993 -57.014305499009716 -0.035118567384779455 -56.88677734481164
1128 -0.03816320151090622 -57.05246870052062 -0.03572975117713213 -56.92250709598877
1129 -0.0378812912851572 -57.09034999180578 -0.0371425487101078 -56.95964964469888
1130 -0.0379996569827199 -57.1283496487885 -0.03527406752109528 -56.99492371221997
1131 -0.03804409448057413 -57.166393743269076 -0.038551075756549834 -57.03347478797652
1132 -0.0380074193701148 -57.20440116263919 -0.04138488564640284 -57.074859673622925
1133 -0.03798691127449274 -57.24238807391369 -0.040247296541929246 -57.11510697016485
1134 -0.037885218113660815 -57.280273292027346 -0.038849963806569576 -57.15395693397142
1135 -0.03784496206790209 -57.318118254095246 -0.038419914059340955 -57.19237684803076
1136 -0.0378214119002223 -57.35593966599547 -0.03514391463249922 -57.22752076266326
1137 -0.03795303739607334 -57.39389270339154 -0.04100793469697237 -57.26852869736023
1138 -0.03784579541534185 -57.43173849880689 -0.04215351901948452 -57.31068221637972
1139 -0.03768811598420143 -57.46942661479109 -0.03926184382289648 -57.34994406020262
1140 -0.03765829987823963 -57.50708491466933 -0.036774054355919364 -57.38671811455853
1141 -0.037637831270694734 -57.54472274594002 -0.03801724575459957 -57.424735360313136
1142 -0.0377739854156971 -57.58249673135572 -0.03316397182643414 -57.45789933213957
1143 -0.03798833638429642 -57.62048506774001 -0.039864050410687926 -57.497763382550254
1144 -0.03780180271714926 -57.65828687045716 -0.0406102342531085 -57.53837361680336
1145 -0.03765304014086723 -57.69593991059803 -0.03661385644227266 -57.574987473245635
1146 -0.037704309821128844 -57.73364422041916 -0.03998284600675106 -57.614970319252386
1147 -0.03776518944650888 -57.77140940986567 -0.03924501892179251 -57.654215338174176
1148 -0.037659754231572154 -57.80906916409724 -0.03915424663573504 -57.69336958480991
1149 -0.03759730011224747 -57.846666464209484 -0.0428643498569727 -57.73623393466688
1150 -0.03743466325104237 -57.884101127460525 -0.03404405154287815 -57.770277986209756
1151 -0.03746158760040998 -57.92156271506094 -0.03688571527600289 -57.807163701485756
1152 -0.0375552112236619 -57.9591179262846 -0.04079258590936661 -57.84795628739512
1153 -0.03754541464149952 -57.9966633409261 -0.041218725591897966 -57.88917501298702
1154 -0.03733894322067499 -58.03400228414677 -0.03896945603191852 -57.92814446901894
1155 -0.03759926781058311 -58.07160155195736 -0.03991943616420031 -57.968063905183136
1156 -0.03747552502900362 -58.10907707698636 -0.04120714515447617 -58.00927105033761
1157 -0.03733341097831726 -58.14641048796468 -0.03483984190970659 -58.04411089224732
1158 -0.03746727202087641 -58.183877759985556 -0.03146038874983788 -58.07557128099715
1159 -0.037658787332475185 -58.22153654731803 -0.03994771391153336 -58.11551899490868
1160 -0.037586066499352457 -58.25912261381738 -0.033979644812643525 -58.14949863972133
1161 -0.03774192500859499 -58.29686453882598 -0.03702716343104839 -58.18652580315238
1162 -0.03779991790652275 -58.334664456732504 -0.03370685502886772 -58.220232658181246
1163 -0.038034966215491295 -58.372699422947996 -0.03558717593550682 -58.25581983411675
1164 -0.03806279301643371 -58.41076221596443 -0.03600703198462725 -58.291826866101374
1165 -0.03809645138680935 -58.44885866735124 -0.03741604201495648 -58.32924290811633
1166 -0.03809008523821831 -58.486948752589456 -0.036721949093043806 -58.36596485720937
1167 -0.03815299831330776 -58.52510175090276 -0.03507213294506073 -58.40103699015443
1168 -0.03822153545916081 -58.56332328636192 -0.03717436958104372 -58.438211359735476
1169 -0.03820071928203106 -58.60152400564395 -0.040919634699821475 -58.479130994435295
1170 -0.038167708180844785 -58.639691713824796 -0.03521391283720732 -58.5143449072725
1171 -0.03824382107704878 -58.67793553490184 -0.03696417771279812 -58.5513090849853
1172 -0.03829280938953161 -58.71622834429137 -0.0392619526013732 -58.59057103758667
1173 -0.03837092854082584 -58.7545992728322 -0.03904338702559471 -58.629614424612264
1174 -0.038237784244120124 -58.79283705707632 -0.03822706751525402 -58.667841492127515
1175 -0.03835372254252434 -58.831190779618844 -0.041977654583752154 -58.70981914671127
1176 -0.03813952822238207 -58.869330307841224 -0.040240848809480666 -58.75005999552075
1177 -0.03804989028722048 -58.90738019812844 -0.037338510528206824 -58.78739850604896
1178 -0.03810173030942678 -58.94548192843787 -0.03697264790534973 -58.82437115395431
1179 -0.03820773307234049 -58.98368966151021 -0.042856428772211075 -58.86722758272652
1180 -0.03794370871037245 -59.021633370220584 -0.04013689924031496 -58.90736448196684
1181 -0.038140911422669885 -59.05977428164326 -0.035824355110526084 -58.943188837077365
1182 -0.0379912918433547 -59.09776557348661 -0.034623063169419765 -58.977811900246785
1183 -0.03809253256767988 -59.13585810605429 -0.039286204241216184 -59.017098104488
1184 -0.03789078667759895 -59.17374889273189 -0.03191124908626079 -59.04900935357426
1185 -0.03836610279977322 -59.212114995531664 -0.03913559224456549 -59.088144945818826
1186 -0.038134090788662436 -59.25024908632032 -0.03791945483535528 -59.12606440065418
1187 -0.03822902590036392 -59.28847811222069 -0.03725821767002344 -59.1633226183242
1188 -0.03822994623333216 -59.32670805845402 -0.03850594181567431 -59.20182856013987
1189 -0.038252117857336995 -59.36496017631136 -0.03645629808306694 -59.23828485822294
1190 -0.03827690798789263 -59.40323708429925 -0.03420711569488048 -59.27249197391782
1191 -0.038577400520443915 -59.441814484819695 -0.04210118632763624 -59.31459316024546
1192 -0.038345497101545334 -59.48015998192124 -0.03437212388962507 -59.34896528413508
1193 -0.03850417509675026 -59.51866415701799 -0.04148029163479805 -59.39044557576988
1194 -0.03859980795532465 -59.55726396497331 -0.03526789788156748 -59.42571347365145
1195 -0.038396306708455084 -59.595660271681766 -0.03989461753517389 -59.465608091186624
1196 -0.03841391336172819 -59.634074185043495 -0.03909383360296488 -59.504701924789586
1197 -0.03838115632534027 -59.67245534136884 -0.03765253499150276 -59.54235445978109
1198 -0.03845053631812334 -59.71090587768696 -0.03805138971656561 -59.58040584949765
1199 -0.0382894117385149 -59.74919528942548 -0.041470446065068244 -59.62187629556272
1200 -0.03828077875077725 -59.787476068176254 -0.039334955252707006 -59.66121125081543
1201 -0.03812807071954012 -59.82560413889579 -0.040755973942577836 -59.70196722475801
1202 -0.03814628757536411 -59.86375042647116 -0.040857390686869624 -59.742824615444874
1203 -0.03793089166283607 -59.901681318133996 -0.041099597327411176 -59.783924212772284
1204 -0.03804719597101212 -59.939728514105006 -0.034044213220477106 -59.81796842599276
1205 -0.038177036494016645 -59.977905550599026 -0.040923619829118255 -59.858892045821875
1206 -0.0378280483186245 -60.01573359891765 -0.03930524494498968 -59.898197290766866
1207 -0.037831134535372256 -60.05356473345302 -0.03532168362289667 -59.93351897438976
1208 -0.037928386591374874 -60.0914931200444 -0.03993343040347099 -59.973452404793235
1209 -0.03788508400321007 -60.129378204047605 -0.035957323759794234 -60.00940972855303
1210 -0.037910570576787 -60.16728877462439 -0.035346207395195964 -60.044755935948224
1211 -0.03796696625649929 -60.20525574088089 -0.037040097266435625 -60.08179603321466
1212 -0.03815060555934906 -60.24340634644024 -0.033638651855289935 -60.11543468506995
1213 -0.03820398449897766 -60.281610330939216 -0.040458342805504796 -60.15589302787546
1214 -0.03821321949362755 -60.319823550432844 -0.030552369263023137 -60.18644539713848
1215 -0.03846504259854555 -60.35828859303139 -0.03894506637006998 -60.225390463508546
1216 -0.038317928276956084 -60.39660652130834 -0.03874767124652863 -60.26413813475507
1217 -0.03830748274922371 -60.43491400405757 -0.03881549835205078 -60.30295363310712
1218 -0.03838237076997757 -60.47329637482755 -0.03606861550360918 -60.33902224861073
1219 -0.03835664391517639 -60.51165301874273 -0.04124638568609953 -60.38026863429683
1220 -0.038270225003361705 -60.549923243746086 -0.03552198130637407 -60.41579061560321
1221 -0.038367985561490056 -60.58829122930758 -0.0369435366243124 -60.45273415222752
1222 -0.03837975021451712 -60.626670979522096 -0.0409743070602417 -60.49370845928776
1223 -0.038315387815237044 -60.664986367337335 -0.03465424831956625 -60.52836270760733
1224 -0.038405087776482105 -60.70339145511382 -0.03648466095328331 -60.56484736856061
1225 -0.03846244849264622 -60.74185390360646 -0.038508839532732965 -60.603356208093345
1226 -0.03854112345725298 -60.78039502706371 -0.04162112008780241 -60.64497732818115
1227 -0.03824162799865007 -60.81863665506236 -0.03944247253239155 -60.68441980071354
1228 -0.03837253302335739 -60.85700918808572 -0.034510469436645506 -60.71893027015019
1229 -0.03860734645277262 -60.89561653453849 -0.04062815848737955 -60.75955842863757
1230 -0.038429994508624075 -60.934046529047116 -0.040135014615952966 -60.799693443253524
1231 -0.03837165851145983 -60.972418187558574 -0.04424079190939665 -60.84393423516292
1232 -0.03816813938319683 -61.01058632694177 -0.037186165899038316 -60.881120401061956
1233 -0.03810535073280334 -61.048691677674576 -0.03937730249017477 -60.92049770355213
1234 -0.03816162385046482 -61.08685330152504 -0.03427682891488075 -60.95477453246701
1235 -0.038291020505130294 -61.12514432203017 -0.03785134386271238 -60.992625876329726
1236 -0.03821178022772074 -61.163356102257886 -0.03827094081789255 -61.03089681714762
1237 -0.038215330243110655 -61.201571432501 -0.03872175384312868 -61.06961857099075
1238 -0.03820993825793266 -61.239781370758934 -0.03946406040340662 -61.10908263139415
1239 -0.03811711594462395 -61.277898486703556 -0.03679828699678182 -61.14588091839094
1240 -0.038201571255922315 -61.31610005795948 -0.03976940996944904 -61.18565032836039
1241 -0.038150199502706525 -61.35425025746219 -0.040623332001268865 -61.226273660361656
1242 -0.03805724643170834 -61.392307503893896 -0.036471782997250554 -61.26274544335891
1243 -0.03813816681504249 -61.43044567070894 -0.038930673711001874 -61.30167611706991
1244 -0.03806809298694134 -61.46851376369588 -0.039308144524693486 -61.340984261594606
1245 -0.038025793805718425 -61.5065395575016 -0.03812421075999737 -61.3791084723546
1246 -0.038046803697943686 -61.54458636119954 -0.03641080167144537 -61.415519274026046
1247 -0.03813899084925652 -61.5827253520488 -0.040941283106803894 -61.45646055713285
1248 -0.03805803619325161 -61.620783388242046 -0.03235588688403368 -61.488816444016884
1249 -0.03818650152534246 -61.65896988976739 -0.039862999506294725 -61.52867944352318
1250 -0.03813431318849325 -61.697104202955884 -0.03509668000042439 -61.5637761235236
1251 -0.03836278729140759 -61.73546699024729 -0.038080014288425446 -61.60185613781203
1252 -0.03823725786060095 -61.77370424810789 -0.039211077988147734 -61.64106721580018
1253 -0.03824657332152128 -61.81195082142941 -0.035609756223857404 -61.67667697202403
1254 -0.03838994391262531 -61.85034076534204 -0.0347996074706316 -61.711476579494665
1255 -0.03855765275657177 -61.88889841809861 -0.03810491021722555 -61.74958148971189
1256 -0.03838541191071272 -61.92728383000932 -0.03799980152398348 -61.787581291235874
1257 -0.038417488895356657 -61.96570131890468 -0.04154202695935964 -61.829123318195236
1258 -0.03829141966998577 -62.00399273857467 -0.04231149740517139 -61.87143481560041
1259 -0.03817528989166021 -62.04216802846633 -0.03931873384863138 -61.91075354944904
1260 -0.03799211010336876 -62.080160138569696 -0.04136824924498796 -61.95212179869403
1261 -0.03813097309321165 -62.118291111662906 -0.04139760285615921 -61.99351940155019
1262 -0.037937937304377556 -62.15622904896728 -0.03831443879753351 -62.03183384034772
1263 -0.03792399633675814 -62.19415304530404 -0.03838680163025856 -62.07022064197798
1264 -0.03787488285452127 -62.232027928158566 -0.039078918285667896 -62.10929956026365
1265 -0.03793080747127533 -62.26995873562984 -0.03732165228575468 -62.146621212549405
1266 -0.03790258187800646 -62.30786131750785 -0.038875452056527135 -62.185496664605935
1267 -0.03789699580520391 -62.345758313313056 -0.0426266971975565 -62.22812336180349
1268 -0.03772224355489016 -62.383480556867944 -0.03598284497857094 -62.26410620678206
1269 -0.03770111240446568 -62.42118166927241 -0.03622568622231483 -62.300331893004376
1270 -0.03778360858559608 -62.458965277858006 -0.039130534045398235 -62.339462427049774
1271 -0.037776986695826055 -62.49674226455383 -0.03520103879272938 -62.3746634658425
1272 -0.03787983674556017 -62.53462210129939 -0.03540645819157362 -62.410069924034076
1273 -0.03798191528767347 -62.572604016587064 -0.040751605108380315 -62.45082152914246
1274 -0.037914231047034265 -62.6105182476341 -0.03718632273375988 -62.48800785187622
1275 -0.037989981658756736 -62.64850822929285 -0.039479201659560204 -62.52748705353578
1276 -0.03790057133883238 -62.68640880063168 -0.03632001671940088 -62.56380707025518
1277 -0.038140447624027726 -62.72454924825571 -0.03968994338065386 -62.60349701363583
1278 -0.03792831264436245 -62.762477560900074 -0.03818731307983399 -62.64168432671566
1279 -0.03790741767734289 -62.80038497857742 -0.03890662603080273 -62.68059095274646
1280 -0.03790285065770149 -62.83828782923512 -0.039709743857383725 -62.72030069660385
1281 -0.037828989699482916 -62.876116818934605 -0.0376653553918004 -62.75796605199565
1282 -0.037878119945526124 -62.91399493888013 -0.03909327406436205 -62.797059326060015
1283 -0.03787179309874773 -62.951866731978875 -0.039497969299554826 -62.83655729535957
1284 -0.03782408051192761 -62.9896908124908 -0.03719915505498648 -62.873756450414554
1285 -0.03776103239506483 -63.02745184488587 -0.0376954410225153 -62.91145189143707
1286 -0.0378682978451252 -63.06532014273099 -0.03559739924967289 -62.94704929068674
1287 -0.03805705308914185 -63.10337719582013 -0.03298594020307064 -62.98003523088981
1288 -0.038373647071421144 -63.141750842891554 -0.04319414477795362 -63.02322937566777
1289 -0.03796429801732302 -63.179715140908876 -0.036980549618601796 -63.06020992528637
1290 -0.03804210852831602 -63.21775724943719 -0.03767585251480341 -63.097885777801174
1291 -0.03800117559731007 -63.2557584250345 -0.03419869262725115 -63.132084470428424
1292 -0.038307401537895205 -63.29406582657239 -0.03839132618159056 -63.17047579661001
1293 -0.03813453484326601 -63.33220036141566 -0.036041850596666335 -63.20651764720668
1294 -0.038182480819523336 -63.37038284223518 -0.03512013573199511 -63.241637782938675
1295 -0.038341129571199416 -63.40872397180638 -0.03768312893807888 -63.27932091187675
1296 -0.03843387570232153 -63.447157847508706 -0.036476616933941844 -63.31579752881069
1297 -0.03830051869153976 -63.48545836620025 -0.03791931346058845 -63.35371684227128
1298 -0.038294718414545056 -63.523753084614796 -0.03458720836788416 -63.388304050639164
1299 -0.038384470902383325 -63.56213755551718 -0.03888175692409277 -63.427185807563255
1300 -0.0384431354701519 -63.600580690987336 -0.03818631526082754 -63.465372122824085
1301 -0.03848064411431551 -63.63906133510165 -0.04120776411145925 -63.50657988693555
1302 -0.03832318242639303 -63.67738451752805 -0.041695055551826954 -63.548274942487375
1303 -0.03819859977811575 -63.71558311730616 -0.03797033317387104 -63.58624527566125
1304 -0.03826564960181713 -63.75384876690798 -0.0415686933323741 -63.62781396899362
1305 -0.03805023543536663 -63.79189900234334 -0.03547332938760519 -63.66328729838123
1306 -0.0381484242156148 -63.830047426558956 -0.0361044567078352 -63.69939175508906
1307 -0.03827746827155352 -63.86832489483051 -0.039493854716420175 -63.73888560980548
1308 -0.03819838240742683 -63.90652327723794 -0.03800967093557119 -63.77689528074105
1309 -0.03822130337357521 -63.94474458061151 -0.03704426642507315 -63.81393954716612
1310 -0.03836915418505669 -63.98311373479657 -0.0363128948956728 -63.850252442061795
1311 -0.03827111702412367 -64.0213848518207 -0.0374483447521925 -63.88770078681399
1312 -0.03824681416153908 -64.05963166598224 -0.0350149342790246 -63.92271572109301
1313 -0.03829113002866506 -64.0979227960109 -0.040623510256409645 -63.96333923134942
1314 -0.03828541059046984 -64.13620820660138 -0.04182565379887819 -64.0051648851483
1315 -0.03811421860009432 -64.17432242520148 -0.03754738811403513 -64.04271227326234
1316 -0.03826530501246452 -64.21258773021394 -0.03817790225148201 -64.08089017551382
1317 -0.03813815657049417 -64.25072588678444 -0.03748941086232662 -64.11837958637614
1318 -0.03817661311477423 -64.28890249989921 -0.037461756356060506 -64.1558413427322
1319 -0.03817487433552742 -64.32707737423473 -0.03873838894069195 -64.19457973167289
1320 -0.03826765902340412 -64.36534503325814 -0.03628393616527319 -64.23086366783816
1321 -0.038268378004431725 -64.40361341126257 -0.038927344046533106 -64.26979101188469
1322 -0.03830017950385809 -64.44191359076643 -0.03933551665395498 -64.30912652853864
1323 -0.038086227513849734 -64.47999981828028 -0.04168537929654122 -64.35081190783518
1324 -0.03813641481101513 -64.5181362330913 -0.0348984906449914 -64.38571039848017
1325 -0.038109893538057805 -64.55624612662936 -0.03736989181488752 -64.42308029029506
1326 -0.03815639056265354 -64.59440251719201 -0.04196327328681946 -64.46504356358189
1327 -0.03807351291179657 -64.6324760301038 -0.03961956799030304 -64.50466313157219
1328 -0.037971620075404645 -64.67044765017921 -0.038355609588325026 -64.54301874116051
1329 -0.03797091040760279 -64.70841856058682 -0.037096513994038106 -64.58011525515455
1330 -0.03796445857733488 -64.74638301916416 -0.03609510846436024 -64.61621036361892
1331 -0.038036960363388064 -64.78441997952754 -0.0340164577588439 -64.65022682137776
1332 -0.038225424103438856 -64.82264540363099 -0.03664496578276157 -64.68687178716051
1333 -0.038251981139183044 -64.86089738477017 -0.03599327113479376 -64.72286505829531
1334 -0.03833933491259813 -64.89923671968276 -0.0390550347045064 -64.76192009299982
1335 -0.038319820538163185 -64.93755654022092 -0.03752070814371109 -64.79944080114353
1336 -0.03835161905735731 -64.97590815927828 -0.03695659209042788 -64.83639739323397
1337 -0.038391029089689256 -65.01429918836797 -0.03825534470379353 -64.87465273793777
1338 -0.038444174267351625 -65.05274336263533 -0.03519135005772114 -64.90984408799548
1339 -0.03852080944925547 -65.09126417208458 -0.03960082437843084 -64.9494449123739
1340 -0.03841828126460314 -65.12968245334918 -0.038868390023708344 -64.98831330239761
1341 -0.03835769183933735 -65.16804014518851 -0.03780444208532572 -65.02611774448295
1342 -0.038561191968619825 -65.20660133715714 -0.04628410506993532 -65.07240184955288
1343 -0.03819890823215246 -65.24480024538929 -0.038181526400148866 -65.11058337595303
1344 -0.038249781168997285 -65.28305002655829 -0.03538740109652281 -65.14597077704956
1345 -0.03834222182631493 -65.3213922483846 -0.03644557818770409 -65.18241635523727
1346 -0.038263086788356306 -65.35965533517296 -0.0399205831810832 -65.22233693841835
1347 -0.038245989382267 -65.39790132455522 -0.03912733271718025 -65.26146427113554
1348 -0.038485148549079896 -65.4363864731043 -0.03576267566531897 -65.29722694680086
1349 -0.03840029016137123 -65.47478676326568 -0.04205714520066976 -65.33928409200153
1350 -0.03813348989933729 -65.51292025316502 -0.03987999707460403 -65.37916408907614
1351 -0.03809207659214735 -65.55101232975717 -0.03722279090434313 -65.41638687998048
1352 -0.03808433227241039 -65.58909666202958 -0.037842115946114065 -65.4542289959266
1353 -0.038090947829186914 -65.62718760985877 -0.0380390964448452 -65.49226809237145
1354 -0.038105363957583904 -65.66529297381635 -0.03649691808968782 -65.52876501046113
1355 -0.038221627660095694 -65.70351460147644 -0.03915522377938032 -65.5679202342405
1356 -0.038107086531817914 -65.74162168800827 -0.03721885848790407 -65.60513909272841
1357 -0.038163745403289796 -65.77978543341156 -0.03824788816273213 -65.64338698089114
1358 -0.03818954061716795 -65.81797497402873 -0.037099572271108626 -65.68048655316224
1359 -0.03827292136847973 -65.8562478953972 -0.03863052185624838 -65.71911707501849
1360 -0.03841890636831522 -65.89466680176552 -0.030218514148145914 -65.74933558916663
1361 -0.0383866298943758 -65.9330534316599 -0.03766835685819388 -65.78700394602483
1362 -0.0385771494358778 -65.97163058109578 -0.0343387097120285 -65.82134265573686
1363 -0.038499874994158745 -66.01013045608994 -0.03642190955579281 -65.85776456529265
1364 -0.03869375642389059 -66.04882421251384 -0.04268914181739092 -65.90045370711005
1365 -0.03846892528235912 -66.0872931377962 -0.037547344155609605 -65.93800105126566
1366 -0.03872426953166723 -66.12601740732786 -0.04120148550719023 -65.97920253677285
1367 -0.038420052640140055 -66.164437459968 -0.03854725938290358 -66.01774979615575
1368 -0.03842909205704927 -66.20286655202504 -0.03782290276139975 -66.05557269891716
1369 -0.03850357662886381 -66.24137012865391 -0.0389510354027152 -66.09452373431988
1370 -0.038452215120196344 -66.27982234377411 -0.04021141510456801 -66.13473514942444
1371 -0.03843561355024576 -66.31825795732436 -0.03883458506315947 -66.1735697344876
1372 -0.038408958725631236 -66.35666691604999 -0.03258237298578024 -66.20615210747339
1373 -0.03858609646558762 -66.39525301251558 -0.03983925860375166 -66.24599136607713
1374 -0.03850239012390375 -66.43375540263949 -0.03803778942674398 -66.28402915550387
1375 -0.03885309342294931 -66.47260849606243 -0.030420081317424776 -66.3144492368213
1376 -0.038754457421600816 -66.51136295348404 -0.03838674873113632 -66.35283598555245
1377 -0.038816694729030134 -66.55017964821307 -0.0367717482149601 -66.3896077337674
1378 -0.038734469562768936 -66.58891411777584 -0.03826496116816998 -66.42787269493557
1379 -0.03881910145282745 -66.62773321922867 -0.039005272649228574 -66.46687796758481
1380 -0.03879863247275352 -66.66653185170142 -0.04050817228853702 -66.50738613987335
1381 -0.03873969614505768 -66.70527154784648 -0.0348550483584404 -66.54224118823178
1382 -0.03879056069999933 -66.74406210854647 -0.03724083825945854 -66.57948202649125
1383 -0.03882664795964956 -66.78288875650613 -0.03948674518615007 -66.6189687716774
1384 -0.038756510615348815 -66.82164526712147 -0.03861252870410681 -66.65758130038151
1385 -0.03872524797916412 -66.86037051510063 -0.03695200104266405 -66.69453330142417
1386 -0.038799147307872775 -66.8991696624085 -0.0372176568955183 -66.7317509583197
1387 -0.038892628997564314 -66.93806229140606 -0.03589586187154055 -66.76764682019123
1388 -0.03892416041344404 -66.9769864518195 -0.03959876336157322 -66.8072455835528
1389 -0.03873585797846317 -67.01572230979797 -0.04098933450877666 -66.84823491806158
1390 -0.03865080736577511 -67.05437311716373 -0.036974442191421986 -66.885209360253
1391 -0.03876862246543169 -67.09314173962916 -0.0356759138405323 -66.92088527409354
1392 -0.03882064297795296 -67.13196238260711 -0.04037018623203039 -66.96125546032556
1393 -0.03872328195720911 -67.17068566456432 -0.03936890847980976 -67.00062436880538
1394 -0.03875417839735747 -67.20943984296167 -0.03699823059141636 -67.0376225993968
1395 -0.03877725787460804 -67.24821710083629 -0.039493973925709726 -67.07711657332251
1396 -0.03874465264379978 -67.28696175348009 -0.03959322087466717 -67.11670979419718
1397 -0.03866259530186653 -67.32562434878196 -0.038288472406566146 -67.15499826660374
1398 -0.03862347695976496 -67.36424782574173 -0.03635760433971882 -67.19135587094345
1399 -0.03876444287598133 -67.40301226861772 -0.038690021820366384 -67.23004589276383
1400 -0.038722509518265724 -67.44173477813598 -0.03991152886301279 -67.26995742162684
1401 -0.038671724312007424 -67.48040650244799 -0.03751475512981415 -67.30747217675666
1402 -0.03870116546750069 -67.51910766791549 -0.04296687301248312 -67.35043904976915
1403 -0.03859914131462574 -67.55770680923011 -0.042388571053743364 -67.3928276208229
1404 -0.03834575228393078 -67.59605256151404 -0.04151888620108366 -67.43434650702399
1405 -0.03830377757549286 -67.63435633908954 -0.037003570981323716 -67.47135007800532
1406 -0.03828889764845371 -67.67264523673799 -0.0380861246958375 -67.50943620270115
1407 -0.03824859373271465 -67.71089383047071 -0.033752162009477615 -67.54318836471063
1408 -0.03850366026163101 -67.74939749073233 -0.040498665906488894 -67.58368703061711
1409 -0.038368833251297474 -67.78776632398363 -0.03645745236426592 -67.62014448298137
1410 -0.03842053897678852 -67.82618686296043 -0.03894068282097578 -67.65908516580235
1411 -0.0384105559438467 -67.86459741890427 -0.039171854965388775 -67.69825702076774
1412 -0.03853501100093126 -67.9031324299052 -0.040649074129760265 -67.7389060948975
1413 -0.038380764052271844 -67.94151319395748 -0.03841533679515123 -67.77732143169266
1414 -0.03825742863118649 -67.97977062258866 -0.03886260166764259 -67.8161840333603
1415 -0.03826170340180397 -68.01803232599046 -0.03778726980090141 -67.8539713031612
1416 -0.03852048404514789 -68.05655281003561 -0.03179721999913454 -67.88576852316034
1417 -0.03871089890599251 -68.0952637089416 -0.038084312714636324 -67.92385283587497
1418 -0.038529184833168986 -68.13379289377477 -0.03507612105458975 -67.95892895692955
1419 -0.038518195040524006 -68.17231108881529 -0.03705196119844913 -67.995980918128
1420 -0.03852971773594618 -68.21084080655123 -0.03718683961778879 -68.03316775774579
1421 -0.0385725112631917 -68.24941331781443 -0.03846886474639177 -68.07163662249218
1422 -0.03856707774102688 -68.28798039555545 -0.03667836133390665 -68.10831498382609
1423 -0.03862911742180586 -68.32660951297726 -0.041230084374547005 -68.14954506820064
1424 -0.03853922169655562 -68.36514873467381 -0.040221816301345824 -68.18976688450198
1425 -0.0382484944537282 -68.40339722912753 -0.040989322029054163 -68.23075620653103
1426 -0.038619631342589854 -68.44201686047012 -0.037174243666231635 -68.26793045019726
1427 -0.03849167563021183 -68.48050853610033 -0.0366877531632781 -68.30461820336053
1428 -0.03836910482496023 -68.5188776409253 -0.03724410459399223 -68.34186230795453
1429 -0.03846319168806076 -68.55734083261336 -0.038346565701067446 -68.38020887365559
1430 -0.03844315633177757 -68.59578398894514 -0.039823940955102444 -68.42003281461069
1431 -0.03840271029621363 -68.63418669924135 -0.03948877789080143 -68.45952159250149
1432 -0.03836217690259218 -68.67254887614395 -0.03919904287904501 -68.49872063538054
1433 -0.038421513698995116 -68.71097038984294 -0.034969134256243706 -68.53368976963678
1434 -0.03845136854797602 -68.74942175839092 -0.03757864739745855 -68.57126841703423
1435 -0.03845090493559837 -68.78787266332652 -0.0398599011823535 -68.61112831821659
1436 -0.03844944890588522 -68.8263221122324 -0.036628979817032815 -68.64775729803362
1437 -0.0385011862963438 -68.86482329852875 -0.03808634616434574 -68.68584364419797
1438 -0.03844937700778246 -68.90327267553653 -0.04077538847923279 -68.7266190326772
1439 -0.0383161561563611 -68.94158883169288 -0.036799203045666216 -68.76341823572287
1440 -0.03843403421342373 -68.9800228659063 -0.03833339214324951 -68.80175162786611
1441 -0.038424779288470746 -69.01844764519478 -0.04008229486644268 -68.84183392273255
1442 -0.03832107726484537 -69.05676872245962 -0.03899629879742861 -68.88083022152998
1443 -0.03825752250850201 -69.09502624496812 -0.03915061298757792 -68.91998083451756
1444 -0.03825055379420519 -69.13327679876232 -0.03847878836095333 -68.95845962287851
1445 -0.03831297233700752 -69.17158977109933 -0.039851483143866065 -68.99831110602237
1446 -0.03817531783133745 -69.20976508893067 -0.03867967948317528 -69.03699078550555
1447 -0.03826948869973421 -69.2480345776304 -0.04011142179369927 -69.07710220729925
1448 -0.038182487897574904 -69.28621706552798 -0.03723386116325855 -69.1143360684625
1449 -0.03820742964744568 -69.32442449517542 -0.037989125587046146 -69.15232519404955
1450 -0.03816853556782007 -69.36259303074324 -0.03695432282984257 -69.1892795168794
1451 -0.03853068444877863 -69.40112371519201 -0.041581851057708265 -69.23086136793711
1452 -0.038192820735275745 -69.43931653592729 -0.04149288814514875 -69.27235425608225
1453 -0.037978173419833186 -69.47729470934712 -0.03653282020241022 -69.30888707628466
1454 -0.03800148069858551 -69.5152961900457 -0.03528449311852455 -69.34417156940319
1455 -0.038155144453048705 -69.55345133449875 -0.03634493052959442 -69.38051649993278
1456 -0.038148950599133966 -69.59160028509788 -0.03782935570925474 -69.41834585564203
1457 -0.03809405602514744 -69.62969434112303 -0.0411980215460062 -69.45954387718804
1458 -0.038094053976237774 -69.66778839509927 -0.03549409843981266 -69.49503797562785
1459 -0.038217751681804656 -69.70600614678106 -0.038790186308324336 -69.53382816193617
1460 -0.0381756030023098 -69.74418174978338 -0.036510827206075194 -69.57033898914224
1461 -0.03820848129689693 -69.78239023108027 -0.03626239821314812 -69.6066013873554
1462 -0.038239864818751815 -69.82063009589902 -0.03674167133867741 -69.64334305869407
1463 -0.03828040529042483 -69.85891050118944 -0.03961301818490028 -69.68295607687897
1464 -0.038245985843241216 -69.89715648703269 -0.04321819916367531 -69.72617427604264
1465 -0.03819227889180184 -69.93534876592449 -0.03851743191480637 -69.76469170795745
1466 -0.03819475900381804 -69.9735435249283 -0.040342516452074054 -69.80503422440952
1467 -0.037977478466928005 -70.01152100339523 -0.03832192104309797 -69.84335614545262
1468 -0.0379474975168705 -70.0494685009121 -0.03949426189064979 -69.88285040734327
1469 -0.03788884319365025 -70.08735734410575 -0.039330648817121984 -69.9221810561604
1470 -0.03783934134989977 -70.12519668545565 -0.045433410070836545 -69.96761446623124
1471 -0.03765019048005343 -70.1628468759357 -0.03761241063475609 -70.00522687686599
1472 -0.03757499493658543 -70.20042187087229 -0.034876408614218236 -70.04010328548021
1473 -0.037700007855892184 -70.23812187872818 -0.038303654082119463 -70.07840693956233
1474 -0.03767351265996695 -70.27579539138814 -0.03597749974578619 -70.11438443930811
1475 -0.037799430452287196 -70.31359482184043 -0.03743359763175249 -70.15181803693986
1476 -0.037747311778366564 -70.35134213361879 -0.03600216843187809 -70.18782020537174
1477 -0.037983861193060874 -70.38932599481184 -0.037437654472887515 -70.22525785984462
1478 -0.03798494953662157 -70.42731094434846 -0.03689035885035992 -70.26214821869497
1479 -0.03795420750975609 -70.46526515185822 -0.037638881243765354 -70.29978709993874
1480 -0.03796776607632637 -70.50323291793454 -0.038031991384923455 -70.33781909132367
1481 -0.037881373427808285 -70.54111429136235 -0.03525259979069233 -70.37307169111436
1482 -0.038062135502696035 -70.57917642686505 -0.038580475747585295 -70.41165216686194
1483 -0.03807066977024078 -70.61724709663528 -0.04295637682080269 -70.45460854368274
1484 -0.03787907287478447 -70.65512616951007 -0.039651232212781905 -70.49425977589551
1485 -0.037788177467882635 -70.69291434697796 -0.039202666468918325 -70.53346244236444
1486 -0.03796534426510334 -70.73087969124306 -0.04159575644880533 -70.57505819881324
1487 -0.03776591569185257 -70.76864560693491 -0.03848560620099306 -70.61354380501423
1488 -0.0376283610239625 -70.80627396795887 -0.04171527959406376 -70.65525908460829
1489 -0.03764086179435253 -70.84391482975323 -0.03639673124998808 -70.69165581585828
1490 -0.037555640749633315 -70.88147047050286 -0.03515611998736858 -70.72681193584565
1491 -0.038130247965455055 -70.91960071846832 -0.030070896632969378 -70.75688283247861
1492 -0.03794254995882511 -70.95754326842714 -0.03878924418240785 -70.79567207666102
1493 -0.03786740899085998 -70.99541067741801 -0.03687254581600428 -70.83254462247703
1494 -0.03796598892658949 -71.0333766663446 -0.038310070522129536 -70.87085469299916
1495 -0.037928078696131705 -71.07130474504072 -0.03852351848036051 -70.90937821147952
1496 -0.0379410969093442 -71.10924584195007 -0.038603445142507554 -70.94798165662203
1497 -0.037970784865319726 -71.14721662681539 -0.03600863590836525 -70.9839902925304
1498 -0.038053777813911435 -71.1852704046293 -0.03799325898289681 -71.02198355151329
1499 -0.038013362884521486 -71.22328376751383 -0.03999333623796701 -71.06197688775126
1500 -0.03790337275713682 -71.26118714027098 -0.03840816803276539 -71.10038505578402
1501 -0.03795309346169233 -71.29914023373267 -0.039990808442234994 -71.14037586422626
1502 -0.0378205357119441 -71.33696076944462 -0.03728294912725687 -71.17765881335352
1503 -0.03793291412293911 -71.37489368356755 -0.03832942638546229 -71.21598823973898
1504 -0.03791869785636663 -71.41281238142392 -0.038490223698318005 -71.2544784634373
1505 -0.0378839198499918 -71.45069630127391 -0.03724446017295122 -71.29172292361025
1506 -0.037927760183811186 -71.48862406145771 -0.033539568446576594 -71.32526249205682
1507 -0.038061768561601636 -71.52668583001932 -0.03809535149484873 -71.36335784355167
1508 -0.03801634758710861 -71.56470217760642 -0.039160368219017985 -71.40251821177068
1509 -0.038005482591688636 -71.6027076601981 -0.036145472712814805 -71.4386636844835
1510 -0.03795142937451601 -71.64065908957262 -0.03882616888731718 -71.47748985337081
1511 -0.03800526801496744 -71.67866435758759 -0.03675282411277294 -71.51424267748358
1512 -0.038066793046891687 -71.71673115063449 -0.037282792292535304 -71.55152546977611
1513 -0.038019821420311926 -71.7547509720548 -0.040399456210434434 -71.59192492598655
1514 -0.03799338713288307 -71.79274435918768 -0.04341956693679094 -71.63534449292334
1515 -0.037785024382174015 -71.83052938356985 -0.038379286974668504 -71.67372377989801
1516 -0.03786190748214722 -71.868391291052 -0.03723752573132515 -71.71096130562934
1517 -0.037862880527973174 -71.90625417157997 -0.03931845035403967 -71.75027975598339
1518 -0.037883270718157294 -71.94413744229813 -0.0335602305829525 -71.78383998656633
1519 -0.03793800361454487 -71.98207544591267 -0.039891569316387175 -71.82373155588272
1520 -0.03793508429080248 -72.02001053020348 -0.03920959010720253 -71.86294114598992
1521 -0.03783235251903534 -72.05784288272251 -0.0362364100292325 -71.89917755601915
1522 -0.0379039116203785 -72.09574679434289 -0.03655842915177345 -71.93573598517092
1523 -0.038072391971945764 -72.13381918631484 -0.04088464081287384 -71.9766206259838
1524 -0.03789754919707775 -72.17171673551192 -0.03735620845109224 -72.01397683443489
1525 -0.03787657264620066 -72.20959330815812 -0.03767628222703934 -72.05165311666192
1526 -0.03792423754930496 -72.24751754570742 -0.03701935652643442 -72.08867247318835
1527 -0.03804393485188484 -72.28556148055931 -0.03125256830826402 -72.11992504149661
1528 -0.03820629511028528 -72.3237677756696 -0.04056569170206785 -72.16049073319869
1529 -0.0381036039441824 -72.36187137961377 -0.03937971238046885 -72.19987044557915
1530 -0.03813458345830441 -72.40000596307208 -0.03743040654808283 -72.23730085212723
1531 -0.038210717029869556 -72.43821668010195 -0.03639707788825035 -72.27369793001549
1532 -0.038248812220990656 -72.47646549232293 -0.037471919879317285 -72.31116984989481
1533 -0.03829672783613205 -72.51476222015906 -0.03631314169615507 -72.34748299159097
1534 -0.038313660956919196 -72.55307588111597 -0.03410235717892647 -72.38158534876989
1535 -0.03841509856283665 -72.59149097967881 -0.034978574886918065 -72.41656392365681
1536 -0.0385827399790287 -72.63007371965784 -0.03894003499299288 -72.4555039586498
1537 -0.03849954921752215 -72.66857326887536 -0.03827777896076441 -72.49378173761056
1538 -0.0385360786691308 -72.70710934754449 -0.03803626764565706 -72.53181800525621
1539 -0.03855807594954967 -72.74566742349404 -0.03696193601936102 -72.56877994127558
1540 -0.03856462948024273 -72.78423205297429 -0.039752344228327276 -72.60853228550391
1541 -0.038543174229562285 -72.82277522720385 -0.03740131892263889 -72.64593360442655
1542 -0.03853889442980289 -72.86131412163365 -0.03585701789706945 -72.68179062232362
1543 -0.0387489702552557 -72.90006309188891 -0.03876658398658037 -72.7205572063102
1544 -0.03863548282533884 -72.93869857471425 -0.03834244161844254 -72.75889964792864
1545 -0.03871053103357554 -72.97740910574782 -0.03657354786992073 -72.79547319579856
1546 -0.038665815629065035 -73.01607492137688 -0.04016715399920941 -72.83564034979777
1547 -0.03859571535140276 -73.05467063672829 -0.03960310574620962 -72.87524345554398
1548 -0.03876425828784704 -73.09343489501613 -0.03632254712283611 -72.91156600266682
1549 -0.03870390858501196 -73.13213880360114 -0.03693393543362618 -72.94849993810044
1550 -0.038822227716445924 -73.17096103131759 -0.03965437188744545 -72.98815430998789
1551 -0.03864454887807369 -73.20960558019566 -0.043059067055583 -73.03121337704347
1552 -0.038585002347826955 -73.24819058254349 -0.04074297733604908 -73.07195635437952
1553 -0.03857302758842707 -73.28676361013191 -0.04195972066372633 -73.11391607504325
1554 -0.038294382765889166 -73.3250579928978 -0.036295908875763415 -73.15021198391901
1555 -0.038545296527445316 -73.36360328942524 -0.03399698957800865 -73.18420897349702
1556 -0.03850072361528874 -73.40210401304053 -0.03759702686220408 -73.22180600035922
1557 -0.038502147793769835 -73.44060616083429 -0.03956897351890802 -73.26137497387813
1558 -0.03853557761758566 -73.47914173845187 -0.036032552272081374 -73.29740752615021
1559 -0.03858548570424318 -73.51772722415612 -0.037282511778175834 -73.33469003792838
1560 -0.038527833111584184 -73.5562550572677 -0.04180678147822618 -73.37649681940661
1561 -0.03841030150651932 -73.59466535877422 -0.0380406316369772 -73.41453745104359
1562 -0.038441505283117294 -73.63310686405734 -0.03807734362781048 -73.45261479467139
1563 -0.038404191844165325 -73.6715110559015 -0.0402734411880374 -73.49288823585943
1564 -0.03843778762966395 -73.70994884353117 -0.03676982764154672 -73.52965806350097
1565 -0.03847355730831623 -73.74842240083949 -0.03969889059662819 -73.5693569540976
1566 -0.03840116709470749 -73.78682356793419 -0.04050988890230656 -73.6098668429999
1567 -0.038269754685461524 -73.82509332261965 -0.036602499336004256 -73.6464693423359
1568 -0.03827252071350813 -73.86336584333316 -0.03960952516645193 -73.68607886750236
1569 -0.03834997229278088 -73.90171581562593 -0.04338272605091333 -73.72946159355327
1570 -0.03821275196969509 -73.93992856759563 -0.03927612081170082 -73.76873771436497
1571 -0.038523010164499286 -73.97845157776013 -0.035802685841917994 -73.80454040020689
1572 -0.038254476897418496 -74.01670605465755 -0.03996838107705116 -73.84450878128393
1573 -0.03812519311904907 -74.05483124777659 -0.037514897622168066 -73.88202367890611
1574 -0.038169570825994016 -74.09300081860259 -0.038533741049468516 -73.92055741995557
1575 -0.038178099878132345 -74.13117891848073 -0.037704479321837424 -73.9582618992774
1576 -0.03814296033233404 -74.16932187881307 -0.037224774807691575 -73.9954866740851
1577 -0.038149353303015235 -74.20747123211608 -0.03800946231931448 -74.03349613640441
1578 -0.03809452001005411 -74.24556575212613 -0.036286421678960325 -74.06978255808338
1579 -0.03818207532167435 -74.2837478274478 -0.037856375239789485 -74.10763893332316
1580 -0.038189058750867845 -74.32193688619867 -0.03957877941429615 -74.14721771273746
1581 -0.038167443685233594 -74.36010432988391 -0.03792853280901909 -74.18514624554648
1582 -0.03815958295017481 -74.39826391283408 -0.03724578209221363 -74.22239202763869
1583 -0.03815589565783739 -74.43641980849192 -0.0405442962422967 -74.262936323881
1584 -0.03807732947170735 -74.47449713796362 -0.03565383013337851 -74.29859015401438
1585 -0.038234584778547284 -74.51273172274217 -0.036406638100743294 -74.33499679211512
1586 -0.03825247772037983 -74.55098420046255 -0.03738279156386852 -74.37237958367899
1587 -0.03835346456617117 -74.58933766502872 -0.0410133920609951 -74.41339297573998
1588 -0.03821642231196165 -74.62755408734068 -0.040984825044870374 -74.45437780078485
1589 -0.03799981940537691 -74.66555390674606 -0.040787463635206224 -74.49516526442007
1590 -0.03796318788081408 -74.70351709462687 -0.03914598003029823 -74.53431124445036
1591 -0.03790505137294531 -74.74142214599982 -0.03787675090134144 -74.57218799535171
1592 -0.03796013332903385 -74.77938227932886 -0.036666933074593545 -74.60885492842631
1593 -0.03809827119112015 -74.81748055051997 -0.03909616358578205 -74.6479510920121
1594 -0.03799954988062382 -74.8554801004006 -0.03912357669323683 -74.68707466870534
1595 -0.03794329073280096 -74.8934233911334 -0.03654624167829752 -74.72362091038363
1596 -0.038100794330239295 -74.93152418546363 -0.040758310630917546 -74.76437922101455
1597 -0.03796713426709175 -74.96949131973072 -0.03611412812024355 -74.8004933491348
1598 -0.03798872958868742 -75.00748004931941 -0.03694629576057196 -74.83743964489537
1599 -0.038008838519454004 -75.04548888783887 -0.04090787284076214 -74.87834751773613
1600 -0.037949197739362714 -75.08343808557824 -0.03920613918453455 -74.91755365692066
1601 -0.037945462949573995 -75.12138354852782 -0.035303748585283755 -74.95285740550594
1602 -0.03791753239929676 -75.15930108092711 -0.040679007209837435 -74.99353641271577
1603 -0.037822187319397925 -75.1971232682465 -0.037270733155310154 -75.03080714587108
1604 -0.037940559536218645 -75.23506382778272 -0.03746422883123159 -75.0682713747023
1605 -0.0380000215023756 -75.2730638492851 -0.03594721835106611 -75.10421859305337
1606 -0.038011621497571466 -75.31107547078267 -0.039309469237923625 -75.1435280622913
1607 -0.037927239388227466 -75.3490027101709 -0.03824245855212212 -75.18177052084341
1608 -0.038009262457489965 -75.38701197262839 -0.04059510342776775 -75.22236562427118
1609 -0.03793215658515692 -75.42494412921354 -0.03960821498185396 -75.26197383925303
1610 -0.037812593020498754 -75.46275672223405 -0.0365488562732935 -75.29852269552633
1611 -0.03805895652621984 -75.50081567876026 -0.041219094023108485 -75.33974178954944
1612 -0.038110400177538396 -75.5389260789378 -0.032727723568677904 -75.37246951311812
1613 -0.038005292415618896 -75.57693137135342 -0.039983915723860265 -75.41245342884199
1614 -0.03781829234212637 -75.61474966369555 -0.036164346523582934 -75.44861777536556
1615 -0.03796276766806841 -75.65271243136361 -0.035675727389752866 -75.48429350275532
1616 -0.03804010786116123 -75.69075253922477 -0.03790786396712065 -75.52220136672244
1617 -0.03800560589879751 -75.72875814512358 -0.038820454850792885 -75.56102182157323
1618 -0.03803337812423706 -75.76679152324782 -0.03606579136103392 -75.59708761293427
1619 -0.038069954887032506 -75.80486147813485 -0.03877553027123213 -75.63586314320551
1620 -0.037982667051255706 -75.8428441451861 -0.03563199192285538 -75.67149513512837
1621 -0.03808323834091425 -75.88092738352702 -0.03756804130971432 -75.70906317643808
1622 -0.03807150330394506 -75.91899888683096 -0.038504878804087636 -75.74756805524217
1623 -0.038084015250205994 -75.95708290208117 -0.03543328605592251 -75.78300134129809
1624 -0.0382071815431118 -75.99529008362428 -0.03818027004599571 -75.82118161134409
1625 -0.038178466632962225 -76.03346855025724 -0.03639994338154793 -75.85758155472564
1626 -0.03829006534069777 -76.07175861559794 -0.03256314322352409 -75.89014469794917
1627 -0.03874619584530592 -76.11050481144325 -0.035877533815801145 -75.92602223176497
1628 -0.03847507331520319 -76.14897988475845 -0.03840381894260645 -75.96442605070759
1629 -0.03844862319529056 -76.18742850795374 -0.03772300258278847 -76.00214905329038
1630 -0.03843308668583632 -76.22586159463958 -0.038915940560400486 -76.04106499385078
1631 -0.038416878692805766 -76.26427847333238 -0.038395556062459944 -76.07946054991324
1632 -0.03834426458925009 -76.30262273792164 -0.03767500277608633 -76.11713555268932
1633 -0.03837426975369453 -76.34099700767533 -0.03857218604534864 -76.15570773873466
1634 -0.03841087240725756 -76.37940788008258 -0.03850740678608418 -76.19421514552074
1635 -0.03841784074902534 -76.4178257208316 -0.0391534335911274 -76.23336857911187
1636 -0.03837629910558462 -76.45620201993718 -0.03734889924526215 -76.27071747835713
1637 -0.038412213884294034 -76.49461423382148 -0.03810132946819067 -76.30881880782532
1638 -0.0384578375145793 -76.53307207133606 -0.03943273443728686 -76.3482515422626
1639 -0.03840848933905363 -76.57148056067511 -0.039283447153866294 -76.38753498941647
1640 -0.038339310139417646 -76.60981987081453 -0.03722921442240477 -76.42476420383888
1641 -0.038379197008907795 -76.64819906782344 -0.038155903294682506 -76.46292010713356
1642 -0.03839144576340914 -76.68659051358685 -0.03942095376551151 -76.50234106089907
1643 -0.03828962221741676 -76.72488013580427 -0.03926622401922941 -76.5416072849183
1644 -0.03827302325516939 -76.76315315905944 -0.03966217264533043 -76.58126945756364
1645 -0.03825527373701334 -76.80140843279645 -0.037065016105771065 -76.6183344736694
1646 -0.03832881972193718 -76.83973725251839 -0.03728652019053698 -76.65562099385994
1647 -0.0383146395906806 -76.87805189210907 -0.0384485375136137 -76.69406953137356
1648 -0.03826896920800209 -76.91632086131708 -0.042715054005384445 -76.73678458537894
1649 -0.038122144713997844 -76.95444300603107 -0.03658822737634182 -76.77337281275528
1650 -0.0382367130368948 -76.99267971906797 -0.04020526446402073 -76.8135780772193
1651 -0.03815659936517477 -77.03083631843315 -0.03755158446729183 -76.8511296616866
1652 -0.03817432522773743 -77.06901064366089 -0.03891949746757746 -76.89004915915417
1653 -0.038148039020597935 -77.10715868268149 -0.039847942627966405 -76.92989710178215
1654 -0.03807761073112488 -77.14523629341261 -0.038113605976104734 -76.96801070775825
1655 -0.03809876590967178 -77.18333505932227 -0.038755764998495576 -77.00676647275675
1656 -0.038075154274702074 -77.22141021359698 -0.03527997490018606 -77.04204644765694
1657 -0.038187598995864394 -77.25959781259284 -0.03715892937034369 -77.0792053770273
1658 -0.038381255604326724 -77.29797906819717 -0.041800341382622716 -77.12100571840992
1659 -0.03819385152310133 -77.33617291972027 -0.03647954259067774 -77.1574852610006
1660 -0.03819141574203968 -77.3743643354623 -0.03731602057814598 -77.19480128157875
1661 -0.038229065202176574 -77.41259340066448 -0.037274210900068286 -77.23207549247881
1662 -0.03826294410973787 -77.45085634477421 -0.03795885145664215 -77.27003434393545
1663 -0.03820085357874632 -77.48905719835295 -0.03885722383856773 -77.30889156777401
1664 -0.038187237828969954 -77.52724443618192 -0.03934581447392702 -77.34823738224794
1665 -0.03815135955810547 -77.56539579574002 -0.0396715097129345 -77.38790889196088
1666 -0.03808669019490481 -77.60348248593492 -0.04141644779592753 -77.4293253397568
1667 -0.03792582806199789 -77.64140831399692 -0.0361257204785943 -77.4654510602354
1668 -0.03805135805159807 -77.67945967204852 -0.03781418390572071 -77.50326524414112
1669 -0.038031148724257946 -77.71749082077278 -0.03511110972613096 -77.53837635386725
1670 -0.03822480589151382 -77.7557156266643 -0.03755514547228813 -77.57593149933953
1671 -0.038168133795261384 -77.79388376045956 -0.0370150338858366 -77.61294653322537
1672 -0.03860594052821398 -77.83248970098778 -0.029225942306220533 -77.6421724755316
1673 -0.038516147062182426 -77.87100584804996 -0.0438648896291852 -77.68603736516079
1674 -0.03831320907920599 -77.90931905712917 -0.03956945240497589 -77.72560681756576
1675 -0.038245289213955404 -77.94756434634313 -0.039222768321633336 -77.7648295858874
1676 -0.03824788443744183 -77.98581223078057 -0.03938756454735994 -77.80421715043475
1677 -0.038205959089100364 -78.02401818986966 -0.03804601952433586 -77.84226316995908
1678 -0.03820391222834587 -78.062222102098 -0.03667667526751757 -77.8789398452266
1679 -0.0382792130112648 -78.10050131510927 -0.039481164701282975 -77.91842100992788
1680 -0.03813795447349548 -78.13863926958277 -0.0385198675096035 -77.95694087743749
1681 -0.038198895193636416 -78.1768381647764 -0.035476230457425116 -77.99241710789491
1682 -0.03822533190250397 -78.21506349667891 -0.0430324412882328 -78.03544954918314
1683 -0.038088316842913625 -78.25315181352182 -0.038967483676970005 -78.07441703286011
1684 -0.03803174272179603 -78.29118355624362 -0.03818078860640526 -78.11259782146652
1685 -0.03802990335971117 -78.32921345960334 -0.03873345702886581 -78.15133127849539
1686 -0.038008105382323264 -78.36722156498566 -0.03892138507217169 -78.19025266356756
1687 -0.03810451030731201 -78.40532607529296 -0.04232181329280138 -78.23257447686036
1688 -0.03774655498564243 -78.4430726302786 -0.033568703569471836 -78.26614318042984
1689 -0.03806195072829723 -78.4811345810069 -0.037961880676448345 -78.30410506110628
1690 -0.03802220951765776 -78.51915679052456 -0.037530540861189364 -78.34163560196747
1691 -0.038037445209920404 -78.55719423573449 -0.03857375364750624 -78.38020935561498
1692 -0.03806679006665945 -78.59526102580115 -0.04005390480160713 -78.42026326041659
1693 -0.03800589386373758 -78.63326691966489 -0.036731452122330664 -78.45699471253891
1694 -0.0380584467202425 -78.67132536638513 -0.034631476178765296 -78.49162618871767
1695 -0.03813053444027901 -78.70945590082542 -0.038090898841619494 -78.52971708755929
1696 -0.038166962005198 -78.74762286283061 -0.03956400118768215 -78.56928108874698
1697 -0.03813774306327104 -78.78576060589388 -0.03899947237223387 -78.60828056111922
1698 -0.038057647831738 -78.82381825372562 -0.03789950050413608 -78.64618006162335
1699 -0.03801998142153025 -78.86183823514715 -0.03821221571415663 -78.68439227733751
1700 -0.03807068727910519 -78.89990892242625 -0.034781277552247046 -78.71917355488975
1701 -0.03819050714373588 -78.93809942956999 -0.037185083888471124 -78.75635863877822
1702 -0.03824284039437771 -78.97634226996436 -0.03894086889922619 -78.79529950767746
1703 -0.038164923526346685 -79.01450719349072 -0.03842020239681006 -78.83371971007426
1704 -0.038188965432345866 -79.05269615892306 -0.04182940535247326 -78.87554911542674
1705 -0.03799730408936739 -79.09069346301243 -0.03685504477471113 -78.91240416020145
1706 -0.03805898241698742 -79.12875244542941 -0.039342640712857244 -78.95174680091431
1707 -0.038070608675479886 -79.1668230541049 -0.03935487885028124 -78.99110167976458
1708 -0.03807422090321779 -79.20489727500811 -0.041220051050186154 -79.03232173081477
1709 -0.03797880131751299 -79.24287607632562 -0.036803376488387586 -79.06912510730317
1710 -0.037964995950460434 -79.28084107227608 -0.04063083864748478 -79.10975594595065
1711 -0.037843639589846136 -79.31868471186593 -0.03816447295248508 -79.14792041890314
1712 -0.03787599429488182 -79.3565607061608 -0.03819948434829712 -79.18611990325144
1713 -0.03789969999343157 -79.39446040615424 -0.034280956350266935 -79.22040085960171
1714 -0.03809274528175592 -79.432553151436 -0.03497379664331675 -79.25537465624502
1715 -0.038124853558838365 -79.47067800499484 -0.04071024991571903 -79.29608490616074
1716 -0.03811077699065209 -79.50878878198549 -0.03961136378347874 -79.33569626994422
1717 -0.038192075490951535 -79.54698085747644 -0.03475395254790783 -79.37045022249212
1718 -0.03815129660069942 -79.58513215407714 -0.03720591422170401 -79.40765613671383
1719 -0.03814118895679712 -79.62327334303394 -0.03634307011961937 -79.44399920683344
1720 -0.03823873251676559 -79.6615120755507 -0.039179460145533085 -79.48317866697897
1721 -0.03826939705759287 -79.6997814726083 -0.03717796877026558 -79.52035663574924
1722 -0.038246856443583964 -79.73802832905187 -0.03999158814549446 -79.56034822389474
1723 -0.038209257274866106 -79.77623758632674 -0.03736200351268053 -79.59771022740742
1724 -0.038260601833462714 -79.8144981881602 -0.03749173004180193 -79.63520195744923
1725 -0.03830104824155569 -79.85279923640175 -0.03826774768531323 -79.67346970513454
1726 -0.038178225979208946 -79.89097746238096 -0.03644969165325165 -79.70991939678778
1727 -0.03826835416257381 -79.92924581654353 -0.03915105052292347 -79.7490704473107
1728 -0.03827300518751144 -79.96751882173103 -0.03855470176786184 -79.78762514907856
1729 -0.038214702531695365 -80.00573352426272 -0.03993915896862745 -79.82756430804719
1730 -0.038235954195261004 -80.04396947845798 -0.034349731728434564 -79.86191403977563
1731 -0.03825199045240879 -80.08222146891039 -0.03821927476674318 -79.90013331454237
1732 -0.03826652485877276 -80.12048799376916 -0.03683468177914619 -79.93696799632151
1733 -0.03837763629853726 -80.1588656300677 -0.03760916069149971 -79.97457715701302
1734 -0.038330810889601705 -80.1971964409573 -0.03726740069687366 -80.01184455770989
1735 -0.038331615179777144 -80.23552805613707 -0.03752978276461363 -80.0493743404745
1736 -0.03844664134085178 -80.27397469747793 -0.03814858179539442 -80.0875229222699
1737 -0.03835955113172531 -80.31233424860964 -0.039300023950636385 -80.12682294622053
1738 -0.03831493016332388 -80.35064917877297 -0.03949190285056829 -80.1663148490711
1739 -0.0382564639672637 -80.38890564274023 -0.036944533325731756 -80.20325938239684
1740 -0.038327977806329724 -80.42723362054656 -0.04087604861706495 -80.2441354310139
1741 -0.038347707316279414 -80.46558132786284 -0.03675151914358139 -80.28088695015748
1742 -0.03829040713608265 -80.50387173499892 -0.038443691842257974 -80.31933064199974
1743 -0.03831681329756975 -80.5421885482965 -0.033515524305403235 -80.35284616630514
1744 -0.03839821293950081 -80.58058676123599 -0.03815095946192741 -80.39099712576707
1745 -0.038364279083907604 -80.6189510403199 -0.036980909667909144 -80.42797803543498
1746 -0.03839796483516693 -80.65734900515507 -0.03815237022936344 -80.46613040566434
1747 -0.038402694277465343 -80.69575169943253 -0.039120399951934816 -80.50525080561628
1748 -0.038392050005495545 -80.73414374943803 -0.036479949951171875 -80.54173075556746
1749 -0.038482350297272205 -80.7726260997353 -0.038825752772390844 -80.58055650833985
1750 -0.038454285450279714 -80.81108038518559 -0.036692040786147115 -80.617248549126
1751 -0.03846210762858391 -80.84954249281418 -0.0395748145878315 -80.65682336371384
1752 -0.03836003839969635 -80.88790253121388 -0.040562608651816844 -80.69738597236565
1753 -0.03830017875880003 -80.92620270997269 -0.039191749319434165 -80.73657772168508
1754 -0.03827008455991745 -80.9644727945326 -0.03802289459854365 -80.77460061628362
1755 -0.038257047347724435 -81.00272984188032 -0.03687850944697857 -80.8114791257306
1756 -0.0382575411349535 -81.04098738301528 -0.03830133881419897 -80.84978046454479
1757 -0.03832356035709381 -81.07931094337238 -0.040243915468454364 -80.89002438001324
1758 -0.03841408453881741 -81.11772502791119 -0.032555457949638364 -80.92257983796289
1759 -0.0384067902341485 -81.15613181814534 -0.03811022322624922 -80.96069006118914
1760 -0.03834992330521345 -81.19448174145056 -0.040128999203443524 -81.00081906039259
1761 -0.03840989749878645 -81.23289163894934 -0.0327615799382329 -81.03358064033083
1762 -0.038483701087534426 -81.27137534003687 -0.038337142392992976 -81.07191778272382
1763 -0.038567944802343844 -81.3099432848392 -0.036880312487483025 -81.1087980952113
1764 -0.03854670040309429 -81.3484899852423 -0.039175215736031534 -81.14797331094734
1765 -0.0384953698143363 -81.38698535505664 -0.03831464182585478 -81.18628795277318
1766 -0.03856383040547371 -81.42554918546212 -0.03641079477965832 -81.22269874755284
1767 -0.03864340800791979 -81.46419259347003 -0.03895789384841919 -81.26165664140126
1768 -0.03876629434525967 -81.5029588878153 -0.03943100720643997 -81.3010876486077
1769 -0.03857639003545046 -81.54153527785074 -0.0378857646137476 -81.33897341322145
1770 -0.038617861457169056 -81.58015313930791 -0.039202595874667165 -81.37817600909612
1771 -0.03854801319539547 -81.6187011525033 -0.03937523029744625 -81.41755123939357
1772 -0.03838859722018242 -81.65708974972348 -0.037674373388290404 -81.45522561278186
1773 -0.038416086323559286 -81.69550583604705 -0.04194215964525938 -81.49716777242712
1774 -0.038416003435850145 -81.7339218394829 -0.035947981849312784 -81.53311575427644
1775 -0.03833080120384693 -81.77225264068674 -0.03431053198873997 -81.56742628626517
1776 -0.03847988974303007 -81.81073253042977 -0.038732390478253366 -81.60615867674343
1777 -0.03845041785389185 -81.84918294828367 -0.03846749942749739 -81.64462617617093
1778 -0.038497954793274405 -81.88768090307694 -0.03623689115047455 -81.68086306732141
1779 -0.03865616023540497 -81.92633706331235 -0.0476662116125226 -81.72852927893393
1780 -0.03829389568418264 -81.96463095899652 -0.03667867723852396 -81.76520795617246
1781 -0.03828771952539682 -82.00291867852192 -0.03771976102143526 -81.8029277171939
1782 -0.038416620530188086 -82.04133529905211 -0.03564189225435257 -81.83856960944824
1783 -0.03840361479669809 -82.0797389138488 -0.04048636071383953 -81.87905597016209
1784 -0.03837801832705736 -82.11811693217585 -0.03953586257994175 -81.91859183274202
1785 -0.038341004960238935 -82.1564579371361 -0.0386919878423214 -81.95728382058435
1786 -0.038369990326464175 -82.19482792746255 -0.039053463563323024 -81.99633728414767
1787 -0.03834262285381555 -82.23317055031637 -0.039116444624960424 -82.03545372877264
1788 -0.03841252811253071 -82.2715830784289 -0.03748515788465738 -82.0729388866573
1789 -0.038500926829874514 -82.31008400525877 -0.0374032374471426 -82.11034212410443
1790 -0.03831267803907394 -82.34839668329785 -0.0365380622446537 -82.1468801863491
1791 -0.03836373370140791 -82.38676041699925 -0.0373303497210145 -82.18421053607011
1792 -0.0383669950067997 -82.42512741200605 -0.037633813731372354 -82.22184434980149
1793 -0.03834920302033425 -82.46347661502638 -0.03704088181257248 -82.25888523161406
1794 -0.038439832627773285 -82.50191644765415 -0.03814815767109394 -82.29703338928515
1795 -0.038468613475561145 -82.54038506112971 -0.037832632660865784 -82.33486602194601
1796 -0.03842031676322222 -82.57880537789293 -0.038021992146968844 -82.37288801409298
1797 -0.03838792201131582 -82.61719329990424 -0.03890206459909677 -82.41179007869208
1798 -0.038380602933466436 -82.65557390283772 -0.03623502552509308 -82.44802510421717
1799 -0.03837600983679294 -82.69394991267451 -0.03806814309209585 -82.48609324730926
1800 -0.03897088561207056 -82.73292079828659 -0.03257932383567095 -82.51867257114493
1801 -0.03867245446890592 -82.7715932527555 -0.03955882396548986 -82.55823139511043
1802 -0.038574228063225746 -82.81016748081872 -0.038897623494267466 -82.59712901860469
1803 -0.038535164669156075 -82.84870264548788 -0.03767355214804411 -82.63480257075274
1804 -0.038539241068065166 -82.88724188655594 -0.037833611480891705 -82.67263618223363
1805 -0.03855121619999409 -82.92579310275593 -0.03855572734028101 -82.71119190957391
1806 -0.03854976501315832 -82.96434286776909 -0.038964200951159 -82.75015611052507
1807 -0.03853032421320677 -83.0028731919823 -0.0377577418461442 -82.78791385237122
1808 -0.03853243552148342 -83.04140562750379 -0.03943835739046335 -82.82735220976168
1809 -0.03846431635320187 -83.07986994385699 -0.0372970400378108 -82.8646492497995
1810 -0.038551146164536476 -83.11842109002153 -0.038937948271632196 -82.90358719807114
1811 -0.03846878614276648 -83.1568898761643 -0.03757914360612631 -82.94116634167726
1812 -0.03845103271305561 -83.19534090887736 -0.03679417558014393 -82.9779605172574
1813 -0.03853113893419504 -83.23387204781154 -0.038762399554252626 -83.01672291681166
1814 -0.03851519990712404 -83.27238724771867 -0.036820819787681106 -83.05354373659934
1815 -0.03855713326483965 -83.31094438098351 -0.037294975481927395 -83.09083871208126
1816 -0.038583898730576036 -83.3495282797141 -0.0391455065459013 -83.12998421862717
1817 -0.038617174699902536 -83.388145454414 -0.04193357452750206 -83.17191779315468
1818 -0.03842337802052498 -83.42656883243453 -0.04082438834011555 -83.21274218149479
1819 -0.038360926508903506 -83.46492975894343 -0.03732843287289143 -83.25007061436769
1820 -0.038378920219838616 -83.50330867916327 -0.039683537743985656 -83.28975415211167
1821 -0.03835772927850485 -83.54166640844177 -0.033635439723730086 -83.3233895918354
1822 -0.03843921441584826 -83.58010562285762 -0.04097639359533787 -83.36436598543074
1823 -0.03838508538901806 -83.61849070824664 -0.037733282148838046 -83.40209926757957
1824 -0.038392172381281855 -83.65688288062792 -0.03874438349157572 -83.44084365107115
1825 -0.03834671583026648 -83.69522959645819 -0.03975043930113316 -83.48059409037228
1826 -0.03830121718347072 -83.73353081364166 -0.038894546777009965 -83.5194886371493
1827 -0.03828517477959394 -83.77181598842125 -0.0371559152379632 -83.55664455238725
1828 -0.038403393141925334 -83.81021938156317 -0.03436840567737818 -83.59101295806464
1829 -0.03849629890173674 -83.8487156804649 -0.03714204970747233 -83.62815500777211
1830 -0.038417466916143894 -83.88713314738105 -0.0390963589772582 -83.66725136674937
1831 -0.03849369753152132 -83.92562684491257 -0.03752968739718199 -83.70478105414655
1832 -0.03845922108739615 -83.96408606599996 -0.04015108868479729 -83.74493214283135
1833 -0.038429814763367175 -84.00251588076333 -0.040487075597047804 -83.78541921842839
1834 -0.03838198762387037 -84.04089786838719 -0.03698801826685667 -83.82240723669524
1835 -0.038395611196756364 -84.07929347958395 -0.04032747782766819 -83.86273471452292
1836 -0.03851200751960278 -84.11780548710355 -0.03671458698809147 -83.89944930151101
1837 -0.038538677617907524 -84.15634416472146 -0.03878936227411032 -83.93823866378513
1838 -0.03831176850944758 -84.1946559332309 -0.03926655538380146 -83.97750521916893
1839 -0.03827299643307924 -84.23292892966398 -0.03643099144101143 -84.01393621060994
1840 -0.038305838406085965 -84.27123476807007 -0.03998135458678007 -84.05391756519673
1841 -0.03835303019732237 -84.3095877982674 -0.03759462740272283 -84.09151219259945
1842 -0.03831124659627676 -84.34789904486368 -0.038836130313575266 -84.13034832291302
1843 -0.03831086028367281 -84.38620990514735 -0.03868516217917204 -84.1690334850922
1844 -0.038228406198322774 -84.42443831134568 -0.039691477082669735 -84.20872496217487
1845 -0.03825508430600166 -84.46269339565168 -0.03759685922414065 -84.24632182139901
1846 -0.038166987150907515 -84.50086038280259 -0.03491531442850828 -84.28123713582751
1847 -0.038340134732425216 -84.53920051753501 -0.03689935281872749 -84.31813648864623
1848 -0.03834325093775988 -84.57754376847276 -0.039605789445340635 -84.35774227809158
1849 -0.03830330669879913 -84.61584707517156 -0.03950624652206898 -84.39724852461364
1850 -0.03828993178904057 -84.6541370069606 -0.03471770770847797 -84.43196623232213
1851 -0.03835315089672804 -84.69249015785732 -0.037957096472382545 -84.46992332879451
1852 -0.038347106985747816 -84.73083726484307 -0.04195522833615541 -84.51187855713066
1853 -0.03826155420392752 -84.769098819047 -0.04133579395711422 -84.55321435108777
1854 -0.038103462941944596 -84.80720228198895 -0.03825856950134039 -84.59147292058911
1855 -0.038099198043346404 -84.84530148003229 -0.038469291478395465 -84.6299422120675
1856 -0.03812342043966055 -84.88342490047195 -0.03906530737876892 -84.66900751944627
1857 -0.03811877090483904 -84.9215436713768 -0.03934178091585636 -84.70834930036213
1858 -0.038038796931505206 -84.9595824683083 -0.03549014125019312 -84.74383944161232
1859 -0.038098402135074136 -84.99768087044338 -0.03746242094784975 -84.78130186256017
1860 -0.03814442120492458 -85.0358252916483 -0.04013464692980051 -84.82143650948997
1861 -0.0381252920255065 -85.0739505836738 -0.0384612450376153 -84.85989775452758
1862 -0.038130303099751475 -85.11208088677355 -0.03950988575816154 -84.89940764028574
1863 -0.03797417636960745 -85.15005506314316 -0.03689181338995695 -84.9362994536757
1864 -0.03805959206074476 -85.1881146552039 -0.038274077512323854 -84.97457353118803
1865 -0.038032065518200396 -85.2261467207221 -0.03732528854161501 -85.01189881972964
1866 -0.03803610689938068 -85.26418282762148 -0.036377993412315845 -85.04827681314195
1867 -0.03800515998154878 -85.30218798760303 -0.03703053668141365 -85.08530734982337
1868 -0.038150875829160213 -85.3403388634322 -0.037213506363332274 -85.1225208561867
1869 -0.038211049512028694 -85.37854991294422 -0.03876227233558893 -85.16128312852229
1870 -0.03812610935419798 -85.41667602229842 -0.03919489104300737 -85.2004780195653
1871 -0.03809815663844347 -85.45477417893686 -0.03981139659881592 -85.24028941616412
1872 -0.03810480423271656 -85.49287898316958 -0.03591283801943064 -85.27620225418354
1873 -0.03811604026705027 -85.53099502343663 -0.04466741848737001 -85.32086967267091
1874 -0.037973649241030215 -85.56896867267766 -0.03496603555977344 -85.35583570823069
1875 -0.03801060114055872 -85.60697927381821 -0.03511640727519989 -85.39095211550588
1876 -0.038164828717708585 -85.64514410253592 -0.040791692957282064 -85.43174380846317
1877 -0.03808657713234424 -85.68323067966827 -0.0362769789993763 -85.46802078746255
1878 -0.03809869736433029 -85.7213293770326 -0.03849941734224558 -85.5065202048048
1879 -0.038141800463199614 -85.7594711774958 -0.037689111568033694 -85.54420931637283
1880 -0.038188877142965795 -85.79766005463877 -0.038516472466289996 -85.58272578883911
1881 -0.038105009496212004 -85.83576506413497 -0.037756642512977126 -85.62048243135209
1882 -0.038106730580329894 -85.8738717947153 -0.03754411730915308 -85.65802654866124
1883 -0.03812570348381996 -85.91199749819911 -0.03622883055359125 -85.69425537921484
1884 -0.038168641924858096 -85.95016614012397 -0.036032290942966935 -85.73028767015781
1885 -0.03829095903784037 -85.9884570991618 -0.03912056758999825 -85.76940823774781
1886 -0.03820491749793291 -86.02666201665974 -0.037296426855027674 -85.80670466460283
1887 -0.03834404516965151 -86.0650060618294 -0.03905584998428822 -85.84576051458713
1888 -0.03823794778436422 -86.10324400961376 -0.03859097138047218 -85.8843514859676
1889 -0.03828032705932856 -86.14152433667309 -0.035322677344083786 -85.91967416331168
1890 -0.03827897403389215 -86.17980331070697 -0.036810381896793844 -85.95648454520848
1891 -0.0383202575147152 -86.21812356822169 -0.039399431087076664 -85.99588397629556
1892 -0.03831247594207525 -86.25643604416376 -0.03789847698062658 -86.03378245327619
1893 -0.038284565694630145 -86.29472060985839 -0.03906413335353136 -86.07284658662972
1894 -0.03823374826461077 -86.332954358123 -0.03795867785811424 -86.11080526448784
1895 -0.03821303881704807 -86.37116739694005 -0.035668187960982325 -86.14647345244882
1896 -0.03836048748344183 -86.4095278844235 -0.03950183615088463 -86.1859752885997
1897 -0.03826259132474661 -86.44779047574825 -0.03728221300989389 -86.2232575016096
1898 -0.038376798294484614 -86.48616727404273 -0.041776112653315066 -86.2650336142629
1899 -0.0381377924233675 -86.5243050664661 -0.03784584179520607 -86.30287945605811
1900 -0.03815826177597046 -86.56246332824207 -0.03788651656359434 -86.3407659726217
1901 -0.03821294717490673 -86.60067627541699 -0.037336823903024195 -86.37810279652471
1902 -0.03821189906448126 -86.63888817448147 -0.04050093088299036 -86.4186037274077
1903 -0.03809554241597653 -86.67698371689744 -0.038663374818861486 -86.45726710222657
1904 -0.038101761043071745 -86.7150854779405 -0.03962192703038454 -86.49688902925695
1905 -0.03809784427285194 -86.75318332221336 -0.0390325952321291 -86.53592162448908
1906 -0.03801830168813467 -86.7912016239015 -0.03655566014349461 -86.57247728463257
1907 -0.038034466467797755 -86.82923609036929 -0.044728460162878035 -86.61720574479544
1908 -0.037939726188778874 -86.86717581655807 -0.03192720413208008 -86.64913294892752
1909 -0.03798745963722468 -86.9051632761953 -0.038882110826671125 -86.68801505975419
1910 -0.03813571520149708 -86.94329899139679 -0.03878241069614887 -86.72679747045034
1911 -0.03805169835686684 -86.98135068975365 -0.03695216532796621 -86.7637496357783
1912 -0.03808171674609184 -87.01943240649975 -0.03811046089977026 -86.80186009667807
1913 -0.03807568214833736 -87.05750808864808 -0.038411017321050164 -86.84027111399912
1914 -0.03806349597871304 -87.0955715846268 -0.03687843326479197 -86.87714954726391
1915 -0.03814333342015743 -87.13371491804695 -0.03703860454261303 -86.91418815180653
1916 -0.03814945444464683 -87.1718643724916 -0.03888546358793974 -86.95307361539447
1917 -0.03823542632162571 -87.21009979881322 -0.03399120420217514 -86.98706481959665
1918 -0.038293513283133504 -87.24839331209635 -0.03704335726797581 -87.02410817686463
1919 -0.038288021273910997 -87.28668133337027 -0.03950833790004253 -87.06361651476468
1920 -0.03825480677187443 -87.32493614014214 -0.03985389582812786 -87.1034704105928
1921 -0.0382344089448452 -87.36317054908699 -0.03935323189944029 -87.14282364249225
1922 -0.03819870613515377 -87.40136925522214 -0.03926589135080576 -87.18208953384305
1923 -0.038198946975171566 -87.43956820219731 -0.0364277396351099 -87.21851727347817
1924 -0.03815229441970587 -87.47772049661701 -0.03987305127084255 -87.25839032474902
1925 -0.03826047293841839 -87.51598096955543 -0.03790421597659588 -87.29629454072561
1926 -0.03817603383213282 -87.55415700338756 -0.04080522898584604 -87.33709976971146
1927 -0.03807737082242966 -87.59223437421 -0.03620790056884289 -87.3733076702803
1928 -0.038078362308442595 -87.63031273651843 -0.03622083719819784 -87.4095285074785
1929 -0.038194036297500136 -87.66850677281593 -0.038244095630943775 -87.44777260310944
1930 -0.03821122460067272 -87.7067179974166 -0.040555909276008606 -87.48832851238545
1931 -0.03819369189441204 -87.74491168931101 -0.03942886088043451 -87.52775737326589
1932 -0.038056266494095325 -87.7829679558051 -0.038607149943709375 -87.5663645232096
1933 -0.03804890774190426 -87.82101686354702 -0.04233833439648151 -87.60870285760608
1934 -0.037958229146897796 -87.85897509269391 -0.03687944300472736 -87.6455823006108
1935 -0.03808114007115364 -87.89705623276507 -0.0412770988419652 -87.68685939945276
1936 -0.03794845640659332 -87.93500468917166 -0.037009950168430804 -87.72386934962118
1937 -0.03790989052504301 -87.9729145796967 -0.03811406251043081 -87.76198341213161
1938 -0.037890832684934136 -88.01080541238164 -0.03903543222695589 -87.80101884435857
1939 -0.03800095710903406 -88.04880636949068 -0.03731930889189243 -87.83833815325046
1940 -0.038010957278311254 -88.086817326769 -0.03758995588868856 -87.87592810913915
1941 -0.037989177741110325 -88.1248065045101 -0.04068040195852518 -87.91660851109768
1942 -0.03789154551923275 -88.16269805002933 -0.03731381203979254 -87.95392232313748
1943 -0.037905252538621426 -88.20060330256796 -0.037606645561754706 -87.99152896869923
1944 -0.037920228019356725 -88.23852353058732 -0.04100181441754103 -88.03253078311677
1945 -0.03787097968161106 -88.27639451026893 -0.03689512405544519 -88.06942590717222
1946 -0.03792069908231497 -88.31431520935125 -0.039107044227421284 -88.10853295139964
1947 -0.03785613439977169 -88.35217134375102 -0.04182733315974474 -88.15036028455938
1948 -0.03789239171892404 -88.39006373546995 -0.0409642094746232 -88.191324494034
1949 -0.037607782334089276 -88.42767151780404 -0.03809760566800833 -88.22942209970202
1950 -0.03764440044760704 -88.46531591825165 -0.035917906649410726 -88.26534000635144
1951 -0.037705227732658386 -88.5030211459843 -0.03903950322419405 -88.30437950957563
1952 -0.03766641598194838 -88.54068756196625 -0.038521512784063815 -88.34290102235968
1953 -0.03775329869240522 -88.57844086065866 -0.037331612594425675 -88.38023263495411
1954 -0.037701317295432094 -88.61614217795409 -0.03973941989243031 -88.41997205484654
1955 -0.03756753411144018 -88.65370971206553 -0.03842228297144175 -88.45839433781798
1956 -0.037582745961844924 -88.69129245802738 -0.03829751070588827 -88.49669184852387
1957 -0.03757829833775759 -88.72887075636514 -0.038449493050575254 -88.53514134157444
1958 -0.03753037191927433 -88.76640112828441 -0.03778680097311735 -88.57292814254757
1959 -0.037598288618028164 -88.80399941690244 -0.03594966866075992 -88.60887781120833
1960 -0.037659090384840964 -88.84165850728728 -0.03717166222631931 -88.64604947343464
1961 -0.037713353894650935 -88.87937186118192 -0.03932329714298248 -88.68537277057763
1962 -0.03762592859566212 -88.91699778977758 -0.03701344933360815 -88.72238621991124
1963 -0.037679345719516276 -88.95467713549709 -0.038837825693190095 -88.76122404560444
1964 -0.03765403013676405 -88.99233116563386 -0.03717273641377687 -88.79839678201822
1965 -0.03771979566663504 -89.03005096130049 -0.037067963369190694 -88.83546474538741
1966 -0.037788682244718076 -89.06783964354521 -0.038211512938141824 -88.87367625832556
1967 -0.03778161760419607 -89.10562126114941 -0.03916342742741108 -88.91283968575297
1968 -0.03767923004925251 -89.14330049119866 -0.03756169583648443 -88.95040138158946
1969 -0.037612309679389 -89.18091280087805 -0.03680162876844406 -88.9872030103579
1970 -0.03788767475634813 -89.2188004756344 -0.0343081645667553 -89.02151117492465
1971 -0.03774794563651085 -89.2565484212709 -0.03569570127874613 -89.0572068762034
1972 -0.0379817483946681 -89.29453016966558 -0.03805695716291666 -89.09526383336632
1973 -0.03804355096071958 -89.3325737206263 -0.043007221072912216 -89.13827105443923
1974 -0.03787460159510374 -89.3704483222214 -0.035831425711512564 -89.17410248015074
1975 -0.037800557538867 -89.40824887976028 -0.03832542859017849 -89.21242790874092
1976 -0.03782807420939207 -89.44607695396967 -0.037918143533170225 -89.2503460522741
1977 -0.037830691784620285 -89.48390764575429 -0.03748526126146316 -89.28783131353556
1978 -0.03788935672491789 -89.5217970024792 -0.036710457876324654 -89.32454177141189
1979 -0.03788004200905561 -89.55967704448825 -0.03734254650771618 -89.3618843179196
1980 -0.03790549021214247 -89.5975825347004 -0.038046392425894734 -89.3999307103455
1981 -0.03801335394382477 -89.63559588864422 -0.03505412451922894 -89.43498483486474
1982 -0.03801776450127363 -89.6736136531455 -0.03852445892989635 -89.47350929379463
1983 -0.03804800137877464 -89.71166165452426 -0.038280881568789484 -89.51179017536343
1984 -0.03801379818469286 -89.74967545270896 -0.03992651700973511 -89.55171669237316
1985 -0.03785787932574749 -89.7875333320347 -0.036028854362666604 -89.58774554673583
1986 -0.03799368385225534 -89.82552701588695 -0.03728088904172182 -89.62502643577756
1987 -0.03798889499157667 -89.86351591087852 -0.036175083741545676 -89.6612015195191
1988 -0.03803993314504624 -89.90155584402356 -0.03721464481204748 -89.69841616433115
1989 -0.03809212259948254 -89.93964796662304 -0.0365392254665494 -89.7349553897977
1990 -0.03817252572625875 -89.9778204923493 -0.04085624311119318 -89.7758116329089
1991 -0.03811684269458056 -90.01593733504387 -0.04013910833746195 -89.81595074124635
1992 -0.03804326802492142 -90.0539806030688 -0.03799826242029667 -89.85394900366666
1993 -0.03801710903644562 -90.09199771210524 -0.037264400720596315 -89.89121340438726
1994 -0.038072787784039976 -90.13007049988929 -0.03781015351414681 -89.9290235579014
1995 -0.038090964406728746 -90.16816146429602 -0.03790798783302307 -89.96693154573443
1996 -0.03812087941914797 -90.20628234371517 -0.03500270899385214 -90.00193425472828
1997 -0.038202662393450736 -90.24448500610862 -0.037763798236846925 -90.03969805296514
1998 -0.03815010655671358 -90.28263511266533 -0.03859453015029431 -90.07829258311543
1999 -0.03819423839449883 -90.32082935105983 -0.037917270138859746 -90.11620985325429
2000 -0.038187825493514536 -90.35901717655334 -0.03418212831020355 -90.1503919815645
