# Supplementary material for: Learning nonequilibrium statistical mechanics and dynamical phase transitions
Source: Nat Commun. 2024 Feb 6;15:1117. doi: 10.1038/s41467-024-45172-8 (PMC10847122; doi:10.1038/s41467-024-45172-8)
Supplement: Supplementary file 4 — Supplementary Data 1 [file 41467_2024_45172_MOESM4_ESM.zip › DPT-main/PlotTemplate/plot_KL_divergence/out/finite_time/SE/L5_D2W32K5_E100BS1k/logs-0.50/log.txt]

1 -0.15354179367423057 -0.15354179367423057 -0.1535562090575695 -0.1535562090575695
2 -0.15246910825371743 -0.306010901927948 -0.15245921462774276 -0.30601542368531226
3 -0.15145792663097382 -0.4574688285589218 -0.15148372799158097 -0.45749915167689326
4 -0.1504460223019123 -0.6079148508608341 -0.15044126510620118 -0.6079404167830944
5 -0.14951020404696463 -0.7574250549077988 -0.14949319288134574 -0.7574336096644402
6 -0.1486223205924034 -0.9060473755002022 -0.14860439151525498 -0.9060380011796951
7 -0.14773689955472946 -1.0537842750549316 -0.1477174513041973 -1.0537554524838924
8 -0.14687280356884003 -1.2006570786237716 -0.1468746058642864 -1.2006300583481788
9 -0.14605493396520614 -1.3467120125889778 -0.14604343175888063 -1.3466734901070594
10 -0.14524963796138762 -1.4919616505503654 -0.14523962289094924 -1.4919131129980086
11 -0.14447679743170738 -1.6364384479820728 -0.14447883889079094 -1.6363919518887995
12 -0.1437043748795986 -1.7801428228616714 -0.14366626366972923 -1.7800582155585287
13 -0.142974416911602 -1.9231172397732734 -0.14302133917808532 -1.923079554736614
14 -0.1422441706061363 -2.06536141037941 -0.142201716452837 -2.065281271189451
15 -0.1415233440697193 -2.206884754449129 -0.14150877222418784 -2.2067900434136387
16 -0.14083513617515564 -2.3477198906242847 -0.14081705138087272 -2.3476070947945114
17 -0.1401574969291687 -2.4878773875534534 -0.14013212621212007 -2.4877392210066316
18 -0.13950278609991074 -2.627380173653364 -0.13954631686210633 -2.627285537868738
19 -0.13883912041783333 -2.7662192940711976 -0.1388718917965889 -2.766157429665327
20 -0.13818558380007745 -2.904404877871275 -0.13811606168746948 -2.9042734913527966
21 -0.13754361495375633 -3.0419484928250315 -0.1376226231455803 -3.041896114498377
22 -0.13692973107099532 -3.1788782238960267 -0.13686429485678672 -3.1787604093551636
23 -0.13630705550312996 -3.3151852793991567 -0.13627757206559182 -3.3150379814207556
24 -0.13571369424462318 -3.45089897364378 -0.13574319928884507 -3.4507811807096007
25 -0.13509844616055489 -3.5859974198043347 -0.1352062329649925 -3.585987413674593
26 -0.13452626913785934 -3.720523688942194 -0.13452036008238794 -3.720507773756981
27 -0.1339205749332905 -3.8544442638754846 -0.13393517658114434 -3.8544429503381257
28 -0.13334423825144767 -3.987788502126932 -0.13340267762541771 -3.9878456279635435
29 -0.1327978067100048 -4.120586308836937 -0.13283370807766914 -4.120679336041213
30 -0.13222361132502555 -4.252809920161963 -0.1321971036493778 -4.25287643969059
31 -0.13165513575077056 -4.384465055912734 -0.1315147377550602 -4.38439117744565
32 -0.13111086264252664 -4.51557591855526 -0.13123795241117478 -4.5156291298568245
33 -0.13054664954543113 -4.646122568100692 -0.13088397085666656 -4.646513100713491
34 -0.13000379949808122 -4.776126367598773 -0.12972225323319436 -4.776235353946686
35 -0.1294439010322094 -4.905570268630982 -0.1291791968047619 -4.9054145507514475
36 -0.12893719896674155 -5.034507467597724 -0.1286108337342739 -5.034025384485721
37 -0.12841300889849663 -5.16292047649622 -0.1291174113750458 -5.163142795860767
38 -0.12786509543657304 -5.290785571932793 -0.12837371304631234 -5.29151650890708
39 -0.12733078971505166 -5.4181163616478445 -0.12729985639452934 -5.418816365301609
40 -0.12681676000356673 -5.544933121651411 -0.1270255960524082 -5.545841961354017
41 -0.12627930492162703 -5.671212426573038 -0.12569838762283325 -5.67154034897685
42 -0.1257832169532776 -5.796995643526316 -0.125939529389143 -5.797479878365993
43 -0.12527874931693078 -5.922274392843247 -0.1254771113395691 -5.922956989705562
44 -0.1247377198189497 -6.0470121126621965 -0.12451136335730553 -6.047468353062867
45 -0.12424729801714421 -6.17125941067934 -0.12402199991047383 -6.171490352973341
46 -0.12372219637036323 -6.294981607049704 -0.12387185506522655 -6.295362208038568
47 -0.123228894546628 -6.418210501596332 -0.12275757975876331 -6.418119787797331
48 -0.12272924669086933 -6.540939748287201 -0.12245042994618416 -6.540570217743515
49 -0.12221721038222313 -6.663156958669424 -0.12192710302770138 -6.662497320771217
50 -0.12170091420412063 -6.784857872873545 -0.12200067192316055 -6.784497992694377
51 -0.12120095826685429 -6.906058831140399 -0.12076662592589855 -6.905264618620276
52 -0.12069334350526333 -7.0267521746456625 -0.12060189135372638 -7.025866509974002
53 -0.12019910812377929 -7.146951282769442 -0.12035419940948486 -7.1462207093834875
54 -0.11968636773526668 -7.266637650504709 -0.11931824423372746 -7.265538953617215
55 -0.11917848251760006 -7.385816133022309 -0.11907101944088935 -7.3846099730581045
56 -0.11871098540723324 -7.504527118429542 -0.11893702037632466 -7.503546993434429
57 -0.11818475723266601 -7.622711875662208 -0.11768729537725449 -7.621234288811683
58 -0.11770525723695754 -7.740417132899166 -0.11808012314140796 -7.739314411953091
59 -0.11719233505427837 -7.857609467953445 -0.11715472713112832 -7.856469139084219
60 -0.11668140478432179 -7.974290872737766 -0.11687983125448227 -7.9733489703387015
61 -0.1161858431994915 -8.090476715937259 -0.1161678321659565 -8.089516802504658
62 -0.11568323485553264 -8.206159950792792 -0.11494715362787247 -8.20446395613253
63 -0.11522360779345035 -8.321383558586241 -0.11443511620163918 -8.318899072334169
64 -0.11472237519919873 -8.43610593378544 -0.11568459048867226 -8.434583662822842
65 -0.11418790221214295 -8.550293835997582 -0.11295582056045532 -8.547539483383296
66 -0.11371259205043316 -8.664006428048015 -0.11472823098301888 -8.662267714366315
67 -0.11316344998776913 -8.777169878035785 -0.11242315918207169 -8.774690873548387
68 -0.11268852166831493 -8.8898583997041 -0.11329623274505138 -8.887987106293439
69 -0.11217732802033424 -9.002035727724433 -0.1120036520063877 -8.999990758299827
70 -0.11166800856590271 -9.113703736290336 -0.11202912144362927 -9.112019879743457
71 -0.11116894669830799 -9.224872682988645 -0.11090637780725957 -9.222926257550716
72 -0.11066070310771466 -9.33553338609636 -0.11048679687082767 -9.333413054421543
73 -0.11012215130031108 -9.445655537396672 -0.11015301197767258 -9.443566066399216
74 -0.10962897948920727 -9.555284516885878 -0.10910312570631504 -9.552669192105531
75 -0.10913880951702595 -9.664423326402904 -0.10863306075334549 -9.661302252858876
76 -0.10861338712275029 -9.773036713525654 -0.10750984847545624 -9.768812101334332
77 -0.10809411406517029 -9.881130827590825 -0.10818784572184086 -9.876999947056172
78 -0.10760524049401284 -9.988736068084838 -0.1092588510364294 -9.986258798092601
79 -0.1070596769452095 -10.095795745030047 -0.10741814896464348 -10.093676947057245
80 -0.10655337907373905 -10.202349124103787 -0.10615898221731186 -10.199835929274558
81 -0.10605139844119549 -10.308400522544982 -0.10649690069258214 -10.30633282996714
82 -0.10552223287522793 -10.41392275542021 -0.10702886171638966 -10.41336169168353
83 -0.10502440743148327 -10.518947162851692 -0.10547591559588909 -10.51883760727942
84 -0.10445815548300744 -10.623405318334699 -0.10545721016824246 -10.624294817447662
85 -0.1039318073540926 -10.727337125688791 -0.10352345705032348 -10.727818274497986
86 -0.10341272763907909 -10.83074985332787 -0.10505191162228585 -10.832870186120273
87 -0.10284819751977921 -10.93359805084765 -0.10318984352052211 -10.936060029640794
88 -0.10236506462097168 -11.035963115468622 -0.10482783503830433 -11.040887864679098
89 -0.101804706081748 -11.13776782155037 -0.10125735439360142 -11.142145219072699
90 -0.10128947161138058 -11.23905729316175 -0.10215692110359668 -11.244302140176295
91 -0.10074624232947826 -11.339803535491228 -0.10067807398736477 -11.344980214163659
92 -0.10021381452679634 -11.440017350018024 -0.0962311465293169 -11.441211360692975
93 -0.09974918588995933 -11.539766535907983 -0.09879988692700863 -11.540011247619983
94 -0.09922396168112754 -11.638990497589111 -0.0982058584690094 -11.638217106088993
95 -0.09869300089776516 -11.737683498486875 -0.09959752187132835 -11.73781462796032
96 -0.09817585535347462 -11.83585935384035 -0.09828262329101563 -11.836097251251337
97 -0.09762015454471111 -11.93347950838506 -0.10018924586474895 -11.936286497116086
98 -0.09703593589365482 -12.030515444278715 -0.09686629995703697 -12.033152797073123
99 -0.09655541554093361 -12.127070859819648 -0.09685520231723785 -12.130007999390362
100 -0.09596179351210594 -12.223032653331755 -0.0950164008885622 -12.225024400278924
101 -0.09544326774775982 -12.318475921079514 -0.09491715654730797 -12.319941556826231
102 -0.09489707872271538 -12.41337299980223 -0.09701951816678048 -12.416961074993011
103 -0.09437777101993561 -12.507750770822165 -0.09365938268601895 -12.51062045767903
104 -0.0939164862036705 -12.601667257025836 -0.0928216814994812 -12.603442139178512
105 -0.09335416965186596 -12.695021426677702 -0.09394363798201084 -12.697385777160523
106 -0.09282165691256523 -12.787843083590268 -0.09244943335652352 -12.789835210517047
107 -0.09232002533972264 -12.88016310892999 -0.09313449934124947 -12.882969709858298
108 -0.09180708155035973 -12.97197019048035 -0.09185452349483966 -12.974824233353138
109 -0.0912308569997549 -13.063201047480105 -0.09126666560769081 -13.066090898960828
110 -0.0906979862600565 -13.153899033740162 -0.09099126942455768 -13.157082168385386
111 -0.09015660546720028 -13.244055639207362 -0.09069490358233452 -13.247777071967722
112 -0.08959982879459857 -13.333655468001961 -0.09230869226157665 -13.340085764229299
113 -0.08906942643225194 -13.422724894434213 -0.08845059871673584 -13.428536362946035
114 -0.08852622620761394 -13.511251120641827 -0.08801400102674961 -13.516550363972785
115 -0.08803249411284923 -13.599283614754675 -0.08520937785506248 -13.601759741827847
116 -0.08753693364560604 -13.68682054840028 -0.08884805142879486 -13.69060779325664
117 -0.08700428493320941 -13.77382483333349 -0.08676759973168373 -13.777375392988324
118 -0.08640977442264557 -13.860234607756135 -0.09168355949223042 -13.869058952480554
119 -0.0858483836054802 -13.946082991361616 -0.08691491447389126 -13.955973866954444
120 -0.08536162562668323 -14.0314446169883 -0.08576214611530304 -14.041736013069748
121 -0.08482292741537094 -14.11626754440367 -0.08353605419397354 -14.125272067263722
122 -0.08433087319135665 -14.200598417595026 -0.08481759652495384 -14.210089663788676
123 -0.08381935320794583 -14.284417770802973 -0.08190426714718342 -14.29199393093586
124 -0.08328846506774426 -14.367706235870717 -0.08400368466973304 -14.375997615605593
125 -0.08282827809453011 -14.450534513965247 -0.07951285615563393 -14.455510471761228
126 -0.08234560452401637 -14.532880118489263 -0.08312170505523682 -14.538632176816465
127 -0.08183869197964669 -14.61471881046891 -0.08156173676252365 -14.620193913578989
128 -0.0813116230070591 -14.696030433475968 -0.08079605065286159 -14.70098996423185
129 -0.0807963602244854 -14.776826793700454 -0.08296334594488144 -14.78395331017673
130 -0.08030761256814004 -14.857134406268594 -0.07931728176772594 -14.863270591944456
131 -0.07983875460922718 -14.936973160877821 -0.07851005867123603 -14.941780650615692
132 -0.07934947274625301 -15.016322633624075 -0.07969591021537781 -15.02147656083107
133 -0.07881244719028473 -15.095135080814359 -0.07834446020424365 -15.099821021035314
134 -0.07838746085762978 -15.17352254167199 -0.07919308803975582 -15.17901410907507
135 -0.07783947549760342 -15.251362017169592 -0.07821429260075093 -15.257228401675821
136 -0.07740453258156776 -15.32876654975116 -0.07600920870900155 -15.333237610384822
137 -0.07688208296895027 -15.40564863272011 -0.07584009952843189 -15.409077709913253
138 -0.07643394470214844 -15.48208257742226 -0.07722547985613346 -15.486303189769387
139 -0.07593054883182049 -15.55801312625408 -0.07666194699704647 -15.562965136766433
140 -0.07547340653836727 -15.633486532792448 -0.0781513910740614 -15.641116527840495
141 -0.07501025721430779 -15.708496790006755 -0.07473701685667038 -15.715853544697165
142 -0.07453421205282211 -15.783031002059577 -0.07406098544597625 -15.789914530143141
143 -0.07410174831748009 -15.857132750377056 -0.07127178758382798 -15.86118631772697
144 -0.07368931099772454 -15.930822061374782 -0.07347424700856209 -15.934660564735532
145 -0.07327943295240402 -16.004101494327188 -0.07564693167805672 -16.01030749641359
146 -0.07282470837235451 -16.076926202699543 -0.07618377096951008 -16.0864912673831
147 -0.07227716408669949 -16.149203366786242 -0.0744579378515482 -16.160949205234648
148 -0.07177858464419842 -16.220981951430442 -0.07303756661713123 -16.23398677185178
149 -0.07132020406424999 -16.292302155494692 -0.07049386017024517 -16.304480632022024
150 -0.07091303989291191 -16.363215195387603 -0.07229429855942726 -16.37677493058145
151 -0.07048475034534932 -16.433699945732954 -0.07028232477605342 -16.447057255357503
152 -0.07007727883756161 -16.503777224570516 -0.07194551452994347 -16.519002769887447
153 -0.06963827610015869 -16.573415500670674 -0.06878536902368068 -16.587788138911126
154 -0.06922517605125904 -16.642640676721932 -0.0708292443305254 -16.65861738324165
155 -0.0687763411551714 -16.711417017877103 -0.06456101350486279 -16.723178396746516
156 -0.06849143356084823 -16.77990845143795 -0.07028178013861179 -16.793460176885127
157 -0.06806335933506488 -16.847971810773014 -0.0723501980304718 -16.865810374915597
158 -0.06757974624633789 -16.915551557019352 -0.07001325339078904 -16.935823628306387
159 -0.06712663285434246 -16.982678189873695 -0.06320620365440846 -16.999029831960797
160 -0.06672577746212482 -17.04940396733582 -0.06974431499838829 -17.068774146959186
161 -0.0663054171949625 -17.11570938453078 -0.06800984144210816 -17.136783988401294
162 -0.06596254371106625 -17.181671928241848 -0.0675771065056324 -17.204361094906925
163 -0.06555668860673905 -17.247228616848588 -0.0666713498532772 -17.271032444760202
164 -0.06516158767044544 -17.312390204519033 -0.06570740714669228 -17.336739851906895
165 -0.06481643244624138 -17.377206636965276 -0.0688733171671629 -17.40561316907406
166 -0.06442602165043354 -17.44163265861571 -0.06114815771579742 -17.466761326789857
167 -0.06414291597902774 -17.505775574594736 -0.06283534951508045 -17.529596676304937
168 -0.06376225799322129 -17.569537832587958 -0.06158754862844944 -17.591184224933386
169 -0.06351057551801205 -17.63304840810597 -0.06671494916081429 -17.6578991740942
170 -0.06309418305754662 -17.696142591163518 -0.06361976079642773 -17.72151893489063
171 -0.06273846849799156 -17.75888105966151 -0.0629956491291523 -17.78451458401978
172 -0.06244597509503365 -17.821327034756543 -0.0596688074991107 -17.844183391518893
173 -0.062171303667128086 -17.88349833842367 -0.06142523139715195 -17.905608622916045
174 -0.06181633826345205 -17.945314676687122 -0.06148289497941732 -17.96709151789546
175 -0.061440782807767394 -18.00675545949489 -0.0605592180043459 -18.027650735899808
176 -0.06121351420879364 -18.067968973703685 -0.06270622108131647 -18.090356956981125
177 -0.06096758879721165 -18.128936562500897 -0.05985614899545908 -18.150213105976583
178 -0.06067737936973572 -18.189613941870633 -0.0608528496697545 -18.211065955646337
179 -0.06037601046264172 -18.249989952333273 -0.05664685480296612 -18.267712810449304
180 -0.06010868512094021 -18.310098637454214 -0.058170003816485405 -18.32588281426579
181 -0.05981826856732368 -18.369916906021537 -0.05902381855994463 -18.384906632825732
182 -0.059486355632543564 -18.42940326165408 -0.05531518198549747 -18.44022181481123
183 -0.059235088713467124 -18.488638350367548 -0.06553658694028855 -18.50575840175152
184 -0.058943975158035754 -18.547582325525585 -0.05793678537011147 -18.56369518712163
185 -0.05863367710262537 -18.606216002628212 -0.06028903592377901 -18.62398422304541
186 -0.05829426776617765 -18.66451027039439 -0.05563888419419527 -18.679623107239607
187 -0.05817775372415781 -18.72268802411855 -0.06015082318335772 -18.739773930422963
188 -0.05780351758003235 -18.780491541698584 -0.05934573374688625 -18.79911966416985
189 -0.05743401851505041 -18.837925560213634 -0.06005620993673801 -18.85917587410659
190 -0.05720632318407297 -18.895131883397706 -0.05893462300300598 -18.918110497109595
191 -0.05691105239093304 -18.95204293578864 -0.05837935954332352 -18.97648985665292
192 -0.056639940850436686 -19.008682876639078 -0.05837815050035715 -19.034868007153275
193 -0.0563902685418725 -19.06507314518095 -0.05499443653970957 -19.089862443692983
194 -0.05617060996592045 -19.12124375514687 -0.05637257415801287 -19.146235017850994
195 -0.05587391033768654 -19.17711766548456 -0.054466504231095315 -19.20070152208209
196 -0.055601926147937776 -19.232719591632495 -0.055001485534012316 -19.255703007616102
197 -0.05544283539056778 -19.288162427023064 -0.06387583948671818 -19.31957884710282
198 -0.05507111139595509 -19.343233538419017 -0.057017171569168565 -19.37659601867199
199 -0.05477822609245777 -19.398011764511477 -0.05501617789268494 -19.431612196564675
200 -0.05463517736643553 -19.452646941877912 -0.0558707132935524 -19.487482909858226
201 -0.05440651345998049 -19.507053455337893 -0.05689214393496513 -19.544375053793193
202 -0.05412607230246067 -19.561179527640352 -0.058788728527724744 -19.603163782320916
203 -0.05373858753591776 -19.61491811517627 -0.05230217054486275 -19.65546595286578
204 -0.05362207740545273 -19.668540192581723 -0.053227573074400424 -19.70869352594018
205 -0.05348190702497959 -19.722022099606704 -0.053874537162482736 -19.762568063102663
206 -0.05329393409192562 -19.77531603369863 -0.05682121198624372 -19.819389275088906
207 -0.053002233244478704 -19.828318266943107 -0.05248160380870104 -19.871870878897607
208 -0.0527555163949728 -19.88107378333808 -0.05111752301454544 -19.922988401912153
209 -0.05255110878497362 -19.933624892123056 -0.049141051806509496 -19.97212945371866
210 -0.052547338604927066 -19.986172230727984 -0.052398488856852055 -20.024527942575514
211 -0.05239413920789957 -20.038566369935882 -0.05822432320564985 -20.082752265781163
212 -0.05217977482825518 -20.090746144764136 -0.04899077080190182 -20.131743036583064
213 -0.05198039803653955 -20.142726542800677 -0.0524915911257267 -20.18423462770879
214 -0.05180464927107096 -20.194531192071747 -0.05126938913017511 -20.235504016838966
215 -0.051631091721355916 -20.2461622837931 -0.052300107665359974 -20.287804124504326
216 -0.05140750333666801 -20.29756978712977 -0.052116421051323414 -20.33992054555565
217 -0.05130571853369474 -20.348875505663464 -0.0481606712564826 -20.388081216812132
218 -0.05113052148371935 -20.400006027147185 -0.048481783643364904 -20.436563000455497
219 -0.05112251918762922 -20.451128546334814 -0.048534730449318886 -20.485097730904815
220 -0.05092961620539427 -20.50205816254021 -0.04678932130336762 -20.531887052208184
221 -0.05078771747648716 -20.552845880016697 -0.04998745359480381 -20.581874505802986
222 -0.05074964966624975 -20.60359552968295 -0.05096710752695799 -20.632841613329944
223 -0.05047965794801712 -20.654075187630966 -0.049104560352861884 -20.681946173682807
224 -0.05034372378140688 -20.704418911412372 -0.05531273353844881 -20.737258907221257
225 -0.05007606688886881 -20.754494978301242 -0.05333365518599749 -20.790592562407255
226 -0.04985171016305685 -20.8043466884643 -0.05071757137775421 -20.841310133785008
227 -0.049787470139563084 -20.854134158603863 -0.05324545409530401 -20.894555587880312
228 -0.049524294957518575 -20.90365845356138 -0.04833989012986421 -20.942895478010175
229 -0.049431531131267546 -20.95308998469265 -0.04503162987530231 -20.98792710788548
230 -0.049327459372580054 -21.00241744406523 -0.047925885394215585 -21.035852993279693
231 -0.049173157289624216 -21.051590601354853 -0.05734242163598537 -21.09319541491568
232 -0.04899453800171614 -21.100585139356568 -0.04156899023801088 -21.134764405153692
233 -0.048992890678346154 -21.149578030034913 -0.04763430878520012 -21.18239871393889
234 -0.048956442065536974 -21.19853447210045 -0.045976949483156206 -21.228375663422046
235 -0.04881033506244421 -21.247344807162897 -0.04924773424863815 -21.277623397670684
236 -0.04868564531207085 -21.296030452474966 -0.048691749945282935 -21.32631514761597
237 -0.04851434659212828 -21.344544799067094 -0.045933478698134425 -21.372248626314104
238 -0.048437478765845296 -21.39298227783294 -0.05118615925312042 -21.423434785567224
239 -0.04827271793037653 -21.441254995763316 -0.052320269867777824 -21.475755055435002
240 -0.04819812197238207 -21.4894531177357 -0.04539114609360695 -21.52114620152861
241 -0.04802903831005097 -21.53748215604575 -0.053856222331523894 -21.575002423860134
242 -0.04780128058046103 -21.585283436626213 -0.047395792230963706 -21.6223982160911
243 -0.04764808025211096 -21.632931516878322 -0.05055015403777361 -21.67294837012887
244 -0.04756676871329546 -21.680498285591618 -0.05467430613934994 -21.727622676268222
245 -0.04729377031326294 -21.72779205590488 -0.05345905162394047 -21.78108172789216
246 -0.04704466052353382 -21.774836716428414 -0.04595640432089567 -21.827038132213058
247 -0.046934610418975356 -21.82177132684739 -0.04821457788348198 -21.87525271009654
248 -0.04684164207428694 -21.868612968921678 -0.043859546445310114 -21.91911225654185
249 -0.04675810001790524 -21.91537106893958 -0.047208070009946826 -21.9663203265518
250 -0.046668398380279544 -21.962039467319862 -0.049269956164062025 -22.01559028271586
251 -0.04651640765368938 -22.008555874973553 -0.05059279799461365 -22.066183080710474
252 -0.046324721165001394 -22.054880596138553 -0.04934149924665689 -22.115524579957132
253 -0.04619804546236992 -22.10107864160092 -0.04832659438252449 -22.163851174339655
254 -0.04602153915911913 -22.14710018076004 -0.04746285974979401 -22.211314034089447
255 -0.045919944532215595 -22.193020125292257 -0.05000767353922129 -22.261321707628667
256 -0.045784288085997105 -22.238804413378254 -0.04374986384063959 -22.305071571469306
257 -0.04573204442858696 -22.28453645780684 -0.04030776079744101 -22.345379332266745
258 -0.045720352604985234 -22.330256810411825 -0.04394851438701153 -22.389327846653757
259 -0.045766843110322954 -22.376023653522147 -0.03827521204948425 -22.42760305870324
260 -0.04565970078110695 -22.421683354303255 -0.048681871592998506 -22.476284930296238
261 -0.045582242868840696 -22.467265597172094 -0.04649093393236399 -22.522775864228603
262 -0.04550691340118647 -22.51277251057328 -0.03946421965956688 -22.56224008388817
263 -0.04562597274780274 -22.558398483321085 -0.0404839787632227 -22.602724062651394
264 -0.045463869161903855 -22.603862352482988 -0.04800786897540092 -22.650731931626794
265 -0.045294327288866044 -22.649156679771853 -0.045201506838202475 -22.695933438464998
266 -0.04522451367229223 -22.694381193444144 -0.04379178136587143 -22.73972521983087
267 -0.04522303957492113 -22.739604233019065 -0.04498210437595844 -22.784707324206828
268 -0.0452084006741643 -22.784812633693228 -0.05112210139632225 -22.83582942560315
269 -0.04495967421680689 -22.829772307910034 -0.04442960899323225 -22.880259034596385
270 -0.04492209255695343 -22.874694400466986 -0.049486690945923326 -22.929745725542308
271 -0.04480408001691103 -22.919498480483895 -0.04253974165767431 -22.97228546719998
272 -0.04475652612745762 -22.964255006611353 -0.044092819653451444 -23.01637828685343
273 -0.044628757797181604 -23.008883764408534 -0.048388749733567236 -23.064767036587
274 -0.04449205808341503 -23.053375822491947 -0.03932895082980394 -23.104095987416805
275 -0.04453764017671347 -23.09791346266866 -0.04286671243607998 -23.146962699852885
276 -0.04459387958049774 -23.142507342249157 -0.04787445105612278 -23.19483715090901
277 -0.044468265399336813 -23.186975607648495 -0.04634957462549209 -23.2411867255345
278 -0.04422892890870571 -23.2312045365572 -0.0428232928737998 -23.2840100184083
279 -0.04416648875921965 -23.27537102531642 -0.04705582614988089 -23.33106584455818
280 -0.04414476677775383 -23.319515792094176 -0.04103190395981073 -23.37209774851799
281 -0.04411046970635653 -23.363626261800533 -0.0450713561847806 -23.417169104702772
282 -0.04406861905008554 -23.40769488085062 -0.04476970545947552 -23.46193881016225
283 -0.043876731768250465 -23.45157161261887 -0.045913868211209775 -23.507852678373457
284 -0.04374019950628281 -23.495311812125152 -0.04672625418752432 -23.554578932560982
285 -0.04374818000942469 -23.539059992134575 -0.04295232146978378 -23.597531254030766
286 -0.043745719455182554 -23.582805711589756 -0.041720011830329896 -23.639251265861095
287 -0.04375979788601399 -23.62656550947577 -0.04471520371735096 -23.683966469578447
288 -0.04361340701580048 -23.670178916491572 -0.04878471754491329 -23.73275118712336
289 -0.04341228064149618 -23.71359119713307 -0.0470629695802927 -23.77981415670365
290 -0.04335678350180387 -23.756947980634873 -0.04923651460558176 -23.829050671309233
291 -0.04315050635486841 -23.800098486989743 -0.043976501934230326 -23.873027173243464
292 -0.0430762393400073 -23.84317472632975 -0.04759667254984379 -23.92062384579331
293 -0.042921030335128306 -23.88609575666488 -0.04072714671492576 -23.961350992508233
294 -0.04297264516353607 -23.929068401828417 -0.04737948309630156 -24.008730475604533
295 -0.04284084402024746 -23.971909245848664 -0.04579120725393295 -24.054521682858468
296 -0.042696707509458066 -24.01460595335812 -0.05148010812699795 -24.106001790985466
297 -0.04252191800624132 -24.05712787136436 -0.04168834332376718 -24.147690134309233
298 -0.042430628277361396 -24.099558499641724 -0.04500663001090288 -24.192696764320136
299 -0.0423026530072093 -24.141861152648932 -0.03865493908524513 -24.23135170340538
300 -0.042422161996364595 -24.184283314645295 -0.04731101877987385 -24.278662722185253
301 -0.04242647308856249 -24.226709787733856 -0.04283255711197853 -24.32149527929723
302 -0.04222600981593132 -24.268935797549787 -0.04516682829707861 -24.36666210759431
303 -0.04217569623142481 -24.311111493781212 -0.03435161244124174 -24.40101372003555
304 -0.04217278845608234 -24.353284282237293 -0.046892937086522576 -24.447906657122072
305 -0.04211819786578417 -24.395402480103076 -0.04817796945571899 -24.49608462657779
306 -0.04203766845166683 -24.437440148554742 -0.0338009862229228 -24.52988561280071
307 -0.042070196196436885 -24.47951034475118 -0.04479256682097912 -24.574678179621692
308 -0.04195120576769114 -24.52146155051887 -0.04051294568926096 -24.615191125310954
309 -0.04195834212005138 -24.563419892638922 -0.043856394663453105 -24.659047519974408
310 -0.04172517787665129 -24.605145070515572 -0.03696800246834755 -24.696015522442757
311 -0.04194967448711395 -24.647094745002686 -0.03876610677689314 -24.73478162921965
312 -0.04184474162757397 -24.68893948663026 -0.04118068292737007 -24.77596231214702
313 -0.04182230345904827 -24.73076179008931 -0.043097369745373725 -24.819059681892394
314 -0.0418639563024044 -24.772625746391714 -0.052637255005538466 -24.871696936897933
315 -0.04157020095735788 -24.814195947349074 -0.04571161121129989 -24.917408548109233
316 -0.041270955465734005 -24.855466902814808 -0.03820222970098257 -24.955610777810215
317 -0.04139661081135273 -24.896863513626162 -0.04271437041461468 -24.99832514822483
318 -0.04138171710073948 -24.938245230726903 -0.04542100969702005 -25.04374615792185
319 -0.04128940254449844 -24.979534633271403 -0.0423455748707056 -25.086091732792553
320 -0.04116804990917444 -25.020702683180577 -0.03776211515069008 -25.123853847943245
321 -0.04127964396029711 -25.061982327140875 -0.04508928693830967 -25.168943134881555
322 -0.04115176554769277 -25.103134092688567 -0.0419864222407341 -25.210929557122288
323 -0.041082296334207055 -25.144216389022773 -0.03908398896455765 -25.250013546086844
324 -0.04116921592503786 -25.18538560494781 -0.03920942395925522 -25.2892229700461
325 -0.04104922637343407 -25.226434831321246 -0.04770883731544018 -25.33693180736154
326 -0.040984689444303515 -25.26741952076555 -0.03810096513479948 -25.37503277249634
327 -0.04087460841983557 -25.308294129185384 -0.04768152441829443 -25.422714296914634
328 -0.040797009505331515 -25.349091138690717 -0.043677466548979284 -25.466391763463612
329 -0.0406815068796277 -25.389772645570346 -0.04187413360923529 -25.508265897072846
330 -0.040616392716765405 -25.43038903828711 -0.04564094617962837 -25.553906843252474
331 -0.04042510557919741 -25.470814143866306 -0.035323690809309485 -25.589230534061784
332 -0.0405666321516037 -25.51138077601791 -0.03608738388866186 -25.625317917950447
333 -0.040581108443439005 -25.55196188446135 -0.038400554843246934 -25.663718472793693
334 -0.040710581466555595 -25.592672465927905 -0.039742544665932654 -25.703461017459627
335 -0.04053385816514492 -25.63320632409305 -0.040410985611379145 -25.743872003071008
336 -0.04062169324606657 -25.673828017339115 -0.03782217279076576 -25.781694175861773
337 -0.04068664610385895 -25.714514663442973 -0.03738360814750195 -25.819077784009274
338 -0.040845665894448754 -25.75536032933742 -0.03425815720111132 -25.853335941210386
339 -0.04079044461250305 -25.796150773949925 -0.044072340428829196 -25.897408281639215
340 -0.04069317765533924 -25.836843951605264 -0.042316281050443647 -25.93972456268966
341 -0.04072630200535059 -25.877570253610614 -0.04216684736311436 -25.98189141005277
342 -0.04071855619549751 -25.91828880980611 -0.040656636282801625 -26.022548046335572
343 -0.04066913686692715 -25.95895794667304 -0.0453279722481966 -26.067876018583767
344 -0.04056850392371416 -25.999526450596754 -0.0416709465906024 -26.10954696517437
345 -0.04042369890958071 -26.039950149506335 -0.03715143799781799 -26.146698403172188
346 -0.040488794818520545 -26.080438944324857 -0.03982773125171661 -26.186526134423904
347 -0.04041938874870539 -26.120858333073564 -0.037322613224387166 -26.22384874764829
348 -0.04051598198711872 -26.161374315060684 -0.047446117736399174 -26.27129486538469
349 -0.04037036802619696 -26.20174468308688 -0.0384284907951951 -26.309723356179884
350 -0.04044869970530272 -26.24219338279218 -0.0425548268482089 -26.352278183028094
351 -0.04026134964078665 -26.282454732432967 -0.034036381356418136 -26.386314564384513
352 -0.040388476103544235 -26.32284320853651 -0.045760538429021835 -26.432075102813535
353 -0.04027388617396355 -26.363117094710475 -0.04066271334886551 -26.4727378161624
354 -0.040133302100002766 -26.403250396810478 -0.041136585921049115 -26.51387440208345
355 -0.04019767064601183 -26.44344806745649 -0.040174266882240774 -26.554048668965688
356 -0.04022419489920139 -26.483672262355693 -0.041045420616865155 -26.595094089582552
357 -0.04021235946565867 -26.523884621821352 -0.04158269241452217 -26.636676781997075
358 -0.04002164714038372 -26.563906268961738 -0.03802446965128183 -26.674701251648358
359 -0.0400406826287508 -26.603946951590487 -0.04090547915548086 -26.715606730803838
360 -0.0399914912879467 -26.643938442878433 -0.04552468042820692 -26.761131411232046
361 -0.039863860979676244 -26.68380230385811 -0.0358593488112092 -26.796990760043254
362 -0.039957798831164834 -26.723760102689273 -0.04013907797634601 -26.8371298380196
363 -0.039907322451472285 -26.763667425140746 -0.0378136595711112 -26.87494349759071
364 -0.039831063523888585 -26.803498488664633 -0.04255938772112131 -26.91750288531183
365 -0.03979231901466847 -26.843290807679303 -0.042261136882007125 -26.959764022193838
366 -0.039787360653281215 -26.883078168332585 -0.03373817894607782 -26.993502201139915
367 -0.039844841323792936 -26.922923009656376 -0.035043437220156196 -27.02854563836007
368 -0.039874914288520816 -26.962797923944898 -0.04085047971457243 -27.069396118074643
369 -0.0397674297913909 -27.002565353736287 -0.04175591766834259 -27.111152035742986
370 -0.039812855795025824 -27.042378209531314 -0.03926248624920845 -27.150414521992193
371 -0.039755239896476266 -27.08213344942779 -0.03910411819815636 -27.18951864019035
372 -0.03974296860396862 -27.121876418031757 -0.038665605895221236 -27.228184246085572
373 -0.03969669789075851 -27.161573115922515 -0.04236744847148657 -27.27055169455706
374 -0.03966150749474764 -27.201234623417264 -0.043562392704188824 -27.31411408726125
375 -0.03967253509908915 -27.240907158516354 -0.0376005619764328 -27.35171464923768
376 -0.03961838781833649 -27.28052554633469 -0.03667661473155022 -27.388391263969233
377 -0.0397298451513052 -27.320255391485997 -0.03642920032143593 -27.42482046429067
378 -0.03970715347677469 -27.359962544962773 -0.039429842866957186 -27.464250307157627
379 -0.039739540219306944 -27.39970208518208 -0.04584568236023188 -27.510095989517858
380 -0.03961738720536232 -27.439319472387442 -0.03629246409982443 -27.54638845361768
381 -0.03948281519114971 -27.478802287578592 -0.03949737846851349 -27.585885832086195
382 -0.03962573204189539 -27.518428019620487 -0.04502118341624737 -27.63090701550244
383 -0.03945034183561802 -27.557878361456105 -0.042487779073417185 -27.67339479457586
384 -0.039361261576414106 -27.597239623032518 -0.04272366426885128 -27.71611845884471
385 -0.0393410999327898 -27.63658072296531 -0.043928899243474005 -27.760047358088187
386 -0.039227685704827306 -27.675808408670136 -0.03928546104580164 -27.799332819133987
387 -0.039123937301337716 -27.714932345971473 -0.0396946894004941 -27.839027508534482
388 -0.039226391725242137 -27.754158737696716 -0.03974145259708166 -27.878768961131563
389 -0.03913592658936978 -27.793294664286087 -0.04295979291200638 -27.92172875404357
390 -0.03900908902287483 -27.832303753308963 -0.04197375979274511 -27.963702513836317
391 -0.038891150057315825 -27.87119490336628 -0.04169011674821377 -28.00539263058453
392 -0.03889194000512362 -27.910086843371403 -0.03319958820939064 -28.038592218793923
393 -0.038980063423514365 -27.94906690679492 -0.04577364418655634 -28.08436586298048
394 -0.03881313912570476 -27.987880045920623 -0.0547529149800539 -28.139118777960533
395 -0.038512731716036794 -28.02639277763666 -0.03143440987914801 -28.17055318783968
396 -0.03876082319766283 -28.06515360083432 -0.03520205952227116 -28.20575524736195
397 -0.03878464065492153 -28.103938241489242 -0.040428458526730535 -28.24618370588868
398 -0.03865041770040989 -28.142588659189652 -0.03530592378228903 -28.28148962967097
399 -0.03888322692364454 -28.181471886113297 -0.0349612507969141 -28.316450880467883
400 -0.03894313275814056 -28.22041501887144 -0.04318031780421734 -28.3596311982721
401 -0.03884690385311842 -28.25926192272456 -0.03907149899750948 -28.39870269726961
402 -0.038777625747025014 -28.298039548471582 -0.04056464452296495 -28.439267341792576
403 -0.03866548053920269 -28.336705029010783 -0.032496364414691926 -28.471763706207266
404 -0.03869111239910126 -28.375396141409883 -0.04252567924559116 -28.51428938545286
405 -0.03868348672986031 -28.414079628139742 -0.027640694938600063 -28.54193008039146
406 -0.03875736892223358 -28.452836997061976 -0.04262847993522882 -28.584558560326688
407 -0.03874910082668066 -28.491586097888657 -0.03844272252172232 -28.62300128284841
408 -0.03872667513787746 -28.530312773026534 -0.0385662691667676 -28.66156755201518
409 -0.03864312078803778 -28.56895589381457 -0.03509495314210653 -28.696662505157285
410 -0.03878342974931002 -28.60773932356388 -0.02991948267444968 -28.726581987831736
411 -0.039272659458220005 -28.6470119830221 -0.030016370862722398 -28.756598358694458
412 -0.039189915731549264 -28.686201898753648 -0.033645435236394405 -28.790243793930852
413 -0.039262091368436815 -28.725463990122083 -0.03622998297214508 -28.826473776902997
414 -0.039307657815516 -28.7647716479376 -0.02996883224695921 -28.856442609149955
415 -0.0394656540825963 -28.804237302020198 -0.031561709754168984 -28.888004318904123
416 -0.03947356343269348 -28.84371086545289 -0.03994978740811348 -28.927954106312235
417 -0.039440848678350446 -28.88315171413124 -0.04563322011381388 -28.97358732642605
418 -0.03930807132273913 -28.92245978545398 -0.036214138753712176 -29.009801465179763
419 -0.03938483241945505 -28.961844617873435 -0.03894909340888262 -29.048750558588644
420 -0.03944545388221741 -29.00129007175565 -0.0395880164578557 -29.0883385750465
421 -0.03924917206168175 -29.04053924381733 -0.03945095781236887 -29.12778953285887
422 -0.039223072305321696 -29.079762316122654 -0.03730440940707922 -29.165093942265948
423 -0.03935797102749348 -29.119120287150146 -0.04218403548002243 -29.20727797774597
424 -0.03914154767990112 -29.158261834830046 -0.03623536713421345 -29.243513344880185
425 -0.039211011864244937 -29.197472846694293 -0.03903294689953327 -29.282546291779717
426 -0.03910917025059461 -29.236582016944887 -0.03921209387481213 -29.32175838565453
427 -0.03912703972309828 -29.275709056667985 -0.03717192728072405 -29.358930312935254
428 -0.03911286816000938 -29.314821924827996 -0.03721945621073246 -29.396149769145985
429 -0.039254007302224635 -29.354075932130222 -0.040450744330883026 -29.43660051347687
430 -0.03927666768431663 -29.393352599814538 -0.041433580406010154 -29.47803409388288
431 -0.039113081805408 -29.432465681619945 -0.04250405374914408 -29.520538147632024
432 -0.03896130248904228 -29.471426984108987 -0.043894487991929056 -29.56443263562395
433 -0.03895749542862177 -29.51038447953761 -0.04046161249279976 -29.60489424811675
434 -0.038919659331440926 -29.54930413886905 -0.0434227503836155 -29.648316998500366
435 -0.0386971265077591 -29.58800126537681 -0.03878189492970705 -29.687098893430072
436 -0.03862302508205175 -29.626624290458864 -0.04213735871016979 -29.729236252140243
437 -0.03861291538923979 -29.665237205848104 -0.038228399120271206 -29.767464651260514
438 -0.03861654996871948 -29.703853755816823 -0.038498347625136375 -29.80596299888565
439 -0.038628017902374266 -29.7424817737192 -0.04467050805687904 -29.85063350694253
440 -0.038329032994806764 -29.780810806714005 -0.043402168713510034 -29.89403567565604
441 -0.038590419292449954 -29.819401226006455 -0.047150983661413196 -29.941186659317452
442 -0.03816332407295704 -29.857564550079413 -0.03273171484470368 -29.973918374162157
443 -0.038036437891423705 -29.895600987970838 -0.03879203051328659 -30.012710404675442
444 -0.03802786003798246 -29.93362884800882 -0.039705059863626956 -30.05241546453907
445 -0.03809712771326303 -29.971725975722084 -0.03413265701383352 -30.086548121552905
446 -0.03801463060081005 -30.009740606322893 -0.0407774968072772 -30.12732561836018
447 -0.038065776042640206 -30.047806382365533 -0.0339078513905406 -30.161233469750723
448 -0.03822905160486698 -30.086035433970398 -0.04329282026737928 -30.2045262900181
449 -0.03817880861461163 -30.12421424258501 -0.03974205683916807 -30.244268346857268
450 -0.03803582862019539 -30.162250071205204 -0.04036235027015209 -30.28463069712742
451 -0.03788412138819695 -30.2001341925934 -0.039194260537624356 -30.323824957665042
452 -0.037919324822723866 -30.238053517416123 -0.03552434630692005 -30.359349303971964
453 -0.03812526110559702 -30.27617877852172 -0.04065861888229847 -30.40000792285426
454 -0.03788788914680481 -30.314066667668527 -0.03954985998570919 -30.43955778283997
455 -0.03777739629149437 -30.351844063960023 -0.038741907477378844 -30.47829969031735
456 -0.037902467884123325 -30.389746531844146 -0.03528639059513807 -30.51358608091249
457 -0.0379197608679533 -30.4276662927121 -0.03794836793094873 -30.551534448843437
458 -0.03802207615226507 -30.465688368864367 -0.038532403856515886 -30.59006685269995
459 -0.03789406474679709 -30.503582433611165 -0.0375314237549901 -30.627598276454943
460 -0.03796929307281971 -30.541551726683984 -0.03526287153363228 -30.662861147988576
461 -0.0379095571115613 -30.579461283795546 -0.03371420223265886 -30.696575350221234
462 -0.03798244204372168 -30.617443725839266 -0.03599261045455933 -30.732567960675794
463 -0.03810540977865458 -30.65554913561792 -0.03341470006853342 -30.765982660744328
464 -0.03827124293893576 -30.693820378556858 -0.03350930232554674 -30.799491963069876
465 -0.0382780771702528 -30.73209845572711 -0.036502722091972827 -30.83599468516185
466 -0.03835124485194683 -30.770449700579057 -0.03984225280582905 -30.87583693796768
467 -0.038388525135815144 -30.808838225714872 -0.04123017899692059 -30.9170671169646
468 -0.03807325605303049 -30.846911481767904 -0.041814316622912885 -30.95888143358751
469 -0.03812156151980162 -30.885033043287706 -0.035949690639972685 -30.994831124227485
470 -0.03818576112389564 -30.9232188044116 -0.038667334243655205 -31.03349845847114
471 -0.03817308265715837 -30.96139188706876 -0.03883099164813757 -31.072329450119277
472 -0.03799708802253008 -30.99938897509129 -0.035516647063195704 -31.107846097182474
473 -0.0382369352504611 -31.03762591034175 -0.03906239103525877 -31.146908488217733
474 -0.03823612816631794 -31.075862038508067 -0.03837629184126854 -31.185284780059
475 -0.038117412477731705 -31.1139794509858 -0.034180272556841376 -31.219465052615842
476 -0.038258372060954574 -31.152237823046754 -0.03924244698137045 -31.25870749959721
477 -0.038238277286291124 -31.190476100333044 -0.04197860844433308 -31.300686108041543
478 -0.03794937804341316 -31.228425478376458 -0.035604622960090634 -31.336290731001633
479 -0.03807841334491968 -31.266503891721378 -0.035774375684559344 -31.372065106686193
480 -0.03814226519316435 -31.304646156914544 -0.032820139266550544 -31.404885245952745
481 -0.038301912136375904 -31.34294806905092 -0.03933675661683082 -31.444222002569575
482 -0.038224384747445585 -31.381172453798364 -0.03295543193817139 -31.477177434507745
483 -0.03830314297229052 -31.419475596770653 -0.03743190094828606 -31.51460933545603
484 -0.03831414002925158 -31.457789736799903 -0.043226606026291844 -31.55783594148232
485 -0.03818812426179648 -31.4959778610617 -0.036782474257051945 -31.594618415739372
486 -0.03818516619503498 -31.534163027256735 -0.04109316077083349 -31.635711576510207
487 -0.03810799531638622 -31.572271022573123 -0.0294231291860342 -31.665134705696243
488 -0.038274678587913516 -31.610545701161037 -0.035640412382781504 -31.700775118079026
489 -0.03831812497228384 -31.648863826133322 -0.041438037902116774 -31.742213155981144
490 -0.03829145021736622 -31.687155276350687 -0.039512167870998385 -31.781725323852143
491 -0.03812094889581204 -31.7252762252465 -0.037869857251644136 -31.819595181103786
492 -0.038225498795509336 -31.76350172404201 -0.044041901640594 -31.86363708274438
493 -0.03815860636532307 -31.80166033040733 -0.03465659115463495 -31.898293673899015
494 -0.038085217215120794 -31.83974554762245 -0.04073570966720581 -31.939029383566222
495 -0.03812076225876808 -31.877866309881217 -0.038356942124664783 -31.977386325690887
496 -0.03805394396185875 -31.915920253843076 -0.04096882846206427 -32.01835515415295
497 -0.03805544488132 -31.953975698724395 -0.03669812455773354 -32.05505327871068
498 -0.03807445131242275 -31.992050150036818 -0.040786731615662576 -32.09584001032634
499 -0.037778034806251526 -32.02982818484307 -0.03706731423735619 -32.132907324563696
500 -0.03784381709992886 -32.067672001942995 -0.04143896196037531 -32.17434628652407
501 -0.037673895619809626 -32.105345897562806 -0.03388194218277931 -32.20822822870685
502 -0.03785843662917614 -32.143204334191985 -0.03476017937064171 -32.242988408077494
503 -0.037982049956917764 -32.1811863841489 -0.03274548705667257 -32.27573389513417
504 -0.037951834686100486 -32.219138218835 -0.04132876545190811 -32.317062660586075
505 -0.037872668355703354 -32.2570108871907 -0.04506904371082783 -32.3621317042969
506 -0.03772818762809038 -32.29473907481879 -0.03212391305714846 -32.39425561735405
507 -0.037791247852146624 -32.33253032267094 -0.035577375628054145 -32.4298329929821
508 -0.037763784639537334 -32.37029410731048 -0.04190699104219675 -32.471739984024296
509 -0.037767018936574456 -32.408061126247055 -0.027177433110773565 -32.49891741713507
510 -0.03797015771269798 -32.446031283959755 -0.03335078358650208 -32.53226820072157
511 -0.03806899208575487 -32.48410027604551 -0.03826764896512032 -32.570535849686685
512 -0.03807743955403566 -32.52217771559955 -0.03456210382282734 -32.605097953509514
513 -0.03814415168017149 -32.56032186727972 -0.039035288244485856 -32.644133241754
514 -0.03823543693870306 -32.598557304218424 -0.037319756112992764 -32.68145299786699
515 -0.03810607604682446 -32.63666338026525 -0.04050065744668245 -32.721953655313676
516 -0.03805413618683815 -32.674717516452084 -0.039376703836023805 -32.7613303591497
517 -0.038007364794611934 -32.71272488124669 -0.03408107776194811 -32.79541143691165
518 -0.03792678415775299 -32.75065166540445 -0.04488542079925537 -32.840296857710904
519 -0.03789542783051729 -32.78854709323497 -0.03877430520951748 -32.87907116292042
520 -0.03778017945587635 -32.82632727269085 -0.03967767246067524 -32.918748835381095
521 -0.03778433334082365 -32.86411160603167 -0.03614265378564596 -32.95489148916674
522 -0.03778161071240902 -32.90189321674408 -0.03834317121654749 -32.99323466038329
523 -0.037816296145319936 -32.9397095128894 -0.03990017455071211 -33.033134834933996
524 -0.03765586018562317 -32.977365373075024 -0.036798891797661784 -33.069933726731655
525 -0.037713662907481196 -33.0150790359825 -0.03485667314380407 -33.10479039987546
526 -0.037793207354843615 -33.05287224333735 -0.040282516926527026 -33.145072916801986
527 -0.03770477548241615 -33.090577018819765 -0.04018891602754593 -33.18526183282953
528 -0.0376077838242054 -33.12818480264397 -0.03998240455985069 -33.22524423738938
529 -0.03759530000388622 -33.16578010264786 -0.040188790671527384 -33.26543302806091
530 -0.03757694009691477 -33.20335704274477 -0.03797800894826651 -33.30341103700918
531 -0.03749423809349537 -33.240851280838264 -0.03965157847851515 -33.34306261548769
532 -0.037448035180568696 -33.27829931601883 -0.03868753835558891 -33.38175015384328
533 -0.037376046739518644 -33.31567536275835 -0.038988211378455165 -33.42073836522173
534 -0.03746764156967401 -33.353143004328025 -0.0428034208714962 -33.463541786093224
535 -0.037109220027923585 -33.39025222435595 -0.04056392516940832 -33.50410571126263
536 -0.037192363664507865 -33.42744458802046 -0.04189447555691004 -33.54600018681954
537 -0.03714818470180035 -33.464592772722256 -0.03560798726975918 -33.5816081740893
538 -0.03711988441646099 -33.50171265713872 -0.041818767227232455 -33.62342694131653
539 -0.036993535980582234 -33.5387061931193 -0.043378867022693154 -33.66680580833923
540 -0.036894050985574724 -33.575600244104876 -0.034756210260093214 -33.70156201859932
541 -0.03686679545789957 -33.61246703956277 -0.040050459653139116 -33.741612478252456
542 -0.03681453336030245 -33.64928157292307 -0.03529047071933746 -33.776902948971795
543 -0.036914489418268207 -33.68619606234134 -0.03647339008748531 -33.81337633905928
544 -0.037011557072401044 -33.72320761941374 -0.03280382603406906 -33.84618016509335
545 -0.03696988746523857 -33.76017750687898 -0.0349714333191514 -33.8811515984125
546 -0.03712385222315788 -33.79730135910214 -0.03767707161605358 -33.91882867002855
547 -0.03724794071167707 -33.83454929981382 -0.04181063901633024 -33.960639309044886
548 -0.037050922960042955 -33.871600222773864 -0.038585607521235944 -33.99922491656612
549 -0.0370249142870307 -33.908625137060895 -0.03589441329240799 -34.03511932985853
550 -0.0369990985840559 -33.94562423564495 -0.03078890321776271 -34.06590823307629
551 -0.03711656853556633 -33.982740804180516 -0.042714210040867326 -34.10862244311716
552 -0.03700453527271748 -34.01974533945323 -0.03918399028480053 -34.14780643340196
553 -0.03700556587427854 -34.05675090532751 -0.039576756209135054 -34.1873831896111
554 -0.036915093287825586 -34.093665998615336 -0.037538780085742476 -34.22492196969684
555 -0.03693745955824852 -34.13060345817358 -0.032360181026160714 -34.257282150723
556 -0.03699196968227625 -34.16759542785586 -0.03495674934238195 -34.292238900065385
557 -0.03706815782934427 -34.2046635856852 -0.04199123792350292 -34.33423013798889
558 -0.0370789885520935 -34.2417425742373 -0.039215606078505515 -34.373445744067396
559 -0.03696218524128199 -34.27870475947858 -0.03274035211652517 -34.40618609618392
560 -0.037134590186178686 -34.315839349664756 -0.03870045803487301 -34.4448865542188
561 -0.03718902114778757 -34.353028370812545 -0.03656608611345291 -34.48145264033225
562 -0.03711492754518986 -34.390143298357735 -0.048515484854578975 -34.52996812518683
563 -0.03696801029145717 -34.427111308649195 -0.03608138430863619 -34.566049509495464
564 -0.0368588013574481 -34.46397011000664 -0.03745181076228619 -34.60350132025775
565 -0.03708911761641502 -34.50105922762306 -0.044996002689003944 -34.64849732294675
566 -0.03673636130988598 -34.537795588932944 -0.03745865430682897 -34.685955977253585
567 -0.03661141358315945 -34.574407002516104 -0.03316428288817406 -34.71912026014176
568 -0.03663397040218115 -34.61104097291828 -0.03683544658124447 -34.755955706723
569 -0.03673112392425537 -34.64777209684254 -0.034692080691456795 -34.79064778741446
570 -0.03676981274038553 -34.684541909582926 -0.03710391744971275 -34.82775170486417
571 -0.03685970790684223 -34.72140161748977 -0.0366910308599472 -34.86444273572412
572 -0.036877055652439594 -34.75827867314221 -0.03255022838711739 -34.896992964111234
573 -0.03682444393634796 -34.795103117078554 -0.03983886688947678 -34.93683183100071
574 -0.03692285865545273 -34.832025975734005 -0.03727635461837053 -34.97410818561908
575 -0.03683322686702013 -34.86885920260102 -0.03492591492831707 -35.009034100547396
576 -0.03682829681783915 -34.90568749941886 -0.037493083626031876 -35.04652718417343
577 -0.03700467236340046 -34.94269217178226 -0.038261250220239164 -35.084788434393666
578 -0.036921664513647555 -34.97961383629591 -0.03431419916450977 -35.11910263355818
579 -0.037027156166732314 -35.01664099246264 -0.037079211138188836 -35.15618184469637
580 -0.036874625459313394 -35.05351561792195 -0.03465818241238594 -35.190840027108756
581 -0.037001689150929454 -35.09051730707288 -0.04083316493779421 -35.23167319204655
582 -0.036874995008111 -35.12739230208099 -0.03676979131996631 -35.26844298336652
583 -0.03692322410643101 -35.16431552618742 -0.03796170465648174 -35.306404688023
584 -0.03682163394987583 -35.2011371601373 -0.03244529329240322 -35.338849981315406
585 -0.03715382162481547 -35.23829098176211 -0.03439899571239948 -35.37324897702781
586 -0.03708952162414789 -35.27538050338626 -0.041857297718524936 -35.41510627474633
587 -0.037194505147635934 -35.3125750085339 -0.041062733717262746 -35.45616900846359
588 -0.03700648006051779 -35.34958148859442 -0.04062258899211883 -35.49679159745571
589 -0.036855495721101764 -35.386436984315516 -0.03805433195084333 -35.53484592940656
590 -0.03693720437586308 -35.423374188691376 -0.031861730851233006 -35.56670766025779
591 -0.03704956769943237 -35.46042375639081 -0.031908857822418216 -35.598616518080206
592 -0.03712670765817165 -35.497550464048985 -0.03492418769747019 -35.633540705777676
593 -0.03735645022243261 -35.53490691427142 -0.0398207388818264 -35.673361444659506
594 -0.037175565771758554 -35.57208248004318 -0.039133368618786336 -35.71249481327829
595 -0.03712588455528021 -35.60920836459846 -0.03548721801489592 -35.74798203129318
596 -0.03715632930397987 -35.64636469390244 -0.03353484515100717 -35.78151687644419
597 -0.037198703922331336 -35.68356339782477 -0.03347829543054104 -35.814995171874735
598 -0.037494966946542266 -35.72105836477131 -0.03683246970176697 -35.8518276415765
599 -0.037384935282170774 -35.75844330005348 -0.03891120962798596 -35.89073885120448
600 -0.03725807927548885 -35.79570137932897 -0.03968706987798214 -35.93042592108247
601 -0.03727971985936165 -35.83298109918833 -0.042156389541924 -35.97258231062439
602 -0.03712680581957102 -35.8701079050079 -0.03710546605288982 -36.00968777667728
603 -0.037198757939040664 -35.90730666294694 -0.03689145725220442 -36.046579233929485
604 -0.037164558097720145 -35.94447122104466 -0.03767825551331043 -36.0842574894428
605 -0.03738285191357136 -35.98185407295823 -0.04270762652158737 -36.12696511596439
606 -0.03699215948581695 -36.01884623244405 -0.04483562298119068 -36.17180073894558
607 -0.03690352980047464 -36.055749762244524 -0.03570176251232624 -36.2075025014579
608 -0.03684431761503219 -36.09259407985956 -0.039523571729660034 -36.24702607318756
609 -0.036890780366957185 -36.12948486022652 -0.03212320860475302 -36.279149281792314
610 -0.03675257787108421 -36.1662374380976 -0.03445411436259747 -36.31360339615491
611 -0.036994898691773415 -36.20323233678938 -0.03984707929193974 -36.35345047544685
612 -0.03691174611449242 -36.24014408290387 -0.03726156335324049 -36.39071203880009
613 -0.03700716942548752 -36.277151252329354 -0.03666682913899422 -36.42737886793908
614 -0.03703472074121237 -36.314185973070565 -0.03939763121306896 -36.466776499152154
615 -0.036930632777512074 -36.35111660584808 -0.033593998104333875 -36.50037049725649
616 -0.03705088552087545 -36.388167491368954 -0.03248326685279608 -36.532853764109284
617 -0.037105006724596025 -36.42527249809355 -0.038106697611510754 -36.570960461720794
618 -0.037183051183819774 -36.462455549277365 -0.032684672996401785 -36.6036451347172
619 -0.03718948438763618 -36.499645033665004 -0.03903619218617678 -36.64268132690337
620 -0.037179253436625 -36.53682428710163 -0.038631776720285414 -36.68131310362366
621 -0.03712441269308329 -36.57394869979471 -0.03812843691557646 -36.719441540539236
622 -0.03710447140038013 -36.611053171195096 -0.03435615655034781 -36.75379769708958
623 -0.037274996563792226 -36.64832816775889 -0.03171103307977319 -36.785508730169354
624 -0.03737987894564867 -36.68570804670454 -0.04460908342152834 -36.83011781359088
625 -0.037138862535357475 -36.7228469092399 -0.036343624070286754 -36.866461437661165
626 -0.037154420465230945 -36.760001329705126 -0.033807667717337606 -36.900269105378506
627 -0.037288441136479375 -36.79728977084161 -0.03337773233652115 -36.933646837715024
628 -0.03749277722090483 -36.83478254806251 -0.04034521728754044 -36.97399205500256
629 -0.03716059233993292 -36.87194314040244 -0.03599544931203127 -37.009987504314594
630 -0.03718184176832438 -36.909124982170766 -0.040249832533299924 -37.05023733684789
631 -0.037202556245028974 -36.946327538415794 -0.03713710140436888 -37.08737443825226
632 -0.03713052980601787 -36.983458068221815 -0.03352772500365973 -37.12090216325592
633 -0.03730330988764763 -37.02076137810946 -0.042368177138268945 -37.16327034039419
634 -0.03718065693974495 -37.05794203504921 -0.03518794570118189 -37.198458286095374
635 -0.03718081098049879 -37.09512284602971 -0.039598755165934564 -37.23805704126131
636 -0.03713800888508558 -37.1322608549148 -0.030387305840849876 -37.268444347102154
637 -0.0372019000351429 -37.16946275494994 -0.03435285650193691 -37.302797203604094
638 -0.03738058637827635 -37.20684334132822 -0.035436769388616084 -37.33823397299271
639 -0.037334914691746234 -37.244178256019964 -0.038366932235658166 -37.37660090522837
640 -0.03735297247767448 -37.28153122849764 -0.0378078993409872 -37.41440880456936
641 -0.03730536550283432 -37.31883659400047 -0.03713445961475372 -37.45154326418412
642 -0.03739345427602529 -37.3562300482765 -0.040247713401913646 -37.49179097758603
643 -0.037257122434675695 -37.393487170711175 -0.03784982413053513 -37.52964080171656
644 -0.03718639127910137 -37.430673561990275 -0.03732442799955606 -37.56696522971612
645 -0.03725691307336092 -37.46793047506364 -0.03042708458378911 -37.59739231429991
646 -0.037485661543905736 -37.50541613660754 -0.03284786958247423 -37.630240183882385
647 -0.037695535086095334 -37.54311167169364 -0.04215394388884306 -37.67239412777123
648 -0.037380455434322356 -37.58049212712796 -0.03223771043121815 -37.704631838202445
649 -0.03747556153684854 -37.61796768866481 -0.039689595066010955 -37.74432143326845
650 -0.03748058434575796 -37.65544827301057 -0.0354267193004489 -37.7797481525689
651 -0.0375451447442174 -37.692993417754785 -0.03960547242313624 -37.81935362499203
652 -0.037495416961610316 -37.7304888347164 -0.040721707977354527 -37.86007533296939
653 -0.03739575892686844 -37.76788459364327 -0.038104253262281416 -37.89817958623167
654 -0.03734712842851877 -37.80523172207179 -0.043108750507235526 -37.94128833673891
655 -0.0372025690972805 -37.84243429116907 -0.03482233267277479 -37.97611066941168
656 -0.03734063543379307 -37.87977492660286 -0.0328723456710577 -38.00898301508274
657 -0.03752602655440569 -37.917300953157266 -0.03814394921064377 -38.04712696429338
658 -0.03751685470342636 -37.95481780786069 -0.03675864059478044 -38.08388560488817
659 -0.03751153666526079 -37.992329344525956 -0.03756411299109459 -38.12144971787926
660 -0.037656078860163686 -38.02998542338612 -0.03732369374483824 -38.1587734116241
661 -0.03745668847113848 -38.06744211185726 -0.032897111400961875 -38.19167052302506
662 -0.03770215902477503 -38.105144270882036 -0.03324750568717718 -38.22491802871224
663 -0.037706746347248556 -38.14285101722928 -0.037204009294509885 -38.26212203800675
664 -0.03765257745981217 -38.18050359468909 -0.04179036375135183 -38.303912401758105
665 -0.03745814058929682 -38.21796173527839 -0.03391270227730274 -38.33782510403541
666 -0.037507342360913756 -38.2554690776393 -0.03461734596639872 -38.372442450001806
667 -0.03752735164016485 -38.29299642927946 -0.03568808399140835 -38.408130533993216
668 -0.037795791402459145 -38.33079222068192 -0.041959266923367974 -38.45008980091659
669 -0.03755337912589311 -38.36834559980782 -0.034429419226944445 -38.48451922014353
670 -0.03771417774260044 -38.40605977755042 -0.03527808543294668 -38.51979730557648
671 -0.03763098195195198 -38.44369075950237 -0.032101617008447644 -38.55189892258493
672 -0.037806644849479196 -38.48149740435185 -0.03778334092348814 -38.58968226350842
673 -0.03785617593675852 -38.51935358028861 -0.03957301881164312 -38.62925528232007
674 -0.037737530283629896 -38.55709111057224 -0.032869450747966766 -38.66212473306803
675 -0.03780840449035168 -38.594899515062586 -0.03973922971636057 -38.701863962784394
676 -0.03786187581717968 -38.632761390879764 -0.03890642393380404 -38.7407703867182
677 -0.037895947508513925 -38.67065733838828 -0.036313142627477646 -38.777083529345674
678 -0.037755361571907994 -38.70841269996019 -0.04086675401777029 -38.817950283363444
679 -0.03769837766885757 -38.74611107762905 -0.03152570528909564 -38.84947598865254
680 -0.03795197270810604 -38.78406305033716 -0.03518940210342407 -38.88466539075597
681 -0.04108502771705389 -38.82514807805421 -0.030443105194717646 -38.91510849595069
682 -0.038141333311796186 -38.86328941136601 -0.038249611668288705 -38.95335810761898
683 -0.03799534495919943 -38.90128475632521 -0.037684944830834864 -38.99104305244982
684 -0.03802550733089447 -38.939310263656104 -0.03864151649177074 -39.02968456894159
685 -0.03797734100371599 -38.97728760465982 -0.04106511287391186 -39.0707496818155
686 -0.037828482873737815 -39.015116087533556 -0.03663807846605778 -39.107387760281554
687 -0.03797658234834671 -39.053092669881906 -0.03681770041584968 -39.14420546069741
688 -0.03779300544410944 -39.090885675326014 -0.04103932790458202 -39.18524478860199
689 -0.037678183428943156 -39.12856385875496 -0.041312644630670546 -39.226557433232664
690 -0.03753258381038904 -39.16609644256535 -0.03791218921542168 -39.26446962244808
691 -0.03768333364278078 -39.20377977620813 -0.03942036312073469 -39.303889985568816
692 -0.03748432211577892 -39.24126409832391 -0.03607955034822226 -39.339969535917035
693 -0.03764021433889866 -39.27890431266281 -0.04053073022514582 -39.38050026614218
694 -0.03741888534277678 -39.316323198005584 -0.039442899823188785 -39.419943165965364
695 -0.03731708377599716 -39.35364028178158 -0.0361210810020566 -39.45606424696742
696 -0.037397224269807336 -39.39103750605139 -0.03580300007015467 -39.491867247037575
697 -0.03732077069580555 -39.4283582767472 -0.03958810288459062 -39.53145534992217
698 -0.03745993617922068 -39.465818212926415 -0.03145998101681471 -39.562915330938985
699 -0.03763250466436148 -39.50345071759077 -0.04254261031746864 -39.605457941256454
700 -0.037262574024498465 -39.54071329161527 -0.0374189555644989 -39.64287689682095
701 -0.037391654960811135 -39.57810494657608 -0.03925463128834963 -39.6821315281093
702 -0.03756942711770535 -39.615674373693786 -0.04008009172976017 -39.722211619839065
703 -0.0375101026147604 -39.653184476308546 -0.038924198411405084 -39.76113581825047
704 -0.03727042973041535 -39.69045490603896 -0.03663898184895516 -39.797774800099425
705 -0.03730749692767858 -39.72776240296664 -0.03898554090410471 -39.83676034100353
706 -0.037135963514447215 -39.764898366481084 -0.03810444660484791 -39.87486478760838
707 -0.037188386917114256 -39.8020867533982 -0.03276617713272571 -39.90763096474111
708 -0.03723012581467629 -39.83931687921287 -0.037315556220710276 -39.94494652096182
709 -0.03720027506351471 -39.876517154276385 -0.03814706038683653 -39.983093581348655
710 -0.037316841259598735 -39.91383399553598 -0.03560022283345461 -40.01869380418211
711 -0.03729719016700983 -39.95113118570299 -0.03773234486579895 -40.05642614904791
712 -0.03713988959789276 -39.98827107530089 -0.03626108858734369 -40.09268723763525
713 -0.03726970832794905 -40.025540783628834 -0.03227385394275188 -40.12496109157801
714 -0.03742706477642059 -40.06296784840526 -0.036406620405614376 -40.16136771198362
715 -0.037343493290245534 -40.1003113416955 -0.03566949665546417 -40.19703720863909
716 -0.03741122931241989 -40.13772257100792 -0.03810045253485441 -40.235137661173944
717 -0.03731143306940794 -40.175034004077325 -0.03654307946562767 -40.271680740639574
718 -0.03740587718784809 -40.212439881265176 -0.03376371916383505 -40.30544445980341
719 -0.037563130259513855 -40.25000301152469 -0.03965507578104734 -40.34509953558446
720 -0.037461480125784874 -40.287464491650475 -0.037081890553236005 -40.3821814261377
721 -0.03742456194013357 -40.32488905359061 -0.03721147421747446 -40.41939290035517
722 -0.03754800334572792 -40.362437056936336 -0.033346183225512506 -40.45273908358068
723 -0.037507356703281404 -40.399944413639616 -0.036650382354855536 -40.48938946593554
724 -0.0374882435426116 -40.43743265718223 -0.03716659378260374 -40.52655605971814
725 -0.037343867123126984 -40.474776524305355 -0.0420248007401824 -40.56858086045832
726 -0.03729978520423174 -40.51207630950959 -0.039023985341191295 -40.60760484579951
727 -0.037331885658204556 -40.54940819516779 -0.04106128215789795 -40.648666127957405
728 -0.03723935801535845 -40.58664755318315 -0.03884813953191042 -40.68751426748931
729 -0.0371291859075427 -40.623776739090694 -0.03583700247108936 -40.7233512699604
730 -0.03719461597502231 -40.66097135506572 -0.03786578755825758 -40.761217057518664
731 -0.03734517153352499 -40.69831652659924 -0.03847517091780901 -40.79969222843647
732 -0.03716233428567648 -40.73547886088492 -0.03884631861001253 -40.83853854704648
733 -0.03700240757316351 -40.77248126845808 -0.029948217701166867 -40.86848676474765
734 -0.03722591158002615 -40.8097071800381 -0.037020873837172986 -40.90550763858482
735 -0.03713380247354507 -40.84684098251165 -0.038994953222572806 -40.94450259180739
736 -0.03712425474077463 -40.883965237252426 -0.03785569276660681 -40.982358284574
737 -0.03717754613608122 -40.921142783388504 -0.03698259461671114 -41.01934087919071
738 -0.037057518027722836 -40.95820030141623 -0.037634594924747945 -41.056975474115454
739 -0.03718211259692907 -40.99538241401316 -0.03317803107202053 -41.09015350518747
740 -0.03729297984391451 -41.03267539385707 -0.03266293779015541 -41.12281644297763
741 -0.03745966237038374 -41.07013505622745 -0.04092947877943516 -41.16374592175706
742 -0.03713901210576296 -41.10727406833321 -0.0379373699426651 -41.20168329169973
743 -0.03736482094973326 -41.144638889282945 -0.03591274544596672 -41.2375960371457
744 -0.03729951325803995 -41.181938402540986 -0.03678898587822914 -41.27438502302393
745 -0.037224048562347886 -41.21916245110334 -0.036679858714342116 -41.311064881738275
746 -0.037403272837400435 -41.25656572394074 -0.03626619391143322 -41.347331075649706
747 -0.0372445909306407 -41.29381031487138 -0.03676415253430605 -41.38409522818401
748 -0.03730304818600416 -41.33111336305738 -0.034003127738833426 -41.418098355922844
749 -0.03738321978598833 -41.36849658284337 -0.037963397800922394 -41.456061753723766
750 -0.03753863833844662 -41.40603522118182 -0.02603572830557823 -41.482097482029346
751 -0.03767975475639105 -41.44371497593821 -0.03542301207780838 -41.51752049410715
752 -0.03782659657299518 -41.481541572511205 -0.037421326339244845 -41.554941820446395
753 -0.03776101246476173 -41.51930258497597 -0.038322952948510645 -41.59326477339491
754 -0.037700854055583474 -41.557003439031554 -0.0386161582544446 -41.63188093164935
755 -0.037735183537006375 -41.59473862256856 -0.04210868179798126 -41.67398961344733
756 -0.03761238027364015 -41.632351002842206 -0.037662607803940776 -41.71165222125127
757 -0.03761492073535919 -41.669965923577564 -0.034513378702104094 -41.74616559995337
758 -0.03778763394802809 -41.70775355752559 -0.0413376085460186 -41.78750320849939
759 -0.037407728657126424 -41.74516128618272 -0.03768275380134582 -41.825185962300736
760 -0.037647982873022554 -41.78280926905575 -0.03132947459816933 -41.8565154368989
761 -0.03778089694678784 -41.82059016600253 -0.0358134139329195 -41.892328850831824
762 -0.03777605332434177 -41.858366219326875 -0.034211749024689195 -41.926540599856516
763 -0.03796746823936701 -41.89633368756624 -0.03344430439174175 -41.95998490424826
764 -0.03791655302047729 -41.93425024058672 -0.03699652757495642 -41.996981431823215
765 -0.03797497507184744 -41.97222521565857 -0.038036514259874823 -42.03501794608309
766 -0.0378766106441617 -42.01010182630273 -0.034718289785087106 -42.06973623586818
767 -0.03788507021963596 -42.04798689652237 -0.041239195689558986 -42.11097543155773
768 -0.03780077211558819 -42.085787668637956 -0.04227642361074686 -42.15325185516848
769 -0.037629089690744875 -42.1234167583287 -0.04103325009346008 -42.19428510526194
770 -0.03798915110528469 -42.16140590943399 -0.028951957169920207 -42.22323706243186
771 -0.03779915478080511 -42.199205064214794 -0.03492046482861042 -42.25815752726047
772 -0.037833455763757226 -42.237038519978555 -0.03907490614801645 -42.29723243340849
773 -0.03785918336361647 -42.27489770334217 -0.03727492298930883 -42.3345073563978
774 -0.03775723483413458 -42.3126549381763 -0.03685278426855802 -42.37136014066636
775 -0.03787637557834387 -42.350531313754644 -0.04051937498152256 -42.41187951564788
776 -0.03776932526379824 -42.38830063901844 -0.03860931359231472 -42.4504888292402
777 -0.037775542587041855 -42.42607618160548 -0.03905428871512413 -42.48954311795532
778 -0.03772712778300047 -42.46380330938848 -0.04138501677662134 -42.530928134731944
779 -0.03767030294984579 -42.50147361233833 -0.03792617283761501 -42.56885430756956
780 -0.03751242943108082 -42.53898604176941 -0.03715893812477589 -42.606013245694335
781 -0.03753536511212587 -42.57652140688154 -0.036079037748277185 -42.642092283442615
782 -0.03761032074689865 -42.61413172762844 -0.043076366372406485 -42.68516864981502
783 -0.03763412535190582 -42.65176585298035 -0.042376134917140006 -42.72754478473216
784 -0.03705556280910969 -42.688821415789455 -0.03762042559683323 -42.765165210328995
785 -0.03705579098314047 -42.725877206772594 -0.039800187759101394 -42.80496539808809
786 -0.03709633070975542 -42.76297353748235 -0.03976401388645172 -42.84472941197455
787 -0.03695044405758381 -42.79992398153993 -0.03955688867717981 -42.88428630065173
788 -0.036801318638026714 -42.83672530017796 -0.039163761772215366 -42.923450062423946
789 -0.03689024280756712 -42.873615542985526 -0.033433467522263526 -42.95688352994621
790 -0.03691826295107603 -42.9105338059366 -0.03537797164171934 -42.99226150158793
791 -0.03693463373929262 -42.947468439675895 -0.03728414382785559 -43.02954564541579
792 -0.03685145247727632 -42.984319892153174 -0.04031113050878048 -43.06985677592457
793 -0.03690436035394669 -43.02122425250712 -0.03247972596436739 -43.102336501888935
794 -0.03692416455596685 -43.05814841706309 -0.03576989136636257 -43.1381063932553
795 -0.03693406172096729 -43.09508247878406 -0.03961223345249891 -43.1777186267078
796 -0.036938952095806596 -43.13202143087987 -0.04434144627302885 -43.22206007298083
797 -0.036713922023773195 -43.16873535290364 -0.03812348749488592 -43.26018356047572
798 -0.03665765468031168 -43.20539300758395 -0.035102474875748156 -43.29528603535147
799 -0.03662227354943752 -43.24201528113339 -0.036936435662209985 -43.33222247101368
800 -0.036751455068588255 -43.27876673620198 -0.037899115681648256 -43.370121586695326
801 -0.03669654186815023 -43.31546327807013 -0.033816869184374806 -43.403938455879704
802 -0.03680452443659306 -43.352267802506724 -0.041632782109081744 -43.44557123798879
803 -0.036762825585901736 -43.38903062809263 -0.045910787954926494 -43.49148202594371
804 -0.03657356332987547 -43.4256041914225 -0.03564429115504027 -43.52712631709875
805 -0.03644358552992344 -43.462047776952424 -0.03748402576893568 -43.56461034286768
806 -0.03646251205354929 -43.49851028900597 -0.03636215254664421 -43.600972495414325
807 -0.036416704393923284 -43.53492699339989 -0.038649187237024304 -43.63962168265135
808 -0.03642489332705736 -43.57135188672695 -0.036221422627568244 -43.67584310527892
809 -0.036401924677193165 -43.607753811404145 -0.03894523289054632 -43.71478833816947
810 -0.036386930756270884 -43.64414074216042 -0.03661600984632969 -43.7514043480158
811 -0.036581849493086335 -43.680722591653506 -0.03568099867552519 -43.78708534669132
812 -0.036517335660755636 -43.71723992731426 -0.03661462012678385 -43.823699966818104
813 -0.03640497326850891 -43.75364490058277 -0.033089105226099494 -43.8567890720442
814 -0.03653423041105271 -43.79017913099382 -0.03461992312222719 -43.89140899516643
815 -0.036608264036476615 -43.826787395030294 -0.03590059280395508 -43.927309587970385
816 -0.03673781733959913 -43.86352521236989 -0.03685108423233032 -43.964160672202716
817 -0.036689302138984206 -43.900214514508875 -0.0349356884136796 -43.9990963606164
818 -0.03706125468015671 -43.93727576918903 -0.03493271004408598 -44.03402907066049
819 -0.036867878213524816 -43.974143647402556 -0.03056026827543974 -44.064589338935924
820 -0.03709474783390761 -44.01123839523646 -0.03921918366104364 -44.10380852259697
821 -0.03690426703542471 -44.048142662271886 -0.036055709794163705 -44.13986423239113
822 -0.03699985891580582 -44.08514252118769 -0.03532811813056469 -44.1751923505217
823 -0.036991783790290354 -44.12213430497798 -0.03743447046726942 -44.212626820988966
824 -0.03699570689350366 -44.15913001187149 -0.03851812984794378 -44.25114495083691
825 -0.037347803451120855 -44.19647781532261 -0.03470632713288069 -44.28585127796979
826 -0.03696843963116407 -44.233446254953776 -0.03942055758088827 -44.32527183555068
827 -0.03686589989811182 -44.27031215485189 -0.03530030343681574 -44.36057213898749
828 -0.0370313111692667 -44.30734346602115 -0.03814510982483625 -44.39871724881233
829 -0.03695455249398947 -44.34429801851514 -0.03684987742453814 -44.43556712623687
830 -0.03698133695870638 -44.38127935547384 -0.037221950851380824 -44.47278907708825
831 -0.036965379305183885 -44.41824473477903 -0.03390790857374668 -44.506696985661996
832 -0.03699430301785469 -44.455239037796886 -0.03938573133200407 -44.546082716994
833 -0.03698488306254148 -44.49222392085943 -0.03247914705425501 -44.578561864048254
834 -0.037076155096292494 -44.529300075955724 -0.039174644835293294 -44.617736508883546
835 -0.036982284486293794 -44.56628236044202 -0.0379459360614419 -44.655682444944986
836 -0.037051405757665634 -44.60333376619968 -0.040521623380482194 -44.69620406832547
837 -0.03684899117797613 -44.64018275737766 -0.03816255293786526 -44.734366621263334
838 -0.03679641950875521 -44.67697917688641 -0.03355342708528042 -44.767920048348614
839 -0.03703161124140024 -44.714010788127815 -0.03594417404383421 -44.80386422239245
840 -0.03709696363657713 -44.751107751764394 -0.038043022714555265 -44.841907245107
841 -0.03705668728798628 -44.78816443905238 -0.0397122073918581 -44.88161945249886
842 -0.036886304058134554 -44.825050743110516 -0.03524586260318756 -44.91686531510205
843 -0.0372900627553463 -44.86234080586586 -0.03263849075883627 -44.949503805860886
844 -0.03727686386555433 -44.89961766973142 -0.03903241157531738 -44.988536217436206
845 -0.03701882567256689 -44.93663649540399 -0.03609411548823118 -45.02463033292444
846 -0.03718632403761148 -44.9738228194416 -0.03625605683773756 -45.060886389762175
847 -0.03713464103639126 -45.01095746047799 -0.03645861744880676 -45.09734500721098
848 -0.0372591033577919 -45.04821656383578 -0.03954030182212591 -45.13688530903311
849 -0.03715237732976675 -45.08536894116555 -0.03753286674618721 -45.1744181757793
850 -0.037029584683477876 -45.12239852584903 -0.03437003642320633 -45.208788212202506
851 -0.03709359914064407 -45.159492124989676 -0.039117411524057386 -45.24790562372657
852 -0.03701847959309816 -45.19651060458278 -0.03565666507929564 -45.28356228880586
853 -0.037052943371236324 -45.23356354795401 -0.03415756076574326 -45.3177198495716
854 -0.037206020206213 -45.270769568160226 -0.037140711955726144 -45.35486056152733
855 -0.03725472651422024 -45.308024294674446 -0.03911527451127768 -45.39397583603861
856 -0.03708706833422184 -45.34511136300867 -0.04308279156684876 -45.43705862760545
857 -0.03694248832762241 -45.382053851336295 -0.033498828299343586 -45.470557455904796
858 -0.03706534020602703 -45.41911919154232 -0.033413590677082536 -45.50397104658188
859 -0.0372017040848732 -45.456320895627194 -0.03614185657352209 -45.5401129031554
860 -0.03707551565021276 -45.49339641127741 -0.03846472315490246 -45.578577626310306
861 -0.037197626940906045 -45.53059403821832 -0.03890842776745558 -45.61748605407776
862 -0.03711524363607168 -45.56770928185439 -0.0377314742654562 -45.655217528343215
863 -0.03707309607416391 -45.60478237792856 -0.041516493260860446 -45.69673402160407
864 -0.036838780343532565 -45.64162115827209 -0.03294019158929586 -45.72967421319337
865 -0.03700310532003641 -45.67862426359213 -0.03328072465956211 -45.76295493785293
866 -0.03704862557351589 -45.715672889165646 -0.03741511106491089 -45.80037004891784
867 -0.03711345866322517 -45.752786347828874 -0.03802943732589483 -45.83839948624374
868 -0.037134100683033466 -45.78992044851191 -0.03873928599059582 -45.87713877223433
869 -0.037312073074281214 -45.82723252158619 -0.04097088631242514 -45.918109658546754
870 -0.03687098380178213 -45.86410350538797 -0.040994194149971006 -45.95910385269673
871 -0.03693038057535887 -45.90103388596333 -0.04152554627507925 -46.00062939897181
872 -0.03668502029031515 -45.93771890625364 -0.03890838008373976 -46.03953777905555
873 -0.03667357806116343 -45.974392484314805 -0.03307159207761288 -46.07260937113316
874 -0.036857199296355246 -46.01124968361116 -0.035033948719501495 -46.10764331985266
875 -0.0369537141174078 -46.04820339772857 -0.030986256338655947 -46.13862957619132
876 -0.03709943238645792 -46.085302830115026 -0.03662216439843178 -46.17525174058975
877 -0.03704424705356359 -46.12234707716859 -0.038916468247771265 -46.21416820883752
878 -0.03713162466883659 -46.15947870183743 -0.040598189458251 -46.25476639829577
879 -0.03706065956503153 -46.19653936140246 -0.035378321819007394 -46.29014472011478
880 -0.03690023310482502 -46.23343959450728 -0.040665400214493275 -46.330810120329275
881 -0.03697422221302986 -46.270413816720314 -0.03402215838432312 -46.3648322787136
882 -0.03709483928978443 -46.3075086560101 -0.03896029945462942 -46.40379257816823
883 -0.037094705551862714 -46.344603361561965 -0.03446529284119606 -46.43825787100943
884 -0.0372028648853302 -46.381806226447296 -0.041695346124470234 -46.4799532171339
885 -0.03694226536899805 -46.418748491816295 -0.037011899054050446 -46.51696511618795
886 -0.036928064189851284 -46.455676556006146 -0.035271099768579006 -46.552236215956526
887 -0.037005677446722986 -46.49268223345287 -0.03950164914131164 -46.59173786509784
888 -0.03700705599039793 -46.52968928944327 -0.0371657969430089 -46.62890366204085
889 -0.03694408647716045 -46.56663337592043 -0.035792718455195424 -46.664696380496046
890 -0.036992229707539084 -46.60362560562797 -0.03912295252084732 -46.703819333016895
891 -0.037022605538368225 -46.64064821116634 -0.03882162608206272 -46.742640959098956
892 -0.036910746991634366 -46.677558958157974 -0.03644070401787758 -46.779081663116834
893 -0.03685438968241215 -46.714413347840384 -0.03678812514990568 -46.81586978826674
894 -0.03723011184483767 -46.75164345968522 -0.03927821554243564 -46.85514800380918
895 -0.036691739410161975 -46.78833519909538 -0.033121689595282076 -46.88826969340446
896 -0.03677827510982752 -46.8251134742052 -0.03445305190980434 -46.92272274531427
897 -0.03700557164847851 -46.86211904585368 -0.04233539029955864 -46.96505813561382
898 -0.03680251333862543 -46.89892155919231 -0.03977394122630358 -47.004832076840124
899 -0.03671813514083624 -46.93563969433315 -0.04081188030540943 -47.045643957145536
900 -0.03656583726406097 -46.97220553159721 -0.03277978952974081 -47.07842374667528
901 -0.036770027875900266 -47.008975559473114 -0.038181651011109353 -47.116605397686385
902 -0.03673800937831402 -47.045713568851426 -0.03101612804457545 -47.14762152573096
903 -0.03693165387958288 -47.08264522273101 -0.037100918404757974 -47.18472244413572
904 -0.03691248986870051 -47.11955771259971 -0.03206165786832571 -47.21678410200405
905 -0.03704130351543426 -47.156599016115145 -0.03767498582601547 -47.254459087830064
906 -0.03699009828269482 -47.19358911439784 -0.03614333514124155 -47.290602422971304
907 -0.03701367788016796 -47.230602792278006 -0.03780918829143047 -47.32841161126274
908 -0.03699944783002138 -47.267602240108026 -0.03509965147823095 -47.36351126274097
909 -0.03705486264079809 -47.30465710274883 -0.033836684003472325 -47.397347946744446
910 -0.03711603283882141 -47.34177313558765 -0.03856293987482786 -47.435910886619276
911 -0.037197731994092466 -47.37897086758174 -0.032342848181724546 -47.468253734801
912 -0.037184268981218335 -47.41615513656296 -0.03882203083485365 -47.507075765635854
913 -0.03710076790302992 -47.45325590446599 -0.037717998027801514 -47.544793763663655
914 -0.0372083842754364 -47.49046428874143 -0.03675240240991116 -47.581546166073565
915 -0.03712767343968153 -47.52759196218111 -0.036575508303940296 -47.618121674377505
916 -0.03734551314264536 -47.56493747532376 -0.03165843095630407 -47.64978010533381
917 -0.03734432477504015 -47.6022818000988 -0.029661899618804454 -47.67944200495261
918 -0.03760733138769865 -47.6398891314865 -0.038512375205755234 -47.71795438015837
919 -0.037526382505893706 -47.67741551399239 -0.04125074222683907 -47.759205122385204
920 -0.037383839674294 -47.714799353666685 -0.039960529655218124 -47.79916565204042
921 -0.037286276929080486 -47.752085630595765 -0.035449877940118314 -47.83461552998054
922 -0.03730869051069021 -47.78939432110646 -0.0395109374076128 -47.87412646738815
923 -0.03725144974887371 -47.82664577085533 -0.03218574337661266 -47.90631221076477
924 -0.037330773286521436 -47.86397654414185 -0.034897755831480026 -47.94120996659625
925 -0.03745856750756502 -47.90143511164941 -0.03813108298927546 -47.97934104958552
926 -0.03736404534429312 -47.9387991569937 -0.036153238452970984 -48.01549428803849
927 -0.037380268424749376 -47.97617942541845 -0.03534730467945337 -48.050841592717944
928 -0.03746880330145359 -48.0136482287199 -0.03442467395216227 -48.085266266670104
929 -0.03757944200187922 -48.05122767072178 -0.04365661684423685 -48.12892288351434
930 -0.037208454310894014 -48.08843612503267 -0.039091802947223184 -48.16801468646157
931 -0.03713325392454862 -48.12556937895722 -0.04072650838643312 -48.208741194848
932 -0.03705648183822632 -48.16262586079545 -0.03572185058146715 -48.24446304542947
933 -0.037086283601820466 -48.199712144397274 -0.03862644676119089 -48.28308949219066
934 -0.0371809059754014 -48.23689305037268 -0.038723725266754626 -48.32181321745742
935 -0.03727436624467373 -48.27416741661735 -0.028572394885122775 -48.35038561234254
936 -0.03748179953545332 -48.31164921615281 -0.039868933893740174 -48.390254546236285
937 -0.03735077138990164 -48.34899998754271 -0.032006357423961164 -48.422260903660245
938 -0.03751101233065128 -48.386510999873366 -0.03305706158280373 -48.45531796524305
939 -0.03763468079268932 -48.42414568066606 -0.03946527000516653 -48.494783235248214
940 -0.03746794927865267 -48.46161362994471 -0.0355931369587779 -48.530376372206995
941 -0.03770172856748104 -48.49931535851219 -0.03857737220823765 -48.56895374441523
942 -0.03742697797715664 -48.53674233648935 -0.03660005610436201 -48.605553800519594
943 -0.037547904066741467 -48.57429024055609 -0.03429083116352558 -48.63984463168312
944 -0.03762941621243954 -48.61191965676853 -0.03696193639189005 -48.67680656807501
945 -0.037651957385241984 -48.64957161415377 -0.04108141455799341 -48.717887982633
946 -0.037571733072400096 -48.68714334722617 -0.035117309726774695 -48.753005292359774
947 -0.03764035869389772 -48.72478370592007 -0.04192779138684273 -48.79493308374661
948 -0.037534132786095145 -48.76231783870616 -0.03627884443849325 -48.831211928185105
949 -0.03743904065340757 -48.79975687935957 -0.03853332512080669 -48.869745253305915
950 -0.03759574443101883 -48.837352623790586 -0.035107784904539585 -48.904853038210454
951 -0.037424794770777224 -48.874777418561365 -0.04258619174361229 -48.947439229954064
952 -0.03730213902890682 -48.912079557590275 -0.037378127314150335 -48.98481735726821
953 -0.037280259653925896 -48.9493598172442 -0.036178418807685374 -49.0209957760759
954 -0.037342778965830804 -48.98670259621003 -0.0368719968944788 -49.057867772970376
955 -0.037224050238728525 -49.02392664644876 -0.03576596695929766 -49.09363373992967
956 -0.03746007364243269 -49.06138672009119 -0.04348708018660545 -49.13712082011628
957 -0.03720859847962856 -49.09859531857082 -0.038714124262332915 -49.175834944378614
958 -0.03706738315522671 -49.13566270172605 -0.03757665660232305 -49.21341160098094
959 -0.037135934270918367 -49.17279863599697 -0.03569445665925741 -49.2491060576402
960 -0.03716522119939327 -49.209963857196364 -0.03570700362324715 -49.28481306126344
961 -0.03719296939671039 -49.24715682659308 -0.03546927515417338 -49.32028233641761
962 -0.03720348197966814 -49.284360308572744 -0.03917660545557737 -49.35945894187319
963 -0.03723861649632454 -49.32159892506907 -0.039910156093537805 -49.39936909796673
964 -0.03713112492114305 -49.358730049990214 -0.03653747197240591 -49.43590656993914
965 -0.03712077271193266 -49.395850822702144 -0.035594694502651694 -49.47150126444179
966 -0.03721075393259525 -49.43306157663474 -0.038130387850105765 -49.509631652291894
967 -0.03709072973579168 -49.47015230637054 -0.03965096976608038 -49.54928262205797
968 -0.03716970942914486 -49.50732201579968 -0.042139539308845994 -49.59142216136682
969 -0.036971076391637325 -49.54429309219132 -0.03465967699885368 -49.62608183836568
970 -0.03687380310148001 -49.581166895292796 -0.03598473202437162 -49.66206657039005
971 -0.03699340019375086 -49.61816029548655 -0.036567301116883756 -49.698633871506935
972 -0.036996060609817506 -49.65515635609636 -0.03596266396343708 -49.734596535470374
973 -0.037042328342795375 -49.692198684439155 -0.04147520642727613 -49.77607174189765
974 -0.03707540910691023 -49.72927409354607 -0.04334421046078205 -49.81941595235843
975 -0.036754834838211535 -49.76602892838428 -0.03889819756150246 -49.858314149919934
976 -0.03671175744384527 -49.80274068582813 -0.03837408609688282 -49.896688236016814
977 -0.03660843651741743 -49.839349122345546 -0.0386609124019742 -49.93534914841879
978 -0.036632629670202733 -49.87598175201575 -0.035058115422725675 -49.970407263841516
979 -0.0366486644372344 -49.912630416452984 -0.03733502794057131 -50.00774229178209
980 -0.036622640863060954 -49.94925305731604 -0.03835180178284645 -50.04609409356493
981 -0.03664017170667648 -49.98589322902272 -0.03204538859426975 -50.0781394821592
982 -0.03662475384771824 -50.02251798287044 -0.041241612657904624 -50.11938109481711
983 -0.03661455865949392 -50.059132541529934 -0.037774075753986835 -50.157155170571095
984 -0.0365655105561018 -50.095698052086036 -0.036652499623596665 -50.193807670194694
985 -0.036615262553095815 -50.132313314639134 -0.040197348594665526 -50.23400501878936
986 -0.03650169167667627 -50.16881500631581 -0.03271577768027782 -50.26672079646964
987 -0.036668576300144196 -50.205483582615955 -0.03798682782799005 -50.304707624297635
988 -0.03663410916924477 -50.2421176917852 -0.035778192803263664 -50.3404858171009
989 -0.036583971977233884 -50.27870166376243 -0.03721309248358011 -50.37769890958448
990 -0.036548401787877084 -50.31525006555031 -0.03673734571784735 -50.41443625530233
991 -0.03666436690837145 -50.35191443245868 -0.03783347625285387 -50.452269731555184
992 -0.03659645654261112 -50.38851088900129 -0.036267764680087564 -50.488537496235274
993 -0.03661885522305965 -50.42512974422435 -0.044310486502945425 -50.53284798273822
994 -0.036574328504502776 -50.46170407272885 -0.035252293571829796 -50.56810027631005
995 -0.036468748934566975 -50.49817282166342 -0.04120564218610525 -50.609305918496155
996 -0.03634391259402037 -50.53451673425744 -0.03420266527682543 -50.64350858377298
997 -0.036451573483645916 -50.57096830774108 -0.03310479708015919 -50.676613380853134
998 -0.03651219177991152 -50.607480499520996 -0.036424214765429494 -50.713037595618566
999 -0.03664510808885098 -50.644125607609844 -0.04011510200798511 -50.753152697626554
1000 -0.03640898428857327 -50.680534591898414 -0.03610049411654472 -50.7892531917431
1001 -0.03668232262134552 -50.71721691451976 -0.04043320193886757 -50.82968639368197
1002 -0.03632330987602472 -50.753540224395785 -0.03777259308844805 -50.867458986770416
1003 -0.036416650377213956 -50.789956874773 -0.037100976705551146 -50.90455996347597
1004 -0.03635735474526882 -50.82631422951827 -0.03748740442097187 -50.94204736789694
1005 -0.03637873455882072 -50.86269296407709 -0.038301536813378334 -50.98034890471032
1006 -0.03632295727729797 -50.89901592135439 -0.039068144373595716 -51.01941704908391
1007 -0.036401239596307276 -50.9354171609507 -0.039774537086486816 -51.0591915861704
1008 -0.036705083958804605 -50.97212224490951 -0.04589981026947498 -51.105091396439875
1009 -0.03590129353106022 -51.00802353844057 -0.03106953911483288 -51.136160935554706
1010 -0.03607518449425697 -51.04409872293483 -0.038283588364720345 -51.174444523919426
1011 -0.03609042968600988 -51.08018915262084 -0.03846859410405159 -51.21291311802348
1012 -0.03591199088841677 -51.116101143509255 -0.03977063596248627 -51.25268375398596
1013 -0.03595297913998365 -51.15205412264924 -0.0324761513620615 -51.285159905348024
1014 -0.03603120390325785 -51.188085326552496 -0.03464729748666286 -51.31980720283469
1015 -0.03621343057602644 -51.22429875712852 -0.03839537184685469 -51.35820257468154
1016 -0.03616599850356579 -51.260464755632086 -0.036414531618356706 -51.3946171062999
1017 -0.036134967021644114 -51.29659972265373 -0.034959467500448226 -51.42957657380035
1018 -0.03623020742088556 -51.33282993007462 -0.03535618595778942 -51.464932759758135
1019 -0.03622160479426384 -51.36905153486888 -0.03438756447285414 -51.499320324230986
1020 -0.03632237073034048 -51.40537390559922 -0.03834048360586166 -51.53766080783685
1021 -0.036189744248986244 -51.441563649848206 -0.034113133884966375 -51.571773941721816
1022 -0.0364019114524126 -51.47796556130062 -0.03510945849120617 -51.60688340021302
1023 -0.036518697068095206 -51.51448425836872 -0.032904329150915144 -51.63978772936394
1024 -0.03671947792172432 -51.55120373629044 -0.035210199654102325 -51.67499792901804
1025 -0.03663954325020313 -51.58784327954064 -0.037177089415490625 -51.712175018433534
1026 -0.03658304736018181 -51.624426326900824 -0.038143042288720605 -51.75031806072226
1027 -0.036561610735952856 -51.660987937636776 -0.031458734348416326 -51.78177679507068
1028 -0.036876794695854184 -51.69786473233263 -0.0394429799169302 -51.821219774987604
1029 -0.03659734074026346 -51.7344620730729 -0.03762391321361065 -51.85884368820121
1030 -0.03660429213196039 -51.77106636520486 -0.04172340333461762 -51.90056709153583
1031 -0.03659612312912941 -51.80766248833399 -0.03508569542318583 -51.93565278695901
1032 -0.03656239565461874 -51.84422488398861 -0.0349015586078167 -51.970554345566825
1033 -0.03672745376825333 -51.88095233775686 -0.03520768154412508 -52.00576202711095
1034 -0.03682128991931677 -51.917773627676176 -0.033192755095660685 -52.03895478220661
1035 -0.03687894009053707 -51.954652567766715 -0.03925901055335999 -52.07821379275997
1036 -0.0368210194632411 -51.991473587229954 -0.03686603810638189 -52.11507983086635
1037 -0.03678348995745182 -52.028257077187405 -0.037518992088735104 -52.152598822955085
1038 -0.03671534676104784 -52.064972423948454 -0.03725851252675057 -52.18985733548183
1039 -0.03674559947103262 -52.10171802341949 -0.036544380523264405 -52.2264017160051
1040 -0.03694380987435579 -52.138661833293845 -0.03493387810885906 -52.26133559411396
1041 -0.03692423570901156 -52.175586069002854 -0.03697584457695484 -52.29831143869092
1042 -0.03687222227454186 -52.21245829127739 -0.040935642272233966 -52.33924708096315
1043 -0.03662546090781689 -52.24908375218521 -0.035304785892367366 -52.37455186685551
1044 -0.036833392828702925 -52.28591714501391 -0.03893493842333555 -52.41348680527885
1045 -0.036680866964161396 -52.32259801197807 -0.03606377765536308 -52.449550582934215
1046 -0.03674496095627546 -52.35934297293435 -0.03812984451651573 -52.487680427450734
1047 -0.03668020702898502 -52.396023179963336 -0.0365123350173235 -52.524192762468054
1048 -0.03671203590929508 -52.43273521587263 -0.03331783432513476 -52.557510596793186
1049 -0.03674440905451774 -52.46947962492715 -0.0359319057315588 -52.593442502524745
1050 -0.03681545611470938 -52.50629508104186 -0.03588148392736912 -52.629323986452114
1051 -0.03681171890348196 -52.54310679994534 -0.03695157933980227 -52.66627556579191
1052 -0.036821088008582595 -52.57992788795392 -0.033308233879506585 -52.69958379967142
1053 -0.036981506086885926 -52.61690939404081 -0.035637902840971944 -52.7352217025124
1054 -0.03692791499197483 -52.65383730903279 -0.036185134761035444 -52.77140683727343
1055 -0.036943635903298855 -52.69078094493609 -0.03707040678709746 -52.808477244060526
1056 -0.03691740538924933 -52.72769835032533 -0.03880904521793127 -52.84728628927846
1057 -0.036956597305834296 -52.764654947631165 -0.039357800409197806 -52.88664408968766
1058 -0.03678964450955391 -52.80144459214072 -0.037940184399485585 -52.924584274087145
1059 -0.03678535185754299 -52.838229943998265 -0.03644198700785637 -52.961026261095
1060 -0.0368922159075737 -52.875122159905835 -0.035693650133907795 -52.99671991122891
1061 -0.03683515265583992 -52.911957312561675 -0.04340864848345518 -53.040128559712365
1062 -0.036615091189742086 -52.94857240375142 -0.03669745866209269 -53.076826018374454
1063 -0.03665837422013283 -52.98523077797155 -0.03790273722261191 -53.11472875559706
1064 -0.03664550520479679 -53.02187628317635 -0.038750674575567245 -53.15347943017263
1065 -0.03672634903341532 -53.05860263220976 -0.040557348355650905 -53.19403677852828
1066 -0.03655257597565651 -53.09515520818542 -0.03378313723951578 -53.227819915767796
1067 -0.036540420912206176 -53.13169562909762 -0.03725303448736668 -53.26507295025516
1068 -0.036525195464491844 -53.16822082456211 -0.036099128611385825 -53.30117207886654
1069 -0.03674180600792169 -53.20496263057004 -0.0344058521091938 -53.33557793097574
1070 -0.03669174406677485 -53.24165437463681 -0.03492923602461815 -53.370507167000355
1071 -0.03670613635331392 -53.278360510990126 -0.03829181473702192 -53.40879898173738
1072 -0.03665037099272013 -53.31501088198284 -0.03664261493831873 -53.44544159667569
1073 -0.036646899208426474 -53.35165778119127 -0.039075960963964464 -53.484517557639656
1074 -0.036645421758294106 -53.388303202949565 -0.035975240543484686 -53.52049279818314
1075 -0.03657513167709112 -53.424878334626655 -0.04121293574571609 -53.56170573392886
1076 -0.03678373470902443 -53.46166206933568 -0.03108313735574484 -53.592788871284604
1077 -0.03684515468776226 -53.49850722402344 -0.044196062907576564 -53.63698493419218
1078 -0.036618159525096415 -53.53512538354854 -0.03698502834886312 -53.673969962541044
1079 -0.0367129385471344 -53.57183832209567 -0.03083583265542984 -53.70480579519647
1080 -0.03663440458476543 -53.60847272668044 -0.038247859105467796 -53.74305365430194
1081 -0.03667818736284971 -53.64515091404329 -0.034830644726753235 -53.77788429902869
1082 -0.03670377507805824 -53.68185468912135 -0.03850881084799766 -53.81639310987669
1083 -0.036785904318094254 -53.718640593439446 -0.03305226117372513 -53.849445371050415
1084 -0.03681544307619333 -53.75545603651564 -0.037883620522916314 -53.887328991573334
1085 -0.03669819757342339 -53.79215423408906 -0.03830999545753002 -53.925638987030865
1086 -0.03681480698287487 -53.828969041071936 -0.0336783267557621 -53.95931731378663
1087 -0.03680805657058954 -53.86577709764253 -0.042754541896283624 -54.002071855682914
1088 -0.036619093269109726 -53.90239619091164 -0.03721406292170286 -54.03928591860462
1089 -0.036633430421352385 -53.93902962133299 -0.03858705591410398 -54.077872974518726
1090 -0.036609995551407336 -53.9756396168844 -0.039070913754403594 -54.11694388827313
1091 -0.0366519758477807 -54.01229159273218 -0.03866775222122669 -54.15561164049436
1092 -0.03660081885755062 -54.04889241158973 -0.0318521399050951 -54.187463780399455
1093 -0.0365659236907959 -54.08545833528053 -0.03778117410838604 -54.22524495450784
1094 -0.03663039859384298 -54.12208873387437 -0.03754822015762329 -54.26279317466547
1095 -0.03667430877685547 -54.15876304265122 -0.03935552630573511 -54.3021487009712
1096 -0.03651218973100186 -54.19527523238222 -0.036324572190642355 -54.338473273161846
1097 -0.03660014476627112 -54.23187537714849 -0.03218151032924652 -54.37065478349109
1098 -0.03668384440243244 -54.26855922155092 -0.03688548151403666 -54.407540265005125
1099 -0.036712239310145375 -54.30527146086107 -0.03564185090363026 -54.443182115908755
1100 -0.03676251284778118 -54.34203397370885 -0.034047117456793785 -54.47722923336555
1101 -0.03682131450623274 -54.378855288215085 -0.03412386402487755 -54.511353097390426
1102 -0.03700031843036413 -54.41585560664545 -0.036378242820501325 -54.54773134021093
1103 -0.03699205424636602 -54.45284766089182 -0.03616072870790958 -54.58389206891884
1104 -0.03714333027601242 -54.48999099116783 -0.045573053136467936 -54.62946512205531
1105 -0.03678931687027216 -54.5267803080381 -0.035908267833292484 -54.6653733898886
1106 -0.03684896398335695 -54.56362927202146 -0.03689184859395027 -54.70226523848255
1107 -0.036801380664110185 -54.60043065268557 -0.036634205654263494 -54.73889944413682
1108 -0.036891821585595605 -54.637322474271166 -0.036327199451625346 -54.77522664358845
1109 -0.036869391798973083 -54.67419186607014 -0.03411876317113638 -54.80934540675958
1110 -0.03699483871459961 -54.71118670478474 -0.03644813727587461 -54.84579354403546
1111 -0.0369312996044755 -54.74811800438921 -0.03708549365401268 -54.88287903768947
1112 -0.03696105182170868 -54.78507905621092 -0.0408445755019784 -54.92372361319145
1113 -0.03679516185075045 -54.821874218061666 -0.03448292948305607 -54.9582065426745
1114 -0.036971996910870074 -54.85884621497254 -0.03147645480930805 -54.98968299748381
1115 -0.03717471994459629 -54.89602093491713 -0.034830320812761786 -55.02451331829657
1116 -0.03707644790410995 -54.933097382821245 -0.03410403355956078 -55.05861735185613
1117 -0.03725612517446279 -54.97035350799571 -0.0362150251865387 -55.094832377042664
1118 -0.03727956879884005 -55.00763307679455 -0.03854217063635588 -55.13337454767902
1119 -0.03731829710304737 -55.0449513738976 -0.03666792754083872 -55.17004247521986
1120 -0.037564187124371526 -55.08251556102197 -0.04077066667377949 -55.21081314189364
1121 -0.037209861911833286 -55.119725422933804 -0.04352475982159376 -55.25433790171523
1122 -0.03702937308698893 -55.15675479602079 -0.03662994466722012 -55.29096784638245
1123 -0.03700458705425262 -55.19375938307505 -0.03564345259219408 -55.32661129897465
1124 -0.03714407682418823 -55.23090345989924 -0.03621889594942331 -55.36283019492407
1125 -0.03716530054807663 -55.26806876044731 -0.03810877073556185 -55.400938965659634
1126 -0.03705667331814766 -55.30512543376546 -0.0335540683940053 -55.43449303405364
1127 -0.037335109896957874 -55.34246054366242 -0.0392543749883771 -55.47374740904201
1128 -0.037079705484211446 -55.37954024914663 -0.03731416128575802 -55.51106157032777
1129 -0.03708097115159035 -55.41662122029822 -0.032713058218359944 -55.54377462854613
1130 -0.03716489914804697 -55.453786119446264 -0.038256687484681605 -55.582031316030815
1131 -0.03715595882385969 -55.49094207827012 -0.038492620922625065 -55.62052393695344
1132 -0.03715163692831993 -55.528093715198445 -0.039381926879286766 -55.659905863832726
1133 -0.037178106233477594 -55.56527182143192 -0.0323073772713542 -55.69221324110408
1134 -0.03720374330878258 -55.6024755647407 -0.037149077653884886 -55.729362318757964
1135 -0.037238143384456635 -55.63971370812516 -0.04536437876522541 -55.77472669752319
1136 -0.036903306096792224 -55.67661701422195 -0.037368722073733804 -55.81209541959693
1137 -0.03693016283214092 -55.71354717705409 -0.03229152448475361 -55.844386944081684
1138 -0.0375143326818943 -55.75106150973598 -0.03316606841981411 -55.8775530125015
1139 -0.03721096757799387 -55.788272477313974 -0.03965284414589405 -55.91720585664739
1140 -0.03700070306658745 -55.82527318038056 -0.03734169658273458 -55.95454755323013
1141 -0.03698770590126514 -55.86226088628183 -0.03826791010797024 -55.9928154633381
1142 -0.03701598681509495 -55.89927687309692 -0.036011534743011 -56.02882699808111
1143 -0.036920285783708096 -55.93619715888063 -0.037102716788649556 -56.06592971486976
1144 -0.03694535344839096 -55.97314251232902 -0.03806229848414659 -56.10399201335391
1145 -0.036933539621531966 -56.01007605195055 -0.03740976620465517 -56.141401779558564
1146 -0.03684790041297674 -56.04692395236353 -0.03708850387483835 -56.178490283433405
1147 -0.03685720674693584 -56.083781159110465 -0.036623708344995974 -56.2151139917784
1148 -0.036873878166079524 -56.12065503727654 -0.035901686549186705 -56.25101567832759
1149 -0.0370170583948493 -56.157672095671394 -0.03711660616099834 -56.28813228448859
1150 -0.0369955949485302 -56.19466769061992 -0.03581512738019228 -56.32394741186878
1151 -0.03704015202820301 -56.23170784264813 -0.04078431092202663 -56.36473172279081
1152 -0.03682105988264084 -56.26852890253077 -0.03609906006604433 -56.40083078285685
1153 -0.03683849405497312 -56.305367396585744 -0.02971230708062649 -56.43054308993748
1154 -0.03711213506758213 -56.342479531653325 -0.03621135167777538 -56.46675444161526
1155 -0.037131310999393465 -56.37961084265272 -0.03735278509557247 -56.50410722671083
1156 -0.037085247412323954 -56.41669609006504 -0.03728305380791426 -56.54139028051874
1157 -0.037044313922524455 -56.45374040398756 -0.039413283579051495 -56.58080356409779
1158 -0.03706954829394817 -56.49080995228151 -0.039732718095183375 -56.62053628219297
1159 -0.036919478327035904 -56.527729430608545 -0.03710725642740727 -56.65764353862038
1160 -0.03691743742674589 -56.56464686803529 -0.04100240245461464 -56.69864594107499
1161 -0.03678277619183064 -56.60142964422712 -0.041027200780808924 -56.7396731418558
1162 -0.03680059928447008 -56.638230243511586 -0.040214314498007296 -56.77988745635381
1163 -0.0366517310962081 -56.67488197460779 -0.03449057992547751 -56.81437803627929
1164 -0.036632641777396203 -56.71151461638519 -0.0352801913395524 -56.84965822761884
1165 -0.03678915090858936 -56.74830376729378 -0.03213757295161486 -56.88179580057045
1166 -0.03680582866072655 -56.7851095959545 -0.03983032908290625 -56.921626129653355
1167 -0.036754029989242556 -56.82186362594374 -0.037079003639519215 -56.958705133292874
1168 -0.036655370332300666 -56.85851899627604 -0.03664482869207859 -56.99534996198495
1169 -0.036984659545123574 -56.895503655821166 -0.028274347353726626 -57.02362430933868
1170 -0.03703630194067955 -56.93253995776185 -0.03520746063441038 -57.05883176997309
1171 -0.03701358698308468 -56.96955354474493 -0.04493066500872374 -57.10376243498181
1172 -0.03691552300006151 -57.006469067744995 -0.03513745944947004 -57.13889989443128
1173 -0.03694874625653029 -57.04341781400152 -0.03725339937955141 -57.176153293810835
1174 -0.03694237265735865 -57.08036018665888 -0.03769358992576599 -57.2138468837366
1175 -0.036952527984976766 -57.11731271464386 -0.03679488487541675 -57.25064176861202
1176 -0.03698134385049343 -57.15429405849435 -0.036729286424815655 -57.287371055036836
1177 -0.036987302266061305 -57.191281360760414 -0.03542625401169062 -57.322797309048525
1178 -0.03709999416023493 -57.22838135492065 -0.04094049222767353 -57.3637378012762
1179 -0.03690059650689363 -57.265281951427546 -0.04361121505498886 -57.40734901633119
1180 -0.03691180869936943 -57.30219376012692 -0.035589941404759885 -57.44293895773595
1181 -0.036729071848094465 -57.33892283197501 -0.037671401351690295 -57.480610359087635
1182 -0.03669441342353821 -57.37561724539855 -0.034397407062351705 -57.515007766149985
1183 -0.036901515908539295 -57.41251876130709 -0.03641096856445074 -57.55141873471444
1184 -0.03694809023290872 -57.44946685154 -0.04058249518275261 -57.59200122989719
1185 -0.03662415705621243 -57.48609100859621 -0.037310530245304105 -57.6293117601425
1186 -0.03672174755483866 -57.52281275615105 -0.037297253124415876 -57.666609013266914
1187 -0.036633451096713544 -57.55944620724776 -0.03589163664728403 -57.7025006499142
1188 -0.0366862028837204 -57.59613241013148 -0.03888331390917301 -57.741383963823374
1189 -0.03668758608400822 -57.63281999621549 -0.03748896289616823 -57.778872926719544
1190 -0.03664089441299438 -57.669460890628486 -0.03883771356195211 -57.8177106402815
1191 -0.0366020942106843 -57.70606298483917 -0.03416300117969513 -57.85187364146119
1192 -0.03682180680334568 -57.74288479164252 -0.042422682791948316 -57.89429632425314
1193 -0.036478467658162116 -57.77936325930068 -0.038409840501844886 -57.93270616475498
1194 -0.03643850386142731 -57.815801763162106 -0.03588155023753643 -57.968587714992516
1195 -0.03653156459331512 -57.852333327755424 -0.03506897855550051 -58.00365669354802
1196 -0.03659719713032246 -57.888930524885744 -0.035403840616345404 -58.03906053416436
1197 -0.03655943963676691 -57.92548996452251 -0.038129047490656376 -58.07718958165502
1198 -0.03657147623598576 -57.9620614407585 -0.03728635087609291 -58.114475932531114
1199 -0.036663425154984 -57.99872486591348 -0.032405893132090566 -58.14688182566321
1200 -0.036718527972698214 -58.035443393886176 -0.03690137714147568 -58.18378320280468
1201 -0.03677256554365158 -58.072215959429826 -0.0388842897489667 -58.22266749255365
1202 -0.0367298636585474 -58.108945823088376 -0.03896725475788117 -58.261634747311525
1203 -0.03662613965570927 -58.145571962744086 -0.03768776282668114 -58.299322510138204
1204 -0.036648995615541934 -58.18222095835963 -0.0353836378082633 -58.33470614794647
1205 -0.03666436038911343 -58.21888531874874 -0.03557625915855169 -58.37028240710502
1206 -0.03683436866849661 -58.25571968741723 -0.028533810190856455 -58.39881621729588
1207 -0.037020158022642136 -58.292739845439876 -0.0353661336004734 -58.43418235089636
1208 -0.03702537585049868 -58.32976522129037 -0.03733942043036222 -58.47152177132672
1209 -0.03692169319838286 -58.36668691448875 -0.03693179562687874 -58.5084535669536
1210 -0.03696945793926716 -58.40365637242802 -0.03778677005320787 -58.54624033700681
1211 -0.037003380991518495 -58.44065975341954 -0.0363332524895668 -58.58257358949638
1212 -0.036986357904970645 -58.47764611132451 -0.039956561475992206 -58.622530150972366
1213 -0.03693984691053629 -58.514585958235045 -0.03797410950064659 -58.66050426047301
1214 -0.03690066263079643 -58.551486620865845 -0.03485048897564411 -58.695354749448654
1215 -0.03689712025225163 -58.58838374111809 -0.03567480258643627 -58.73102955203509
1216 -0.0370078194886446 -58.62539156060674 -0.03977092131972313 -58.77080047335481
1217 -0.036792372539639476 -58.66218393314637 -0.038992035947740075 -58.809792509302554
1218 -0.03687818050384521 -58.69906211365022 -0.03606729097664356 -58.8458598002792
1219 -0.03697377182543278 -58.73603588547565 -0.03984855953603983 -58.88570835981524
1220 -0.03679645210504532 -58.772832337580695 -0.03444687072187662 -58.92015523053712
1221 -0.03684207797050476 -58.8096744155512 -0.03831930831074715 -58.95847453884787
1222 -0.03677333798259497 -58.846447753533795 -0.03770887330174446 -58.99618341214961
1223 -0.036819343082606794 -58.8832670966164 -0.034573579020798204 -59.03075699117041
1224 -0.03694584891200066 -58.9202129455284 -0.03396640904247761 -59.06472340021289
1225 -0.03698513638228178 -58.95719808191068 -0.03312797229737043 -59.09785137251026
1226 -0.03711105566471815 -58.9943091375754 -0.03720509335398674 -59.13505646586425
1227 -0.037108767032623294 -59.03141790460802 -0.03577435947954655 -59.1708308253438
1228 -0.03710569627583027 -59.06852360088385 -0.03765793349593878 -59.208488758839735
1229 -0.03710900619626045 -59.10563260708011 -0.03521340731531382 -59.243702166155046
1230 -0.037222331203520295 -59.142854938283634 -0.038460147008299826 -59.28216231316335
1231 -0.03709420170634985 -59.179949139989986 -0.0405005844309926 -59.32266289759434
1232 -0.036994613520801065 -59.21694375351079 -0.03829377479851246 -59.36095667239285
1233 -0.036854731105268004 -59.253798484616055 -0.038103379495441916 -59.39906005188829
1234 -0.0369529215618968 -59.290751406177954 -0.035303518176078796 -59.43436357006437
1235 -0.036999727599322796 -59.32775113377728 -0.03484227750450373 -59.46920584756887
1236 -0.037258144654333594 -59.36500927843161 -0.03463439028710127 -59.503840237855975
1237 -0.03712748028337955 -59.40213675871499 -0.03644941598176956 -59.540289653837746
1238 -0.03713427782058716 -59.43927103653557 -0.0400810131803155 -59.58037066701806
1239 -0.037036812677979467 -59.476307849213555 -0.03415014259517193 -59.61452080961323
1240 -0.03715495876967907 -59.51346280798323 -0.040104491636157036 -59.65462530124939
1241 -0.037082954309880733 -59.55054576229311 -0.03910725731402635 -59.69373255856342
1242 -0.03699513822793961 -59.58754090052105 -0.03775633182376623 -59.73148889038718
1243 -0.03695424143224955 -59.6244951419533 -0.034401783160865305 -59.76589067354805
1244 -0.0369912276044488 -59.66148636955774 -0.03280451465398073 -59.79869518820203
1245 -0.037152168527245524 -59.698638538084985 -0.03287146482616663 -59.8315666530282
1246 -0.03719964474439621 -59.73583818282938 -0.03548477813601494 -59.867051431164214
1247 -0.03728403300046921 -59.77312221582985 -0.037030752003192904 -59.904082183167404
1248 -0.037133930064737794 -59.81025614589459 -0.03719128202646971 -59.94127346519387
1249 -0.03720388673245907 -59.84746003262705 -0.03712363615632057 -59.9783971013502
1250 -0.03719599638134241 -59.88465602900839 -0.03546559792011976 -60.01386269927032
1251 -0.037206326983869074 -59.92186235599226 -0.038807799108326435 -60.052670498378646
1252 -0.037211636826395986 -59.95907399281866 -0.036684549786150454 -60.0893550481648
1253 -0.03732609283179045 -59.99640008565045 -0.040837235003709796 -60.130192283168505
1254 -0.0371200991794467 -60.0335201848299 -0.033824324049055575 -60.16401660721756
1255 -0.03711642250418663 -60.07063660733408 -0.032804686576128006 -60.19682129379369
1256 -0.03732607159763575 -60.10796267893171 -0.03998786713927984 -60.23680916093297
1257 -0.03715247698128223 -60.145115155913 -0.04060221035033464 -60.27741137128331
1258 -0.037003465555608274 -60.182118621468604 -0.036846505105495454 -60.3142578763888
1259 -0.037086617387831214 -60.21920523885643 -0.03842624723911285 -60.35268412362792
1260 -0.03709938880056143 -60.256304627656995 -0.03438533172011375 -60.38706945534803
1261 -0.03720225635915995 -60.29350688401615 -0.03426207881420851 -60.42133153416224
1262 -0.037229719758033755 -60.330736603774184 -0.03709229864180088 -60.458423832804044
1263 -0.03720094356685877 -60.36793754734104 -0.03794675599783659 -60.49637058880188
1264 -0.03729434907436371 -60.40523189641541 -0.03670294489711523 -60.533073533698996
1265 -0.03728229533880949 -60.44251419175422 -0.03629668410867452 -60.56937021780767
1266 -0.03738590832799673 -60.47990010008222 -0.03351783417165279 -60.60288805197933
1267 -0.03745337892323732 -60.51735347900546 -0.0378026882186532 -60.64069074019798
1268 -0.037231664173305035 -60.55458514317876 -0.038460610620677474 -60.67915135081866
1269 -0.03723767567425966 -60.591822818853025 -0.03676989134401083 -60.715921242162665
1270 -0.0372679091989994 -60.62909072805203 -0.03943631686270237 -60.75535755902537
1271 -0.03723871279507875 -60.66632944084711 -0.036220543645322324 -60.79157810267069
1272 -0.037235514260828495 -60.703564955107936 -0.039015802927315234 -60.83059390559801
1273 -0.03717662990093231 -60.74074158500887 -0.041377581655979156 -60.87197148725399
1274 -0.03699846751987934 -60.77774005252875 -0.035543895326554775 -60.90751538258054
1275 -0.03704813178628683 -60.814788184315034 -0.038184528984129426 -60.945699911564674
1276 -0.03701929021626711 -60.8518074745313 -0.038955767266452314 -60.984655678831125
1277 -0.037037781067192556 -60.88884525559849 -0.038816271163523194 -61.02347194999465
1278 -0.03688875250518322 -60.925734008103674 -0.034276917576789856 -61.05774886757144
1279 -0.03715527970343828 -60.962889287807116 -0.03033211678266525 -61.08808098435411
1280 -0.037215983308851716 -61.00010527111597 -0.03632855862379074 -61.1244095429779
1281 -0.03715503923594952 -61.03726031035192 -0.0367332998663187 -61.16114284284422
1282 -0.037178493291139605 -61.074438803643055 -0.041188683919608594 -61.20233152676383
1283 -0.037050194852054116 -61.11148899849511 -0.04030973892658949 -61.242641265690416
1284 -0.03701524157077074 -61.14850424006588 -0.03856964837759733 -61.28121091406801
1285 -0.03700227402150631 -61.185506514087386 -0.031058562453836203 -61.31226947652185
1286 -0.03722394704818725 -61.222730461135576 -0.038964090123772624 -61.35123356664562
1287 -0.03717974368482828 -61.25991020482041 -0.041210608743131164 -61.392444175388746
1288 -0.0368574395775795 -61.29676764439799 -0.032312095165252686 -61.424756270554
1289 -0.03704454470425844 -61.33381218910225 -0.03742638304829597 -61.4621826536023
1290 -0.037015721574425696 -61.370827910676674 -0.035314989648759364 -61.49749764325106
1291 -0.036987063102424146 -61.4078149737791 -0.035776632092893126 -61.53327427534395
1292 -0.037278597615659236 -61.44509357139476 -0.03644403032958508 -61.56971830567353
1293 -0.03721063733100891 -61.482304208725765 -0.034292972460389134 -61.604011278133925
1294 -0.03726651482284069 -61.519570723548604 -0.037683453783392905 -61.64169473191732
1295 -0.03719271365553141 -61.55676343720413 -0.03278643414378166 -61.6744811660611
1296 -0.03740185685455799 -61.59416529405869 -0.03870496638119221 -61.71318613244229
1297 -0.037393311597406866 -61.631558605656096 -0.034119967557489875 -61.747306099999776
1298 -0.03754755165427923 -61.669106157310374 -0.03849153593182564 -61.7857976359316
1299 -0.03735978584736586 -61.70646594315774 -0.04197343718260527 -61.82777107311421
1300 -0.03716665301471948 -61.74363259617246 -0.03835874982178211 -61.86612982293599
1301 -0.03714343458414078 -61.7807760307566 -0.03502542749047279 -61.90115525042646
1302 -0.03720140717923641 -61.81797743793584 -0.03722061831504107 -61.9383758687415
1303 -0.03718413151800633 -61.85516156945384 -0.03735957480967045 -61.97573544355117
1304 -0.037142015621066095 -61.892303585074906 -0.03756479490548372 -62.01330023845666
1305 -0.03716575931757689 -61.92946934439248 -0.03767627887427807 -62.05097651733094
1306 -0.03707758150994778 -61.96654692590243 -0.037912039272487166 -62.08888855660342
1307 -0.037111389264464376 -62.003658315166895 -0.042257755249738696 -62.13114631185316
1308 -0.03696911707520485 -62.0406274322421 -0.034907488524913786 -62.16605380037807
1309 -0.03689468819648027 -62.07752212043858 -0.03671139478683472 -62.20276519516491
1310 -0.037016136571764946 -62.114538257010345 -0.03688176814466715 -62.239646963309575
1311 -0.03701334297657013 -62.15155159998692 -0.03523999135941267 -62.274886954668986
1312 -0.03706161454319954 -62.188613214530115 -0.036639008298516275 -62.3115259629675
1313 -0.03708361703902483 -62.22569683156914 -0.03651966694742441 -62.34804562991493
1314 -0.03713252637535334 -62.26282935794449 -0.03834800571203232 -62.38639363562696
1315 -0.03711387887597084 -62.29994323682046 -0.0340411514043808 -62.42043478703134
1316 -0.03716145362704992 -62.33710469044751 -0.036511143855750564 -62.45694593088709
1317 -0.03723921198397875 -62.37434390243149 -0.035983695462346074 -62.49292962634944
1318 -0.03723061513155699 -62.41157451756305 -0.03870086576789618 -62.53163049211733
1319 -0.03718289602547884 -62.448757413588524 -0.03467161078006029 -62.56630210289739
1320 -0.037308593094348905 -62.486066006682876 -0.037270717695355414 -62.603572820592746
1321 -0.037135256268084046 -62.52320126295096 -0.037835261411964895 -62.64140808200471
1322 -0.03725412283092737 -62.56045538578189 -0.03865659199655056 -62.68006467400126
1323 -0.03711680192500353 -62.597572187706895 -0.03790612872689962 -62.71797080272816
1324 -0.03715658746659756 -62.63472877517349 -0.04159831162542105 -62.75956911435358
1325 -0.03709417153149843 -62.67182294670499 -0.04148842766880989 -62.80105754202239
1326 -0.03677561469376087 -62.70859856139875 -0.035812107287347315 -62.83686964930974
1327 -0.036805872432887556 -62.74540443383164 -0.03745579570531845 -62.87432544501506
1328 -0.03684282917529345 -62.78224726300693 -0.039118034020066264 -62.913443479035124
1329 -0.0367185952141881 -62.81896585822112 -0.03564337808638811 -62.949086857121515
1330 -0.036886879988014695 -62.85585273820914 -0.03605377152562141 -62.98514062864714
1331 -0.03682563938200474 -62.89267837759114 -0.03755937144160271 -63.02270000008874
1332 -0.036678016558289527 -62.92935639414943 -0.037174934148788454 -63.05987493423753
1333 -0.036702550016343594 -62.96605894416577 -0.03757057525217533 -63.0974455094897
1334 -0.036766115203499795 -63.00282505936927 -0.03829918317496776 -63.13574469266467
1335 -0.03666384015232325 -63.039488899521594 -0.03617968559265137 -63.17192437825732
1336 -0.03674421589821577 -63.07623311541981 -0.03864909578114748 -63.21057347403847
1337 -0.036639124527573584 -63.112872239947386 -0.03597215730696916 -63.24654563134544
1338 -0.03685246966779232 -63.14972470961518 -0.038487190194427964 -63.28503282153987
1339 -0.03656097762286663 -63.18628568723805 -0.03881753124296665 -63.32385035278284
1340 -0.03658522609621286 -63.22287091333426 -0.03597485460340977 -63.35982520738625
1341 -0.03664822336286307 -63.25951913669712 -0.03551772721111775 -63.395342934597366
1342 -0.036653165519237516 -63.29617230221636 -0.0366235701367259 -63.43196650473409
1343 -0.03665364049375057 -63.332825942710116 -0.03425372615456581 -63.46622023088866
1344 -0.036737618036568165 -63.369563560746684 -0.03862959500402212 -63.504849825892684
1345 -0.03686449453234673 -63.40642805527903 -0.03369293138384819 -63.53854275727653
1346 -0.036908368766307834 -63.443336424045334 -0.03678313884884119 -63.57532589612537
1347 -0.036733885481953624 -63.480070309527285 -0.03622224982827902 -63.61154814595365
1348 -0.03675573039799929 -63.516826039925284 -0.036843872629106045 -63.648392018582754
1349 -0.0367373526096344 -63.55356339253492 -0.039442495070397855 -63.68783451365315
1350 -0.036622319370508194 -63.59018571190543 -0.04219885412603617 -63.730033367779185
1351 -0.03650718089193106 -63.62669289279736 -0.034488243795931336 -63.76452161157512
1352 -0.03669044654816389 -63.66338333934552 -0.034668006002902985 -63.79918961757802
1353 -0.03666161336004734 -63.70004495270557 -0.03797288592904806 -63.83716250350707
1354 -0.03662020787596702 -63.73666516058154 -0.03722856380045414 -63.87439106730753
1355 -0.03672906011343002 -63.77339422069497 -0.03742396663874388 -63.91181503394627
1356 -0.03664777688682079 -63.81004199758179 -0.040313187427818774 -63.95212822137409
1357 -0.036613878607749936 -63.846655876189544 -0.03848860561847687 -63.990616826992564
1358 -0.03656512275338173 -63.883220998942924 -0.03437575101852417 -64.0249925780111
1359 -0.036593240685760975 -63.919814239628685 -0.03405374027788639 -64.05904631828898
1360 -0.03662223387509585 -63.95643647350378 -0.03743589762598276 -64.09648221591496
1361 -0.03671935219317675 -63.99315582569695 -0.03592343777418137 -64.13240565368915
1362 -0.03659500442445278 -64.0297508301214 -0.0370226051658392 -64.16942825885499
1363 -0.036554758064448835 -64.06630558818586 -0.03722267746925354 -64.20665093632425
1364 -0.036726164631545544 -64.1030317528174 -0.0351915679872036 -64.24184250431145
1365 -0.03662801422178745 -64.13965976703919 -0.03841522932052612 -64.28025773363197
1366 -0.036759671010077 -64.17641943804927 -0.037762445770204066 -64.31802017940217
1367 -0.036697749607265 -64.21311718765654 -0.036775861494243146 -64.35479604089642
1368 -0.036676175147295 -64.24979336280383 -0.03915591388940811 -64.39395195478582
1369 -0.03653005361557007 -64.28632341641939 -0.0384778056293726 -64.43242976041519
1370 -0.03664507381618023 -64.32296849023557 -0.031317202374339104 -64.46374696278953
1371 -0.03673791829496622 -64.35970640853053 -0.035885587148368356 -64.4996325499379
1372 -0.03671291973441839 -64.39641932826494 -0.03888173308223486 -64.53851428302013
1373 -0.03662933576852083 -64.43304866403346 -0.03669352158904075 -64.57520780460918
1374 -0.03662663735449314 -64.46967530138795 -0.036224212124943735 -64.61143201673413
1375 -0.03671536650508642 -64.50639066789304 -0.036675736866891386 -64.64810775360102
1376 -0.036753324046731 -64.54314399193977 -0.03553608860820532 -64.68364384220924
1377 -0.03675569389015436 -64.57989968582993 -0.03356858864426613 -64.71721243085351
1378 -0.036872807703912255 -64.61677249353384 -0.037889869697391984 -64.7551023005509
1379 -0.03681195471435785 -64.6535844482482 -0.03689582329243422 -64.79199812384334
1380 -0.036895616352558135 -64.69048006460075 -0.038318496011197564 -64.83031661985454
1381 -0.036774004064500335 -64.72725406866525 -0.03776360563933849 -64.86808022549388
1382 -0.036881626956164835 -64.7641356956214 -0.03961110413074494 -64.90769132962463
1383 -0.03665572758764028 -64.80079142320905 -0.03560238666832447 -64.94329371629296
1384 -0.036812523193657395 -64.83760394640271 -0.03712611049413681 -64.9804198267871
1385 -0.03691825680434704 -64.87452220320705 -0.03962364196777344 -65.02004346875488
1386 -0.036683830060064794 -64.91120603326712 -0.03824097849428654 -65.05828444724916
1387 -0.03662209641188383 -64.94782812967901 -0.038131844997406 -65.09641629224657
1388 -0.03656503427773714 -64.98439316395675 -0.035862531326711175 -65.13227882357329
1389 -0.036558162234723565 -65.02095132619148 -0.03534680623561144 -65.1676256298089
1390 -0.036723618395626545 -65.0576749445871 -0.041584078781306745 -65.20920970859021
1391 -0.03648230507969856 -65.09415724966681 -0.0393856156617403 -65.24859532425195
1392 -0.0364810299128294 -65.13063827957964 -0.03865019958466291 -65.28724552383662
1393 -0.0363554397597909 -65.16699371933943 -0.039429569616913795 -65.32667509345353
1394 -0.0363441813737154 -65.20333790071315 -0.031709666922688486 -65.35838476037623
1395 -0.03641137257218361 -65.23974927328534 -0.03679573517292738 -65.39518049554916
1396 -0.03647753838449717 -65.27622681166984 -0.03576793000102043 -65.43094842555017
1397 -0.03645936492830515 -65.31268617659815 -0.03802760373800993 -65.46897602928819
1398 -0.03637487404048443 -65.34906105063864 -0.03310427777469158 -65.50208030706288
1399 -0.036645430885255334 -65.3857064815239 -0.03564266115427017 -65.53772296821715
1400 -0.036605163104832174 -65.42231164462873 -0.03509620651602745 -65.57281917473318
1401 -0.03669342454522848 -65.45900506917397 -0.0397834112867713 -65.61260258601996
1402 -0.03660007733851671 -65.49560514651249 -0.03744510281831026 -65.65004768883827
1403 -0.036543114483356474 -65.53214826099584 -0.03748558964580297 -65.68753327848407
1404 -0.03653022088110447 -65.56867848187694 -0.035698108933866025 -65.72323138741794
1405 -0.03662782553583384 -65.60530630741277 -0.038098428025841714 -65.76132981544379
1406 -0.03652315400540829 -65.64182946141818 -0.0368427712470293 -65.79817258669081
1407 -0.036526473611593245 -65.67835593502977 -0.038726921938359735 -65.83689950862917
1408 -0.036561699025332926 -65.7149176340551 -0.037447226047515866 -65.87434673467669
1409 -0.036560286208987235 -65.75147792026408 -0.03728795256465674 -65.91163468724135
1410 -0.0365504302084446 -65.78802835047253 -0.03894519470632076 -65.95057988194766
1411 -0.03639224674552679 -65.82442059721805 -0.0367637986317277 -65.98734368057939
1412 -0.03648876491934061 -65.86090936213739 -0.0318928612396121 -66.019236541819
1413 -0.036665232852101326 -65.89757459498949 -0.03879426345229149 -66.05803080527129
1414 -0.036533639393746854 -65.93410823438325 -0.03685043044388294 -66.09488123571516
1415 -0.0365899721160531 -65.97069820649929 -0.03787006046622991 -66.1327512961814
1416 -0.036375608667731284 -66.00707381516702 -0.04181790668517351 -66.17456920286656
1417 -0.03645363561809063 -66.0435274507851 -0.03569623194634915 -66.21026543481291
1418 -0.036419523879885674 -66.07994697466499 -0.03723376449197531 -66.24749919930488
1419 -0.0364551929756999 -66.11640216764069 -0.03617001380771399 -66.2836692131126
1420 -0.03645764067769051 -66.15285980831838 -0.033782312832772735 -66.31745152594537
1421 -0.036513304337859154 -66.18937311265624 -0.03579627200961113 -66.35324779795498
1422 -0.03657673057168722 -66.22594984322792 -0.035693693161010745 -66.38894149111599
1423 -0.03653847984969616 -66.26248832307762 -0.03506662975996733 -66.42400812087595
1424 -0.03679688349366188 -66.29928520657128 -0.04209390711039305 -66.46610202798635
1425 -0.03657554443925619 -66.33586075101054 -0.03795426785945892 -66.50405629584581
1426 -0.03648910447955132 -66.3723498554901 -0.03944870680570602 -66.54350500265151
1427 -0.036559035815298555 -66.4089088913054 -0.030946155078709126 -66.57445115773022
1428 -0.03666503466665745 -66.44557392597206 -0.03854765146970749 -66.61299880919994
1429 -0.036562368273735046 -66.48213629424579 -0.03672149162739515 -66.64972030082733
1430 -0.03661688715219498 -66.51875318139798 -0.03656429667025805 -66.68628459749759
1431 -0.03655809350311756 -66.5553112749011 -0.0355821568518877 -66.72186675434948
1432 -0.0366457873955369 -66.59195706229664 -0.038362362794578074 -66.76022911714405
1433 -0.03667309544980526 -66.62863015774644 -0.03326974343508482 -66.79349886057913
1434 -0.03671397343277931 -66.66534413117922 -0.0364881357178092 -66.82998699629694
1435 -0.03672274984419346 -66.70206688102341 -0.0358327666297555 -66.86581976292669
1436 -0.03679267428815365 -66.73885955531156 -0.04041690304875374 -66.90623666597544
1437 -0.03681925572454929 -66.77567881103612 -0.029793272446841 -66.93602993842228
1438 -0.036917523667216304 -66.81259633470333 -0.03478128034621477 -66.97081121876849
1439 -0.03688841424882412 -66.84948474895215 -0.03734937645494938 -67.00816059522344
1440 -0.03695507347583771 -66.88643982242799 -0.03638149853795767 -67.04454209376141
1441 -0.0370447788387537 -66.92348460126674 -0.03754001520574093 -67.08208210896714
1442 -0.03703297767788172 -66.96051757894462 -0.03461734354496002 -67.11669945251211
1443 -0.036989522911608216 -66.99750710185623 -0.037624487094581126 -67.15432393960668
1444 -0.0370235089212656 -67.0345306107775 -0.03652139939367771 -67.19084533900036
1445 -0.037075980193912984 -67.07160659097141 -0.034593711420893666 -67.22543905042126
1446 -0.037177962437272075 -67.10878455340868 -0.03838275633752346 -67.26382180675878
1447 -0.03697166498750448 -67.14575621839619 -0.03732772711664438 -67.30114953387543
1448 -0.037018013186752796 -67.18277423158294 -0.03855907414108515 -67.33970860801652
1449 -0.03711409866809845 -67.21988833025104 -0.040329875983297826 -67.38003848399983
1450 -0.036972565576434135 -67.25686089582747 -0.03615822698920965 -67.41619671098904
1451 -0.03705222252756357 -67.29391311835504 -0.0361242612823844 -67.45232097227142
1452 -0.03692673463374376 -67.33083985298877 -0.03662086203694344 -67.48894183430836
1453 -0.03700435310602188 -67.3678442060948 -0.03887990154325962 -67.52782173585162
1454 -0.036904540844261646 -67.40474874693906 -0.035577617771923545 -67.56339935362354
1455 -0.036955343931913374 -67.44170409087097 -0.03562982715666294 -67.5990291807802
1456 -0.036939014308154584 -67.47864310517913 -0.03632658626884222 -67.63535576704905
1457 -0.0369603430852294 -67.51560344826436 -0.0379540229216218 -67.67330978997067
1458 -0.036908368766307834 -67.55251181703066 -0.03679268844425678 -67.71010247841492
1459 -0.03696180935949087 -67.58947362639016 -0.036180641315877435 -67.7462831197308
1460 -0.036986257322132586 -67.62645988371229 -0.036369549855589864 -67.7826526695864
1461 -0.037089912220835686 -67.66354979593312 -0.0376214599236846 -67.82027412951008
1462 -0.03696015272289514 -67.70050994865602 -0.03426147978752851 -67.85453560929761
1463 -0.037053614296019076 -67.73756356295203 -0.036339574865996836 -67.8908751841636
1464 -0.03701785709708929 -67.77458142004912 -0.03748421184718609 -67.92835939601079
1465 -0.03703481107950211 -67.81161623112862 -0.03599982094019651 -67.96435921695098
1466 -0.03709703739732504 -67.84871326852596 -0.038006342202425006 -68.0023655591534
1467 -0.03690518233925104 -67.88561845086521 -0.0329310193657875 -68.0352965785192
1468 -0.03722512684762478 -67.92284357771284 -0.03569129854440689 -68.0709878770636
1469 -0.03719493765383959 -67.96003851536668 -0.03896023277193308 -68.10994810983553
1470 -0.03708388786762953 -67.9971224032343 -0.04006363917142153 -68.15001174900695
1471 -0.03701724596321583 -68.03413964919751 -0.035208785161376 -68.18522053416832
1472 -0.037055249139666555 -68.07119489833718 -0.03715697433799505 -68.22237750850631
1473 -0.03704661075025797 -68.10824150908743 -0.03662890363484621 -68.25900641214116
1474 -0.037027664855122565 -68.14526917394255 -0.03558836001902819 -68.2945947721602
1475 -0.037094292044639585 -68.1823634659872 -0.03599023837596178 -68.33058501053615
1476 -0.037113923206925394 -68.21947738919413 -0.03539031408727169 -68.36597532462342
1477 -0.03725068271160126 -68.25672807190573 -0.03709723502397537 -68.4030725596474
1478 -0.03720072489231825 -68.29392879679804 -0.03515911642462015 -68.43823167607202
1479 -0.037184630334377286 -68.33111342713242 -0.03690771535038948 -68.47513939142242
1480 -0.03729746527969837 -68.36841089241211 -0.036295111291110516 -68.51143450271353
1481 -0.03732733726501465 -68.40573822967713 -0.03610367197543383 -68.54753817468897
1482 -0.03736305125057697 -68.4431012809277 -0.03138580583035946 -68.57892398051932
1483 -0.03737707436084747 -68.48047835528855 -0.03652130607515573 -68.61544528659448
1484 -0.03747116830199957 -68.51794952359056 -0.03632104471325874 -68.65176633130774
1485 -0.0374661173671484 -68.5554156409577 -0.038525509834289554 -68.69029184114203
1486 -0.0375648345798254 -68.59298047553753 -0.03633736874908209 -68.72662920989112
1487 -0.037344586476683615 -68.63032506201421 -0.03613652531057596 -68.7627657352017
1488 -0.03740971609950065 -68.66773477811371 -0.037640704028308394 -68.80040643923
1489 -0.03735418617725372 -68.70508896429097 -0.03774521108716726 -68.83815165031717
1490 -0.03743645623326301 -68.74252542052423 -0.037328671850264075 -68.87548032216743
1491 -0.037391630560159685 -68.7799170510844 -0.037487886659801004 -68.91296820882724
1492 -0.0375432388857007 -68.8174602899701 -0.04155938699841499 -68.95452759582565
1493 -0.03738306816667318 -68.85484335813678 -0.040919394418597224 -68.99544699024425
1494 -0.0371625991538167 -68.89200595729059 -0.039219236560165883 -69.03466622680442
1495 -0.037046493776142594 -68.92905245106674 -0.03471473138779402 -69.06938095819221
1496 -0.037152698077261445 -68.966205149144 -0.038426230847835544 -69.10780718904005
1497 -0.03719189558178186 -69.00339704472579 -0.036837446875870226 -69.14464463591591
1498 -0.0371364938095212 -69.04053353853531 -0.03643928505480289 -69.1810839209707
1499 -0.03717997819185257 -69.07771351672717 -0.03725580740720034 -69.21833972837791
1500 -0.03712704796344042 -69.11484056469061 -0.039214061573147774 -69.25755378995106
1501 -0.037186090275645255 -69.15202665496625 -0.041126123070716857 -69.29867991302177
1502 -0.03693284709006548 -69.18895950205632 -0.03721670601516962 -69.33589661903694
1503 -0.03700644802302122 -69.22596595007934 -0.03873978275805712 -69.374636401795
1504 -0.03709527049213648 -69.26306122057147 -0.02960702506825328 -69.40424342686326
1505 -0.037161055393517016 -69.30022227596498 -0.037171898409724236 -69.44141532527298
1506 -0.0371085261926055 -69.3373308021576 -0.03954412043094635 -69.48095944570393
1507 -0.037000986747443676 -69.37433178890504 -0.0380001513287425 -69.51895959703268
1508 -0.037039310485124585 -69.41137109939017 -0.034552750177681446 -69.55351234721036
1509 -0.03707381039857864 -69.44844490978875 -0.040247582644224164 -69.59375992985458
1510 -0.03703770786523819 -69.48548261765399 -0.03479592204093933 -69.62855585189553
1511 -0.0371556194499135 -69.5226382371039 -0.03274865802377462 -69.6613045099193
1512 -0.03721597176045179 -69.55985420886435 -0.039991939812898634 -69.7012964497322
1513 -0.03716348223388195 -69.59701769109823 -0.038293588906526566 -69.73959003863872
1514 -0.0370942946523428 -69.63411198575058 -0.038414237275719645 -69.77800427591444
1515 -0.036976376175880434 -69.67108836192646 -0.037738559767603874 -69.81574283568204
1516 -0.03703077044337988 -69.70811913236984 -0.03729660715907812 -69.85303944284112
1517 -0.03708799481391907 -69.74520712718376 -0.03911795299500227 -69.89215739583612
1518 -0.037005372904241086 -69.78221250008801 -0.043431715667247774 -69.93558911150338
1519 -0.03677416294813156 -69.81898666303614 -0.03725430406630039 -69.97284341556967
1520 -0.03670795597136021 -69.85569461900751 -0.03748841341584921 -70.01033182898551
1521 -0.036686708219349384 -69.89238132722686 -0.03718104232102633 -70.04751287130654
1522 -0.036676577478647235 -69.9290579047055 -0.03808540962636471 -70.0855982809329
1523 -0.03667970020323992 -69.96573760490874 -0.035739614814519885 -70.12133789574742
1524 -0.03671696837991476 -70.00245457328866 -0.035851132683455945 -70.15718902843088
1525 -0.03676418755203485 -70.0392187608407 -0.03880695607513189 -70.19599598450601
1526 -0.03672663867473602 -70.07594539951543 -0.03445676732808352 -70.2304527518341
1527 -0.03701561912894249 -70.11296101864437 -0.042895030416548255 -70.27334778225064
1528 -0.03662561308592558 -70.1495866317303 -0.03663751650601625 -70.30998529875666
1529 -0.03667319416999817 -70.1862598259003 -0.03428328335285187 -70.3442685821095
1530 -0.03672828562557697 -70.22298811152586 -0.036753475293517114 -70.38102205740303
1531 -0.03674411717802286 -70.25973222870388 -0.032255951501429084 -70.41327800890446
1532 -0.036863844469189645 -70.29659607317308 -0.04001521077007055 -70.45329321967452
1533 -0.036851273663341996 -70.33344734683642 -0.036936942301690576 -70.49023016197621
1534 -0.03684150334447622 -70.3702888501809 -0.03752004038542509 -70.52775020236164
1535 -0.03681757226586342 -70.40710642244676 -0.03565236181020737 -70.56340256417185
1536 -0.0368129063397646 -70.44391932878652 -0.03756713662296533 -70.60096970079482
1537 -0.03683280013501644 -70.48075212892154 -0.03833575695753098 -70.63930545775236
1538 -0.03677210062742233 -70.51752422954895 -0.03641031626611948 -70.67571577401847
1539 -0.03684366289526224 -70.55436789244422 -0.03412261735647917 -70.70983839137494
1540 -0.03701252993196249 -70.59138042237618 -0.041066613607108594 -70.75090500498206
1541 -0.03687925264239311 -70.62825967501857 -0.03540305532515049 -70.7863080603072
1542 -0.03689045589417219 -70.66515013091274 -0.0369033370167017 -70.8232113973239
1543 -0.036787569522857666 -70.7019377004356 -0.03568349964916706 -70.85889489697307
1544 -0.03682996034622192 -70.73876766078182 -0.035246425308287144 -70.89414132228136
1545 -0.03710312061011791 -70.77587078139193 -0.03612072113901377 -70.93026204342037
1546 -0.03704831786453724 -70.81291909925646 -0.028515249956399202 -70.95877729337677
1547 -0.037268127873539926 -70.85018722713001 -0.035541160777211186 -70.99431845415398
1548 -0.037221468053758144 -70.88740869518377 -0.04061953295022249 -71.0349379871042
1549 -0.03716694433242083 -70.92457563951619 -0.03538796324282885 -71.07032595034703
1550 -0.03721123989671469 -70.96178687941291 -0.038034601137042046 -71.10836055148407
1551 -0.03712910823523998 -70.99891598764815 -0.03803390171378851 -71.14639445319786
1552 -0.03720519207417965 -71.03612117972233 -0.03381396047770977 -71.18020841367557
1553 -0.0371785843744874 -71.07329976409682 -0.04193342626094818 -71.22214183993653
1554 -0.03701845034956932 -71.11031821444638 -0.0375312888994813 -71.25967312883601
1555 -0.03704404290765524 -71.14736225735403 -0.036684727482497695 -71.29635785631851
1556 -0.037089341320097446 -71.18445159867413 -0.03748512510210276 -71.33384298142062
1557 -0.03703068718314171 -71.22148228585728 -0.035096633806824686 -71.36893961522745
1558 -0.0371038107201457 -71.25858609657742 -0.04100463297218084 -71.40994424819962
1559 -0.036967687867581846 -71.295553784445 -0.0342000974342227 -71.44414434563384
1560 -0.0370226563885808 -71.33257644083359 -0.039069118537008764 -71.48321346417086
1561 -0.03691392745822668 -71.36949036829182 -0.03816354740411043 -71.52137701157497
1562 -0.03687266632914543 -71.40636303462097 -0.04054688028991223 -71.56192389186488
1563 -0.03692464642226696 -71.44328768104323 -0.03522718604654074 -71.59715107791142
1564 -0.03694222308695316 -71.48022990413018 -0.03501375075429678 -71.63216482866572
1565 -0.03711092341691256 -71.5173408275471 -0.03928846437484026 -71.67145329304056
1566 -0.03700824826955795 -71.55434907581666 -0.03644729983061552 -71.70790059287117
1567 -0.03686276786029339 -71.59121184367696 -0.03636153228580952 -71.74426212515698
1568 -0.03686093240976333 -71.62807277608673 -0.04139158818870783 -71.78565371334568
1569 -0.036867644637823105 -71.66494042072455 -0.03644600976258516 -71.82209972310827
1570 -0.036820221692323685 -71.70176064241687 -0.03731025960296393 -71.85940998271123
1571 -0.036729317530989646 -71.73848995994786 -0.03899838458746672 -71.8984083672987
1572 -0.03669012878090143 -71.77518008872876 -0.03469414114952087 -71.93310250844821
1573 -0.03678754307329655 -71.81196763180206 -0.03717484828084707 -71.97027735672906
1574 -0.03683017063885927 -71.84879780244093 -0.0380875013768673 -72.00836485810592
1575 -0.03687591645866632 -71.8856737188996 -0.04132200460880995 -72.04968686271474
1576 -0.03672260921448469 -71.92239632811408 -0.0355503287166357 -72.08523719143137
1577 -0.03678951598703861 -71.95918584410111 -0.03088488383218646 -72.11612207526356
1578 -0.036911186575889585 -71.996097030677 -0.0397593691945076 -72.15588144445807
1579 -0.03679692223668098 -72.03289395291368 -0.035198631882667544 -72.19108007634074
1580 -0.03688203804194927 -72.06977599095563 -0.0349565614014864 -72.22603663774223
1581 -0.03692392576485872 -72.10669991672049 -0.03869518749415875 -72.26473182523638
1582 -0.03694992922246456 -72.14364984594295 -0.035424166917800905 -72.30015599215419
1583 -0.03700555264949799 -72.18065539859245 -0.042257745005190375 -72.34241373715938
1584 -0.03677663560956716 -72.21743203420202 -0.03569838367402554 -72.3781121208334
1585 -0.03683907948434353 -72.25427111368636 -0.03953648190945387 -72.41764860274286
1586 -0.036719858087599276 -72.29099097177395 -0.03423169236630201 -72.45188029510916
1587 -0.03678783364593983 -72.3277788054199 -0.035687952674925326 -72.48756824778408
1588 -0.036875789426267146 -72.36465459484616 -0.03600229322910309 -72.52357054101319
1589 -0.03698428105562925 -72.40163887590178 -0.03762721940875054 -72.56119776042193
1590 -0.036830777302384377 -72.43846965320417 -0.03679900504648685 -72.59799676546842
1591 -0.03686388731002808 -72.4753335405142 -0.037677453085780147 -72.6356742185542
1592 -0.03686460833996534 -72.51219814885417 -0.035940304212272164 -72.67161452276648
1593 -0.03682440333068371 -72.54902255218485 -0.0375524127855897 -72.70916693555206
1594 -0.03686253949999809 -72.58588509168484 -0.039421912655234335 -72.74858884820729
1595 -0.036746490933001044 -72.62263158261784 -0.03350797407329083 -72.78209682228058
1596 -0.036838816851377486 -72.65947039946921 -0.03761580567806959 -72.81971262795865
1597 -0.03697564918547869 -72.69644604865469 -0.03923862632364035 -72.85895125428229
1598 -0.03673290871083736 -72.73317895736552 -0.037932245060801506 -72.89688349934309
1599 -0.03678135871887207 -72.7699603160844 -0.042734863609075545 -72.93961836295216
1600 -0.03664465453475714 -72.80660497061915 -0.03909607846289873 -72.97871444141506
1601 -0.03660278096795082 -72.8432077515871 -0.03731243219226599 -73.01602687360733
1602 -0.03659820426255465 -72.87980595584966 -0.03948968593031168 -73.05551655953764
1603 -0.03643838055431843 -72.91624433640398 -0.03843503594398499 -73.09395159548163
1604 -0.036472202837467195 -72.95271653924145 -0.03527866825461388 -73.12923026373625
1605 -0.036486371979117395 -72.98920291122057 -0.03635145723819733 -73.16558172097444
1606 -0.03661922812461853 -73.0258221393452 -0.037249214760959146 -73.2028309357354
1607 -0.03651705663651228 -73.0623391959817 -0.03673640266060829 -73.23956733839601
1608 -0.03644255567342043 -73.09878175165512 -0.03991726506501436 -73.27948460346103
1609 -0.03642091453075409 -73.13520266618588 -0.03694382328540087 -73.31642842674643
1610 -0.03637909628450871 -73.17158176247038 -0.03515712022781372 -73.35158554697423
1611 -0.036504925973713395 -73.2080866884441 -0.03862218763679266 -73.39020773461102
1612 -0.036517012119293216 -73.24460370056339 -0.03521065860986709 -73.4254183932209
1613 -0.036458604782819745 -73.28106230534621 -0.034685608185827735 -73.46010400140672
1614 -0.03655549436807633 -73.31761779971428 -0.03234469275921583 -73.49244869416593
1615 -0.0368328208103776 -73.35445062052466 -0.03871121350675821 -73.53115990767269
1616 -0.036691862158477306 -73.39114248268314 -0.03762436509132385 -73.568784272764
1617 -0.03673957288265228 -73.42788205556579 -0.03699092008173466 -73.60577519284574
1618 -0.03664192259311676 -73.46452397815891 -0.037778500095009805 -73.64355369294076
1619 -0.03660275638103485 -73.50112673453994 -0.03871077075600624 -73.68226446369677
1620 -0.036595909111201766 -73.53772264365114 -0.03820672649890185 -73.72047119019567
1621 -0.03645549416542053 -73.57417813781656 -0.03670815974473953 -73.7571793499404
1622 -0.0364390229806304 -73.61061716079719 -0.03851340878754854 -73.79569275872795
1623 -0.036395299807190896 -73.64701246060439 -0.037401610799133775 -73.83309436952709
1624 -0.03653954192996025 -73.68355200253434 -0.03729530032724142 -73.87038966985433
1625 -0.03654472026973963 -73.72009672280409 -0.032366414181888105 -73.90275608403623
1626 -0.03655489441007376 -73.75665161721416 -0.03567434251308441 -73.93843042654932
1627 -0.03676501996815205 -73.79341663718232 -0.039623983949422834 -73.97805441049874
1628 -0.03657864332199097 -73.8299952805043 -0.037830666080117224 -74.01588507657885
1629 -0.03642552401870489 -73.86642080452302 -0.03542723823338747 -74.05131231481224
1630 -0.03652286157011986 -73.90294366609314 -0.03631222937256098 -74.08762454418479
1631 -0.036514841578900815 -73.93945850767204 -0.03438007198274136 -74.12200461616753
1632 -0.03660424929112196 -73.97606275696316 -0.035255482979118825 -74.15726009914665
1633 -0.03664434682577848 -74.01270710378894 -0.03642365988343954 -74.1936837590301
1634 -0.03662648182362318 -74.04933358561256 -0.03389336168766022 -74.22757712071775
1635 -0.036890498176217076 -74.08622408378878 -0.03886699508875609 -74.26644411580651
1636 -0.0367400661110878 -74.12296414989987 -0.03465153258293867 -74.30109564838945
1637 -0.03685867581516504 -74.15982282571504 -0.03842448350042105 -74.33952013188987
1638 -0.036832444556057456 -74.1966552702711 -0.03711752723902464 -74.37663765912889
1639 -0.03698892332613468 -74.23364419359723 -0.03250637333840132 -74.4091440324673
1640 -0.036889987997710705 -74.27053418159494 -0.03870015647262335 -74.44784418893992
1641 -0.03686705753207207 -74.30740123912702 -0.03511507082730532 -74.48295925976723
1642 -0.03696783203631639 -74.34436907116333 -0.03591288011521101 -74.51887213988243
1643 -0.03692885302007198 -74.3812979241834 -0.037462365068495276 -74.55633450495093
1644 -0.03692181557416916 -74.41821973975757 -0.036332102864980696 -74.5926666078159
1645 -0.03690717834979296 -74.45512691810737 -0.03739096578210592 -74.63005757359801
1646 -0.03699700739234686 -74.49212392549971 -0.039869439974427226 -74.66992701357243
1647 -0.03683846462517977 -74.52896239012489 -0.039002814516425136 -74.70892982808886
1648 -0.0367807200178504 -74.56574311014273 -0.036420499347150324 -74.745350327436
1649 -0.03685255479067564 -74.6025956649334 -0.037483534030616286 -74.78283386146661
1650 -0.03673885278403759 -74.63933451771744 -0.03851902317255736 -74.82135288463917
1651 -0.03680632784962654 -74.67614084556708 -0.038619700632989404 -74.85997258527216
1652 -0.0367252366617322 -74.71286608222881 -0.038293438404798506 -74.89826602367695
1653 -0.036810189671814444 -74.74967627190063 -0.036076297797262666 -74.93434232147422
1654 -0.036683018878102304 -74.78635929077873 -0.0347927076742053 -74.96913502914842
1655 -0.03670527152717114 -74.8230645623059 -0.03623495977371931 -75.00536998892214
1656 -0.036839240789413454 -74.85990380309532 -0.03549766018986702 -75.040867649112
1657 -0.03685562461614609 -74.89675942771147 -0.03544263672083616 -75.07631028583283
1658 -0.03695515636354685 -74.93371458407502 -0.03222061041742563 -75.10853089625026
1659 -0.03702904544770717 -74.97074362952273 -0.040476515889167786 -75.14900741213943
1660 -0.03690993431955576 -75.00765356384228 -0.03902737237513065 -75.18803478451456
1661 -0.03692107852548361 -75.04457464236776 -0.03879508227109909 -75.22682986678565
1662 -0.03680490218102932 -75.0813795445488 -0.03345688730478287 -75.26028675409043
1663 -0.03687830250710249 -75.1182578470559 -0.03532751444727182 -75.2956142685377
1664 -0.03694573938846588 -75.15520358644437 -0.03572513237595558 -75.33133940091366
1665 -0.03693179041147232 -75.19213537685584 -0.03625462837517261 -75.36759402928884
1666 -0.03699292279779911 -75.22912829965364 -0.036528931371867655 -75.4041229606607
1667 -0.03700708486139774 -75.26613538451504 -0.03483339063823223 -75.43895635129893
1668 -0.03695182278752327 -75.30308720730257 -0.034787260740995404 -75.47374361203993
1669 -0.037079228833317754 -75.34016643613589 -0.03677127193659544 -75.51051488397653
1670 -0.037094563618302344 -75.37726099975418 -0.038722353242337706 -75.54923723721886
1671 -0.03706877194344997 -75.41432977169764 -0.035543132573366165 -75.58478036979223
1672 -0.03722488489001989 -75.45155465658766 -0.033354860916733745 -75.61813523070896
1673 -0.03731202576309443 -75.48886668235076 -0.03519106637686491 -75.65332629708583
1674 -0.03731740042567253 -75.52618408277644 -0.03965738192200661 -75.69298367900784
1675 -0.03715573381632566 -75.56333981659276 -0.03465386312454939 -75.72763754213238
1676 -0.037357738614082335 -75.60069755520684 -0.03616747371852398 -75.7638050158509
1677 -0.03720565978437662 -75.63790321499121 -0.03557890336960554 -75.79938391922052
1678 -0.037214993685483935 -75.6751182086767 -0.03854763396084308 -75.83793155318136
1679 -0.0372210156172514 -75.71233922429394 -0.037262921780347825 -75.87519447496172
1680 -0.03725704625248909 -75.74959627054643 -0.03680039886385202 -75.91199487382556
1681 -0.03726269043982029 -75.78685896098625 -0.03850413300096989 -75.95049900682653
1682 -0.037300506606698036 -75.82415946759295 -0.036738003976643084 -75.98723701080317
1683 -0.03727575335651636 -75.86143522094946 -0.03927088361233473 -76.0265078944155
1684 -0.03716587945818901 -75.89860110040765 -0.0350114680826664 -76.06151936249817
1685 -0.037208186276257035 -75.9358092866839 -0.03637973554432392 -76.0978990980425
1686 -0.03732627350836992 -75.97313556019228 -0.04596538133919239 -76.14386447938169
1687 -0.03702140394598245 -76.01015696413826 -0.03850108180195093 -76.18236556118364
1688 -0.036914192326366904 -76.04707115646463 -0.03720890451222658 -76.21957446569587
1689 -0.03685818389058113 -76.08392934035521 -0.03561089374125004 -76.25518535943712
1690 -0.03687136396765709 -76.12080070432287 -0.03768810220062733 -76.29287346163775
1691 -0.03698770422488451 -76.15778840854776 -0.03402034845203161 -76.32689381008979
1692 -0.036969343572854994 -76.19475775212061 -0.03456255812197924 -76.36145636821176
1693 -0.037003268115222455 -76.23176102023584 -0.03668114691972733 -76.3981375151315
1694 -0.03701966442167759 -76.26878068465751 -0.03862139917910099 -76.4367589143106
1695 -0.036957741156220435 -76.30573842581373 -0.04079071283340454 -76.477549627144
1696 -0.03694234509021044 -76.34268077090394 -0.03971330057829618 -76.5172629277223
1697 -0.036908868327736856 -76.37958963923168 -0.03740242645144463 -76.55466535417375
1698 -0.03676601443439722 -76.41635565366607 -0.03512899838387966 -76.58979435255763
1699 -0.03681549355387688 -76.45317114721995 -0.03866873551160097 -76.62846308806924
1700 -0.03672142829746008 -76.4898925755174 -0.04014075789600611 -76.66860384596525
1701 -0.03679905533790588 -76.52669163085531 -0.03590623810887337 -76.70451008407413
1702 -0.03667259868234396 -76.56336422953765 -0.0393172811716795 -76.7438273652458
1703 -0.03657597117125988 -76.59994020070891 -0.034819336421787736 -76.7786467016676
1704 -0.036620370112359524 -76.63656057082127 -0.03776785247027874 -76.81641455413788
1705 -0.03679980468004942 -76.67336037550132 -0.031531257648020984 -76.8479458117859
1706 -0.036763290874660015 -76.71012366637598 -0.04072021264582872 -76.88866602443173
1707 -0.036751008778810504 -76.74687467515479 -0.035039886459708215 -76.92370591089144
1708 -0.03677663169801235 -76.7836513068528 -0.03816003818064928 -76.96186594907209
1709 -0.036721177957952024 -76.82037248481076 -0.03686512000858784 -76.99873106908068
1710 -0.03677547033876181 -76.85714795514953 -0.03585584331303835 -77.03458691239372
1711 -0.03680613972246647 -76.893954094872 -0.03614514134824276 -77.07073205374196
1712 -0.03683195151388645 -76.93078604638589 -0.039969739876687525 -77.11070179361865
1713 -0.03668272215873003 -76.96746876854462 -0.03719290550798178 -77.14789469912662
1714 -0.0368124395608902 -77.00428120810551 -0.030745085701346396 -77.17863978482796
1715 -0.03682151306420565 -77.04110272116972 -0.03943815622478723 -77.21807794105275
1716 -0.036802028119564054 -77.07790474928929 -0.03459508176892996 -77.25267302282168
1717 -0.03691144622862339 -77.11481619551792 -0.037201756983995436 -77.28987477980567
1718 -0.03689820636063814 -77.15171440187855 -0.037244753912091255 -77.32711953371776
1719 -0.03694498557597399 -77.18865938745452 -0.036475273221731185 -77.36359480693949
1720 -0.03694843929260969 -77.22560782674714 -0.03873860649764538 -77.40233341343713
1721 -0.03694867342710495 -77.26255650017424 -0.038948080688714984 -77.44128149412585
1722 -0.036777513846755025 -77.299334014021 -0.03820982594043017 -77.47949132006627
1723 -0.036763104423880574 -77.33609711844488 -0.037989712320268154 -77.51748103238654
1724 -0.03676038254052401 -77.3728575009854 -0.03538437895476818 -77.55286541134132
1725 -0.0367776170372963 -77.4096351180227 -0.03756227344274521 -77.59042768478406
1726 -0.03686594907194376 -77.44650106709464 -0.034177884459495544 -77.62460556924356
1727 -0.036841163598001006 -77.48334223069264 -0.035856965370476244 -77.66046253461403
1728 -0.036866633035242555 -77.52020886372789 -0.042181127704679966 -77.7026436623187
1729 -0.03678982742130756 -77.55699869114919 -0.03687378223985434 -77.73951744455856
1730 -0.03675456009805202 -77.59375325124724 -0.03575262203812599 -77.77527006659669
1731 -0.03688276913017034 -77.63063602037741 -0.037751639075577256 -77.81302170567227
1732 -0.03666398636996746 -77.66730000674738 -0.03501843120902777 -77.8480401368813
1733 -0.036832655780017376 -77.7041326625274 -0.03855528626590967 -77.8865954231472
1734 -0.036704260110855105 -77.74083692263825 -0.037964236363768576 -77.92455965951096
1735 -0.03670635726302862 -77.77754327990128 -0.031067012064158916 -77.95562667157512
1736 -0.03681474830955267 -77.81435802821083 -0.03530782628804445 -77.99093449786317
1737 -0.03693735171109438 -77.85129537992192 -0.036042372696101665 -78.02697687055927
1738 -0.03711417261511087 -77.88840955253703 -0.036627864465117455 -78.06360473502438
1739 -0.03698160443454981 -77.92539115697157 -0.03666495364159346 -78.10026968866597
1740 -0.0370329737663269 -77.9624241307379 -0.036632311157882215 -78.13690199982386
1741 -0.037012656405568126 -77.99943678714347 -0.03700307179242372 -78.17390507161629
1742 -0.03695526700466871 -78.03639205414814 -0.03547364268451929 -78.20937871430081
1743 -0.03702487964183092 -78.07341693378997 -0.037061741761863234 -78.24644045606267
1744 -0.03706252593547106 -78.11047945972544 -0.03866291455924511 -78.28510337062191
1745 -0.036981549486517905 -78.14746100921195 -0.03651509527117014 -78.32161846589308
1746 -0.0370798222720623 -78.18454083148401 -0.038422424159944055 -78.36004089005303
1747 -0.03691975325345993 -78.22146058473747 -0.03522126544266939 -78.3952621554957
1748 -0.037103443033993246 -78.25856402777147 -0.03729890268296003 -78.43256105817866
1749 -0.037026754766702655 -78.29559078253817 -0.038855825923383235 -78.47141688410204
1750 -0.03696453049778938 -78.33255531303595 -0.03540998864918947 -78.50682687275123
1751 -0.037071915529668334 -78.36962722856562 -0.03819799553602934 -78.54502486828726
1752 -0.03695892654359341 -78.40658615510921 -0.038344839960336684 -78.58336970824759
1753 -0.03697122819721699 -78.44355738330643 -0.0385357279330492 -78.62190543618064
1754 -0.03684273716062307 -78.48040012046705 -0.03720664754509926 -78.65911208372574
1755 -0.03687154073268175 -78.51727166119973 -0.03640763889998198 -78.69551972262573
1756 -0.03692828007042408 -78.55419994127016 -0.03575494606047869 -78.73127466868621
1757 -0.03702449053525925 -78.59122443180541 -0.034630761668086055 -78.7659054303543
1758 -0.037005312368273736 -78.6282297441737 -0.03536920305341482 -78.80127463340771
1759 -0.03700716830790043 -78.66523691248159 -0.03835747241973877 -78.83963210582745
1760 -0.03703128732740879 -78.702268199809 -0.03390855714678764 -78.87354066297424
1761 -0.03720173090696335 -78.73946993071596 -0.03269371911883354 -78.90623438209307
1762 -0.03725455161184073 -78.7767244823278 -0.03609418123960495 -78.94232856333268
1763 -0.03725858386605978 -78.81398306619386 -0.03493124842643738 -78.97725981175911
1764 -0.03740840684622526 -78.85139147304008 -0.037117757648229596 -79.01437756940734
1765 -0.03736346978694201 -78.88875494282702 -0.04028434194624424 -79.05466191135359
1766 -0.037291424535214904 -78.92604636736223 -0.03541120756417513 -79.09007311891777
1767 -0.03718558643013239 -78.96323195379236 -0.03802529014647007 -79.12809840906424
1768 -0.03727093655616045 -79.00050289034851 -0.03586845081299543 -79.16396685987723
1769 -0.037179007567465304 -79.03768189791597 -0.038452408835291864 -79.20241926871253
1770 -0.03709439989179373 -79.07477629780777 -0.03842128291726112 -79.24084055162979
1771 -0.03723020125180483 -79.11200649905958 -0.04276479445397854 -79.28360534608376
1772 -0.03699792046099901 -79.14900441952058 -0.03760185055434704 -79.32120719663811
1773 -0.0369404511526227 -79.1859448706732 -0.03854962754994631 -79.35975682418805
1774 -0.03678263407200575 -79.22272750474521 -0.03715669065713882 -79.3969135148452
1775 -0.03677115198224783 -79.25949865672746 -0.037257809191942215 -79.43417132403714
1776 -0.03682862091809511 -79.29632727764556 -0.03576393462717533 -79.46993525866431
1777 -0.036884790286421776 -79.33321206793198 -0.035520225018262866 -79.50545548368257
1778 -0.036824031919240954 -79.37003609985122 -0.039618336223065855 -79.54507381990564
1779 -0.03682337030768394 -79.4068594701589 -0.03573935106396675 -79.5808131709696
1780 -0.036906260251998904 -79.4437657304109 -0.03769765980541706 -79.61851083077502
1781 -0.03689699377864599 -79.48066272418954 -0.038090898841619494 -79.65660172961664
1782 -0.036835430189967155 -79.51749815437951 -0.03982597421854735 -79.69642770383518
1783 -0.036666437052190304 -79.5541645914317 -0.037296583876013756 -79.7337242877112
1784 -0.03678497057408094 -79.59094956200578 -0.03341411873698234 -79.76713840644818
1785 -0.0369567234069109 -79.62790628541269 -0.037546448223292825 -79.80468485467148
1786 -0.03693766985088587 -79.66484395526358 -0.033986296877264975 -79.83867115154874
1787 -0.03692569565027952 -79.70176965091386 -0.03788774162530899 -79.87655889317405
1788 -0.0369974622502923 -79.73876711316416 -0.03407275956124067 -79.91063165273529
1789 -0.03697838652879 -79.77574549969295 -0.03600666224956513 -79.94663831498485
1790 -0.03699198849499226 -79.81273748818793 -0.03692862130701542 -79.98356693629187
1791 -0.037003216333687305 -79.84974070452162 -0.03840484656393528 -80.0219717828558
1792 -0.036974482052028176 -79.88671518657365 -0.03887805175036192 -80.06084983460616
1793 -0.03692875802516937 -79.92364394459882 -0.03699565567076206 -80.09784549027692
1794 -0.03716023899614811 -79.96080418359497 -0.031166630517691373 -80.12901212079461
1795 -0.03712950963526964 -79.99793369323024 -0.0368561627343297 -80.16586828352894
1796 -0.03710144963115454 -80.03503514286139 -0.042315253615379335 -80.20818353714432
1797 -0.037005959637463094 -80.07204110249886 -0.03720664605498314 -80.2453901831993
1798 -0.036895176954567434 -80.10893627945343 -0.037394658848643306 -80.28278484204795
1799 -0.03693749364465475 -80.14587377309809 -0.04032452441751957 -80.32310936646546
1800 -0.036780516244471075 -80.18265428934257 -0.03398653957992792 -80.35709590604539
1801 -0.036926823668181896 -80.21958111301075 -0.03822365440428257 -80.39531956044966
1802 -0.036879878118634225 -80.25646099112939 -0.034392190352082255 -80.42971175080174
1803 -0.03700363039970398 -80.2934646215291 -0.037700665183365345 -80.46741241598511
1804 -0.03696766309440136 -80.3304322846235 -0.04089390933513641 -80.50830632532025
1805 -0.036834807693958284 -80.36726709231746 -0.03853148687630892 -80.54683781219656
1806 -0.03693091738969088 -80.40419800970716 -0.04695211350917816 -80.59378992570574
1807 -0.03637139108031988 -80.44056940078748 -0.038078383170068265 -80.63186830887581
1808 -0.03636667598038912 -80.47693607676787 -0.03605504017323256 -80.66792334904905
1809 -0.03644266128540039 -80.51337873805328 -0.038132975809276104 -80.70605632485832
1810 -0.03634466137737036 -80.54972339943065 -0.0344099735841155 -80.74046629844244
1811 -0.03652531262487173 -80.58624871205552 -0.034906342066824435 -80.77537264050926
1812 -0.03654759153723717 -80.62279630359276 -0.04009412713348866 -80.81546676764275
1813 -0.03649049643427134 -80.65928680002703 -0.036645440757274626 -80.85211220840002
1814 -0.03649450074881315 -80.69578130077585 -0.03706489969044924 -80.88917710809046
1815 -0.03653351422399283 -80.73231481499984 -0.03551540225744247 -80.92469251034791
1816 -0.036649456806480886 -80.76896427180633 -0.03405186627060175 -80.95874437661851
1817 -0.03670366108417511 -80.8056679328905 -0.03159003295004368 -80.99033440956856
1818 -0.036854646354913714 -80.84252257924541 -0.035612499341368675 -81.02594690890993
1819 -0.03695007674396038 -80.87947265598937 -0.033034758269786836 -81.05898166717972
1820 -0.03697821106761694 -80.916450867057 -0.03612172175198793 -81.0951033889317
1821 -0.03697555344551802 -80.95342642050251 -0.04017385318875313 -81.13527724212045
1822 -0.03689981959760189 -80.99032624010012 -0.03693513404577971 -81.17221237616623
1823 -0.03704830519855022 -81.02737454529867 -0.03304854054003954 -81.20526091670627
1824 -0.03702561967074871 -81.06440016496941 -0.03457603566348553 -81.23983695236976
1825 -0.03707995768636465 -81.10148012265577 -0.04247111883014441 -81.2823080711999
1826 -0.03695884067565203 -81.13843896333142 -0.036720574647188184 -81.3190286458471
1827 -0.03699759785085917 -81.17543656118228 -0.031210871413350105 -81.35023951726045
1828 -0.03699998464435339 -81.21243654582663 -0.03482420574873686 -81.38506372300918
1829 -0.037154095247387886 -81.24959064107402 -0.03725252766162157 -81.4223162506708
1830 -0.037175283394753934 -81.28676592446878 -0.03750311844050884 -81.45981936911132
1831 -0.03713939301669598 -81.32390531748548 -0.03778861034661531 -81.49760797945792
1832 -0.037114603258669374 -81.36101992074416 -0.03768044523894787 -81.53528842469687
1833 -0.037108969315886496 -81.39812889006004 -0.04175018575042486 -81.5770386104473
1834 -0.0368954423815012 -81.43502433244154 -0.03852680865675211 -81.61556541910406
1835 -0.0369644820690155 -81.47198881451055 -0.03521316647529602 -81.65077858557936
1836 -0.03692164104431868 -81.50891045555487 -0.03584376517683267 -81.6866223507562
1837 -0.03693698421120643 -81.54584743976608 -0.035720967687666416 -81.72234331844386
1838 -0.037048062309622765 -81.5828955020757 -0.038179348967969415 -81.76052266741183
1839 -0.03697785940021277 -81.61987336147591 -0.03676191121339798 -81.79728457862524
1840 -0.03728022258728743 -81.6571535840632 -0.03321017492562532 -81.83049475355087
1841 -0.03713159579783678 -81.69428517986103 -0.03881116546690464 -81.86930591901778
1842 -0.03706362973898649 -81.73134880960001 -0.03882999680936337 -81.90813591582715
1843 -0.037015865370631215 -81.76836467497064 -0.037505031935870646 -81.94564094776301
1844 -0.03701928853988647 -81.80538396351052 -0.03748994842171669 -81.98313089618473
1845 -0.0369725402444601 -81.84235650375498 -0.035215374827384946 -82.01834627101212
1846 -0.03711754959076643 -81.87947405334575 -0.03995894938707352 -82.05830522039919
1847 -0.03701326325535774 -81.9164873166011 -0.03437483981251717 -82.0926800602117
1848 -0.03701971303671599 -81.95350702963782 -0.03882626760751009 -82.13150632781921
1849 -0.03699231147766113 -81.99049934111548 -0.036735469661653045 -82.16824179748086
1850 -0.03699936419725418 -82.02749870531274 -0.0388541491702199 -82.20709594665108
1851 -0.03692135531455278 -82.06442006062728 -0.03741995953023434 -82.24451590618132
1852 -0.03695877138525248 -82.10137883201254 -0.03871914260089397 -82.28323504878222
1853 -0.03687342051416635 -82.13825225252671 -0.035135818645358086 -82.31837086742757
1854 -0.036940410174429415 -82.17519266270114 -0.036326180957257745 -82.35469704838484
1855 -0.036806533299386504 -82.21199919600052 -0.03672282043844462 -82.39141986882328
1856 -0.036940145306289196 -82.24893934130681 -0.03329215049743652 -82.42471201932071
1857 -0.037142871506512166 -82.28608221281333 -0.0425275981426239 -82.46723961746333
1858 -0.03692479021847248 -82.3230070030318 -0.04086430184543133 -82.50810391930877
1859 -0.0367095036432147 -82.35971650667501 -0.036568922363221644 -82.54467284167198
1860 -0.03674588110297918 -82.39646238777799 -0.03697736207395792 -82.58165020374594
1861 -0.036710412427783015 -82.43317280020577 -0.03729254938662052 -82.61894275313256
1862 -0.03679084777832031 -82.46996364798409 -0.03726021815091372 -82.65620297128348
1863 -0.03668712303042412 -82.5066507710145 -0.034979247488081455 -82.69118221877156
1864 -0.03680077940225601 -82.54345155041676 -0.039801676943898204 -82.73098389571545
1865 -0.03670477978885174 -82.58015633020561 -0.03656626269221306 -82.76755015840767
1866 -0.036710995435714724 -82.61686732564132 -0.03998410385102034 -82.8075342622587
1867 -0.036605524644255635 -82.65347285028558 -0.038276296481490134 -82.84581055874018
1868 -0.03656668607145548 -82.69003953635703 -0.0361878776922822 -82.88199843643247
1869 -0.03661847710609436 -82.72665801346312 -0.036087265610694884 -82.91808570204316
1870 -0.03663736432790756 -82.76329537779102 -0.036013357155025 -82.95409905919819
1871 -0.03671955615282059 -82.80001493394384 -0.037688092701137064 -82.99178715189932
1872 -0.03668386228382588 -82.83669879622767 -0.035169537924230096 -83.02695668982355
1873 -0.03670453317463398 -82.8734033294023 -0.03510409016162157 -83.06206077998517
1874 -0.0367542652413249 -82.91015759464362 -0.03405010849237442 -83.09611088847755
1875 -0.037087110430002214 -82.94724470507363 -0.044824653305113316 -83.14093554178267
1876 -0.036663349717855453 -82.98390805479148 -0.03683910463005304 -83.17777464641271
1877 -0.036628440767526624 -83.02053649555901 -0.037958068586885926 -83.2157327149996
1878 -0.03661957494914532 -83.05715607050816 -0.038384866900742054 -83.25411758190035
1879 -0.03657655045390129 -83.09373262096206 -0.034353938326239584 -83.28847152022658
1880 -0.03667197115719319 -83.13040459211925 -0.0343756752088666 -83.32284719543544
1881 -0.03670497164130211 -83.16710956376055 -0.03747016172856092 -83.360317357164
1882 -0.03675045240670442 -83.20386001616725 -0.04012292046099901 -83.40044027762501
1883 -0.036604429595172405 -83.24046444576243 -0.036753345280885696 -83.4371936229059
1884 -0.036633343994617464 -83.27709778975705 -0.0341947453096509 -83.47138836821554
1885 -0.036672267504036425 -83.31377005726108 -0.03770122416317463 -83.50908959237871
1886 -0.03659395631402731 -83.3503640135751 -0.03602921087294817 -83.54511880325167
1887 -0.036580657586455345 -83.38694467116156 -0.037471165508031846 -83.5825899687597
1888 -0.036640807427465914 -83.42358547858902 -0.039820496924221516 -83.62241046568393
1889 -0.03657230380922556 -83.46015778239824 -0.03581495024263859 -83.65822541592657
1890 -0.03662754129618406 -83.49678532369443 -0.03750492557883263 -83.6957303415054
1891 -0.0366790222004056 -83.53346434589483 -0.03974367044866085 -83.73547401195405
1892 -0.03648659270256758 -83.5699509385974 -0.035830138623714446 -83.77130415057776
1893 -0.03654257729649544 -83.6064935158939 -0.038180121406912806 -83.80948427198467
1894 -0.03643479160964489 -83.64292830750355 -0.039103288948535916 -83.84858756093321
1895 -0.03651244752109051 -83.67944075502464 -0.038054274208843705 -83.88664183514206
1896 -0.03639017064124346 -83.71583092566588 -0.03753208704292774 -83.92417392218499
1897 -0.036420653201639654 -83.75225157886753 -0.0414134806022048 -83.9655874027872
1898 -0.03637378066778183 -83.78862535953532 -0.03288889806717634 -83.99847630085436
1899 -0.036399241723120215 -83.82502460125843 -0.03575053475797176 -84.03422683561233
1900 -0.03642176631838083 -83.86144636757682 -0.03822167571634054 -84.07244851132867
1901 -0.0363965880125761 -83.8978429555894 -0.03620205279439688 -84.10865056412307
1902 -0.0364352710545063 -83.9342782266439 -0.03822010159492493 -84.146870665718
1903 -0.03641908504068851 -83.97069731168459 -0.03661436513066292 -84.18348503084866
1904 -0.036450347304344176 -84.00714765898893 -0.03553743995726109 -84.21902247080592
1905 -0.036447827517986295 -84.04359548650692 -0.036130760610103604 -84.25515323141603
1906 -0.036381838656961915 -84.07997732516388 -0.03202735036611557 -84.28718058178215
1907 -0.036523929052054885 -84.11650125421593 -0.03542982079088688 -84.32261040257303
1908 -0.03659055922180414 -84.15309181343774 -0.038953172788023946 -84.36156357536106
1909 -0.03648563046008348 -84.18957744389782 -0.033018738590180875 -84.39458231395125
1910 -0.036605227179825305 -84.22618267107764 -0.0359183793887496 -84.43050069334
1911 -0.036579647287726405 -84.26276231836536 -0.036988422833383085 -84.46748911617338
1912 -0.036640355736017226 -84.29940267410137 -0.03722454216331243 -84.5047136583367
1913 -0.036650820076465605 -84.33605349417783 -0.0365638867020607 -84.54127754503875
1914 -0.03669265676289797 -84.37274615094073 -0.037303695268929 -84.57858124030768
1915 -0.036767671816051006 -84.40951382275678 -0.03353859502822161 -84.6121198353359
1916 -0.03679270781576634 -84.44630653057254 -0.03352835569530725 -84.64564819103121
1917 -0.03682104106992483 -84.48312757164247 -0.03798079025000334 -84.68362898128122
1918 -0.03679223023355007 -84.51991980187601 -0.03933718018233776 -84.72296616146356
1919 -0.036917295306921005 -84.55683709718294 -0.03798646610230207 -84.76095262756586
1920 -0.03683214001357556 -84.59366923719651 -0.03724254947155714 -84.79819517703741
1921 -0.03680138662457466 -84.63047062382108 -0.03656943254172802 -84.83476460957914
1922 -0.03692417815327644 -84.66739480197435 -0.042471560463309285 -84.87723617004245
1923 -0.03666994348168373 -84.70406474545604 -0.0357274716719985 -84.91296364171446
1924 -0.036690561287105086 -84.74075530674314 -0.037349590100347996 -84.9503132318148
1925 -0.03668584506958723 -84.77744115181272 -0.037067674659192563 -84.987380906474
1926 -0.03661321494728327 -84.81405436676 -0.033324678987264635 -85.02070558546127
1927 -0.03672649189829826 -84.8507808586583 -0.037156791612505916 -85.05786237707377
1928 -0.036750823818147184 -84.88753168247645 -0.03774940073490143 -85.09561177780867
1929 -0.03676894400268793 -84.92430062647914 -0.03622189220041037 -85.13183367000909
1930 -0.036749872751533984 -84.96105049923067 -0.03251910600811243 -85.1643527760172
1931 -0.03681776318699122 -84.99786826241765 -0.03908664919435978 -85.20343942521156
1932 -0.036880113370716575 -85.03474837578837 -0.034372168406844136 -85.2378115936184
1933 -0.036977929435670374 -85.07172630522403 -0.0366847425699234 -85.27449633618832
1934 -0.03695057090371847 -85.10867687612775 -0.03409337215125561 -85.30858970833958
1935 -0.03701473604887724 -85.14569161217662 -0.03918482474982739 -85.3477745330894
1936 -0.036860543116927144 -85.18255215529355 -0.03854590281844139 -85.38632043590785
1937 -0.03685710001736879 -85.21940925531092 -0.03751409072428942 -85.42383452663213
1938 -0.03687781747430563 -85.25628707278523 -0.03459349982440472 -85.45842802645655
1939 -0.03691691439598799 -85.29320398718122 -0.03231249712407589 -85.49074052358063
1940 -0.03698091004043817 -85.33018489722166 -0.036147721111774445 -85.5268882446924
1941 -0.037049511447548866 -85.3672344086692 -0.03790369518101215 -85.56479193987342
1942 -0.03707173690199852 -85.4043061455712 -0.03614374045282602 -85.60093568032624
1943 -0.03718665856868029 -85.44149280413988 -0.03781167212873697 -85.63874735245498
1944 -0.037170355394482615 -85.47866315953436 -0.03458974491804838 -85.67333709737304
1945 -0.037073544785380365 -85.51573670431975 -0.03699626121670008 -85.71033335858974
1946 -0.03717369455844164 -85.5529103988782 -0.037787660770118234 -85.74812101935986
1947 -0.03710237741470337 -85.5900127762929 -0.0350204948335886 -85.78314151419345
1948 -0.03723760079592466 -85.62725037708881 -0.0385922409594059 -85.82173375515285
1949 -0.0372132234275341 -85.66446360051634 -0.04152604565024376 -85.86325980080309
1950 -0.03701014146208763 -85.70147374197843 -0.03673668503761292 -85.8999964858407
1951 -0.037037440948188304 -85.73851118292662 -0.03665893618017435 -85.93665542202088
1952 -0.037062561325728896 -85.77557374425234 -0.03612678330391646 -85.97278220532479
1953 -0.037118582613766195 -85.81269232686611 -0.035838532447814944 -86.0086207377726
1954 -0.03707434870302677 -85.84976667556914 -0.036118300072848795 -86.04473903784545
1955 -0.037015602737665174 -85.88678227830681 -0.04120949227362871 -86.08594853011907
1956 -0.036953612603247164 -85.92373589091005 -0.03723252434283495 -86.12318105446191
1957 -0.036948655359447004 -85.9606845462695 -0.03778635747730732 -86.16096741193921
1958 -0.03701430093497038 -85.99769884720448 -0.03706221133470535 -86.19802962327391
1959 -0.03707762043923139 -86.03477646764371 -0.03947360720485449 -86.23750323047877
1960 -0.03690283969044685 -86.07167930733415 -0.03609503675252199 -86.27359826723129
1961 -0.03686994891613722 -86.10854925625028 -0.03414514139294624 -86.30774340862423
1962 -0.037110261619091034 -86.14565951786938 -0.034526577964425084 -86.34226998658866
1963 -0.03711122572422028 -86.1827707435936 -0.03621569573879242 -86.37848568232745
1964 -0.03715133834630251 -86.2199220819399 -0.037904145568609236 -86.41638982789605
1965 -0.03711762316524982 -86.25703970510514 -0.0394577220082283 -86.45584754990428
1966 -0.037072081491351126 -86.29411178659649 -0.03914035744965076 -86.49498790735393
1967 -0.0370105454698205 -86.33112233206631 -0.040046718716621396 -86.53503462607055
1968 -0.03703733906149864 -86.36815967112781 -0.0363075653091073 -86.57134219137966
1969 -0.03688472602516413 -86.40504439715298 -0.036787398345768454 -86.60812958972542
1970 -0.03699220325797796 -86.44203660041096 -0.03844511359930038 -86.64657470332472
1971 -0.036890783347189426 -86.47892738375815 -0.0368741175159812 -86.6834488208407
1972 -0.03690889365971088 -86.51583627741786 -0.03636110797524452 -86.71980992881593
1973 -0.036945085041224957 -86.55278136245909 -0.04095747359097004 -86.7607674024069
1974 -0.036837265081703666 -86.58961862754079 -0.037715806439518926 -86.79848320884642
1975 -0.03691572118550539 -86.6265343487263 -0.03817515373229981 -86.83665836257872
1976 -0.03677573688328266 -86.66331008560958 -0.03554962556809187 -86.87220798814681
1977 -0.03682067357003689 -86.70013075917961 -0.03428344912827015 -86.90649143727508
1978 -0.03689386993646622 -86.73702462911608 -0.037904799543321134 -86.9443962368184
1979 -0.036976502649486064 -86.77400113176556 -0.03699737228453159 -86.98139360910294
1980 -0.036902248673141 -86.8109033804387 -0.034707554243505 -87.01610116334645
1981 -0.03701782543212175 -86.84792120587082 -0.0349175987765193 -87.05101876212296
1982 -0.037129275314509866 -86.88505048118533 -0.041059454530477525 -87.09207821665345
1983 -0.036899513378739354 -86.92194999456407 -0.03827510047703982 -87.13035331713048
1984 -0.0368697764351964 -86.95881977099927 -0.03615894950926304 -87.16651226663974
1985 -0.036860077641904354 -86.99567984864117 -0.03592908252030611 -87.20244134916005
1986 -0.03692857474088669 -87.03260842338206 -0.03475345093756914 -87.23719480009763
1987 -0.03702465072274208 -87.0696330741048 -0.036956859193742274 -87.27415165929136
1988 -0.03706950955092907 -87.10670258365573 -0.039747167751193045 -87.31389882704255
1989 -0.03686814345419407 -87.14357072710993 -0.03635963834822178 -87.35025846539077
1990 -0.036891866289079187 -87.18046259339901 -0.037720595858991145 -87.38797906124975
1991 -0.03696724288165569 -87.21742983628067 -0.037723157368600366 -87.42570221861835
1992 -0.0368393212556839 -87.25426915753636 -0.036955264396965504 -87.46265748301532
1993 -0.036885031312704084 -87.29115418884906 -0.037969091162085536 -87.5006265741774
1994 -0.03687709402292967 -87.32803128287199 -0.03418283350765705 -87.53480940768506
1995 -0.03707097750157118 -87.36510226037356 -0.03757399246096611 -87.57238340014602
1996 -0.03711903169751167 -87.40222129207108 -0.030755942966789008 -87.60313934311282
1997 -0.037000748328864574 -87.43922204039994 -0.03754295874387026 -87.64068230185669
1998 -0.037125441059470174 -87.47634748145941 -0.035410741716623305 -87.6760930435733
1999 -0.03712865747511387 -87.51347613893452 -0.03517867084592581 -87.71127171441923
2000 -0.037126988917589185 -87.55060312785211 -0.03547857329249382 -87.74675028771172
