# Supplementary material for: Learning nonequilibrium statistical mechanics and dynamical phase transitions
Source: Nat Commun. 2024 Feb 6;15:1117. doi: 10.1038/s41467-024-45172-8 (PMC10847122; doi:10.1038/s41467-024-45172-8)
Supplement: Supplementary file 4 — Supplementary Data 1 [file 41467_2024_45172_MOESM4_ESM.zip › DPT-main/PlotTemplate/plot_KL_divergence/out/finite_time/SE/L5_D2W32K5_E100BS1k/logs-0.55/log.txt]

1 -0.1380537800490856 -0.1380537800490856 -0.1380719058215618 -0.1380719058215618
2 -0.13719917163252832 -0.2752529516816139 -0.13721713274717331 -0.2752890385687351
3 -0.1363744929432869 -0.4116274446249008 -0.13639336600899696 -0.4116824045777321
4 -0.13557203561067582 -0.5471994802355766 -0.1355699010193348 -0.5472523055970668
5 -0.13482949733734131 -0.6820289775729179 -0.13481925800442696 -0.6820715636014938
6 -0.13412506133317947 -0.8161540389060974 -0.13410110846161843 -0.8161726720631122
7 -0.13342240005731582 -0.9495764389634131 -0.13341736495494844 -0.9495900370180606
8 -0.13273824080824853 -1.0823146797716616 -0.13274940103292465 -1.0823394380509852
9 -0.1320840023458004 -1.214398682117462 -0.13209289088845252 -1.2144323289394376
10 -0.13144306764006614 -1.3458417497575281 -0.1314506560564041 -1.3458829849958418
11 -0.13082389459013938 -1.4766656443476676 -0.13085536882281304 -1.476738353818655
12 -0.13020970672369003 -1.6068753510713576 -0.1301635719835758 -1.6069019258022308
13 -0.12963960617780684 -1.7365149572491645 -0.12966368570923806 -1.736565611511469
14 -0.1290578842163086 -1.865572841465473 -0.12899998128414153 -1.8655655927956105
15 -0.12849354967474938 -1.9940663911402225 -0.12847821339964866 -1.9940438061952592
16 -0.12795000970363618 -2.122016400843859 -0.1279137559235096 -2.121957562118769
17 -0.1274206779897213 -2.24943707883358 -0.12744003161787987 -2.249397593736649
18 -0.12689342349767685 -2.376330502331257 -0.1268950045108795 -2.3762925982475283
19 -0.12637568190693854 -2.5027061842381952 -0.1263565644621849 -2.502649162709713
20 -0.1258634440600872 -2.6285696282982824 -0.1258757621049881 -2.6285249248147013
21 -0.12535365372896196 -2.7539232820272446 -0.1252855896949768 -2.753810514509678
22 -0.12486949190497398 -2.8787927739322186 -0.12478215508162975 -2.878592669591308
23 -0.12438698150217534 -3.003179755434394 -0.12442378737032414 -3.003016456961632
24 -0.12392235286533833 -3.127102108299732 -0.1240354385226965 -3.1270518954843287
25 -0.12343402095139026 -3.2505361292511226 -0.12346244938671588 -3.2505143448710445
26 -0.12299924679100513 -3.3735353760421276 -0.12321386262774467 -3.373728207498789
27 -0.12250611484050751 -3.496041490882635 -0.12261518463492393 -3.496343392133713
28 -0.12206294797360898 -3.618104438856244 -0.12203921154141426 -3.618382603675127
29 -0.12162898443639278 -3.7397334232926367 -0.12184287868440151 -3.740225482359529
30 -0.1211660135537386 -3.8608994368463754 -0.12101787067949772 -3.8612433530390264
31 -0.12073071412742138 -3.9816301509737966 -0.12048907056450844 -3.981732423603535
32 -0.12030868381261825 -4.101938834786415 -0.12022253833711147 -4.101954961940646
33 -0.11989221796393394 -4.221831052750349 -0.1197290413081646 -4.221684003248811
34 -0.11947602406144142 -4.34130707681179 -0.1194556824862957 -4.341139685735106
35 -0.11903337128460408 -4.460340448096394 -0.11881488300859928 -4.459954568743705
36 -0.11863912679255009 -4.578979574888944 -0.11864439733326435 -4.57859896607697
37 -0.11820987798273563 -4.6971894528716795 -0.11820758879184723 -4.696806554868817
38 -0.11782466173171997 -4.815014114603399 -0.11846189796924592 -4.815268452838063
39 -0.11739693619310856 -4.9324110507965075 -0.11704886369407178 -4.932317316532134
40 -0.11701087132096291 -5.04942192211747 -0.11694815084338188 -5.049265467375516
41 -0.11659237705171108 -5.1660142991691815 -0.1162873413413763 -5.1655528087168925
42 -0.11621693372726441 -5.282231232896446 -0.11599662266671658 -5.281549431383609
43 -0.11583288609981537 -5.398064118996261 -0.11572128608822822 -5.397270717471837
44 -0.11543296426534652 -5.5134970832616075 -0.11533326767385006 -5.512603985145687
45 -0.11503674052655696 -5.628533823788165 -0.1148564949631691 -5.627460480108856
46 -0.11464101336896419 -5.743174837157129 -0.11446047052741051 -5.741920950636266
47 -0.11426807567477226 -5.857442912831901 -0.11449740156531334 -5.85641835220158
48 -0.11386430598795413 -5.971307218819856 -0.11391952745616436 -5.970337879657744
49 -0.11346550695598126 -6.084772725775837 -0.11339173838496208 -6.083729618042706
50 -0.11307918615639209 -6.197851911932229 -0.11358969919383526 -6.197319317236541
51 -0.11268275044858456 -6.310534662380814 -0.11261008232831955 -6.309929399564861
52 -0.11229660399258137 -6.422831266373395 -0.11183418221771717 -6.421763581782578
53 -0.11192798279225827 -6.534759249165653 -0.1119780458509922 -6.53374162763357
54 -0.11154276914894581 -6.646302018314598 -0.11104835160076618 -6.644789979234337
55 -0.11116640977561473 -6.757468428090213 -0.11105734705924988 -6.755847326293586
56 -0.11079046949744224 -6.868258897587656 -0.11119052469730377 -6.86703785099089
57 -0.11038243025541306 -6.978641327843069 -0.10952329523861408 -6.976561146229504
58 -0.1100210577249527 -7.088662385568021 -0.11016489900648593 -7.086726045235991
59 -0.10962598398327827 -7.1982883695513 -0.10966084711253643 -7.196386892348527
60 -0.10924704298377037 -7.30753541253507 -0.10930195637047291 -7.305688848719
61 -0.10886370949447155 -7.416399122029541 -0.10862018093466759 -7.414309029653667
62 -0.10850384719669819 -7.52490296922624 -0.10829694233834744 -7.522605971992014
63 -0.10814665630459785 -7.6330496255308375 -0.10819131210446357 -7.630797284096478
64 -0.10775350891053677 -7.740803134441374 -0.10829923823475837 -7.739096522331237
65 -0.10734493806958198 -7.8481480725109565 -0.10809049569070339 -7.84718701802194
66 -0.10696221478283405 -7.955110287293791 -0.10672265477478504 -7.953909672796725
67 -0.10655818209052086 -8.061668469384312 -0.10689207389950753 -8.060801746696233
68 -0.10620744712650776 -8.16787591651082 -0.10659868679940701 -8.16740043349564
69 -0.10581289492547512 -8.273688811436294 -0.1046362791210413 -8.272036712616682
70 -0.10545166172087192 -8.379140473157166 -0.10502120815217494 -8.377057920768857
71 -0.1050778329372406 -8.484218306094407 -0.10615352503955364 -8.483211445808411
72 -0.10466307736933231 -8.58888138346374 -0.10339128151535988 -8.586602727323772
73 -0.10428648926317692 -8.693167872726917 -0.10340656600892544 -8.690009293332697
74 -0.10389458201825619 -8.797062454745173 -0.10403924584388732 -8.794048539176584
75 -0.10353397950530052 -8.900596434250474 -0.10334157533943653 -8.897390114516021
76 -0.10314790233969688 -9.00374433659017 -0.10250904262065888 -8.99989915713668
77 -0.10275961980223655 -9.106503956392407 -0.10289443694055081 -9.10279359407723
78 -0.10238895192742348 -9.20889290831983 -0.10220260582864285 -9.204996199905873
79 -0.10197089575231075 -9.310863804072142 -0.1019399594515562 -9.306936159357429
80 -0.10157671645283699 -9.412440520524978 -0.10190371572971343 -9.408839875087143
81 -0.10120306015014649 -9.513643580675124 -0.10000303275883198 -9.508842907845974
82 -0.10081075094640254 -9.614454331621527 -0.0997565295547247 -9.608599437400699
83 -0.10044394060969353 -9.71489827223122 -0.10122093558311462 -9.709820372983813
84 -0.10002455078065395 -9.814922823011875 -0.09940905310213566 -9.809229426085949
85 -0.09966218024492264 -9.914585003256798 -0.09791726619005203 -9.907146692276001
86 -0.09932560473680496 -10.013910607993603 -0.10017125606536866 -10.00731794834137
87 -0.09888067804276943 -10.112791286036373 -0.09922532700002193 -10.106543275341393
88 -0.09849566221237183 -10.211286948248745 -0.10062515400350094 -10.207168429344893
89 -0.09806644804775715 -10.309353396296501 -0.09871049486100673 -10.3058789242059
90 -0.09764963425695897 -10.40700303055346 -0.09595751129090786 -10.401836435496808
91 -0.09727425388991832 -10.504277284443377 -0.10028141178190708 -10.502117847278715
92 -0.09682204686105252 -10.60109933130443 -0.09496975801885128 -10.597087605297567
93 -0.09645382016897201 -10.697553151473402 -0.09547535106539726 -10.692562956362964
94 -0.09603728912770748 -10.79359044060111 -0.09653995782136918 -10.789102914184333
95 -0.09563841857016087 -10.88922885917127 -0.0951840590685606 -10.884286973252895
96 -0.09522919803857803 -10.984458057209848 -0.09621398672461509 -10.98050095997751
97 -0.09481603391468525 -11.079274091124534 -0.09483484476804734 -11.075335804745558
98 -0.09438273459672927 -11.173656825721263 -0.09501472525298596 -11.170350529998544
99 -0.09399005323648453 -11.267646878957748 -0.0936550848186016 -11.264005614817146
100 -0.09357442148029804 -11.361221300438046 -0.09333944581449032 -11.357345060631635
101 -0.09314205572009086 -11.454363356158137 -0.09364164397120475 -11.45098670460284
102 -0.09275003150105476 -11.547113387659191 -0.09274444207549096 -11.543731146678331
103 -0.09233155958354473 -11.639444947242737 -0.09061320461332797 -11.63434435129166
104 -0.09195007383823395 -11.73139502108097 -0.09317819029092789 -11.727522541582587
105 -0.09151987135410308 -11.822914892435074 -0.09121925719082355 -11.818741798773411
106 -0.09110384099185467 -11.914018733426929 -0.08923203051090241 -11.907973829284314
107 -0.09068712294101715 -12.004705856367945 -0.09274676702916622 -12.00072059631348
108 -0.09030166417360305 -12.095007520541548 -0.09029661081731319 -12.091017207130793
109 -0.08986563943326473 -12.184873159974813 -0.08985986039042473 -12.180877067521218
110 -0.08943391852080822 -12.274307078495621 -0.09122724570333958 -12.272104313224558
111 -0.08897443599998951 -12.363281514495611 -0.09065771214663983 -12.362762025371199
112 -0.08854678347706794 -12.451828297972678 -0.08855718597769738 -12.451319211348896
113 -0.08814833723008633 -12.539976635202764 -0.08827851563692093 -12.539597726985816
114 -0.08771384879946709 -12.627690484002231 -0.08455284610390663 -12.624150573089723
115 -0.08731547743082047 -12.715005961433052 -0.08659817352890968 -12.710748746618632
116 -0.08690735511481762 -12.80191331654787 -0.08698224239051341 -12.797730989009146
117 -0.08645364381372929 -12.8883669603616 -0.08455728441476822 -12.882288273423914
118 -0.08605078533291817 -12.974417745694518 -0.0887913066893816 -12.971079580113296
119 -0.08562733121216297 -13.06004507690668 -0.0852992594242096 -13.056378839537505
120 -0.08523590490221977 -13.1452809818089 -0.08499941974878311 -13.141378259286288
121 -0.08477292098104953 -13.23005390278995 -0.08555608838796616 -13.226934347674254
122 -0.08433130383491516 -13.314385206624864 -0.0842435047030449 -13.311177852377298
123 -0.0839364655315876 -13.398321672156452 -0.08608749769628048 -13.397265350073578
124 -0.08348230086266994 -13.481803973019122 -0.08097256049513817 -13.478237910568716
125 -0.08309467993676663 -13.56489865295589 -0.08072337359189988 -13.558961284160615
126 -0.08273422792553901 -13.647632880881428 -0.08174118287861347 -13.640702467039228
127 -0.08232667222619057 -13.72995955310762 -0.08290297165513039 -13.723605438694358
128 -0.0819160707294941 -13.811875623837114 -0.08252436742186546 -13.806129806116223
129 -0.08146279081702232 -13.893338414654137 -0.082893480733037 -13.88902328684926
130 -0.0809729177504778 -13.974311332404614 -0.08052395917475223 -13.969547246024012
131 -0.0805843573063612 -14.054895689710975 -0.07759275883436204 -14.047140004858374
132 -0.0801924429833889 -14.135088132694364 -0.08079158365726472 -14.127931588515638
133 -0.07979052290320396 -14.214878655597568 -0.07946478128433228 -14.207396369799971
134 -0.079310292750597 -14.294188948348165 -0.0808440875262022 -14.288240457326173
135 -0.07889358140528202 -14.373082529753447 -0.07945737391710281 -14.367697831243277
136 -0.07850211672484875 -14.451584646478295 -0.0747300636023283 -14.442427894845604
137 -0.0780537411570549 -14.52963838763535 -0.07633774243295192 -14.518765637278555
138 -0.07771361880004406 -14.607352006435393 -0.07677777521312237 -14.595543412491677
139 -0.07728442437946796 -14.68463643081486 -0.07598933801054955 -14.671532750502227
140 -0.07688612714409829 -14.761522557958958 -0.07883651293814183 -14.75036926344037
141 -0.07650436423718929 -14.838026922196148 -0.07704233340919017 -14.82741159684956
142 -0.07607633508741855 -14.914103257283566 -0.07477510832250119 -14.902186705172062
143 -0.0756783913820982 -14.989781648665664 -0.07755521684885025 -14.979741922020912
144 -0.075278752297163 -15.065060400962826 -0.07527145594358445 -15.055013377964496
145 -0.07485296539962291 -15.13991336636245 -0.07250920794904232 -15.127522585913539
146 -0.07448930516839028 -15.21440267153084 -0.07100970782339573 -15.198532293736935
147 -0.07412254735827446 -15.288525218889115 -0.07384228855371475 -15.27237458229065
148 -0.07378390543162823 -15.362309124320744 -0.07472326457500458 -15.347097846865655
149 -0.07336428090929985 -15.435673405230043 -0.07377080991864204 -15.420868656784297
150 -0.0729144599288702 -15.508587865158914 -0.07461074814200401 -15.4954794049263
151 -0.07243764773011208 -15.581025512889026 -0.07219818122684955 -15.567677586153149
152 -0.07212666720151902 -15.653152180090546 -0.07329966388642788 -15.640977250039576
153 -0.07162804417312145 -15.724780224263666 -0.07353296391665935 -15.714510213956235
154 -0.07120502106845379 -15.79598524533212 -0.07150876745581627 -15.78601898141205
155 -0.07077172547578811 -15.86675697080791 -0.07060589157044887 -15.856624872982499
156 -0.07042976580560208 -15.937186736613512 -0.07089301161468028 -15.92751788459718
157 -0.07009807303547859 -16.00728480964899 -0.07558511421084405 -16.003102998808025
158 -0.06962051019072532 -16.076905319839714 -0.06920132562518119 -16.072304324433205
159 -0.06923446133732795 -16.14613978117704 -0.0697309460490942 -16.1420352704823
160 -0.06879183277487755 -16.21493161395192 -0.07037248164415359 -16.212407752126452
161 -0.06841104216873646 -16.283342656120656 -0.07404389195144176 -16.286451644077893
162 -0.06805812567472458 -16.35140078179538 -0.06742168664932251 -16.353873330727215
163 -0.06766681671142578 -16.419067598506807 -0.07138668484985829 -16.425260015577074
164 -0.06726961731910705 -16.486337215825912 -0.06553511582314968 -16.490795131400223
165 -0.06694452278316021 -16.553281738609073 -0.06638707257807255 -16.557182203978297
166 -0.06655830852687358 -16.619840047135945 -0.06993082948029042 -16.62711303345859
167 -0.06621414236724377 -16.68605418950319 -0.06322325281798839 -16.690336286276576
168 -0.06594290062785149 -16.75199709013104 -0.06559542231261731 -16.755931708589195
169 -0.06553514525294304 -16.817532235383986 -0.06019301414489746 -16.81612472273409
170 -0.06532459519803524 -16.88285683058202 -0.06583631113171577 -16.881961033865807
171 -0.06492022909224034 -16.947777059674262 -0.06259788833558559 -16.94455892220139
172 -0.06461024694144726 -17.01238730661571 -0.06730461157858372 -17.011863533779977
173 -0.06424620784819127 -17.076633514463904 -0.06774476319551467 -17.07960829697549
174 -0.06398578323423862 -17.14061929769814 -0.06376008875668049 -17.14336838573217
175 -0.06365200318396091 -17.2042713008821 -0.05861427839845419 -17.201982664130625
176 -0.06332809329032899 -17.267599394172432 -0.06632407717406749 -17.26830674130469
177 -0.06302847191691399 -17.330627866089348 -0.061107398197054866 -17.329414139501747
178 -0.06281915288418531 -17.393447018973532 -0.06175103075802326 -17.39116517025977
179 -0.06246594879776239 -17.455912967771294 -0.06369046010077 -17.45485563036054
180 -0.062108555994927886 -17.518021523766222 -0.060923705250024794 -17.515779335610567
181 -0.061819237843155864 -17.57984076160938 -0.06495110616087914 -17.580730441771447
182 -0.061523228883743286 -17.641363990493122 -0.06365795619785786 -17.644388397969305
183 -0.06116792932152748 -17.70253191981465 -0.060029894672334196 -17.704418292641638
184 -0.06088747065514326 -17.763419390469792 -0.067148744687438 -17.771567037329074
185 -0.06053653229027987 -17.82395592276007 -0.05895754061639309 -17.830524577945468
186 -0.06024846527725458 -17.884204388037325 -0.05742668341845274 -17.88795126136392
187 -0.060102533735334876 -17.94430692177266 -0.06348743177950382 -17.951438693143423
188 -0.059659565426409246 -18.00396648719907 -0.05674887727946043 -18.008187570422884
189 -0.059434675797820094 -18.06340116299689 -0.059035585075616834 -18.0672231554985
190 -0.05908246543258429 -18.122483628429475 -0.05819754377007484 -18.125420699268574
191 -0.05888951644301414 -18.181373144872488 -0.05551563780754805 -18.180936337076123
192 -0.05868611391633749 -18.240059258788826 -0.05760715864598751 -18.23854349572211
193 -0.058447019942104814 -18.29850627873093 -0.05690753236413002 -18.295451028086237
194 -0.05816195271909237 -18.356668231450023 -0.060203406028449535 -18.355654434114687
195 -0.05790695901960134 -18.414575190469623 -0.054350345581769946 -18.410004779696457
196 -0.057695132307708265 -18.47227032277733 -0.05784367434680462 -18.467848454043263
197 -0.05746395327150822 -18.52973427604884 -0.05819722209125757 -18.526045676134522
198 -0.05717474836856127 -18.5869090244174 -0.061286624148488046 -18.58733230028301
199 -0.056905563548207284 -18.643814587965604 -0.05948231406509876 -18.64681461434811
200 -0.05653880909085274 -18.700353397056457 -0.051758823543787004 -18.698573437891895
201 -0.05641527343541384 -18.75676867049187 -0.05491527263075113 -18.753488710522646
202 -0.056172135099768636 -18.812940805591637 -0.04936777725815773 -18.802856487780804
203 -0.05590372998267412 -18.86884453557431 -0.054874468594789505 -18.857730956375594
204 -0.05573953427374363 -18.924584069848056 -0.052075890451669694 -18.909806846827262
205 -0.05557127613574266 -18.9801553459838 -0.05358096342533827 -18.963387810252602
206 -0.05531902369111776 -19.03547436967492 -0.05701848529279232 -19.020406295545396
207 -0.055061150528490546 -19.09053552020341 -0.05918776541948319 -19.07959406096488
208 -0.05480881668627262 -19.145344336889682 -0.055985122732818124 -19.135579183697697
209 -0.05461283829063177 -19.199957175180312 -0.05232442002743483 -19.187903603725132
210 -0.05442291218787432 -19.254380087368187 -0.05650534089654684 -19.24440894462168
211 -0.05409163311123848 -19.308471720479425 -0.05004481561481953 -19.294453760236497
212 -0.05402429457753897 -19.362496015056962 -0.05558080356568098 -19.35003456380218
213 -0.05374985467642546 -19.416245869733388 -0.05059076081961393 -19.400625324621792
214 -0.05364452172070742 -19.469890391454094 -0.04982715509831905 -19.450452479720113
215 -0.05347780380398035 -19.523368195258072 -0.05713936798274517 -19.50759184770286
216 -0.05323834922164679 -19.57660654447972 -0.05716822072863579 -19.564760068431493
217 -0.05300679374486208 -19.629613338224583 -0.05367465149611235 -19.618434719927606
218 -0.0528553556650877 -19.68246869388967 -0.05275397375226021 -19.671188693679866
219 -0.05264820381999016 -19.735116897709663 -0.049834565818309785 -19.721023259498175
220 -0.052566624619066714 -19.78768352232873 -0.051272124797105786 -19.77229538429528
221 -0.05237082466483116 -19.84005434699356 -0.0532307019457221 -19.825526086241002
222 -0.0521699346601963 -19.892224281653757 -0.04788796529173851 -19.87341405153274
223 -0.0519623689353466 -19.944186650589103 -0.04546957910060882 -19.91888363063335
224 -0.051958287879824636 -19.996144938468927 -0.05082897450774908 -19.969712605141098
225 -0.05192128289490938 -20.048066221363836 -0.05521534141153097 -20.02492794655263
226 -0.05153545718640089 -20.099601678550236 -0.05181814040988684 -20.076746086962515
227 -0.05139533746987581 -20.150997016020114 -0.052266847155988214 -20.129012934118503
228 -0.051229862682521346 -20.202226878702636 -0.05581909287720919 -20.18483202699571
229 -0.05101635456085205 -20.253243233263486 -0.04162116404622793 -20.226453191041937
230 -0.05085076857358217 -20.30409400183707 -0.0476941853761673 -20.274147376418103
231 -0.05072707068175077 -20.35482107251882 -0.052724025771021844 -20.326871402189123
232 -0.0505042988806963 -20.405325371399517 -0.046011962182819846 -20.372883364371944
233 -0.050599579326808454 -20.455924950726324 -0.03966427799314261 -20.412547642365087
234 -0.050415131635963915 -20.50634008236229 -0.05603492110967636 -20.468582563474765
235 -0.05017764624208212 -20.556517728604373 -0.04800591915845871 -20.516588482633225
236 -0.0501404020935297 -20.6066581306979 -0.051936489343643186 -20.568524971976867
237 -0.04995547942817211 -20.656613610126072 -0.04472330454736948 -20.613248276524235
238 -0.04987990409135819 -20.70649351421743 -0.049773985706269744 -20.663022262230506
239 -0.04969761315733194 -20.756191127374763 -0.0503059109672904 -20.713328173197795
240 -0.049491715617477894 -20.80568284299224 -0.0519136194139719 -20.765241792611768
241 -0.04939857181161642 -20.855081414803855 -0.05132791567593813 -20.816569708287705
242 -0.049281492829322815 -20.90436290763318 -0.05112646501511335 -20.867696173302818
243 -0.049023477360606194 -20.953386384993784 -0.04962205942720175 -20.91731823273002
244 -0.04890275187790394 -21.00228913687169 -0.04666099436581135 -20.96397922709583
245 -0.04875284302979708 -21.051041979901484 -0.051013076491653916 -21.014992303587483
246 -0.04867021851241589 -21.0997121984139 -0.04630393330007791 -21.06129623688756
247 -0.048595022223889825 -21.14830722063779 -0.04753044005483389 -21.108826676942396
248 -0.04847888350486755 -21.196786104142657 -0.046150545589625835 -21.154977222532022
249 -0.04838980101048947 -21.245175905153147 -0.04764564260840416 -21.202622865140427
250 -0.04837830141186714 -21.293554206565013 -0.060787392780184746 -21.26341025792061
251 -0.0479749483987689 -21.34152915496378 -0.04495374858379364 -21.308364006504405
252 -0.04792750645428896 -21.38945666141807 -0.045683125406503676 -21.35404713191091
253 -0.04780628029257059 -21.43726294171064 -0.04469008222222328 -21.398737214133135
254 -0.047762016952037814 -21.485024958662677 -0.05018662456423044 -21.448923838697365
255 -0.047576831094920634 -21.5326017897576 -0.043646718934178354 -21.49257055763154
256 -0.04756870437413454 -21.580170494131735 -0.047768572345376015 -21.540339129976918
257 -0.047497568838298324 -21.627668062970034 -0.05016970448195934 -21.590508834458877
258 -0.04726924989372492 -21.674937312863758 -0.054923157952725885 -21.645431992411602
259 -0.04709769356995821 -21.722035006433718 -0.05005015786737203 -21.695482150278973
260 -0.04693922847509384 -21.76897423490881 -0.05263600908219814 -21.748118159361173
261 -0.04668567795306444 -21.815659912861875 -0.04582090545445681 -21.79393906481563
262 -0.046577676013112065 -21.862237588874986 -0.04787976425141096 -21.84181882906704
263 -0.04642573893070221 -21.908663327805687 -0.04395803231745958 -21.8857768613845
264 -0.04628027714788914 -21.954943604953577 -0.04426737483590841 -21.930044236220407
265 -0.046283415704965594 -22.001227020658543 -0.056580825522542 -21.98662506174295
266 -0.04601930174976587 -22.04724632240831 -0.049912125803530216 -22.03653718754648
267 -0.04577463753521442 -22.093020959943523 -0.048016575537621974 -22.084553763084102
268 -0.04568961746990681 -22.13871057741343 -0.04302220065146685 -22.12757596373557
269 -0.04568764064460993 -22.18439821805804 -0.05350868292152881 -22.181084646657098
270 -0.04529433734714985 -22.22969255540519 -0.05135345049202442 -22.23243809714912
271 -0.04520915821194649 -22.274901713617137 -0.04632263388484716 -22.27876073103397
272 -0.04513744059950113 -22.320039154216637 -0.04447819348424673 -22.323238924518215
273 -0.045076845586299895 -22.36511599980294 -0.05418080352246761 -22.37741972804068
274 -0.044679477252066134 -22.409795477055006 -0.04760498460382223 -22.425024712644504
275 -0.04468453675508499 -22.45448001381009 -0.03953561559319496 -22.4645603282377
276 -0.04468893222510815 -22.499168946035198 -0.04840917084366083 -22.51296949908136
277 -0.04447036162018776 -22.543639307655386 -0.04582156911492348 -22.558791068196285
278 -0.044398896768689154 -22.588038204424077 -0.04086537845432758 -22.599656446650613
279 -0.044400491379201414 -22.632438695803277 -0.0460447883233428 -22.645701234973956
280 -0.04436288382858038 -22.676801579631856 -0.040953096188604834 -22.68665433116256
281 -0.044283734448254106 -22.72108531408011 -0.04263855814933777 -22.7292928893119
282 -0.04410648792982101 -22.76519180200993 -0.04125736858695746 -22.770550257898858
283 -0.04411018881946802 -22.809301990829397 -0.03531950283795595 -22.805869760736815
284 -0.044148802757263184 -22.85345079358666 -0.053865324892103675 -22.85973508562892
285 -0.04412817042320967 -22.89757896400987 -0.04621194507926703 -22.905947030708187
286 -0.04385208170861006 -22.94143104571848 -0.0440389234572649 -22.949985954165452
287 -0.04381174519658089 -22.985242790915063 -0.04606055244803429 -22.996046506613485
288 -0.04359815493226051 -23.028840945847325 -0.03320254310965538 -23.02924904972314
289 -0.0438389765098691 -23.072679922357192 -0.043725477159023286 -23.072974526882163
290 -0.043859215639531615 -23.116539137996725 -0.05569637753069401 -23.128670904412857
291 -0.043629855290055274 -23.16016899328678 -0.05786174442619085 -23.186532648839048
292 -0.04335765242576599 -23.203526645712547 -0.042583418637514116 -23.22911606747656
293 -0.043255148269236085 -23.246781793981782 -0.039975648000836375 -23.269091715477398
294 -0.04315855223685503 -23.289940346218636 -0.04821799490600824 -23.317309710383405
295 -0.04312707856297493 -23.33306742478161 -0.04028286337852478 -23.35759257376193
296 -0.04302057474851608 -23.376087999530128 -0.03982994370162487 -23.397422517463557
297 -0.043249739706516264 -23.419337739236646 -0.034514806047081945 -23.43193732351064
298 -0.043213333748281 -23.462551072984926 -0.03630068674683571 -23.468238010257473
299 -0.04331907089799643 -23.505870143882923 -0.05816993005573749 -23.52640794031321
300 -0.042942209728062154 -23.548812353610984 -0.0443394573405385 -23.570747397653747
301 -0.04293434601277113 -23.591746699623755 -0.040225858241319655 -23.61097325589507
302 -0.04273972269147634 -23.63448642231523 -0.044871002249419686 -23.655844258144487
303 -0.04290848299860954 -23.67739490531384 -0.04233439303934574 -23.698178651183834
304 -0.04268578998744488 -23.720080695301284 -0.046437330543994904 -23.74461598172783
305 -0.04251460712403059 -23.762595302425314 -0.03566606026142836 -23.780282041989256
306 -0.0426617668941617 -23.805257069319477 -0.039520920254290104 -23.819802962243546
307 -0.04260381013154983 -23.847860879451027 -0.03982066009193659 -23.859623622335484
308 -0.04267177395522594 -23.890532653406254 -0.0483684491366148 -23.907992071472098
309 -0.042341151461005214 -23.93287380486726 -0.04110535308718681 -23.949097424559284
310 -0.042418590560555455 -23.975292395427815 -0.049253932945430276 -23.998351357504713
311 -0.0421528423205018 -24.017445237748316 -0.04000880066305399 -24.038360158167766
312 -0.04215027932077646 -24.05959551706909 -0.04238263182342052 -24.080742789991188
313 -0.0420519394800067 -24.1016474565491 -0.05429039597511291 -24.1350331859663
314 -0.041871136613190175 -24.143518593162288 -0.045662779919803144 -24.180695965886102
315 -0.04176741912961006 -24.185286012291897 -0.045095530711114405 -24.225791496597218
316 -0.04171770066022873 -24.227003712952126 -0.045939752645790574 -24.271731249243008
317 -0.041515070386230944 -24.268518783338358 -0.04295130204409361 -24.314682551287103
318 -0.041493399254977706 -24.310012182593336 -0.04382718447595835 -24.35850973576306
319 -0.04142412692308426 -24.35143630951642 -0.039236275292932984 -24.397746011055993
320 -0.04147457722574473 -24.392910886742165 -0.04339683130383491 -24.441142842359827
321 -0.041329528018832204 -24.434240414760996 -0.04425586462020874 -24.485398706980035
322 -0.04122095741331577 -24.475461372174312 -0.043123587034642696 -24.528522294014678
323 -0.04109169393777847 -24.516553066112092 -0.03864840399473905 -24.567170698009416
324 -0.041212755255401134 -24.557765821367493 -0.04292159546166659 -24.610092293471084
325 -0.041161843203008176 -24.5989276645705 -0.04116756580770016 -24.651259859278785
326 -0.04106635712087155 -24.639994021691372 -0.04422817789018154 -24.695488037168968
327 -0.041062896512448786 -24.681056918203822 -0.03723893407732248 -24.73272697124629
328 -0.04106984697282314 -24.722126765176647 -0.053239119797945024 -24.785966091044234
329 -0.04072056896984577 -24.762847334146493 -0.04419328775256872 -24.830159378796804
330 -0.04065191298723221 -24.803499247133725 -0.04195941109210253 -24.872118789888905
331 -0.040562407858669755 -24.844061654992394 -0.03778321258723736 -24.90990200247614
332 -0.04048317838460207 -24.884544833376996 -0.0428822809830308 -24.95278428345917
333 -0.04054828379303217 -24.92509311717003 -0.04199686404317617 -24.994781147502348
334 -0.04060146138072014 -24.96569457855075 -0.030153405014425518 -25.024934552516772
335 -0.04068843238055706 -25.006383010931305 -0.03483841549605131 -25.059772968012823
336 -0.04055410474538803 -25.046937115676695 -0.04714924097061157 -25.106922208983434
337 -0.040444720163941385 -25.087381835840635 -0.03886852934956551 -25.145790738332998
338 -0.04036966394633055 -25.127751499786964 -0.044945978187024595 -25.19073671652002
339 -0.040526997111737725 -25.1682784968987 -0.056225923076272014 -25.246962639596294
340 -0.04001413471996784 -25.20829263161867 -0.037228533811867234 -25.28419117340816
341 -0.03999132271856069 -25.24828395433723 -0.039665375277400015 -25.323856548685562
342 -0.03996075186878443 -25.28824470620601 -0.045476595684885976 -25.369333144370447
343 -0.03991058878600597 -25.32815529499202 -0.04832700118422508 -25.417660145554674
344 -0.039671515859663484 -25.367826810851682 -0.044256252236664295 -25.461916397791338
345 -0.03959333822131157 -25.407420149072994 -0.029795787017792463 -25.49171218480913
346 -0.03981634005904198 -25.447236489132035 -0.04278539530932903 -25.53449758011846
347 -0.039615852758288383 -25.486852341890323 -0.034186084382236005 -25.568683664500696
348 -0.03988410290330648 -25.52673644479363 -0.04003577250987291 -25.60871943701057
349 -0.039735148660838604 -25.56647159345447 -0.04158728457987308 -25.650306721590443
350 -0.03958945572376251 -25.606061049178233 -0.040906010568141936 -25.691212732158586
351 -0.03959294091910124 -25.645653990097333 -0.043132740445435046 -25.734345472604023
352 -0.03947574347257614 -25.68512973356991 -0.037630796618759635 -25.771976269222783
353 -0.039498135633766654 -25.724627869203676 -0.042225951328873634 -25.814202220551657
354 -0.039455477893352506 -25.764083347097028 -0.044089017994701864 -25.858291238546357
355 -0.03940025046467781 -25.803483597561705 -0.03635878693312407 -25.894650025479482
356 -0.03936118595302105 -25.842844783514725 -0.02855427535250783 -25.92320430083199
357 -0.03957156259566545 -25.88241634611039 -0.036636035330593585 -25.959840336162586
358 -0.03964183013886213 -25.92205817624925 -0.04079106319695711 -26.00063139935954
359 -0.039597015082836154 -25.96165519133209 -0.043903440982103345 -26.044534840341644
360 -0.03957775607705116 -26.00123294740914 -0.05315865408629179 -26.097693494427936
361 -0.03917443249374628 -26.040407379902884 -0.0424580717459321 -26.14015156617387
362 -0.039100824669003484 -26.079508204571887 -0.04254063591361046 -26.18269220208748
363 -0.039017345383763315 -26.11852554995565 -0.03729157354682684 -26.219983775634308
364 -0.039045410417020324 -26.15757096037267 -0.04711260255426168 -26.26709637818857
365 -0.03885950185358524 -26.196430462226257 -0.04046415351331234 -26.30756053170188
366 -0.038893087208271025 -26.23532354943453 -0.03827935662120581 -26.345839888323088
367 -0.03877915535122156 -26.27410270478575 -0.03928253501653671 -26.385122423339624
368 -0.039184104464948175 -26.313286809250698 -0.02058449499309063 -26.405706918332715
369 -0.03917171880602836 -26.352458528056726 -0.04426517151296139 -26.449972089845676
370 -0.03903850875794888 -26.391497036814673 -0.039114644005894664 -26.489086733851572
371 -0.03904085550457239 -26.430537892319247 -0.03407972678542137 -26.523166460636993
372 -0.039291744492948054 -26.469829636812197 -0.040974913910031316 -26.564141374547024
373 -0.039092164300382135 -26.508921801112578 -0.03540798481553793 -26.599549359362562
374 -0.039041143469512464 -26.54796294458209 -0.04423051290214062 -26.6437798722647
375 -0.038899225741624834 -26.586862170323712 -0.03254089970141649 -26.676320771966118
376 -0.03925204966217279 -26.626114219985887 -0.037528845854103564 -26.713849617820223
377 -0.03921871166676283 -26.66533293165265 -0.0387848598882556 -26.75263447770848
378 -0.03897639662027359 -26.704309328272924 -0.03939191251993179 -26.79202639022841
379 -0.038989574648439884 -26.743298902921364 -0.035558941587805745 -26.827585331816216
380 -0.03925955798476934 -26.782558460906134 -0.03873073533177376 -26.86631606714799
381 -0.03896124269813299 -26.821519703604267 -0.04137222021818161 -26.907688287366174
382 -0.03898614048957825 -26.860505844093844 -0.03254848066717386 -26.940236768033348
383 -0.03905609529465437 -26.899561939388498 -0.04879623055458069 -26.989032998587927
384 -0.03875117711722851 -26.938313116505725 -0.03849966358393431 -27.02753266217186
385 -0.038826276734471324 -26.977139393240197 -0.04780325591564179 -27.075335918087504
386 -0.038561202585697174 -27.015700595825894 -0.04609492514282465 -27.12143084323033
387 -0.038510072976350784 -27.054210668802245 -0.03372075743973255 -27.15515160067006
388 -0.03865571729838848 -27.092866386100635 -0.03039970565587282 -27.185551306325934
389 -0.03851193860173226 -27.131378324702368 -0.047390108928084373 -27.232941415254018
390 -0.03861581925302744 -27.169994143955396 -0.0371872441843152 -27.270128659438335
391 -0.03847676049917936 -27.208470904454575 -0.031401459313929084 -27.301530118752265
392 -0.03870059419423342 -27.247171498648807 -0.04025432355701923 -27.341784442309283
393 -0.03864120058715344 -27.28581269923596 -0.03885611761361361 -27.380640559922895
394 -0.03851983398199081 -27.32433253321795 -0.047517764195799825 -27.428158324118694
395 -0.03834368959069252 -27.362676222808645 -0.037191107869148254 -27.465349431987843
396 -0.038319361954927446 -27.40099558476357 -0.04051942713558674 -27.505868859123428
397 -0.03826410826295614 -27.43925969302653 -0.0362768730148673 -27.542145732138295
398 -0.03849375993013382 -27.477753452956662 -0.0523330494761467 -27.59447878161444
399 -0.03801834397017956 -27.515771796926842 -0.03721359930932522 -27.631692380923766
400 -0.03797555267810822 -27.55374734960495 -0.03892825674265623 -27.670620637666424
401 -0.038047427870333196 -27.591794777475283 -0.034899691306054595 -27.70552032897248
402 -0.03800591994076967 -27.62980069741605 -0.039767049439251426 -27.74528737841173
403 -0.03804318085312843 -27.66784387826918 -0.03515117168426514 -27.780438550095997
404 -0.03809265550225973 -27.705936533771442 -0.036222655698657034 -27.816661205794656
405 -0.038204748369753364 -27.744141282141197 -0.032672764547169206 -27.849333970341824
406 -0.03817286510020494 -27.7823141472414 -0.039091991074383256 -27.888425961416207
407 -0.03801847696304321 -27.820332624204443 -0.0424502382054925 -27.9308761996217
408 -0.03793694321066141 -27.858269567415103 -0.03931626081466675 -27.970192460436365
409 -0.037853991985321044 -27.896123559400426 -0.034295781329274175 -28.00448824176564
410 -0.03808033671230078 -27.934203896112727 -0.04203474521636963 -28.04652298698201
411 -0.037828067503869536 -27.972031963616597 -0.03862092532217502 -28.085143912304183
412 -0.037783222086727616 -28.009815185703324 -0.03566928040236235 -28.120813192706546
413 -0.03791739959269762 -28.04773258529602 -0.03861446175724268 -28.159427654463787
414 -0.03786264546215534 -28.085595230758177 -0.028564202412962914 -28.18799185687675
415 -0.03807737957686186 -28.12367261033504 -0.04087629839777947 -28.22886815527453
416 -0.03799109235405922 -28.161663702689097 -0.03497259076684713 -28.263840746041378
417 -0.038041841238737106 -28.199705543927834 -0.037178484909236434 -28.301019230950615
418 -0.03809233233332634 -28.237797876261162 -0.038977757655084135 -28.339996988605698
419 -0.03808940816670656 -28.275887284427867 -0.035776416584849355 -28.375773405190547
420 -0.03812978155910969 -28.314017065986977 -0.032899172604084016 -28.40867257779463
421 -0.0381922522559762 -28.352209318242952 -0.04103120267391205 -28.449703780468543
422 -0.03803324792534113 -28.390242566168293 -0.03998983930796385 -28.489693619776506
423 -0.03806802947074175 -28.428310595639037 -0.03487443532794714 -28.524568055104453
424 -0.03816873282194137 -28.466479328460977 -0.03636414017528296 -28.560932195279737
425 -0.038194071501493454 -28.50467339996247 -0.042759303376078604 -28.603691498655817
426 -0.038177999667823315 -28.542851399630294 -0.032384850271046164 -28.636076348926863
427 -0.038299223966896535 -28.58115062359719 -0.03377251550555229 -28.669848864432417
428 -0.03826643005013466 -28.619417053647325 -0.03650483712553978 -28.70635370155796
429 -0.03831843826919794 -28.657735491916522 -0.041159176453948024 -28.747512878011907
430 -0.03824704866856336 -28.695982540585085 -0.042710401490330695 -28.79022327950224
431 -0.03796847052872181 -28.733951011113806 -0.04112051073461771 -28.831343790236858
432 -0.03818810470402241 -28.77213911581783 -0.04199916180223227 -28.87334295203909
433 -0.03791172169148922 -28.81005083750932 -0.038412554934620854 -28.91175550697371
434 -0.038044953159987925 -28.84809579066931 -0.043378162756562234 -28.95513366973027
435 -0.0378195371478796 -28.885915327817187 -0.036571668833494185 -28.991705338563765
436 -0.037744217179715635 -28.9236595449969 -0.0369340930134058 -29.028639431577172
437 -0.037712399289011954 -28.961371944285915 -0.035796080715954304 -29.064435512293127
438 -0.037631488777697085 -28.999003433063613 -0.03461548015475273 -29.09905099244788
439 -0.037882608361542225 -29.036886041425156 -0.04022336155176163 -29.13927435399964
440 -0.03782813791185617 -29.07471417933701 -0.035063994117081165 -29.17433834811672
441 -0.03780440781265497 -29.112518587149665 -0.040550965256989 -29.21488931337371
442 -0.03764648772776127 -29.150165074877428 -0.031847337074577806 -29.246736650448288
443 -0.037887158989906314 -29.188052233867335 -0.050266965106129644 -29.297003615554416
444 -0.037590738758444785 -29.22564297262578 -0.03916340973228216 -29.3361670252867
445 -0.03755649775266647 -29.26319947037845 -0.031298278272151946 -29.367465303558852
446 -0.03765487894415855 -29.30085434932261 -0.041876701451838014 -29.40934200501069
447 -0.03755460754036903 -29.338408956862978 -0.040283660590648654 -29.44962566560134
448 -0.037511561438441275 -29.37592051830142 -0.04002347365021706 -29.489649139251554
449 -0.037383773177862165 -29.41330429147928 -0.04038906134665012 -29.530038200598206
450 -0.037447816133499144 -29.450752107612782 -0.04035941008478403 -29.57039761068299
451 -0.03721403609961271 -29.487966143712395 -0.03709075711667538 -29.607488367799665
452 -0.037207693047821525 -29.525173836760217 -0.036049836128950116 -29.643538203928614
453 -0.03744772020727396 -29.562621556967493 -0.04512049537152052 -29.688658699300134
454 -0.03710138779133558 -29.599722944758827 -0.040910779312252996 -29.729569478612387
455 -0.036869225651025773 -29.636592170409852 -0.04077050890773535 -29.77033998752012
456 -0.036822841688990596 -29.673415012098843 -0.03415137995034456 -29.804491367470465
457 -0.03679080996662378 -29.71020582206547 -0.04090400021523237 -29.845395367685697
458 -0.036680619791150094 -29.746886441856617 -0.03949853908270597 -29.884893906768404
459 -0.03672416377812624 -29.783610605634742 -0.035397115536034106 -29.92029102230444
460 -0.03690396230667829 -29.82051456794142 -0.02810291461646557 -29.948393936920905
461 -0.0369140250608325 -29.85742859300225 -0.03468901850283146 -29.983082955423736
462 -0.03701566755771637 -29.89444426055997 -0.036409159563481806 -30.01949211498722
463 -0.03687150366604328 -29.93131576422601 -0.03361677788197994 -30.0531088928692
464 -0.03706093356013298 -29.968376697786145 -0.04215866606682539 -30.095267558936026
465 -0.036819009482860564 -30.005195707269007 -0.038849948532879354 -30.134117507468904
466 -0.03696756418794393 -30.04216327145695 -0.03681919369846583 -30.17093670116737
467 -0.03693840578198433 -30.079101677238935 -0.044108766317367556 -30.21504546748474
468 -0.03687780573964119 -30.115979482978577 -0.03318852800875902 -30.248233995493496
469 -0.03684514835476875 -30.152824631333345 -0.037452457472682 -30.28568645296618
470 -0.036844682320952414 -30.1896693136543 -0.03470948692411184 -30.32039593989029
471 -0.03690100852400065 -30.2265703221783 -0.04350408986210823 -30.363900029752397
472 -0.036685066670179366 -30.26325538884848 -0.034625567495822906 -30.39852559724822
473 -0.03675437215715647 -30.300009761005636 -0.030925366934388875 -30.42945096418261
474 -0.03696654569357634 -30.336976306699214 -0.03302009180188179 -30.46247105598449
475 -0.0369505574926734 -30.373926864191887 -0.03923960719257593 -30.501710663177068
476 -0.03690935131162405 -30.41083621550351 -0.036940971948206426 -30.538651635125273
477 -0.036997468955814836 -30.447833684459326 -0.040103033557534216 -30.57875466868281
478 -0.03684506323188543 -30.484678747691213 -0.03608149811625481 -30.614836166799062
479 -0.03700778875499964 -30.52168653644621 -0.033864994160830976 -30.64870116095989
480 -0.03694798406213522 -30.558634520508345 -0.03545688558369875 -30.68415804654359
481 -0.03700198736041784 -30.595636507868765 -0.0403270348906517 -30.724485081434242
482 -0.036992331966757774 -30.632628839835522 -0.03555549643933773 -30.76004057787358
483 -0.03701561726629734 -30.66964445710182 -0.03785520400851965 -30.797895781882097
484 -0.03707660846412182 -30.706721065565944 -0.03476954288780689 -30.832665324769906
485 -0.036835030652582645 -30.743556096218526 -0.04110653400421142 -30.873771858774116
486 -0.036779959872365 -30.780336056090892 -0.02678824756294489 -30.90056010633706
487 -0.03699430525302887 -30.81733036134392 -0.03378303162753582 -30.934343137964596
488 -0.03714349679648876 -30.85447385814041 -0.037113348953425884 -30.971456486918022
489 -0.037196621485054496 -30.891670479625464 -0.03712181393057108 -31.008578300848594
490 -0.037114194966852664 -30.92878467459232 -0.03402413036674261 -31.042602431215336
491 -0.03714731317013502 -30.965931987762453 -0.034665252268314364 -31.07726768348365
492 -0.037286415696144104 -31.003218403458597 -0.03610160015523434 -31.113369283638885
493 -0.03739144057035446 -31.04060984402895 -0.03746580183506012 -31.150835085473947
494 -0.037266844511032106 -31.07787668853998 -0.03432055190205574 -31.185155637376003
495 -0.03731961008161307 -31.115196298621594 -0.0321515042334795 -31.21730714160948
496 -0.03741852845996618 -31.15261482708156 -0.03118245555087924 -31.24848959716036
497 -0.03746874425560236 -31.190083571337162 -0.037002996727824214 -31.285492593888186
498 -0.03751514609903097 -31.227598717436194 -0.03928399942815304 -31.32477659331634
499 -0.03736462537199259 -31.264963342808187 -0.03727216087281704 -31.362048754189157
500 -0.037397983856499194 -31.302361326664688 -0.04118493143469095 -31.40323368562385
501 -0.03729693237692118 -31.33965825904161 -0.033277194015681744 -31.43651087963953
502 -0.037336361967027186 -31.376994621008638 -0.03428045269101858 -31.47079133233055
503 -0.03753408268094063 -31.41452870368958 -0.03846720941364765 -31.509258541744195
504 -0.03741022888571024 -31.451938932575292 -0.03554214630275965 -31.544800688046955
505 -0.03761758226901293 -31.489556514844306 -0.04477618541568518 -31.58957687346264
506 -0.0372659457847476 -31.526822460629052 -0.03292636517435312 -31.622503238636995
507 -0.037297761999070644 -31.564120222628123 -0.03636374697089195 -31.658866985607887
508 -0.037261905148625374 -31.60138212777675 -0.03590745404362679 -31.694774439651514
509 -0.037251724675297734 -31.638633852452045 -0.03831082545220852 -31.73308526510372
510 -0.03714966140687466 -31.67578351385892 -0.036622338369488715 -31.76970760347321
511 -0.03728593364357948 -31.7130694475025 -0.03526430837810039 -31.80497191185131
512 -0.037179180234670636 -31.75024862773717 -0.04020132385194301 -31.845173235703253
513 -0.03693932183086872 -31.78718794956804 -0.03754218500107527 -31.88271542070433
514 -0.0370794877409935 -31.824267437309032 -0.03723401743918657 -31.919949438143515
515 -0.03703741002827883 -31.861304847337312 -0.03750035148113966 -31.957449789624654
516 -0.03706374075263739 -31.898368588089948 -0.0362213933840394 -31.993671183008694
517 -0.03707796819508076 -31.93544655628503 -0.042330670543015 -32.03600185355171
518 -0.03697938974946737 -31.972425946034498 -0.03156829010695219 -32.06757014365866
519 -0.037070237658917905 -32.009496183693415 -0.036225853487849236 -32.10379599714651
520 -0.037022946029901506 -32.046519129723315 -0.03861161712557078 -32.14240761427208
521 -0.037049442157149316 -32.08356857188046 -0.04296958167105913 -32.18537719594314
522 -0.037111721560359 -32.12068029344082 -0.03583077248185873 -32.221207968425
523 -0.036905821040272714 -32.15758611448109 -0.03951054289937019 -32.26071851132437
524 -0.03680441211909056 -32.19439052660018 -0.036836078763008116 -32.29755459008738
525 -0.0368163175880909 -32.23120684418827 -0.037052454240620133 -32.334607044328
526 -0.03686678949743509 -32.26807363368571 -0.037741800770163536 -32.372348845098166
527 -0.03678152356296778 -32.304855157248674 -0.03999368399381638 -32.41234252909198
528 -0.036800190806388855 -32.34165534805506 -0.038549229875206946 -32.45089175896719
529 -0.03671423718333244 -32.378369585238396 -0.03919777926057577 -32.490089538227764
530 -0.03674166817218065 -32.41511125341058 -0.035822723247110846 -32.52591226147487
531 -0.036629901453852656 -32.45174115486443 -0.035125876776874065 -32.561038138251746
532 -0.03698248881846666 -32.488723643682896 -0.020567253604531287 -32.58160539185628
533 -0.03710789065808058 -32.52583153434097 -0.036101733706891535 -32.61770712556317
534 -0.03724086470901966 -32.56307239904999 -0.03246842864900827 -32.65017555421218
535 -0.03714655693620443 -32.6002189559862 -0.03638086896389723 -32.68655642317608
536 -0.03710561953485012 -32.63732457552105 -0.031894123554229735 -32.71845054673031
537 -0.037107568606734274 -32.674432144127785 -0.029762349370867015 -32.74821289610118
538 -0.03736215513199568 -32.71179429925978 -0.03696955665946007 -32.78518245276064
539 -0.03735382966697216 -32.74914812892675 -0.03286171518266201 -32.8180441679433
540 -0.03733764458447695 -32.786485773511224 -0.03773990459740162 -32.8557840725407
541 -0.03737297039479017 -32.823858743906015 -0.03868230953812599 -32.894466382078825
542 -0.0373890733346343 -32.86124781724065 -0.0329644188284874 -32.92743080090731
543 -0.03749008197337389 -32.89873789921403 -0.034994212165474894 -32.96242501307278
544 -0.03757248818874359 -32.93631038740277 -0.03842248544096947 -33.00084749851375
545 -0.03736397698521614 -32.97367436438799 -0.04245816376060248 -33.04330566227435
546 -0.037204539589583877 -33.01087890397757 -0.040476730838418004 -33.08378239311277
547 -0.037199005112051965 -33.04807790908962 -0.03139064125716686 -33.11517303436994
548 -0.037426160834729674 -33.08550406992435 -0.03753869105130434 -33.15271172542124
549 -0.03715662620961666 -33.12266069613396 -0.04014668371528387 -33.19285840913653
550 -0.03725031521171331 -33.15991101134568 -0.03338243067264557 -33.22624083980917
551 -0.03723200429230929 -33.197143015637984 -0.039465468376874924 -33.26570630818605
552 -0.03703101426362991 -33.23417402990162 -0.03613094259053469 -33.30183725077658
553 -0.0372703118249774 -33.27144434172659 -0.042235401831567286 -33.34407265260815
554 -0.03695471603423357 -33.30839905776082 -0.042049954272806646 -33.38612260688095
555 -0.03681648317724466 -33.34521554093807 -0.04005457255989313 -33.42617717944085
556 -0.036819389276206496 -33.382034930214274 -0.03718745857477188 -33.46336463801562
557 -0.03679031599313021 -33.418825246207405 -0.03406099695712328 -33.49742563497274
558 -0.03696208540350199 -33.45578733161091 -0.033682750165462495 -33.531108385138204
559 -0.03693484142422676 -33.49272217303513 -0.037437839433550835 -33.568546224571755
560 -0.03681132812052965 -33.52953350115566 -0.037830755859613416 -33.60637698043137
561 -0.03683382645249367 -33.566367327608155 -0.03795917518436909 -33.64433615561574
562 -0.03675601575523615 -33.60312334336339 -0.037592406012117864 -33.681928561627856
563 -0.03684030715376139 -33.63996365051715 -0.030795159190893172 -33.71272372081875
564 -0.037173001654446126 -33.6771366521716 -0.03861142266541719 -33.75133514348417
565 -0.03697344306856394 -33.71411009524016 -0.03551168590784073 -33.78684682939201
566 -0.03699448835104704 -33.75110458359121 -0.03578068297356367 -33.82262751236558
567 -0.036963964253664015 -33.78806854784487 -0.035716884583234784 -33.858344396948816
568 -0.036998517252504824 -33.82506706509738 -0.03383982814848423 -33.8921842250973
569 -0.037077346444129945 -33.86214441154151 -0.03523392006754875 -33.92741814516485
570 -0.03713112734258175 -33.89927553888409 -0.032581125013530256 -33.95999927017838
571 -0.03704468756914139 -33.93632022645323 -0.04239844661206007 -34.00239771679044
572 -0.03699490241706371 -33.9733151288703 -0.043842142447829247 -34.04623985923827
573 -0.0368609756231308 -34.010176104493425 -0.036680955439805984 -34.082920814678076
574 -0.03681157026439905 -34.04698767475782 -0.03732206095010042 -34.12024287562818
575 -0.0368477325886488 -34.08383540734647 -0.04228343404829502 -34.16252630967647
576 -0.036544428393244746 -34.12037983573971 -0.036063157580792905 -34.198589467257264
577 -0.036680310219526294 -34.157060145959235 -0.04181384090334177 -34.24040330816061
578 -0.03654638472944498 -34.19360653068868 -0.04326358586549759 -34.283666894026105
579 -0.03625778630375862 -34.22986431699244 -0.034530834294855595 -34.31819772832096
580 -0.03644817899912596 -34.26631249599156 -0.02977301608771086 -34.34797074440867
581 -0.03655089661478996 -34.302863392606355 -0.03335988502949476 -34.38133062943817
582 -0.036595276556909084 -34.339458669163264 -0.04066873583942652 -34.42199936527759
583 -0.0364120839163661 -34.37587075307963 -0.04080123249441385 -34.46280059777201
584 -0.03643572255969048 -34.41230647563932 -0.033991624042391776 -34.4967922218144
585 -0.03657376635819674 -34.448880241997514 -0.028453220240771772 -34.52524544205517
586 -0.036688029393553735 -34.48556827139107 -0.040538900531828403 -34.565784342587
587 -0.03665840718895197 -34.52222667858002 -0.034428130649030206 -34.600212473236034
588 -0.03662300817668438 -34.5588496867567 -0.03464460130780935 -34.634857074543845
589 -0.03663569539785385 -34.59548538215456 -0.03335323594510555 -34.66821031048895
590 -0.03686012662947178 -34.63234550878403 -0.039449017681181434 -34.70765932817013
591 -0.03673964086920023 -34.66908514965323 -0.03899764437228441 -34.74665697254242
592 -0.03673498500138521 -34.705820134654616 -0.03706357628107071 -34.78372054882349
593 -0.03658104576170444 -34.74240118041632 -0.03861393667757511 -34.82233448550107
594 -0.03657989725470543 -34.77898107767103 -0.037500892952084544 -34.85983537845315
595 -0.03652178980410099 -34.815502867475125 -0.03802504278719425 -34.897860421240345
596 -0.036602629348635674 -34.85210549682376 -0.04415552485734224 -34.94201594609769
597 -0.03624563906341791 -34.88835113588718 -0.03280720841139555 -34.97482315450909
598 -0.036357914470136164 -34.924709050357315 -0.0338681697845459 -35.008691324293636
599 -0.03640450090169907 -34.96111355125901 -0.035935166850686075 -35.04462649114432
600 -0.036338457465171815 -34.99745200872418 -0.036273522302508354 -35.08090001344683
601 -0.03643408790230751 -35.03388609662649 -0.03466316759586334 -35.115563181042695
602 -0.03650969136506319 -35.07039578799155 -0.036953536421060564 -35.152516717463755
603 -0.03637350406497717 -35.106769292056526 -0.03860468994826079 -35.19112140741201
604 -0.036378277093172075 -35.1431475691497 -0.034488380327820777 -35.225609787739835
605 -0.03632919639348984 -35.179476765543185 -0.038808596692979334 -35.264418384432815
606 -0.036430546455085276 -35.21590731199827 -0.03875317834317684 -35.303171562775994
607 -0.03634667061269283 -35.252253982610966 -0.0358680821955204 -35.339039644971514
608 -0.036208341084420684 -35.288462323695384 -0.04166687000542879 -35.38070651497694
609 -0.035972628928720954 -35.3244349526241 -0.03327748700976372 -35.413984001986705
610 -0.03607540726661682 -35.36051035989072 -0.03397540803998709 -35.44795941002669
611 -0.036296244338154794 -35.39680660422887 -0.03972831591963768 -35.48768772594633
612 -0.036147408187389374 -35.43295401241626 -0.03696476742625236 -35.524652493372585
613 -0.036099006235599515 -35.46905301865186 -0.03256097249686718 -35.55721346586945
614 -0.036130627244710924 -35.50518364589657 -0.033657504804432394 -35.59087097067388
615 -0.03623593654483557 -35.54141958244141 -0.03523387107998133 -35.626104841753865
616 -0.03632919639348984 -35.577748778834895 -0.03600484766066074 -35.66210968941453
617 -0.036205695010721684 -35.61395447384562 -0.039179420471191405 -35.70128910988572
618 -0.036391088552772996 -35.65034556239839 -0.046842672489583494 -35.7481317823753
619 -0.03599215894937515 -35.68633772134777 -0.03452387060970068 -35.78265565298501
620 -0.035984439216554163 -35.722322160564325 -0.037493585422635076 -35.820149238407645
621 -0.036038901284337045 -35.75836106184866 -0.03393600657582283 -35.854085244983466
622 -0.035970052145421504 -35.79433111399408 -0.037299396097660066 -35.891384641081125
623 -0.036187857203185556 -35.83051897119727 -0.03243810664862394 -35.92382274772975
624 -0.03610073179006577 -35.866619702987336 -0.03615421261638403 -35.95997696034613
625 -0.03600163497030735 -35.90262133795764 -0.035634052194654944 -35.995611012540785
626 -0.036106099002063276 -35.9387274369597 -0.03524602800607681 -36.03085704054686
627 -0.03609900884330273 -35.974826445803004 -0.03691356852650642 -36.06777060907337
628 -0.036182045564055444 -36.01100849136706 -0.03704772107303143 -36.1048183301464
629 -0.03624165076762438 -36.04725014213468 -0.04050232321023941 -36.14532065335664
630 -0.036070494540035726 -36.08332063667471 -0.03400427401065827 -36.1793249273673
631 -0.036114555597305295 -36.11943519227202 -0.039345144666731356 -36.21867007203403
632 -0.03594303783029318 -36.155378230102315 -0.0362961707636714 -36.2549662427977
633 -0.03607184831053019 -36.19145007841284 -0.03964609019458294 -36.29461233299228
634 -0.03591593336313963 -36.227366011775985 -0.03417933564633131 -36.32879166863861
635 -0.03601132407784462 -36.26337733585383 -0.03540698233991861 -36.36419865097853
636 -0.03620510026812553 -36.29958243612196 -0.043549349159002305 -36.40774800013753
637 -0.03586359955370426 -36.335446035675666 -0.02603833330795169 -36.43378633344548
638 -0.036171928606927396 -36.37161796428259 -0.03595489207655191 -36.469741225522036
639 -0.03622018489986658 -36.40783814918246 -0.03787262234836817 -36.5076138478704
640 -0.03613248486071825 -36.443970634043175 -0.03288402948528528 -36.54049787735569
641 -0.0362580094486475 -36.48022864349182 -0.0340398259460926 -36.574537703301786
642 -0.036218855530023575 -36.516447499021844 -0.036379877291619775 -36.61091758059341
643 -0.036191888712346555 -36.55263938773419 -0.04033437706530094 -36.65125195765871
644 -0.03612068984657526 -36.588760077580766 -0.037684549763798716 -36.688936507422504
645 -0.036121259443461895 -36.62488133702423 -0.032331949844956395 -36.72126845726746
646 -0.036279110424220565 -36.661160447448445 -0.03881191462278366 -36.76008037189025
647 -0.03603961486369371 -36.69720006231214 -0.0352032870054245 -36.79528365889567
648 -0.036092556454241274 -36.733292618766384 -0.034699653089046475 -36.82998331198472
649 -0.03603918757289648 -36.76933180633928 -0.03363640159368515 -36.8636197135784
650 -0.03624167013913393 -36.805573476478415 -0.03808799739927053 -36.901707710977675
651 -0.0361285300925374 -36.841702006570955 -0.029617890249937773 -36.93132560122761
652 -0.03611432034522295 -36.877816326916175 -0.036709603294730185 -36.968035204522344
653 -0.036359157785773276 -36.91417548470195 -0.03531072828918695 -37.003345932811534
654 -0.03634110242128372 -36.95051658712323 -0.03490495514124632 -37.03825088795278
655 -0.03655212968587875 -36.98706871680911 -0.030680645909160375 -37.068931533861935
656 -0.036508139409124854 -37.023576856218234 -0.03356522228568792 -37.10249675614762
657 -0.03659677393734455 -37.06017363015558 -0.033138394355773926 -37.1356351505034
658 -0.03659913800656796 -37.09677276816215 -0.03519678767770529 -37.1708319381811
659 -0.03651505876332521 -37.133287826925475 -0.03440479356795549 -37.20523673174906
660 -0.03668744768947363 -37.16997527461495 -0.034706988371908665 -37.23994372012097
661 -0.03667799476534128 -37.20665326938029 -0.040761569514870644 -37.28070528963584
662 -0.036602722480893135 -37.24325599186118 -0.03308989834040403 -37.31379518797625
663 -0.03659210167825222 -37.279848093539435 -0.03597821183502674 -37.349773399811276
664 -0.03679321594536304 -37.3166413094848 -0.029618098679929972 -37.37939149849121
665 -0.036830580048263076 -37.35347188953306 -0.037162146903574465 -37.416553645394785
666 -0.03689291477203369 -37.390364804305094 -0.03980861157178879 -37.45636225696657
667 -0.036690361239016055 -37.42705516554411 -0.031577912531793116 -37.487940169498366
668 -0.036891024373471734 -37.463946189917586 -0.032195290364325044 -37.52013545986269
669 -0.03682093489915132 -37.50076712481674 -0.036852780170738696 -37.556988240033434
670 -0.036853086203336716 -37.53762021102008 -0.03751430567353964 -37.59450254570697
671 -0.03680228665471077 -37.57442249767479 -0.035633312352001664 -37.63013585805898
672 -0.036803527176380156 -37.61122602485117 -0.037285578437149525 -37.66742143649613
673 -0.036809569038450715 -37.648035593889624 -0.04344364982098341 -37.71086508631711
674 -0.03652858100831509 -37.684564174897936 -0.03474020566791296 -37.74560529198503
675 -0.03661150373518467 -37.721175678633124 -0.039096354879438876 -37.78470164686447
676 -0.0364641847088933 -37.757639863342014 -0.03543581813573837 -37.82013746500021
677 -0.03656870871782303 -37.79420857205984 -0.04025754053145647 -37.860395005531664
678 -0.03646211549639702 -37.830670687556236 -0.03747267294675112 -37.89786767847841
679 -0.036422820203006266 -37.86709350775924 -0.0309709039516747 -37.92883858243009
680 -0.03651850484311581 -37.90361201260236 -0.03929229062050581 -37.9681308730506
681 -0.036522798053920266 -37.94013481065628 -0.033280639164149764 -38.001411512214744
682 -0.03656221330165863 -37.97669702395794 -0.037655373476445674 -38.03906688569119
683 -0.036528627015650274 -38.01322565097359 -0.041076932474970816 -38.080143818166164
684 -0.03658411763608456 -38.04980976860967 -0.03450056202709675 -38.11464438019326
685 -0.036426137946546075 -38.08623590655622 -0.0333455378189683 -38.14798991801223
686 -0.03645384684205055 -38.12268975339827 -0.04055658280849457 -38.18854650082072
687 -0.03642824925482273 -38.159118002653095 -0.03670818880200386 -38.22525468962272
688 -0.03628906570374966 -38.19540706835684 -0.03535425439476967 -38.26060894401749
689 -0.036309009045362474 -38.231716077402204 -0.03529377393424511 -38.29590271795173
690 -0.036456603184342386 -38.268172680586545 -0.041000154428184034 -38.336902872379916
691 -0.036264196038246155 -38.30443687662479 -0.03344237711280584 -38.37034524949272
692 -0.03640948515385389 -38.340846361778645 -0.036684516631066796 -38.40702976612379
693 -0.03642161730676889 -38.37726797908542 -0.03389211762696505 -38.440921883750754
694 -0.036360865086317064 -38.41362884417173 -0.038101532682776454 -38.47902341643353
695 -0.03629070203751326 -38.449919546209244 -0.03329068757593632 -38.51231410400946
696 -0.03624481670558453 -38.48616436291483 -0.038917625695466994 -38.55123172970493
697 -0.03624111544340849 -38.52240547835824 -0.037057582102715966 -38.58828931180765
698 -0.03607254903763533 -38.55847802739587 -0.03661839365959167 -38.624907705467244
699 -0.035991956293582913 -38.59446998368946 -0.03268796671181917 -38.65759567217906
700 -0.036417987570166586 -38.630887971259625 -0.03292611446231604 -38.690521786641376
701 -0.036373610980808734 -38.667261582240435 -0.04027300216257572 -38.730794788803955
702 -0.036209893971681596 -38.703471476212115 -0.0358797611668706 -38.76667454997082
703 -0.03644204307347536 -38.739913519285594 -0.03417199738323688 -38.80084654735406
704 -0.036260290630161764 -38.776173809915754 -0.03180334307253361 -38.832649890426595
705 -0.03644310012459755 -38.812616910040354 -0.03843303695321083 -38.8710829273798
706 -0.03636197969317436 -38.84897888973353 -0.04007886778563261 -38.911161795165434
707 -0.03619012590497732 -38.88516901563851 -0.03530063424259424 -38.94646242940803
708 -0.03623559251427651 -38.921404608152784 -0.03690137267112732 -38.983363802079154
709 -0.03628509938716888 -38.957689707539956 -0.03531237151473761 -39.01867617359389
710 -0.036301830783486366 -38.99399153832344 -0.032061027362942696 -39.05073720095683
711 -0.03626242280006409 -39.030253961123506 -0.03248542193323374 -39.08322262289006
712 -0.036442626640200614 -39.06669658776371 -0.039718871004879475 -39.12294149389494
713 -0.03635344095528126 -39.10305002871899 -0.036338450759649275 -39.15927994465459
714 -0.03637789431959391 -39.13942792303858 -0.03478970527648926 -39.19406964993108
715 -0.03646103721112013 -39.1758889602497 -0.0393631586804986 -39.23343280861158
716 -0.03640587609261274 -39.212294836342316 -0.03984072953462601 -39.273273538146206
717 -0.03632881436496973 -39.24862365070729 -0.03836093600839376 -39.3116344741546
718 -0.0361388536170125 -39.2847625043243 -0.03374841921031475 -39.34538289336491
719 -0.036320522986352445 -39.32108302731065 -0.03367255814373493 -39.37905545150865
720 -0.03646919820457697 -39.35755222551523 -0.0322676207870245 -39.41132307229567
721 -0.036318966187536716 -39.393871191702765 -0.03646084573119879 -39.44778391802687
722 -0.03640408758074045 -39.43027527928351 -0.03320357166230679 -39.48098748968918
723 -0.03656594920903444 -39.46684122849254 -0.033158726431429385 -39.51414621612061
724 -0.03660834785550833 -39.503449576348046 -0.03020555106922984 -39.54435176718984
725 -0.03662640582770109 -39.54007598217575 -0.03477139491587877 -39.57912316210572
726 -0.03671086989343166 -39.57678685206918 -0.04567756336182356 -39.62480072546754
727 -0.03661271184682846 -39.61339956391601 -0.03040157938376069 -39.6552023048513
728 -0.0365115525200963 -39.64991111643611 -0.03288267496973276 -39.688084979821035
729 -0.03662009052932262 -39.686531206965434 -0.03478018417954445 -39.72286516400058
730 -0.036596425250172614 -39.72312763221561 -0.03488912079483271 -39.75775428479541
731 -0.0366112794727087 -39.759738911688316 -0.0375716894865036 -39.795325974281916
732 -0.0366508949548006 -39.79638980664312 -0.03169500026851892 -39.827020974550436
733 -0.03668120019137859 -39.8330710068345 -0.03674363158643246 -39.86376460613687
734 -0.03664613179862499 -39.86971713863313 -0.03625824153423309 -39.9000228476711
735 -0.03704085797071457 -39.906757996603844 -0.04157428126782179 -39.94159712893892
736 -0.036759772896766664 -39.94351776950061 -0.031141132302582263 -39.9727382612415
737 -0.03668862860649824 -39.98020639810711 -0.037530422769486906 -40.01026868401099
738 -0.0366262536495924 -40.0168326517567 -0.03870853204280138 -40.04897721605379
739 -0.03677685260772705 -40.05360950436443 -0.03516115825623274 -40.08413837431002
740 -0.03676079176366329 -40.09037029612809 -0.03943552933633328 -40.12357390364635
741 -0.0366203686222434 -40.12699066475034 -0.04294989611953497 -40.16652379976589
742 -0.036413885094225405 -40.163404549844564 -0.03537839855998755 -40.201902198325875
743 -0.03650488741695881 -40.199909437261525 -0.03886573426425457 -40.24076793259013
744 -0.03641833625733852 -40.236327773518866 -0.04095151778310537 -40.28171945037324
745 -0.03624399527907372 -40.27257176879794 -0.03881878107786178 -40.3205382314511
746 -0.03621462881565094 -40.30878639761359 -0.032220187969505786 -40.35275841942061
747 -0.03655615486204624 -40.345342552475636 -0.043514379486441615 -40.39627279890705
748 -0.0358870942145586 -40.381229646690194 -0.03381274491548538 -40.430085543822535
749 -0.03606691379100084 -40.4172965604812 -0.037485729716718194 -40.46757127353926
750 -0.03602065443992615 -40.45331721492112 -0.03244263138622046 -40.500013904925474
751 -0.03605579435825348 -40.489373009279376 -0.037172989919781685 -40.537186894845256
752 -0.03609210550785065 -40.525465114787224 -0.03323541339486837 -40.570422308240126
753 -0.036223944090306756 -40.56168905887753 -0.03331820964813233 -40.603740517888255
754 -0.03623154126107693 -40.59792060013861 -0.035498406179249285 -40.639238924067506
755 -0.03642649073153734 -40.63434709087014 -0.03670617062598467 -40.67594509469349
756 -0.03618369344621897 -40.67053078431636 -0.03749464936554432 -40.71343974405903
757 -0.036365509033203125 -40.706896293349565 -0.028929273318499326 -40.74236901737753
758 -0.03659526519477367 -40.74349155854434 -0.030242122430354356 -40.77261113980788
759 -0.0368022246286273 -40.78029378317297 -0.03720360342413187 -40.80981474323201
760 -0.036770899407565595 -40.817064682580536 -0.03476466089487076 -40.84457940412688
761 -0.036713136918842794 -40.85377781949938 -0.03529607690870762 -40.87987548103559
762 -0.036837375909090045 -40.890615195408465 -0.03161230897530913 -40.9114877900109
763 -0.03679264727979899 -40.92740784268826 -0.039944119192659854 -40.95143190920356
764 -0.03665348291397095 -40.96406132560223 -0.03456669077277184 -40.985998599976334
765 -0.03677044156938791 -41.00083176717162 -0.03525963593274355 -41.02125823590908
766 -0.03679344840347767 -41.0376252155751 -0.04375657737255097 -41.06501481328163
767 -0.036711952462792394 -41.07433716803789 -0.03730887938290835 -41.102323692664534
768 -0.03642933890223503 -41.11076650694013 -0.03881562780588865 -41.14113932047042
769 -0.0364803671836853 -41.147246874123816 -0.034611132368445395 -41.17575045283887
770 -0.036469624005258085 -41.18371649812907 -0.03347672484815121 -41.20922717768702
771 -0.036507454328238965 -41.22022395245731 -0.032577011920511725 -41.24180418960753
772 -0.03667581174522638 -41.25689976420254 -0.034989774227142334 -41.27679396383467
773 -0.03665547054260969 -41.29355523474515 -0.036861276067793367 -41.31365523990247
774 -0.03668747916817665 -41.33024271391333 -0.03476055096834898 -41.34841579087082
775 -0.03665004875510931 -41.366892762668435 -0.036472112871706486 -41.38488790374252
776 -0.036847520619630814 -41.403740283288066 -0.03793320786207914 -41.422821111604605
777 -0.036643186211586 -41.44038346949965 -0.04123107995837927 -41.464052191562985
778 -0.03655576780438423 -41.47693923730404 -0.03341127708554268 -41.497463468648526
779 -0.03659939523786306 -41.5135386325419 -0.037700144574046135 -41.53516361322257
780 -0.03668174482882023 -41.55022037737072 -0.03667440060526132 -41.571838013827836
781 -0.03640911728143692 -41.58662949465216 -0.042086823098361495 -41.613924836926195
782 -0.03636698704212904 -41.62299648169429 -0.03783409185707569 -41.65175892878327
783 -0.0362615579739213 -41.65925803966821 -0.03826341088861227 -41.690022339671884
784 -0.036023076996207236 -41.69528111666442 -0.037920735962688926 -41.72794307563457
785 -0.036041660234332085 -41.73132277689875 -0.03703176993876696 -41.764974845573335
786 -0.03600953500717878 -41.76733231190593 -0.037512739188969135 -41.802487584762304
787 -0.0359983641654253 -41.803330676071354 -0.03595795799046755 -41.83844554275277
788 -0.03586277402937412 -41.83919345010073 -0.03741606418043375 -41.875861606933206
789 -0.03592478130012751 -41.875118231400855 -0.03197344001382589 -41.907835046947035
790 -0.03608107957988978 -41.91119931098074 -0.03413318656384945 -41.941968233510885
791 -0.03609083704650402 -41.94729014802724 -0.03546641170978546 -41.97743464522067
792 -0.03599358052015304 -41.9832837285474 -0.04055783916264773 -42.01799248438331
793 -0.03605391550809145 -42.01933764405549 -0.03603836260735989 -42.05403084699067
794 -0.03604199327528477 -42.05537963733077 -0.03739345986396074 -42.091424306854634
795 -0.035905256122350696 -42.09128489345312 -0.03578945267945528 -42.12721375953409
796 -0.03599410802125931 -42.12727900147438 -0.03605505712330341 -42.16326881665739
797 -0.035946757346391675 -42.16322575882077 -0.03754472993314266 -42.20081354659054
798 -0.036075813323259355 -42.19930157214403 -0.041644024290144445 -42.24245757088068
799 -0.035864181257784365 -42.235165753401816 -0.030419592931866645 -42.272877163812545
800 -0.03576473910361529 -42.27093049250543 -0.036096318252384664 -42.30897348206493
801 -0.03597126677632332 -42.30690175928175 -0.04461820032447576 -42.35359168238941
802 -0.035598332062363625 -42.342500091344114 -0.03801921755075455 -42.39161089994016
803 -0.0353364460170269 -42.37783653736114 -0.03890312034636736 -42.43051402028653
804 -0.03552770670503378 -42.41336424406617 -0.038483835943043235 -42.46899785622957
805 -0.03541489169001579 -42.44877913575619 -0.0376747315749526 -42.50667258780452
806 -0.0353187644854188 -42.48409790024161 -0.03076904723420739 -42.53744163503873
807 -0.03565278351306915 -42.51975068375468 -0.027758589200675487 -42.565200224239405
808 -0.03571908865123987 -42.55546977240592 -0.037689051032066344 -42.60288927527147
809 -0.03566847071051597 -42.59113824311644 -0.03368089161813259 -42.636570166889605
810 -0.03572246618568897 -42.62686070930213 -0.031533898413181306 -42.668104065302785
811 -0.0357957623898983 -42.662656471692024 -0.03617864437401295 -42.7042827096768
812 -0.035844034515321255 -42.698500506207345 -0.03542237635701895 -42.739705086033815
813 -0.03594882655888796 -42.73444933276623 -0.03560202531516552 -42.77530711134898
814 -0.03580435384064913 -42.77025368660688 -0.03372698109596968 -42.809034092444946
815 -0.03595245517790317 -42.806206141784784 -0.03658619653433561 -42.84562028897928
816 -0.03600510358810425 -42.84221124537289 -0.03152777012437582 -42.87714805910366
817 -0.035950597189366815 -42.87816184256226 -0.036355656944215296 -42.91350371604788
818 -0.035966775566339496 -42.91412861812859 -0.03794850967824459 -42.95145222572612
819 -0.03602500632405281 -42.950153624452646 -0.03462042286992073 -42.98607264859604
820 -0.03620566390454769 -42.98635928835719 -0.035773107782006264 -43.02184575637805
821 -0.036121356301009655 -43.0224806446582 -0.035308248549699786 -43.057154004927746
822 -0.03619458694010973 -43.058675231598315 -0.03481827341020107 -43.09197227833795
823 -0.036052821390330794 -43.09472805298864 -0.0311472961679101 -43.12311957450586
824 -0.03647672683000565 -43.131204779818646 -0.038411572389304635 -43.161531146895165
825 -0.03620418719947338 -43.16740896701812 -0.034610060043632984 -43.1961412069388
826 -0.036156756617128846 -43.20356572363525 -0.039927742816507815 -43.23606894975531
827 -0.03612967021763325 -43.239695393852884 -0.037837173976004126 -43.27390612373131
828 -0.036132953315973285 -43.275828347168854 -0.029455047473311423 -43.30336117120462
829 -0.03622191157191992 -43.312050258740776 -0.03557309918105602 -43.33893427038568
830 -0.0361281955614686 -43.34817845430224 -0.034451094642281535 -43.37338536502796
831 -0.0363159054890275 -43.38449435979127 -0.035305801406502725 -43.40869116643446
832 -0.03625906463712454 -43.42075342442839 -0.03506961930543184 -43.44376078573989
833 -0.0362312251701951 -43.45698464959859 -0.036372286081314084 -43.48013307182121
834 -0.03638553526252508 -43.493370184861114 -0.037040074542164805 -43.51717314636337
835 -0.036239821650087836 -43.5296100065112 -0.03316554483026266 -43.55033869119363
836 -0.03632234390825033 -43.56593235041945 -0.03948725033551455 -43.58982594152914
837 -0.03621284943073988 -43.60214519985019 -0.03484889846295118 -43.624674839992096
838 -0.036337229609489444 -43.63848242945968 -0.03632738403975964 -43.661002224031854
839 -0.03618912473320961 -43.67467155419289 -0.03450950905680657 -43.69551173308866
840 -0.03631944824010134 -43.71099100243299 -0.038906105235219 -43.73441783832388
841 -0.0361611969769001 -43.74715219940989 -0.03348688278347254 -43.76790472110735
842 -0.036157294921576974 -43.78330949433147 -0.033413651026785375 -43.80131837213413
843 -0.03628310225903988 -43.81959259659051 -0.03980188220739365 -43.841120254341526
844 -0.03621797431260347 -43.85581057090312 -0.038799678534269334 -43.879919932875794
845 -0.03611179068684578 -43.89192236158996 -0.03827008977532387 -43.91819002265112
846 -0.03602879475802183 -43.92795115634799 -0.035541892424225806 -43.953731915075345
847 -0.03612613398581743 -43.964077290333805 -0.03482151459902525 -43.98855342967437
848 -0.035966774076223375 -44.00004406441003 -0.03665994107723236 -44.0252133707516
849 -0.036102494597434996 -44.03614655900746 -0.0377046599984169 -44.06291803075002
850 -0.036086351983249186 -44.072232910990714 -0.03388675730675459 -44.09680478805677
851 -0.03599250372499228 -44.108225414715704 -0.03920177761465311 -44.13600656567142
852 -0.03618596959859133 -44.144411384314296 -0.03589494153857231 -44.171901507209995
853 -0.036030785739421846 -44.180442170053716 -0.0373646579682827 -44.20926616517828
854 -0.03605326544493437 -44.21649543549865 -0.04213200062513352 -44.25139816580341
855 -0.03579646721482277 -44.25229190271347 -0.034238175861537455 -44.28563634166495
856 -0.035925939306616785 -44.28821784202009 -0.03308639656752348 -44.31872273823247
857 -0.03598350007086992 -44.32420134209096 -0.03312643896788359 -44.35184917720036
858 -0.036125818826258184 -44.360327160917215 -0.03996596187353134 -44.39181513907389
859 -0.03607158772647381 -44.39639874864369 -0.035408126376569274 -44.42722326545046
860 -0.03598582744598389 -44.432384576089675 -0.03489158879965544 -44.46211485425011
861 -0.03611530531197786 -44.468499881401655 -0.03465246297419071 -44.496767317224304
862 -0.036210371553897856 -44.504710252955554 -0.037301223166286944 -44.53406854039059
863 -0.0359491553157568 -44.54065940827131 -0.03539524283260107 -44.56946378322319
864 -0.035983089730143546 -44.576642498001455 -0.03402798231691122 -44.603491765540106
865 -0.03607906606048346 -44.612721564061935 -0.03713487312197685 -44.640626638662084
866 -0.03593333847820759 -44.648654902540144 -0.034650571271777154 -44.67527720993386
867 -0.03584070485085249 -44.684495607391 -0.03204431310296059 -44.70732152303682
868 -0.036007913574576375 -44.72050352096558 -0.04057251326739788 -44.74789403630422
869 -0.03590468969196081 -44.75640821065754 -0.03720112349838019 -44.785095159802594
870 -0.03591713439673185 -44.79232534505427 -0.03734063468873501 -44.82243579449133
871 -0.03586498089134693 -44.82819032594562 -0.036266233399510385 -44.858702027890835
872 -0.03591113146394491 -44.86410145740957 -0.032999275252223015 -44.89170130314306
873 -0.03590048756450415 -44.90000194497407 -0.03616753984242678 -44.92786884298548
874 -0.035992858745157716 -44.93599480371923 -0.03484158590435982 -44.96271042888984
875 -0.036013275012373926 -44.972008078731605 -0.03711552079766989 -44.99982594968751
876 -0.03592296037822962 -45.007931039109835 -0.03180865962058306 -45.03163460930809
877 -0.03612859603017569 -45.04405963514001 -0.03874824550002813 -45.07038285480812
878 -0.03599823322147131 -45.08005786836148 -0.04029297083616257 -45.110675825644286
879 -0.03593287747353315 -45.11599074583501 -0.03729828298091888 -45.147974108625206
880 -0.03587969988584518 -45.15187044572086 -0.035787359811365604 -45.18376146843657
881 -0.03594675846397877 -45.18781720418484 -0.03675428703427315 -45.22051575547084
882 -0.03581751435995102 -45.22363471854479 -0.03442211039364338 -45.254937865864484
883 -0.03588549606502056 -45.25952021460981 -0.03735085930675268 -45.29228872517124
884 -0.03588164821267128 -45.29540186282248 -0.03886404577642679 -45.33115277094767
885 -0.035717638395726684 -45.331119501218204 -0.03933595772832632 -45.370488728675994
886 -0.03573376834392548 -45.36685326956213 -0.03273061774671078 -45.4032193464227
887 -0.03576838821172714 -45.40262165777386 -0.035244875587522984 -45.438464222010225
888 -0.03587436452507973 -45.438496022298935 -0.03061494752764702 -45.46907916953787
889 -0.03592809345573187 -45.474424115754665 -0.034982305765151975 -45.504061475303025
890 -0.03591208383440971 -45.51033619958908 -0.0371222622692585 -45.54118373757228
891 -0.036001620814204216 -45.54633782040328 -0.03415309768170118 -45.575336835253985
892 -0.03600490298122168 -45.5823427233845 -0.0362799072638154 -45.6116167425178
893 -0.035846615210175514 -45.618189338594675 -0.03369626607745886 -45.64531300859526
894 -0.03606975078582764 -45.6542590893805 -0.03359612263739109 -45.67890913123265
895 -0.03609681054949761 -45.69035589993 -0.03304689321666956 -45.71195602444932
896 -0.03639918006956577 -45.72675507999956 -0.04011347834020853 -45.75206950278953
897 -0.03622627276927233 -45.76298135276883 -0.04016561303287745 -45.79223511582241
898 -0.036028185300529 -45.79900953806936 -0.03737413864582777 -45.82960925446824
899 -0.0359973032027483 -45.83500684127211 -0.03596636727452278 -45.865575621742764
900 -0.03596812039613724 -45.870974961668246 -0.03610670547932386 -45.90168232722209
901 -0.0359596811234951 -45.90693464279174 -0.03827474415302277 -45.93995707137511
902 -0.0358278576284647 -45.9427625004202 -0.03416587989777327 -45.97412295127288
903 -0.03589765056967735 -45.97866015098988 -0.03149959174916148 -46.00562254302204
904 -0.03604283686727285 -46.014702987857156 -0.03887951374053955 -46.04450205676258
905 -0.03588616251945496 -46.05058915037661 -0.038791637681424615 -46.08329369444401
906 -0.035902752354741094 -46.08649190273135 -0.038164965249598025 -46.12145865969361
907 -0.03577045276761055 -46.12226235549896 -0.03573805019259453 -46.1571967098862
908 -0.03577732723206282 -46.15803968273102 -0.03546351473778486 -46.192660224623985
909 -0.035842720232903955 -46.19388240296393 -0.03848562482744455 -46.23114584945143
910 -0.03573157414793968 -46.22961397711187 -0.03974841833114624 -46.27089426778257
911 -0.03570134770125151 -46.265315324813116 -0.03634627740830183 -46.30724054519087
912 -0.035649274848401545 -46.30096459966152 -0.03403010740876198 -46.34127065259963
913 -0.0358664745464921 -46.336831074208014 -0.03855792544782162 -46.37982857804745
914 -0.03567590974271297 -46.37250698395073 -0.03171895146369934 -46.411547529511154
915 -0.03566232603043318 -46.40816930998116 -0.03503648694604635 -46.4465840164572
916 -0.03583490066230297 -46.44400421064346 -0.03406071159988642 -46.48064472805709
917 -0.03581761382520199 -46.479821824468665 -0.03456510975956917 -46.515209837816656
918 -0.03584361895918846 -46.51566544342786 -0.0330956595018506 -46.54830549731851
919 -0.03601507376879454 -46.55168051719665 -0.034879880212247374 -46.583185377530754
920 -0.035921722464263436 -46.58760223966092 -0.03126450888812542 -46.61444988641888
921 -0.03613737169653177 -46.62373961135745 -0.03706749193370342 -46.65151737835259
922 -0.03603381346911192 -46.65977342482656 -0.03520786315202713 -46.68672524150461
923 -0.03604163099080324 -46.69581505581736 -0.03222121447324753 -46.71894645597786
924 -0.03609947897493839 -46.7319145347923 -0.03927070796489716 -46.75821716394275
925 -0.036225244775414465 -46.76813977956772 -0.0432715717703104 -46.801488735713065
926 -0.035922374203801156 -46.80406215377152 -0.039251195080578324 -46.840739930793646
927 -0.035713259130716324 -46.839775412902235 -0.036055127158761024 -46.87679505795241
928 -0.035741021670401094 -46.87551643457264 -0.03814694918692112 -46.91494200713933
929 -0.035685048438608646 -46.91120148301125 -0.03987426310777664 -46.95481627024711
930 -0.03564022332429886 -46.94684170633555 -0.03198374044150114 -46.98680001068861
931 -0.03568416535854339 -46.982525871694094 -0.03775529954582453 -47.02455531023443
932 -0.03563938066363335 -47.018165252357726 -0.035419061034917834 -47.05997437126935
933 -0.03557352963835001 -47.053738781996074 -0.03498467914760113 -47.094959050416946
934 -0.03576382100582123 -47.0895026030019 -0.03272916879504919 -47.127688219212
935 -0.03590450845658779 -47.125407111458486 -0.03428393770009279 -47.16197215691209
936 -0.03592926487326622 -47.161336376331754 -0.03845336139202118 -47.200425518304115
937 -0.03574895933270454 -47.19708533566446 -0.03322264440357685 -47.233648162707695
938 -0.03606343735009432 -47.233148773014555 -0.03226122129708529 -47.26590938400478
939 -0.03595505822449922 -47.26910383123906 -0.03293665982782841 -47.298846043832604
940 -0.03602920472621918 -47.30513303596528 -0.03418839778751135 -47.333034441620114
941 -0.03603709433227777 -47.341170130297556 -0.03500797487795353 -47.36804241649807
942 -0.036085184663534164 -47.37725531496109 -0.03731735721230507 -47.40535977371037
943 -0.03611226435750723 -47.413367579318596 -0.036461342871189115 -47.441821116581565
944 -0.03603181783109903 -47.4493993971497 -0.03285114150494337 -47.47467225808651
945 -0.03609893620014191 -47.48549833334984 -0.038325843028724195 -47.51299810111523
946 -0.03607286736369133 -47.52157120071353 -0.03594441395252943 -47.54894251506776
947 -0.03612028528004885 -47.55769148599358 -0.03532016184180975 -47.58426267690957
948 -0.036156905442476274 -47.593848391436055 -0.03430309798568487 -47.61856577489525
949 -0.036337523721158504 -47.63018591515721 -0.035087384097278115 -47.65365315899253
950 -0.036056581698358056 -47.666242496855574 -0.03641121331602335 -47.690064372308555
951 -0.03630969803780317 -47.70255219489338 -0.039544268511235714 -47.72960864081979
952 -0.03600254338234663 -47.738554738275724 -0.03843885976821184 -47.768047500588004
953 -0.03596631959080696 -47.77452105786653 -0.0345093909651041 -47.80255689155311
954 -0.03604316413402557 -47.81056422200056 -0.037069592997431754 -47.83962648455054
955 -0.03605644796043635 -47.84662066996099 -0.03670103270560503 -47.87632751725615
956 -0.0360682912170887 -47.88268896117808 -0.03549341186881065 -47.911820929124964
957 -0.03599637635052204 -47.91868533752861 -0.033961505815386775 -47.94578243494035
958 -0.03627100866287947 -47.95495634619149 -0.03479912355542183 -47.98058155849577
959 -0.03615752551704645 -47.991113871708535 -0.03193446975201368 -48.01251602824779
960 -0.03623372241854668 -48.02734759412708 -0.04254799019545317 -48.05506401844324
961 -0.03599166572093963 -48.06333925984802 -0.037485194578766826 -48.092549213022004
962 -0.036016419529914856 -48.099355679377936 -0.03618721310049296 -48.128736426122494
963 -0.035913952812552455 -48.135269632190486 -0.035217880830168725 -48.16395430695266
964 -0.03616186361759901 -48.171431495808086 -0.04125078935176134 -48.205205096304425
965 -0.03582667224109173 -48.20725816804918 -0.03876490108668804 -48.24396999739111
966 -0.03582815360277891 -48.24308632165196 -0.035289370268583295 -48.2792593676597
967 -0.035865227319300176 -48.27895154897126 -0.04044480193406343 -48.31970416959376
968 -0.03560159504413605 -48.31455314401539 -0.03571922667324543 -48.35542339626701
969 -0.035686324909329416 -48.35023946892472 -0.03490836787968874 -48.390331764146694
970 -0.03573087640106678 -48.38597034532579 -0.03469196353107691 -48.42502372767777
971 -0.035693375021219255 -48.421663720347006 -0.03896671999245882 -48.46399044767023
972 -0.035718153417110446 -48.45738187376411 -0.03512677568942309 -48.49911722335965
973 -0.03567496929317713 -48.49305684305729 -0.0322188638150692 -48.531336087174715
974 -0.03597525730729103 -48.52903210036458 -0.03908238261938095 -48.5704184697941
975 -0.03586836960166693 -48.56490046996625 -0.037586208619177344 -48.60800467841327
976 -0.03572243172675371 -48.600622901693 -0.03225577753037214 -48.64026045594365
977 -0.035776028968393804 -48.63639893066139 -0.03313320316374302 -48.67339365910739
978 -0.03592195883393288 -48.672320889495325 -0.03319239262491465 -48.7065860517323
979 -0.03589349240064621 -48.70821438189597 -0.04507457837462425 -48.751660630106926
980 -0.03564621433615685 -48.743860596232125 -0.03774251490831375 -48.78940314501524
981 -0.03556567095220089 -48.77942626718433 -0.03334837388247251 -48.82275151889772
982 -0.03557419963181019 -48.81500046681614 -0.03566808067262173 -48.85841959957034
983 -0.03563647400587797 -48.850636940822014 -0.0375445082783699 -48.89596410784871
984 -0.03552752584218979 -48.886164466664205 -0.03255181051790714 -48.92851591836662
985 -0.03561798650771379 -48.92178245317192 -0.03787095714360476 -48.966386875510224
986 -0.035681283473968504 -48.95746373664589 -0.03568738903850317 -49.002074264548725
987 -0.0356519065797329 -48.99311564322562 -0.03617984782904386 -49.03825411237777
988 -0.035646156035363676 -49.028761799260984 -0.03657231554389 -49.074826427921664
989 -0.035565894283354285 -49.064327693544335 -0.040727230906486514 -49.11555365882815
990 -0.03551066480576992 -49.099838358350105 -0.037983840145170686 -49.15353749897332
991 -0.035480248555541036 -49.13531860690565 -0.040237643755972385 -49.193775142729294
992 -0.035404153354465964 -49.17072276026011 -0.03721994459629059 -49.23099508732558
993 -0.03528391048312187 -49.206006670743236 -0.031789994612336156 -49.26278508193792
994 -0.03536247853189707 -49.24136914927513 -0.03245665319263935 -49.29524173513056
995 -0.03554870747029781 -49.27691785674543 -0.03512067627161741 -49.33036241140218
996 -0.035583000630140305 -49.31250085737557 -0.03550550192594528 -49.365867913328124
997 -0.03566504996269941 -49.34816590733827 -0.03503101170063019 -49.400898925028756
998 -0.03561281003057957 -49.38377871736885 -0.03675906751304865 -49.4376579925418
999 -0.03553364239633083 -49.41931235976518 -0.034131248109042646 -49.47178924065084
1000 -0.035620023310184476 -49.454932383075366 -0.03392016049474478 -49.50570940114559
1001 -0.03567605558782816 -49.490608438663195 -0.033966101706027985 -49.539675502851615
1002 -0.0355587849393487 -49.52616722360254 -0.04084401521831751 -49.580519518069934
1003 -0.035562132857739924 -49.56172935646028 -0.04121663328260183 -49.621736151352536
1004 -0.035391411185264586 -49.59712076764555 -0.03711890354752541 -49.65885505490006
1005 -0.03532919455319643 -49.63244996219875 -0.035173463821411136 -49.69402851872147
1006 -0.03542408309876919 -49.667874045297516 -0.03746397215873003 -49.7314924908802
1007 -0.03524745851755142 -49.70312150381507 -0.03447919357568026 -49.76597168445588
1008 -0.035333779826760295 -49.73845528364183 -0.034215649031102656 -49.80018733348698
1009 -0.03525879569351673 -49.77371407933534 -0.03687224090099335 -49.83705957438797
1010 -0.03528794515877962 -49.80900202449412 -0.03980419598519802 -49.87686377037317
1011 -0.03520284667611122 -49.844204871170234 -0.03476514853537083 -49.91162891890854
1012 -0.03535808529704809 -49.87956295646728 -0.032902094163000585 -49.94453101307154
1013 -0.03592096958309412 -49.91548392605038 -0.026391850039362907 -49.9709228631109
1014 -0.03569225464016199 -49.95117618069054 -0.035715653002262114 -50.00663851611316
1015 -0.03571516703814268 -49.98689134772868 -0.036831516586244104 -50.04347003269941
1016 -0.03562568686902523 -50.022517034597705 -0.037578182853758337 -50.08104821555317
1017 -0.03553544245660305 -50.05805247705431 -0.03703033737838268 -50.11807855293155
1018 -0.035653444938361645 -50.09370592199267 -0.03948126025497913 -50.15755981318653
1019 -0.0354674220085144 -50.12917334400119 -0.035903437063097954 -50.19346325024963
1020 -0.035535530745983125 -50.16470887474717 -0.037146306782960894 -50.23060955703259
1021 -0.03536620941013098 -50.2000750841573 -0.0349040187895298 -50.26551357582212
1022 -0.03555049523711205 -50.23562557939441 -0.03852898739278317 -50.3040425632149
1023 -0.03542024493217468 -50.271045824326585 -0.03542092125862837 -50.33946348447353
1024 -0.03554099332541227 -50.306586817652 -0.03781692162156105 -50.37728040609509
1025 -0.035466960072517394 -50.342053777724516 -0.03201551660895348 -50.40929592270404
1026 -0.035621842928230764 -50.377675620652745 -0.033931424282491206 -50.44322734698653
1027 -0.03566466998308897 -50.41334029063584 -0.04470798335969448 -50.487935330346225
1028 -0.035441004857420924 -50.448781295493255 -0.03831567373126745 -50.526251004077494
1029 -0.03526499569416046 -50.48404629118742 -0.03186050970107317 -50.55811151377857
1030 -0.03546827044337988 -50.5195145616308 -0.03672556895762682 -50.5948370827362
1031 -0.03544076234102249 -50.554955323971825 -0.03639504499733448 -50.63123212773353
1032 -0.03546418510377407 -50.5904195090756 -0.03960633855313063 -50.67083846628666
1033 -0.03541193138808012 -50.625831440463685 -0.04017313960939646 -50.711011605896054
1034 -0.03528855312615633 -50.66111999358984 -0.038760597445070745 -50.749772203341124
1035 -0.035230194590985774 -50.69635018818083 -0.03103768955916166 -50.78080989290029
1036 -0.035434022173285486 -50.731784210354114 -0.03165616560727358 -50.81246605850756
1037 -0.03545309491455555 -50.76723730526867 -0.03655202556401491 -50.849018084071574
1038 -0.03526622038334608 -50.80250352565202 -0.033262466080486774 -50.88228055015206
1039 -0.03540122956037521 -50.8379047552124 -0.03577404227107763 -50.91805459242314
1040 -0.0355705875903368 -50.873475342802735 -0.042298617959022525 -50.96035321038216
1041 -0.035251743346452716 -50.908727086149185 -0.03128167884424329 -50.991634889226404
1042 -0.03525494430214167 -50.94398203045132 -0.03507603034377098 -51.02671091957018
1043 -0.035436298325657846 -50.97941832877698 -0.03646919820457697 -51.063180117774756
1044 -0.03534196931868792 -51.014760298095666 -0.0352107010781765 -51.098390818852934
1045 -0.035402045398950574 -51.05016234349462 -0.04053579997271299 -51.13892661882565
1046 -0.03516099639236927 -51.08532333988699 -0.03979537989944219 -51.178721998725095
1047 -0.035089559480547906 -51.12041289936754 -0.03474990800023079 -51.213471906725324
1048 -0.03510861601680517 -51.15552151538434 -0.03346302211284637 -51.24693492883817
1049 -0.03510728403925896 -51.1906287994236 -0.031442715972661975 -51.27837764481083
1050 -0.035167578235268594 -51.22579637765887 -0.034422503970563414 -51.31280014878139
1051 -0.03520923350006342 -51.26100561115893 -0.03557522613555193 -51.34837537491694
1052 -0.035342760011553766 -51.29634837117048 -0.039804746583104136 -51.38818012150004
1053 -0.03530297596007585 -51.33165134713056 -0.031955776177346705 -51.42013589767739
1054 -0.03528597373515367 -51.366937320865716 -0.03584718517959118 -51.45598308285698
1055 -0.03541109301149845 -51.40234841387721 -0.030810427293181418 -51.486793510150164
1056 -0.035564950108528136 -51.43791336398574 -0.032337665744125846 -51.51913117589429
1057 -0.035693506337702276 -51.473606870323444 -0.03684564456343651 -51.55597682045772
1058 -0.035706314444541934 -51.50931318476798 -0.03661665376275778 -51.59259347422048
1059 -0.035691339336335656 -51.54500452410432 -0.03241687845438719 -51.62501035267486
1060 -0.03572692405432463 -51.580731448158645 -0.03659011945128441 -51.661600472126146
1061 -0.035649967007339 -51.61638141516598 -0.03326152004301548 -51.69486199216916
1062 -0.03578417170792818 -51.65216558687391 -0.03554712813347578 -51.73040912030263
1063 -0.03576759453862906 -51.68793318141254 -0.0392148457467556 -51.76962396604939
1064 -0.03559331223368645 -51.723526493646226 -0.03685619756579399 -51.806480163615184
1065 -0.035600694641470906 -51.7591271882877 -0.031313376221805814 -51.83779353983699
1066 -0.03569238502532244 -51.79481957331302 -0.035247233137488364 -51.87304077297448
1067 -0.03573675844818354 -51.8305563317612 -0.03549640979617834 -51.90853718277066
1068 -0.03567874189466238 -51.866235073655865 -0.03923752158880234 -51.94777470435946
1069 -0.03588348478078842 -51.902118558436655 -0.0356864282861352 -51.983461132645594
1070 -0.03579681292176247 -51.937915371358415 -0.029683864023536444 -52.01314499666913
1071 -0.0358150465413928 -51.97373041789981 -0.035522890836000444 -52.04866788750513
1072 -0.035781755857169625 -52.00951217375698 -0.03357646744698286 -52.08224435495212
1073 -0.03586801141500473 -52.045380185171986 -0.038617806509137154 -52.120862161461254
1074 -0.0358019208535552 -52.081182106025544 -0.032622657157480715 -52.153484818618736
1075 -0.035894091986119744 -52.11707619801167 -0.03708631694316864 -52.1905711355619
1076 -0.035852471552789214 -52.15292866956445 -0.03545122966170311 -52.226022365223606
1077 -0.03610849380493164 -52.189037163369385 -0.04272313714027405 -52.26874550236388
1078 -0.03574630506336689 -52.224783468432754 -0.033894690498709676 -52.30264019286259
1079 -0.03570918291807175 -52.26049265135082 -0.03649629186838865 -52.33913648473098
1080 -0.03576092477887869 -52.2962535761297 -0.03232736699283123 -52.37146385172381
1081 -0.03581370059400797 -52.332067276723706 -0.03344510048627854 -52.404908952210086
1082 -0.03584713190793991 -52.36791440863165 -0.03653262108564377 -52.44144157329573
1083 -0.03585878368467092 -52.40377319231632 -0.03433965407311916 -52.47578122736885
1084 -0.03598959427326918 -52.43976278658959 -0.03273145835846662 -52.50851268572732
1085 -0.0360914496704936 -52.47585423626008 -0.04059372656047344 -52.54910641228779
1086 -0.03584715221077204 -52.511701388470854 -0.036512180045247075 -52.58561859233304
1087 -0.03582057505846024 -52.54752196352931 -0.03767381738871336 -52.623292409721756
1088 -0.03579637706279755 -52.58331834059211 -0.038032492622733116 -52.66132490234449
1089 -0.03568187393248081 -52.61900021452459 -0.03440970778465271 -52.69573461012914
1090 -0.0357298644259572 -52.65473007895055 -0.03764390964061022 -52.73337851976975
1091 -0.03577288668602705 -52.690502965636576 -0.03438339941203594 -52.76776191918179
1092 -0.03585629723966122 -52.72635926287624 -0.037484043091535565 -52.805245962273325
1093 -0.03573295678943396 -52.76209221966567 -0.03347140420228243 -52.838717366475606
1094 -0.03576587345451117 -52.797858093120176 -0.03964278027415276 -52.878360146749756
1095 -0.035697777196764945 -52.83355587031694 -0.0375450786203146 -52.91590522537007
1096 -0.035536750592291354 -52.869092620909235 -0.03687090389430523 -52.95277612926437
1097 -0.035602810047566893 -52.9046954309568 -0.03382227867841721 -52.986598407942786
1098 -0.03573211617767811 -52.940427547134476 -0.03435103986412287 -53.020949447806906
1099 -0.0357630243524909 -52.97619057148697 -0.03505018390715122 -53.05599963171406
1100 -0.03591662291437388 -53.01210719440134 -0.03642768617719412 -53.09242731789125
1101 -0.035759024508297446 -53.04786621890963 -0.03361531160771847 -53.12604262949897
1102 -0.03584917057305574 -53.08371538948269 -0.036240770295262334 -53.162283399794234
1103 -0.035950740054249766 -53.11966612953694 -0.029437275510281323 -53.191720675304516
1104 -0.03604381997138262 -53.15570994950832 -0.03634549770504236 -53.22806617300956
1105 -0.03610856793820858 -53.19181851744653 -0.03197578154504299 -53.2600419545546
1106 -0.03615223802626133 -53.22797075547279 -0.03480923287570477 -53.294851187430304
1107 -0.036324364505708216 -53.2642951199785 -0.029933064710348845 -53.32478425214065
1108 -0.03629301767796278 -53.30058813765646 -0.039160432480275634 -53.363944684620925
1109 -0.03624167870730162 -53.33682981636376 -0.03444122672080994 -53.398385911341734
1110 -0.03622650261968374 -53.373056318983444 -0.03435216993093491 -53.43273808127267
1111 -0.036414872668683526 -53.40947119165213 -0.04033344872295856 -53.47307152999563
1112 -0.03637340366840362 -53.44584459532054 -0.029609060753136872 -53.50268059074877
1113 -0.03631916232407093 -53.48216375764461 -0.03820294979959726 -53.540883540548364
1114 -0.036341662891209124 -53.51850542053582 -0.037251642905175686 -53.57813518345354
1115 -0.0363313689827919 -53.55483678951861 -0.030846143886446954 -53.60898132733999
1116 -0.03647892102599144 -53.5913157105446 -0.03181524947285652 -53.640796576812846
1117 -0.03672769963741303 -53.62804341018201 -0.036269875802099706 -53.677066452614945
1118 -0.03666986413300037 -53.66471327431501 -0.04065468609333038 -53.71772113870828
1119 -0.036463971622288226 -53.7011772459373 -0.03499801456928253 -53.75271915327756
1120 -0.0365081712603569 -53.73768541719766 -0.0427490908652544 -53.79546824414282
1121 -0.03648647200316191 -53.77417188920082 -0.030863273609429597 -53.826331517752244
1122 -0.03645072914659977 -53.81062261834742 -0.039521573856472966 -53.86585309160872
1123 -0.03643782418221235 -53.84706044252964 -0.037083035334944725 -53.902936126943665
1124 -0.0364012248814106 -53.88346166741105 -0.03254464492201805 -53.935480771865684
1125 -0.03630744181573391 -53.919769109226785 -0.03812159523367882 -53.97360236709936
1126 -0.03628684431314468 -53.95605595353993 -0.033890518732368945 -54.00749288583173
1127 -0.03644326776266098 -53.992499221302594 -0.03637687973678112 -54.04386976556851
1128 -0.036436306312680244 -54.028935527615275 -0.03325812201946974 -54.07712788758798
1129 -0.03647542428225279 -54.065410951897526 -0.03762390650808811 -54.114751794096065
1130 -0.036444499902427194 -54.101855451799956 -0.03532975949347019 -54.15008155358954
1131 -0.03642438892275095 -54.13827984072271 -0.03847553841769695 -54.18855709200724
1132 -0.036437255516648295 -54.174717096239355 -0.03885952979326248 -54.2274166218005
1133 -0.036230381950736044 -54.21094747819009 -0.03314850721508265 -54.26056512901558
1134 -0.036291443184018134 -54.24723892137411 -0.03693736679852009 -54.2975024958141
1135 -0.03639923892915249 -54.28363816030326 -0.036976377665996554 -54.334478873480094
1136 -0.0362489452585578 -54.31988710556182 -0.03920236751437187 -54.373681240994465
1137 -0.0361415458843112 -54.35602865144613 -0.0359217805787921 -54.409603021573254
1138 -0.03626125641167164 -54.3922899078578 -0.043680689111351964 -54.45328371068461
1139 -0.035920833609998225 -54.4282107414678 -0.03328133299946785 -54.486565043684074
1140 -0.0359739663079381 -54.464184707775736 -0.04292129427194595 -54.52948633795602
1141 -0.03585307281464338 -54.50003778059038 -0.03596000354737043 -54.565446341503396
1142 -0.03587119281291962 -54.5359089734033 -0.034214450232684615 -54.59966079173608
1143 -0.03584866058081389 -54.57175763398411 -0.04001306146383286 -54.63967385319991
1144 -0.03575871102511883 -54.60751634500923 -0.0346308970823884 -54.674304750282296
1145 -0.03576606176793575 -54.64328240677717 -0.03442331850528717 -54.708728068787586
1146 -0.03577939197421074 -54.67906179875138 -0.038009609840810296 -54.7467376786284
1147 -0.03573173061013222 -54.71479352936151 -0.038740158639848234 -54.785477837268246
1148 -0.03559594973921776 -54.750389479100726 -0.035157481022179124 -54.82063531829043
1149 -0.03573714252561331 -54.78612662162634 -0.03660521917045116 -54.85724053746088
1150 -0.03557823654264212 -54.82170485816898 -0.03582592159509659 -54.89306645905598
1151 -0.03560419250279665 -54.85730905067177 -0.034311079606413844 -54.92737753866239
1152 -0.035818409733474256 -54.893127460405246 -0.033201944269239905 -54.96057948293163
1153 -0.03580806627869606 -54.928935526683944 -0.036438414454460145 -54.99701789738609
1154 -0.035731193423271176 -54.96466672010722 -0.036373821832239625 -55.03339171921833
1155 -0.03572653494775295 -55.00039325505497 -0.03629717715084553 -55.06968889636917
1156 -0.0357184125110507 -55.036111667566026 -0.025306620821356773 -55.094995517190526
1157 -0.035956704057753086 -55.07206837162378 -0.034714233316481116 -55.129709750507004
1158 -0.03650473449379206 -55.10857310611757 -0.036030950210988524 -55.16574070071799
1159 -0.03596846461296081 -55.14454157073053 -0.03548024706542492 -55.20122094778341
1160 -0.03594130296260119 -55.18048287369313 -0.03571291174739599 -55.23693385953081
1161 -0.03600909858942032 -55.21649197228255 -0.03309476226568222 -55.27002862179649
1162 -0.03609736859798431 -55.25258934088053 -0.0371148282662034 -55.307143450062696
1163 -0.03602031245827675 -55.28860965333881 -0.03670592736452818 -55.343849377427226
1164 -0.03599903434514999 -55.32460868768396 -0.035975766368210316 -55.379825143795436
1165 -0.03599055577069521 -55.36059924345466 -0.0322318272665143 -55.41205697106195
1166 -0.03601656556129455 -55.396615809015955 -0.03870818074792624 -55.450765151809875
1167 -0.03606668636202812 -55.43268249537798 -0.03346394635736942 -55.48422909816725
1168 -0.03612766619771719 -55.468810161575696 -0.041019121371209624 -55.525248219538454
1169 -0.0360590536147356 -55.50486921519043 -0.03818723764270544 -55.56343545718116
1170 -0.035829591751098636 -55.54069880694153 -0.03627288248389959 -55.59970833966506
1171 -0.03580410126596689 -55.576502908207495 -0.03366528954356909 -55.63337362920863
1172 -0.03589325770735741 -55.61239616591485 -0.03582310825586319 -55.66919673746449
1173 -0.035898667946457866 -55.64829483386131 -0.03727696407586336 -55.706473701540354
1174 -0.03585122413933277 -55.68414605800064 -0.03202433921396732 -55.73849804075432
1175 -0.03596508465707302 -55.720111142657714 -0.03879566341638565 -55.77729370417071
1176 -0.03597293943166733 -55.75608408208938 -0.039019753225147724 -55.81631345739586
1177 -0.03572466168552637 -55.79180874377491 -0.03716927170753479 -55.85348272910339
1178 -0.03587046377360821 -55.82767920754851 -0.03882618546485901 -55.89230891456825
1179 -0.03568763509392738 -55.86336684264244 -0.033794771507382394 -55.92610368607563
1180 -0.03587433528155089 -55.89924117792399 -0.033385667391121386 -55.95948935346675
1181 -0.03576227575540543 -55.93500345367939 -0.0350056566298008 -55.99449501009655
1182 -0.03583873976022005 -55.970842193439616 -0.035435337014496325 -56.02993034711105
1183 -0.035801430605351924 -56.00664362404497 -0.034810980781912804 -56.06474132789296
1184 -0.03598231505602598 -56.04262593910099 -0.03855844642966986 -56.10329977432263
1185 -0.03577609080821276 -56.078402029909206 -0.037438280135393145 -56.14073805445802
1186 -0.03581582326442003 -56.11421785317363 -0.037518066354095936 -56.178256120812115
1187 -0.035755947791039945 -56.149973800964666 -0.03736766558140516 -56.21562378639352
1188 -0.03567990399897099 -56.185653704963634 -0.030705066025257112 -56.24632885241878
1189 -0.035832587815821174 -56.22148629277945 -0.03611565511673689 -56.282444507535516
1190 -0.03570188079029322 -56.257188173569745 -0.0396458551287651 -56.322090362664284
1191 -0.03566961418837309 -56.292857787758116 -0.032322560995817186 -56.3544129236601
1192 -0.035788833349943164 -56.32864662110806 -0.036670492589473726 -56.39108341624957
1193 -0.03588061351329088 -56.36452723462135 -0.03343543615192175 -56.42451885240149
1194 -0.036188170313835144 -56.400715404935184 -0.042351717874407765 -56.4668705702759
1195 -0.035638566873967645 -56.436353971809154 -0.03356148023158312 -56.500432050507484
1196 -0.035719551518559454 -56.472073523327715 -0.03413406983017921 -56.534566120337665
1197 -0.03578585553914308 -56.50785937886686 -0.038274196162819865 -56.57284031650048
1198 -0.03573719616979361 -56.54359657503665 -0.03905003443360329 -56.61189035093408
1199 -0.03567330874502659 -56.57926988378168 -0.03432468976825476 -56.64621504070234
1200 -0.0356999883428216 -56.6149698721245 -0.036826629750430585 -56.683041670452766
1201 -0.03573485109955073 -56.650704723224045 -0.030749280750751496 -56.71379095120352
1202 -0.03581909630447626 -56.686523819528524 -0.03382558431476355 -56.74761653551828
1203 -0.03573005739599466 -56.72225387692452 -0.03590368926525116 -56.78352022478354
1204 -0.03580407928675413 -56.758057956211275 -0.04137460105121136 -56.82489482583475
1205 -0.03566607777029276 -56.79372403398157 -0.0338085787370801 -56.85870340457183
1206 -0.03575020506978035 -56.82947423905135 -0.03660707287490368 -56.89531047744673
1207 -0.03573734294623136 -56.865211581997585 -0.03692543879151344 -56.93223591623824
1208 -0.03580044936388731 -56.901012031361475 -0.03392722588032484 -56.96616314211857
1209 -0.03568163197487593 -56.93669366333635 -0.034293864667415616 -57.000457006785986
1210 -0.03579090293496847 -56.97248456627132 -0.039280076138675214 -57.03973708292466
1211 -0.03566786609590054 -57.00815243236722 -0.03508663084357977 -57.07482371376824
1212 -0.03588766660541296 -57.04404009897263 -0.040861844457685946 -57.11568555822593
1213 -0.03576679173856974 -57.0798068907112 -0.03764147851616144 -57.15332703674209
1214 -0.03556331526488066 -57.11537020597608 -0.03267441410571337 -57.186001450847805
1215 -0.03551537338644266 -57.15088557936252 -0.03175073154270649 -57.21775218239051
1216 -0.03588876351714134 -57.186774342879666 -0.022287281788885595 -57.2400394641794
1217 -0.03634666576981545 -57.22312100864948 -0.03422844409942627 -57.27426790827882
1218 -0.03630368262529373 -57.25942469127477 -0.03727770261466503 -57.31154561089349
1219 -0.036231552436947825 -57.29565624371172 -0.03888196628540754 -57.3504275771789
1220 -0.03602638728916645 -57.33168263100089 -0.032711437344551085 -57.38313901452345
1221 -0.03614608682692051 -57.367828717827805 -0.034843256883323195 -57.41798227140677
1222 -0.036366311460733415 -57.40419502928854 -0.037271976843476294 -57.45525424825025
1223 -0.03623511176556349 -57.4404301410541 -0.03878083098679781 -57.494035079237044
1224 -0.036086405999958514 -57.47651654705406 -0.0348054239526391 -57.528840503189684
1225 -0.036254295334219935 -57.51277084238828 -0.037623796798288825 -57.56646429998797
1226 -0.0361393453553319 -57.54891018774361 -0.03147586211562157 -57.59794016210359
1227 -0.03622012659907341 -57.585130314342685 -0.03631025403738022 -57.63425041614097
1228 -0.036197696812450886 -57.621328011155136 -0.03810658268630505 -57.672356998827276
1229 -0.03619351610541344 -57.65752152726055 -0.03553924933075905 -57.707896248158036
1230 -0.035995885543525216 -57.69351741280408 -0.0324214207008481 -57.740317668858886
1231 -0.036184600368142125 -57.72970201317222 -0.03925987482070923 -57.77957754367959
1232 -0.035967320390045646 -57.765669333562265 -0.03625501114875078 -57.81583255482835
1233 -0.036116189509630206 -57.80178552307189 -0.03639722112566233 -57.85222977595401
1234 -0.03613337595015764 -57.83791889902205 -0.032055034674704073 -57.884284810628714
1235 -0.03614824432879686 -57.87406714335085 -0.03331613354384899 -57.91760094417256
1236 -0.036196833662688735 -57.910263977013535 -0.03754101227968931 -57.95514195645225
1237 -0.036123172380030155 -57.946387149393566 -0.035187340900301935 -57.99032929735255
1238 -0.03627920430153608 -57.9826663536951 -0.03850140329450369 -58.028830700647056
1239 -0.03625497613102198 -58.01892132982612 -0.034220357052981855 -58.06305105770004
1240 -0.03634627498686314 -58.05526760481298 -0.03620156329125166 -58.09925262099129
1241 -0.03625097069889307 -58.09151857551188 -0.03465099390596151 -58.13390361489725
1242 -0.03623618520796299 -58.12775476071984 -0.033728519640862945 -58.16763213453811
1243 -0.036329174600541594 -58.16408393532038 -0.036311865970492366 -58.2039440005086
1244 -0.03632735759019852 -58.20041129291057 -0.036315714940428734 -58.24025971544903
1245 -0.036285280250012875 -58.236696573160586 -0.034553900547325614 -58.27481361599635
1246 -0.036324217543005945 -58.27302079070359 -0.03312278855592012 -58.30793640455227
1247 -0.03633098341524601 -58.30935177411884 -0.0370586296543479 -58.34499503420662
1248 -0.03633579164743424 -58.34568756576627 -0.03347239680588245 -58.3784674310125
1249 -0.03647615984082222 -58.38216372560709 -0.040316066890954974 -58.418783497903455
1250 -0.03631593734025955 -58.418479662947355 -0.03594311699271202 -58.45472661489617
1251 -0.03635688591748476 -58.45483654886484 -0.040527363680303095 -58.49525397857647
1252 -0.036196406185626986 -58.491032955050464 -0.03478417191654444 -58.53003815049301
1253 -0.03615407273173332 -58.5271870277822 -0.037569976225495336 -58.56760812671851
1254 -0.036165184900164606 -58.56335221268236 -0.037709111161530015 -58.605317237880044
1255 -0.036070354841649534 -58.59942256752401 -0.034519468620419505 -58.63983670650046
1256 -0.03610181864351034 -58.63552438616752 -0.03642587196081877 -58.67626257846128
1257 -0.036136405728757384 -58.67166079189627 -0.0337518896907568 -58.71001446815203
1258 -0.036278517358005045 -58.70793930925428 -0.033037039823830126 -58.74305150797586
1259 -0.03627044651657343 -58.744209755770854 -0.03983650002628565 -58.782888008002146
1260 -0.03634273763746023 -58.780552493408315 -0.03174339011311531 -58.81463139811526
1261 -0.03638420049101114 -58.81693669389933 -0.036277157999575135 -58.85090855611484
1262 -0.03622691072523594 -58.85316360462456 -0.03422034252434969 -58.88512889863919
1263 -0.036504917033016684 -58.889668521657576 -0.03581000473350286 -58.920938903372694
1264 -0.036419037356972696 -58.92608755901455 -0.038236855156719686 -58.95917575852941
1265 -0.03647237736731768 -58.962559936381865 -0.03293792027980089 -58.99211367880921
1266 -0.036436439491808414 -58.99899637587367 -0.035428269393742086 -59.02754194820295
1267 -0.036559601128101346 -59.03555597700178 -0.0354945307597518 -59.0630364789627
1268 -0.03658725693821907 -59.07214323394 -0.033588277921080587 -59.096624756883784
1269 -0.036652347445487975 -59.108795581385486 -0.031571151502430436 -59.12819590838622
1270 -0.03655595555901527 -59.1453515369445 -0.03154261987656355 -59.15973852826278
1271 -0.036714013665914536 -59.18206555061042 -0.036507985554635525 -59.196246513817414
1272 -0.03665027040988207 -59.2187158210203 -0.03471141364425421 -59.23095792746167
1273 -0.03682345375418663 -59.255539274774485 -0.03407805860042572 -59.265035986062095
1274 -0.036701411940157413 -59.29224068671464 -0.0365194782614708 -59.30155546432356
1275 -0.03682933393865824 -59.3290700206533 -0.04035597685724497 -59.341911441180805
1276 -0.03659836314618588 -59.36566838379948 -0.03582774084061384 -59.37773918202142
1277 -0.03665057085454464 -59.40231895465403 -0.03743628766387701 -59.4151754696853
1278 -0.03670201953500509 -59.439020974189035 -0.03970658630132675 -59.45488205598663
1279 -0.03662279434502125 -59.475643768534056 -0.03305601216852665 -59.48793806815516
1280 -0.03671921696513891 -59.512362985499195 -0.03730078265070915 -59.52523885080587
1281 -0.036688041500747205 -59.54905102699994 -0.03792670983821154 -59.56316556064408
1282 -0.0366026770323515 -59.58565370403229 -0.03520633112639189 -59.59837189177047
1283 -0.036584411188960074 -59.62223811522125 -0.03605626802891493 -59.634428159799384
1284 -0.03672002330422401 -59.65895813852548 -0.03659417387098074 -59.671022333670365
1285 -0.0364706227555871 -59.695428761281065 -0.03699488788843155 -59.7080172215588
1286 -0.03654182273894548 -59.73197058402001 -0.0331663703545928 -59.74118359191339
1287 -0.036742901615798476 -59.76871348563581 -0.033421517722308634 -59.7746051096357
1288 -0.03659103158861399 -59.80530451722442 -0.031672637350857256 -59.80627774698656
1289 -0.036720862984657286 -59.84202538020908 -0.037092996388673784 -59.84337074337523
1290 -0.03662419319152832 -59.87864957340061 -0.03672824427485466 -59.880098987650086
1291 -0.03668010551482439 -59.915329678915434 -0.03228567261248827 -59.912384660262575
1292 -0.03665255736559629 -59.95198223628103 -0.03896836712956429 -59.95135302739214
1293 -0.0366260152310133 -59.98860825151205 -0.036702570505440235 -59.98805559789758
1294 -0.036680993437767026 -60.02528924494982 -0.03611473273485899 -60.02417033063244
1295 -0.036738446541130544 -60.06202769149095 -0.03583203461021185 -60.060002365242646
1296 -0.036677760817110536 -60.09870545230806 -0.035512556321918964 -60.095514921564565
1297 -0.03673413712531328 -60.135439589433375 -0.03629581425338983 -60.13181073581796
1298 -0.03663901407271623 -60.172078603506094 -0.04047596286982298 -60.17228669868778
1299 -0.03661499973386526 -60.20869360323996 -0.03787204511463642 -60.21015874380242
1300 -0.03654691129922867 -60.245240514539184 -0.03623348753899336 -60.24639223134141
1301 -0.03642306532710791 -60.28166357986629 -0.03879419434815645 -60.28518642568957
1302 -0.03636498022824526 -60.31802856009453 -0.036008167266845706 -60.32119459295641
1303 -0.03646562024950981 -60.35449418034404 -0.03790545631200075 -60.35910004926841
1304 -0.03638142105191946 -60.39087560139596 -0.03754880484193564 -60.396648854110346
1305 -0.036246564239263535 -60.427122165635225 -0.03872491661459208 -60.43537377072494
1306 -0.03618376366794109 -60.46330592930317 -0.04115970712155104 -60.47653347784649
1307 -0.03610115572810173 -60.49940708503127 -0.03577236998826265 -60.51230584783475
1308 -0.036120958626270294 -60.53552804365754 -0.032180812768638135 -60.54448666060339
1309 -0.036177868768572805 -60.57170591242612 -0.03641051799058914 -60.58089717859398
1310 -0.03605712931603193 -60.60776304174215 -0.03403419964015484 -60.61493137823413
1311 -0.03625912591814995 -60.6440221676603 -0.0397425988689065 -60.65467397710304
1312 -0.036164608970284465 -60.680186776630585 -0.03491544406861067 -60.68958942117165
1313 -0.03614263031631708 -60.716329406946905 -0.03512800838798284 -60.72471742955963
1314 -0.03613224178552628 -60.75246164873243 -0.0357150798663497 -60.76043250942598
1315 -0.036237198300659655 -60.78869884703309 -0.03611902073025704 -60.796551530156236
1316 -0.0362520843744278 -60.824950931407514 -0.037689010798931125 -60.834240540955165
1317 -0.036069955490529534 -60.86102088689805 -0.037705539539456365 -60.871946080494624
1318 -0.0360780781134963 -60.897098965011544 -0.03745312951505184 -60.909399210009674
1319 -0.03602891992777586 -60.93312788493932 -0.03646488450467587 -60.94586409451435
1320 -0.03597151562571525 -60.969099400565035 -0.03531109634786844 -60.98117519086222
1321 -0.036034608446061614 -61.005134009011094 -0.0353314146399498 -61.016506605502165
1322 -0.03607461713254452 -61.041208626143636 -0.039768411219120024 -61.05627501672129
1323 -0.035789231024682525 -61.076997857168315 -0.039139173552393915 -61.09541419027368
1324 -0.035840305127203466 -61.11283816229552 -0.03946967758238316 -61.13488386785606
1325 -0.03572911936789751 -61.14856728166342 -0.0372800562530756 -61.172163924109135
1326 -0.0356657937169075 -61.18423307538033 -0.036286637745797636 -61.20845056185493
1327 -0.035766317322850225 -61.21999939270318 -0.0409883763641119 -61.24943893821904
1328 -0.035502776689827445 -61.255502169393004 -0.03738196175545454 -61.2868208999745
1329 -0.035544086061418054 -61.291046255454425 -0.03858444653451443 -61.325405346509015
1330 -0.03539788611233234 -61.32644414156676 -0.034217755496501925 -61.359623102005514
1331 -0.03555570784956217 -61.36199984941632 -0.02926269909366965 -61.388885801099185
1332 -0.03563414346426726 -61.397633992880586 -0.03440334592014551 -61.42328914701933
1333 -0.03568262979388237 -61.43331662267447 -0.03714354578405619 -61.46043269280339
1334 -0.03566487394273281 -61.468981496617204 -0.03907560054212809 -61.499508293345514
1335 -0.03554826583713293 -61.50452976245434 -0.03456921149045229 -61.53407750483596
1336 -0.035457495041191577 -61.53998725749553 -0.04092363454401493 -61.57500113937998
1337 -0.03544654343277216 -61.5754338009283 -0.039829946123063564 -61.61483108550304
1338 -0.03548543993383646 -61.61091924086214 -0.03813532199710608 -61.652966407500145
1339 -0.03528566062450409 -61.64620490148664 -0.03673854917287826 -61.689704956673026
1340 -0.035298409312963484 -61.681503310799606 -0.03741827942430973 -61.727123236097334
1341 -0.03530755918473005 -61.716810869984336 -0.03714575748890638 -61.76426899358624
1342 -0.03530489802360535 -61.75211576800794 -0.037164726108312604 -61.80143371969456
1343 -0.0352051617577672 -61.787320929765706 -0.03646257072687149 -61.837896290421426
1344 -0.03513558078557253 -61.82245651055128 -0.03735108617693186 -61.87524737659836
1345 -0.03515711110085249 -61.85761362165213 -0.033257071115076545 -61.90850444771343
1346 -0.03531118985265493 -61.892924811504784 -0.03343934938311577 -61.94194379709655
1347 -0.03524092528969049 -61.928165736794476 -0.03803648743778467 -61.979980284534335
1348 -0.03522752989083529 -61.96339326668531 -0.03510002549737692 -62.01508031003171
1349 -0.035221907682716845 -61.99861517436803 -0.035667546838521955 -62.05074785687024
1350 -0.035275371931493285 -62.03389054629952 -0.03078946629539132 -62.08153732316563
1351 -0.03538759648799896 -62.06927814278752 -0.034665897488594055 -62.11620322065422
1352 -0.035458614118397236 -62.104736756905915 -0.03380708172917366 -62.15001030238339
1353 -0.035506599210202695 -62.140243356116116 -0.035178393684327604 -62.18518869606772
1354 -0.035382337868213654 -62.17562569398433 -0.035688767209649086 -62.22087746327737
1355 -0.03571428470313549 -62.21133997868746 -0.03913198933005333 -62.26000945260742
1356 -0.0354808134958148 -62.24682079218328 -0.03726632855832577 -62.297275781165744
1357 -0.03545368518680334 -62.28227447737008 -0.033962650783360006 -62.3312384319491
1358 -0.03546031881123781 -62.31773479618132 -0.03350714053958655 -62.36474557248869
1359 -0.0355751384049654 -62.353309934586285 -0.0369094280526042 -62.40165500054129
1360 -0.03547873068600893 -62.388788665272294 -0.03874709364026785 -62.44040209418156
1361 -0.03541310541331768 -62.42420177068561 -0.03248690515756607 -62.472888999339126
1362 -0.0355458227917552 -62.45974759347737 -0.03805084004998207 -62.51093983938911
1363 -0.03556330651044846 -62.495310899987814 -0.037912148796021936 -62.548851988185135
1364 -0.035474750213325024 -62.53078565020114 -0.0353563591837883 -62.58420834736892
1365 -0.035344372317194936 -62.56613002251834 -0.034473111666738984 -62.61868145903566
1366 -0.035503244027495384 -62.60163326654583 -0.03646956775337458 -62.655151026789035
1367 -0.035411510802805427 -62.637044777348635 -0.03451874796301126 -62.68966977475205
1368 -0.03556605968624353 -62.67261083703488 -0.03857091311365366 -62.7282406878657
1369 -0.035403705388307574 -62.708014542423186 -0.036731053702533246 -62.76497174156823
1370 -0.035390160605311395 -62.743404703028496 -0.036217727698385715 -62.80118946926662
1371 -0.03544361907988787 -62.77884832210838 -0.034510524570941926 -62.83569999383756
1372 -0.035344811901450154 -62.814193134009834 -0.0321287052705884 -62.867828699108145
1373 -0.03550579994916916 -62.849698933959004 -0.032375681772828103 -62.90020438088097
1374 -0.03576413281261921 -62.88546306677162 -0.037016989290714265 -62.937221370171684
1375 -0.03558046072721481 -62.92104352749884 -0.03693067636340856 -62.974152046535096
1376 -0.0357077905908227 -62.95675131808966 -0.03813171312212944 -63.01228375965722
1377 -0.03532959707081318 -62.99208091516047 -0.03701665252447128 -63.049300412181694
1378 -0.035523802042007446 -63.02760471720248 -0.03214232940226793 -63.08144274158396
1379 -0.035665730573236944 -63.063270447775714 -0.03140101470053196 -63.1128437562845
1380 -0.03565995469689369 -63.09893040247261 -0.031713211163878444 -63.14455696744837
1381 -0.035777895525097844 -63.13470829799771 -0.03403654377907515 -63.17859351122745
1382 -0.035753056220710275 -63.170461354218425 -0.03586828876286745 -63.21446179999032
1383 -0.035786173306405544 -63.20624752752483 -0.03343201521784067 -63.24789381520816
1384 -0.035870328359305856 -63.24211785588414 -0.03193678874522447 -63.279830603953386
1385 -0.03604252226650715 -63.278160378150645 -0.039062945172190666 -63.318893549125576
1386 -0.035898432508111 -63.31405881065876 -0.03754638489335775 -63.35643993401894
1387 -0.03574101552367211 -63.349799826182426 -0.03544258140027523 -63.39188251541921
1388 -0.035675902478396894 -63.38547572866082 -0.036596431955695154 -63.428478947374906
1389 -0.03580454401671886 -63.42128027267754 -0.039002460241317746 -63.467481407616226
1390 -0.03571077808737755 -63.45699105076492 -0.03530763015151024 -63.502789037767734
1391 -0.035718178004026414 -63.492709228768945 -0.034611354023218154 -63.53740039179095
1392 -0.03577711768448353 -63.52848634645343 -0.03434483613818884 -63.57174522792914
1393 -0.0358686389401555 -63.564354985393585 -0.03619768619537354 -63.607942914124514
1394 -0.03581719156354666 -63.60017217695713 -0.036399946361780164 -63.6443428604863
1395 -0.035714775696396826 -63.63588695265353 -0.03616693690419197 -63.68050979739049
1396 -0.03582112956792116 -63.67170808222145 -0.03276837132871151 -63.71327816871921
1397 -0.035814551077783106 -63.707522633299234 -0.0363051638007164 -63.749583332519926
1398 -0.03578075710684061 -63.743303390406076 -0.03772060684859753 -63.78730393936852
1399 -0.035772118344902994 -63.77907550875098 -0.031117403879761696 -63.81842134324828
1400 -0.035820263996720315 -63.8148957727477 -0.0337926933541894 -63.85221403660247
1401 -0.035912591591477395 -63.85080836433917 -0.0364057082682848 -63.88861974487075
1402 -0.03588129337877035 -63.886689657717945 -0.037937489710748194 -63.9265572345815
1403 -0.0359190434217453 -63.92260870113969 -0.033250659704208374 -63.95980789428571
1404 -0.03596229534596205 -63.95857099648565 -0.037512250058352944 -63.997320144344066
1405 -0.03595051746815443 -63.9945215139538 -0.035881228372454645 -64.03320137271652
1406 -0.03596285954117775 -64.03048437349497 -0.03901378270238638 -64.0722151554189
1407 -0.03582152780145407 -64.06630590129643 -0.033351610973477365 -64.10556676639239
1408 -0.03592746462672949 -64.10223336592315 -0.035564910620450974 -64.14113167701284
1409 -0.03594835847616196 -64.13818172439932 -0.031761184334754944 -64.17289286134759
1410 -0.03593710623681545 -64.17411883063613 -0.0401690062135458 -64.21306186756114
1411 -0.035957309789955615 -64.21007614042608 -0.033174940198659894 -64.2462368077598
1412 -0.036197081208229065 -64.24627322163431 -0.04264948144555092 -64.28888628920535
1413 -0.035793503373861314 -64.28206672500818 -0.03767474256455898 -64.32656103176991
1414 -0.03570048622786999 -64.31776721123605 -0.03440287783741951 -64.36096390960734
1415 -0.03586752694100141 -64.35363473817705 -0.03482156824320555 -64.39578547785054
1416 -0.03586873598396778 -64.38950347416102 -0.032893340662121774 -64.42867881851267
1417 -0.03587791174650192 -64.42538138590751 -0.034549171663820745 -64.46322799017649
1418 -0.035880321823060515 -64.46126170773057 -0.03778854496777058 -64.50101653514426
1419 -0.03583122715353966 -64.49709293488411 -0.034002536162734034 -64.53501907130699
1420 -0.03592766989022493 -64.53302060477434 -0.033061287738382815 -64.56808035904537
1421 -0.035916891507804395 -64.56893749628215 -0.035781076177954674 -64.60386143522332
1422 -0.03602635581046343 -64.60496385209261 -0.03698371015489101 -64.64084514537821
1423 -0.03600181210786104 -64.64096566420046 -0.034056915529072286 -64.67490206090729
1424 -0.036110222712159155 -64.67707588691262 -0.03628965392708779 -64.71119171483437
1425 -0.03594971187412739 -64.71302559878674 -0.04056013021618128 -64.75175184505055
1426 -0.036138920672237874 -64.74916451945899 -0.035345634818077086 -64.78709747986862
1427 -0.03591302875429392 -64.78507754821328 -0.037245912849903105 -64.82434339271852
1428 -0.03588669300079346 -64.82096424121407 -0.03599746152758598 -64.8603408542461
1429 -0.035953750088810923 -64.85691799130288 -0.03679870553314686 -64.89713955977925
1430 -0.03583140764385462 -64.89274939894673 -0.038540678657591344 -64.93568023843685
1431 -0.035771967843174934 -64.92852136678991 -0.035508777014911175 -64.97118901545176
1432 -0.0358442772179842 -64.9643656440079 -0.031880959682166574 -65.00306997513393
1433 -0.036010298505425455 -65.00037594251333 -0.037355676479637626 -65.04042565161356
1434 -0.035938131250441076 -65.03631407376378 -0.03785608820617199 -65.07828173981973
1435 -0.03589134458452463 -65.0722054183483 -0.03216543216258287 -65.11044717198232
1436 -0.035888510569930074 -65.10809392891824 -0.03607625737786293 -65.14652342936017
1437 -0.03596361670643091 -65.14405754562466 -0.04066742267459631 -65.18719085203477
1438 -0.035811520740389825 -65.17986906636506 -0.0373928926885128 -65.22458374472329
1439 -0.03587180990725756 -65.21574087627232 -0.03683086633682251 -65.26141461106012
1440 -0.03573413621634245 -65.25147501248867 -0.037769845314323904 -65.29918445637445
1441 -0.03571100141853094 -65.2871860139072 -0.03634466417133808 -65.33552912054579
1442 -0.03573672547936439 -65.32292273938657 -0.036341596767306326 -65.37187071731309
1443 -0.03566988464444876 -65.35859262403102 -0.036172330006957056 -65.40804304732005
1444 -0.035751409083604815 -65.39434403311462 -0.03364548347890377 -65.44168853079896
1445 -0.03580452762544155 -65.43014856074007 -0.032559401355683804 -65.47424793215464
1446 -0.03597841039299965 -65.46612697113306 -0.03198453951627016 -65.50623247167091
1447 -0.03602220602333546 -65.5021491771564 -0.03351366091519594 -65.5397461325861
1448 -0.0362287875264883 -65.53837796468288 -0.040133780986070636 -65.57987991357217
1449 -0.035966587625443934 -65.57434455230832 -0.03782176114618778 -65.61770167471836
1450 -0.035885327495634556 -65.61022987980395 -0.0367101676762104 -65.65441184239457
1451 -0.03578896746039391 -65.64601884726434 -0.03397314921021462 -65.68838499160478
1452 -0.03588485345244408 -65.68190370071679 -0.038492901250720024 -65.7268778928555
1453 -0.03572857901453972 -65.71763227973133 -0.037169556692242624 -65.76404744954775
1454 -0.03575762957334518 -65.75338990930467 -0.035997549258172515 -65.80004499880592
1455 -0.035748308151960374 -65.78913821745664 -0.03706110492348671 -65.8371061037294
1456 -0.03586815297603607 -65.82500637043267 -0.02737163146957755 -65.86447773519897
1457 -0.035944330133497716 -65.86095070056618 -0.03493773248046637 -65.89941546767945
1458 -0.03604419175535441 -65.89699489232153 -0.03590497262775898 -65.93532044030721
1459 -0.0359850762411952 -65.93297996856272 -0.03499409630894661 -65.97031453661616
1460 -0.035954794846475124 -65.9689347634092 -0.036210103146731856 -66.00652463976289
1461 -0.03601258788257837 -66.00494735129178 -0.03729182705283165 -66.04381646681571
1462 -0.03593951892107725 -66.04088687021286 -0.03360182698816061 -66.07741829380387
1463 -0.035866054520010945 -66.07675292473287 -0.03390405345708132 -66.11132234726095
1464 -0.036059371568262576 -66.11281229630113 -0.03836677875369787 -66.14968912601465
1465 -0.03589486517012119 -66.14870716147125 -0.03231989126652479 -66.18200901728117
1466 -0.036104276217520236 -66.18481143768877 -0.03935657329857349 -66.22136559057975
1467 -0.035998896695673466 -66.22081033438444 -0.035301890410482886 -66.25666748099023
1468 -0.03609526548534632 -66.25690559986978 -0.03256780244410038 -66.28923528343434
1469 -0.03612797912210226 -66.29303357899188 -0.03712132181972265 -66.32635660525406
1470 -0.03610332943499088 -66.32913690842688 -0.03494497891515493 -66.36130158416921
1471 -0.036095287464559075 -66.36523219589144 -0.03773202430456877 -66.39903360847379
1472 -0.03599824868142605 -66.40123044457286 -0.036344296857714654 -66.4353779053315
1473 -0.03607971053570509 -66.43731015510856 -0.03290058188140392 -66.46827848721291
1474 -0.036120555736124514 -66.47343071084468 -0.038179224357008934 -66.50645771156992
1475 -0.036251907050609586 -66.5096826178953 -0.034949229657649995 -66.54140694122758
1476 -0.036218206584453586 -66.54590082447974 -0.03840733356773853 -66.57981427479531
1477 -0.036132936179637906 -66.58203376065939 -0.03728271499276161 -66.61709698978807
1478 -0.03603622000664473 -66.61806998066604 -0.03590538427233696 -66.6530023740604
1479 -0.036124149523675445 -66.65419413018971 -0.032483911886811254 -66.68548628594722
1480 -0.036173689924180505 -66.69036782011389 -0.03862611036747694 -66.7241123963147
1481 -0.036253015883266924 -66.72662083599715 -0.04278263207525015 -66.76689502838994
1482 -0.03606518693268299 -66.76268602292984 -0.0355260293930769 -66.80242105778302
1483 -0.03604707196354866 -66.7987330948934 -0.03462391998618841 -66.83704497776921
1484 -0.03601392507553101 -66.83474701996893 -0.03351319432258606 -66.87055817209179
1485 -0.03616551160812378 -66.87091253157705 -0.031025338266044856 -66.90158351035784
1486 -0.03612460307776928 -66.90703713465481 -0.03678495679050684 -66.93836846714835
1487 -0.03613819479942322 -66.94317532945423 -0.03472616914659739 -66.97309463629495
1488 -0.03616553377360106 -66.97934086322783 -0.035073146037757394 -67.0081677823327
1489 -0.03616960681974888 -67.01551047004759 -0.0358995720744133 -67.04406735440712
1490 -0.03617812395095825 -67.05168859399855 -0.03717977963387966 -67.08124713404099
1491 -0.03608594182878733 -67.08777453582734 -0.03571200743317604 -67.11695914147417
1492 -0.036097298748791216 -67.12387183457612 -0.03349520601332188 -67.1504543474875
1493 -0.036229797266423704 -67.16010163184255 -0.03673271164298057 -67.18718705913048
1494 -0.03638918530195952 -67.19649081714451 -0.03753545023500919 -67.22472250936549
1495 -0.03627269770950079 -67.23276351485401 -0.03596695456653833 -67.26068946393202
1496 -0.03618981726467609 -67.26895333211868 -0.03477750364691019 -67.29546696757893
1497 -0.036237902194261554 -67.30519123431294 -0.03764967303723097 -67.33311664061617
1498 -0.036276963725686076 -67.34146819803863 -0.03843571171164513 -67.37155235232781
1499 -0.03607390858232975 -67.37754210662095 -0.03612887226045132 -67.40768122458826
1500 -0.036080507934093474 -67.41362261455504 -0.03442748282104731 -67.4421087074093
1501 -0.03603309653699398 -67.44965571109203 -0.03476027511060238 -67.4768689825199
1502 -0.036069861799478534 -67.48572557289151 -0.03523205257952213 -67.51210103509942
1503 -0.035928675532341005 -67.52165424842386 -0.03500603977590799 -67.54710707487533
1504 -0.03606798797845841 -67.55772223640231 -0.03707264345139265 -67.58417971832672
1505 -0.0360084867104888 -67.5937307231128 -0.03647189922630787 -67.62065161755304
1506 -0.03607229609042406 -67.62980301920322 -0.03913231361657381 -67.65978393116961
1507 -0.035938712768256664 -67.66574173197148 -0.03551961369812488 -67.69530354486774
1508 -0.0359112748876214 -67.7016530068591 -0.03448119144886732 -67.7297847363166
1509 -0.03593933153897524 -67.73759233839807 -0.03451459892094135 -67.76429933523754
1510 -0.03623498510569334 -67.77382732350377 -0.030792233627289535 -67.79509156886483
1511 -0.03624189496040344 -67.81006921846416 -0.039788945391774175 -67.83488051425661
1512 -0.03601662404835224 -67.84608584251252 -0.03751768376678229 -67.87239819802339
1513 -0.036055692471563816 -67.88214153498409 -0.03619162794202566 -67.90858982596542
1514 -0.035994655638933185 -67.91813619062302 -0.039998602494597434 -67.94858842846001
1515 -0.03590900376439095 -67.9540451943874 -0.03378793392330408 -67.98237636238332
1516 -0.03599464315921068 -67.99003983754662 -0.034817293845117094 -68.01719365622844
1517 -0.036068298295140265 -68.02610813584175 -0.0375454006716609 -68.0547390569001
1518 -0.035987771861255166 -68.06209590770301 -0.04010655414313078 -68.09484561104324
1519 -0.03598914090543985 -68.09808504860845 -0.03637851383537054 -68.13122412487861
1520 -0.03577592577785253 -68.13386097438631 -0.03675622493028641 -68.1679803498089
1521 -0.035918315127491954 -68.1697792895138 -0.03669095039367676 -68.20467130020258
1522 -0.03616185132414103 -68.20594114083794 -0.02101867264136672 -68.22568997284394
1523 -0.03618131596595049 -68.24212245680388 -0.03700034599751234 -68.26269031884145
1524 -0.03622255250811577 -68.278345009312 -0.03621536288410425 -68.29890568172556
1525 -0.03629786353558302 -68.31464287284759 -0.035331600718200205 -68.33423728244375
1526 -0.03619787618517876 -68.35084074903277 -0.03482106402516365 -68.36905834646892
1527 -0.036273347400128844 -68.3871140964329 -0.03426383603364229 -68.40332218250256
1528 -0.03630463387817144 -68.42341873031107 -0.032106824964284894 -68.43542900746685
1529 -0.03641138318926096 -68.45983011350033 -0.04538619127124548 -68.4808151987381
1530 -0.03621861394494772 -68.49604872744528 -0.03458685893565416 -68.51540205767375
1531 -0.03619606476277113 -68.53224479220806 -0.03517530728131533 -68.55057736495507
1532 -0.03626321740448475 -68.56850800961254 -0.034891877137124536 -68.5854692420922
1533 -0.03635308910161257 -68.60486109871415 -0.03483263086527586 -68.62030187295748
1534 -0.0363214410841465 -68.6411825397983 -0.03705150969326496 -68.65735338265075
1535 -0.0363946471363306 -68.67757718693463 -0.03949313927441835 -68.69684652192517
1536 -0.036265216395258905 -68.71384240332989 -0.03789283819496632 -68.73473936012013
1537 -0.036104686371982095 -68.74994708970188 -0.03593936376273632 -68.77067872388287
1538 -0.036179884895682336 -68.78612697459756 -0.0369371710345149 -68.80761589491738
1539 -0.03617566879838705 -68.82230264339596 -0.036155032366514205 -68.84377092728388
1540 -0.03629167694598436 -68.85859432034194 -0.03606834560632706 -68.87983927289021
1541 -0.03608336616307497 -68.894677686505 -0.04044137932360172 -68.9202806522138
1542 -0.03607973344624042 -68.93075741995125 -0.038051029294729234 -68.95833168150854
1543 -0.03598649632185698 -68.9667439162731 -0.03657364640384912 -68.99490532791239
1544 -0.03593826200813055 -69.00268217828123 -0.03608074728399515 -69.03098607519638
1545 -0.03575608022511005 -69.03843825850635 -0.03721072543412447 -69.0681968006305
1546 -0.03582086320966482 -69.07425912171601 -0.03127835923805833 -69.09947515986856
1547 -0.036267802491784094 -69.11052692420779 -0.03020644364878535 -69.12968160351734
1548 -0.03638066835701466 -69.1469075925648 -0.03150481693446636 -69.16118642045181
1549 -0.03631227929145098 -69.18321987185625 -0.03406556341797114 -69.19525198386978
1550 -0.036269471421837805 -69.21948934327808 -0.03639751523733139 -69.2316494991071
1551 -0.036255205236375335 -69.25574454851446 -0.03653773926198482 -69.2681872383691
1552 -0.03622790072113276 -69.29197244923559 -0.038082577474415305 -69.3062698158435
1553 -0.03621191028505564 -69.32818435952065 -0.03671398926526308 -69.34298380510877
1554 -0.03616939466446638 -69.36435375418512 -0.03672117833048105 -69.37970498343925
1555 -0.03615076467394829 -69.40050451885907 -0.03739973623305559 -69.41710471967231
1556 -0.03610146753489971 -69.43660598639397 -0.03787852320820093 -69.45498324288052
1557 -0.03616647068411112 -69.47277245707808 -0.03949000146239996 -69.49447324434291
1558 -0.0360829908400774 -69.50885544791815 -0.03706133589148521 -69.53153458023439
1559 -0.035937802493572236 -69.54479325041173 -0.03202746156603098 -69.56356204180042
1560 -0.03604434244334698 -69.58083759285508 -0.03748384900391102 -69.60104589080433
1561 -0.03590929973870516 -69.61674689259378 -0.03633554074913263 -69.63738143155346
1562 -0.035952798277139666 -69.65269969087092 -0.03803340513259172 -69.67541483668606
1563 -0.03601035438477993 -69.6887100452557 -0.03333664871752262 -69.70875148540358
1564 -0.035909435339272024 -69.72461948059498 -0.033188368566334246 -69.74193985396991
1565 -0.036124993301928046 -69.7607444738969 -0.036641479656100276 -69.77858133362601
1566 -0.03611027877777815 -69.79685475267469 -0.036316259391605855 -69.81489759301762
1567 -0.03591848555952311 -69.83277323823421 -0.031889189034700394 -69.84678678205232
1568 -0.03603480476886034 -69.86880804300307 -0.03655670993030071 -69.88334349198261
1569 -0.03611921276897192 -69.90492725577204 -0.03292646761983633 -69.91626995960245
1570 -0.03615171480923891 -69.94107897058127 -0.036729443445801736 -69.95299940304825
1571 -0.03615566920489073 -69.97723463978616 -0.033663335070014 -69.98666273811827
1572 -0.0361548975110054 -70.01338953729717 -0.036048305407166484 -70.02271104352543
1573 -0.03616037629544735 -70.04954991359261 -0.03579197879880667 -70.05850302232425
1574 -0.036137462593615055 -70.08568737618623 -0.03597542755305767 -70.0944784498773
1575 -0.03619391173124313 -70.12188128791747 -0.03750164657831192 -70.1319800964556
1576 -0.03609595037996769 -70.15797723829745 -0.03322162702679634 -70.1652017234824
1577 -0.03623204324394465 -70.19420928154139 -0.03757914714515209 -70.20278087062755
1578 -0.03609607648104429 -70.23030535802243 -0.03576502297073603 -70.23854589359829
1579 -0.03620387595146894 -70.2665092339739 -0.040782732889056206 -70.27932862648734
1580 -0.03597530871629715 -70.30248454269021 -0.034300411120057106 -70.3136290376074
1581 -0.03607078474014998 -70.33855532743036 -0.03470787238329649 -70.34833690999069
1582 -0.036123191192746165 -70.3746785186231 -0.036986022256314754 -70.385322932247
1583 -0.03602592311799526 -70.41070444174109 -0.0346394918859005 -70.4199624241329
1584 -0.036077798902988435 -70.44678224064408 -0.0360519278794527 -70.45601435201236
1585 -0.036091937497258184 -70.48287417814134 -0.0354110362008214 -70.49142538821319
1586 -0.03606051038950682 -70.51893468853085 -0.03451171964406967 -70.52593710785726
1587 -0.036123986914753915 -70.55505867544561 -0.035140277445316316 -70.56107738530258
1588 -0.03609026856720447 -70.59114894401282 -0.03395835217088461 -70.59503573747347
1589 -0.036273156851530076 -70.62742210086435 -0.03096829103305936 -70.62600402850653
1590 -0.03637772668153048 -70.66379982754589 -0.038892348483204844 -70.66489637698973
1591 -0.03619950655847788 -70.69999933410436 -0.037099902704358104 -70.70199627969409
1592 -0.036018379777669904 -70.73601771388203 -0.03811882082372904 -70.74011510051781
1593 -0.035967829264700414 -70.77198554314674 -0.034204314649105075 -70.77431941516691
1594 -0.036186911165714264 -70.80817245431246 -0.034346640668809415 -70.80866605583573
1595 -0.03621807284653187 -70.84439052715899 -0.03655035179108381 -70.84521640762681
1596 -0.036213422752916814 -70.88060394991192 -0.03115105340257287 -70.87636746102937
1597 -0.036289500817656514 -70.91689345072957 -0.03710539452731609 -70.91347285555669
1598 -0.03633324224501848 -70.9532266929746 -0.031364343501627444 -70.94483719905831
1599 -0.03643424324691295 -70.98966093622151 -0.03642770405858755 -70.9812649031169
1600 -0.03633549902588129 -71.0259964352474 -0.03743706848472357 -71.01870197160162
1601 -0.03632610905915499 -71.06232254430655 -0.03649312425404787 -71.05519509585567
1602 -0.03628489077091217 -71.09860743507747 -0.03556441068649292 -71.09075950654216
1603 -0.03630513325333595 -71.1349125683308 -0.031840605661273 -71.12260011220343
1604 -0.03652558531612158 -71.17143815364693 -0.03496743347495794 -71.15756754567839
1605 -0.03649017419666052 -71.20792832784359 -0.03684190716594458 -71.19440945284434
1606 -0.036399065889418124 -71.244327393733 -0.03371743932366371 -71.228126892168
1607 -0.03649851195514202 -71.28082590568815 -0.03344649728387594 -71.26157338945188
1608 -0.03669696040451527 -71.31752286609266 -0.03854183107614517 -71.30011522052803
1609 -0.03645912446081638 -71.35398199055348 -0.034800096042454244 -71.33491531657049
1610 -0.03649425935000181 -71.39047624990349 -0.03423637077212334 -71.36915168734261
1611 -0.03653429802507162 -71.42701054792856 -0.03643376603722572 -71.40558545337983
1612 -0.03651790078729391 -71.46352844871585 -0.03557600360363722 -71.44116145698347
1613 -0.03670269232243299 -71.50023114103828 -0.040726507641375066 -71.48188796462485
1614 -0.036434164829552175 -71.53666530586784 -0.038876287452876565 -71.52076425207773
1615 -0.036273715831339357 -71.57293902169918 -0.032443977706134317 -71.55320822978386
1616 -0.03644976187497377 -71.60938878357416 -0.03733492381870747 -71.59054315360257
1617 -0.03640273362398148 -71.64579151719815 -0.03742454517632723 -71.62796769877889
1618 -0.036351625435054304 -71.68214314263321 -0.03558730855584145 -71.66355500733474
1619 -0.03638298735022545 -71.71852612998343 -0.036609135754406455 -71.70016414308914
1620 -0.036381307244300845 -71.75490743722773 -0.04053173214197159 -71.74069587523111
1621 -0.036254044622182846 -71.79116148184991 -0.03237053919583559 -71.77306641442695
1622 -0.03639981709420681 -71.82756129894412 -0.038425097800791265 -71.81149151222775
1623 -0.036386411637067795 -71.86394771058119 -0.03959036581218243 -71.85108187803993
1624 -0.03627267889678478 -71.90022038947797 -0.0348394013941288 -71.88592127943406
1625 -0.036194711737334725 -71.9364151012153 -0.03592587653547526 -71.92184715596953
1626 -0.03617473281919956 -71.97258983403451 -0.031032557878643275 -71.95287971384818
1627 -0.03617834188044071 -72.00876817591495 -0.029928961489349603 -71.98280867533752
1628 -0.036522626504302026 -72.04529080241926 -0.034760504774749276 -72.01756918011228
1629 -0.03655844423919916 -72.08184924665846 -0.038030360266566275 -72.05559954037884
1630 -0.03643964175134897 -72.11828888840981 -0.039670678600668904 -72.09527021897951
1631 -0.036431826464831826 -72.15472071487464 -0.03909765630960464 -72.13436787528912
1632 -0.036403309740126136 -72.19112402461477 -0.03561945706605911 -72.16998733235518
1633 -0.0362973915413022 -72.22742141615606 -0.04008142966777086 -72.21006876202294
1634 -0.03614974282681942 -72.26357115898288 -0.03754556719213724 -72.24761432921508
1635 -0.03612841796129942 -72.29969957694418 -0.03530951626598835 -72.28292384548106
1636 -0.036216582730412485 -72.3359161596746 -0.03542239088565111 -72.31834623636672
1637 -0.0362401669844985 -72.3721563266591 -0.03339823596179485 -72.35174447232852
1638 -0.03625254798680544 -72.4084088746459 -0.03649398423731327 -72.38823845656583
1639 -0.03635294958949089 -72.44476182423539 -0.035815951973199846 -72.42405440853904
1640 -0.03639862928539515 -72.48116045352079 -0.042151929810643196 -72.46620633834968
1641 -0.0361881572753191 -72.5173486107961 -0.035335618816316125 -72.501541957166
1642 -0.036132173612713814 -72.55348078440882 -0.03733430821448565 -72.53887626538048
1643 -0.03612077496945858 -72.58960155937828 -0.032785377092659475 -72.57166164247315
1644 -0.036161138117313384 -72.62576269749559 -0.03445217348635197 -72.6061138159595
1645 -0.03627590797841549 -72.66203860547401 -0.0372242322191596 -72.64333804817866
1646 -0.036174929887056353 -72.69821353536106 -0.03632618524134159 -72.67966423342
1647 -0.03615250401198864 -72.73436603937306 -0.03794111907482147 -72.71760535249481
1648 -0.0361238993704319 -72.7704899387435 -0.036173528991639614 -72.75377888148645
1649 -0.03629599921405315 -72.80678593795754 -0.030988879129290582 -72.78476776061575
1650 -0.0364407904446125 -72.84322672840216 -0.043946780078113076 -72.82871454069387
1651 -0.03600877169519663 -72.87923550009735 -0.03515859767794609 -72.86387313837182
1652 -0.03608509059995413 -72.9153205906973 -0.038187841325998305 -72.90206097969781
1653 -0.035908304154872894 -72.95122889485218 -0.03587776366621256 -72.93793874336401
1654 -0.03594924565404654 -72.98717814050623 -0.03464348558336496 -72.97258222894737
1655 -0.0358824884518981 -73.02306062895813 -0.036047248356044295 -73.00862947730342
1656 -0.03608119897544384 -73.05914182793357 -0.039719618111848834 -73.04834909541526
1657 -0.03580271303653717 -73.0949445409701 -0.03494597394019365 -73.08329506935546
1658 -0.03593820221722126 -73.13088274318733 -0.03554844669997692 -73.11884351605543
1659 -0.035918731987476346 -73.16680147517481 -0.03574363384395838 -73.1545871498994
1660 -0.035877848602831365 -73.20267932377764 -0.03915956635028124 -73.19374671624968
1661 -0.03590110950171947 -73.23858043327937 -0.03508114218711853 -73.2288278584368
1662 -0.035855096951127055 -73.27443553023049 -0.036714020371437076 -73.26554187880824
1663 -0.03572998531162739 -73.31016551554212 -0.03496759030967951 -73.30050946911791
1664 -0.03577050305902958 -73.34593601860115 -0.03535095918923616 -73.33586042830714
1665 -0.035812825337052344 -73.3817488439382 -0.03719994574785233 -73.373060374055
1666 -0.03576254602521658 -73.41751138996341 -0.03304332476109266 -73.4061036988161
1667 -0.035883485525846484 -73.45339487548925 -0.03607470579445362 -73.44217840461054
1668 -0.035955906845629215 -73.48935078233488 -0.038521919026970865 -73.48070032363752
1669 -0.03574003055691719 -73.5250908128918 -0.03292933367192745 -73.51362965730945
1670 -0.03577239941805601 -73.56086321230985 -0.03485753238201141 -73.54848718969146
1671 -0.03581622149795294 -73.59667943380781 -0.03987237941473722 -73.58835956910619
1672 -0.03585586473345757 -73.63253529854127 -0.02931396383792162 -73.61767353294411
1673 -0.03594143800437451 -73.66847673654564 -0.03527005258947611 -73.65294358553359
1674 -0.03589026462286711 -73.7043670011685 -0.03556200172752142 -73.68850558726112
1675 -0.03592869322746992 -73.74029569439598 -0.034537706337869165 -73.72304329359899
1676 -0.036077548190951346 -73.77637324258693 -0.03360324874520302 -73.7566465423442
1677 -0.03608927633613348 -73.81246251892306 -0.03612451013177633 -73.79277105247597
1678 -0.036009519919753076 -73.84847203884281 -0.035128049366176126 -73.82789910184215
1679 -0.036049175821244714 -73.88452121466406 -0.03253191281110048 -73.86043101465324
1680 -0.036243189685046674 -73.92076440434911 -0.039020912162959574 -73.8994519268162
1681 -0.03607593346387148 -73.95684033781299 -0.0373146528378129 -73.936766579654
1682 -0.03606465999037027 -73.99290499780336 -0.03820302318781614 -73.97496960284182
1683 -0.03610744439065457 -74.02901244219402 -0.038373430632054804 -74.01334303347387
1684 -0.03597984947264195 -74.06499229166666 -0.035972665064036846 -74.04931569853791
1685 -0.03599630203098059 -74.10098859369764 -0.034177963994443415 -74.08349366253235
1686 -0.03598473332822323 -74.13697332702586 -0.03609537445008755 -74.11958903698243
1687 -0.03599631544202566 -74.17296964246788 -0.035198221914470196 -74.1547872588969
1688 -0.03604854699224234 -74.20901818946012 -0.03825292326509953 -74.19304018216201
1689 -0.03588731028139591 -74.24490549974152 -0.03799434099346399 -74.23103452315547
1690 -0.03585569243878126 -74.28076119218031 -0.036750090308487415 -74.26778461346396
1691 -0.035881760716438296 -74.31664295289674 -0.03552373684942722 -74.30330835031339
1692 -0.03585674874484539 -74.35249970164159 -0.03632055874913931 -74.33962890906253
1693 -0.03594432100653648 -74.38844402264813 -0.038460635021328925 -74.37808954408385
1694 -0.03592520337551832 -74.42436922602364 -0.04230600595474243 -74.42039555003859
1695 -0.03569802697747946 -74.46006725300113 -0.03174237050116062 -74.45213792053976
1696 -0.035659823752939704 -74.49572707675406 -0.03531972449272871 -74.48745764503248
1697 -0.035777275636792186 -74.53150435239085 -0.036704735830426216 -74.5241623808629
1698 -0.03578585460782051 -74.56729020699868 -0.037786428816616535 -74.56194880967952
1699 -0.035718318447470664 -74.60300852544614 -0.03934071250259876 -74.60128952218211
1700 -0.03563207425177097 -74.63864059969791 -0.04193360861390829 -74.64322313079602
1701 -0.03577441293746233 -74.67441501263536 -0.02809832654893398 -74.67132145734494
1702 -0.03562918771058321 -74.71004420034595 -0.03577854298055172 -74.7071000003255
1703 -0.03566697314381599 -74.74571117348977 -0.03651376143097877 -74.74361376175648
1704 -0.03567639384418726 -74.78138756733395 -0.030456293467432262 -74.77407005522392
1705 -0.035702148266136643 -74.81708971560009 -0.03311837092041969 -74.80718842614434
1706 -0.035709725320339204 -74.85279944092044 -0.034516945108771326 -74.84170537125311
1707 -0.035779344849288464 -74.88857878576972 -0.03463974986225367 -74.87634512111536
1708 -0.035955698043107984 -74.92453448381283 -0.036364033818244934 -74.91270915493361
1709 -0.035870813950896266 -74.96040529776373 -0.03564037345349789 -74.94834952838711
1710 -0.035983756929636 -74.99638905469337 -0.032922626845538615 -74.98127215523265
1711 -0.03597678318619728 -75.03236583787957 -0.03849357310682535 -75.01976572833946
1712 -0.03598780520260334 -75.06835364308218 -0.034688495472073554 -75.05445422381153
1713 -0.03591002076864243 -75.10426366385082 -0.038238693960011005 -75.09269291777154
1714 -0.03590567819774151 -75.14016934204855 -0.037610824964940545 -75.13030374273649
1715 -0.03580235671252012 -75.17597169876107 -0.037769225984811784 -75.1680729687213
1716 -0.03571868687868118 -75.21169038563976 -0.03480640854686499 -75.20287937726818
1717 -0.03605566415935755 -75.24774604979912 -0.03408393133431673 -75.2369633086025
1718 -0.03579993844032288 -75.28354598823944 -0.03435445055365562 -75.27131775915615
1719 -0.03591011520475149 -75.3194561034442 -0.0394999835640192 -75.31081774272016
1720 -0.03584768678992987 -75.35530379023413 -0.038348291628062726 -75.34916603434823
1721 -0.03581035099923611 -75.39111414123337 -0.034237850457429886 -75.38340388480566
1722 -0.035800871439278126 -75.42691501267265 -0.0361113291233778 -75.41951521392903
1723 -0.035904412157833576 -75.46281942483049 -0.03481968604028225 -75.45433489996931
1724 -0.035833720676600934 -75.49865314550709 -0.03580770082771778 -75.49014260079703
1725 -0.03584844935685396 -75.53450159486394 -0.04182226303964853 -75.53196486383668
1726 -0.03578692972660065 -75.57028852459054 -0.03137581218034029 -75.56334067601702
1727 -0.03589410614222288 -75.60618263073276 -0.03439858425408602 -75.59773926027111
1728 -0.035930076614022255 -75.64211270734678 -0.043297108821570875 -75.64103636909269
1729 -0.03575116470456123 -75.67786387205135 -0.03634543754160404 -75.67738180663429
1730 -0.03566568940877914 -75.71352956146012 -0.03823262192308903 -75.71561442855737
1731 -0.03567338138818741 -75.74920294284831 -0.03809366449713707 -75.75370809305451
1732 -0.03543408010154962 -75.78463702294987 -0.03709411844611168 -75.79080221150062
1733 -0.035605814680457114 -75.82024283763032 -0.039730001240968704 -75.83053221274159
1734 -0.035401093401014806 -75.85564393103134 -0.03689664825797081 -75.86742886099955
1735 -0.03529841508716345 -75.8909423461185 -0.037898104079067706 -75.90532696507861
1736 -0.03534601144492626 -75.92628835756344 -0.039409388601779935 -75.9447363536804
1737 -0.03509670924395323 -75.9613850668074 -0.03345450889319181 -75.97819086257358
1738 -0.0352807991206646 -75.99666586592807 -0.038442226313054564 -76.01663308888664
1739 -0.03520255796611309 -76.03186842389418 -0.03181097712367773 -76.04844406601032
1740 -0.03530287202447653 -76.06717129591866 -0.031919303350150585 -76.08036336936047
1741 -0.03539603091776371 -76.10256732683642 -0.03428000267595053 -76.11464337203643
1742 -0.03545352816581726 -76.13802085500224 -0.03777128886431456 -76.15241466090075
1743 -0.03538250103592873 -76.17340335603816 -0.03598523661494255 -76.1883998975157
1744 -0.03540923446416855 -76.20881259050233 -0.03522040694952011 -76.22362030446521
1745 -0.03550009820610285 -76.24431268870843 -0.032503642700612546 -76.25612394716583
1746 -0.03552116192877293 -76.2798338506372 -0.03409442249685526 -76.29021836966268
1747 -0.03545969426631927 -76.31529354490353 -0.03374251965433359 -76.32396088931702
1748 -0.03561246506869793 -76.35090600997222 -0.03492469545453787 -76.35888558477156
1749 -0.035550901852548125 -76.38645691182477 -0.03285731803625822 -76.39174290280782
1750 -0.03568380251526833 -76.42214071434003 -0.033544646389782426 -76.4252875491976
1751 -0.03573264870792627 -76.45787336304795 -0.03136250581592322 -76.45665005501353
1752 -0.03592645600438118 -76.49379981905233 -0.03665443398058414 -76.49330448899411
1753 -0.03590847160667181 -76.529708290659 -0.03519192710518837 -76.5284964160993
1754 -0.03592847008258104 -76.56563676074158 -0.037235957011580466 -76.56573237311088
1755 -0.03597436062991619 -76.6016111213715 -0.04010190516710281 -76.60583427827798
1756 -0.03578820805996656 -76.63739932943147 -0.03691435102373362 -76.64274862930172
1757 -0.035769475251436235 -76.67316880468292 -0.035794498026371004 -76.6785431273281
1758 -0.03578748907893896 -76.70895629376186 -0.03618298266083002 -76.71472610998893
1759 -0.035866564884781835 -76.74482285864664 -0.035454674065113066 -76.75018078405404
1760 -0.03577286582440138 -76.78059572447104 -0.032518301531672476 -76.7826990855857
1761 -0.035791946575045586 -76.81638767104609 -0.03679654337465763 -76.81949562896037
1762 -0.03585257809609175 -76.85224024914218 -0.035154860466718674 -76.85465048942709
1763 -0.035917246155440806 -76.88815749529762 -0.0332734402269125 -76.887923929654
1764 -0.03594597652554512 -76.92410347182316 -0.03902865406125784 -76.92695258371525
1765 -0.03580395821481943 -76.95990743003797 -0.03256768360733986 -76.95952026732259
1766 -0.035980493575334546 -76.99588792361331 -0.03773325216025114 -76.99725351948284
1767 -0.03587134424597025 -77.03175926785929 -0.032377867586910726 -77.02963138706976
1768 -0.03595891743898392 -77.06771818529828 -0.03742805104702711 -77.06705943811679
1769 -0.03597625382244587 -77.10369443912072 -0.03285351805388927 -77.09991295617067
1770 -0.036043159663677216 -77.1397375987844 -0.03642019405961037 -77.13633315023029
1771 -0.036003687977790834 -77.17574128676219 -0.04132929518818855 -77.17766244541848
1772 -0.0358010571449995 -77.21154234390718 -0.03399100936949253 -77.21165345478796
1773 -0.035946591198444365 -77.24748893510562 -0.0372471135109663 -77.24890056829894
1774 -0.035847580432891844 -77.28333651553851 -0.03700290974229574 -77.28590347804123
1775 -0.03585098013281822 -77.31918749567133 -0.033981035463511944 -77.31988451350475
1776 -0.03597886133939028 -77.35516635701072 -0.03286331798881292 -77.35274783149356
1777 -0.03597701601684093 -77.39114337302756 -0.039240775257349016 -77.39198860675091
1778 -0.03586149774491787 -77.42700487077248 -0.036836090683937076 -77.42882469743485
1779 -0.03588418960571289 -77.46288906037819 -0.035017858073115346 -77.46384255550797
1780 -0.03591195214539766 -77.49880101252359 -0.034435511007905005 -77.49827806651587
1781 -0.03592227660119533 -77.53472328912478 -0.03900542575865984 -77.53728349227453
1782 -0.03590101432055235 -77.57062430344534 -0.038307173363864425 -77.57559066563839
1783 -0.03585815355181694 -77.60648245699716 -0.03227391112595797 -77.60786457676434
1784 -0.0359612837433815 -77.64244374074053 -0.03618237972259521 -77.64404695648693
1785 -0.03588894661515951 -77.67833268735569 -0.03718688450753689 -77.68123384099447
1786 -0.03587678577750921 -77.7142094731332 -0.033555783331394196 -77.71478962432586
1787 -0.03582063317298889 -77.75003010630618 -0.034129672683775425 -77.74891929700964
1788 -0.036025626584887505 -77.78605573289107 -0.038987979665398596 -77.78790727667503
1789 -0.035844594798982145 -77.82190032769006 -0.03585030883550644 -77.82375758551053
1790 -0.03584911692887545 -77.85774944461893 -0.037039464339613914 -77.86079704985015
1791 -0.035871021635830405 -77.89362046625476 -0.038793436251580715 -77.89959048610173
1792 -0.03588545136153698 -77.9295059176163 -0.03452654760330916 -77.93411703370504
1793 -0.03581730611622334 -77.96532322373253 -0.03333526812493801 -77.96745230182998
1794 -0.035968870483338834 -78.00129209421587 -0.035361259058117864 -78.0028135608881
1795 -0.03603891097009182 -78.03733100518596 -0.03753497749567032 -78.04034853838377
1796 -0.035921400599181655 -78.07325240578514 -0.03764304853975773 -78.07799158692353
1797 -0.035898668505251405 -78.1091510742904 -0.0375952934846282 -78.11558688040816
1798 -0.03587266374379396 -78.14502373803418 -0.0374566849321127 -78.15304356534027
1799 -0.03581548910588026 -78.18083922714007 -0.037489565834403035 -78.19053313117467
1800 -0.035745595954358576 -78.21658482309442 -0.03362183887511492 -78.2241549700498
1801 -0.035859333164989945 -78.25244415625941 -0.03545284364372492 -78.25960781369352
1802 -0.035745689645409584 -78.28818984590482 -0.0367343133315444 -78.29634212702507
1803 -0.03569617066532373 -78.32388601657014 -0.03617419078946114 -78.33251631781454
1804 -0.03576516788452864 -78.35965118445468 -0.03579955287277699 -78.36831587068731
1805 -0.03575099855661392 -78.39540218301129 -0.03631362244486809 -78.40462949313218
1806 -0.035743844136595725 -78.43114602714788 -0.034831213392317296 -78.4394607065245
1807 -0.035789954662323 -78.4669359818102 -0.03781310375779867 -78.4772738102823
1808 -0.035616398230195044 -78.50255238004038 -0.03906580172479153 -78.51633961200709
1809 -0.035622173175215724 -78.5381745532156 -0.027101386431604625 -78.5434409984387
1810 -0.03581143710762262 -78.57398599032322 -0.035298231057822704 -78.57873922949652
1811 -0.0359454533085227 -78.60993144363175 -0.03260662648826838 -78.6113458559848
1812 -0.035862932167947295 -78.6457943757997 -0.03514740820974112 -78.64649326419453
1813 -0.0359554598107934 -78.68174983561049 -0.03127300553023815 -78.67776626972477
1814 -0.03621395006775856 -78.71796378567825 -0.03210334181785583 -78.70986961154263
1815 -0.03615250587463379 -78.75411629155289 -0.03497235011309385 -78.74484196165572
1816 -0.03626755867153406 -78.79038385022443 -0.03557836152613163 -78.78042032318186
1817 -0.03634466249495745 -78.82672851271938 -0.03747772518545389 -78.81789804836731
1818 -0.03622729051858187 -78.86295580323797 -0.03135292548686266 -78.84925097385417
1819 -0.036248923279345036 -78.89920472651731 -0.03500208407640457 -78.88425305793058
1820 -0.03643138334155083 -78.93563610985886 -0.03614942412823439 -78.92040248205882
1821 -0.03625000547617674 -78.97188611533504 -0.035603106021881104 -78.9560055880807
1822 -0.03643755912780762 -79.00832367446284 -0.03439669534564018 -78.99040228342633
1823 -0.03635972980409861 -79.04468340426695 -0.03520485199987888 -79.02560713542621
1824 -0.03636977467685938 -79.0810531789438 -0.03570182416588068 -79.0613089595921
1825 -0.03637499511241913 -79.11742817405623 -0.03667269423604012 -79.09798165382814
1826 -0.036349816061556336 -79.15377799011779 -0.03608679696917534 -79.13406845079732
1827 -0.0363008338958025 -79.1900788240136 -0.03362830393016338 -79.16769675472747
1828 -0.036499497666955 -79.22657832168055 -0.04001992382109165 -79.20771667854856
1829 -0.036322733387351036 -79.2629010550679 -0.035590958781540394 -79.2433076373301
1830 -0.03631896693259477 -79.2992200220005 -0.03716139644384384 -79.28046903377395
1831 -0.03631691206246614 -79.33553693406296 -0.03465693220496178 -79.31512596597892
1832 -0.036312241852283475 -79.37184917591524 -0.03639380596578121 -79.35151977194471
1833 -0.03623831234872341 -79.40808748826397 -0.03843733686953783 -79.38995710881424
1834 -0.03619585447013378 -79.44428334273411 -0.03880566582083702 -79.42876277463508
1835 -0.036205076798796657 -79.4804884195329 -0.042380109429359436 -79.47114288406443
1836 -0.03593274131417275 -79.51642116084707 -0.03539145570248366 -79.50653433976692
1837 -0.035932373441755774 -79.55235353428883 -0.037155425548553465 -79.54368976531546
1838 -0.03584657441824675 -79.58820010870707 -0.03459543827921152 -79.57828520359467
1839 -0.036145462468266484 -79.62434557117534 -0.034992392733693124 -79.61327759632837
1840 -0.036040715500712396 -79.66038628667606 -0.035500054247677326 -79.64877765057605
1841 -0.03590321559458971 -79.69628950227064 -0.03652137815952301 -79.68529902873557
1842 -0.035983062162995336 -79.73227256443364 -0.03704713992774487 -79.72234616866332
1843 -0.036039861664175984 -79.76831242609782 -0.034206125698983667 -79.75655229436231
1844 -0.0359190771356225 -79.80423150323344 -0.0384314289316535 -79.79498372329397
1845 -0.03572836779057979 -79.83995987102402 -0.03707887455821037 -79.83206259785217
1846 -0.035943520814180376 -79.87590339183821 -0.03646671436727047 -79.86852931221944
1847 -0.035867554135620594 -79.91177094597383 -0.03587911631911993 -79.90440842853856
1848 -0.035945495776832107 -79.94771644175066 -0.03578213732689619 -79.94019056586545
1849 -0.03594788778573275 -79.9836643295364 -0.03370270095765591 -79.97389326682311
1850 -0.03607425801455975 -80.01973858755096 -0.035777504183351995 -80.00967077100647
1851 -0.035973907075822355 -80.05571249462679 -0.03275155983865261 -80.04242233084513
1852 -0.036197140254080294 -80.09190963488086 -0.04283139482140541 -80.08525372566653
1853 -0.035987647250294685 -80.12789728213116 -0.0366109274327755 -80.12186465309931
1854 -0.03587076012045145 -80.1637680422516 -0.035825933888554574 -80.15769058698787
1855 -0.035862801037728785 -80.19963084328933 -0.03365736026316881 -80.19134794725103
1856 -0.0360204191878438 -80.23565126247718 -0.035294007137417795 -80.22664195438846
1857 -0.035975989513099195 -80.27162725199028 -0.03783976975828409 -80.26448172414673
1858 -0.036124248057603836 -80.30775150004789 -0.03335079587996006 -80.29783252002669
1859 -0.03603832572698593 -80.34378982577488 -0.03747718930244446 -80.33530970932914
1860 -0.035934741422533986 -80.37972456719741 -0.03672950882464647 -80.37203921815379
1861 -0.03594658803194761 -80.41567115522936 -0.03923384211957455 -80.41127306027336
1862 -0.03614677991718054 -80.45181793514654 -0.03119664201512933 -80.44246970228849
1863 -0.03603495843708515 -80.48785289358362 -0.035804656147956845 -80.47827435843645
1864 -0.036023523285984994 -80.52387641686961 -0.03497584611177444 -80.51325020454823
1865 -0.03601495064795017 -80.55989136751757 -0.03570636510848999 -80.54895656965672
1866 -0.036027494631707666 -80.59591886214928 -0.037586854211986064 -80.5865434238687
1867 -0.035921990126371386 -80.63184085227564 -0.035001324862241744 -80.62154474873094
1868 -0.035969842597842215 -80.66781069487348 -0.03724335357546806 -80.6587881023064
1869 -0.03588770292699337 -80.70369839780048 -0.036946064420044424 -80.69573416672645
1870 -0.035916481353342536 -80.73961487915382 -0.037670996971428394 -80.73340516369788
1871 -0.03581212870776653 -80.77542700786158 -0.03634132817387581 -80.76974649187176
1872 -0.035867219977080825 -80.81129422783866 -0.038276268541812895 -80.80802276041356
1873 -0.03582948055118322 -80.84712370838984 -0.03729514740407467 -80.84531790781764
1874 -0.03570842072367668 -80.88283212911352 -0.03462758399546147 -80.8799454918131
1875 -0.0357767254114151 -80.91860885452493 -0.03895200751721859 -80.91889749933033
1876 -0.03571296073496342 -80.9543218152599 -0.036816939152777194 -80.9557144384831
1877 -0.035612800531089304 -80.98993461579099 -0.041581528075039384 -80.99729596655814
1878 -0.0354701429605484 -81.02540475875153 -0.037378261983394626 -81.03467422854153
1879 -0.035504584200680256 -81.06090934295221 -0.036720518954098225 -81.07139474749563
1880 -0.03548735491931439 -81.09639669787153 -0.03764669075608253 -81.10904143825171
1881 -0.03550084065645933 -81.13189753852798 -0.03452233262360096 -81.1435637708753
1882 -0.035459275171160695 -81.16735681369914 -0.03800053223967552 -81.18156430311498
1883 -0.03542835526168346 -81.20278516896083 -0.03456344362348318 -81.21612774673847
1884 -0.0353649778291583 -81.23815014678999 -0.03194598034024239 -81.2480737270787
1885 -0.035576671734452246 -81.27372681852444 -0.03239315468817949 -81.28046688176688
1886 -0.03559630699455738 -81.309323125519 -0.03563839420676231 -81.31610527597364
1887 -0.03557704519480467 -81.3449001707138 -0.03534702267497778 -81.35145229864862
1888 -0.035590472258627416 -81.38049064297243 -0.03480557128787041 -81.3862578699365
1889 -0.03570705894380808 -81.41619770191625 -0.03603364732116461 -81.42229151725766
1890 -0.03560411725193262 -81.45180181916818 -0.03401458244770765 -81.45630609970537
1891 -0.03566059116274119 -81.48746241033092 -0.03716436326503754 -81.49347046297041
1892 -0.03566514290869236 -81.52312755323962 -0.038771442323923114 -81.53224190529433
1893 -0.0355243768543005 -81.55865193009392 -0.03385752532631159 -81.56609943062064
1894 -0.03556117322295904 -81.59421310331687 -0.036664847284555435 -81.6027642779052
1895 -0.035522285290062426 -81.62973538860693 -0.035331560485064986 -81.63809583839026
1896 -0.035524049773812294 -81.66525943838074 -0.03263271916657686 -81.67072855755683
1897 -0.03562926780432463 -81.70088870618507 -0.03699654918164015 -81.70772510673847
1898 -0.035646863654255866 -81.73653556983932 -0.03719990197569132 -81.74492500871416
1899 -0.0356602082028985 -81.77219577804222 -0.03388672862201929 -81.77881173733618
1900 -0.03562855459749699 -81.80782433263971 -0.036057315208017825 -81.8148690525442
1901 -0.0357259888201952 -81.8435503214599 -0.03673960380256176 -81.85160865634676
1902 -0.03561613243073225 -81.87916645389063 -0.03544026762247086 -81.88704892396923
1903 -0.03566951081156731 -81.9148359647022 -0.03661150168627501 -81.92366042565551
1904 -0.03557863086462021 -81.95041459556683 -0.03766453266143799 -81.96132495831695
1905 -0.035562511347234246 -81.98597710691406 -0.03758106362074613 -81.9989060219377
1906 -0.035459070838987826 -82.02143617775305 -0.03582639191299677 -82.03473241385069
1907 -0.03546501323580742 -82.05690119098885 -0.035357036627829075 -82.07008945047852
1908 -0.03549503106623888 -82.09239622205509 -0.034880615025758746 -82.10497006550428
1909 -0.03553067874163389 -82.12792690079672 -0.03065566625446081 -82.13562573175874
1910 -0.03569670170545578 -82.16362360250218 -0.04162831157445908 -82.17725404333319
1911 -0.03553479965776205 -82.19915840215995 -0.03505044374614954 -82.21230448707934
1912 -0.03560077138245106 -82.2347591735424 -0.03768649231642485 -82.24999097939576
1913 -0.03552311845123768 -82.27028229199364 -0.034275210462510586 -82.28426618985827
1914 -0.03552802205085755 -82.30581031404449 -0.035442139580845834 -82.31970832943912
1915 -0.03557935822755098 -82.34138967227204 -0.03411611299961805 -82.35382444243874
1916 -0.035762343928217886 -82.37715201620026 -0.03634415417909622 -82.39016859661783
1917 -0.035548736341297626 -82.41270075254155 -0.036398882046341896 -82.42656747866417
1918 -0.035586491040885446 -82.44828724358244 -0.036490928009152414 -82.46305840667333
1919 -0.03558741509914398 -82.48387465868159 -0.03730104230344296 -82.50035944897677
1920 -0.0356567557901144 -82.5195314144717 -0.03284863773733378 -82.5332080867141
1921 -0.03578512091189623 -82.5553165353836 -0.0360399279743433 -82.56924801468844
1922 -0.03561792615801096 -82.59093446154161 -0.03369295913726091 -82.6029409738257
1923 -0.035794300772249696 -82.62672876231386 -0.033443028852343556 -82.63638400267804
1924 -0.03582244124263525 -82.66255120355649 -0.03490162398666143 -82.6712856266647
1925 -0.03580277189612389 -82.69835397545262 -0.035390847735106944 -82.7066764743998
1926 -0.03587099965661764 -82.73422497510924 -0.03645921032875776 -82.74313568472856
1927 -0.03597699049860239 -82.77020196560784 -0.03411409109830856 -82.77724977582686
1928 -0.035934577509760854 -82.8061365431176 -0.036187218688428405 -82.81343699451529
1929 -0.03606849163770676 -82.84220503475531 -0.03941967058926821 -82.85285666510455
1930 -0.035687357932329175 -82.87789239268764 -0.03596378657966852 -82.88882045168423
1931 -0.03574935495853424 -82.91364174764618 -0.03649122137576342 -82.92531167306
1932 -0.035711304470896724 -82.94935305211708 -0.03410146050155163 -82.95941313356154
1933 -0.03570988941937685 -82.98506294153646 -0.035658050514757636 -82.9950711840763
1934 -0.03580395169556141 -83.02086689323201 -0.03405781202018261 -83.02912899609647
1935 -0.03584000412374735 -83.05670689735575 -0.035773441195487976 -83.06490243729196
1936 -0.03584469985216856 -83.09255159720792 -0.03946811053901911 -83.10437054783098
1937 -0.03575919214636088 -83.12831078935427 -0.03418730776757002 -83.13855785559855
1938 -0.03585756123065949 -83.16416835058493 -0.03875955026596785 -83.17731740586451
1939 -0.03575686030089855 -83.19992521088582 -0.03356249034404755 -83.21087989620857
1940 -0.0358371602371335 -83.23576237112296 -0.034280108846724035 -83.2451600050553
1941 -0.03587256725877523 -83.27163493838174 -0.035924975946545604 -83.28108498100184
1942 -0.03589766956865788 -83.30753260795039 -0.03987670950591564 -83.32096169050776
1943 -0.035944090038537976 -83.34347669798893 -0.038172143325209615 -83.35913383383297
1944 -0.03566503077745438 -83.37914172876638 -0.03435706477612257 -83.39349089860909
1945 -0.03575727418065071 -83.41489900294704 -0.03357263766229153 -83.42706353627138
1946 -0.035822915844619274 -83.45072191879166 -0.0348178680986166 -83.46188140436999
1947 -0.03586834352463484 -83.4865902623163 -0.03280165195465088 -83.49468305632465
1948 -0.03593946062028408 -83.52252972293658 -0.03582126721739769 -83.53050432354205
1949 -0.035901842080056666 -83.55843156501663 -0.03716478943824768 -83.5676691129803
1950 -0.035860436782240865 -83.59429200179888 -0.03513298183679581 -83.6028020948171
1951 -0.035898057371377946 -83.63019005917026 -0.038557196781039235 -83.64135929159814
1952 -0.03583532124757767 -83.66602538041784 -0.038017974235117435 -83.67937726583325
1953 -0.03574518356472254 -83.70177056398256 -0.035847374238073826 -83.71522464007133
1954 -0.03575479164719582 -83.73752535562976 -0.03543627727776766 -83.7506609173491
1955 -0.03573731165379286 -83.77326266728355 -0.035127649269998076 -83.78578856661909
1956 -0.035731956362724304 -83.80899462364627 -0.036666220240294936 -83.82245478685938
1957 -0.03580828215926886 -83.84480290580554 -0.03916668500751257 -83.8616214718669
1958 -0.03562361691147089 -83.880426522717 -0.0367811432108283 -83.89840261507773
1959 -0.03561107702553272 -83.91603759974254 -0.0336947476491332 -83.93209736272686
1960 -0.03567688874900341 -83.95171448849155 -0.03807478826493025 -83.9701721509918
1961 -0.03577426355332136 -83.98748875204487 -0.03823407664895058 -84.00840622764075
1962 -0.03562500569969416 -84.02311375774457 -0.03648682851344347 -84.0448930561542
1963 -0.035568443685770036 -84.05868220143034 -0.03523960206657648 -84.08013265822078
1964 -0.0355286767706275 -84.09421087820097 -0.034812087565660475 -84.11494474578643
1965 -0.035582305677235124 -84.1297931838782 -0.03705325555056334 -84.15199800133699
1966 -0.03556890189647675 -84.16536208577469 -0.033700345642864706 -84.18569834697986
1967 -0.035657376237213614 -84.2010194620119 -0.03636405542492867 -84.22206240240479
1968 -0.0355780903249979 -84.2365975523369 -0.034408863820135596 -84.25647126622492
1969 -0.0355965031310916 -84.27219405546799 -0.035382894799113274 -84.29185416102403
1970 -0.035688028670847416 -84.30788208413884 -0.03720517419278622 -84.32905933521683
1971 -0.03557824082672596 -84.34346032496556 -0.03616343755275011 -84.36522277276957
1972 -0.03564219977706671 -84.37910252474263 -0.033837269991636276 -84.3990600427612
1973 -0.035657952167093755 -84.41476047690973 -0.0302069503813982 -84.4292669931426
1974 -0.03581363335251808 -84.45057411026225 -0.03589023593813181 -84.46515722908073
1975 -0.03581639137119055 -84.48639050163344 -0.03497456442564726 -84.50013179350638
1976 -0.03585965149104595 -84.52225015312449 -0.0343292560428381 -84.53446104954922
1977 -0.03588649611920118 -84.55813664924369 -0.03641949351876974 -84.57088054306799
1978 -0.03588881604373455 -84.59402546528743 -0.035680069215595724 -84.60656061228359
1979 -0.03590332698076963 -84.6299287922682 -0.03480639774352312 -84.64136701002711
1980 -0.035870190151035784 -84.66579898241923 -0.03669879510998726 -84.6780658051371
1981 -0.03596185632050038 -84.70176083873973 -0.034224660322070125 -84.71229046545916
1982 -0.03597686961293221 -84.73773770835267 -0.036496972851455214 -84.74878743831061
1983 -0.036002098396420476 -84.77373980674909 -0.0361424308270216 -84.78492986913764
1984 -0.03593552988022566 -84.80967533662931 -0.03463015668094158 -84.81956002581859
1985 -0.036114292964339254 -84.84578962959365 -0.03587107174098492 -84.85543109755957
1986 -0.0359679888933897 -84.88175761848704 -0.03883011415600777 -84.89426121171559
1987 -0.035865924693644045 -84.91762354318068 -0.03531095813959837 -84.92957216985519
1988 -0.035930067859590055 -84.95355361104028 -0.035926245339214805 -84.9654984151944
1989 -0.035922561213374136 -84.98947617225365 -0.03587201368063688 -85.00137042887503
1990 -0.035986427962779996 -85.02546260021643 -0.03878795001655817 -85.04015837889159
1991 -0.035952276550233364 -85.06141487676666 -0.03494956959038973 -85.07510794848199
1992 -0.03583307005465031 -85.09724794682131 -0.03612278997898102 -85.11123073846096
1993 -0.03598132841289044 -85.1332292752342 -0.03492900487035513 -85.14615974333131
1994 -0.03594970405101776 -85.16917897928522 -0.036143381334841254 -85.18230312466615
1995 -0.03599925339221954 -85.20517823267744 -0.032229754887521264 -85.21453287955367
1996 -0.0359612813219428 -85.24113951399939 -0.03737157639116049 -85.25190445594484
1997 -0.03597692400217056 -85.27711643800156 -0.03826149106025696 -85.2901659470051
1998 -0.035930694080889225 -85.31304713208245 -0.03450732100754976 -85.32467326801265
1999 -0.03595338277518749 -85.34900051485764 -0.036497228965163234 -85.3611704969778
2000 -0.03598105926066637 -85.3849815741183 -0.038105241395533083 -85.39927573837333
