# Supplementary material for: Learning nonequilibrium statistical mechanics and dynamical phase transitions
Source: Nat Commun. 2024 Feb 6;15:1117. doi: 10.1038/s41467-024-45172-8 (PMC10847122; doi:10.1038/s41467-024-45172-8)
Supplement: Supplementary file 4 — Supplementary Data 1 [file 41467_2024_45172_MOESM4_ESM.zip › DPT-main/PlotTemplate/plot_KL_divergence/out/finite_time/SE/L5_D2W32K5_E100BS1k/logs-0.60/log.txt]

1 -0.12399176247417927 -0.12399176247417927 -0.12401319779455662 -0.12401319779455662
2 -0.1233042135834694 -0.24729597605764866 -0.12330106906592846 -0.24731426686048508
3 -0.1226701058447361 -0.3699660819023848 -0.12266975976526737 -0.36998402662575247
4 -0.12204001285135746 -0.49200609475374224 -0.12203321531414986 -0.4920172419399023
5 -0.12144956961274148 -0.6134556643664837 -0.12144678384065628 -0.6134640257805586
6 -0.12087484411895275 -0.7343305084854365 -0.12088074050843715 -0.7343447662889957
7 -0.12032062821090221 -0.8546511366963386 -0.12034555934369565 -0.8546903256326913
8 -0.11977631822228432 -0.9744274549186229 -0.11977447979152203 -0.9744648054242133
9 -0.11926489397883415 -1.093692348897457 -0.11926776953041554 -1.093732574954629
10 -0.1187488492578268 -1.2124411981552838 -0.11872028410434723 -1.2124528590589763
11 -0.11826034858822823 -1.3307015467435122 -0.11827281340956688 -1.3307256724685432
12 -0.11777245439589024 -1.4484740011394024 -0.11773315966129302 -1.4484588321298362
13 -0.117324548214674 -1.5657985493540765 -0.1172746866941452 -1.5657335188239814
14 -0.11687059961259365 -1.68266914896667 -0.11688652634620667 -1.682620045170188
15 -0.1164194792509079 -1.799088628217578 -0.11642509400844574 -1.7990451391786337
16 -0.11599032431840897 -1.915078952535987 -0.11595315933227539 -1.914998298510909
17 -0.11557993069291114 -2.0306588832288983 -0.11562925465404987 -2.030627553164959
18 -0.11515790671110153 -2.14581678994 -0.11515836827456952 -2.1457859214395287
19 -0.11475373916327954 -2.2605705291032794 -0.11471852548420429 -2.260504446923733
20 -0.11434821970760822 -2.3749187488108876 -0.11427537314593791 -2.374779820069671
21 -0.11394660510122775 -2.4888653539121153 -0.11382553912699223 -2.4886053591966633
22 -0.11357406601309776 -2.602439419925213 -0.11352756582200527 -2.6021329250186684
23 -0.11319302394986153 -2.7156324438750747 -0.11312949992716312 -2.7152624249458315
24 -0.11283111050724984 -2.8284635543823247 -0.1128899548202753 -2.828152379766107
25 -0.11245493181049823 -2.940918486192823 -0.11239651292562484 -2.940548892691732
26 -0.1121247798204422 -3.053043266013265 -0.11213589943945408 -3.0526847921311857
27 -0.11173683889210224 -3.164780104905367 -0.11168608330190181 -3.1643708754330877
28 -0.11139458268880845 -3.2761746875941755 -0.1113697648048401 -3.275740640237928
29 -0.11104827001690865 -3.387222957611084 -0.11104717180132866 -3.3867878120392567
30 -0.11070670112967491 -3.497929658740759 -0.11068056710064411 -3.497468379139901
31 -0.11036970131099225 -3.6082993600517512 -0.11020274236798286 -3.6076711215078836
32 -0.11003985293209553 -3.718339212983847 -0.1099135022610426 -3.7175846237689263
33 -0.10970234237611294 -3.8280415553599596 -0.10956705547869205 -3.8271516792476183
34 -0.10939662270247937 -3.937438178062439 -0.10934136174619198 -3.93649304099381
35 -0.1090487889945507 -4.04648696705699 -0.10899694599211215 -4.045489986985922
36 -0.10873335786163807 -4.155220324918628 -0.1084870956838131 -4.153977082669735
37 -0.10842157490551471 -4.263641899824143 -0.10860139727592469 -4.26257847994566
38 -0.10810794532299042 -4.371749845147133 -0.10816019549965858 -4.370738675445319
39 -0.10778656005859374 -4.479536405205727 -0.10779101885855198 -4.47852969430387
40 -0.10748141929507256 -4.5870178245007995 -0.10731026083230973 -4.58583995513618
41 -0.10716458931565284 -4.694182413816453 -0.10691782720386982 -4.69275778234005
42 -0.10686676576733589 -4.801049179583789 -0.10643580257892608 -4.799193584918976
43 -0.10657874830067157 -4.907627927884461 -0.10629901960492134 -4.905492604523897
44 -0.10629377216100692 -5.013921700045468 -0.10610205382108688 -5.011594658344984
45 -0.10597848370671273 -5.11990018375218 -0.1058155070990324 -5.117410165444017
46 -0.10567687824368477 -5.225577061995865 -0.10572078116238118 -5.223130946606398
47 -0.10540250316262245 -5.330979565158487 -0.10523335114121438 -5.328364297747612
48 -0.10508332028985023 -5.4360628854483375 -0.10469125919044017 -5.4330555569380525
49 -0.10480091422796249 -5.5408637996763 -0.10500448048114777 -5.5380600374192
50 -0.10448610186576843 -5.645349901542069 -0.104632056504488 -5.642692093923688
51 -0.10418981574475765 -5.749539717286827 -0.1041171032935381 -5.7468091972172255
52 -0.10389107689261437 -5.853430794179441 -0.10373653694987298 -5.850545734167098
53 -0.10360487811267376 -5.957035672292115 -0.10387918278574944 -5.954424916952847
54 -0.10330088585615158 -6.060336558148267 -0.1031446859240532 -6.0575696028769
55 -0.10300827100872993 -6.163344829156997 -0.10213291086256504 -6.159702513739465
56 -0.10275970213115215 -6.266104531288149 -0.10286771319806576 -6.262570226937531
57 -0.10244930870831012 -6.368553839996459 -0.10239586532115937 -6.36496609225869
58 -0.10216976031661033 -6.47072360031307 -0.10188110545277596 -6.466847197711466
59 -0.10188472457230091 -6.572608324885371 -0.10306109599769116 -6.569908293709157
60 -0.10156028382480145 -6.674168608710172 -0.10182373896241188 -6.671732032671569
61 -0.10127504095435143 -6.775443649664523 -0.1014725923538208 -6.7732046250253894
62 -0.10098839849233628 -6.876432048156859 -0.10099281556904316 -6.874197440594433
63 -0.10070807486772537 -6.977140123024585 -0.10073244161903858 -6.9749298822134715
64 -0.10044310577213764 -7.077583228796723 -0.10047992095351219 -7.075409803166984
65 -0.10012400299310684 -7.17770723178983 -0.10012862086296082 -7.175538424029945
66 -0.09981871582567692 -7.277525947615507 -0.09997841566801072 -7.275516839697955
67 -0.09952347986400127 -7.377049427479508 -0.09824196770787239 -7.373758807405828
68 -0.09927422627806663 -7.476323653757575 -0.0994553055614233 -7.473214112967251
69 -0.09898924082517624 -7.575312894582751 -0.09879150725901127 -7.572005620226262
70 -0.09872362241148949 -7.67403651699424 -0.0981824029237032 -7.670188023149965
71 -0.09842847399413586 -7.772464990988376 -0.09847664609551429 -7.76866466924548
72 -0.09815423935651779 -7.870619230344894 -0.09832977205514908 -7.866994441300629
73 -0.09783791564404964 -7.9684571459889435 -0.09772822819650173 -7.964722669497131
74 -0.09753953851759434 -8.065996684506537 -0.09644673839211464 -8.061169407889246
75 -0.09728370904922486 -8.163280393555763 -0.09728741087019444 -8.15845681875944
76 -0.09698266312479972 -8.260263056680563 -0.09669492021203041 -8.25515173897147
77 -0.09668127335608005 -8.356944330036642 -0.09607658609747886 -8.351228325068949
78 -0.0964387945830822 -8.453383124619725 -0.09581980071961879 -8.447048125788568
79 -0.09613213054835797 -8.549515255168084 -0.09593615643680095 -8.542984282225369
80 -0.09584247469902038 -8.645357729867104 -0.09569999352097511 -8.638684275746344
81 -0.09556651338934899 -8.740924243256453 -0.09495929293334485 -8.733643568679689
82 -0.09526224210858344 -8.836186485365037 -0.09402145743370056 -8.82766502611339
83 -0.09502283222973347 -8.93120931759477 -0.09512907303869725 -8.922794099152087
84 -0.09469079300761223 -9.025900110602382 -0.09564240723848343 -9.01843650639057
85 -0.09441578648984432 -9.120315897092226 -0.09536410421133042 -9.113800610601901
86 -0.09411611258983613 -9.214432009682062 -0.09426483027637005 -9.20806544087827
87 -0.09380089826881885 -9.308232907950881 -0.09273861870169639 -9.300804059579967
88 -0.0935198899358511 -9.401752797886733 -0.09481601677834987 -9.395620076358316
89 -0.09319699183106422 -9.494949789717797 -0.09251782894134522 -9.488137905299661
90 -0.09291107095777988 -9.587860860675576 -0.09322594590485096 -9.581363851204513
91 -0.09261518344283104 -9.680476044118407 -0.09288691617548465 -9.674250767379997
92 -0.0923237394541502 -9.772799783572557 -0.0912406899034977 -9.765491457283494
93 -0.09201289378106595 -9.864812677353623 -0.08958883471786976 -9.855080292001363
94 -0.09175694063305855 -9.95656961798668 -0.09207044690847396 -9.947150738909837
95 -0.09145689345896243 -10.048026511445643 -0.09351901337504387 -10.040669752284881
96 -0.09110825285315513 -10.139134764298799 -0.09228784888982773 -10.13295760117471
97 -0.09078326523303985 -10.229918029531838 -0.09159165509045124 -10.22454925626516
98 -0.09047038331627846 -10.320388412848116 -0.08988216556608677 -10.314431421831246
99 -0.09019551947712898 -10.410583932325245 -0.08966481834650039 -10.404096240177747
100 -0.0898838598281145 -10.50046779215336 -0.08992123417556286 -10.49401747435331
101 -0.08956263214349747 -10.590030424296858 -0.08979127854108811 -10.583808752894399
102 -0.08926522172987461 -10.679295646026732 -0.0906504187732935 -10.674459171667692
103 -0.08895086981356144 -10.768246515840294 -0.08927389420568943 -10.763733065873382
104 -0.08865739777684212 -10.856903913617137 -0.08785581439733506 -10.851588880270716
105 -0.08832431323826313 -10.9452282268554 -0.0870900221168995 -10.938678902387617
106 -0.08804437182843686 -11.033272598683837 -0.08954715356230736 -11.028226055949924
107 -0.08769171386957168 -11.120964312553408 -0.08882619328796863 -11.117052249237892
108 -0.08736909627914428 -11.208333408832551 -0.08727604523301125 -11.204328294470903
109 -0.08709868043661118 -11.295432089269163 -0.08776907920837403 -11.292097373679278
110 -0.08676518388092518 -11.382197273150087 -0.08651703633368016 -11.378614410012958
111 -0.08643847145140171 -11.468635744601489 -0.08726990222930908 -11.465884312242267
112 -0.08611731976270676 -11.554753064364196 -0.08706053234636783 -11.552944844588634
113 -0.08579236268997192 -11.640545427054168 -0.08716181553900242 -11.640106660127636
114 -0.08541936129331588 -11.725964788347483 -0.08357993252575398 -11.72368659265339
115 -0.08515954464673996 -11.811124332994222 -0.08589976169168949 -11.809586354345079
116 -0.0848203420639038 -11.895944675058125 -0.08461958318948745 -11.894205937534567
117 -0.08452126942574978 -11.980465944483875 -0.0856775090098381 -11.979883446544404
118 -0.08418773934245109 -12.064653683826325 -0.08471694663167 -12.064600393176073
119 -0.08386216126382351 -12.148515845090149 -0.08572522066533565 -12.150325613841408
120 -0.08351879231631756 -12.232034637406466 -0.08427499569952487 -12.234600609540934
121 -0.08316369168460369 -12.31519832909107 -0.08252090327441693 -12.317121512815351
122 -0.08287111446261405 -12.398069443553684 -0.08314830139279365 -12.400269814208144
123 -0.08256558328866959 -12.480635026842354 -0.08325683921575547 -12.4835266534239
124 -0.08219696283340454 -12.562831989675757 -0.08002163097262383 -12.563548284396523
125 -0.08190989084541797 -12.644741880521176 -0.08195686899125576 -12.645505153387779
126 -0.08161859437823296 -12.726360474899408 -0.08085639998316765 -12.726361553370946
127 -0.08129929266870022 -12.807659767568108 -0.0810702383518219 -12.807431791722768
128 -0.0809799887239933 -12.8886397562921 -0.08032967261970043 -12.88776146434247
129 -0.0806744173169136 -12.969314173609014 -0.0815158762037754 -12.969277340546245
130 -0.08030570670962334 -13.049619880318637 -0.08019956573843956 -13.049476906284685
131 -0.07998272217810154 -13.129602602496739 -0.08117031268775463 -13.13064721897244
132 -0.0796554770320654 -13.209258079528805 -0.08084768503904342 -13.211494904011483
133 -0.0793105348944664 -13.288568614423271 -0.07790433168411255 -13.289399235695596
134 -0.07900255806744098 -13.367571172490711 -0.07891413569450378 -13.3683133713901
135 -0.07865259200334548 -13.446223764494057 -0.07838167101144791 -13.446695042401547
136 -0.0783278238028288 -13.524551588296886 -0.07804078981280327 -13.52473583221435
137 -0.07801735699176789 -13.602568945288654 -0.07394561134278774 -13.598681443557139
138 -0.07771262265741825 -13.680281567946073 -0.07787035256624222 -13.67655179612338
139 -0.07737081237137318 -13.757652380317447 -0.08299226015806198 -13.759544056281442
140 -0.0770481739193201 -13.834700554236766 -0.07790281921625138 -13.837446875497694
141 -0.07671445533633232 -13.9114150095731 -0.0769290279597044 -13.914375903457397
142 -0.07636297680437565 -13.987777986377475 -0.07660641483962535 -13.990982318297023
143 -0.07600965015590191 -14.063787636533377 -0.07441466934978962 -14.065396987646812
144 -0.07574508525431156 -14.139532721787688 -0.07623515576124192 -14.141632143408055
145 -0.07537320032715797 -14.214905922114847 -0.07717199325561523 -14.21880413666367
146 -0.07497935816645622 -14.289885280281302 -0.0751381829380989 -14.293942319601769
147 -0.07467606775462628 -14.364561348035929 -0.07284825667738914 -14.366790576279158
148 -0.07432662770152092 -14.43888797573745 -0.07337048687040806 -14.440161063149565
149 -0.0740358117967844 -14.512923787534234 -0.07380505725741386 -14.513966120406979
150 -0.07373699583113194 -14.586660783365366 -0.07312925346195698 -14.587095373868936
151 -0.07339368052780629 -14.660054463893172 -0.07326259128749371 -14.660357965156429
152 -0.07305126115679741 -14.733105725049969 -0.0686926368623972 -14.729050602018827
153 -0.07278803773224354 -14.805893762782212 -0.07322749719023705 -14.802278099209063
154 -0.07243809066712856 -14.87833185344934 -0.07110205739736557 -14.873380156606428
155 -0.07208781279623508 -14.950419666245576 -0.07272649183869362 -14.946106648445122
156 -0.07176580205559731 -15.022185468301174 -0.0707365743815899 -15.016843222826711
157 -0.07148164138197899 -15.093667109683153 -0.07181078866124153 -15.088654011487954
158 -0.0710870161652565 -15.16475412584841 -0.07151634804904461 -15.160170359536998
159 -0.0707908283919096 -15.23554495424032 -0.07193782590329648 -15.232108185440294
160 -0.0704464077949524 -15.305991362035272 -0.07123156562447548 -15.30333975106477
161 -0.07012723758816719 -15.376118599623439 -0.06951144896447659 -15.372851200029247
162 -0.06978286094963551 -15.445901460573074 -0.06627685315907002 -15.439128053188318
163 -0.06955735497176647 -15.515458815544841 -0.07011201567947864 -15.509240068867797
164 -0.06919492036104202 -15.584653735905883 -0.06468101032078266 -15.57392107918858
165 -0.0689735259860754 -15.653627261891959 -0.0691255446523428 -15.643046623840922
166 -0.06866205222904682 -15.722289314121006 -0.0676342025399208 -15.710680826380843
167 -0.06835222281515599 -15.790641536936162 -0.07051015459001064 -15.781190980970853
168 -0.06802203021943569 -15.858663567155597 -0.06855276934802532 -15.84974375031888
169 -0.06769364066421986 -15.926357207819818 -0.06898254491388797 -15.918726295232767
170 -0.06737473495304584 -15.993731942772863 -0.06773383207619191 -15.986460127308959
171 -0.06704751253128052 -16.060779455304143 -0.06456094197928905 -16.051021069288247
172 -0.06674115099012852 -16.127520606294272 -0.06451084986329078 -16.115531919151536
173 -0.06647464968264102 -16.193995255976912 -0.06632518768310547 -16.18185710683464
174 -0.06613094881176948 -16.26012620478868 -0.06865131184458732 -16.250508418679228
175 -0.0657827228307724 -16.32590892761945 -0.07327367067337036 -16.323782089352598
176 -0.06546010337769985 -16.39136903099715 -0.0679500374943018 -16.3917321268469
177 -0.06509320102632046 -16.456462232023473 -0.06854101940989495 -16.460273146256796
178 -0.06470892839133739 -16.52117116041481 -0.06431327164173126 -16.524586417898526
179 -0.06439218111336231 -16.58556334152817 -0.06603595986962318 -16.59062237776815
180 -0.0640882071107626 -16.649651548638936 -0.0651458702981472 -16.655768248066295
181 -0.0637943722307682 -16.713445920869702 -0.06863153278827668 -16.724399780854572
182 -0.06346220411360264 -16.776908124983304 -0.05954141430556774 -16.78394119516014
183 -0.06316454820334912 -16.840072673186654 -0.06848153248429298 -16.85242272764443
184 -0.06287309564650059 -16.902945768833156 -0.06072442885488272 -16.913147156499313
185 -0.06255411170423031 -16.965499880537386 -0.06384500674903393 -16.976992163248347
186 -0.062267144210636616 -17.027767024748023 -0.05837147943675518 -17.035363642685102
187 -0.06207043845206499 -17.089837463200087 -0.06322933100163937 -17.098592973686742
188 -0.061776957288384435 -17.15161442048847 -0.06441081576049328 -17.163003789447234
189 -0.061388630978763105 -17.213003051467233 -0.05966514106839895 -17.222668930515635
190 -0.061159050464630126 -17.274162101931864 -0.060599252209067346 -17.2832681827247
191 -0.06084823496639728 -17.33501033689826 -0.05893129445612431 -17.342199477180824
192 -0.060672332905232905 -17.395682669803495 -0.0649374283850193 -17.407136905565842
193 -0.060355032235383986 -17.45603770203888 -0.0567827507853508 -17.463919656351194
194 -0.060139111056923863 -17.516176813095804 -0.06185404732823372 -17.525773703679427
195 -0.059819852001965046 -17.57599666509777 -0.05831043180078268 -17.58408413548021
196 -0.059604940190911296 -17.63560160528868 -0.06326315067708492 -17.647347286157295
197 -0.05926876366138458 -17.694870368950067 -0.06689211688935756 -17.71423940304665
198 -0.058995348028838636 -17.753865716978904 -0.05928665343672037 -17.773526056483373
199 -0.058735971339046955 -17.81260168831795 -0.060727248713374135 -17.834253305196746
200 -0.058445613645017144 -17.871047301962967 -0.05653010383248329 -17.89078340902923
201 -0.05829937346279621 -17.929346675425762 -0.06652971953153611 -17.957313128560767
202 -0.05787866916507482 -17.987225344590836 -0.0564424941316247 -18.01375562269239
203 -0.05762384850531817 -18.044849193096155 -0.06044970788061619 -18.074205330573005
204 -0.05735407657921314 -18.102203269675368 -0.0542872466146946 -18.1284925771877
205 -0.05711839552968741 -18.159321665205056 -0.053796945884823796 -18.182289523072523
206 -0.056918537616729735 -18.216240202821787 -0.06160604991018772 -18.243895572982712
207 -0.05660130903124809 -18.272841511853034 -0.05782513152807951 -18.301720704510792
208 -0.056452779844403264 -18.329294291697437 -0.05320204347372055 -18.354922747984514
209 -0.05617511011660099 -18.38546940181404 -0.057833809219300744 -18.412756557203814
210 -0.05604588314890861 -18.441515284962946 -0.05766515024006367 -18.470421707443876
211 -0.05582270808517933 -18.497337993048127 -0.057016017660498616 -18.527437725104374
212 -0.05550480298697948 -18.552842796035108 -0.04770553112030029 -18.575143256224674
213 -0.055390782095491885 -18.6082335781306 -0.055191981792449954 -18.630335238017125
214 -0.05518104787915945 -18.66341462600976 -0.055268913879990576 -18.685604151897117
215 -0.054956961795687674 -18.71837158780545 -0.05847250707447529 -18.744076658971593
216 -0.05473549161106348 -18.773107079416512 -0.055234038084745404 -18.799310697056338
217 -0.05448583364486694 -18.82759291306138 -0.05420284289866686 -18.853513539955006
218 -0.05435513947159052 -18.88194805253297 -0.05292408280074597 -18.906437622755753
219 -0.05416535306721926 -18.93611340560019 -0.050877541303634644 -18.957315164059388
220 -0.053969066217541696 -18.99008247181773 -0.05067580007016659 -19.007990964129554
221 -0.05380057711154222 -19.04388304892927 -0.050048244185745716 -19.0580392083153
222 -0.05368164386600256 -19.097564692795274 -0.05685803107917309 -19.114897239394473
223 -0.05341978594660759 -19.150984478741883 -0.051668457314372064 -19.166565696708844
224 -0.05317260548472404 -19.20415708422661 -0.048850965686142445 -19.215416662394986
225 -0.05311956815421581 -19.257276652380824 -0.04670975934714079 -19.262126421742128
226 -0.053059670329093936 -19.31033632270992 -0.053487598150968554 -19.315614019893097
227 -0.05280931368470192 -19.36314563639462 -0.05627876278012991 -19.37189278267323
228 -0.05256787147372961 -19.41571350786835 -0.05925462897866964 -19.4311474116519
229 -0.05236614067107439 -19.468079648539426 -0.04785253405570984 -19.47899994570761
230 -0.052131829969584945 -19.52021147850901 -0.052819700352847575 -19.53181964606046
231 -0.051798732578754426 -19.572010211087765 -0.05090610198676586 -19.582725748047224
232 -0.051720770075917244 -19.623730981163682 -0.048634060099720954 -19.631359808146946
233 -0.0516024187207222 -19.675333399884405 -0.050075544975697994 -19.681435353122644
234 -0.05143933854997158 -19.726772738434377 -0.04985607676208019 -19.731291429884724
235 -0.05122274830937386 -19.77799548674375 -0.06141444444656372 -19.792705874331286
236 -0.051071684807538986 -19.82906717155129 -0.040609700791537764 -19.833315575122825
237 -0.05097648147493601 -19.880043653026227 -0.05399159546941519 -19.88730717059224
238 -0.050783826038241386 -19.93082747906447 -0.0508551238104701 -19.938162294402712
239 -0.050586423650383947 -19.981413902714852 -0.04989714473485947 -19.988059439137572
240 -0.050388108007609844 -20.031802010722462 -0.05197100955992937 -20.0400304486975
241 -0.050325141102075574 -20.082127151824537 -0.053145005740225314 -20.093175454437727
242 -0.05004625152796507 -20.132173403352503 -0.05338658932596445 -20.14656204376369
243 -0.049870725721120834 -20.182044129073624 -0.04582923613488674 -20.192391279898576
244 -0.0497300248593092 -20.231774153932932 -0.05189452785998583 -20.244285807758562
245 -0.04960581939667463 -20.281379973329607 -0.061211474053561685 -20.305497281812123
246 -0.049255048483610155 -20.330635021813215 -0.04841766003519297 -20.353914941847314
247 -0.04911322705447674 -20.379748248867692 -0.04900071583688259 -20.402915657684197
248 -0.04897077642381191 -20.428719025291503 -0.04238260518759489 -20.44529826287179
249 -0.04890799950808287 -20.477627024799585 -0.0535261245444417 -20.49882438741623
250 -0.048775583133101465 -20.526402607932685 -0.052491546235978605 -20.55131593365221
251 -0.04858625885099173 -20.574988866783677 -0.04680243860930204 -20.59811837226151
252 -0.048451746627688405 -20.623440613411365 -0.04753797072917223 -20.645656342990684
253 -0.04831048473715782 -20.671751098148523 -0.05031543858349323 -20.695971781574176
254 -0.0481910614296794 -20.719942159578203 -0.04640886876732111 -20.7423806503415
255 -0.048053986951708795 -20.76799614652991 -0.047481690905988215 -20.78986234124749
256 -0.04797995090484619 -20.815976097434756 -0.041537240520119666 -20.83139958176761
257 -0.04781701285392046 -20.863793110288675 -0.040506763570010665 -20.87190634533762
258 -0.047890336252748966 -20.911683446541424 -0.04874659050256014 -20.92065293584018
259 -0.04768489319831133 -20.959368339739736 -0.055624271370470525 -20.97627720721065
260 -0.04747840017080307 -21.00684673991054 -0.04960707183927297 -21.025884279049922
261 -0.047225551679730415 -21.05407229159027 -0.05163757782429457 -21.077521856874217
262 -0.047202753089368346 -21.10127504467964 -0.04959966018795967 -21.127121517062175
263 -0.047045341320335866 -21.148320385999973 -0.0404380900785327 -21.167559607140706
264 -0.04701267555356026 -21.195333061553534 -0.04192170612514019 -21.209481313265847
265 -0.04690479971468449 -21.24223786126822 -0.05118293724954128 -21.26066425051539
266 -0.04673034232109785 -21.288968203589317 -0.05375031102448702 -21.314414561539877
267 -0.04646111838519573 -21.335429321974512 -0.04783099666237831 -21.362245558202254
268 -0.04643156360834837 -21.38186088558286 -0.04341032188385725 -21.405655880086112
269 -0.04635975938290358 -21.428220644965762 -0.046692206896841525 -21.452348086982955
270 -0.046220282465219496 -21.474440927430983 -0.05079211369156837 -21.503140200674522
271 -0.046048501133918764 -21.5204894285649 -0.04625993613153696 -21.54940013680606
272 -0.045994972065091136 -21.566484400629992 -0.0446741558611393 -21.594074292667198
273 -0.04586512241512537 -21.61234952304512 -0.04516778793185949 -21.639242080599058
274 -0.045752258598804475 -21.65810178164392 -0.05003582984209061 -21.68927791044115
275 -0.04562107771635056 -21.703722859360273 -0.041350559890270235 -21.730628470331418
276 -0.045604942925274373 -21.749327802285546 -0.03453597724437714 -21.765164447575795
277 -0.04567272793501616 -21.795000530220562 -0.055257031321525575 -21.82042147889732
278 -0.045415904559195044 -21.84041643477976 -0.04589009881019592 -21.866311577707517
279 -0.045314088277518746 -21.885730523057276 -0.04735674038529396 -21.91366831809281
280 -0.0451991518959403 -21.930929674953216 -0.0447631960734725 -21.958431514166282
281 -0.045052398927509785 -21.975982073880726 -0.04465188067406416 -22.003083394840345
282 -0.04501948207616806 -22.021001555956893 -0.0447424640879035 -22.04782585892825
283 -0.04492562655359507 -22.06592718251049 -0.04384964499622583 -22.091675503924474
284 -0.04480739664286375 -22.110734579153352 -0.04727647490799427 -22.13895197883247
285 -0.044733470864593984 -22.155468050017944 -0.046816534176468846 -22.185768513008938
286 -0.04478729497641325 -22.200255344994357 -0.03446000125259161 -22.220228514261528
287 -0.04473646897822618 -22.244991813972582 -0.044091278500854966 -22.264319792762382
288 -0.04463952034711838 -22.2896313343197 -0.04263678155839443 -22.306956574320775
289 -0.04450498558580875 -22.33413631990551 -0.037805862724781036 -22.344762437045556
290 -0.04455736111849547 -22.378693681024007 -0.042898282408714294 -22.38766071945427
291 -0.044542296789586544 -22.423235977813594 -0.037253976613283155 -22.424914696067553
292 -0.04442233201116323 -22.467658309824756 -0.05648175124078989 -22.48139644730834
293 -0.04424336776137352 -22.51190167758613 -0.049143864400684835 -22.530540311709025
294 -0.044116510264575484 -22.556018187850707 -0.04224899727851152 -22.572789308987538
295 -0.044125379621982576 -22.60014356747269 -0.047236366756260396 -22.620025675743797
296 -0.04393312241882086 -22.64407668989151 -0.043973378650844094 -22.66399905439464
297 -0.04406264200806618 -22.688139331899574 -0.03205771110951901 -22.69605676550416
298 -0.04395659137517214 -22.732095923274745 -0.04428680781275034 -22.74034357331691
299 -0.04374492783099413 -22.775840851105738 -0.04856214951723814 -22.788905722834148
300 -0.04367931839078665 -22.819520169496524 -0.045087923854589464 -22.833993646688736
301 -0.04355764184147119 -22.863077811337995 -0.04927246328443289 -22.883266109973167
302 -0.043397960066795346 -22.90647577140479 -0.04663525596261024 -22.929901365935777
303 -0.04327717199921608 -22.949752943404004 -0.0343955060467124 -22.96429687198249
304 -0.043414965830743314 -22.993167909234746 -0.048295565880835056 -23.012592437863326
305 -0.04314459227025509 -23.036312501505 -0.04640426449477673 -23.0589967023581
306 -0.043106327392160894 -23.07941882889716 -0.047467068769037724 -23.10646377112714
307 -0.04290048498660326 -23.122319313883764 -0.04381301049143076 -23.15027678161857
308 -0.04279859624803066 -23.165117910131794 -0.04494750630110502 -23.195224287919675
309 -0.04256550036370754 -23.207683410495502 -0.04442690145224333 -23.23965118937192
310 -0.04258556421846151 -23.250268974713965 -0.04038831777870655 -23.280039507150626
311 -0.042591280303895473 -23.29286025501786 -0.036205810867249964 -23.316245318017877
312 -0.042562628723680974 -23.33542288374154 -0.04299753401428461 -23.35924285203216
313 -0.04255347978323698 -23.377976363524777 -0.04640381950885057 -23.40564667154101
314 -0.042489278875291345 -23.420465642400067 -0.04934839569032192 -23.454995067231334
315 -0.04225567001849413 -23.462721312418562 -0.04102308116853237 -23.496018148399866
316 -0.04214357808232307 -23.504864890500887 -0.04366587363183498 -23.5396840220317
317 -0.042202226258814333 -23.547067116759703 -0.041793263517320156 -23.58147728554902
318 -0.04206102229654789 -23.58912813905625 -0.04316797759383917 -23.62464526314286
319 -0.04194908887147904 -23.63107722792773 -0.03843535948544741 -23.663080622628307
320 -0.042043155804276464 -23.673120383732005 -0.050287782214581966 -23.71336840484289
321 -0.04182647466659546 -23.7149468583986 -0.039079613611102106 -23.75244801845399
322 -0.041854997351765635 -23.756801855750368 -0.0677707701921463 -23.820218788646137
323 -0.04144660197198391 -23.79824845772235 -0.044513620994985105 -23.86473240964112
324 -0.04125315807759762 -23.83950161579995 -0.042812274768948555 -23.90754468441007
325 -0.04118418749421835 -23.880685803294167 -0.04001113902777433 -23.947555823437845
326 -0.041170830465853216 -23.92185663376002 -0.04546216502785683 -23.993017988465702
327 -0.04099127687513828 -23.96284791063516 -0.039349887520074844 -24.032367875985777
328 -0.04098152574151755 -24.003829436376677 -0.04035332798957825 -24.072721203975355
329 -0.04092901367694139 -24.044758450053617 -0.040785208344459534 -24.113506412319815
330 -0.04085320308804512 -24.08561165314166 -0.044450977630913255 -24.157957389950727
331 -0.04080572687089443 -24.126417380012555 -0.03552134595811367 -24.19347873590884
332 -0.0407917944714427 -24.167209174483997 -0.04489979315549135 -24.23837852906433
333 -0.04076239746063948 -24.207971571944636 -0.035975351743400094 -24.27435388080773
334 -0.04075897857546806 -24.248730550520104 -0.03975962493568659 -24.314113505743418
335 -0.040703342854976655 -24.28943389337508 -0.04003000259399414 -24.354143508337412
336 -0.040627118572592734 -24.330061011947674 -0.03581768479198218 -24.389961193129395
337 -0.04063183069229126 -24.370692842639965 -0.03348755743354559 -24.42344875056294
338 -0.04084953404963017 -24.411542376689596 -0.03058379450812936 -24.45403254507107
339 -0.04081900492310524 -24.4523613816127 -0.04255195502191782 -24.496584500092986
340 -0.040815035626292226 -24.493176417238992 -0.038898615166544914 -24.53548311525953
341 -0.04069681465625763 -24.53387323189525 -0.042508328892290594 -24.57799144415182
342 -0.040706812590360644 -24.57458004448561 -0.04329700972884894 -24.62128845388067
343 -0.0406443951651454 -24.615224439650756 -0.041322671063244346 -24.662611124943915
344 -0.04054436217993498 -24.655768801830693 -0.03254963159561157 -24.695160756539526
345 -0.04058497026562691 -24.69635377209632 -0.03693096786737442 -24.7320917244069
346 -0.04054293595254421 -24.736896708048864 -0.04366475939750671 -24.775756483804408
347 -0.0403556739911437 -24.777252382040007 -0.04358928147703409 -24.81934576528144
348 -0.04032345972955227 -24.81757584176956 -0.04128160607069731 -24.860627371352138
349 -0.04020284581929445 -24.857778687588855 -0.04093625284731388 -24.90156362419945
350 -0.04024244621396065 -24.898021133802814 -0.04265669360756874 -24.94422031780702
351 -0.040191383473575114 -24.93821251727639 -0.03976676929742098 -24.983987087104442
352 -0.040005750581622125 -24.97821826785801 -0.04195138197392225 -25.025938469078366
353 -0.04028201811015606 -25.018500285968166 -0.05586284752935171 -25.081801316607717
354 -0.0398282689973712 -25.058328554965538 -0.0350657993927598 -25.116867116000478
355 -0.039784077741205695 -25.098112632706744 -0.03631508760154247 -25.15318220360202
356 -0.039868016913533214 -25.13798064962028 -0.04025258850306272 -25.193434792105084
357 -0.03982992935925722 -25.177810578979535 -0.038272799924016 -25.2317075920291
358 -0.03979066833853721 -25.217601247318072 -0.041306900791823864 -25.273014492820923
359 -0.03963881097733975 -25.257240058295412 -0.03750231042504311 -25.310516803245967
360 -0.039720825478434564 -25.296960883773846 -0.04187725875526667 -25.352394062001235
361 -0.03963971808552742 -25.336600601859374 -0.03535303734242916 -25.387747099343663
362 -0.039589588344097135 -25.37619019020347 -0.04903766717761755 -25.43678476652128
363 -0.03954286351799965 -25.41573305372147 -0.04039334338158369 -25.477178109902866
364 -0.03940104581415653 -25.455134099535627 -0.040510004945099355 -25.517688114847964
365 -0.039336577989161015 -25.494470677524788 -0.04229184966534376 -25.559979964513307
366 -0.03933392781764269 -25.533804605342432 -0.03529045507311821 -25.595270419586424
367 -0.03938762173056602 -25.573192227072997 -0.04026675615459681 -25.63553717574102
368 -0.0393570588901639 -25.612549285963162 -0.03776665981858969 -25.67330383555961
369 -0.03940146770328283 -25.651950753666444 -0.029857853520661594 -25.70316168908027
370 -0.03952050469815731 -25.6914712583646 -0.04016788173466921 -25.74332957081494
371 -0.03924453463405371 -25.730715792998655 -0.04290002007037401 -25.786229590885313
372 -0.039447135478258136 -25.770162928476914 -0.03822259865701198 -25.824452189542324
373 -0.03934153486043215 -25.809504463337348 -0.023112200666218996 -25.847564390208543
374 -0.039555701054632665 -25.84906016439198 -0.03112112982198596 -25.87868552003053
375 -0.0394561916589737 -25.888516356050953 -0.03349646702408791 -25.912181987054616
376 -0.039805620536208154 -25.92832197658716 -0.041914944909512995 -25.95409693196413
377 -0.03962254337966442 -25.967944519966824 -0.0438613910228014 -25.997958322986932
378 -0.039544890820980075 -26.007489410787805 -0.043546532094478604 -26.04150485508141
379 -0.03938485495746136 -26.046874265745267 -0.03648914396762848 -26.07799399904904
380 -0.039428803510963915 -26.086303069256232 -0.03701206874102354 -26.115006067790063
381 -0.03940544445067644 -26.125708513706908 -0.03601636718958616 -26.151022434979648
382 -0.03945916295051575 -26.165167676657422 -0.04693131875246763 -26.197953753732115
383 -0.03927836306393147 -26.204446039721354 -0.04126269482076168 -26.239216448552877
384 -0.03916869070380926 -26.243614730425165 -0.040364159271121025 -26.279580607824
385 -0.03906508609652519 -26.28267981652169 -0.04813871048390865 -26.327719318307906
386 -0.038820596784353255 -26.321500413306044 -0.03835873249918222 -26.36607805080709
387 -0.03890667725354433 -26.360407090559587 -0.04150124378502369 -26.407579294592114
388 -0.03887164369225502 -26.39927873425184 -0.031064814329147337 -26.438644108921263
389 -0.03898552488535643 -26.438264259137195 -0.034017024002969264 -26.472661132924234
390 -0.039046624302864076 -26.477310883440058 -0.044300719350576404 -26.51696185227481
391 -0.03893983941525221 -26.51625072285531 -0.027977352403104304 -26.544939204677917
392 -0.0391056289896369 -26.55535635184495 -0.031654158048331736 -26.57659336272625
393 -0.03919643107801676 -26.594552782922968 -0.030041110515594483 -26.606634473241844
394 -0.03944125436246395 -26.633994037285433 -0.028124644421041012 -26.634759117662885
395 -0.03961241189390421 -26.67360644917934 -0.03217850849032402 -26.66693762615321
396 -0.03954109847545624 -26.713147547654795 -0.04030467998236418 -26.707242306135573
397 -0.03952542841434479 -26.75267297606914 -0.038792465999722484 -26.746034772135296
398 -0.03947608731687069 -26.79214906338601 -0.03903645854443312 -26.78507123067973
399 -0.03927658386528492 -26.831425647251294 -0.029292242135852575 -26.814363472815582
400 -0.0395720299333334 -26.870997677184626 -0.04186252281069756 -26.85622599562628
401 -0.03946521207690239 -26.910462889261527 -0.03980966042727232 -26.896035656053552
402 -0.039416740834712985 -26.94987963009624 -0.04073576740920544 -26.93677142346276
403 -0.039393572509288786 -26.98927320260553 -0.038066741451621054 -26.97483816491438
404 -0.03938843663781881 -27.02866163924335 -0.03775950819253922 -27.01259767310692
405 -0.03925654087215662 -27.067918180115505 -0.043633762560784814 -27.056231435667705
406 -0.03912747353315353 -27.107045653648658 -0.034989111311733725 -27.09122054697944
407 -0.03919882271438837 -27.146244476363048 -0.041060876473784445 -27.132281423453225
408 -0.03914082292467356 -27.18538529928772 -0.0417096046730876 -27.173991028126313
409 -0.039014347828924656 -27.224399647116645 -0.0423140587285161 -27.216305086854828
410 -0.03894377052783966 -27.263343417644485 -0.033298172429203986 -27.249603259284033
411 -0.0392079621553421 -27.302551379799826 -0.026903925091028215 -27.27650718437506
412 -0.03915901854634285 -27.34171039834617 -0.039482337422668934 -27.31598952179773
413 -0.03921141978353262 -27.380921818129703 -0.037327007949352266 -27.35331652974708
414 -0.03914656713604927 -27.420068385265754 -0.042632668651640414 -27.39594919839872
415 -0.03912660386413336 -27.459194989129887 -0.049108986742794514 -27.445058185141516
416 -0.03880880083888769 -27.498003789968774 -0.044623071886599065 -27.489681257028113
417 -0.03877998311072588 -27.5367837730795 -0.036616716720163825 -27.526297973748278
418 -0.03861663341522217 -27.575400406494722 -0.037610248848795894 -27.563908222597075
419 -0.03858139608055353 -27.613981802575275 -0.04149242322891951 -27.605400645825995
420 -0.038450120575726034 -27.652431923151 -0.03508305884897709 -27.64048370467497
421 -0.03852030374109745 -27.690952226892097 -0.03730548545718193 -27.677789190132152
422 -0.03853230644017458 -27.729484533332272 -0.037783609703183174 -27.715572799835336
423 -0.03853936977684498 -27.768023903109118 -0.041034568659961225 -27.756607368495295
424 -0.038435767590999606 -27.806459670700118 -0.039959835819900036 -27.796567204315195
425 -0.03844195399433374 -27.84490162469445 -0.03257478848099708 -27.829141992796192
426 -0.03848650734871626 -27.883388132043166 -0.039647886902093886 -27.868789879698287
427 -0.03842821829020977 -27.921816350333376 -0.03915610387921333 -27.907945983577502
428 -0.03838933203369379 -27.96020568236707 -0.04000061750411987 -27.94794660108162
429 -0.03832041323184967 -27.998526095598923 -0.034924675896763804 -27.982871276978386
430 -0.03838763982057571 -28.0369137354195 -0.041986670903861524 -28.024857947882246
431 -0.038455179706215856 -28.075368915125715 -0.03373161517083645 -28.058589563053083
432 -0.0383848974481225 -28.113753812573837 -0.03742864932864905 -28.096018212381733
433 -0.03831840716302395 -28.152072219736862 -0.03931452538818121 -28.135332737769915
434 -0.0380854394286871 -28.19015765916555 -0.03615774679929018 -28.171490484569205
435 -0.03821356538683176 -28.228371224552383 -0.035537179186940195 -28.207027663756143
436 -0.038194239139556885 -28.26656546369194 -0.0389166908338666 -28.24594435459001
437 -0.03830426800996065 -28.3048697317019 -0.040217107720673086 -28.28616146231068
438 -0.03817740343511104 -28.34304713513701 -0.0311369433067739 -28.317298405617453
439 -0.03828389551490545 -28.381331030651914 -0.04491732884198427 -28.362215734459436
440 -0.038043958321213725 -28.41937498897313 -0.03894626554101706 -28.401162000000454
441 -0.03800068944692612 -28.457375678420053 -0.032362600415945054 -28.433524600416398
442 -0.038067466020584105 -28.49544314444064 -0.03818420302122831 -28.471708803437625
443 -0.038085880875587466 -28.533529025316227 -0.04015361033380031 -28.511862413771425
444 -0.038103111833333966 -28.57163213714956 -0.032133601047098635 -28.543996014818525
445 -0.037949431128799914 -28.60958156827836 -0.03778730016201735 -28.58178331498054
446 -0.0379865875467658 -28.647568155825127 -0.03601640276610851 -28.61779971774665
447 -0.037994821555912495 -28.68556297738104 -0.039367069490253925 -28.657166787236903
448 -0.037949416972696784 -28.723512394353737 -0.03833058886229992 -28.695497376099205
449 -0.03797067292034626 -28.76148306727408 -0.04266193639487028 -28.738159312494076
450 -0.03783572092652321 -28.799318788200605 -0.03758837357163429 -28.77574768606571
451 -0.037796262092888354 -28.837115050293495 -0.03434891104698181 -28.810096597112693
452 -0.03782502617686987 -28.874940076470363 -0.038194816745817664 -28.84829141385851
453 -0.03776538483798504 -28.91270546130835 -0.03514518141746521 -28.883436595275978
454 -0.037716597132384774 -28.950422058440733 -0.027781469002366065 -28.911218064278344
455 -0.03798393215984106 -28.988405990600572 -0.037693753838539124 -28.948911818116883
456 -0.03784086052328348 -29.026246851123854 -0.03633273858577013 -28.985244556702654
457 -0.03796641081571579 -29.06421326193957 -0.04008233789354563 -29.025326894596198
458 -0.037849140167236325 -29.102062402106807 -0.039334564469754696 -29.064661459065952
459 -0.03785126190632582 -29.139913664013132 -0.027625214494764804 -29.092286673560718
460 -0.03796547409147024 -29.177879138104604 -0.03324351068586111 -29.12553018424658
461 -0.03801893126219511 -29.215898069366798 -0.039126915670931336 -29.16465709991751
462 -0.03800034150481224 -29.25389841087161 -0.04157366249710322 -29.206230762414613
463 -0.03779235910624266 -29.29169076997785 -0.04149802830070257 -29.247728790715314
464 -0.03775705136358738 -29.32944782134144 -0.03928276766091585 -29.28701155837623
465 -0.037797306478023526 -29.367245127819462 -0.04155169781297445 -29.328563256189202
466 -0.03767856787890196 -29.404923695698365 -0.0344516571611166 -29.36301491335032
467 -0.037710174918174744 -29.44263387061654 -0.03986533284187317 -29.402880246192193
468 -0.03757470455020666 -29.480208575166746 -0.04536234028637409 -29.448242586478568
469 -0.037493356689810756 -29.517701931856557 -0.033918173797428605 -29.482160760275995
470 -0.0375083452090621 -29.55521027706562 -0.039034546725451945 -29.52119530700145
471 -0.037437348067760466 -29.59264762513338 -0.04160441718995571 -29.562799724191404
472 -0.03725070878863335 -29.629898333922014 -0.040260170586407185 -29.60305989477781
473 -0.03723791316151619 -29.66713624708353 -0.04264712873846292 -29.645707023516273
474 -0.03703727889806032 -29.70417352598159 -0.03581618648022413 -29.6815232099965
475 -0.03706187717616558 -29.741235403157756 -0.035616237483918664 -29.717139447480417
476 -0.03719932772219181 -29.778434730879948 -0.044109815172851084 -29.76124926265327
477 -0.03689657542854548 -29.815331306308494 -0.035080468468368056 -29.796329731121638
478 -0.03695498444139957 -29.852286290749895 -0.039487496763467786 -29.835817227885105
479 -0.03694259021431208 -29.889228880964207 -0.03336626868695021 -29.869183496572056
480 -0.037018669210374354 -29.926247550174583 -0.04236460756510496 -29.91154810413716
481 -0.03675739709287882 -29.96300494726746 -0.03138735350221396 -29.942935457639376
482 -0.03699446748942137 -29.999999414756882 -0.03172811940312385 -29.9746635770425
483 -0.037037565000355245 -30.037036979757236 -0.03527767714112997 -30.00994125418363
484 -0.03695637956261635 -30.073993359319854 -0.034174459241330626 -30.04411571342496
485 -0.03698607832193375 -30.110979437641788 -0.038168166391551496 -30.08228387981651
486 -0.037007801793515684 -30.147987239435302 -0.03369725700467825 -30.11598113682119
487 -0.03698159027844668 -30.18496882971375 -0.03342547547072172 -30.149406612291912
488 -0.03712457362562418 -30.222093403339375 -0.04221356995403767 -30.19162018224595
489 -0.036999106779694556 -30.25909251011907 -0.03548397328704596 -30.227104155532995
490 -0.036988794803619385 -30.29608130492269 -0.033470888435840604 -30.260575043968835
491 -0.03713318333029747 -30.333214488252988 -0.040164471603929996 -30.300739515572765
492 -0.03700882438570261 -30.37022331263869 -0.040231185778975484 -30.34097070135174
493 -0.03692534416913986 -30.40714865680783 -0.036408925987780096 -30.37737962733952
494 -0.036994447372853755 -30.444143104180686 -0.04238986894488335 -30.419769496284403
495 -0.03674557879567146 -30.480888682976357 -0.03272855430841446 -30.452498050592816
496 -0.036851559020578864 -30.517740241996936 -0.03902925960719585 -30.491527310200013
497 -0.036735525354743004 -30.55447576735168 -0.041926228813827036 -30.53345353901384
498 -0.036733032949268815 -30.591208800300947 -0.03923917002975941 -30.5726927090436
499 -0.03656297121196985 -30.62777177151292 -0.029276255052536726 -30.601968964096137
500 -0.03672157339751721 -30.664493344910436 -0.03547949902713299 -30.63744846312327
501 -0.03671833202242851 -30.701211676932864 -0.02844315329566598 -30.665891616418936
502 -0.0367852445691824 -30.737996921502045 -0.03825263194739818 -30.704144248366333
503 -0.03682386334985495 -30.7748207848519 -0.034911911375820635 -30.739056159742155
504 -0.036742493882775305 -30.811563278734678 -0.03543457835912704 -30.77449073810128
505 -0.03680227100849152 -30.848365549743168 -0.04161195475608111 -30.816102692857363
506 -0.03677108399569988 -30.885136633738867 -0.035713150165975094 -30.85181584302334
507 -0.03666436951607466 -30.92180100325494 -0.03280429691076279 -30.8846201399341
508 -0.036814767867326736 -30.95861577112227 -0.03523231204599142 -30.91985245198009
509 -0.03673856891691685 -30.995354340039185 -0.03342388663440943 -30.9532763386145
510 -0.036915534734725954 -31.03226987477391 -0.0355253180488944 -30.988801656663394
511 -0.03686941172927618 -31.069139286503187 -0.03996192570775747 -31.028763582371152
512 -0.03680321481078863 -31.105942501313976 -0.03623729441314936 -31.0650008767843
513 -0.036805953830480576 -31.142748455144456 -0.03799106050282717 -31.102991937287126
514 -0.0366516325622797 -31.179400087706735 -0.03679818715900183 -31.139790124446126
515 -0.03680870272219181 -31.216208790428926 -0.03840790167450905 -31.178198026120636
516 -0.03671546764671803 -31.252924258075645 -0.036315119452774526 -31.21451314557341
517 -0.036767329648137094 -31.28969158772378 -0.03120621871203184 -31.245719364285442
518 -0.03675054609775543 -31.326442133821537 -0.040387109480798246 -31.28610647376624
519 -0.03671455904841423 -31.36315669286995 -0.03610398098826408 -31.322210454754504
520 -0.03666672464460134 -31.39982341751455 -0.037613756768405435 -31.35982421152291
521 -0.036700882576406 -31.436524300090955 -0.03460673522204161 -31.39443094674495
522 -0.036844235472381116 -31.473368535563335 -0.03365037608891726 -31.42808132283387
523 -0.036767306923866275 -31.510135842487202 -0.03633007872849703 -31.464411401562366
524 -0.03672635890543461 -31.546862201392635 -0.03953491635620594 -31.503946317918572
525 -0.03662529680877924 -31.583487498201414 -0.03810107540339232 -31.542047393321965
526 -0.0365173252299428 -31.62000482343136 -0.03864346947520971 -31.580690862797177
527 -0.03645675145089626 -31.656461574882254 -0.03704079929739237 -31.61773166209457
528 -0.03638834115117788 -31.69284991603343 -0.033622633665800095 -31.65135429576037
529 -0.03642149921506643 -31.729271415248498 -0.03729962855577469 -31.688653924316146
530 -0.036476720683276655 -31.765748135931773 -0.04044637978076935 -31.729100304096914
531 -0.036331971362233165 -31.802080107294007 -0.032152572833001616 -31.761252876929916
532 -0.03646498452872038 -31.838545091822727 -0.034587220102548596 -31.795840097032464
533 -0.03651148919016123 -31.87505658101289 -0.034710625931620595 -31.830550722964084
534 -0.03670252114534378 -31.911759102158232 -0.02917975317686796 -31.859730476140953
535 -0.03662087786942721 -31.94837998002766 -0.038396894186735156 -31.89812737032769
536 -0.036506558395922185 -31.98488653842358 -0.03892342206090689 -31.937050792388597
537 -0.036511986143887044 -32.021398524567466 -0.03604050409048796 -31.973091296479083
538 -0.03653495404869318 -32.05793347861616 -0.03652601260691881 -32.009617309086
539 -0.03648233041167259 -32.09441580902783 -0.04283619318157435 -32.052453502267575
540 -0.03628550637513399 -32.130701315402966 -0.03932362180203199 -32.09177712406961
541 -0.03631383907049894 -32.16701515447347 -0.03666356522589922 -32.12844068929551
542 -0.03616058025509119 -32.20317573472856 -0.039388110674917695 -32.16782879997043
543 -0.03613436259329319 -32.239310097321855 -0.038258321210742 -32.20608712118117
544 -0.03616658169776201 -32.27547667901962 -0.034611782617866994 -32.240698903799036
545 -0.036063674837350845 -32.31154035385697 -0.04178936965763569 -32.28248827345667
546 -0.03593511264771223 -32.34747546650468 -0.035221016593277456 -32.31770929004995
547 -0.03593723513185978 -32.383412701636544 -0.035376418754458426 -32.35308570880441
548 -0.03593085221946239 -32.41934355385601 -0.03450117949396372 -32.38758688829837
549 -0.035937785357236865 -32.45528133921324 -0.03886372707784176 -32.42645061537621
550 -0.03595984112471342 -32.49124118033796 -0.03771029822528362 -32.464160913601496
551 -0.03597800396382809 -32.527219184301785 -0.03188933618366718 -32.49605024978516
552 -0.03601181749254465 -32.56323100179433 -0.031942967884242536 -32.527993217669405
553 -0.03593660145998001 -32.59916760325431 -0.03254819232970476 -32.56054140999911
554 -0.036091295816004274 -32.635258899070315 -0.0358764436095953 -32.596417853608706
555 -0.03618122525513172 -32.67144012432545 -0.039298604056239125 -32.63571645766495
556 -0.0359090194106102 -32.70734914373606 -0.03454901296645403 -32.6702654706314
557 -0.036004070751369 -32.74335321448743 -0.039050175435841085 -32.70931564606724
558 -0.03600828982889652 -32.77936150431633 -0.037594537064433095 -32.746910183131675
559 -0.03589086998254061 -32.815252374298865 -0.039408582635223864 -32.7863187657669
560 -0.03584991600364447 -32.85110229030251 -0.038317241705954075 -32.824636007472854
561 -0.03577635958790779 -32.88687864989041 -0.03782911617308855 -32.86246512364594
562 -0.035754560492932796 -32.922633210383346 -0.03453414347022772 -32.896999267116165
563 -0.03563948050141334 -32.95827269088476 -0.030669327173382045 -32.92766859428955
564 -0.0358605183660984 -32.99413320925086 -0.031318272557109596 -32.95898686684666
565 -0.03597811926156282 -33.030111328512426 -0.034740140102803706 -32.99372700694946
566 -0.03603182975202799 -33.06614315826445 -0.03555499911308289 -33.029282006062544
567 -0.035970414988696575 -33.10211357325315 -0.03951236680150032 -33.06879437286405
568 -0.03591748531907797 -33.138031058572224 -0.03509505707770586 -33.10388942994175
569 -0.03582948427647352 -33.1738605428487 -0.04048960041254759 -33.1443790303543
570 -0.03579710628837347 -33.20965764913707 -0.03379046954214573 -33.17816949989645
571 -0.0358017336577177 -33.24545938279479 -0.04099304303526878 -33.21916254293172
572 -0.035571209713816644 -33.28103059250861 -0.039314025454223155 -33.258476568385944
573 -0.03565152436494827 -33.31668211687356 -0.029148435033857823 -33.287625003419805
574 -0.03580251578241587 -33.35248463265597 -0.038063477352261545 -33.325688480772065
575 -0.03568737246096134 -33.388172005116935 -0.03815893605351448 -33.36384741682558
576 -0.035591682977974416 -33.42376368809491 -0.03201334066689014 -33.39586075749247
577 -0.035723448172211646 -33.45948713626712 -0.03487355634570122 -33.43073431383817
578 -0.035680623911321166 -33.49516776017844 -0.03573708049952984 -33.4664713943377
579 -0.035661833547055724 -33.53082959372549 -0.03354246076196432 -33.50001385509967
580 -0.03576478511095047 -33.56659437883644 -0.03452292699366808 -33.53453678209333
581 -0.03566970247775316 -33.602264081314196 -0.034062349051237104 -33.56859913114457
582 -0.035847168602049354 -33.63811124991624 -0.03125091018155217 -33.59985004132613
583 -0.035807352513074875 -33.67391860242932 -0.03335391562432051 -33.633203956950446
584 -0.035889333486557005 -33.709807935915876 -0.0339133882895112 -33.66711734523996
585 -0.03596470970660448 -33.74577264562248 -0.030761516466736794 -33.6978788617067
586 -0.035882548242807386 -33.78165519386529 -0.042273967526853085 -33.74015282923355
587 -0.03593463338911533 -33.81758982725441 -0.034501968696713445 -33.77465479793027
588 -0.03595233447849751 -33.8535421617329 -0.027836145740002392 -33.80249094367027
589 -0.036057290993630885 -33.889599452726536 -0.034479040466248986 -33.83696998413652
590 -0.03605105094611645 -33.92565050367265 -0.03629511296749115 -33.87326509710402
591 -0.0362239882349968 -33.96187449190764 -0.03545900918543339 -33.90872410628945
592 -0.0360806604847312 -33.99795515239237 -0.037061229534447196 -33.94578533582389
593 -0.0361067034304142 -34.034061855822785 -0.034949138015508655 -33.9807344738394
594 -0.03602771870791912 -34.070089574530705 -0.03526403531432152 -34.01599850915372
595 -0.03606751058250666 -34.10615708511321 -0.03756437133997679 -34.05356288049369
596 -0.036018056236207484 -34.14217514134942 -0.034391263872385024 -34.08795414436608
597 -0.0363096684217453 -34.17848480977116 -0.028099294006824493 -34.1160534383729
598 -0.03635272458195686 -34.21483753435312 -0.03394654951989651 -34.1499999878928
599 -0.03635799996554852 -34.25119553431867 -0.03228792790323496 -34.18228791579603
600 -0.03642923608422279 -34.28762477040289 -0.03852607309818268 -34.220813988894214
601 -0.03644195999950171 -34.32406673040239 -0.03676442969590425 -34.25757841859012
602 -0.03629186879843473 -34.36035859920083 -0.03693920895457268 -34.29451762754469
603 -0.036187646351754664 -34.396546245552585 -0.04020912628620863 -34.3347267538309
604 -0.03615712430328131 -34.432703369855865 -0.03916583210229874 -34.3738925859332
605 -0.03602385129779577 -34.468727221153664 -0.04063560348004103 -34.41452818941324
606 -0.03593155834823847 -34.5046587795019 -0.03926918208599091 -34.45379737149923
607 -0.03572920486330986 -34.54038798436521 -0.037343630380928514 -34.49114100188016
608 -0.03576654568314552 -34.576154530048356 -0.0346116378903389 -34.525752639770495
609 -0.03586690556257963 -34.612021435610934 -0.03869074359536171 -34.564443383365855
610 -0.03562412187457085 -34.647645557485504 -0.03554312475025654 -34.59998650811611
611 -0.035630565322935584 -34.68327612280844 -0.035508297942578794 -34.63549480605869
612 -0.03561918698251247 -34.71889530979095 -0.03381008133292198 -34.66930488739161
613 -0.03584219105541706 -34.75473750084637 -0.0316367139108479 -34.70094160130246
614 -0.035797631926834585 -34.7905351327732 -0.03972634337842464 -34.74066794468089
615 -0.035839660465717314 -34.82637479323892 -0.03771857414394617 -34.77838651882483
616 -0.03576982505619526 -34.86214461829511 -0.04209788646548986 -34.82048440529032
617 -0.03559784162789583 -34.89774245992301 -0.03414863385260105 -34.854633039142925
618 -0.03550820332020521 -34.933250663243214 -0.03995947763323784 -34.894592516776164
619 -0.03543401602655649 -34.96868467926977 -0.03568462636321783 -34.930277143139385
620 -0.035409980826079844 -35.00409466009585 -0.036516222171485424 -34.96679336531087
621 -0.035398711636662486 -35.03949337173251 -0.03406330142170191 -35.000856666732574
622 -0.03544971607625484 -35.07494308780877 -0.03478197902441025 -35.03563864575698
623 -0.03538750447332859 -35.1103305922821 -0.03469592873007059 -35.070334574487056
624 -0.03549549095332623 -35.14582608323542 -0.03396546896547079 -35.104300043452525
625 -0.035475251451134684 -35.18130133468655 -0.037659027986228465 -35.141959071438755
626 -0.03548045512288809 -35.21678178980944 -0.03402848485857248 -35.17598755629733
627 -0.035443500615656376 -35.252225290425095 -0.038313075341284274 -35.214300631638615
628 -0.03529661986976862 -35.28752191029486 -0.03116678325459361 -35.245467414893206
629 -0.03541277926415205 -35.32293468955901 -0.028056231793016195 -35.27352364668622
630 -0.035571607388556005 -35.35850629694757 -0.034233531542122365 -35.30775717822834
631 -0.035613590851426125 -35.39411988779899 -0.033297700062394145 -35.341054878290734
632 -0.035656791366636756 -35.42977667916563 -0.03651081547141075 -35.37756569376214
633 -0.03564560562372208 -35.46542228478935 -0.03343645725399256 -35.411002151016135
634 -0.03575499709695577 -35.50117728188631 -0.037401644699275496 -35.44840379571541
635 -0.035521285980939864 -35.53669856786725 -0.039612566493451594 -35.48801636220886
636 -0.035671398788690564 -35.57236996665594 -0.0362544234842062 -35.52427078569307
637 -0.03541297223418951 -35.60778293889013 -0.034796889312565325 -35.559067675005636
638 -0.03533172197639942 -35.64311466086653 -0.03545674979686737 -35.5945244248025
639 -0.03542905077338219 -35.67854371163991 -0.03359749615192413 -35.62812192095443
640 -0.03553382083773613 -35.714077532477646 -0.03628940302878618 -35.66441132398322
641 -0.03539234790951014 -35.74946988038715 -0.03268328532576561 -35.697094609308984
642 -0.035532092303037645 -35.78500197269019 -0.033730224147439 -35.730824833456424
643 -0.03548516687005758 -35.82048713956025 -0.035326704010367395 -35.76615153746679
644 -0.03550891261547804 -35.855996052175726 -0.04046015851199627 -35.80661169597879
645 -0.03541943188756704 -35.891415484063295 -0.027173387445509435 -35.833785083424296
646 -0.03558179251849651 -35.926997276581794 -0.03451237939298153 -35.868297462817274
647 -0.03561892565339804 -35.96261620223519 -0.036973566934466365 -35.90527102975174
648 -0.0354580907151103 -35.9980742929503 -0.03636655118316412 -35.9416375809349
649 -0.03554824609309435 -36.03362253904339 -0.04141733441501856 -35.98305491534992
650 -0.035305474698543546 -36.06892801374194 -0.03289538435637951 -36.0159502997063
651 -0.03537732604891062 -36.10430533979085 -0.034198515303432944 -36.05014881500973
652 -0.0354898601770401 -36.139795199967885 -0.029535071924328804 -36.079683886934056
653 -0.035721684247255324 -36.17551688421514 -0.03703587558120489 -36.11671976251526
654 -0.035488891415297985 -36.21100577563044 -0.03674606271088123 -36.15346582522614
655 -0.0355799088254571 -36.246585684455894 -0.03036910593509674 -36.183834931161236
656 -0.03564015217125416 -36.28222583662715 -0.02802852587774396 -36.21186345703898
657 -0.0357621394097805 -36.31798797603693 -0.041717788018286225 -36.25358124505727
658 -0.035773991234600545 -36.35376196727153 -0.04013389311730862 -36.293715138174576
659 -0.03565537314862013 -36.38941734042015 -0.03747270982712507 -36.331187848001704
660 -0.035586326755583285 -36.42500366717574 -0.03819031622260809 -36.369378164224315
661 -0.03561339415609836 -36.46061706133184 -0.030664224177598953 -36.400042388401914
662 -0.03560709655284881 -36.49622415788469 -0.03494144417345524 -36.43498383257537
663 -0.03567087203264237 -36.53189502991733 -0.03860242925584316 -36.473586261831215
664 -0.03547195233404636 -36.56736698225138 -0.03748039621859789 -36.51106665804981
665 -0.035359798558056356 -36.602726780809434 -0.03775129541754722 -36.54881795346736
666 -0.035354974865913394 -36.638081755675344 -0.03883697912096977 -36.587654932588336
667 -0.0353511044755578 -36.6734328601509 -0.03105830540880561 -36.61871323799714
668 -0.03551066610962152 -36.708943526260526 -0.02943087527528405 -36.64814411327242
669 -0.03547295164316892 -36.7444164779037 -0.03770929537713528 -36.68585340864956
670 -0.035396018624305726 -36.779812496528 -0.04071999713778496 -36.72657340578734
671 -0.03531903047114611 -36.815131526999146 -0.03315224889665842 -36.759725654684
672 -0.03556874468922615 -36.850700271688375 -0.03461307752877474 -36.79433873221277
673 -0.0353979853913188 -36.886098257079695 -0.03626516722142696 -36.8306038994342
674 -0.0354453694075346 -36.92154362648723 -0.03725059106945992 -36.86785449050366
675 -0.03534880429506302 -36.95689243078229 -0.03927124757319689 -36.90712573807686
676 -0.03525617551058531 -36.99214860629287 -0.034948183409869674 -36.942073921486724
677 -0.03540465906262398 -37.02755326535549 -0.034764524549245834 -36.97683844603597
678 -0.035373616591095926 -37.06292688194659 -0.03528080582618713 -37.01211925186216
679 -0.035263626649975774 -37.098190508596566 -0.03769704829901457 -37.049816300161176
680 -0.035312253050506115 -37.13350276164707 -0.034625845961272717 -37.08444214612245
681 -0.03523518182337284 -37.16873794347045 -0.036794531531631945 -37.12123667765408
682 -0.03512791059911251 -37.20386585406956 -0.033749811351299286 -37.15498648900538
683 -0.03526203278452158 -37.239127886854085 -0.03803662788122893 -37.19302311688661
684 -0.03525816313922405 -37.27438604999331 -0.03530871849507093 -37.22833183538168
685 -0.035302641615271566 -37.309688691608585 -0.03802495393902063 -37.2663567893207
686 -0.0350775483995676 -37.344766240008155 -0.03371553421020508 -37.300072323530905
687 -0.03502619192004204 -37.379792431928195 -0.036503661423921585 -37.33657598495483
688 -0.03523512259125709 -37.415027554519455 -0.04107915125787258 -37.3776551362127
689 -0.03491074256598949 -37.449938297085446 -0.036165806092321874 -37.41382094230502
690 -0.03488336112350225 -37.48482165820895 -0.03297860212624073 -37.446799544431265
691 -0.034921570494771 -37.519743228703724 -0.0325225580483675 -37.479322102479635
692 -0.03506749477237463 -37.5548107234761 -0.030866772308945654 -37.51018887478858
693 -0.03517079465091229 -37.58998151812701 -0.03565647080540657 -37.54584534559399
694 -0.03511238768696785 -37.625093905813976 -0.03523764107376337 -37.58108298666775
695 -0.034993076138198374 -37.660086981952176 -0.038591654226183894 -37.61967464089393
696 -0.035014603100717065 -37.695101585052896 -0.03737866450101137 -37.657053305394946
697 -0.03496106136590242 -37.7300626464188 -0.03149044048041105 -37.68854374587536
698 -0.03521739486604929 -37.76528004128485 -0.031063834112137555 -37.719607579987496
699 -0.035089613124728206 -37.80036965440958 -0.030519525334239007 -37.75012710532174
700 -0.035278542712330815 -37.83564819712191 -0.03414120990782976 -37.78426831522957
701 -0.035296717286109926 -37.87094491440802 -0.035837273113429546 -37.820105588343
702 -0.03516811989247799 -37.906113034300496 -0.03854073025286198 -37.85864631859586
703 -0.035259838402271274 -37.941372872702765 -0.02853089515119791 -37.88717721374706
704 -0.03526385929435492 -37.97663673199712 -0.035368386656045914 -37.922545600403105
705 -0.035313825495541094 -38.01195055749266 -0.032305683381855486 -37.95485128378496
706 -0.03533320501446724 -38.04728376250713 -0.03745876830071211 -37.99231005208567
707 -0.035271952487528326 -38.082555714994655 -0.03395459875464439 -38.02626465084032
708 -0.035302059911191466 -38.11785777490584 -0.02966917883604765 -38.05593382967636
709 -0.035479636117815974 -38.15333741102366 -0.037470759637653825 -38.09340458931402
710 -0.03558482378721237 -38.18892223481087 -0.03267859201878309 -38.1260831813328
711 -0.03554725553840399 -38.22446949034927 -0.03386973217129707 -38.1599529135041
712 -0.03567953202873468 -38.26014902237801 -0.032088537327945234 -38.19204145083204
713 -0.03574205264449119 -38.2958910750225 -0.0412402868270874 -38.233281737659134
714 -0.03546065017580986 -38.33135172519831 -0.038658471405506135 -38.27194020906464
715 -0.035506286472082135 -38.366858011670395 -0.03913429714739323 -38.31107450621203
716 -0.035312029905617236 -38.402170041576014 -0.03772124480456114 -38.34879575101659
717 -0.035270733572542665 -38.43744077514856 -0.03309872150421143 -38.3818944725208
718 -0.03545138742774725 -38.47289216257631 -0.03810236323624849 -38.41999683575705
719 -0.03524139970541 -38.50813356228172 -0.031572766788303855 -38.45156960254535
720 -0.035381811670958996 -38.54351537395268 -0.03612010851502419 -38.48768971106037
721 -0.035120203532278536 -38.57863557748496 -0.03749109674245119 -38.52518080780282
722 -0.035200110636651516 -38.61383568812161 -0.036099092289805415 -38.56127990009262
723 -0.035103452391922474 -38.648939140513534 -0.03783787749707699 -38.5991177775897
724 -0.03512128423899412 -38.68406042475253 -0.035173450410366056 -38.634291228000066
725 -0.035145975463092324 -38.719206400215626 -0.043344851769506934 -38.67763607976957
726 -0.034985200874507426 -38.754191601090135 -0.04258985351771116 -38.72022593328728
727 -0.0347512798383832 -38.788942880928516 -0.034523327462375165 -38.754749260749655
728 -0.03465897813439369 -38.82360185906291 -0.03380250576883555 -38.78855176651849
729 -0.034656983241438864 -38.85825884230435 -0.03283158987760544 -38.82138335639609
730 -0.03484551198780537 -38.893104354292156 -0.030907105561345814 -38.85229046195744
731 -0.03491636570543051 -38.92802071999758 -0.034705443866550924 -38.88699590582399
732 -0.03487714622169733 -38.96289786621928 -0.03398489989340305 -38.92098080571739
733 -0.03503526262938976 -38.99793312884867 -0.031458663288503885 -38.952439469005895
734 -0.03502188231796026 -39.032955011166635 -0.0271729975938797 -38.979612466599775
735 -0.03520056437700987 -39.06815557554364 -0.03812853507697582 -39.017741001676754
736 -0.035169437900185584 -39.10332501344383 -0.0342201417312026 -39.05196114340796
737 -0.035294425673782825 -39.13861943911761 -0.033700143359601496 -39.08566128676756
738 -0.035301723144948484 -39.17392116226256 -0.038449458032846454 -39.124110744800404
739 -0.035059251450002195 -39.20898041371256 -0.03503498360514641 -39.15914572840555
740 -0.03519964162260294 -39.244180055335164 -0.039021998085081576 -39.19816772649063
741 -0.03504062388092279 -39.27922067921609 -0.034544842690229415 -39.23271256918086
742 -0.03497069235891104 -39.314191371575 -0.03730464316904545 -39.270017212349906
743 -0.03507291693240404 -39.349264288507406 -0.034078982658684254 -39.30409619500859
744 -0.03502381704747677 -39.38428810555488 -0.03499299082905054 -39.33908918583764
745 -0.03510063383728266 -39.41938873939216 -0.03698143102228642 -39.37607061685993
746 -0.03491819705814123 -39.4543069364503 -0.03554907795041799 -39.41161969481035
747 -0.03497954420745373 -39.48928648065775 -0.034048539213836194 -39.44566823402418
748 -0.03498736247420311 -39.52427384313196 -0.035740773938596246 -39.48140900796278
749 -0.035124266892671584 -39.55939811002463 -0.03258832450956106 -39.51399733247234
750 -0.03494561910629272 -39.59434372913093 -0.03193635419011116 -39.54593368666245
751 -0.03512043673545122 -39.62946416586638 -0.03571537863463163 -39.581649065297086
752 -0.035160553827881816 -39.66462471969426 -0.03093276834115386 -39.61258183363824
753 -0.03522555064409971 -39.69985027033836 -0.03397830482572317 -39.64656013846396
754 -0.03518346007913351 -39.73503373041749 -0.034934021160006525 -39.681494159623966
755 -0.03522529192268849 -39.77025902234018 -0.03417957369238138 -39.71567373331635
756 -0.03527925983071327 -39.80553828217089 -0.03475506119430065 -39.750428794510654
757 -0.03525397628545761 -39.840792258456354 -0.03544413708150387 -39.78587293159216
758 -0.03522665817290545 -39.876018916629256 -0.031832304410636426 -39.817705236002794
759 -0.03533841632306576 -39.91135733295232 -0.03612857535481453 -39.85383381135761
760 -0.03516057822853327 -39.946517911180855 -0.03438588194549084 -39.8882196933031
761 -0.03538271188735962 -39.98190062306821 -0.028892753832042217 -39.91711244713514
762 -0.03539946898818016 -40.017300092056395 -0.03669221773743629 -39.95380466487258
763 -0.035385798662900925 -40.052685890719296 -0.03232993092387915 -39.98613459579646
764 -0.0357136944308877 -40.088399585150185 -0.038767996802926065 -40.02490259259938
765 -0.03541543185710907 -40.123815017007296 -0.03348699007183313 -40.05838958267122
766 -0.03537497706711292 -40.15918999407441 -0.035903858579695226 -40.09429344125091
767 -0.03542482182383537 -40.19461481589825 -0.03187553938478231 -40.1261689806357
768 -0.03555469922721386 -40.23016951512546 -0.03240239657461643 -40.158571377210315
769 -0.03539353106170893 -40.26556304618717 -0.03867114335298538 -40.1972425205633
770 -0.03549214396625757 -40.30105519015343 -0.038255862332880496 -40.23549838289618
771 -0.035365890339016916 -40.33642108049244 -0.03807209115475416 -40.273570474050935
772 -0.03521406874060631 -40.37163514923305 -0.03635247424244881 -40.309922948293384
773 -0.035297113843262194 -40.406932263076314 -0.03516878057271242 -40.345091728866095
774 -0.035124412178993224 -40.44205667525531 -0.03672769293189049 -40.381819421797985
775 -0.03521269783377647 -40.47726937308909 -0.03518840428441763 -40.417007826082404
776 -0.035037897527217865 -40.512307270616304 -0.034085682965815066 -40.45109350904822
777 -0.03516693916171789 -40.547474209778024 -0.03410451803356409 -40.485198027081786
778 -0.03521386235952377 -40.58268807213755 -0.03474549017846584 -40.51994351726025
779 -0.035231541469693185 -40.61791961360724 -0.033325571566820145 -40.55326908882707
780 -0.035238060355186465 -40.653157673962426 -0.03748768474906683 -40.59075677357614
781 -0.03527490291744471 -40.68843257687987 -0.03184854108840227 -40.62260531466454
782 -0.035249951481819156 -40.723682528361685 -0.0355270866304636 -40.658132401295006
783 -0.03535661604255438 -40.75903914440424 -0.04052734356373548 -40.698659744858745
784 -0.03522325567901134 -40.794262400083255 -0.03372907005250454 -40.732388814911246
785 -0.03519510049372911 -40.829457500576986 -0.03377747274935246 -40.766166287660596
786 -0.03532913979142904 -40.864786640368415 -0.03715788088738918 -40.80332416854799
787 -0.035172455757856366 -40.899959096126274 -0.03744460865855217 -40.84076877720654
788 -0.035138432681560514 -40.93509752880784 -0.0357017520815134 -40.876470529288056
789 -0.03510740213096142 -40.9702049309388 -0.03912865314632654 -40.915599182434384
790 -0.0349321074783802 -41.00513703841718 -0.03635232634842396 -40.951951508782805
791 -0.03497572019696236 -41.04011275861414 -0.03617857005447149 -40.98813007883728
792 -0.034857253171503545 -41.074970011785645 -0.03257277347147465 -41.02070285230875
793 -0.034917676262557505 -41.109887688048204 -0.04020077921450138 -41.06090363152325
794 -0.034823300503194335 -41.144710988551395 -0.03415034767240286 -41.095053979195654
795 -0.03468693364411592 -41.17939792219551 -0.03451125733554363 -41.1295652365312
796 -0.03474152330309153 -41.2141394454986 -0.03216373547911644 -41.161728972010316
797 -0.03481847401708364 -41.24895791951569 -0.032035969011485574 -41.193764941021804
798 -0.034909128211438656 -41.28386704772713 -0.03433273956179619 -41.2280976805836
799 -0.03489027861505747 -41.31875732634219 -0.03345479127019644 -41.2615524718538
800 -0.034987525828182695 -41.35374485217037 -0.035447963327169416 -41.29700043518097
801 -0.034927543438971045 -41.38867239560934 -0.0341651301831007 -41.33116556536407
802 -0.03505555931478739 -41.423727954924125 -0.03853705618530512 -41.36970262154937
803 -0.034861817583441736 -41.458589772507565 -0.038422491401433945 -41.408125112950806
804 -0.034713702835142614 -41.49330347534271 -0.0385416416451335 -41.44666675459594
805 -0.03476154562085867 -41.52806502096357 -0.03757955767214298 -41.484246312268084
806 -0.03474092409014702 -41.56280594505371 -0.03573866505175829 -41.519984977319844
807 -0.03475138358771801 -41.59755732864143 -0.033128364384174346 -41.55311334170402
808 -0.03483393229544163 -41.63239126093687 -0.029122503660619258 -41.582235845364636
809 -0.034937800280749796 -41.66732906121762 -0.03474767841398716 -41.61698352377862
810 -0.03502206467092037 -41.70235112588854 -0.03789442759007215 -41.6548779513687
811 -0.03504240550100803 -41.73739353138955 -0.031215662881731988 -41.68609361425043
812 -0.03502234574407339 -41.772415877133625 -0.037268136814236644 -41.723361751064665
813 -0.034999624267220496 -41.80741550140085 -0.035723750852048396 -41.759085501916715
814 -0.03502000868320465 -41.84243551008405 -0.03907412476837635 -41.79815962668509
815 -0.03491483014076948 -41.87735034022482 -0.032646939344704154 -41.83080656602979
816 -0.03483950961381197 -41.91218984983863 -0.03105860110372305 -41.861865167133516
817 -0.035021917149424556 -41.947211766988055 -0.03230025637894869 -41.89416542351246
818 -0.035050846822559836 -41.98226261381061 -0.032483210973441604 -41.9266486344859
819 -0.035089741088449956 -42.01735235489906 -0.029724711552262306 -41.95637334603816
820 -0.035259710624814034 -42.052612065523874 -0.0312372874468565 -41.98761063348502
821 -0.03531067594885826 -42.08792274147273 -0.035349388234317304 -42.022960021719335
822 -0.03529430441558361 -42.12321704588832 -0.037792754359543324 -42.06075277607888
823 -0.03528653383255005 -42.158503579720865 -0.03314298242330551 -42.093895758502185
824 -0.0353881748393178 -42.193891754560184 -0.03920846171677113 -42.133104220218954
825 -0.03515299130231142 -42.229044745862495 -0.034293554909527305 -42.16739777512848
826 -0.035106058605015276 -42.26415080446751 -0.036057316698133945 -42.20345509182661
827 -0.03521470092236996 -42.29936550538988 -0.029860791750252247 -42.233315883576864
828 -0.03529107272624969 -42.33465657811613 -0.03417404890060425 -42.26748993247747
829 -0.03528192285448313 -42.36993850097061 -0.03885197471827269 -42.30634190719574
830 -0.03527770582586527 -42.405216206796474 -0.040411817654967305 -42.34675372485071
831 -0.03495270702987909 -42.440168913826355 -0.032705646380782126 -42.37945937123149
832 -0.03504720963537693 -42.475216123461735 -0.032528989389538764 -42.41198836062103
833 -0.03507121093571186 -42.51028733439745 -0.03410367760807276 -42.446092038229104
834 -0.0351737467572093 -42.545461081154656 -0.03746140394359827 -42.4835534421727
835 -0.03534270990639925 -42.58080379106106 -0.026399940066039563 -42.50995338223874
836 -0.03551013767719269 -42.61631392873825 -0.03214045092463493 -42.54209383316338
837 -0.03543524090200663 -42.651749169640254 -0.03607828970998526 -42.57817212287336
838 -0.03535813018679619 -42.68710729982705 -0.03341052960604429 -42.611582652479406
839 -0.03548725228756666 -42.722594552114614 -0.03445255383849144 -42.6460352063179
840 -0.0356065733358264 -42.75820112545044 -0.04543587062507868 -42.691471076942975
841 -0.03523055519908667 -42.793431680649526 -0.0360831780359149 -42.72755425497889
842 -0.03519303351640701 -42.82862471416593 -0.03550192713737488 -42.763056182116266
843 -0.035071242786943915 -42.863695956952874 -0.03516540378332138 -42.79822158589959
844 -0.035063081234693524 -42.89875903818757 -0.034167409874498844 -42.83238899577409
845 -0.03514681700617075 -42.93390585519374 -0.039461465738713744 -42.8718504615128
846 -0.035032339952886106 -42.96893819514663 -0.03114939695224166 -42.902999858465044
847 -0.03495194464921951 -43.00389013979585 -0.03772960044443607 -42.94072945890948
848 -0.034974900633096696 -43.038865040428945 -0.0376359473913908 -42.978365406300874
849 -0.03485831394791603 -43.07372335437686 -0.03686633594334125 -43.01523174224422
850 -0.03493756540119648 -43.10866091977805 -0.03378779962658882 -43.049019541870805
851 -0.034867465309798715 -43.143528385087855 -0.03448379747569561 -43.0835033393465
852 -0.03512518033385277 -43.178653565421705 -0.03541087806224823 -43.11891421740875
853 -0.03500331956893206 -43.213656884990634 -0.03673362173140049 -43.15564783914015
854 -0.03498488664627075 -43.248641771636905 -0.03654679041355848 -43.19219462955371
855 -0.03494121190160513 -43.28358298353851 -0.032414601929485795 -43.2246092314832
856 -0.034870829246938226 -43.31845381278545 -0.03410926908254623 -43.25871850056575
857 -0.03492922931909561 -43.35338304210455 -0.03540772777050734 -43.29412622833625
858 -0.034904203936457635 -43.388287246041 -0.037476579658687115 -43.33160280799494
859 -0.034792388789355755 -43.42307963483036 -0.03496639374643564 -43.36656920174138
860 -0.03489348664879799 -43.45797312147916 -0.035923887975513935 -43.40249308971689
861 -0.035040706396102905 -43.49301382787526 -0.039817100018262865 -43.44231018973515
862 -0.03469397742301226 -43.52770780529827 -0.03403458371758461 -43.47634477345274
863 -0.03461525477468967 -43.56232306007296 -0.03506889380514622 -43.511413667257884
864 -0.03475423883646726 -43.59707729890943 -0.03726527914404869 -43.548678946401935
865 -0.03464396521449089 -43.631721264123925 -0.033648500218987465 -43.58232744662092
866 -0.03488755375146866 -43.66660881787539 -0.03538303729146719 -43.61771048391239
867 -0.034696549735963346 -43.701305367611354 -0.03199991565197706 -43.64971039956437
868 -0.03471002746373415 -43.736015395075086 -0.03471654001623392 -43.684426939580604
869 -0.03470437973737717 -43.77071977481246 -0.034900829754769803 -43.71932776933537
870 -0.03482838645577431 -43.805548161268234 -0.031066323351114988 -43.750394092686484
871 -0.03493405431509018 -43.84048221558332 -0.04086055811494589 -43.79125465080143
872 -0.03463802747428417 -43.87512024305761 -0.037043743580579755 -43.82829839438201
873 -0.03468271158635616 -43.909802954643965 -0.03498153313994408 -43.86327992752195
874 -0.034654153324663636 -43.94445710796863 -0.03651541192084551 -43.8997953394428
875 -0.03469315227121115 -43.97915026023984 -0.03550260439515114 -43.935297943837945
876 -0.0347873579710722 -44.01393761821091 -0.03890778422355652 -43.9742057280615
877 -0.03459860160946846 -44.04853621982038 -0.03190388847142458 -44.006109616532925
878 -0.03494076076894999 -44.083476980589325 -0.029956601466983555 -44.03606621799991
879 -0.03489677924662828 -44.118373759835954 -0.035815341398119926 -44.07188155939803
880 -0.034780060313642024 -44.1531538201496 -0.0365513239055872 -44.108432883303614
881 -0.03476127348840237 -44.187915093638 -0.03172406870871782 -44.14015695201233
882 -0.034892693161964417 -44.22280778679996 -0.0353470316156745 -44.175503983628005
883 -0.03483792059123516 -44.2576457073912 -0.032698793709278105 -44.208202777337284
884 -0.03495828658342361 -44.29260399397462 -0.03575654551386833 -44.243959322851154
885 -0.03494534101337195 -44.32754933498799 -0.03214499522000551 -44.27610431807116
886 -0.034885306283831595 -44.362434641271825 -0.03489970117807388 -44.31100401924924
887 -0.03486975822597742 -44.397304399497806 -0.03812256921082735 -44.34912658846007
888 -0.03477493971586228 -44.432079339213665 -0.03152359835803509 -44.3806501868181
889 -0.03486817516386509 -44.46694751437753 -0.032498722709715364 -44.41314890952782
890 -0.03493397310376167 -44.50188148748129 -0.03480851668864489 -44.44795742621646
891 -0.03488115277141333 -44.536762640252704 -0.03217267077416182 -44.48013009699062
892 -0.03498028498142958 -44.57174292523413 -0.03742493540048599 -44.51755503239111
893 -0.0351378571242094 -44.606880782358346 -0.035331768169999125 -44.552886800561105
894 -0.0347538797184825 -44.641634662076825 -0.03175100293010473 -44.58463780349121
895 -0.03500747960060835 -44.67664214167743 -0.0328045167028904 -44.6174423201941
896 -0.03499713968485594 -44.71163928136229 -0.03344305735081434 -44.65088537754492
897 -0.03498985730111599 -44.7466291386634 -0.034996247850358486 -44.685881625395275
898 -0.035013279691338536 -44.78164241835474 -0.036499342694878575 -44.72238096809016
899 -0.034906457923352716 -44.8165488762781 -0.03763968665152788 -44.76002065474169
900 -0.03483547940850258 -44.8513843556866 -0.03181122839450836 -44.7918318831362
901 -0.03507523164153099 -44.886459587328126 -0.033570371940732 -44.82540225507693
902 -0.03497438635677099 -44.9214339736849 -0.040342006273567675 -44.8657442613505
903 -0.03501997590065002 -44.95645394958555 -0.03485063835978508 -44.900594899710285
904 -0.034948419965803626 -44.99140236955135 -0.03841349072754383 -44.93900839043783
905 -0.03489334620535374 -45.0262957157567 -0.035551485419273374 -44.9745598758571
906 -0.03489259220659733 -45.0611883079633 -0.0378894442692399 -45.01244932012634
907 -0.034832915849983694 -45.09602122381328 -0.03651308845728636 -45.04896240858363
908 -0.0346952673047781 -45.13071649111806 -0.03400146625936031 -45.08296387484299
909 -0.03476111050695181 -45.16547760162501 -0.03507079910486936 -45.11803467394786
910 -0.03479841742664576 -45.20027601905165 -0.031424776650965214 -45.149459450598826
911 -0.03478807080537081 -45.23506408985702 -0.0308002850972116 -45.18025973569604
912 -0.03495834991335869 -45.27002243977038 -0.03657808918505907 -45.2168378248811
913 -0.03495852742344141 -45.30498096719382 -0.03542504142969847 -45.252262866310794
914 -0.034901038743555546 -45.339882005937376 -0.03600964695215225 -45.288272513262946
915 -0.03494033496826887 -45.374822340905645 -0.03645847048610449 -45.32473098374905
916 -0.03493530750274658 -45.409757648408394 -0.03873608745634556 -45.36346707120539
917 -0.03483582064509392 -45.44459346905349 -0.032186811417341234 -45.39565388262273
918 -0.034929535910487176 -45.47952300496397 -0.03199989125132561 -45.427653773874056
919 -0.03489547334611416 -45.514418478310084 -0.036958254687488076 -45.46461202856155
920 -0.03467439115047455 -45.54909286946056 -0.03184812515974045 -45.49646015372129
921 -0.03490719608962536 -45.584000065550185 -0.03711403608322143 -45.53357418980451
922 -0.034910441190004346 -45.61891050674019 -0.03309983853250742 -45.56667402833702
923 -0.03492189031094313 -45.65383239705113 -0.03320182431489229 -45.59987585265191
924 -0.03499304223805666 -45.68882543928919 -0.030881035141646862 -45.63075688779356
925 -0.03505277968943119 -45.72387821897862 -0.03470458369702101 -45.66546147149058
926 -0.03501653410494328 -45.75889475308356 -0.03340151347219944 -45.69886298496278
927 -0.03518225774168968 -45.79407701082525 -0.034733693674206735 -45.733596678636985
928 -0.03512078765779734 -45.829197798483044 -0.03388899452984333 -45.76748567316683
929 -0.03509364072233438 -45.86429143920538 -0.03517657462507486 -45.80266224779191
930 -0.03517570495605469 -45.899467144161434 -0.03433399684727192 -45.83699624463918
931 -0.03533615581691265 -45.93480329997835 -0.031696319580078125 -45.86869256421926
932 -0.035208110325038434 -45.970011410303385 -0.035854915529489516 -45.90454747974875
933 -0.03529097121208906 -46.00530238151548 -0.03664653655141592 -45.941194016300166
934 -0.03517646063119173 -46.04047884214667 -0.036039401032030585 -45.977233417332194
935 -0.03514754995703697 -46.07562639210371 -0.03531597387045622 -46.01254939120265
936 -0.035128661431372166 -46.11075505353508 -0.03621821831911802 -46.04876760952177
937 -0.034877934679389 -46.145632988214466 -0.03439948223531246 -46.08316709175708
938 -0.03513745050877333 -46.180770438723236 -0.03530198000371456 -46.1184690717608
939 -0.035071104764938354 -46.215841543488175 -0.03471717853099108 -46.15318625029179
940 -0.03508855924010277 -46.250930102728276 -0.03665026780217886 -46.18983651809397
941 -0.03491624053567648 -46.285846343263955 -0.03223346211016178 -46.22206998020413
942 -0.03491149079054594 -46.320757834054504 -0.03934663478285074 -46.261416614986985
943 -0.034860994294285776 -46.35561882834879 -0.03518638517707586 -46.29660300016406
944 -0.035034915432333946 -46.39065374378112 -0.03071944573894143 -46.327322445903
945 -0.03526624925434589 -46.42591999303547 -0.03212500661611557 -46.35944745251911
946 -0.035053441859781743 -46.46097343489525 -0.03450520187616348 -46.39395265439528
947 -0.035012955963611606 -46.49598639085886 -0.03385893274098635 -46.42781158713626
948 -0.03501749336719513 -46.53100388422605 -0.034656579792499545 -46.46246816692876
949 -0.03507473077625036 -46.566078615002304 -0.03329920079559088 -46.49576736772435
950 -0.03511469531804323 -46.60119331032035 -0.040655067563056944 -46.536422435287406
951 -0.03490026686340571 -46.63609357718375 -0.03618309460580349 -46.57260552989321
952 -0.03492563217878342 -46.671019209362534 -0.032753432355821135 -46.60535896224903
953 -0.0352049695327878 -46.70622417889532 -0.04337905906140804 -46.648738021310436
954 -0.03463193513453007 -46.740856114029846 -0.03309528660029173 -46.68183330791073
955 -0.0347081771120429 -46.77556429114189 -0.03204036764800548 -46.71387367555874
956 -0.034859123453497884 -46.81042341459539 -0.03599123749881983 -46.74986491305756
957 -0.03480323739349842 -46.84522665198889 -0.03908849060535431 -46.78895340366291
958 -0.03472492676228285 -46.87995157875117 -0.03470679391175509 -46.82366019757466
959 -0.0347584230825305 -46.9147100018337 -0.036027477122843266 -46.859687674697504
960 -0.03474446963518858 -46.94945447146888 -0.030244352482259273 -46.88993202717976
961 -0.03496617991477251 -46.98442065138366 -0.032570076361298564 -46.922502103541056
962 -0.03495703265070915 -47.01937768403437 -0.03383030127733946 -46.9563324048184
963 -0.03486029133200645 -47.05423797536638 -0.03388894535601139 -46.99022135017441
964 -0.034950454346835615 -47.08918842971321 -0.03469793647527695 -47.024919286649684
965 -0.03498094528913498 -47.124169375002346 -0.04148543886840343 -47.06640472551809
966 -0.034857365489006045 -47.15902674049135 -0.027886902820318936 -47.09429162833841
967 -0.03514115903526545 -47.19416789952661 -0.04094922952353954 -47.13524085786195
968 -0.034862674027681353 -47.22903057355429 -0.03575579784810543 -47.170996655710056
969 -0.03488625455647707 -47.263916828110766 -0.033622742630541325 -47.2046193983406
970 -0.034874089434742926 -47.29879091754551 -0.03419942483305931 -47.23881882317366
971 -0.0350400323048234 -47.33383094985033 -0.0264937087893486 -47.265312531963005
972 -0.035079185478389265 -47.36891013532872 -0.03756793364882469 -47.30288046561183
973 -0.03498990926891565 -47.403900044597634 -0.033632326312363146 -47.33651279192419
974 -0.0350886195898056 -47.43898866418744 -0.035828732699155805 -47.37234152462335
975 -0.035073842853307724 -47.47406250704075 -0.03595616389065981 -47.40829768851401
976 -0.03507787697017193 -47.50914038401092 -0.03549895361065865 -47.44379664212467
977 -0.03502878714352846 -47.54416917115445 -0.03476368933916092 -47.478560331463825
978 -0.035048942640423776 -47.57921811379487 -0.035325386188924314 -47.51388571765275
979 -0.03510493189096451 -47.614323045685836 -0.04139609858393669 -47.555281816236686
980 -0.03483489900827408 -47.64915794469411 -0.03208875264972448 -47.58737056888641
981 -0.03491171132773161 -47.68406965602184 -0.03541688639670611 -47.62278745528312
982 -0.03514041528105736 -47.719210071302896 -0.03428947925567627 -47.65707693453879
983 -0.03497819136828184 -47.75418826267118 -0.03747748024761677 -47.69455441478641
984 -0.034910410456359384 -47.78909867312754 -0.0340106375515461 -47.728565052337956
985 -0.034913166612386706 -47.824011839739924 -0.034699723869562146 -47.76326477620752
986 -0.034911262430250646 -47.85892310217017 -0.034966135025024415 -47.798230911232544
987 -0.03492733854800463 -47.893850440718175 -0.033261338248848915 -47.83149224948139
988 -0.0350088506937027 -47.928859291411875 -0.037124565616250035 -47.868616815097646
989 -0.03479681257158518 -47.96365610398346 -0.036529411748051646 -47.905146226845694
990 -0.03493251018226147 -47.99858861416572 -0.028393828868865968 -47.93354005571456
991 -0.035003958642482756 -48.0335925728082 -0.03780966382473707 -47.9713497195393
992 -0.0350281598046422 -48.06862073261284 -0.03484487552195788 -48.00619459506125
993 -0.03491603713482618 -48.10353676974767 -0.03565551247447729 -48.04185010753573
994 -0.03493001405149698 -48.13846678379917 -0.04041442722082138 -48.082264534756554
995 -0.034785260818898676 -48.17325204461807 -0.03485143221914768 -48.1171159669757
996 -0.034742667339742184 -48.20799471195781 -0.0311539919115603 -48.14826995888726
997 -0.03491646815091372 -48.24291118010872 -0.03313144110143185 -48.181401399988694
998 -0.035022280551493166 -48.277933460660215 -0.031196253187954427 -48.21259765317665
999 -0.03543919492512941 -48.31337265558535 -0.051282087713479994 -48.26387974089013
1000 -0.03457850720733404 -48.34795116279268 -0.036326894722878936 -48.30020663561301
1001 -0.03451631534844637 -48.38246747814113 -0.03295858837664127 -48.33316522398965
1002 -0.03453299179673195 -48.41700046993786 -0.036287618428468706 -48.36945284241812
1003 -0.034580861777067186 -48.45158133171493 -0.03197574242949486 -48.401428584847615
1004 -0.034608404338359836 -48.486189736053284 -0.03382207993417978 -48.4352506647818
1005 -0.034643452242016794 -48.5208331882953 -0.03394085895270109 -48.4691915237345
1006 -0.03464438151568174 -48.55547756981098 -0.03051606323570013 -48.4997075869702
1007 -0.03493190538138151 -48.59040947519237 -0.035708960331976417 -48.53541654730218
1008 -0.03482340518385172 -48.62523288037622 -0.03659782167524099 -48.57201436897742
1009 -0.03472114950418472 -48.6599540298804 -0.032681732438504696 -48.604696101415925
1010 -0.03473417218774557 -48.69468820206815 -0.0373204592615366 -48.64201656067746
1011 -0.03469855152070522 -48.729386753588855 -0.032975042052567 -48.67499160273003
1012 -0.03478760048747063 -48.764174354076324 -0.03403212763369083 -48.709023730363725
1013 -0.034874683059751985 -48.79904903713608 -0.03309211153537035 -48.74211584189909
1014 -0.034878781996667385 -48.83392781913275 -0.035707866214215754 -48.77782370811331
1015 -0.03475891090929508 -48.86868673004204 -0.033660346642136574 -48.81148405475545
1016 -0.03493937347084284 -48.903626103512885 -0.03363355044275522 -48.845117605198205
1017 -0.0349441934376955 -48.93857029695058 -0.03804377242922783 -48.88316137762743
1018 -0.03471370078623295 -48.973283997736814 -0.03419793546199799 -48.91735931308943
1019 -0.03486153855919838 -49.00814553629601 -0.03135911235585809 -48.948718425445286
1020 -0.034946791082620624 -49.04309232737863 -0.037989413179457185 -48.986707838624746
1021 -0.03474875595420599 -49.077841083332835 -0.03733822777867317 -49.02404606640342
1022 -0.034718781150877474 -49.112559864483714 -0.033847580477595327 -49.05789364688102
1023 -0.034735063649713994 -49.14729492813343 -0.03520151097327471 -49.09309515785429
1024 -0.034778904914855954 -49.182073833048285 -0.036464862525463104 -49.129560020379756
1025 -0.03475529905408621 -49.21682913210237 -0.035832335613667964 -49.165392355993426
1026 -0.03468581344932318 -49.25151494555169 -0.03685709144920111 -49.202249447442625
1027 -0.03460611235350371 -49.28612105790519 -0.031680166721343994 -49.23392961416397
1028 -0.0347098808735609 -49.320830938778755 -0.03867052253335714 -49.27260013669733
1029 -0.03450646959245205 -49.355337408371206 -0.04038479812443256 -49.31298493482176
1030 -0.03447650279849768 -49.3898139111697 -0.030119681917130946 -49.34310461673889
1031 -0.03454868420958519 -49.424362595379286 -0.03687981013208628 -49.379984426870976
1032 -0.03448571301996708 -49.458848308399254 -0.037546639516949656 -49.41753106638792
1033 -0.03452210891991854 -49.49337041731917 -0.03159148264676333 -49.44912254903468
1034 -0.034538880735635755 -49.52790929805481 -0.04192637111991644 -49.4910489201546
1035 -0.034645458683371544 -49.56255475673818 -0.033145219460129736 -49.52419413961473
1036 -0.034310750849545005 -49.59686550758772 -0.03276441115885973 -49.55695855077359
1037 -0.034487636387348176 -49.63135314397507 -0.03600657377392054 -49.592965124547504
1038 -0.03431963007897139 -49.66567277405404 -0.03295206893235445 -49.62591719347986
1039 -0.034499340876936915 -49.70017211493097 -0.03572432436048985 -49.661641517840344
1040 -0.034412709064781666 -49.73458482399575 -0.03506565503776073 -49.69670717287811
1041 -0.03452003207057715 -49.76910485606633 -0.03457356560975313 -49.73128073848786
1042 -0.03435918092727661 -49.8034640369936 -0.03264258448034525 -49.7639233229682
1043 -0.03449054826050997 -49.83795458525411 -0.03660395182669163 -49.800527274794895
1044 -0.034445074014365674 -49.872399659268474 -0.03586854953318834 -49.836395824328086
1045 -0.03451140951365232 -49.90691106878213 -0.03054895782843232 -49.866944782156516
1046 -0.03451281450688839 -49.94142388328902 -0.03508084882050753 -49.90202563097702
1047 -0.034510369040071966 -49.97593425232909 -0.03506941739469767 -49.93709504837172
1048 -0.03441200945526361 -50.010346261784356 -0.03989340197294951 -49.97698845034466
1049 -0.03435105234384537 -50.0446973141282 -0.02898115674033761 -50.005969607085
1050 -0.03456849418580532 -50.079265808314005 -0.03656224254518747 -50.04253184963019
1051 -0.034610269218683244 -50.11387607753269 -0.030285201407968997 -50.07281705103816
1052 -0.03464151602238417 -50.14851759355507 -0.03652339167892933 -50.109340442717084
1053 -0.03457513749599457 -50.18309273105106 -0.03526105862110853 -50.144601501338194
1054 -0.034561911784112456 -50.21765464283517 -0.03451470118016005 -50.17911620251835
1055 -0.03456092365086079 -50.25221556648603 -0.034007749147713186 -50.21312395166606
1056 -0.03462850023061037 -50.28684406671664 -0.035781121253967284 -50.24890507292003
1057 -0.03458983805030584 -50.32143390476695 -0.03318989519029856 -50.28209496811033
1058 -0.034647400863468646 -50.35608130563042 -0.03576333094388247 -50.31785829905421
1059 -0.03460246529430151 -50.39068377092472 -0.035240336693823336 -50.35309863574803
1060 -0.034630817361176014 -50.42531458828589 -0.03157096914947033 -50.3846696048975
1061 -0.034671941213309763 -50.459986529499204 -0.03458911515772343 -50.419258720055225
1062 -0.03469576444476843 -50.494682293943974 -0.03296675495803356 -50.45222547501326
1063 -0.034725315496325494 -50.5294076094403 -0.03582094796001911 -50.48804642297328
1064 -0.03476402834057808 -50.56417163778087 -0.03431728165596724 -50.52236370462924
1065 -0.034787490591406824 -50.59895912837228 -0.03577870763838291 -50.55814241226763
1066 -0.03468809947371483 -50.63364722784599 -0.036240150779485704 -50.59438256304711
1067 -0.034757922776043414 -50.668405150622036 -0.03361223600804806 -50.62799479905516
1068 -0.03473769333213568 -50.70314284395417 -0.03526436407119036 -50.66325916312635
1069 -0.034980067424476145 -50.738122911378646 -0.029210133478045464 -50.69246929660439
1070 -0.03488242719322443 -50.77300533857187 -0.03459961749613285 -50.72706891410053
1071 -0.03495798408985138 -50.80796332266172 -0.03717702720314264 -50.76424594130367
1072 -0.034809723310172555 -50.842773045971896 -0.035870533995330335 -50.800116475299
1073 -0.03494519162923097 -50.87771823760113 -0.03276880159974098 -50.83288527689874
1074 -0.03496777508407831 -50.91268601268521 -0.03714366778731346 -50.870028944686055
1075 -0.03481985107064247 -50.94750586375585 -0.03446442931890488 -50.90449337400496
1076 -0.03486981578171253 -50.98237567953756 -0.03340584803372622 -50.93789922203868
1077 -0.034985733777284624 -51.017361413314845 -0.03517735712230206 -50.97307657916098
1078 -0.034994934871792796 -51.052356348186635 -0.03651205338537693 -51.00958863254636
1079 -0.03492758311331272 -51.08728393129995 -0.03431132100522518 -51.04389995355159
1080 -0.03492570091038942 -51.12220963221034 -0.03456201702356339 -51.07846197057515
1081 -0.034925561584532264 -51.15713519379487 -0.030999641865491867 -51.10946161244064
1082 -0.03491557743400335 -51.19205077122888 -0.037069416232407094 -51.146531028673046
1083 -0.03492898363620043 -51.22697975486508 -0.03268703315407038 -51.179218061827115
1084 -0.03500050622969866 -51.26198026109478 -0.03413639534264803 -51.213354457169764
1085 -0.03498177714645863 -51.29696203824123 -0.03510035015642643 -51.24845480732619
1086 -0.03496574647724628 -51.33192778471848 -0.03812775183469057 -51.286582559160884
1087 -0.03483058977872133 -51.3667583744972 -0.03644304741173983 -51.32302560657262
1088 -0.034959223866462705 -51.40171759836367 -0.03413106556981802 -51.35715667214244
1089 -0.034856097772717476 -51.436573696136385 -0.033121449127793315 -51.39027812127023
1090 -0.03519487231969833 -51.471768568456085 -0.027578933723270894 -51.4178570549935
1091 -0.0352275351062417 -51.50699610356233 -0.03076315326616168 -51.44862020825966
1092 -0.03515790980309248 -51.54215401336542 -0.03592511061578989 -51.484545318875455
1093 -0.03521720170974731 -51.57737121507517 -0.03857159949839115 -51.523116918373844
1094 -0.03513547386974096 -51.61250668894491 -0.035482374206185344 -51.55859929258003
1095 -0.035148911736905576 -51.647655600681816 -0.035209961235523224 -51.59380925381555
1096 -0.03511077426373958 -51.68276637494556 -0.036806890927255156 -51.6306161447428
1097 -0.03512612972408533 -51.71789250466964 -0.03370133489370346 -51.66431747963651
1098 -0.0351353969424963 -51.753027901612136 -0.038439824059605596 -51.70275730369612
1099 -0.03505787886679172 -51.78808578047893 -0.034445732831954956 -51.73720303652807
1100 -0.035002466104924676 -51.82308824658386 -0.03577228337526321 -51.77297531990334
1101 -0.035004192218184474 -51.85809243880204 -0.04284996073693037 -51.81582528064027
1102 -0.034790384396910665 -51.89288282319895 -0.034774893149733546 -51.85060017379
1103 -0.034854695200920105 -51.92773751839987 -0.02750024078413844 -51.878100414574135
1104 -0.03497058488428593 -51.96270810328416 -0.035789804905653 -51.91389021947979
1105 -0.03508566580712795 -51.99779376909129 -0.036868447251617906 -51.95075866673141
1106 -0.035054673440754414 -52.03284844253204 -0.036862540617585184 -51.987621207348994
1107 -0.034897091798484325 -52.06774553433053 -0.035682440549135205 -52.02330364789813
1108 -0.034943167306482795 -52.10268870163701 -0.03364028204232454 -52.05694392994046
1109 -0.03489872720092535 -52.13758742883793 -0.03427703827619553 -52.09122096821665
1110 -0.03505400363355875 -52.172641432471494 -0.033320247381925586 -52.124541215598576
1111 -0.03510376308113337 -52.207745195552626 -0.03820621948689222 -52.16274743508547
1112 -0.034929726645350455 -52.24267492219798 -0.032035966590046885 -52.194783401675515
1113 -0.03491773251444101 -52.27759265471242 -0.033979239873588085 -52.2287626415491
1114 -0.03490009512752294 -52.31249274983995 -0.0352327961474657 -52.26399543769657
1115 -0.03500003684312105 -52.34749278668307 -0.036963995359838006 -52.30095943305641
1116 -0.03497773539274931 -52.38247052207582 -0.03962315078824759 -52.34058258384466
1117 -0.03483909126371145 -52.41730961333953 -0.029759900644421577 -52.37034248448908
1118 -0.03494531270116567 -52.4522549260407 -0.039375226758420465 -52.4097177112475
1119 -0.03490302339196205 -52.487157949432664 -0.03640923369675875 -52.44612694494426
1120 -0.03481010794639587 -52.52196805737906 -0.029053544253110887 -52.47518048919737
1121 -0.03490665759891272 -52.55687471497797 -0.03259582314640284 -52.50777631234377
1122 -0.03505505975335836 -52.591929774731334 -0.03860625512897968 -52.546382567472754
1123 -0.0349261362105608 -52.62685591094189 -0.033508014492690565 -52.579890581965444
1124 -0.03494811747223139 -52.661804028414124 -0.03551898244768381 -52.61540956441313
1125 -0.03477829601615667 -52.69658232443028 -0.03957385141402483 -52.654983415827154
1126 -0.034809804148972036 -52.73139212857925 -0.03435411751270294 -52.68933753333986
1127 -0.03474718946963549 -52.766139318048886 -0.03505623266100884 -52.724393766000865
1128 -0.0347258972004056 -52.80086521524929 -0.03837146777659654 -52.762765233777465
1129 -0.03470085393637419 -52.83556606918566 -0.0329271424561739 -52.79569237623364
1130 -0.03465206418186426 -52.87021813336752 -0.03588245920836926 -52.831574835442005
1131 -0.034537470899522305 -52.904755604267045 -0.031886680610477926 -52.86346151605248
1132 -0.03479600064456463 -52.93955160491161 -0.033353653736412525 -52.896815169788894
1133 -0.03479327820241451 -52.97434488311402 -0.03551470339298248 -52.93232987318188
1134 -0.03470050804316997 -53.009045391157194 -0.03451453298330307 -52.96684440616518
1135 -0.034786523692309855 -53.043831914849505 -0.0329239035025239 -52.9997683096677
1136 -0.03481680508702993 -53.07864871993654 -0.03483006600290537 -53.034598375670605
1137 -0.03474292419850826 -53.11339164413505 -0.03686562981456518 -53.07146400548517
1138 -0.034668773971498014 -53.148060418106546 -0.033107570745050906 -53.10457157623022
1139 -0.034790804609656334 -53.1828512227162 -0.03771958239376545 -53.14229115862398
1140 -0.034791445918381216 -53.21764266863458 -0.03308072481304407 -53.17537188343703
1141 -0.03487255666404963 -53.25251522529863 -0.03440695870667696 -53.209778842143706
1142 -0.03490805123001337 -53.28742327652864 -0.03358919806778431 -53.24336804021149
1143 -0.03484200779348612 -53.32226528432213 -0.03454050663858652 -53.27790854685008
1144 -0.034916491620242594 -53.35718177594237 -0.03619184270501137 -53.31410038955509
1145 -0.03480881359428167 -53.391990589536654 -0.03326492086052894 -53.34736531041562
1146 -0.03489375784993172 -53.42688434738658 -0.03460187800228596 -53.3819671884179
1147 -0.0348841980099678 -53.46176854539655 -0.037255924008786676 -53.41922311242669
1148 -0.03497186675667763 -53.49674041215323 -0.039116406068205836 -53.458339518494896
1149 -0.03481641560792923 -53.53155682776116 -0.032097211293876174 -53.49043672978877
1150 -0.034904079884290694 -53.56646090764545 -0.030674517340958118 -53.521111247129724
1151 -0.0349694749340415 -53.601430382579494 -0.03620796147733927 -53.55731920860706
1152 -0.03489938955754042 -53.63632977213703 -0.035500666871666905 -53.59281987547873
1153 -0.03496733326464892 -53.67129710540168 -0.03415227066725492 -53.62697214614599
1154 -0.03484451230615378 -53.70614161770783 -0.03209731746464968 -53.659069463610635
1155 -0.03495754301548004 -53.74109916072331 -0.03885271828621626 -53.69792218189685
1156 -0.034856502898037434 -53.775955663621346 -0.030322948284447194 -53.7282451301813
1157 -0.03496847152709961 -53.81092413514845 -0.03730871509760618 -53.76555384527891
1158 -0.03503078781068325 -53.84595492295913 -0.03256405685096979 -53.79811790212988
1159 -0.03498817477375269 -53.88094309773288 -0.03607731722295284 -53.834195219352836
1160 -0.034931652061641214 -53.915874749794526 -0.03567543625831604 -53.86987065561115
1161 -0.034870827570557594 -53.95074557736508 -0.03728950675576925 -53.90716016236692
1162 -0.03491081018000841 -53.98565638754509 -0.025636038556694985 -53.93279620092362
1163 -0.035170540772378446 -54.02082692831747 -0.03253429122269154 -53.96533049214631
1164 -0.035097247920930386 -54.0559241762384 -0.03381318710744381 -53.99914367925375
1165 -0.03517644871026278 -54.09110062494866 -0.03576665483415127 -54.0349103340879
1166 -0.03505570273846388 -54.12615632768712 -0.03224495407193899 -54.06715528815984
1167 -0.03520953804254532 -54.161365865729664 -0.031115038972347974 -54.098270327132184
1168 -0.03531295135617256 -54.19667881708584 -0.039021469093859194 -54.137291796226044
1169 -0.035190696083009246 -54.231869513168846 -0.039524772018194196 -54.17681656824424
1170 -0.03504395205527544 -54.26691346522412 -0.03524116650223732 -54.21205773474648
1171 -0.03497734721750021 -54.30189081244162 -0.035355656035244466 -54.24741339078172
1172 -0.03496464304625988 -54.33685545548788 -0.03127543916925788 -54.27868882995098
1173 -0.03509721271693707 -54.37195266820481 -0.03279151525348425 -54.311480345204465
1174 -0.035131963528692724 -54.407084631733504 -0.03203040324151516 -54.34351074844598
1175 -0.03513844553381205 -54.442223077267315 -0.03105760058388114 -54.37456834902986
1176 -0.035405585914850234 -54.477628663182166 -0.035540603660047056 -54.4101089526899
1177 -0.035270987264811995 -54.512899650446975 -0.038194083608686924 -54.44830303629859
1178 -0.03531060423702002 -54.548210254683994 -0.03617019653320312 -54.484473232831796
1179 -0.03523694723844528 -54.58344720192244 -0.040566937811672685 -54.52504017064347
1180 -0.03505218829959631 -54.618499390222034 -0.036394385434687135 -54.56143455607816
1181 -0.035033344849944116 -54.65353273507198 -0.03434621579945087 -54.595780771877614
1182 -0.0350848400965333 -54.68861757516851 -0.03393162917345762 -54.62971240105107
1183 -0.0351163487881422 -54.72373392395665 -0.03286420367658138 -54.662576604727654
1184 -0.03499816507101059 -54.75873208902766 -0.029971605353057384 -54.69254821008071
1185 -0.03518191985785961 -54.79391400888552 -0.0312842664308846 -54.723832476511596
1186 -0.035264862701296806 -54.82917887158682 -0.03508232217282057 -54.758914798684415
1187 -0.035264160484075546 -54.864443032070895 -0.03344449978321791 -54.79235929846763
1188 -0.035372725874185565 -54.89981575794508 -0.03812167812138796 -54.830480976589016
1189 -0.03537587132304907 -54.935191629268125 -0.03486750945448876 -54.8653484860435
1190 -0.03531075082719326 -54.97050238009532 -0.038672047667205334 -54.90402053371071
1191 -0.03516102563589811 -55.00566340573122 -0.032871154509484767 -54.93689168822019
1192 -0.0353296747431159 -55.04099308047434 -0.03750162869691849 -54.97439331691711
1193 -0.03513991739600897 -55.076132997870346 -0.034877759963274 -55.00927107688038
1194 -0.03518997374922037 -55.111322971619565 -0.035775354318320754 -55.0450464311987
1195 -0.03532074280083179 -55.1466437144204 -0.03716335650533438 -55.08220978770403
1196 -0.03500153161585331 -55.181645246036254 -0.03681485708802938 -55.11902464479206
1197 -0.034992588311433794 -55.21663783434769 -0.034037796407938005 -55.1530624412
1198 -0.035039166919887066 -55.25167700126757 -0.03846665471792221 -55.19152909591792
1199 -0.03498218972235918 -55.28665919098993 -0.035346188582479954 -55.2268752845004
1200 -0.03506148401647806 -55.32172067500641 -0.0370972091332078 -55.26397249363361
1201 -0.03480894099920988 -55.35652961600562 -0.03788538537919521 -55.30185787901281
1202 -0.0348109383136034 -55.39134055431923 -0.02871595025062561 -55.330573829263436
1203 -0.034952339343726636 -55.42629289366295 -0.036112064495682716 -55.36668589375912
1204 -0.03493475001305342 -55.461227643676004 -0.035001464933156964 -55.40168735869228
1205 -0.03498456683009863 -55.4962122105061 -0.03428135961294174 -55.43596871830522
1206 -0.0348998324945569 -55.53111204300066 -0.03185360915958881 -55.46782232746481
1207 -0.0349759504199028 -55.56608799342057 -0.03191648479551077 -55.49973881226032
1208 -0.03497669510543346 -55.601064688526 -0.033399437181651594 -55.53313824944197
1209 -0.03507034424692392 -55.63613503277293 -0.03551031444221735 -55.56864856388419
1210 -0.03497396055608988 -55.671108993329014 -0.03281772080808878 -55.60146628469228
1211 -0.035050008073449136 -55.70615900140246 -0.03907516095787287 -55.64054144565015
1212 -0.03500898126512766 -55.74116798266759 -0.03591255266219377 -55.67645399831235
1213 -0.034998434409499166 -55.77616641707709 -0.0367060299962759 -55.71316002830862
1214 -0.03499642536044121 -55.81116284243753 -0.03589391503483057 -55.749053943343455
1215 -0.035023728758096694 -55.84618657119563 -0.03824417795985937 -55.787298121303316
1216 -0.034803871810436246 -55.88099044300607 -0.030607307609170676 -55.81790542891249
1217 -0.03493607677519321 -55.915926519781266 -0.03410185817629099 -55.85200728708878
1218 -0.03498697318136692 -55.950913492962634 -0.03678250163793564 -55.88878978872672
1219 -0.03496722541749477 -55.98588071838013 -0.03554620947688818 -55.92433599820361
1220 -0.03488431964069605 -56.020765038020826 -0.03651389852166176 -55.96084989672527
1221 -0.03491513449698687 -56.05568017251781 -0.03359064534306526 -55.99444054206834
1222 -0.034989631921052936 -56.09066980443886 -0.03605988025665283 -56.03050042232499
1223 -0.034905677661299706 -56.12557548210016 -0.03493111114948988 -56.06543153347448
1224 -0.03488015215843916 -56.1604556342586 -0.03374212570488453 -56.099173659179364
1225 -0.03495520260185003 -56.19541083686045 -0.03738698922097683 -56.13656064840034
1226 -0.03486515488475561 -56.2302759917452 -0.0354260666295886 -56.17198671502993
1227 -0.03486378025263548 -56.26513977199784 -0.03341684024780989 -56.20540355527774
1228 -0.03490264713764191 -56.30004241913548 -0.03579365350306034 -56.241197208780804
1229 -0.03484337143599987 -56.33488579057148 -0.03394394312053919 -56.275141151901344
1230 -0.034904325380921364 -56.3697901159524 -0.03816264346241951 -56.313303795363765
1231 -0.034864184260368344 -56.40465430021277 -0.03384230025112629 -56.34714609561489
1232 -0.03496252950280905 -56.439616829715575 -0.03437347654253244 -56.38151957215742
1233 -0.034886160492897035 -56.47450299020847 -0.03488377574831247 -56.416403347905735
1234 -0.0348962465301156 -56.50939923673859 -0.034790038131177425 -56.45119338603691
1235 -0.034904640167951584 -56.54430387690654 -0.028183944057673216 -56.479377330094586
1236 -0.03508781511336565 -56.579391692019904 -0.032730070687830445 -56.51210740078242
1237 -0.0351097883656621 -56.61450148038556 -0.03348612207919359 -56.545593522861616
1238 -0.0352611169219017 -56.649762597307465 -0.03463534601032734 -56.58022886887194
1239 -0.035095743648707864 -56.684858340956175 -0.02972482955083251 -56.60995369842277
1240 -0.03530683517456055 -56.720165176130735 -0.03792095109820366 -56.64787464952097
1241 -0.035218150541186335 -56.75538332667192 -0.03299787789583206 -56.6808725274168
1242 -0.03526789043098688 -56.790651217102905 -0.03580537270754576 -56.716677900124346
1243 -0.035255580022931096 -56.82590679712584 -0.03749481290578842 -56.75417271303014
1244 -0.03524461165070534 -56.86115140877654 -0.03710571900010109 -56.79127843203024
1245 -0.03512397762387991 -56.896275386400426 -0.027821306232362987 -56.8190997382626
1246 -0.03535012751817703 -56.931625513918604 -0.0360064247623086 -56.85510616302491
1247 -0.035236578434705734 -56.96686209235331 -0.03537744078785181 -56.89048360381276
1248 -0.03524328842759132 -57.002105380780904 -0.037110382691025734 -56.92759398650379
1249 -0.035189522057771684 -57.037294902838674 -0.02690107114613056 -56.954495057649915
1250 -0.035475839860737324 -57.07277074269941 -0.03471728544682264 -56.98921234309674
1251 -0.03543096799403429 -57.10820171069344 -0.03640911877155304 -57.02562146186829
1252 -0.03541499357670545 -57.14361670427015 -0.03682461380958557 -57.062446075677876
1253 -0.035241454094648364 -57.1788581583648 -0.03519853781908751 -57.09764461349696
1254 -0.03524170201271772 -57.214099860377516 -0.03702645804733038 -57.13467107154429
1255 -0.03524316232651472 -57.24934302270403 -0.03656724859029055 -57.17123832013458
1256 -0.03515343032777309 -57.28449645303181 -0.03563233371824026 -57.20687065385282
1257 -0.03516505919396877 -57.31966151222578 -0.032849717512726785 -57.23972037136554
1258 -0.035196139849722384 -57.3548576520755 -0.03691465333104134 -57.27663502469658
1259 -0.03513013776391745 -57.38998778983942 -0.032175174728035924 -57.30881019942462
1260 -0.035197028517723085 -57.42518481835714 -0.036553825996816156 -57.34536402542144
1261 -0.03518430273979902 -57.46036912109694 -0.03423922639340162 -57.37960325181484
1262 -0.035160478204488754 -57.49552959930143 -0.032944686524569985 -57.412547938339415
1263 -0.03521038331091404 -57.53073998261234 -0.03466966412961483 -57.44721760246903
1264 -0.03521568737924099 -57.56595566999158 -0.033180045709013936 -57.48039764817805
1265 -0.03538004625588655 -57.60133571624747 -0.03154741637408733 -57.51194506455214
1266 -0.03540906421840191 -57.63674478046587 -0.04197065066546202 -57.5539157152176
1267 -0.03518977183848619 -57.67193455230436 -0.03595832586288452 -57.589874041080485
1268 -0.03523696660995483 -57.707171518914315 -0.03245964776724577 -57.62233368884773
1269 -0.035265620425343515 -57.74243713933966 -0.038441774994134904 -57.660775463841865
1270 -0.03511638194322586 -57.77755352128288 -0.034077571146190165 -57.69485303498806
1271 -0.03524155579507351 -57.81279507707796 -0.034983229264616965 -57.729836264252675
1272 -0.03516306150704622 -57.84795813858501 -0.03588759582489729 -57.76572386007757
1273 -0.03532920628786087 -57.88328734487287 -0.0324309965595603 -57.79815485663713
1274 -0.035135275311768056 -57.918422620184636 -0.03572618328034878 -57.83388103991748
1275 -0.03515644446015358 -57.95357906464479 -0.03523046225309372 -57.869111502170576
1276 -0.035137100331485274 -57.988716164976275 -0.03677395489066839 -57.905885457061245
1277 -0.03506370652467013 -58.02377987150094 -0.03708580862730741 -57.942971265688556
1278 -0.0350663123652339 -58.05884618386617 -0.03444886673241854 -57.977420132420974
1279 -0.03513956796377897 -58.093985751829955 -0.03575736507773399 -58.01317749749871
1280 -0.03502165544778109 -58.12900740727773 -0.035953585617244245 -58.04913108311595
1281 -0.03493022751063109 -58.16393763478836 -0.03230373691767454 -58.08143482003363
1282 -0.035005454532802106 -58.19894308932116 -0.03519727513194084 -58.11663209516557
1283 -0.035004157572984695 -58.23394724689415 -0.03589021079242229 -58.152522305957994
1284 -0.03504540529102087 -58.26899265218517 -0.03490872997790575 -58.1874310359359
1285 -0.03495433088392019 -58.30394698306909 -0.036538326367735866 -58.223969362303635
1286 -0.03499060329049826 -58.338937586359584 -0.03457383513450622 -58.258543197438144
1287 -0.03495518807321787 -58.373892774432804 -0.03760907109826803 -58.29615226853641
1288 -0.0347953736782074 -58.40868814811101 -0.0351983105763793 -58.33135057911279
1289 -0.03485624082386494 -58.443544388934875 -0.03411047831177712 -58.36546105742456
1290 -0.03485882766544819 -58.47840321660032 -0.03445866256952286 -58.39991971999408
1291 -0.03492863606661558 -58.51333185266694 -0.03509663436561823 -58.435016354359696
1292 -0.03495979905128479 -58.54829165171822 -0.03401756826788187 -58.46903392262758
1293 -0.03496550638228655 -58.58325715810051 -0.03320817779749632 -58.50224210042508
1294 -0.035124728083610536 -58.61838188618412 -0.03542716298252344 -58.5376692634076
1295 -0.0350620236247778 -58.65344390980889 -0.03389948774129152 -58.571568751148895
1296 -0.0350069222971797 -58.68845083210607 -0.031741507537662986 -58.603310258686555
1297 -0.03507307264953852 -58.72352390475561 -0.037941038981080054 -58.64125129766764
1298 -0.03485903199762106 -58.75838293675323 -0.035753991827368735 -58.67700528949501
1299 -0.03503414355218411 -58.79341708030541 -0.036339281126856804 -58.713344570621864
1300 -0.035070884972810745 -58.82848796527822 -0.04238008875399828 -58.755724659375865
1301 -0.034687110036611554 -58.863175075314835 -0.03327177707105875 -58.78899643644692
1302 -0.034677418693900106 -58.89785249400874 -0.034047596529126166 -58.82304403297605
1303 -0.03482296522706747 -58.9326754592358 -0.034369049780070784 -58.85741308275612
1304 -0.034978829883039 -58.96765428911884 -0.04154188074171543 -58.898954963497836
1305 -0.03470779657363891 -59.00236208569248 -0.036453678645193575 -58.93540864214303
1306 -0.03455178588628769 -59.03691387157877 -0.03641143832355738 -58.971820080466586
1307 -0.03441581651568413 -59.07132968809445 -0.03361437022686005 -59.00543445069344
1308 -0.0345237135887146 -59.10585340168316 -0.03324493523687124 -59.038679385930315
1309 -0.03465890008956194 -59.14051230177272 -0.034587451815605165 -59.07326683774592
1310 -0.034503450617194176 -59.17501575238992 -0.031817725673317906 -59.10508456341924
1311 -0.03469388391822577 -59.20970963630814 -0.033309681713581084 -59.13839424513282
1312 -0.03489904422312975 -59.24460868053127 -0.038164076022803785 -59.176558321155625
1313 -0.03481201082468033 -59.27942069135595 -0.029492409620434045 -59.206050730776056
1314 -0.034865119494497776 -59.31428581085045 -0.03152807932347059 -59.23757881009953
1315 -0.03485178202390671 -59.34913759287436 -0.037693236209452155 -59.27527204630898
1316 -0.03473388832062483 -59.38387148119498 -0.03477005492895842 -59.31004210123793
1317 -0.03482584040611982 -59.4186973216011 -0.036444628797471526 -59.3464867300354
1318 -0.03487259577959776 -59.4535699173807 -0.03304338287562132 -59.37953011291102
1319 -0.03492668345570564 -59.488496600836406 -0.037638034299016 -59.417168147210035
1320 -0.034791897237300876 -59.523288498073704 -0.03266726043075323 -59.44983540764079
1321 -0.0348358690738678 -59.55812436714757 -0.03474797587841749 -59.48458338351921
1322 -0.034835809282958506 -59.59296017643053 -0.03629753924906254 -59.52088092276827
1323 -0.03477409090846777 -59.627734267339 -0.0370286051183939 -59.557909527886665
1324 -0.03469379004091024 -59.66242805737991 -0.03309008162468672 -59.59099960951135
1325 -0.034721923619508745 -59.69714998099942 -0.031021208222955465 -59.6220208177343
1326 -0.03477855361998081 -59.7319285346194 -0.036859154142439364 -59.65887997187674
1327 -0.0348285561427474 -59.76675709076215 -0.03342643640935421 -59.6923064082861
1328 -0.03486717827618122 -59.80162426903833 -0.033194711059331895 -59.72550111934543
1329 -0.03509064316749573 -59.83671491220582 -0.030477887857705353 -59.75597900720314
1330 -0.035122938454151154 -59.87183785065997 -0.031162640545517206 -59.787141647748655
1331 -0.03499805349856615 -59.90683590415854 -0.03680192865431309 -59.82394357640297
1332 -0.03501235358417034 -59.94184825774271 -0.03639654591679573 -59.86034012231976
1333 -0.03509617429226637 -59.976944432034976 -0.03406999036669731 -59.89441011268646
1334 -0.035011539794504644 -60.01195597182948 -0.03718061689287424 -59.931590729579334
1335 -0.03489282038062811 -60.046848792210106 -0.03605545312166214 -59.967646182700996
1336 -0.03487148378044367 -60.08172027599055 -0.03628304097801447 -60.00392922367901
1337 -0.03470147810876369 -60.11642175409931 -0.04117370266467333 -60.04510292634368
1338 -0.034646224789321424 -60.15106797888863 -0.03377480152994394 -60.078877727873625
1339 -0.03464645761996508 -60.1857144365086 -0.03229868821799755 -60.111176416091624
1340 -0.034718831069767475 -60.220433267578365 -0.03583712074905634 -60.14701353684068
1341 -0.03467492163181305 -60.255108189210176 -0.03696885947138071 -60.18398239631206
1342 -0.034613539837300776 -60.28972172904748 -0.035592523775994776 -60.21957492008806
1343 -0.03471729774028063 -60.32443902678776 -0.034976857155561446 -60.25455177724362
1344 -0.034628994017839435 -60.359068020805594 -0.03368797991424799 -60.28823975715787
1345 -0.03455330301076174 -60.393621323816355 -0.03485494013875723 -60.323094697296625
1346 -0.03447565454989672 -60.42809697836625 -0.03901447299867868 -60.362109170295305
1347 -0.03447843324393034 -60.46257541161018 -0.031358908768743275 -60.39346807906405
1348 -0.034481646679341796 -60.49705705828952 -0.0381864121183753 -60.43165449118243
1349 -0.03450404014438391 -60.531561098433905 -0.032110590115189554 -60.463765081297616
1350 -0.03457065653055906 -60.566131754964466 -0.032433563657104966 -60.496198644954724
1351 -0.034631157852709295 -60.600762912817174 -0.032783247902989386 -60.528981892857715
1352 -0.03474386669695377 -60.63550677951413 -0.0390799006447196 -60.56806179350244
1353 -0.034640393778681756 -60.67014717329281 -0.03838734794408083 -60.60644914144652
1354 -0.03457268346101046 -60.70471985675382 -0.03638163581490517 -60.64283077726142
1355 -0.03457794319838285 -60.739297799952205 -0.0352777911350131 -60.67810856839644
1356 -0.03447101451456547 -60.77376881446677 -0.03170769810676575 -60.7098162665032
1357 -0.034496914222836496 -60.808265728689605 -0.03144892286509275 -60.7412651893683
1358 -0.03463608827441931 -60.84290181696402 -0.03458650112152099 -60.77585169048982
1359 -0.03469170406460762 -60.87759352102863 -0.03336636796593666 -60.80921805845576
1360 -0.03462389260530472 -60.91221741363393 -0.037844584323465824 -60.84706264277923
1361 -0.03455470595508814 -60.94677211958902 -0.03378630895167589 -60.880848951730904
1362 -0.034590051881968974 -60.98136217147099 -0.036194095760583876 -60.91704304749149
1363 -0.034560177102684976 -61.015922348573675 -0.03294866364449263 -60.94999171113598
1364 -0.03460972718894482 -61.05053207576262 -0.04173883255571127 -60.99173054369169
1365 -0.034450330398976804 -61.08498240616159 -0.032475766353309156 -61.024206310044995
1366 -0.03455939460545778 -61.11954180076705 -0.03701612260192633 -61.06122243264692
1367 -0.034410125203430654 -61.15395192597048 -0.03179647866636515 -61.09301891131329
1368 -0.034538965299725534 -61.188490891270206 -0.03596464432775974 -61.12898355564105
1369 -0.03458142913877964 -61.22307232040899 -0.03436871413141489 -61.16335226977247
1370 -0.03446166105568409 -61.257533981464675 -0.03504195567220449 -61.19839422544467
1371 -0.034515809081494805 -61.29204979054617 -0.036156167089939115 -61.234550392534615
1372 -0.03448766320943832 -61.32653745375561 -0.033296463266015056 -61.26784685580063
1373 -0.03458693530410528 -61.36112438905972 -0.03849809244275093 -61.30634494824338
1374 -0.03445589188486338 -61.39558028094458 -0.030649795662611723 -61.33699474390599
1375 -0.03447745162993669 -61.43005773257452 -0.035190673917531966 -61.37218541782352
1376 -0.03462362308055163 -61.46468135565507 -0.03733263425529003 -61.409518052078816
1377 -0.034509292989969256 -61.49919064864503 -0.03437848780304194 -61.443896539881855
1378 -0.034491258673369884 -61.5336819073184 -0.03312571179121733 -61.47702225167307
1379 -0.03449864014983177 -61.56818054746824 -0.03334521222859621 -61.510367463901666
1380 -0.034552746638655665 -61.60273329410689 -0.03295849692076445 -61.54332596082243
1381 -0.03466949965804815 -61.63740279376494 -0.03681530896574259 -61.58014126978817
1382 -0.03459055293351412 -61.67199334669846 -0.034615985676646234 -61.614757255464816
1383 -0.034591087698936464 -61.70658443439739 -0.03485704697668553 -61.6496143024415
1384 -0.03465286623686552 -61.74123730063426 -0.027274740766733883 -61.676889043208234
1385 -0.03480647709220648 -61.776043777726464 -0.03448197282850742 -61.71137101603674
1386 -0.034876308590173724 -61.810920086316635 -0.03513761684298515 -61.74650863287973
1387 -0.034937222674489024 -61.84585730899112 -0.03212800659239292 -61.778636639472126
1388 -0.03493321985006333 -61.88079052884118 -0.03383498303592205 -61.81247162250805
1389 -0.03497188240289688 -61.91576241124408 -0.03563528973609209 -61.84810691224414
1390 -0.034983388148248196 -61.95074579939233 -0.03382895328104496 -61.881935865525186
1391 -0.03490866627544165 -61.98565446566777 -0.03323718160390854 -61.915173047129095
1392 -0.03504870720207691 -62.02070317286985 -0.039946216717362405 -61.955119263846456
1393 -0.03492371067404747 -62.0556268835439 -0.034482716396450994 -61.98960198024291
1394 -0.03503633793443441 -62.09066322147834 -0.03627130389213562 -62.025873284135045
1395 -0.034846344590187074 -62.12550956606852 -0.034150431677699086 -62.06002371581275
1396 -0.03483896851539612 -62.16034853458392 -0.03868350554257631 -62.098707221355326
1397 -0.03480944167822599 -62.195157976262145 -0.03822136875241995 -62.13692859010774
1398 -0.03478393368422985 -62.229941909946376 -0.03754781112074852 -62.17447640122849
1399 -0.03473119512200355 -62.26467310506838 -0.04230565018951893 -62.21678205141801
1400 -0.03457262050360441 -62.299245725571986 -0.03395132105797529 -62.250733372475985
1401 -0.03454550355672836 -62.333791229128714 -0.03483303301036358 -62.28556640548635
1402 -0.034477183036506175 -62.36826841216522 -0.03438808545470238 -62.31995449094105
1403 -0.034504692628979684 -62.4027731047942 -0.03442346602678299 -62.35437795696783
1404 -0.03470413200557232 -62.43747723679977 -0.030072464607656002 -62.38445042157549
1405 -0.0347685307264328 -62.4722457675262 -0.03358755186200142 -62.418037973437485
1406 -0.03467410542070866 -62.50691987294691 -0.034024239517748356 -62.452062212955234
1407 -0.034781068563461304 -62.54170094151037 -0.037965958938002586 -62.490028171893236
1408 -0.034606076404452325 -62.57630701791482 -0.034776573069393635 -62.52480474496263
1409 -0.03478498328477144 -62.611092001199594 -0.029100752156227826 -62.553905497118855
1410 -0.034894753433763984 -62.645986754633356 -0.02966959187760949 -62.58357508899646
1411 -0.03504210487008095 -62.681028859503435 -0.0328563304618001 -62.61643141945826
1412 -0.03502489570528269 -62.71605375520872 -0.03564250934869051 -62.65207392880695
1413 -0.03499380145221949 -62.751047556660936 -0.03552658297121525 -62.687600511778165
1414 -0.034968158416450026 -62.78601571507738 -0.034854006953537464 -62.7224545187317
1415 -0.03488730266690254 -62.820903017744286 -0.03469790183007717 -62.75715242056178
1416 -0.03500285632908344 -62.85590587407337 -0.03864005133509636 -62.795792471896874
1417 -0.03492229338735342 -62.890828167460725 -0.037145554646849634 -62.83293802654372
1418 -0.03479079101234674 -62.92561895847307 -0.035654188506305216 -62.86859221505003
1419 -0.03475696872919798 -62.96037592720227 -0.03431201856583357 -62.902904233615864
1420 -0.03478632904589176 -62.995162256248165 -0.03274100627750158 -62.93564523989337
1421 -0.03481877315789461 -63.02998102940606 -0.03507149983197451 -62.97071673972534
1422 -0.03479175716638565 -63.06477278657245 -0.03203475680202246 -63.00275149652736
1423 -0.03485895656049252 -63.09963174313294 -0.03556396309286356 -63.03831545962022
1424 -0.034782749786973 -63.13441449291991 -0.03525899145752191 -63.07357445107775
1425 -0.03492748197168112 -63.16934197489159 -0.037693148292601106 -63.11126759937035
1426 -0.034749692492187026 -63.20409166738377 -0.03465746529400349 -63.145925064664354
1427 -0.034732356667518616 -63.23882402405129 -0.03400854356586933 -63.17993360823022
1428 -0.03479400705546141 -63.27361803110675 -0.03587517756968737 -63.21580878579991
1429 -0.03489581346511841 -63.30851384457187 -0.031746661849319936 -63.247555447649226
1430 -0.034890716336667536 -63.34340456090854 -0.03408722691237927 -63.2816426745616
1431 -0.03487741630524397 -63.37828197721378 -0.031905976869165895 -63.31354865143077
1432 -0.03491074331104756 -63.413192720524826 -0.03536642212420702 -63.34891507355498
1433 -0.03497437722980976 -63.448167097754634 -0.03470230083912611 -63.383617374394106
1434 -0.03497944623231888 -63.483146543986955 -0.03439131360501051 -63.41800868799912
1435 -0.035077964328229426 -63.518224508315186 -0.030823904648423196 -63.44883259264754
1436 -0.03519763331860304 -63.55342214163379 -0.03500616177916527 -63.483838754426706
1437 -0.03515815287828446 -63.58858029451207 -0.037381036579608916 -63.52121979100632
1438 -0.03509054854512215 -63.62367084305719 -0.03746871259063482 -63.558688503596954
1439 -0.034963876381516455 -63.65863471943871 -0.03578005824238062 -63.594468561839335
1440 -0.034958329424262045 -63.69359304886297 -0.03640739265829325 -63.630875954497625
1441 -0.03492023553699255 -63.728513284399966 -0.03461354225873947 -63.665489496756365
1442 -0.03482831455767155 -63.76334159895764 -0.03542462438344955 -63.70091412113982
1443 -0.0348687443882227 -63.79821034334586 -0.03373626749962568 -63.734650388639444
1444 -0.0348925556987524 -63.83310289904461 -0.03350816406309605 -63.76815855270254
1445 -0.035050009936094285 -63.868152908980704 -0.031162024661898612 -63.79932057736443
1446 -0.035056513361632825 -63.903209422342336 -0.03396340608596802 -63.8332839834504
1447 -0.03501837607473135 -63.93822779841707 -0.03553681094199419 -63.86882079439239
1448 -0.03497574608772993 -63.9732035445048 -0.03724437393248081 -63.90606516832487
1449 -0.03484647162258625 -64.00805001612738 -0.03480132333934307 -63.94086649166422
1450 -0.03493179455399513 -64.04298181068138 -0.032042404264211656 -63.97290889592843
1451 -0.035141804814338685 -64.07812361549573 -0.04077634140849114 -64.01368523733692
1452 -0.03484959844499826 -64.11297321394072 -0.036010405607521535 -64.04969564294444
1453 -0.034830615296959876 -64.14780382923767 -0.040111110918223856 -64.08980675386266
1454 -0.03473504222929478 -64.18253887146697 -0.032324764505028726 -64.1221315183677
1455 -0.03478902075439692 -64.21732789222138 -0.034553744830191135 -64.15668526319789
1456 -0.03480297848582268 -64.2521308707072 -0.036054975166916844 -64.1927402383648
1457 -0.03498098682612181 -64.28711185753333 -0.030963621754199266 -64.223703860119
1458 -0.034841834008693694 -64.32195369154202 -0.03407018128782511 -64.25777404140683
1459 -0.034952649287879466 -64.3569063408299 -0.033275747857987883 -64.29104978926482
1460 -0.034924096800386904 -64.39183043763028 -0.03534002639353275 -64.32638981565835
1461 -0.03494188170880079 -64.42677231933908 -0.03622814379632473 -64.36261795945467
1462 -0.034834676794707774 -64.46160699613378 -0.03467690031975508 -64.39729485977442
1463 -0.034947596676647666 -64.49655459281043 -0.0319896224886179 -64.42928448226304
1464 -0.03495279364287853 -64.5315073864533 -0.03515771310776472 -64.46444219537081
1465 -0.03502962253987789 -64.56653700899318 -0.03324768394231796 -64.49768987931313
1466 -0.03508863393217325 -64.60162564292536 -0.033654057793319224 -64.53134393710644
1467 -0.035085549019277094 -64.63671119194463 -0.0358017235994339 -64.56714566070588
1468 -0.03498614467680454 -64.67169733662143 -0.03510037790983915 -64.60224603861572
1469 -0.03497124593704939 -64.70666858255848 -0.03571298997849226 -64.63795902859421
1470 -0.034989063255488874 -64.74165764581397 -0.0338308596983552 -64.67178988829257
1471 -0.035081700421869755 -64.77673934623584 -0.03794580828398466 -64.70973569657654
1472 -0.03503329120576382 -64.8117726374416 -0.037721840851008895 -64.74745753742755
1473 -0.034862380288541314 -64.84663501773015 -0.03935214951634407 -64.7868096869439
1474 -0.03477569315582514 -64.88141071088597 -0.032216920517385006 -64.81902660746128
1475 -0.03487281929701567 -64.916283530183 -0.034775751456618306 -64.8538023589179
1476 -0.03484556041657925 -64.95112909059958 -0.034700589440763 -64.88850294835866
1477 -0.034851395152509214 -64.9859804857521 -0.034192128106951714 -64.92269507646562
1478 -0.03477410022169351 -65.02075458597379 -0.03777668476104736 -64.96047176122666
1479 -0.03471547439694404 -65.05547006037074 -0.036096539534628394 -64.99656830076128
1480 -0.03468785919249058 -65.09015791956323 -0.03711316585540771 -65.03368146661668
1481 -0.034666603058576585 -65.12482452262181 -0.0371186763048172 -65.0708001429215
1482 -0.034538399428129196 -65.15936292204994 -0.03177049048244953 -65.10257063340394
1483 -0.03467280846089125 -65.19403573051083 -0.03390407059341669 -65.13647470399737
1484 -0.03456095475703478 -65.22859668526787 -0.03860737942159176 -65.17508208341896
1485 -0.034610554203391077 -65.26320723947127 -0.03652433808892965 -65.21160642150788
1486 -0.03456992246210575 -65.29777716193338 -0.036126674711704256 -65.24773309621959
1487 -0.0343804283067584 -65.33215759024014 -0.03365187533199787 -65.28138497155159
1488 -0.034692655131220815 -65.36685024537137 -0.031135245878249406 -65.31252021742984
1489 -0.03460039179772138 -65.40145063716909 -0.03432821873575449 -65.34684843616559
1490 -0.03472307100892067 -65.43617370817802 -0.03726805876940489 -65.38411649493499
1491 -0.034589252807199954 -65.47076296098521 -0.03746018297970295 -65.42157667791469
1492 -0.03455604836344719 -65.50531900934865 -0.03555885925889015 -65.45713553717357
1493 -0.03457765299826861 -65.53989666234692 -0.033259442076087 -65.49039497924966
1494 -0.0346054682508111 -65.57450213059774 -0.03952077906578779 -65.52991575831544
1495 -0.03442782424390316 -65.60892995484164 -0.03558480516076088 -65.5655005634762
1496 -0.034476612880826 -65.64340656772247 -0.037055539712309835 -65.60255610318852
1497 -0.034360457211732864 -65.6777670249342 -0.03502148874104023 -65.63757759192956
1498 -0.03437270503491163 -65.71213972996911 -0.0354663323611021 -65.67304392429065
1499 -0.03425015471875668 -65.74638988468787 -0.0320723345503211 -65.70511625884097
1500 -0.03431513011455536 -65.78070501480242 -0.03446147125214338 -65.73957773009312
1501 -0.034313471987843513 -65.81501848679027 -0.03342221714556217 -65.77299994723867
1502 -0.03431484196335077 -65.84933332875362 -0.033018781989812854 -65.80601872922848
1503 -0.03436360545456409 -65.88369693420817 -0.03327456284314394 -65.83929329207163
1504 -0.03444174937903881 -65.91813868358722 -0.033700879849493506 -65.87299417192112
1505 -0.03442763574421406 -65.95256631933142 -0.034876711666584015 -65.9078708835877
1506 -0.03452570550143719 -65.98709202483286 -0.03582896497100592 -65.94369984855871
1507 -0.03439086321741343 -66.02148288805027 -0.038226103596389296 -65.9819259521551
1508 -0.03441984597593546 -66.0559027340262 -0.03097353084012866 -66.01289948299522
1509 -0.0345029516145587 -66.09040568564076 -0.036242004856467246 -66.04914148785168
1510 -0.034408924728631975 -66.1248146103694 -0.03610538002103567 -66.08524686787273
1511 -0.034441653080284594 -66.15925626344968 -0.03338296804577112 -66.1186298359185
1512 -0.034427406080067155 -66.19368366952975 -0.036081728897988795 -66.15471156481648
1513 -0.03440823256969452 -66.22809190209944 -0.03530127890408039 -66.19001284372057
1514 -0.03447006791830063 -66.26256197001774 -0.0320815471932292 -66.2220943909138
1515 -0.034518346562981604 -66.29708031658072 -0.03261419106274843 -66.25470858197654
1516 -0.034541471116244796 -66.33162178769696 -0.03795155733823776 -66.29266013931478
1517 -0.03453490305691957 -66.36615669075388 -0.03821555413305759 -66.33087569344784
1518 -0.034345990605652334 -66.40050268135954 -0.029502115305513145 -66.36037780875336
1519 -0.03442084137350321 -66.43492352273304 -0.03200600519776344 -66.39238381395111
1520 -0.034584070183336736 -66.46950759291639 -0.03307428192347288 -66.42545809587459
1521 -0.0346495047211647 -66.50415709763755 -0.038157105818390845 -66.46361520169297
1522 -0.034562462009489536 -66.53871955964703 -0.03606383688747883 -66.49967903858045
1523 -0.03445344846695662 -66.573173008114 -0.035511616989970206 -66.53519065557042
1524 -0.034598999097943305 -66.60777200721193 -0.03216140065342188 -66.56735205622384
1525 -0.0347420085221529 -66.6425140157341 -0.03627155888825655 -66.6036236151121
1526 -0.034543059021234515 -66.67705707475533 -0.035773746110498904 -66.63939736122259
1527 -0.03458079509437084 -66.7116378698497 -0.038637598790228364 -66.67803496001282
1528 -0.0342685665935278 -66.74590643644322 -0.03306655399501324 -66.71110151400784
1529 -0.03436014801263809 -66.78026658445586 -0.037031776085495946 -66.74813329009334
1530 -0.03431758899241686 -66.81458417344828 -0.033676089532673356 -66.78180937962601
1531 -0.0343855757266283 -66.84896974917491 -0.034941503778100014 -66.81675088340411
1532 -0.034346613474190234 -66.8833163626491 -0.03591825924813748 -66.85266914265225
1533 -0.03440947066992521 -66.91772583331903 -0.03504070732742548 -66.88770984997967
1534 -0.03434303365647793 -66.95206886697551 -0.03316408582031727 -66.92087393579999
1535 -0.03444159533828497 -66.98651046231379 -0.030552757810801266 -66.95142669361078
1536 -0.034585544094443324 -67.02109600640823 -0.03654944282025099 -66.98797613643103
1537 -0.03506222367286682 -67.0561582300811 -0.024015276785939933 -67.01199141321698
1538 -0.03488464131951332 -67.0910428714006 -0.036130042746663094 -67.04812145596364
1539 -0.034717828035354614 -67.12576069943596 -0.03576465267688036 -67.08388610864051
1540 -0.03466634526848793 -67.16042704470445 -0.03823208045214414 -67.12211818909266
1541 -0.034606795944273475 -67.19503384064872 -0.03533659912645817 -67.15745478821911
1542 -0.034637545607984065 -67.2296713862567 -0.036025940999388696 -67.1934807292185
1543 -0.03479077462106943 -67.26446216087777 -0.04141450896859169 -67.2348952381871
1544 -0.034568697959184644 -67.29903085883696 -0.03592087049037218 -67.27081610867747
1545 -0.03450711853802204 -67.33353797737497 -0.032827095687389375 -67.30364320436486
1546 -0.034582081437110904 -67.36812005881208 -0.03230621013790369 -67.33594941450276
1547 -0.03458788301795721 -67.40270794183004 -0.0324013551697135 -67.36835076967247
1548 -0.03465304542332888 -67.43736098725337 -0.03350140787661075 -67.40185217754909
1549 -0.034621617011725905 -67.4719826042651 -0.03627868313342333 -67.4381308606825
1550 -0.03453022725880146 -67.50651283152389 -0.03153475886210799 -67.46966561954461
1551 -0.03469631895422935 -67.54120915047812 -0.03190604187548161 -67.5015716614201
1552 -0.03472604509443045 -67.57593519557255 -0.03557776957750321 -67.5371494309976
1553 -0.03479827214032412 -67.61073346771288 -0.038365337625145914 -67.57551476862275
1554 -0.03458243049681187 -67.64531589820969 -0.034788019768893716 -67.61030278839165
1555 -0.03454995919018984 -67.67986585739988 -0.035670622065663335 -67.64597341045732
1556 -0.03457983247935772 -67.71444568987923 -0.037123039551079276 -67.68309645000839
1557 -0.03459690343588591 -67.74904259331511 -0.03530906494706869 -67.71840551495546
1558 -0.03460502792149782 -67.78364762123661 -0.033498755656182766 -67.75190427061165
1559 -0.034567462652921675 -67.81821508388953 -0.03552507273852825 -67.78742934335017
1560 -0.03461594507098198 -67.85283102896051 -0.037527186796069145 -67.82495653014624
1561 -0.03455962985754013 -67.88739065881805 -0.03563108518719673 -67.86058761533343
1562 -0.03455665446817875 -67.92194731328622 -0.033341250382363796 -67.8939288657158
1563 -0.0346942950040102 -67.95664160829024 -0.0333275955170393 -67.92725646123283
1564 -0.034663777239620684 -67.99130538552986 -0.03336137235164642 -67.96061783358448
1565 -0.03476389925926924 -68.02606928478913 -0.03538013119250536 -67.99599796477699
1566 -0.0346569262444973 -68.06072621103363 -0.034495962969958785 -68.03049392774695
1567 -0.03473102692514658 -68.09545723795877 -0.03507737908512354 -68.06557130683207
1568 -0.03460569530725479 -68.13006293326602 -0.034890974126756194 -68.10046228095882
1569 -0.034677242301404475 -68.16474017556742 -0.035340568795800206 -68.13580284975463
1570 -0.03462426103651524 -68.19936443660393 -0.035962008871138096 -68.17176485862576
1571 -0.03455727808177471 -68.2339217146857 -0.03478299733251333 -68.20654785595828
1572 -0.0345541188493371 -68.26847583353505 -0.03405353017151356 -68.2406013861298
1573 -0.034608463011682036 -68.30308429654673 -0.035864950716495515 -68.2764663368463
1574 -0.03459738064557314 -68.33768167719231 -0.03643691074103117 -68.31290324758733
1575 -0.03457946740090847 -68.37226114459321 -0.028880502004176377 -68.3417837495915
1576 -0.03467373587191105 -68.40693488046512 -0.03749566655606031 -68.37927941614755
1577 -0.0347735533490777 -68.4417084338142 -0.030347039084881546 -68.40962645523244
1578 -0.03478088937699795 -68.4764893231912 -0.03196210898458958 -68.44158856421703
1579 -0.034788059629499914 -68.51127738282071 -0.032782600820064546 -68.4743711650371
1580 -0.0348807368427515 -68.54615811966346 -0.03668678309768438 -68.51105794813478
1581 -0.03487815503031015 -68.58103627469377 -0.03292852398008108 -68.54398647211485
1582 -0.03492335695773363 -68.6159596316515 -0.0344327075406909 -68.57841917965554
1583 -0.034943066723644736 -68.65090269837515 -0.0391776142641902 -68.61759679391973
1584 -0.03483354765921831 -68.68573624603437 -0.0376443799585104 -68.65524117387824
1585 -0.034695598855614664 -68.72043184488999 -0.0344576071947813 -68.68969878107302
1586 -0.03475658167153597 -68.75518842656152 -0.03105523893609643 -68.72075402000911
1587 -0.03486698996275663 -68.79005541652427 -0.03362169377505779 -68.75437571378417
1588 -0.03493883181363344 -68.8249942483379 -0.03452510964125395 -68.78890082342542
1589 -0.034880369529128076 -68.85987461786704 -0.03585860263556242 -68.82475942606098
1590 -0.035005378723144534 -68.89487999659018 -0.021586437430232763 -68.84634586349121
1591 -0.035373009741306305 -68.93025300633148 -0.034861918166279794 -68.8812077816575
1592 -0.03533653914928436 -68.96558954548077 -0.03642322402447462 -68.91763100568197
1593 -0.035354580543935296 -69.0009441260247 -0.037440992332994937 -68.95507199801496
1594 -0.03524443991482258 -69.03618856593953 -0.035814701952040194 -68.99088669996699
1595 -0.03519434817135334 -69.07138291411088 -0.03628818150609732 -69.02717488147309
1596 -0.035153398849070074 -69.10653631295996 -0.036213503777980806 -69.06338838525107
1597 -0.03509150817990303 -69.14162782113986 -0.03430075328797102 -69.09768913853904
1598 -0.03511875830590725 -69.17674657944578 -0.03863742463290691 -69.13632656317195
1599 -0.03504775445908308 -69.21179433390486 -0.032404019869863986 -69.1687305830418
1600 -0.03515480998903513 -69.2469491438939 -0.03898795675486326 -69.20771853979667
1601 -0.034979410097002984 -69.28192855399091 -0.03470743838697672 -69.24242597818365
1602 -0.03496354091912508 -69.31689209491003 -0.03755379840731621 -69.27997977659096
1603 -0.034921823628246786 -69.35181391853828 -0.029951376654207707 -69.30993115324517
1604 -0.035014698095619676 -69.3868286166339 -0.0358623230829835 -69.34579347632815
1605 -0.035009180381894114 -69.4218377970158 -0.03823817539960146 -69.38403165172775
1606 -0.034821943007409574 -69.45665974002321 -0.034329865500330924 -69.41836151722808
1607 -0.03489367626607418 -69.49155341628929 -0.03015265092253685 -69.44851416815061
1608 -0.03500303905457258 -69.52655645534387 -0.03307603914290667 -69.48159020729352
1609 -0.03513597678393125 -69.5616924321278 -0.03685684893280268 -69.51844705622632
1610 -0.034880167059600356 -69.5965725991874 -0.034746619127690795 -69.55319367535401
1611 -0.034887667559087274 -69.63146026674649 -0.03463106583803892 -69.58782474119205
1612 -0.034986311197280885 -69.66644657794377 -0.035673482716083525 -69.62349822390813
1613 -0.03509577289223671 -69.70154235083601 -0.0358352854847908 -69.65933350939292
1614 -0.03482836242765188 -69.73637071326365 -0.03340855818241835 -69.69274206757534
1615 -0.03494714442640543 -69.77131785769006 -0.0377634996548295 -69.73050556723017
1616 -0.03491655811667442 -69.80623441580674 -0.03440103754401207 -69.76490660477418
1617 -0.034917743504047395 -69.8411521593108 -0.036788178235292436 -69.80169478300948
1618 -0.03482210766524076 -69.87597426697603 -0.03406957611441612 -69.8357643591239
1619 -0.03487338982522488 -69.91084765680125 -0.03453268986195326 -69.87029704898585
1620 -0.0348509781062603 -69.94569863490752 -0.03450613766908646 -69.90480318665493
1621 -0.03490437772125006 -69.98060301262876 -0.031641357392072675 -69.936444544047
1622 -0.03499620202928781 -70.01559921465805 -0.03382952567189932 -69.97027406971891
1623 -0.03496608305722475 -70.05056529771528 -0.03547337278723717 -70.00574744250615
1624 -0.035024352744221686 -70.0855896504595 -0.03439856041222811 -70.04014600291838
1625 -0.03489087633788586 -70.12048052679738 -0.03569519370794296 -70.07584119662631
1626 -0.035005835257470606 -70.15548636205484 -0.03312714546918869 -70.10896834209551
1627 -0.03500170558691025 -70.19048806764175 -0.03492254447191954 -70.14389088656743
1628 -0.03496286142617464 -70.22545092906793 -0.033639033511281016 -70.17752992007871
1629 -0.03517711292952299 -70.26062804199745 -0.03840378820896149 -70.21593370828768
1630 -0.03508552201092243 -70.29571356400837 -0.031608964502811435 -70.24754267279049
1631 -0.03501532096415758 -70.33072888497253 -0.03804197181016207 -70.28558464460065
1632 -0.03488185647875071 -70.36561074145128 -0.03571085017174482 -70.32129549477239
1633 -0.034964754991233346 -70.40057549644251 -0.03380706515163183 -70.35510255992402
1634 -0.03498333264142275 -70.43555882908393 -0.03436164762824774 -70.38946420755227
1635 -0.034930763952434066 -70.47048959303636 -0.03287662435323 -70.4223408319055
1636 -0.03509453386068344 -70.50558412689705 -0.0357741704210639 -70.45811500232656
1637 -0.03498445674777031 -70.54056858364481 -0.035688151977956294 -70.49380315430452
1638 -0.03506431113928556 -70.57563289478409 -0.03434290215373039 -70.52814605645824
1639 -0.035006604716181756 -70.61063949950028 -0.034655201248824596 -70.56280125770706
1640 -0.03506349008530378 -70.64570298958559 -0.03471868187189102 -70.59751993957896
1641 -0.03505705762654543 -70.68076004721213 -0.03529483359307051 -70.63281477317203
1642 -0.03501044437289238 -70.71577049158502 -0.03509921859949827 -70.66791399177153
1643 -0.034955107234418394 -70.75072559881944 -0.03574898708611727 -70.70366297885765
1644 -0.034932454489171504 -70.78565805330861 -0.03385077565908432 -70.73751375451674
1645 -0.03493065256625414 -70.82058870587487 -0.03381198756396771 -70.7713257420807
1646 -0.034967878647148606 -70.85555658452202 -0.03574085142463446 -70.80706659350534
1647 -0.034972460195422175 -70.89052904471744 -0.03354994710534811 -70.84061654061068
1648 -0.034987438656389716 -70.92551648337383 -0.03223036397248506 -70.87284690458317
1649 -0.03507602270692587 -70.96059250608076 -0.03454865887761116 -70.90739556346078
1650 -0.03506652396172285 -70.99565903004248 -0.03550927173346281 -70.94290483519424
1651 -0.03502663373947144 -71.03068566378195 -0.032971196621656415 -70.9758760318159
1652 -0.03505262471735478 -71.0657382884993 -0.03538451325148344 -71.01126054506739
1653 -0.03509858772158623 -71.1008368762209 -0.034717836603522303 -71.0459783816709
1654 -0.03494798932224512 -71.13578486554314 -0.0377960130572319 -71.08377439472814
1655 -0.03492006938904524 -71.17070493493219 -0.03410408701747656 -71.11787848174562
1656 -0.035052995383739474 -71.20575793031593 -0.03161629159003496 -71.14949477333566
1657 -0.0351308798417449 -71.24088881015767 -0.03573408499360085 -71.18522885832927
1658 -0.03510662727057934 -71.27599543742825 -0.03833665829151869 -71.22356551662078
1659 -0.03492368869483471 -71.31091912612308 -0.03315524309873581 -71.25672075971951
1660 -0.035042918473482135 -71.34596204459656 -0.033471194095909595 -71.29019195381542
1661 -0.03515560757368803 -71.38111765217025 -0.03476212937384844 -71.32495408318927
1662 -0.03518290761858225 -71.41630055978882 -0.03607692774385214 -71.36103101093312
1663 -0.035123787075281146 -71.4514243468641 -0.03574920296669006 -71.3967802138998
1664 -0.03508138637989759 -71.486505733244 -0.03816123511642218 -71.43494144901622
1665 -0.035156494565308095 -71.52166222780932 -0.027373175043612717 -71.46231462405983
1666 -0.03504955116659403 -71.55671177897591 -0.032496970705688 -71.49481159476552
1667 -0.03519073575735092 -71.59190251473326 -0.03285104148089886 -71.52766263624642
1668 -0.03520098198205233 -71.62710349671532 -0.03572782035917044 -71.56339045660559
1669 -0.03533990364521742 -71.66244340036054 -0.03421030938625336 -71.59760076599184
1670 -0.03524599727243185 -71.69768939763297 -0.036519961431622505 -71.63412072742346
1671 -0.03528796155005694 -71.73297735918302 -0.040307199209928514 -71.6744279266334
1672 -0.035076573863625525 -71.76805393304664 -0.03652229774743319 -71.71095022438084
1673 -0.03495146054774523 -71.80300539359439 -0.037451668083667754 -71.7484018924645
1674 -0.03487697038799524 -71.83788236398239 -0.03651335500180721 -71.7849152474663
1675 -0.03493534568697214 -71.87281770966936 -0.03677714262157679 -71.82169239008788
1676 -0.03492559939622879 -71.9077433090656 -0.036723310872912404 -71.85841570096079
1677 -0.03479844555258751 -71.94254175461818 -0.03620939999818802 -71.89462510095898
1678 -0.03477133195847273 -71.97731308657664 -0.03875618688762188 -71.9333812878466
1679 -0.034847041219472887 -72.01216012779612 -0.03624568860977888 -71.96962697645638
1680 -0.034680034033954144 -72.04684016183008 -0.03620948195457459 -72.00583645841095
1681 -0.034616435132920745 -72.081456596963 -0.03436883836984635 -72.0402052967808
1682 -0.03466443326324224 -72.11612103022624 -0.032043971307575705 -72.07224926808837
1683 -0.03472704291343689 -72.15084807313967 -0.037004639767110346 -72.10925390785548
1684 -0.03461359553039074 -72.18546166867006 -0.03726275153458118 -72.14651665939006
1685 -0.034509426541626455 -72.21997109521169 -0.035161372274160385 -72.18167803166422
1686 -0.0344498585909605 -72.25442095380265 -0.033327019028365615 -72.21500505069258
1687 -0.034594828449189666 -72.28901578225184 -0.03225408103317022 -72.24725913172576
1688 -0.03464329522103071 -72.32365907747287 -0.034243939258158204 -72.28150307098392
1689 -0.0346211651340127 -72.35828024260688 -0.035786612704396245 -72.31728968368832
1690 -0.03462218437343836 -72.39290242698031 -0.037223337590694426 -72.354513021279
1691 -0.03459824249148369 -72.4275006694718 -0.033408207818865776 -72.38792122909787
1692 -0.03477990571409464 -72.46228057518589 -0.03770012408494949 -72.42562135318282
1693 -0.03463406953960657 -72.49691464472549 -0.0331562215462327 -72.45877757472906
1694 -0.034680443815886974 -72.53159508854138 -0.03714584093540907 -72.49592341566446
1695 -0.03455518763512373 -72.5661502761765 -0.03569797500967979 -72.53162139067415
1696 -0.03456932585686445 -72.60071960203337 -0.029961157217621805 -72.56158254789177
1697 -0.034710397571325304 -72.6354299996047 -0.037444989942014215 -72.59902753783379
1698 -0.03455077651888132 -72.66998077612358 -0.03366230353713036 -72.63268984137092
1699 -0.03463303819298744 -72.70461381431657 -0.03663315288722515 -72.66932299425814
1700 -0.03460432589054108 -72.73921814020711 -0.03719091806560755 -72.70651391232374
1701 -0.034560148417949674 -72.77377828862507 -0.03228419031947851 -72.73879810264322
1702 -0.034530957229435444 -72.8083092458545 -0.03227135837078095 -72.771069461014
1703 -0.034692850336432456 -72.84300209619093 -0.03151128739118576 -72.80258074840518
1704 -0.03482027463614941 -72.87782237082708 -0.03710310012102127 -72.83968384852619
1705 -0.034742589294910434 -72.91256496012198 -0.03387716636061668 -72.8735610148868
1706 -0.03475306611508131 -72.94731802623707 -0.03409006092697382 -72.90765107581377
1707 -0.03484073579311371 -72.98215876203018 -0.030683455616235734 -72.93833453143002
1708 -0.03493122365325689 -73.01708998568344 -0.03677409663796425 -72.97510862806799
1709 -0.03485705871134996 -73.0519470443948 -0.03570308238267898 -73.01081171045067
1710 -0.034774063155055046 -73.08672110754985 -0.03284180536866188 -73.04365351581933
1711 -0.03481340352445841 -73.1215345110743 -0.03468036558479071 -73.07833388140412
1712 -0.03482388947159052 -73.1563584005459 -0.03255252670496702 -73.11088640810908
1713 -0.034878307953476906 -73.19123670849937 -0.0310351082123816 -73.14192151632146
1714 -0.03501737583428621 -73.22625408433366 -0.029197245463728906 -73.1711187617852
1715 -0.035112187080085275 -73.26136627141375 -0.03710512667894363 -73.20822388846413
1716 -0.03506857752799988 -73.29643484894174 -0.033008137717843056 -73.24123202618198
1717 -0.03528114054352045 -73.33171598948526 -0.03254175689071417 -73.27377378307268
1718 -0.03517555315047503 -73.36689154263574 -0.03195444792509079 -73.30572823099777
1719 -0.0352296207100153 -73.40212116334575 -0.0354152612388134 -73.34114349223658
1720 -0.03513388801366091 -73.43725505135941 -0.03562302365899086 -73.37676651589557
1721 -0.03511179555207491 -73.47236684691148 -0.03385881818830967 -73.41062533408387
1722 -0.03517416585236788 -73.50754101276385 -0.03523527458310127 -73.44586060866698
1723 -0.03517420552670956 -73.54271521829057 -0.035701893456280234 -73.48156250212325
1724 -0.03523051328957081 -73.57794573158014 -0.03590530082583428 -73.51746780294908
1725 -0.03511056359857321 -73.61305629517872 -0.039949285052716735 -73.5574170880018
1726 -0.03507930636405945 -73.64813560154278 -0.02569247055798769 -73.58310955855978
1727 -0.03515645023435354 -73.68329205177713 -0.03731978293508291 -73.62042934149487
1728 -0.03509421031922102 -73.71838626209635 -0.03387696091085672 -73.65430630240573
1729 -0.03511117454618216 -73.75349743664253 -0.03293360434472561 -73.68723990675045
1730 -0.03516396954655647 -73.78866140618909 -0.03702586125582456 -73.72426576800628
1731 -0.035238813050091265 -73.82390021923918 -0.03469249792397022 -73.75895826593025
1732 -0.035099507123231885 -73.85899972636241 -0.036750697158277036 -73.79570896308853
1733 -0.0352163041010499 -73.89421603046347 -0.0331724725663662 -73.82888143565489
1734 -0.035249598883092405 -73.92946562934657 -0.03908717669546604 -73.86796861235035
1735 -0.03509820550680161 -73.96456383485337 -0.03766574282199144 -73.90563435517234
1736 -0.03503043744713068 -73.9995942723005 -0.03247061427682638 -73.93810496944917
1737 -0.03505567200481892 -74.03464994430531 -0.035124546475708486 -73.97322951592488
1738 -0.0350855927914381 -74.06973553709675 -0.03253617994487286 -74.00576569586975
1739 -0.03515442218631506 -74.10488995928306 -0.03553214501589537 -74.04129784088565
1740 -0.03509639948606491 -74.13998635876912 -0.0341584350913763 -74.07545627597702
1741 -0.03508979976177216 -74.1750761585309 -0.03272165283560753 -74.10817792881262
1742 -0.03515471704304218 -74.21023087557394 -0.032343176938593385 -74.14052110575122
1743 -0.03527105338871479 -74.24550192896265 -0.03724065590649843 -74.17776176165772
1744 -0.035165258683264256 -74.28066718764592 -0.032250755839049815 -74.21001251749676
1745 -0.03525302391499281 -74.31592021156091 -0.03767787255346775 -74.24769039005024
1746 -0.035362645983695984 -74.3512828575446 -0.0394961291924119 -74.28718651924265
1747 -0.035200688801705834 -74.38648354634631 -0.03359093386679888 -74.32077745310946
1748 -0.03519620429724455 -74.42167975064356 -0.035579262673854826 -74.3563567157833
1749 -0.035131166130304335 -74.45681091677386 -0.0348345885053277 -74.39119130428864
1750 -0.03510992806404829 -74.4919208448379 -0.032007571682333945 -74.42319887597097
1751 -0.03516223281621933 -74.52708307765413 -0.03405106570571661 -74.45724994167668
1752 -0.03524790853261948 -74.56233098618675 -0.035936320945620534 -74.4931862626223
1753 -0.03521777167916298 -74.59754875786591 -0.03592120837420225 -74.52910747099651
1754 -0.03514605220407248 -74.63269481006998 -0.03293405119329691 -74.5620415221898
1755 -0.03524520639330149 -74.66794001646328 -0.03705586232244969 -74.59909738451225
1756 -0.0351627828553319 -74.70310279931861 -0.03561472874134779 -74.6347121132536
1757 -0.03522933516651392 -74.73833213448513 -0.035476397909224036 -74.67018851116282
1758 -0.03510611616075039 -74.77343825064588 -0.03585895039141178 -74.70604746155423
1759 -0.03505417015403509 -74.80849242079992 -0.03195942398160696 -74.73800688553584
1760 -0.03512792736291885 -74.84362034816284 -0.03725654538720846 -74.77526343092305
1761 -0.035136562027037146 -74.87875691018988 -0.03477714583277702 -74.81004057675582
1762 -0.03519770335406065 -74.91395461354394 -0.032192335836589335 -74.84223291259241
1763 -0.03514029737561941 -74.94909491091956 -0.037138255313038826 -74.87937116790545
1764 -0.0351363206282258 -74.98423123154778 -0.03586824852973223 -74.91523941643518
1765 -0.035356728732585906 -75.01958796028036 -0.04053768739104271 -74.95577710382622
1766 -0.034968518279492856 -75.05455647855986 -0.03469399139285088 -74.99047109521908
1767 -0.03499193992465734 -75.08954841848451 -0.03531654682010412 -75.02578764203918
1768 -0.034959284402430055 -75.12450770288694 -0.03443600293248892 -75.06022364497167
1769 -0.03497397303581238 -75.15948167592276 -0.03567265570163727 -75.0958963006733
1770 -0.03499746117740869 -75.19447913710017 -0.036153473891317844 -75.13204977456462
1771 -0.034942000173032284 -75.2294211372732 -0.03385605309158564 -75.1659058276562
1772 -0.034970900788903234 -75.26439203806211 -0.034710072726011273 -75.20061590038222
1773 -0.03491844832897186 -75.29931048639108 -0.03396758530288935 -75.2345834856851
1774 -0.03505425732582808 -75.3343647437169 -0.03432902339845896 -75.26891250908356
1775 -0.0350714398548007 -75.36943618357171 -0.03340788595378399 -75.30232039503734
1776 -0.03511708676815033 -75.40455327033986 -0.031398339010775086 -75.33371873404812
1777 -0.03517771959304809 -75.43973098993291 -0.03461883328855038 -75.36833756733667
1778 -0.035236195847392085 -75.4749671857803 -0.03358418960124254 -75.40192175693791
1779 -0.035351699031889436 -75.5103188848122 -0.038868409022688864 -75.44079016596059
1780 -0.03507051970809698 -75.5453894045203 -0.03430762700736523 -75.47509779296796
1781 -0.035152013413608074 -75.5805414179339 -0.03270746115595102 -75.50780525412391
1782 -0.03517244812101126 -75.61571386605492 -0.03442232180386782 -75.54222757592778
1783 -0.035222713835537434 -75.65093657989046 -0.03520991671830416 -75.57743749264608
1784 -0.03516882788389921 -75.68610540777435 -0.03436660468578338 -75.61180409733187
1785 -0.03530674558132887 -75.72141215335567 -0.03668214101344347 -75.64848623834531
1786 -0.03519387599080801 -75.75660602934649 -0.0356083957478404 -75.68409463409316
1787 -0.035190096497535704 -75.79179612584402 -0.030548601411283016 -75.71464323550444
1788 -0.03540179803967476 -75.82719792388369 -0.04293112400919199 -75.75757435951363
1789 -0.03503000382333994 -75.86222792770702 -0.034390206821262835 -75.79196456633488
1790 -0.034940154664218424 -75.89716808237124 -0.033505527675151824 -75.82547009401003
1791 -0.035074895992875096 -75.93224297836412 -0.03419657740741968 -75.85966667141744
1792 -0.035045347176492214 -75.96728832554061 -0.036065921559929846 -75.89573259297737
1793 -0.03505620956420898 -76.00234453510481 -0.030251461174339057 -75.92598405415171
1794 -0.035175790823996064 -76.03752032592881 -0.03974004089832306 -75.96572409505004
1795 -0.03508646432310343 -76.07260679025191 -0.02850174568593502 -75.99422584073596
1796 -0.03516041859984398 -76.10776720885175 -0.03651478085666895 -76.03074062159263
1797 -0.03512590061873198 -76.14289310947049 -0.033931521512567994 -76.0646721431052
1798 -0.035160578414797784 -76.1780536878853 -0.03420325331389904 -76.0988753964191
1799 -0.03517218809574842 -76.21322587598104 -0.03378847856074572 -76.13266387497985
1800 -0.035246612317860124 -76.2484724882989 -0.03422524966299534 -76.16688912464285
1801 -0.03518603071570396 -76.28365851901461 -0.036370047554373744 -76.20325917219722
1802 -0.0351844010874629 -76.31884292010207 -0.035923179052770135 -76.23918235125
1803 -0.035090678557753566 -76.35393359865982 -0.03385608624666929 -76.27303843749667
1804 -0.035149743966758254 -76.38908334262658 -0.03744571227580309 -76.31048414977246
1805 -0.03548989053815603 -76.42457323316474 -0.04131198190152645 -76.35179613167399
1806 -0.0348753334954381 -76.45944856666017 -0.03638299629092216 -76.38817912796492
1807 -0.034828925132751466 -76.49427749179293 -0.03641167785972357 -76.42459080582464
1808 -0.034887537360191345 -76.52916502915312 -0.033620364218950274 -76.45821117004358
1809 -0.034869687631726265 -76.56403471678485 -0.033369057811796665 -76.49158022785538
1810 -0.03494303673505783 -76.5989777535199 -0.03745664954185486 -76.52903687739723
1811 -0.03481150884181261 -76.63378926236172 -0.03533716443926096 -76.56437404183649
1812 -0.034790965355932714 -76.66858022771765 -0.032741493359208104 -76.5971155351957
1813 -0.03487829975783825 -76.70345852747549 -0.03266274183988571 -76.62977827703558
1814 -0.03492784257978201 -76.73838637005527 -0.03530530072748661 -76.66508357776307
1815 -0.03495348487049341 -76.77333985492577 -0.0391578309237957 -76.70424140868687
1816 -0.03475832790136337 -76.80809818282712 -0.03625203426927328 -76.74049344295614
1817 -0.034787018410861494 -76.84288520123799 -0.03549292292445898 -76.7759863658806
1818 -0.03477499261498451 -76.87766019385298 -0.03445480074733496 -76.81044116662794
1819 -0.03470693584531546 -76.9123671296983 -0.034438754059374334 -76.84487992068732
1820 -0.034691674076020716 -76.94705880377431 -0.03494451455771923 -76.87982443524504
1821 -0.03472310621291399 -76.98178190998722 -0.03349175211042166 -76.91331618735546
1822 -0.03471869472414255 -77.01650060471137 -0.0324177622795105 -76.94573394963497
1823 -0.034895011223852634 -77.05139561593522 -0.03091071480885148 -76.97664466444382
1824 -0.034954271838068963 -77.0863498877733 -0.03398226629942656 -77.01062693074326
1825 -0.03496505152434111 -77.12131493929763 -0.03482103738933802 -77.04544796813259
1826 -0.034970593824982646 -77.15628553312261 -0.0392098318785429 -77.08465780001113
1827 -0.03480274993926287 -77.19108828306187 -0.03406479656696319 -77.1187225965781
1828 -0.03485062979161739 -77.2259389128535 -0.034236546233296396 -77.1529591428114
1829 -0.03484230786561966 -77.26078122071911 -0.0349002979695797 -77.18785944078098
1830 -0.03476829621940851 -77.29554951693852 -0.03307904601097107 -77.22093848679195
1831 -0.03497659508138895 -77.33052611201991 -0.0370538055896759 -77.25799229238163
1832 -0.03497196696698666 -77.3654980789869 -0.033055496774613856 -77.29104778915624
1833 -0.034911368414759635 -77.40040944740166 -0.03344275001436472 -77.3244905391706
1834 -0.035053905285894874 -77.43546335268755 -0.039670904912054536 -77.36416144408265
1835 -0.034840856678783894 -77.47030420936633 -0.03634598050266504 -77.40050742458531
1836 -0.034831656888127324 -77.50513586625446 -0.0344847509637475 -77.43499217554906
1837 -0.03487186674028635 -77.54000773299475 -0.03570654690265655 -77.47069872245171
1838 -0.034717537090182306 -77.57472527008494 -0.03421295192092657 -77.50491167437264
1839 -0.034785593301057814 -77.60951086338599 -0.03531656078994274 -77.54022823516257
1840 -0.03479895032942295 -77.64430981371541 -0.03294460084289312 -77.57317283600547
1841 -0.034747364372015 -77.67905717808742 -0.031531083211302754 -77.60470391921677
1842 -0.035009337961673735 -77.71406651604909 -0.03341863639652729 -77.63812255561331
1843 -0.034945829398930074 -77.74901234544802 -0.03741511628031731 -77.67553767189362
1844 -0.03490096665918827 -77.78391331210722 -0.033426998369395736 -77.70896467026301
1845 -0.03499313592910767 -77.81890644803633 -0.03656984232366085 -77.74553451258667
1846 -0.03492654282599687 -77.85383299086233 -0.036566270887851714 -77.78210078347452
1847 -0.03475365284830332 -77.88858664371064 -0.035249597392976284 -77.8173503808675
1848 -0.034863161854445934 -77.92344980556508 -0.033153762482106684 -77.8505041433496
1849 -0.03490247018635273 -77.95835227575144 -0.03220601622015238 -77.88271015956975
1850 -0.03510739654302597 -77.99345967229446 -0.029304342251271008 -77.91201450182102
1851 -0.03515323828905821 -78.02861291058352 -0.033782786875963214 -77.94579728869698
1852 -0.035180173628032205 -78.06379308421155 -0.035384807363152505 -77.98118209606014
1853 -0.03516747113317251 -78.09896055534473 -0.03533327803015709 -78.01651537409029
1854 -0.03517561983317137 -78.1341361751779 -0.03527166023850441 -78.0517870343288
1855 -0.035136483050882815 -78.16927265822878 -0.03440156430006027 -78.08618859862885
1856 -0.035069890320301056 -78.20434254854908 -0.037147571332752705 -78.1233361699616
1857 -0.03504290543496609 -78.23938545398404 -0.036826123110949995 -78.16016229307256
1858 -0.03501313664019108 -78.27439859062423 -0.035766275599598885 -78.19592856867216
1859 -0.035043921880424024 -78.30944251250466 -0.03434817083179951 -78.23027673950396
1860 -0.0349346287548542 -78.34437714125951 -0.036332032084465025 -78.26660877158842
1861 -0.03484009597450495 -78.37921723723402 -0.03533267565071583 -78.30194144723914
1862 -0.03491610810160637 -78.41413334533563 -0.03550952561199665 -78.33745097285114
1863 -0.03494313377887011 -78.4490764791145 -0.03412551730871201 -78.37157649015985
1864 -0.03489038180559874 -78.48396686092009 -0.03514564260840416 -78.40672213276825
1865 -0.034805684350430965 -78.51877254527052 -0.04059630259871483 -78.44731843536697
1866 -0.03476059418171644 -78.55353313945224 -0.03419766891747713 -78.48151610428444
1867 -0.03470626138150692 -78.58823940083374 -0.03622169177979231 -78.51773779606422
1868 -0.034702344052493575 -78.62294174488623 -0.033977501839399335 -78.55171529790363
1869 -0.03477802965790033 -78.65771977454413 -0.03503787610679865 -78.58675317401043
1870 -0.03489074259996414 -78.6926105171441 -0.030393283069133758 -78.61714645707956
1871 -0.03498032223433256 -78.72759083937844 -0.03326347749680281 -78.65040993457636
1872 -0.03489465210586786 -78.7624854914843 -0.03741204459220171 -78.68782197916856
1873 -0.034835772961378096 -78.79732126444567 -0.03747058697044849 -78.725292566139
1874 -0.03469541240483522 -78.8320166768505 -0.029300852306187154 -78.7545934184452
1875 -0.034900153428316115 -78.86691683027881 -0.03685578033328056 -78.79144919877848
1876 -0.035017724707722665 -78.90193455498654 -0.030310627724975347 -78.82175982650345
1877 -0.03501483146101236 -78.93694938644755 -0.032939800061285496 -78.85469962656474
1878 -0.03537680767476559 -78.97232619412232 -0.03704243674874306 -78.89174206331349
1879 -0.03502469416707754 -79.0073508882894 -0.03534857016056776 -78.92709063347405
1880 -0.03502686507999897 -79.0423777533694 -0.035196373052895066 -78.96228700652695
1881 -0.03502206671983003 -79.07739982008923 -0.03721690960228443 -78.99950391612923
1882 -0.03500561062246561 -79.11240543071169 -0.03498920165002346 -79.03449311777925
1883 -0.03498268183320761 -79.1473881125449 -0.038114053569734095 -79.07260717134898
1884 -0.034916417114436625 -79.18230452965933 -0.030828686710447074 -79.10343585805943
1885 -0.03497638516128063 -79.21728091482062 -0.03641338068991899 -79.13984923874935
1886 -0.03501024879515171 -79.25229116361577 -0.03650460485368967 -79.17635384360304
1887 -0.034969912469387056 -79.28726107608516 -0.034014782309532164 -79.21036862591257
1888 -0.034954358637332913 -79.3222154347225 -0.03278723526746034 -79.24315586118003
1889 -0.03501350879669189 -79.35722894351919 -0.035134433396160604 -79.2782902945762
1890 -0.03490445427596569 -79.39213339779515 -0.03055865801870823 -79.3088489525949
1891 -0.03514911737293005 -79.42728251516807 -0.039677427336573604 -79.34852637993147
1892 -0.03489550184458494 -79.46217801701266 -0.03629069477319717 -79.38481707470467
1893 -0.03487789183855057 -79.49705590885121 -0.034874181263148785 -79.41969125596782
1894 -0.03489761184900999 -79.53195352070021 -0.03635327778756618 -79.45604453375539
1895 -0.03482633177191019 -79.56677985247212 -0.035986031591892245 -79.49203056534728
1896 -0.03481357879936695 -79.6015934312715 -0.036223528906702995 -79.52825409425398
1897 -0.034670100547373295 -79.63626353181887 -0.0337906900793314 -79.56204478433331
1898 -0.03484850004315376 -79.67111203186202 -0.03206537198275328 -79.59411015631606
1899 -0.034980075620114806 -79.70609210748214 -0.03380029331892729 -79.627910449635
1900 -0.034890625067055224 -79.74098273254918 -0.03466702103614807 -79.66257747067114
1901 -0.03498982116580009 -79.77597255371498 -0.03513461444526911 -79.69771208511641
1902 -0.03486443962901831 -79.810836993344 -0.03243529368191957 -79.73014737879832
1903 -0.035010648891329765 -79.84584764223533 -0.034285069443285465 -79.7644324482416
1904 -0.03501274734735489 -79.88086038958268 -0.03553058858960867 -79.79996303683122
1905 -0.034964986890554425 -79.91582537647324 -0.036614029482007024 -79.83657706631323
1906 -0.034921955317258835 -79.9507473317905 -0.038813857547938826 -79.87539092386116
1907 -0.03477010037750006 -79.985517432168 -0.034786438941955565 -79.91017736280311
1908 -0.0349729074165225 -80.02049033958451 -0.03438398782163858 -79.94456135062475
1909 -0.03483598865568638 -80.0553263282402 -0.032895793579518794 -79.97745714420427
1910 -0.034936240129172805 -80.09026256836937 -0.033172018080949786 -80.01062916228521
1911 -0.03501146975904703 -80.12527403812841 -0.03828281424939632 -80.04891197653461
1912 -0.034874713607132436 -80.16014875173555 -0.03399921245872974 -80.08291118899334
1913 -0.03486626539379358 -80.19501501712934 -0.03403431940823794 -80.11694550840157
1914 -0.03498059883713722 -80.22999561596647 -0.040273454040288925 -80.15721896244186
1915 -0.03487831968814135 -80.26487393565462 -0.03911625221371651 -80.19633521465558
1916 -0.034659885242581366 -80.2995338208972 -0.033913296461105344 -80.23024851111668
1917 -0.034723343513906005 -80.3342571644111 -0.03636223711073398 -80.26661074822742
1918 -0.03467015884816647 -80.36892732325927 -0.03415814097970724 -80.30076888920713
1919 -0.03462810106575489 -80.40355542432502 -0.03392809890210628 -80.33469698810924
1920 -0.034648960642516616 -80.43820438496753 -0.03583190739154816 -80.3705288955008
1921 -0.034602037630975246 -80.47280642259851 -0.03321957401931286 -80.40374846952011
1922 -0.034643504023551944 -80.50744992662206 -0.03066677963361144 -80.43441524915372
1923 -0.034755570255219935 -80.54220549687727 -0.03368835002183914 -80.46810359917555
1924 -0.03468031138181686 -80.57688580825909 -0.03349604289978743 -80.50159964207533
1925 -0.03482728600502014 -80.61171309426412 -0.03443259708583355 -80.53603223916117
1926 -0.03481476344168186 -80.6465278577058 -0.03369664680212736 -80.5697288859633
1927 -0.03484970927238464 -80.68137756697818 -0.03512012958526611 -80.60484901554857
1928 -0.034852448664605615 -80.7162300156428 -0.033124936372041704 -80.63797395192061
1929 -0.03490548990666866 -80.75113550554946 -0.03216494489461184 -80.67013889681523
1930 -0.034951630607247354 -80.78608713615671 -0.03308113068342209 -80.70322002749866
1931 -0.03504598122090101 -80.82113311737761 -0.03883358016610146 -80.74205360766476
1932 -0.03490680232644081 -80.85603991970406 -0.030058935564011336 -80.77211254322877
1933 -0.03495774604380131 -80.89099766574786 -0.03224987275898457 -80.80436241598775
1934 -0.034975319914519784 -80.92597298566238 -0.03553027082234621 -80.8398926868101
1935 -0.035038098134100436 -80.96101108379648 -0.03552797362208367 -80.87542066043218
1936 -0.034971099346876144 -80.99598218314335 -0.034246061183512214 -80.9096667216157
1937 -0.034981760382652285 -81.030963943526 -0.033763022348284724 -80.94342974396397
1938 -0.03502277787774801 -81.06598672140375 -0.03645687010139227 -80.97988661406536
1939 -0.03503813073039055 -81.10102485213413 -0.03414751198142767 -81.0140341260468
1940 -0.035068812966346743 -81.13609366510047 -0.030786944646388294 -81.04482107069319
1941 -0.03514863271266222 -81.17124229781314 -0.032776237651705745 -81.07759730834489
1942 -0.03508279621601105 -81.20632509402915 -0.03606657981872559 -81.11366388816361
1943 -0.03515993598848581 -81.24148503001764 -0.03508731164038181 -81.148751199804
1944 -0.035157978907227515 -81.27664300892486 -0.0327243871986866 -81.18147558700268
1945 -0.03531375899910927 -81.31195676792397 -0.03165618944913149 -81.21313177645182
1946 -0.03522433117032051 -81.3471810990943 -0.03601716235280037 -81.24914893880462
1947 -0.03523229081183672 -81.38241338990613 -0.037289056926965714 -81.28643799573159
1948 -0.03522034958004951 -81.41763373948618 -0.03619965296238661 -81.32263764869397
1949 -0.03507222440093756 -81.45270596388711 -0.03641589172184467 -81.35905354041581
1950 -0.03502108342945576 -81.48772704731657 -0.034333243034780025 -81.3933867834506
1951 -0.0351468687877059 -81.52287391610427 -0.03570734597742557 -81.42909412942802
1952 -0.035137667506933215 -81.5580115836112 -0.03320646844804287 -81.46230059787607
1953 -0.03510667495429516 -81.5931182585655 -0.037618609704077245 -81.49991920758015
1954 -0.035008104704320434 -81.62812636326981 -0.032924962043762204 -81.53284416962391
1955 -0.03520646467804909 -81.66333282794787 -0.03250326029956341 -81.56534742992348
1956 -0.035203073732554914 -81.69853590168043 -0.0345379289239645 -81.59988535884744
1957 -0.03535436913371086 -81.73389027081414 -0.0400412954390049 -81.63992665428646
1958 -0.03520534206181765 -81.76909561287596 -0.04024139251559973 -81.68016804680205
1959 -0.034811191447079184 -81.80390680432303 -0.034643351659178735 -81.71481139846124
1960 -0.03487512394785881 -81.83878192827089 -0.03651596326380968 -81.75132736172505
1961 -0.03478754088282585 -81.87356946915372 -0.03281011991202831 -81.78413748163707
1962 -0.034852050431072715 -81.90842151958479 -0.03573874868452549 -81.8198762303216
1963 -0.03492484111338854 -81.94334636069819 -0.03814246002584696 -81.85801869034745
1964 -0.034755294770002367 -81.9781016554682 -0.03467323239892721 -81.89269192274638
1965 -0.03476276788860559 -82.0128644233568 -0.03457662016153336 -81.92726854290791
1966 -0.03484498560428619 -82.04770940896108 -0.034765332005918026 -81.96203387491383
1967 -0.03488460872322321 -82.0825940176843 -0.03580898251384497 -81.99784285742767
1968 -0.03479726426303387 -82.11739128194733 -0.03405152652412653 -82.0318943839518
1969 -0.03486212845891714 -82.15225341040625 -0.03318736236542463 -82.06508174631722
1970 -0.034974567219614984 -82.18722797762587 -0.03441420774906874 -82.09949595406628
1971 -0.03486745674163103 -82.2220954343675 -0.03605423402041197 -82.1355501880867
1972 -0.03485897015780211 -82.2569544045253 -0.03436855375766754 -82.16991874184437
1973 -0.03490671440958977 -82.29186111893489 -0.03548029661178589 -82.20539903845615
1974 -0.0349132988601923 -82.32677441779508 -0.033147212117910385 -82.23854625057406
1975 -0.034809124656021595 -82.3615835424511 -0.0338409224525094 -82.27238717302657
1976 -0.03495616242289543 -82.396539704874 -0.03177143484354019 -82.30415860787011
1977 -0.03507062830030918 -82.4316103331743 -0.03755613826215267 -82.34171474613225
1978 -0.03491978831589222 -82.4665301214902 -0.037417314015328884 -82.37913206014758
1979 -0.03483062032610178 -82.5013607418163 -0.03404442854225635 -82.41317648868984
1980 -0.034941736795008185 -82.5363024786113 -0.03586392402648926 -82.44904041271633
1981 -0.03485596068203449 -82.57115843929334 -0.03533370457589626 -82.48437411729222
1982 -0.03473852220922709 -82.60589696150257 -0.0371454106643796 -82.5215195279566
1983 -0.03477705102413893 -82.6406740125267 -0.03355172704905272 -82.55507125500566
1984 -0.034826260060071945 -82.67550027258677 -0.030235259979963302 -82.58530651498562
1985 -0.03503790721297264 -82.71053817979974 -0.0318099221214652 -82.61711643710709
1986 -0.03497501574456692 -82.7455131955443 -0.03388526625931263 -82.6510017033664
1987 -0.03509393706917763 -82.78060713261348 -0.03614677898585796 -82.68714848235226
1988 -0.035007106326520446 -82.81561423894 -0.03413171228021383 -82.72128019463247
1989 -0.035107656568288806 -82.85072189550829 -0.0357350405305624 -82.75701523516304
1990 -0.034985360503196714 -82.88570725601149 -0.035319444723427296 -82.79233467988647
1991 -0.03496977332979441 -82.92067702934128 -0.03370111845433712 -82.8260357983408
1992 -0.035043691843748094 -82.95572072118503 -0.03493690378963947 -82.86097270213044
1993 -0.035026671923696996 -82.99074739310873 -0.035390169359743595 -82.89636287149018
1994 -0.03511250615119934 -83.02585989925993 -0.037358404509723185 -82.9337212759999
1995 -0.03494967520236969 -83.0608095744623 -0.03672276809811592 -82.97044404409802
1996 -0.03492670021951198 -83.09573627468181 -0.039518819004297254 -83.00996286310232
1997 -0.034748357348144056 -83.13048463202996 -0.03749637454748154 -83.0474592376498
1998 -0.03469291310757398 -83.16517754513754 -0.03487956840544939 -83.08233880605525
1999 -0.03466956522315741 -83.1998471103607 -0.03263922426849604 -83.11497803032374
2000 -0.0347681587561965 -83.23461526911689 -0.03690220545977354 -83.15188023578351
