# Supplementary material for: Learning nonequilibrium statistical mechanics and dynamical phase transitions
Source: Nat Commun. 2024 Feb 6;15:1117. doi: 10.1038/s41467-024-45172-8 (PMC10847122; doi:10.1038/s41467-024-45172-8)
Supplement: Supplementary file 4 — Supplementary Data 1 [file 41467_2024_45172_MOESM4_ESM.zip › DPT-main/PlotTemplate/plot_KL_divergence/out/finite_time/SE/L5_D2W32K5_E100BS1k/logs-0.65/log.txt]

1 -0.1112823236733675 -0.1112823236733675 -0.11129980720579624 -0.11129980720579624
2 -0.1107333954423666 -0.2220157191157341 -0.11075244471430779 -0.22205225192010403
3 -0.11020292527973652 -0.3322186443954706 -0.11019432544708252 -0.33224657736718655
4 -0.10971586033701897 -0.4419345047324896 -0.1097167443484068 -0.4419633217155933
5 -0.1092324711382389 -0.5511669758707285 -0.10924871861934662 -0.55121204033494
6 -0.10878255851566791 -0.6599495343863964 -0.1087921116501093 -0.6600041519850492
7 -0.10833784341812133 -0.7682873778045177 -0.10833715088665485 -0.7683413028717041
8 -0.10791265107691288 -0.8762000288814306 -0.10791397094726562 -0.8762552738189697
9 -0.10750431641936302 -0.9837043453007935 -0.10751952119171619 -0.9837747950106859
10 -0.10709237270057201 -1.0907967180013656 -0.10709095783531666 -1.0908657528460026
11 -0.10671302974224091 -1.1975097477436065 -0.10671745054423809 -1.1975832033902407
12 -0.1063266433775425 -1.303836391121149 -0.10627612173557281 -1.3038593251258135
13 -0.10597415715456009 -1.409810548275709 -0.10600311718881131 -1.4098624423146249
14 -0.10561595074832439 -1.5154264990240334 -0.1055805679410696 -1.5154430102556944
15 -0.10525180175900459 -1.6206783007830379 -0.10528134368360043 -1.6207243539392948
16 -0.10491336658596992 -1.7255916673690077 -0.10489153489470482 -1.7256158888339996
17 -0.10459084995090961 -1.8301825173199173 -0.10457290932536126 -1.830188798159361
18 -0.10426447130739688 -1.9344469886273141 -0.10427951216697692 -1.9344683103263378
19 -0.10394638516008854 -2.0383933737874025 -0.10398934967815876 -2.0384576600044966
20 -0.10361939184367656 -2.1420127656310792 -0.10369459688663482 -2.1421522568911313
21 -0.10330319404602051 -2.2453159596770997 -0.10328109636902809 -2.2454333532601596
22 -0.1030000749975443 -2.348316034674644 -0.10288297161459922 -2.3483163248747587
23 -0.10270677246153355 -2.4510228071361775 -0.1026357464492321 -2.4509520713239907
24 -0.10242486596107483 -2.5534476730972524 -0.10259161740541459 -2.5535436887294054
25 -0.10212537981569766 -2.65557305291295 -0.10222203582525254 -2.6557657245546578
26 -0.10185242854058743 -2.7574254814535375 -0.1018990207463503 -2.757664745301008
27 -0.10155466347932815 -2.8589801449328656 -0.10172305665910245 -2.8593878019601107
28 -0.10128533132374287 -2.9602654762566085 -0.1012633427977562 -2.960651144757867
29 -0.10101373977959156 -3.0612792160362 -0.10102341249585152 -3.0616745572537183
30 -0.10075043067336083 -3.1620296467095605 -0.10063309445977212 -3.1623076517134905
31 -0.10048924013972282 -3.2625188868492834 -0.10046585611999034 -3.2627735078334807
32 -0.10022356472909451 -3.3627424515783777 -0.10013384819030761 -3.3629073560237885
33 -0.09996327646076679 -3.4627057280391447 -0.0999789372086525 -3.462886293232441
34 -0.09971767626702785 -3.5624234043061724 -0.09980880431830882 -3.56269509755075
35 -0.09945560693740844 -3.661879011243581 -0.09947181455790996 -3.6621669121086597
36 -0.0992051564157009 -3.761084167659282 -0.09900676645338535 -3.761173678562045
37 -0.09895337633788585 -3.860037543997168 -0.0990437351167202 -3.8602174136787655
38 -0.09872886091470719 -3.958766404911875 -0.0986962717026472 -3.958913685381413
39 -0.09848893135786056 -4.057255336269735 -0.09833402037620545 -4.057247705757618
40 -0.09824978150427341 -4.155505117774009 -0.09840114749968051 -4.155648853257299
41 -0.09800414256751537 -4.2535092603415245 -0.09789198487997056 -4.253540838137269
42 -0.09777789227664471 -4.351287152618169 -0.09783409722149372 -4.351374935358763
43 -0.09754663966596126 -4.44883379228413 -0.09775967039167881 -4.449134605750442
44 -0.09730928465723991 -4.54614307694137 -0.09714509285986424 -4.546279698610306
45 -0.09707294888794422 -4.6432160258293145 -0.0970221146941185 -4.643301813304424
46 -0.0968372356146574 -4.740053261443972 -0.09686783701181412 -4.740169650316238
47 -0.09661926701664925 -4.836672528460621 -0.09686145968735219 -4.83703111000359
48 -0.09638214632868766 -4.933054674789309 -0.09650677219033241 -4.933537882193923
49 -0.09616037048399448 -5.029215045273304 -0.0961361326277256 -5.029674014821648
50 -0.09590835869312286 -5.125123403966427 -0.09583060368895531 -5.125504618510603
51 -0.09570986181497573 -5.220833265781403 -0.09562285095453263 -5.221127469465135
52 -0.09547666236758232 -5.316309928148986 -0.09555617310106754 -5.316683642566203
53 -0.09525379128754138 -5.411563719436527 -0.09524226970970631 -5.411925912275909
54 -0.09503464251756669 -5.506598361954094 -0.09527086913585663 -5.507196781411766
55 -0.09480745643377304 -5.6014058183878666 -0.09450289160013199 -5.601699673011898
56 -0.09460406042635441 -5.696009878814221 -0.09471322782337666 -5.696412900835274
57 -0.09437393099069595 -5.790383809804917 -0.09428717754781246 -5.790700078383087
58 -0.09417456276714802 -5.884558372572065 -0.09431564174592495 -5.885015720129012
59 -0.09394394531846047 -5.978502317890525 -0.09443821832537651 -5.979453938454388
60 -0.09371227249503136 -6.072214590385556 -0.0934322614222765 -6.072886199876665
61 -0.09350414201617241 -6.165718732401729 -0.09351650513708591 -6.166402705013751
62 -0.09328271113336087 -6.259001443535089 -0.09352166764438152 -6.259924372658133
63 -0.09308112785220146 -6.352082571387291 -0.09413985535502434 -6.354064228013157
64 -0.09284856468439102 -6.444931136071681 -0.0929039802402258 -6.446968208253383
65 -0.09260565266013146 -6.5375367887318125 -0.09291123673319816 -6.539879444986581
66 -0.09241533353924751 -6.62995212227106 -0.09306365810334682 -6.632943103089928
67 -0.09214667528867722 -6.722098797559737 -0.09211460985243321 -6.725057712942361
68 -0.09195846579968929 -6.814057263359427 -0.09222121313214302 -6.817278926074504
69 -0.09173578433692456 -6.905793047696351 -0.09212560057640076 -6.9094045266509045
70 -0.09151842594146728 -6.997311473637819 -0.09111049771308899 -7.0005150243639935
71 -0.09131240919232368 -7.088623882830142 -0.09151552952826023 -7.092030553892254
72 -0.0910819113254547 -7.1797057941555975 -0.09054752141237259 -7.182578075304627
73 -0.09088772274553776 -7.270593516901135 -0.09110389798879623 -7.2736819732934235
74 -0.09065033793449402 -7.361243854835629 -0.08965382911264896 -7.363335802406072
75 -0.09046672210097313 -7.451710576936602 -0.09057210572063923 -7.453907908126712
76 -0.09024161584675312 -7.541952192783355 -0.09061924330890178 -7.544527151435614
77 -0.09002839513123036 -7.631980587914585 -0.08960811644792557 -7.634135267883539
78 -0.08984066098928452 -7.721821248903869 -0.09048835933208466 -7.724623627215624
79 -0.08958683796226978 -7.811408086866139 -0.09083743169903755 -7.815461058914662
80 -0.08936449103057384 -7.9007725778967135 -0.08875323385000229 -7.904214292764664
81 -0.0891586534678936 -7.989931231364607 -0.08935673609375953 -7.993571028858423
82 -0.08894353993237018 -8.078874771296977 -0.08872873336076736 -8.08229976221919
83 -0.08873879499733447 -8.167613566294312 -0.08874882087111473 -8.171048583090304
84 -0.08852235190570354 -8.256135918200016 -0.0886876069009304 -8.259736189991234
85 -0.08830262534320354 -8.34443854354322 -0.08914730921387673 -8.34888349920511
86 -0.08807946406304837 -8.432518007606268 -0.08721794337034225 -8.436101442575453
87 -0.0878819141536951 -8.520399921759962 -0.08804359324276448 -8.524145035818217
88 -0.08763757683336734 -8.60803749859333 -0.08798876963555813 -8.612133805453775
89 -0.08743302971124649 -8.695470528304575 -0.08712542131543159 -8.699259226769206
90 -0.08720254488289356 -8.78267307318747 -0.08861722201108932 -8.787876448780295
91 -0.08697306960821152 -8.86964614279568 -0.0876811470836401 -8.875557595863935
92 -0.08675657734274864 -8.95640272013843 -0.08542153164744377 -8.96097912751138
93 -0.08654103390872478 -9.042943754047155 -0.08620889484882355 -9.047188022360203
94 -0.08633383587002755 -9.129277589917182 -0.08705663420259953 -9.134244656562803
95 -0.0861082762479782 -9.21538586616516 -0.08687950409948826 -9.221124160662292
96 -0.08588485829532147 -9.301270724460482 -0.0857309926301241 -9.306855153292416
97 -0.0856697641313076 -9.386940488591788 -0.08478304482996464 -9.391638198122381
98 -0.08542966097593307 -9.472370149567721 -0.08506778329610824 -9.476705981418489
99 -0.08524503484368325 -9.557615184411405 -0.08338691182434559 -9.560092893242834
100 -0.08500882536172867 -9.642624009773135 -0.08554952852427959 -9.645642421767112
101 -0.08478064984083175 -9.727404659613967 -0.08478945679962635 -9.730431878566739
102 -0.08458145894110203 -9.811986118555069 -0.08492117822170257 -9.81535305678844
103 -0.08433931022882461 -9.896325428783893 -0.08361623026430606 -9.898969287052747
104 -0.08414515480399132 -9.980470583587884 -0.08083100877702236 -9.979800295829769
105 -0.0839659508317709 -10.064436534419656 -0.08343180790543556 -10.063232103735205
106 -0.08369955606758595 -10.148136090487242 -0.08521410673856736 -10.148446210473772
107 -0.08346698507666588 -10.231603075563907 -0.08490351215004921 -10.23334972262382
108 -0.08323137760162354 -10.314834453165531 -0.08317335322499275 -10.316523075848814
109 -0.08299335986375808 -10.39782781302929 -0.08081911467015743 -10.397342190518971
110 -0.08280634507536888 -10.480634158104658 -0.0805183444172144 -10.477860534936186
111 -0.0825567040592432 -10.563190862163902 -0.08336888253688812 -10.561229417473074
112 -0.0823699902743101 -10.645560852438212 -0.08122741319239139 -10.642456830665465
113 -0.082124362885952 -10.727685215324165 -0.08355535417795182 -10.726012184843416
114 -0.08185806684195995 -10.809543282166125 -0.07789223045110702 -10.803904415294523
115 -0.08169121593236923 -10.891234498098495 -0.08144738748669625 -10.88535180278122
116 -0.08143282905220986 -10.972667327150704 -0.08243595249950886 -10.967787755280728
117 -0.08116572760045529 -11.05383305475116 -0.07841919474303723 -11.046206950023766
118 -0.08094989433884621 -11.134782949090006 -0.08315987251698971 -11.129366822540756
119 -0.08069176971912384 -11.21547471880913 -0.0832237120717764 -11.212590534612533
120 -0.08045284859836102 -11.29592756740749 -0.07793998345732689 -11.29053051806986
121 -0.08021946176886559 -11.376147029176357 -0.08030124492943287 -11.370831762999293
122 -0.07997870966792106 -11.456125738844278 -0.07379929050803184 -11.444631053507324
123 -0.07981992773711681 -11.535945666581394 -0.08096611462533473 -11.52559716813266
124 -0.07951813638210296 -11.615463802963497 -0.0786715254187584 -11.604268693551418
125 -0.0793303407728672 -11.694794143736363 -0.07829011902213097 -11.68255881257355
126 -0.07910979874432086 -11.773903942480684 -0.08001435697078704 -11.762573169544337
127 -0.07886779941618442 -11.852771741896868 -0.07654865235090255 -11.83912182189524
128 -0.07865390256047249 -11.93142564445734 -0.08258902803063392 -11.921710849925875
129 -0.07833563052117824 -12.009761274978517 -0.07388509549200535 -11.99559594541788
130 -0.07812545225024223 -12.08788672722876 -0.07859261594712734 -12.074188561365007
131 -0.07789384983479977 -12.16578057706356 -0.07831932455301285 -12.15250788591802
132 -0.07768516652286053 -12.24346574358642 -0.0784214872866869 -12.230929373204706
133 -0.07741992697119712 -12.320885670557617 -0.07859776802361011 -12.309527141228315
134 -0.07714873068034649 -12.398034401237963 -0.0757326003164053 -12.38525974154472
135 -0.0768965020775795 -12.474930903315542 -0.07749634943902492 -12.462756090983746
136 -0.07667047828435898 -12.551601381599902 -0.07489086799323559 -12.537646958976982
137 -0.07644725181162357 -12.628048633411526 -0.07432690560817719 -12.61197386458516
138 -0.07621594853699207 -12.704264581948518 -0.08096001110970974 -12.69293387569487
139 -0.07590226083993912 -12.780166842788457 -0.07710622288286686 -12.770040098577736
140 -0.07566971965134144 -12.855836562439798 -0.07555725313723087 -12.845597351714966
141 -0.07538291402161121 -12.93121947646141 -0.07504686042666435 -12.92064421214163
142 -0.07516862750053406 -13.006388103961944 -0.07425133995711804 -12.994895552098749
143 -0.07491675205528736 -13.081304856017232 -0.07523037530481816 -13.070125927403566
144 -0.0746166855096817 -13.155921541526913 -0.07771994844079018 -13.147845875844357
145 -0.07432949133217334 -13.230251032859087 -0.07347780168056488 -13.221323677524921
146 -0.07410668469965458 -13.30435771755874 -0.07633206844329835 -13.29765574596822
147 -0.07382826469838619 -13.378185982257127 -0.07520189024507999 -13.372857636213299
148 -0.07354766055941582 -13.451733642816544 -0.07272178493440151 -13.4455794211477
149 -0.07332774549722672 -13.525061388313771 -0.07290762662887573 -13.518487047776576
150 -0.07304884344339371 -13.598110231757165 -0.07238889187574386 -13.590875939652319
151 -0.07281350381672383 -13.670923735573888 -0.072066530585289 -13.662942470237608
152 -0.07252584546804428 -13.743449581041933 -0.07157369628548622 -13.734516166523095
153 -0.07229250483214855 -13.815742085874081 -0.068172150477767 -13.802688317000863
154 -0.07211737260222435 -13.887859458476306 -0.073993906006217 -13.87668222300708
155 -0.07181837558746337 -13.95967783406377 -0.07001633308827877 -13.94669855609536
156 -0.07152797132730485 -14.031205805391075 -0.07187053039669991 -14.01856908649206
157 -0.07130688801407814 -14.102512693405153 -0.07133002653717994 -14.089899113029238
158 -0.07103644870221615 -14.173549142107369 -0.07105123549699784 -14.160950348526237
159 -0.070805773884058 -14.244354915991426 -0.0757138378918171 -14.236664186418054
160 -0.07047385461628437 -14.314828770607711 -0.07204567044973373 -14.308709856867788
161 -0.07019648179411889 -14.38502525240183 -0.06417279206216335 -14.37288264892995
162 -0.07000255584716797 -14.455027808248998 -0.06807235702872276 -14.440955005958672
163 -0.06976153962314129 -14.524789347872138 -0.07159903012216091 -14.512554036080834
164 -0.06943932957947255 -14.59422867745161 -0.06881210245192051 -14.581366138532754
165 -0.06922467276453972 -14.66345335021615 -0.07107975594699383 -14.652445894479747
166 -0.06893001273274421 -14.732383362948895 -0.07029596045613289 -14.72274185493588
167 -0.0686805084347725 -14.801063871383667 -0.07000252455472947 -14.792744379490609
168 -0.06845958679914474 -14.869523458182812 -0.06250896397978067 -14.85525334347039
169 -0.06819082759320735 -14.93771428577602 -0.06694479621946811 -14.922198139689858
170 -0.06793443895876408 -15.005648724734783 -0.06779235564172267 -14.98999049533158
171 -0.06770898662507534 -15.073357711359858 -0.06691656224429607 -15.056907057575877
172 -0.06743111088871956 -15.140788822248577 -0.06722228489816189 -15.124129342474038
173 -0.06717074364423752 -15.207959565892814 -0.06834411732852459 -15.192473459802564
174 -0.06687963083386421 -15.274839196726678 -0.06523306369781494 -15.257706523500378
175 -0.06668686792254448 -15.341526064649223 -0.0705638736486435 -15.328270397149021
176 -0.06630309782922268 -15.407829162478446 -0.06538289897143841 -15.39365329612046
177 -0.06612827889621258 -15.473957441374658 -0.06478551141917706 -15.458438807539638
178 -0.06585077941417694 -15.539808220788835 -0.06435877792537212 -15.52279758546501
179 -0.0656388033181429 -15.605447024106978 -0.06695154532790185 -15.589749130792912
180 -0.06533757299184799 -15.670784597098825 -0.0696705061942339 -15.659419636987145
181 -0.065091123431921 -15.735875720530746 -0.06470290534198284 -15.724122542329129
182 -0.06478376612067223 -15.80065948665142 -0.06503207981586456 -15.789154622144993
183 -0.06453874334692955 -15.865198229998349 -0.06491649448871613 -15.85407111663371
184 -0.06426974534988403 -15.929467975348233 -0.06490058563649655 -15.918971702270207
185 -0.06403228156268596 -15.993500256910918 -0.06261566765606404 -15.981587369926272
186 -0.06378632187843322 -16.057286578789352 -0.0634093426167965 -16.044996712543067
187 -0.06352785527706147 -16.120814434066414 -0.06133540272712708 -16.106332115270195
188 -0.06333829164505005 -16.184152725711463 -0.06108693107962608 -16.16741904634982
189 -0.06307543553411961 -16.247228161245584 -0.05921860411763191 -16.226637650467453
190 -0.06287915408611297 -16.310107315331695 -0.06743013709783555 -16.29406778756529
191 -0.06257758438587188 -16.372684899717566 -0.05966277848929167 -16.35373056605458
192 -0.06234141048043966 -16.435026310198005 -0.06171087697148323 -16.41544144302606
193 -0.06212997604161501 -16.49715628623962 -0.061260392889380455 -16.476701835915442
194 -0.06191478539258242 -16.5590710716322 -0.06080942917615175 -16.537511265091595
195 -0.06164256390184164 -16.62071363553404 -0.058332644030451776 -16.595843909122046
196 -0.06143019460141659 -16.68214383013546 -0.067056430503726 -16.66290033962577
197 -0.061181362345814706 -16.743325192481272 -0.058606190420687196 -16.721506530046458
198 -0.060950418934226036 -16.8042756114155 -0.06206723842769861 -16.783573768474156
199 -0.0607591787353158 -16.865034790150816 -0.06503737196326256 -16.84861114043742
200 -0.0604499327018857 -16.9254847228527 -0.06280399821698665 -16.911415138654405
201 -0.06011343318969011 -16.985598156042393 -0.05810274388641119 -16.969517882540817
202 -0.05996449887752533 -17.04556265491992 -0.05907151997089386 -17.02858940251171
203 -0.059682924300432205 -17.10524557922035 -0.0601186603307724 -17.088708062842482
204 -0.059478335455060004 -17.164723914675413 -0.06148481462150812 -17.15019287746399
205 -0.0592502785846591 -17.223974193260073 -0.0553309204056859 -17.205523797869677
206 -0.05903821941465139 -17.283012412674726 -0.058239922113716605 -17.263763719983395
207 -0.058812789246439935 -17.341825201921164 -0.059545095451176165 -17.323308815434572
208 -0.05858927574008703 -17.40041447766125 -0.058940596505999567 -17.38224941194057
209 -0.05835921689867973 -17.45877369455993 -0.057740310207009315 -17.43998972214758
210 -0.058230350539088246 -17.517004045099018 -0.057054119557142256 -17.497043841704723
211 -0.05797683577984571 -17.574980880878865 -0.05768122728914023 -17.554725068993864
212 -0.05771111976355314 -17.632692000642418 -0.05612237639725208 -17.610847445391116
213 -0.057478046603500844 -17.690170047245918 -0.05116016883403063 -17.662007614225146
214 -0.057368455827236174 -17.747538503073155 -0.05595110338181257 -17.717958717606958
215 -0.057135317288339135 -17.804673820361494 -0.053744064085185526 -17.771702781692145
216 -0.05698254015296698 -17.86165636051446 -0.05900993682444096 -17.830712718516587
217 -0.0567181084305048 -17.918374468944965 -0.06137380506843328 -17.89208652358502
218 -0.05640369728207588 -17.97477816622704 -0.057254424318671227 -17.949340947903693
219 -0.05627355482429266 -18.031051721051334 -0.05586904250085354 -18.005209990404545
220 -0.056073345430195334 -18.08712506648153 -0.04938825536519289 -18.05459824576974
221 -0.055861064419150355 -18.14298613090068 -0.05182948429137468 -18.106427730061114
222 -0.05577950533479452 -18.198765636235475 -0.05430262163281441 -18.16073035169393
223 -0.05553023423999548 -18.25429587047547 -0.058153434097766875 -18.218883785791697
224 -0.05530513897538185 -18.30960100945085 -0.05391387883573771 -18.272797664627433
225 -0.05509225968271494 -18.364693269133568 -0.04684621356427669 -18.31964387819171
226 -0.054959332942962645 -18.419652602076532 -0.05485668648034334 -18.37450056467205
227 -0.05478886626660824 -18.47444146834314 -0.05450225379317999 -18.429002818465232
228 -0.05462793875485659 -18.529069407097996 -0.0554643765091896 -18.48446719497442
229 -0.0543851500377059 -18.583454557135703 -0.059931070916354655 -18.544398265890777
230 -0.05411856435239315 -18.637573121488096 -0.054161169566214085 -18.59855943545699
231 -0.053949758596718314 -18.691522880084815 -0.04855522718280554 -18.647114662639797
232 -0.05384824257344008 -18.745371122658256 -0.052843226864933965 -18.69995788950473
233 -0.05365893971174955 -18.799030062370004 -0.05393402837216854 -18.7538919178769
234 -0.05358187630772591 -18.85261193867773 -0.054807860776782034 -18.808699778653683
235 -0.05336970724165439 -18.905981645919383 -0.05128074362874031 -18.859980522282424
236 -0.05315687861293554 -18.959138524532317 -0.05152088310569525 -18.91150140538812
237 -0.05292490944266319 -19.01206343397498 -0.05369781665503979 -18.965199222043157
238 -0.05287866219878197 -19.064942096173763 -0.052828946709632875 -19.01802816875279
239 -0.0526712091639638 -19.117613305337727 -0.05257553588598966 -19.070603704638778
240 -0.052448421344161035 -19.170061726681887 -0.05133727248758078 -19.121940977126357
241 -0.05233301483094692 -19.222394741512833 -0.058333104476332664 -19.18027408160269
242 -0.052015841379761694 -19.274410582892596 -0.05381406638771295 -19.234088147990402
243 -0.05186836197972298 -19.326278944872318 -0.04799515493214131 -19.282083302922544
244 -0.051693064719438554 -19.377972009591755 -0.04733030628412962 -19.329413609206675
245 -0.051581460796296594 -19.42955347038805 -0.04649826250970364 -19.37591187171638
246 -0.05145069491118193 -19.481004165299233 -0.047091368772089484 -19.42300324048847
247 -0.051333519630134106 -19.532337684929367 -0.04961019475013018 -19.4726134352386
248 -0.0513293657451868 -19.583667050674553 -0.04778902046382427 -19.520402455702424
249 -0.05115326009690761 -19.63482031077146 -0.05201613940298557 -19.57241859510541
250 -0.05102147776633501 -19.685841788537793 -0.0549217663705349 -19.627340361475945
251 -0.05074065756052733 -19.73658244609832 -0.04954292681068182 -19.676883288286625
252 -0.05064309630542994 -19.78722554240375 -0.05220458898693323 -19.729087877273557
253 -0.05047333631664515 -19.837698878720396 -0.052145721204578874 -19.781233598478135
254 -0.05024718102067709 -19.887946059741072 -0.04558007530868054 -19.826813673786816
255 -0.05013729222118855 -19.93808335196226 -0.04680732674896717 -19.873621000535785
256 -0.050041585229337215 -19.988124937191596 -0.05693155210465193 -19.930552552640435
257 -0.04988453090190888 -20.038009468093506 -0.049586958810687067 -19.98013951145112
258 -0.04963903557509184 -20.087648503668596 -0.055547453463077545 -20.0356869649142
259 -0.049488221667706965 -20.137136725336305 -0.054142580926418306 -20.089829545840615
260 -0.04915000200271606 -20.18628672733902 -0.04923247490078211 -20.1390620207414
261 -0.04907035287469626 -20.235357080213717 -0.045319929532706735 -20.184381950274105
262 -0.04899189844727516 -20.284348978660994 -0.044282124191522595 -20.228664074465627
263 -0.049014199525117874 -20.33336317818611 -0.04136163201183081 -20.27002570647746
264 -0.048772289976477624 -20.382135468162588 -0.050739136338233945 -20.32076484281569
265 -0.048690765723586084 -20.430826233886172 -0.0461972301825881 -20.36696207299828
266 -0.048572464287281035 -20.479398698173455 -0.04764432720839977 -20.41460640020668
267 -0.048306483775377274 -20.527705181948832 -0.04137264005839825 -20.455979040265078
268 -0.04836289416998625 -20.57606807611882 -0.048868810199201106 -20.50484785046428
269 -0.04822905696928501 -20.624297133088103 -0.04155609048902988 -20.54640394095331
270 -0.04810147304087877 -20.672398606128983 -0.05418635159730911 -20.60059029255062
271 -0.047934430092573165 -20.720333036221557 -0.04673727247864008 -20.64732756502926
272 -0.04777950942516327 -20.76811254564672 -0.04702915288507938 -20.694356717914342
273 -0.047632389701902866 -20.815744935348622 -0.05382056869566441 -20.748177286610005
274 -0.047480255365371704 -20.863225190713994 -0.042376925237476826 -20.790554211847482
275 -0.0475420068949461 -20.91076719760894 -0.03703114315867424 -20.827585355006157
276 -0.0473768288269639 -20.958144026435903 -0.04513775669038296 -20.87272311169654
277 -0.04725638534873724 -21.005400411784642 -0.05603264942765236 -20.928755761124194
278 -0.04699207339435816 -21.052392485179 -0.04711168389767408 -20.97586744502187
279 -0.046908645145595076 -21.099301130324594 -0.04890988655388355 -21.024777331575752
280 -0.04674421921372414 -21.14604534953832 -0.04874810948967934 -21.07352544106543
281 -0.04665204547345638 -21.192697395011777 -0.05113215930759907 -21.12465760037303
282 -0.04641333036124706 -21.239110725373024 -0.04530136808753014 -21.16995896846056
283 -0.04636443592607975 -21.285475161299104 -0.04341570716351271 -21.21337467562407
284 -0.04624133948236704 -21.33171650078147 -0.046311268024146555 -21.25968594364822
285 -0.04614356961101294 -21.377860070392483 -0.05157674942165613 -21.311262693069875
286 -0.045920484140515326 -21.423780554533 -0.04919996540993452 -21.360462658479808
287 -0.04579280167818069 -21.469573356211182 -0.049786202237010004 -21.410248860716816
288 -0.045743422396481034 -21.515316778607662 -0.05082266218960285 -21.46107152290642
289 -0.04558088518679142 -21.560897663794453 -0.04542967844754457 -21.506501201353963
290 -0.04536749552935362 -21.606265159323808 -0.03944098651409149 -21.545942187868054
291 -0.045391755364835265 -21.651656914688644 -0.046918324567377566 -21.592860512435433
292 -0.045257951878011224 -21.696914866566654 -0.04605013951659202 -21.638910651952024
293 -0.045200839452445504 -21.7421157060191 -0.04779163394123316 -21.686702285893258
294 -0.04502816386520862 -21.787143869884307 -0.04770176652818918 -21.734404052421446
295 -0.04497889932245016 -21.83212276920676 -0.04595905877649784 -21.780363111197943
296 -0.044769495725631714 -21.87689226493239 -0.043218723870813845 -21.823581835068758
297 -0.04473960902541876 -21.92163187395781 -0.05157618261873722 -21.875158017687497
298 -0.0445442222058773 -21.96617609616369 -0.046158375963568685 -21.921316393651065
299 -0.04444733913987875 -22.010623435303568 -0.04057948365807533 -21.96189587730914
300 -0.04441523887217045 -22.055038674175737 -0.03808080535382032 -21.99997668266296
301 -0.044519353099167346 -22.099558027274906 -0.05402191244065761 -22.053998595103618
302 -0.044223424047231674 -22.143781451322138 -0.04127947688102722 -22.095278071984644
303 -0.044176078587770465 -22.18795752990991 -0.04324426800012589 -22.13852233998477
304 -0.0439946074038744 -22.231952137313783 -0.047289257682859895 -22.18581159766763
305 -0.04396233931183815 -22.275914476625623 -0.04037466235458851 -22.226186260022217
306 -0.04390241596847773 -22.3198168925941 -0.03861425444483757 -22.264800514467055
307 -0.04382725227624178 -22.363644144870342 -0.04588599056005478 -22.31068650502711
308 -0.04381003491580486 -22.407454179786146 -0.04651865642517805 -22.35720516145229
309 -0.04362384025007486 -22.45107802003622 -0.04464243277907372 -22.401847594231363
310 -0.04356225114315748 -22.494640271179378 -0.03952501360327006 -22.441372607834634
311 -0.04355960339307785 -22.538199874572456 -0.045937380753457546 -22.48730998858809
312 -0.043393006548285484 -22.58159288112074 -0.04647719524800777 -22.5337871838361
313 -0.043245427682995795 -22.62483830880374 -0.05255784876644611 -22.586345032602548
314 -0.04310426469892263 -22.66794257350266 -0.041389423049986364 -22.627734455652533
315 -0.04295712001621723 -22.71089969351888 -0.04018740691244602 -22.667921862564977
316 -0.04298699591308832 -22.75388668943197 -0.04181730281561613 -22.709739165380594
317 -0.04309122301638126 -22.79697791244835 -0.027042123209685087 -22.73678128859028
318 -0.0430371843278408 -22.84001509677619 -0.054327845200896265 -22.791109133791174
319 -0.04278987869620323 -22.882804975472396 -0.04271473456174135 -22.833823868352916
320 -0.04281406775116921 -22.925619043223566 -0.04377288334071636 -22.87759675169363
321 -0.042665820941329 -22.968284864164897 -0.043361371755599974 -22.920958123449232
322 -0.042691640183329584 -23.010976504348225 -0.04903923291712999 -22.969997356366363
323 -0.042453519999980927 -23.053430024348206 -0.04457444790750742 -23.01457180427387
324 -0.04238384645432234 -23.095813870802527 -0.03750701025128365 -23.052078814525153
325 -0.04239507298916578 -23.138208943791692 -0.04583170134574175 -23.097910515870893
326 -0.04229406602680683 -23.180503009818498 -0.03844452425837517 -23.136355040129267
327 -0.042320659197866914 -23.222823669016364 -0.03679798487573862 -23.173153025005007
328 -0.0422826386988163 -23.26510630771518 -0.03765402492135763 -23.210807049926366
329 -0.04231500010937452 -23.307421307824555 -0.048484455421566965 -23.25929150534793
330 -0.04218781553208828 -23.349609123356643 -0.0497902212664485 -23.30908172661438
331 -0.04193597063422203 -23.391545093990864 -0.03827040810137987 -23.34735213471576
332 -0.04193843379616737 -23.433483527787033 -0.04285138715058565 -23.390203521866344
333 -0.041905632615089415 -23.475389160402123 -0.039540544524788855 -23.429744066391134
334 -0.04181202035397291 -23.517201180756096 -0.040708926133811475 -23.470452992524944
335 -0.04186655394732952 -23.559067734703426 -0.03629341516643762 -23.50674640769138
336 -0.041822351329028604 -23.600890086032454 -0.04092855844646692 -23.547674966137848
337 -0.04197383783757687 -23.64286392387003 -0.03965678680688143 -23.587331752944728
338 -0.041740124486386775 -23.68460404835642 -0.04239458385854959 -23.629726336803277
339 -0.04172183256596327 -23.72632588092238 -0.04119461346417665 -23.670920950267455
340 -0.0417479882016778 -23.76807386912406 -0.03684381619095802 -23.707764766458414
341 -0.04162964038550854 -23.809703509509568 -0.04899966474622488 -23.75676443120464
342 -0.04144374113529921 -23.851147250644868 -0.04628245867788792 -23.803046889882527
343 -0.04142646696418524 -23.892573717609054 -0.04348831307142973 -23.846535202953955
344 -0.04125576801598072 -23.933829485625033 -0.040334338508546355 -23.886869541462502
345 -0.0412970120087266 -23.97512649763376 -0.03139556385576725 -23.91826510531827
346 -0.041232018172740935 -24.016358515806502 -0.036408493667840956 -23.954673598986112
347 -0.041216541826725 -24.057575057633226 -0.0433847488835454 -23.99805834786966
348 -0.041219706274569036 -24.098794763907794 -0.050053266994655135 -24.048111614864315
349 -0.04094486590474844 -24.139739629812542 -0.038111173920333384 -24.08622278878465
350 -0.040966774336993694 -24.180706404149536 -0.04139692317694425 -24.127619711961593
351 -0.040861015766859056 -24.221567419916394 -0.0325992476195097 -24.1602189595811
352 -0.04085306413471699 -24.26242048405111 -0.03911398220807314 -24.199332941789173
353 -0.0409631809219718 -24.30338366497308 -0.04417276158928871 -24.24350570337846
354 -0.04081852156668901 -24.344202186539768 -0.03913696426898241 -24.282642667647444
355 -0.04081857744604349 -24.38502076398581 -0.03903843276202679 -24.32168110040947
356 -0.040928715653717515 -24.425949479639527 -0.04193086102604866 -24.36361196143552
357 -0.04076380524784327 -24.46671328488737 -0.03118701670318842 -24.39479897813871
358 -0.04102613404393196 -24.5077394189313 -0.04785138051956892 -24.442650358658277
359 -0.040872054360806945 -24.54861147329211 -0.03149038152769208 -24.47414074018597
360 -0.04088884126394987 -24.58950031455606 -0.04359232280403376 -24.517733062990004
361 -0.040722628869116304 -24.630222943425174 -0.043513219244778155 -24.561246282234784
362 -0.04067032709717751 -24.670893270522352 -0.049376790039241315 -24.610623072274024
363 -0.040516987629234794 -24.711410258151588 -0.04154351744800806 -24.652166589722032
364 -0.04037804938852787 -24.751788307540117 -0.04299387466162443 -24.695160464383658
365 -0.04036411326378584 -24.7921524208039 -0.03898899033665657 -24.734149454720313
366 -0.040267505683004856 -24.832419926486907 -0.03968599084764719 -24.77383544556796
367 -0.040302799083292484 -24.8727227255702 -0.05033466685563326 -24.824170112423595
368 -0.0401194591075182 -24.912842184677718 -0.04408004079014063 -24.868250153213737
369 -0.03997242972254753 -24.952814614400264 -0.03452534321695566 -24.902775496430692
370 -0.04002151731401682 -24.99283613171428 -0.044607571326196194 -24.94738306775689
371 -0.03989764004945755 -25.032733771763738 -0.04336605500429869 -24.990749122761187
372 -0.039724497310817244 -25.072458269074556 -0.02867304179817438 -25.019422164559362
373 -0.039825104735791685 -25.112283373810346 -0.043499565310776235 -25.062921729870137
374 -0.03986661247909069 -25.152149986289437 -0.046578244492411616 -25.10949997436255
375 -0.03953638672828674 -25.191686373017724 -0.03508994802832603 -25.144589922390875
376 -0.039597174152731895 -25.231283547170456 -0.041153278574347495 -25.185743200965224
377 -0.03947056643664837 -25.270754113607104 -0.04096345454454422 -25.22670665550977
378 -0.03947638832032681 -25.310230501927432 -0.03604272603988647 -25.262749381549657
379 -0.03942493628710508 -25.349655438214537 -0.042721688747406006 -25.305471070297063
380 -0.03932823445647955 -25.388983672671017 -0.04021234717220068 -25.345683417469264
381 -0.039405356906354425 -25.42838902957737 -0.03959611169993878 -25.385279529169203
382 -0.03933714497834444 -25.467726174555715 -0.04306558482348919 -25.42834511399269
383 -0.039307009615004065 -25.50703318417072 -0.036534045822918415 -25.46487915981561
384 -0.03914658445864916 -25.54617976862937 -0.044424738734960556 -25.50930389855057
385 -0.03909618072211742 -25.585275949351487 -0.04713134374469519 -25.556435242295265
386 -0.03896741047501564 -25.624243359826504 -0.037049490585923196 -25.593484732881187
387 -0.039053368382155895 -25.66329672820866 -0.03984685558825731 -25.633331588469446
388 -0.03900716509670019 -25.70230389330536 -0.036249992065131666 -25.669581580534576
389 -0.03886576313525438 -25.741169656440615 -0.03918177504092455 -25.7087633555755
390 -0.03900885190814733 -25.78017850834876 -0.03553677368909121 -25.74430012926459
391 -0.03889468424022198 -25.819073192588984 -0.04456237033009529 -25.788862499594686
392 -0.0389045275747776 -25.857977720163763 -0.04006567858159542 -25.82892817817628
393 -0.038789753802120686 -25.896767473965884 -0.03855047598481178 -25.867478654161093
394 -0.038785808347165586 -25.935553282313048 -0.03251062911003828 -25.899989283271132
395 -0.03874458037316799 -25.974297862686218 -0.04423005562275648 -25.944219338893888
396 -0.038621381297707556 -26.012919243983927 -0.03509712889790535 -25.979316467791794
397 -0.038695978559553625 -26.05161522254348 -0.0380566468462348 -26.01737311463803
398 -0.0387856176123023 -26.09040084015578 -0.03314677067101002 -26.05051988530904
399 -0.038745869882404804 -26.129146710038185 -0.040293614752590655 -26.090813500061632
400 -0.03846336994320154 -26.167610079981387 -0.03374776728451252 -26.124561267346145
401 -0.038821559585630896 -26.20643163956702 -0.04658330492675304 -26.171144572272897
402 -0.0384679676964879 -26.244899607263505 -0.03692780248820782 -26.208072374761105
403 -0.038503244146704675 -26.28340285141021 -0.038694811053574085 -26.24676718581468
404 -0.03836547564715147 -26.32176832705736 -0.037097465619444846 -26.283864651434126
405 -0.03846503775566816 -26.360233364813027 -0.03640381991863251 -26.320268471352758
406 -0.038439216837286946 -26.398672581650313 -0.03987712673842907 -26.360145598091187
407 -0.038346197083592416 -26.437018778733904 -0.037540864385664466 -26.39768646247685
408 -0.038370606303215024 -26.47538938503712 -0.04024964682757855 -26.43793610930443
409 -0.038343467935919764 -26.51373285297304 -0.04087731055915356 -26.478813419863584
410 -0.038213329203426835 -26.551946182176465 -0.03276985455304384 -26.51158327441663
411 -0.03837390188127756 -26.590320084057744 -0.03580100443214178 -26.54738427884877
412 -0.03832948841154575 -26.62864957246929 -0.03543292470276356 -26.582817203551535
413 -0.03820567615330219 -26.666855248622593 -0.03723730146884918 -26.620054505020384
414 -0.03820263892412186 -26.705057887546715 -0.039630386233329776 -26.659684891253715
415 -0.038100610859692095 -26.74315849840641 -0.0425981180742383 -26.702283009327953
416 -0.038067191280424593 -26.781225689686835 -0.03578211665153504 -26.73806512597949
417 -0.038233156129717824 -26.819458845816552 -0.034159909933805466 -26.772225035913294
418 -0.03814906217157841 -26.85760790798813 -0.030602260679006576 -26.8028272965923
419 -0.03830136433243751 -26.895909272320566 -0.04705561995506287 -26.849882916547365
420 -0.03795682899653911 -26.933866101317104 -0.039640674367547035 -26.889523590914912
421 -0.038080620020627974 -26.971946721337734 -0.03858926761895418 -26.928112858533865
422 -0.03787716291844845 -27.009823884256182 -0.03125173598527908 -26.959364594519144
423 -0.03805528450757265 -27.047879168763753 -0.0349238084629178 -26.99428840298206
424 -0.037939670868217944 -27.085818839631973 -0.03859250638633967 -27.0328809093684
425 -0.037951565347611904 -27.123770404979584 -0.038543695397675035 -27.071424604766076
426 -0.03782947845757008 -27.161599883437155 -0.040698012337088585 -27.112122617103164
427 -0.03793501015752554 -27.19953489359468 -0.03368603009730577 -27.14580864720047
428 -0.03783019464462996 -27.23736508823931 -0.03919541947543621 -27.18500406667591
429 -0.0380095399916172 -27.275374628230928 -0.025034977961331605 -27.21003904463724
430 -0.03796736616641283 -27.31334199439734 -0.03799779210239649 -27.248036836739637
431 -0.03789727780967951 -27.35123927220702 -0.03607887625694275 -27.28411571299658
432 -0.03783007152378559 -27.389069343730807 -0.04124750904738903 -27.32536322204397
433 -0.03782426007091999 -27.426893603801727 -0.04258207976818085 -27.36794530181215
434 -0.037781743332743645 -27.46467534713447 -0.04198687579482794 -27.409932177606976
435 -0.037627840787172316 -27.502303187921644 -0.04009418245404959 -27.450026360061024
436 -0.037552366964519024 -27.539855554886163 -0.04345492254942655 -27.49348128261045
437 -0.03734073136001825 -27.57719628624618 -0.03760657571256161 -27.531087858323012
438 -0.037355709820985794 -27.614551996067167 -0.037050018832087514 -27.5681378771551
439 -0.037502147071063516 -27.65205414313823 -0.04578110445290804 -27.613918981608006
440 -0.03728232569992542 -27.689336468838157 -0.03822862096130848 -27.652147602569315
441 -0.03738123625516891 -27.726717705093325 -0.040836389362812045 -27.692983991932127
442 -0.03727130647748709 -27.76398901157081 -0.036346404999494555 -27.729330396931623
443 -0.03720744624733925 -27.80119645781815 -0.034819575026631355 -27.764149971958254
444 -0.037310506030917165 -27.838506963849067 -0.037192081473767756 -27.801342053432023
445 -0.037246789783239365 -27.875753753632306 -0.029066900070756675 -27.83040895350278
446 -0.03746068961918354 -27.91321444325149 -0.03205155655741691 -27.862460510060195
447 -0.03734458889812231 -27.950559032149613 -0.03509875666350126 -27.897559266723697
448 -0.03753642365336418 -27.988095455802977 -0.0503416994586587 -27.947900966182356
449 -0.037242422252893446 -28.025337878055872 -0.04162015859037638 -27.989521124772732
450 -0.037232555262744424 -28.062570433318616 -0.03958856370300055 -28.02910968847573
451 -0.037092930637300014 -28.099663363955916 -0.03883122075349092 -28.067940909229222
452 -0.03705436233431101 -28.136717726290225 -0.04129986390471459 -28.109240773133937
453 -0.0369784140959382 -28.173696140386163 -0.037321878410875794 -28.146562651544812
454 -0.037034899927675724 -28.21073104031384 -0.039055087603628635 -28.18561773914844
455 -0.03682486321777105 -28.24755590353161 -0.03524074722081423 -28.220858486369256
456 -0.03697096109390259 -28.284526864625512 -0.031268646474927664 -28.252127132844183
457 -0.036948793567717075 -28.32147565819323 -0.03507965747267008 -28.287206790316855
458 -0.03689570464193821 -28.358371362835168 -0.03658357709646225 -28.323790367413316
459 -0.03697318434715271 -28.395344547182322 -0.03632122687995434 -28.360111594293272
460 -0.03707327451556921 -28.432417821697893 -0.030158398393541574 -28.390269992686815
461 -0.03705163318663836 -28.469469454884532 -0.03347785249352455 -28.42374784518034
462 -0.0369686808437109 -28.506438135728242 -0.04310300033539534 -28.466850845515737
463 -0.03692842926830053 -28.543366564996543 -0.03385956231504679 -28.500710407830784
464 -0.03703148830682039 -28.580398053303362 -0.033773943409323694 -28.534484351240106
465 -0.03695899471640587 -28.61735704801977 -0.037348186038434504 -28.571832537278542
466 -0.03693146705627441 -28.654288515076043 -0.02947939932346344 -28.601311936602006
467 -0.03695750329643488 -28.69124601837248 -0.030434915609657765 -28.631746852211663
468 -0.037173624336719516 -28.7284196427092 -0.03255873396992683 -28.66430558618159
469 -0.03702016305178404 -28.765439805760984 -0.038233328610658646 -28.70253891479225
470 -0.03719865046441555 -28.8026384562254 -0.042159223929047585 -28.744698138721297
471 -0.03705721292644739 -28.839695669151848 -0.03280811607837677 -28.777506254799675
472 -0.03696586135774851 -28.876661530509597 -0.03471857607364655 -28.812224830873323
473 -0.03713995963335037 -28.913801490142948 -0.03350646216422319 -28.845731293037545
474 -0.03715483546257019 -28.950956325605517 -0.03741864897310734 -28.883149942010654
475 -0.037085280381143094 -28.98804160598666 -0.04046833049505949 -28.923618272505713
476 -0.03706603888422251 -29.025107644870882 -0.04123217314481735 -28.96485044565053
477 -0.036790483817458156 -29.06189812868834 -0.03770625088363886 -29.002556696534167
478 -0.036844576708972454 -29.098742705397314 -0.0341836966574192 -29.036740393191586
479 -0.036861011385917665 -29.13560371678323 -0.038923869282007216 -29.075664262473595
480 -0.036865079402923585 -29.172468796186152 -0.039316595532000065 -29.114980858005595
481 -0.03675204887986183 -29.209220845066014 -0.03718934822827578 -29.15217020623387
482 -0.036667423136532304 -29.245888268202545 -0.0394207876175642 -29.191590993851435
483 -0.03671566974371672 -29.282603937946263 -0.03072328558191657 -29.222314279433352
484 -0.03662140853703022 -29.319225346483293 -0.034791112318634985 -29.25710539175199
485 -0.036708628945052627 -29.355933975428346 -0.03960373606532812 -29.296709127817316
486 -0.03670298177748919 -29.392636957205834 -0.03869387619197369 -29.33540300400929
487 -0.03654155861586332 -29.429178515821697 -0.03472816366702318 -29.370131167676313
488 -0.03655620720237494 -29.46573472302407 -0.038115938380360606 -29.408247106056674
489 -0.03657076191157103 -29.50230548493564 -0.03662290256470442 -29.44487000862138
490 -0.03645387850701809 -29.538759363442658 -0.035184222646057604 -29.480054231267438
491 -0.03662334717810154 -29.575382710620758 -0.03782453630119562 -29.517878767568632
492 -0.03656045440584421 -29.611943165026602 -0.03553556147962809 -29.55341432904826
493 -0.03649285901337862 -29.64843602403998 -0.04000476691871881 -29.59341909596698
494 -0.03646778482943773 -29.684903808869418 -0.0433734742924571 -29.636792570259438
495 -0.03648787401616573 -29.721391682885585 -0.03512033950537443 -29.671912909764814
496 -0.03620683047920466 -29.75759851336479 -0.0357767678797245 -29.707689677644538
497 -0.03619370311498642 -29.793792216479776 -0.03381195794790983 -29.74150163559245
498 -0.03608192093670368 -29.82987413741648 -0.02504566628485918 -29.76654730187731
499 -0.03636328168213367 -29.866237419098614 -0.036785406060516834 -29.803332707937827
500 -0.036471848376095295 -29.90270926747471 -0.04158655107021332 -29.84491925900804
501 -0.03602776732295752 -29.938737034797665 -0.03571726530790329 -29.880636524315943
502 -0.036313841678202154 -29.975050876475866 -0.03803371116518974 -29.918670235481134
503 -0.03614875487983227 -30.011199631355698 -0.03309700060635805 -29.95176723608749
504 -0.03617616910487413 -30.04737580046057 -0.04107507709413767 -29.99284231318163
505 -0.03599235806614161 -30.083368158526714 -0.0426645640283823 -30.03550687721001
506 -0.03598155621439218 -30.119349714741105 -0.03770701754838228 -30.073213894758393
507 -0.03585646394640207 -30.155206178687507 -0.04458971824496984 -30.117803613003364
508 -0.03558762334287167 -30.190793802030377 -0.03688783925026655 -30.15469145225363
509 -0.03564557209610939 -30.226439374126485 -0.03228794150054455 -30.186979393754175
510 -0.035695469751954076 -30.26213484387844 -0.035756556503474715 -30.22273595025765
511 -0.03570883721113205 -30.29784368108957 -0.03290197234600782 -30.255637922603658
512 -0.03569267261773348 -30.333536353707306 -0.042528160847723484 -30.29816608345138
513 -0.03553964626044035 -30.369075999967745 -0.035474411025643346 -30.333640494477024
514 -0.03561101481318474 -30.40468701478093 -0.03242793474346399 -30.366068429220487
515 -0.03565411791205406 -30.440341132692982 -0.026680442970246077 -30.392748872190733
516 -0.035738843865692614 -30.476079976558676 -0.04401968847960234 -30.436768560670334
517 -0.03577851578593254 -30.511858492344608 -0.029888249840587376 -30.466656810510923
518 -0.03590531554073095 -30.54776380788534 -0.030328761599957944 -30.49698557211088
519 -0.0359555758535862 -30.583719383738924 -0.038390365056693555 -30.535375937167572
520 -0.03577273525297642 -30.6194921189919 -0.04149581696838141 -30.576871754135954
521 -0.03551248125731945 -30.65500460024922 -0.03488009050488472 -30.61175184464084
522 -0.035594230890274046 -30.690598831139496 -0.03469948116689921 -30.64645132580774
523 -0.035630208998918535 -30.726229040138413 -0.03760432582348585 -30.684055651631226
524 -0.03557284884154797 -30.76180188897996 -0.03061483148485422 -30.71467048311608
525 -0.03589191194623709 -30.797693800926197 -0.03407171443104744 -30.748742197547127
526 -0.03566002901643515 -30.83335382994263 -0.035705015622079374 -30.784447213169205
527 -0.03566580768674612 -30.86901963762938 -0.029471602104604245 -30.81391881527381
528 -0.03582491967827082 -30.904844557307648 -0.03273998256772757 -30.846658797841535
529 -0.03582152724266052 -30.94066608455031 -0.03443792928010225 -30.881096727121637
530 -0.03581353724002838 -30.976479621790336 -0.03291605841368437 -30.91401278553532
531 -0.03596226256340742 -31.012441884353745 -0.03259262982755899 -30.94660541536288
532 -0.035953485406935215 -31.04839536976068 -0.029641258530318737 -30.976246673893197
533 -0.03613417744636536 -31.084529547207044 -0.039355698600411416 -31.015602372493607
534 -0.036117665283381936 -31.120647212490425 -0.03283082041889429 -31.0484331929125
535 -0.03600180633366108 -31.156649018824087 -0.03820687886327505 -31.086640071775776
536 -0.036073306761682036 -31.19272232558577 -0.03837732784450054 -31.125017399620276
537 -0.0358134726062417 -31.228535798192013 -0.03762293271720409 -31.16264033233748
538 -0.03583153635263443 -31.264367334544648 -0.03145031910389662 -31.19409065144138
539 -0.0361021026968956 -31.300469437241542 -0.04094073008745909 -31.235031381528838
540 -0.03575779441744089 -31.336227231658984 -0.039503170736134054 -31.27453455226497
541 -0.03556937891989946 -31.371796610578883 -0.037691457010805604 -31.312226009275776
542 -0.03576872050762177 -31.407565331086506 -0.037359245121479034 -31.349585254397255
543 -0.03584421742707491 -31.443409548513582 -0.03086450258269906 -31.380449756979953
544 -0.03565591853111982 -31.479065467044702 -0.035948135517537595 -31.41639789249749
545 -0.035713973455131054 -31.514779440499833 -0.037304597347974776 -31.453702489845465
546 -0.03567463606595993 -31.550454076565792 -0.03234590142965317 -31.48604839127512
547 -0.03557465430349112 -31.586028730869284 -0.030237988010048865 -31.51628637928517
548 -0.035792595334351064 -31.621821326203634 -0.038156180270016195 -31.554442559555184
549 -0.03562292139977217 -31.657444247603404 -0.027105606347322463 -31.581548165902507
550 -0.035718942247331145 -31.693163189850736 -0.03351339809596539 -31.615061563998474
551 -0.03578109387308359 -31.72894428372382 -0.03426447901874781 -31.649326043017222
552 -0.035909120179712775 -31.764853403903533 -0.032713947258889674 -31.682039990276113
553 -0.036002096347510816 -31.800855500251043 -0.03387872539460659 -31.71591871567072
554 -0.03598732501268387 -31.836842825263727 -0.0295416796579957 -31.745460395328717
555 -0.03591461963951588 -31.872757444903243 -0.03746048919856548 -31.782920884527282
556 -0.03591370824724436 -31.908671153150486 -0.04028840437531471 -31.823209288902596
557 -0.035815688967704776 -31.94448684211819 -0.033426898531615734 -31.856636187434212
558 -0.03590478468686342 -31.980391626805055 -0.037433447502553466 -31.894069634936766
559 -0.035799548216164115 -32.01619117502122 -0.03538308776915074 -31.929452722705918
560 -0.035656476952135564 -32.051847651973354 -0.041023500822484495 -31.9704762235284
561 -0.035677227191627026 -32.08752487916498 -0.02968355966731906 -32.00015978319572
562 -0.0357076870277524 -32.12323256619273 -0.03758549503982067 -32.03774527823554
563 -0.03568021301180124 -32.158912779204535 -0.03694513756781816 -32.07469041580336
564 -0.035638353787362576 -32.1945511329919 -0.04074025377631187 -32.11543066957967
565 -0.03561034351587296 -32.23016147650777 -0.03528278656303883 -32.15071345614271
566 -0.035598180070519445 -32.26575965657829 -0.041251936182379725 -32.19196539232509
567 -0.035448952205479146 -32.30120860878377 -0.0261598551645875 -32.218125247489674
568 -0.03589729964733124 -32.3371059084311 -0.048711799271404746 -32.266837046761076
569 -0.035386727564036845 -32.37249263599514 -0.036010596342384814 -32.30284764310346
570 -0.0353375568985939 -32.407830192893734 -0.030759418755769728 -32.33360706185923
571 -0.03538840766996145 -32.443218600563696 -0.03230631202459335 -32.36591337388383
572 -0.03547227885574102 -32.47869087941944 -0.03742801044136286 -32.40334138432519
573 -0.035452678613364694 -32.514143558032806 -0.04338822867721319 -32.446729613002404
574 -0.035225455462932584 -32.54936901349574 -0.03477859478443861 -32.481508207786845
575 -0.03537116926163435 -32.58474018275738 -0.04172649420797825 -32.523234701994824
576 -0.03504068814218044 -32.61978087089956 -0.030067904852330685 -32.553302606847154
577 -0.035170579329133034 -32.654951450228694 -0.031788187474012373 -32.58509079432117
578 -0.03537118434906006 -32.690322634577754 -0.04956306535750628 -32.63465385967867
579 -0.035006634704768655 -32.725329269282526 -0.03626877702772617 -32.6709226367064
580 -0.0348418565467 -32.760171125829224 -0.033484291099011895 -32.704406927805415
581 -0.03481776341795921 -32.794988889247186 -0.032159213721752164 -32.73656614152717
582 -0.03490060921758413 -32.82988949846477 -0.0416072204709053 -32.77817336199808
583 -0.03493944462388754 -32.86482894308866 -0.036639530770480634 -32.81481289276856
584 -0.03482534978538752 -32.89965429287405 -0.03615513872355223 -32.85096803149211
585 -0.034683717787265776 -32.934338010661314 -0.03248777911067009 -32.883455810602776
586 -0.034992565587162974 -32.969330576248474 -0.0345596631988883 -32.91801547380167
587 -0.034913568571209905 -33.00424414481969 -0.030346002615988254 -32.94836147641765
588 -0.034908177703619 -33.03915232252331 -0.02656835485249758 -32.97492983127015
589 -0.03512174058705568 -33.074274063110366 -0.034241782128810884 -33.00917161339896
590 -0.03508383966982365 -33.10935790278019 -0.03961701095104218 -33.04878862435
591 -0.03507933169603348 -33.14443723447622 -0.037826292030513284 -33.08661491638052
592 -0.034986020997166634 -33.17942325547339 -0.03744689486920834 -33.124061811249724
593 -0.034870235808193685 -33.21429349128158 -0.03941193576902151 -33.16347374701875
594 -0.034827975928783415 -33.249121467210365 -0.03384770005941391 -33.19732144707816
595 -0.03482547961175442 -33.28394694682212 -0.038360178098082544 -33.23568162517624
596 -0.034675602614879605 -33.318622549437 -0.03512753639370203 -33.27080916156994
597 -0.03505129311233759 -33.35367384254934 -0.041358532756567 -33.31216769432651
598 -0.03472000528126955 -33.38839384783061 -0.03429022692143917 -33.34645792124795
599 -0.034615876711905004 -33.42300972454252 -0.03818701878190041 -33.38464494002985
600 -0.034668037109076975 -33.457677761651595 -0.0282990500330925 -33.41294399006294
601 -0.03488313499838114 -33.49256089664998 -0.029556134715676308 -33.44250012477862
602 -0.034871413931250574 -33.527432310581226 -0.03490753062069416 -33.47740765539931
603 -0.03475127425044775 -33.56218358483167 -0.03705002777278423 -33.5144576831721
604 -0.034803043119609356 -33.59698662795128 -0.03180717043578625 -33.54626485360788
605 -0.03490037191659212 -33.631886999867874 -0.03737950399518013 -33.58364435760306
606 -0.0348516084253788 -33.66673860829325 -0.038322404772043225 -33.62196676237511
607 -0.034795415587723255 -33.701534023880974 -0.03482548780739307 -33.656792250182505
608 -0.03470722045749426 -33.736241244338466 -0.035278009995818135 -33.692070260178326
609 -0.03472470715641975 -33.77096595149489 -0.032443161308765414 -33.72451342148709
610 -0.03465985655784607 -33.80562580805273 -0.032471229508519175 -33.756984650995605
611 -0.034833222068846224 -33.84045903012158 -0.0366563830524683 -33.79364103404807
612 -0.03476744554936886 -33.87522647567095 -0.03596920222043991 -33.829610236268515
613 -0.034564850851893425 -33.90979132652284 -0.036635319516062734 -33.86624555578458
614 -0.034639020636677745 -33.94443034715952 -0.037275477685034274 -33.903521033469616
615 -0.0345371812582016 -33.97896752841772 -0.03594691026955843 -33.939467943739174
616 -0.03443768359720707 -34.01340521201492 -0.03625220339745283 -33.97572014713663
617 -0.03435156811028719 -34.04775678012521 -0.037611108459532264 -34.01333125559616
618 -0.034219623729586604 -34.081976403854796 -0.03207974508404732 -34.045411000680204
619 -0.03450313452631235 -34.11647953838111 -0.030906249396502973 -34.076317250076706
620 -0.034505234099924564 -34.15098477248103 -0.03128200303763151 -34.10759925311434
621 -0.03471009396016598 -34.185694866441196 -0.030124306213110685 -34.13772355932745
622 -0.03468573931604624 -34.22038060575724 -0.033915092796087266 -34.171638652123534
623 -0.034690210968255995 -34.2550708167255 -0.03283151965588331 -34.20447017177942
624 -0.034787063114345075 -34.28985787983984 -0.026884688530117273 -34.23135486030954
625 -0.034780608303844926 -34.32463848814369 -0.036861123703420165 -34.268215984012954
626 -0.034667782671749595 -34.35930627081544 -0.028268272615969182 -34.29648425662892
627 -0.03479885850101709 -34.39410512931646 -0.044201045855879785 -34.3406853024848
628 -0.03462415840476751 -34.428729287721225 -0.03590379543602466 -34.37658909792083
629 -0.03453440126031637 -34.46326368898154 -0.038305123522877696 -34.4148942214437
630 -0.03451155312359333 -34.497775242105135 -0.03330455031245947 -34.44819877175616
631 -0.03444709647446871 -34.5322223385796 -0.03237202726304531 -34.480570799019205
632 -0.03447506166994572 -34.566697400249545 -0.03885667994618416 -34.51942747896539
633 -0.03435825500637293 -34.60105565525592 -0.03635454438626766 -34.55578202335166
634 -0.03438148722052574 -34.63543714247645 -0.033600506745278834 -34.58938253009694
635 -0.03440030235797167 -34.66983744483442 -0.045327742397785184 -34.63471027249473
636 -0.03430987354367972 -34.7041473183781 -0.028267646301537754 -34.662977918796265
637 -0.03425197899341583 -34.738399297371515 -0.03336154371500015 -34.69633946251127
638 -0.034396461211144924 -34.77279575858266 -0.031752977147698404 -34.728092439658965
639 -0.03449220415204764 -34.807287962734705 -0.03179303389042616 -34.75988547354939
640 -0.03450941424816847 -34.841797376982875 -0.0339622562751174 -34.793847729824506
641 -0.034478350542485714 -34.87627572752536 -0.04181354455649853 -34.835661274381
642 -0.0343686293810606 -34.910644356906424 -0.041310256160795686 -34.8769715305418
643 -0.03432658277451992 -34.94497093968094 -0.03790157176554203 -34.91487310230735
644 -0.034233604185283185 -34.979204543866224 -0.026205794606357812 -34.9410788969137
645 -0.034261718206107614 -35.013466262072335 -0.03506421186029911 -34.976143108774004
646 -0.03434143364429474 -35.04780769571663 -0.03550511244684458 -35.011648221220845
647 -0.034367750957608224 -35.082175446674235 -0.03698268309235573 -35.0486309043132
648 -0.03424765896052122 -35.11642310563476 -0.037781748734414575 -35.08641265304762
649 -0.034083723090589046 -35.15050682872535 -0.04058443661779165 -35.12699708966541
650 -0.03401183038949966 -35.18451865911485 -0.038078663684427735 -35.16507575334984
651 -0.03406139686703682 -35.21858005598189 -0.03685008101165295 -35.20192583436149
652 -0.03397392947226763 -35.252553985454156 -0.03608186561614275 -35.23800769997763
653 -0.03394261412322521 -35.28649659957738 -0.033758272975683214 -35.27176597295331
654 -0.03387371450662613 -35.32037031408401 -0.027904703933745622 -35.299670676887054
655 -0.03393251672387123 -35.35430283080788 -0.03490033615380526 -35.33457101304086
656 -0.03394820131361485 -35.388251032121495 -0.02643499355763197 -35.36100600659849
657 -0.03415267765522003 -35.42240370977672 -0.03459302559494972 -35.39559903219344
658 -0.03414469137787819 -35.45654840115459 -0.02669226275756955 -35.42229129495101
659 -0.034292367100715634 -35.49084076825531 -0.030097527895122766 -35.45238882284613
660 -0.03444384019821882 -35.52528460845353 -0.03721749540418386 -35.48960631825032
661 -0.034301312640309334 -35.55958592109384 -0.034702060371637346 -35.52430837862195
662 -0.03421024866402149 -35.593796169757866 -0.04035962019115687 -35.56466799881311
663 -0.03419286161661148 -35.627989031374476 -0.02944202283397317 -35.59411002164708
664 -0.0343740314245224 -35.662363062798995 -0.029420070722699164 -35.62353009236978
665 -0.034331823512911794 -35.69669488631191 -0.03532393611967564 -35.65885402848946
666 -0.03435776308178902 -35.731052649393696 -0.033749059215188025 -35.69260308770465
667 -0.034436664916574954 -35.76548931431027 -0.024967315327376127 -35.71757040303202
668 -0.0346318606287241 -35.800121174938994 -0.03233437780290842 -35.74990478083493
669 -0.034596151858568194 -35.83471732679756 -0.02423387663438916 -35.77413865746932
670 -0.03474601656198502 -35.86946334335954 -0.034747679345309736 -35.80888633681463
671 -0.034787293337285516 -35.90425063669683 -0.03668310772627592 -35.84556944454091
672 -0.03474776241928339 -35.938998399116116 -0.03621514104306698 -35.88178458558397
673 -0.03466487471014261 -35.97366327382626 -0.035720576904714106 -35.91750516248869
674 -0.03473121263086796 -36.00839448645713 -0.04222366865724325 -35.95972883114593
675 -0.03426580149680376 -36.04266028795393 -0.03728753086179495 -35.99701636200773
676 -0.03444796800613403 -36.07710825596006 -0.03728022258728743 -36.03429658459501
677 -0.03439652360975742 -36.11150477956982 -0.03163959588855505 -36.06593618048357
678 -0.03449596948921681 -36.146000749059034 -0.032283400557935236 -36.098219581041505
679 -0.03440097272396088 -36.18040172178299 -0.03696159049868584 -36.13518117154019
680 -0.03452879730612039 -36.214930519089116 -0.036341366730630396 -36.17152253827082
681 -0.03440021313726902 -36.24933073222638 -0.031596431508660316 -36.20311896977948
682 -0.03439224325120449 -36.28372297547759 -0.03922001775354147 -36.242338987533024
683 -0.03437260240316391 -36.318095577880754 -0.02695333817973733 -36.26929232571276
684 -0.03445971813052893 -36.35255529601128 -0.02964273951947689 -36.298935065232236
685 -0.03456338495016098 -36.38711868096144 -0.03148204833269119 -36.33041711356493
686 -0.034644180163741115 -36.42176286112518 -0.02916780486702919 -36.359584918431956
687 -0.034565923362970354 -36.45632878448815 -0.038895520567893985 -36.39848043899985
688 -0.03467271588742733 -36.491001500375575 -0.031586977560073136 -36.43006741655992
689 -0.034825374372303486 -36.52582687474788 -0.029927849676460026 -36.45999526623638
690 -0.03487800676375628 -36.56070488151163 -0.04124318175017834 -36.50123844798656
691 -0.03466091826558113 -36.59536579977721 -0.038728459551930425 -36.53996690753849
692 -0.03451390545815229 -36.62987970523537 -0.02912015551701188 -36.569087063055505
693 -0.03461066819727421 -36.66449037343264 -0.04112703241407871 -36.61021409546959
694 -0.03443903438746929 -36.69892940782011 -0.03398199211806059 -36.644196087587645
695 -0.03455108236521483 -36.73348049018532 -0.03645976446568966 -36.680655852053334
696 -0.03451763968914747 -36.76799812987447 -0.031562425941228864 -36.712218277994566
697 -0.034550861455500126 -36.80254899132997 -0.03234955612570047 -36.74456783412027
698 -0.034551075845956805 -36.837100067175925 -0.03104912946000695 -36.775616963580276
699 -0.034668182209134105 -36.871768249385056 -0.03563600275665522 -36.81125296633693
700 -0.03453780673444271 -36.9063060561195 -0.036442034877836704 -36.84769500121477
701 -0.03464318439364433 -36.94094924051314 -0.03194319941103459 -36.8796382006258
702 -0.034703067131340505 -36.97565230764448 -0.027932725753635167 -36.907570926379435
703 -0.0348120141774416 -37.01046432182192 -0.0334560938179493 -36.94102702019738
704 -0.03496473729610443 -37.04542905911803 -0.026836625393480064 -36.96786364559086
705 -0.034926063381135464 -37.080355122499164 -0.03198862560093403 -36.99985227119179
706 -0.0349845165386796 -37.11533963903784 -0.02793859038501978 -37.02779086157681
707 -0.035021588951349256 -37.150361227989194 -0.037390774860978124 -37.06518163643779
708 -0.03498000577092171 -37.18534123376011 -0.023358011897653342 -37.08853964833545
709 -0.03516503758728504 -37.220506271347396 -0.039104302786290644 -37.12764395112174
710 -0.03516196087002754 -37.255668232217424 -0.03745725993067026 -37.16510121105241
711 -0.03513954505324364 -37.290807777270665 -0.03698551952838898 -37.202086730580795
712 -0.0349600600078702 -37.32576783727853 -0.03558410443365574 -37.23767083501445
713 -0.034951931610703466 -37.36071976888924 -0.029270205460488797 -37.26694104047494
714 -0.03505398277193308 -37.395773751661174 -0.03140522800385952 -37.2983462684788
715 -0.035196366161108016 -37.430970117822284 -0.0323785375803709 -37.33072480605917
716 -0.035193098895251754 -37.46616321671753 -0.033436802588403224 -37.36416160864758
717 -0.035271513648331164 -37.501434730365865 -0.034341342933475974 -37.39850295158105
718 -0.03526208493858576 -37.53669681530445 -0.041530299559235574 -37.440033251140285
719 -0.03503537643700838 -37.57173219174146 -0.03401486612856388 -37.47404811726885
720 -0.03510255683213472 -37.6068347485736 -0.03599931001663208 -37.510047427285485
721 -0.035136110894382 -37.64197085946798 -0.03331602476537228 -37.543363452050855
722 -0.03506613913923502 -37.677036998607214 -0.03718906361609697 -37.58055251566695
723 -0.035155589878559115 -37.71219258848577 -0.029136392753571272 -37.60968890842052
724 -0.035121328011155126 -37.74731391649693 -0.03666946329176426 -37.64635837171229
725 -0.0349129119887948 -37.782226828485726 -0.03273043297231197 -37.6790888046846
726 -0.03508485592901707 -37.81731168441474 -0.03799978233873844 -37.71708858702334
727 -0.03502807561308145 -37.852339760027824 -0.04050897657871246 -37.757597563602054
728 -0.03483696226030588 -37.88717672228813 -0.03243806213140488 -37.79003562573346
729 -0.03492183890193701 -37.92209856119007 -0.03739168178290129 -37.82742730751636
730 -0.03490918017923832 -37.95700774136931 -0.035266215167939666 -37.862693522684296
731 -0.034971765242516994 -37.99197950661183 -0.03712863083928823 -37.89982215352359
732 -0.03487794268876314 -38.02685744930059 -0.032486566714942454 -37.93230872023853
733 -0.03479024507105351 -38.06164769437164 -0.033728485368192195 -37.966037205606725
734 -0.03487989567220211 -38.09652759004385 -0.030775481928139926 -37.99681268753486
735 -0.03502263072878122 -38.13155022077263 -0.03330869413912296 -38.030121381673986
736 -0.035121664963662626 -38.16667188573629 -0.037165689282119274 -38.067287070956105
737 -0.034959732368588445 -38.201631618104884 -0.03537500724196434 -38.10266207819807
738 -0.03508807104080915 -38.236719689145694 -0.04261269029229879 -38.145274768490374
739 -0.03459117654711008 -38.271310865692804 -0.03690281715244055 -38.18217758564281
740 -0.034675742499530315 -38.305986608192335 -0.030528820864856244 -38.21270640650767
741 -0.03479301203042269 -38.340779620222754 -0.03619549553841352 -38.248901902046086
742 -0.03477966021746397 -38.37555928044022 -0.03703801073133946 -38.28593991277742
743 -0.03478344790637493 -38.4103427283466 -0.036521511152386665 -38.32246142392981
744 -0.03469629120081663 -38.445039019547416 -0.030832648649811743 -38.35329407257962
745 -0.034830077551305294 -38.47986909709872 -0.0342424038797617 -38.38753647645938
746 -0.03472323697060346 -38.51459233406933 -0.0295914844609797 -38.41712796092036
747 -0.034819640778005125 -38.54941197484733 -0.03297239914536476 -38.450100360065726
748 -0.03482752423733473 -38.58423949908467 -0.03340890258550644 -38.48350926265123
749 -0.03475158289074898 -38.618991081975416 -0.0374613706022501 -38.520970633253484
750 -0.034836300648748875 -38.653827382624165 -0.02560726469382644 -38.54657789794731
751 -0.03490691557526589 -38.68873429819943 -0.033548937924206254 -38.58012683587152
752 -0.034951053000986575 -38.723685351200416 -0.03617704380303621 -38.616303879674554
753 -0.035012592747807506 -38.75869794394822 -0.03749356810003519 -38.653797447774586
754 -0.03507214300334453 -38.79377008695157 -0.03703915532678366 -38.69083660310137
755 -0.03489487171173096 -38.828664958663296 -0.03737853765487671 -38.72821514075624
756 -0.034737654589116575 -38.86340261325241 -0.037731895223259926 -38.7659470359795
757 -0.034604910761117935 -38.89800752401353 -0.03576592057943344 -38.80171295655894
758 -0.034649244882166384 -38.9326567688957 -0.03353267852216959 -38.83524563508111
759 -0.03468435332179069 -38.96734112221749 -0.03472835309803486 -38.86997398817914
760 -0.034578016586601736 -39.00191913880409 -0.03580744359642267 -38.905781431775566
761 -0.03453632649034262 -39.03645546529443 -0.03460871689021587 -38.940390148665784
762 -0.03453025370836258 -39.07098571900279 -0.03494586516171694 -38.9753360138275
763 -0.0346782648935914 -39.105663983896385 -0.029276566114276648 -39.00461257994178
764 -0.03461624793708325 -39.140280231833465 -0.034810259379446505 -39.039422839321226
765 -0.034580525010824203 -39.17486075684429 -0.0369098762050271 -39.076332715526256
766 -0.0346671424806118 -39.209527899324904 -0.03400716409087181 -39.11033987961713
767 -0.03447429984807968 -39.24400219917298 -0.034128688462078574 -39.144468568079205
768 -0.03448651283979416 -39.27848871201277 -0.03591355308890343 -39.18038212116811
769 -0.03442221265286207 -39.31291092466564 -0.03230194821953773 -39.21268406938765
770 -0.03445213735103607 -39.347363062016676 -0.03572550565004349 -39.24840957503769
771 -0.03449670560657978 -39.381859767623254 -0.0329859746620059 -39.281395549699695
772 -0.03457068596035242 -39.41643045358361 -0.040652946382761 -39.32204849608246
773 -0.03459037616848946 -39.451020829752096 -0.031246451381593942 -39.35329494746405
774 -0.03436682838946581 -39.48538765814156 -0.034426387213170526 -39.387721334677224
775 -0.03442214652895927 -39.51980980467052 -0.03245016373693943 -39.42017149841416
776 -0.0345305185765028 -39.554340323247025 -0.03413225281983614 -39.454303751234
777 -0.034565508365631104 -39.58890583161266 -0.03324792794883251 -39.487551679182836
778 -0.034499858319759366 -39.62340568993242 -0.036391427367925645 -39.52394310655076
779 -0.034439943730831146 -39.65784563366325 -0.03836632948368788 -39.56230943603445
780 -0.03444886580109596 -39.692294499464346 -0.03017806001007557 -39.59248749604452
781 -0.03437250163406134 -39.726667001098406 -0.034605789370834826 -39.627093285415356
782 -0.034350657276809214 -39.761017658375216 -0.0312681301496923 -39.65836141556505
783 -0.03458095695823431 -39.79559861533345 -0.04313916657119989 -39.70150058213625
784 -0.03426399677991867 -39.829862612113374 -0.033919123001396656 -39.735419705137645
785 -0.034326902404427526 -39.864189514517804 -0.03307845517992973 -39.76849816031758
786 -0.034200390242040156 -39.898389904759846 -0.031624025851488116 -39.80012218616906
787 -0.03430813513696194 -39.932698039896806 -0.029569554422050715 -39.829691740591116
788 -0.034520463831722734 -39.96721850372853 -0.03429567012935877 -39.863987410720476
789 -0.03450765609741211 -40.00172615982594 -0.0377672815695405 -39.90175469229002
790 -0.034409518167376515 -40.03613567799332 -0.033591941744089124 -39.93534663403411
791 -0.034469542093575 -40.0706052200869 -0.03520921692252159 -39.970555850956636
792 -0.03421020321547985 -40.10481542330238 -0.03372458219528198 -40.00428043315192
793 -0.0344090485945344 -40.13922447189691 -0.0349290382117033 -40.03920947136362
794 -0.034355850890278816 -40.17358032278719 -0.033993298374116424 -40.07320276973773
795 -0.034338116832077506 -40.20791843961926 -0.032403331249952316 -40.105606100987686
796 -0.034560101479291915 -40.242478541098556 -0.02514687683433294 -40.13075297782202
797 -0.03454675152897835 -40.277025292627535 -0.0327910266816616 -40.163544004503684
798 -0.03467438668012619 -40.31169967930766 -0.03845082502812147 -40.201994829531806
799 -0.03460038527846336 -40.346300064586124 -0.03248810991644859 -40.234482939448256
800 -0.03463481180369854 -40.38093487638982 -0.038725190609693524 -40.27320813005795
801 -0.034565034322440624 -40.41549991071226 -0.03987246491014958 -40.3130805949681
802 -0.03440407440066338 -40.449903985112925 -0.03526815213263035 -40.34834874710073
803 -0.03468429278582334 -40.48458827789875 -0.029404335375875234 -40.3777530824766
804 -0.03451065924018622 -40.519098937138935 -0.03394791577011347 -40.411700998246715
805 -0.034398139268159864 -40.5534970764071 -0.03015357730910182 -40.441854575555816
806 -0.03482723124325275 -40.58832430765035 -0.04085065238177776 -40.48270522793759
807 -0.03432183600962162 -40.62264614365998 -0.034283938631415364 -40.51698916656901
808 -0.034458420053124425 -40.657104563713105 -0.03701776321977377 -40.554006929788784
809 -0.03437518551945686 -40.69147974923256 -0.03056458281353116 -40.58457151260232
810 -0.034492520801723006 -40.72597227003428 -0.03356109261512756 -40.61813260521745
811 -0.03443024605512619 -40.76040251608941 -0.034101547487080094 -40.65223415270453
812 -0.03438070137053728 -40.794783217459944 -0.03615198507905006 -40.68838613778358
813 -0.03442310392856598 -40.82920632138851 -0.03451422657817602 -40.722900364361756
814 -0.034449787251651286 -40.863656108640164 -0.039207258448004725 -40.76210762280976
815 -0.0343416977673769 -40.89799780640754 -0.03974388167262077 -40.80185150448238
816 -0.03412671610713005 -40.93212452251467 -0.03577725272625685 -40.837628757208634
817 -0.033915507607162 -40.96604003012183 -0.03508282415568829 -40.87271158136432
818 -0.033979013562202454 -41.000019043684034 -0.0344604691490531 -40.907172050513374
819 -0.034036573208868506 -41.0340556168929 -0.030580550059676172 -40.93775260057305
820 -0.0340952206403017 -41.0681508375332 -0.0376924879848957 -40.97544508855795
821 -0.03384020663797856 -41.10199104417118 -0.037007926031947136 -41.012453014589894
822 -0.03391024563461542 -41.135901289805794 -0.04328583423048258 -41.055738848820376
823 -0.03372750375419855 -41.169628793559994 -0.031651293858885765 -41.08739014267926
824 -0.03382752574980259 -41.203456319309794 -0.03271375335752964 -41.12010389603679
825 -0.033769074641168115 -41.237225393950965 -0.03234749399125576 -41.15245139002804
826 -0.03386190142482519 -41.27108729537579 -0.03614786006510258 -41.18859925009314
827 -0.03388966843485832 -41.30497696381065 -0.029650461860001087 -41.21824971195314
828 -0.033987825736403465 -41.338964789547056 -0.029165332578122614 -41.247415044531266
829 -0.03410664200782776 -41.373071431554884 -0.028194972313940525 -41.27561001684521
830 -0.03412183951586485 -41.407193271070746 -0.03385432232171297 -41.30946433916692
831 -0.034270165115594865 -41.44146343618634 -0.033700273185968396 -41.34316461235289
832 -0.03411609921604395 -41.47557953540238 -0.042964961007237436 -41.38612957336013
833 -0.03413540907204151 -41.509714944474425 -0.03347616381943226 -41.41960573717956
834 -0.03416040055453777 -41.543875345028965 -0.03194917906075716 -41.45155491624032
835 -0.034019296802580354 -41.57789464183155 -0.03707561492919922 -41.48863053116952
836 -0.03416894767433405 -41.61206358950588 -0.0316572992131114 -41.52028783038263
837 -0.03429290074855089 -41.64635649025443 -0.04219595715403557 -41.562483787536664
838 -0.03395875990390777 -41.680315250158344 -0.03557293899357319 -41.59805672653024
839 -0.033913145773112774 -41.71422839593146 -0.032423478364944455 -41.630480204895186
840 -0.033979793451726435 -41.748208189383185 -0.03227304220199585 -41.66275324709718
841 -0.03408544510602951 -41.782293634489214 -0.03468078169971704 -41.6974340287969
842 -0.034090058878064156 -41.81638369336728 -0.03658122904598713 -41.734015257842884
843 -0.03404952697455883 -41.850433220341834 -0.03314371556043625 -41.76715897340332
844 -0.034167447686195375 -41.88460066802803 -0.02765332004055381 -41.794812293443876
845 -0.03409254234284163 -41.91869321037087 -0.03129032291471958 -41.8261026163586
846 -0.034251110069453715 -41.952944320440324 -0.03503784462809563 -41.86114046098669
847 -0.03418167792260647 -41.98712599836293 -0.034796159528195855 -41.89593662051489
848 -0.03421374950557947 -42.02133974786851 -0.0359805628657341 -41.93191718338062
849 -0.03432131446897983 -42.05566106233749 -0.02937525287270546 -41.96129243625332
850 -0.0343643493950367 -42.090025411732526 -0.030851583648473024 -41.992144019901794
851 -0.03425985909998417 -42.12428527083251 -0.035475348494946955 -42.02761936839674
852 -0.0343430507928133 -42.15862832162532 -0.03481096122413874 -42.06243032962088
853 -0.03442904744297266 -42.19305736906829 -0.042051348648965356 -42.10448167826985
854 -0.0341378403827548 -42.22719520945105 -0.03496249746531248 -42.139444175735164
855 -0.03401403445750475 -42.26120924390855 -0.03368368111550808 -42.17312785685067
856 -0.0342263862490654 -42.29543563015762 -0.030266891699284315 -42.203394748549954
857 -0.03425837904214859 -42.32969400919977 -0.03129536006599665 -42.23469010861595
858 -0.03428574614226818 -42.36397975534204 -0.03932646941393614 -42.27401657802989
859 -0.03427082989364862 -42.39825058523569 -0.03998230788856745 -42.31399888591845
860 -0.03412996605038643 -42.43238055128607 -0.03495937567204237 -42.3489582615905
861 -0.03397322054952383 -42.4663537718356 -0.03295823857188225 -42.381916500162376
862 -0.034082499146461484 -42.500436270982064 -0.04001652039587498 -42.42193302055825
863 -0.0338405504822731 -42.53427682146434 -0.03653237521648407 -42.45846539577473
864 -0.03376812748610973 -42.56804494895045 -0.03350019957870245 -42.491965595353435
865 -0.033852503448724744 -42.60189745239918 -0.02386055700480938 -42.515826152358244
866 -0.03406338728964329 -42.63596083968882 -0.036633316241204736 -42.55245946859945
867 -0.03379860892891884 -42.66975944861774 -0.031493792310357094 -42.58395326090981
868 -0.03390517476946116 -42.7036646233872 -0.02977737570181489 -42.61373063661162
869 -0.03418742213398218 -42.73785204552118 -0.03804277516901493 -42.65177341178064
870 -0.03383814338594675 -42.77169018890713 -0.03524483796209097 -42.68701824974273
871 -0.03386974427849054 -42.80555993318562 -0.03270651288330555 -42.719724762626036
872 -0.03386018890887499 -42.839420122094495 -0.02738322876393795 -42.747107991389974
873 -0.03400678336620331 -42.8734269054607 -0.03539930563420057 -42.782507297024175
874 -0.033987939544022086 -42.907414845004716 -0.03789189253002405 -42.8203991895542
875 -0.03390379920601845 -42.94131864421073 -0.03369164485484362 -42.85409083440904
876 -0.03396209143102169 -42.97528073564175 -0.02973012188449502 -42.88382095629354
877 -0.034041984006762505 -43.009322719648516 -0.030715004540979862 -42.91453596083452
878 -0.034118277579545976 -43.04344099722806 -0.03293594233691692 -42.94747190317144
879 -0.03435577917844057 -43.0777967764065 -0.03290689084678888 -42.98037879401823
880 -0.034176990389823914 -43.111973766796325 -0.03652860317379236 -43.01690739719202
881 -0.03414860125631094 -43.14612236805264 -0.03742463253438473 -43.0543320297264
882 -0.03410422001034021 -43.18022658806298 -0.038167089223861694 -43.092499118950265
883 -0.03385672550648451 -43.21408331356946 -0.036421673744916915 -43.12892079269518
884 -0.03385085929185152 -43.247934172861314 -0.037232881598174575 -43.166153674293355
885 -0.033943761698901655 -43.281877934560214 -0.03729490023106337 -43.203448574524415
886 -0.033816898427903655 -43.315694832988115 -0.0345808269456029 -43.238029401470016
887 -0.0339505011215806 -43.349645334109695 -0.04454159289598465 -43.282570994366
888 -0.033638437278568745 -43.383283771388264 -0.02796514444053173 -43.310536138806526
889 -0.033787510544061664 -43.41707128193232 -0.03570142537355423 -43.34623756418008
890 -0.03354670163244009 -43.45061798356476 -0.03986823223531246 -43.38610579641539
891 -0.033610939420759676 -43.48422892298552 -0.03190101478248834 -43.418006811197884
892 -0.033552202954888345 -43.51778112594041 -0.029631338175386192 -43.44763814937327
893 -0.033742539770901206 -43.55152366571131 -0.03544779121875763 -43.48308594059203
894 -0.03357254061847925 -43.58509620632979 -0.034592922776937485 -43.517678863368964
895 -0.03374181073158979 -43.61883801706138 -0.03498892392963171 -43.552667787298596
896 -0.03358445074409246 -43.65242246780547 -0.03495739307254553 -43.58762518037114
897 -0.033570909313857554 -43.68599337711933 -0.03307107724249363 -43.62069625761364
898 -0.0336440721526742 -43.71963744927201 -0.032488958351314066 -43.65318521596495
899 -0.033727910928428174 -43.75336536020043 -0.034546373039484025 -43.687731589004436
900 -0.03368545770645141 -43.78705081790689 -0.03396603986620903 -43.72169762887064
901 -0.03360712770372629 -43.82065794561061 -0.03705417271703482 -43.75875180158768
902 -0.033583521097898486 -43.85424146670851 -0.03494292125105858 -43.79369472283874
903 -0.033554134890437126 -43.887795601598945 -0.03573420885950327 -43.82942893169824
904 -0.03355981558561325 -43.92135541718456 -0.03829838503152132 -43.86772731672976
905 -0.03339172340929508 -43.95474714059385 -0.03355234563350677 -43.90127966236327
906 -0.033573228493332864 -43.988320369087184 -0.03831397499889135 -43.939593637362165
907 -0.03341912217438221 -44.02173949126156 -0.03506000339984894 -43.974653640762014
908 -0.03326377589255571 -44.05500326715412 -0.038303760997951034 -44.01295740175996
909 -0.0331419525668025 -44.08814521972092 -0.034733057767152783 -44.04769045952712
910 -0.033215343952178955 -44.1213605636731 -0.031334100384265186 -44.07902455991138
911 -0.03327474016696215 -44.15463530384006 -0.027752399910241365 -44.10677695982162
912 -0.033387255668640134 -44.1880225595087 -0.03223664406687021 -44.13901360388849
913 -0.033568935468792915 -44.221591494977496 -0.032414128072559834 -44.17142773196105
914 -0.03340698424726725 -44.25499847922476 -0.040008407272398475 -44.21143613923345
915 -0.03331223614513874 -44.288310715369896 -0.03277599643915892 -44.244212135672605
916 -0.033465919457376 -44.32177663482727 -0.035851279459893706 -44.280063415132496
917 -0.0333565479144454 -44.35513318274172 -0.03148780316114426 -44.31155121829364
918 -0.03341753873974085 -44.38855072148146 -0.035838314704596995 -44.347389532998235
919 -0.03351029865443707 -44.42206102013589 -0.04434576276689768 -44.39173529576513
920 -0.0331608098000288 -44.45522182993592 -0.0321496706455946 -44.423884966410725
921 -0.03299124706536531 -44.48821307700129 -0.03317485637962818 -44.457059822790356
922 -0.033288353122770786 -44.52150143012406 -0.032474159821867944 -44.48953398261222
923 -0.033207045122981074 -44.55470847524704 -0.028224727511405943 -44.51775871012363
924 -0.03336808122694492 -44.588076556473986 -0.033072999119758605 -44.55083170924339
925 -0.03340880200266838 -44.621485358476654 -0.03704282958060503 -44.587874538823996
926 -0.03324744664132595 -44.65473280511798 -0.03017226103693247 -44.61804679986093
927 -0.033439813554286955 -44.68817261867227 -0.030965611059218644 -44.64901241092014
928 -0.03335513286292553 -44.72152775153519 -0.03987419065088034 -44.68888660157102
929 -0.03352672290056944 -44.75505447443576 -0.03679132424294949 -44.72567792581397
930 -0.0333611598238349 -44.78841563425959 -0.03271983396261931 -44.758397759776585
931 -0.033287817426025865 -44.82170345168562 -0.03337825145572424 -44.79177601123231
932 -0.033373712375760076 -44.855077164061385 -0.03634453937411308 -44.82812055060642
933 -0.033345188945531845 -44.888422353006916 -0.03339697830379009 -44.86151752891021
934 -0.03331700526177883 -44.921739358268695 -0.03142535137012601 -44.89294288028034
935 -0.03340996503829956 -44.955149323307 -0.0407074136659503 -44.933650293946286
936 -0.033268623799085614 -44.988417947106086 -0.027098362147808076 -44.9607486560941
937 -0.033253112621605393 -45.021671059727694 -0.03467944413423538 -44.99542810022833
938 -0.03324644342064857 -45.054917503148346 -0.03650602530688048 -45.03193412553521
939 -0.03333557080477476 -45.08825307395312 -0.034889446757733825 -45.06682357229294
940 -0.03343092780560255 -45.12168400175872 -0.03514421917498112 -45.10196779146792
941 -0.03346293792128563 -45.15514693968001 -0.030891030561178923 -45.1328588220291
942 -0.033380880020558834 -45.18852781970057 -0.03407878056168556 -45.166937602590785
943 -0.03338539190590382 -45.22191321160647 -0.03114194255322218 -45.198079545144004
944 -0.03344704415649176 -45.25536025576296 -0.03671377710998058 -45.234793322253985
945 -0.03326982017606497 -45.288630075939025 -0.029998728539794683 -45.26479205079378
946 -0.03353773187845945 -45.322167807817486 -0.026329237222671508 -45.29112128801645
947 -0.03380349520593882 -45.35597130302342 -0.032037883251905444 -45.32315917126835
948 -0.033837149105966094 -45.38980845212939 -0.03834236711263657 -45.361501538380985
949 -0.03380306139588356 -45.42361151352527 -0.02911618212237954 -45.390617720503364
950 -0.033857967145740984 -45.457469480671016 -0.038170336931943896 -45.428788057435305
951 -0.03379195798188448 -45.4912614386529 -0.04036964979022741 -45.469157707225534
952 -0.03358516842126846 -45.52484660707417 -0.03589623756706715 -45.5050539447926
953 -0.033493971452116966 -45.558340578526284 -0.031535690650343895 -45.536589635442944
954 -0.03359692543745041 -45.591937503963734 -0.03986413795500994 -45.57645377339795
955 -0.03339368887245655 -45.62533119283619 -0.03115829695016146 -45.60761207034811
956 -0.03350316379219294 -45.65883435662838 -0.033740417845547196 -45.64135248819366
957 -0.033639025129377845 -45.69247338175776 -0.03913664873689413 -45.680489136930554
958 -0.033444180898368356 -45.72591756265613 -0.03197834733873606 -45.71246748426929
959 -0.03348411694169044 -45.75940167959782 -0.031593624502420425 -45.74406110877171
960 -0.033498185500502584 -45.79289986509833 -0.033167502097785476 -45.77722861086949
961 -0.03354053646326065 -45.82644040156159 -0.03038700167089701 -45.80761561254039
962 -0.0335399629548192 -45.85998036451641 -0.03666849955916405 -45.84428411209955
963 -0.03354513011872769 -45.893525494635135 -0.03529585897922516 -45.879579971078776
964 -0.03347261846065521 -45.92699811309579 -0.032495337165892126 -45.91207530824467
965 -0.03348017390817404 -45.960478287003966 -0.03590232152491808 -45.94797762976958
966 -0.03351349625736475 -45.99399178326133 -0.030723960138857365 -45.97870158990844
967 -0.03346117977052927 -46.027452963031855 -0.03542588036507368 -46.014127470273515
968 -0.03343405183404684 -46.060887014865905 -0.031285099871456626 -46.04541257014497
969 -0.0335142781957984 -46.0944012930617 -0.03570752069354057 -46.08112009083851
970 -0.033558920957148075 -46.12796021401885 -0.03496066872030497 -46.11608075955881
971 -0.03343659806996584 -46.16139681208882 -0.035165547765791415 -46.151246307324605
972 -0.03338598180562258 -46.19478279389444 -0.03133171834051609 -46.18257802566512
973 -0.033508756570518015 -46.22829155046496 -0.03484207503497601 -46.217420100700096
974 -0.03339266125112772 -46.26168421171609 -0.030518671963363886 -46.24793877266346
975 -0.03368133325129748 -46.29536554496738 -0.028880828246474265 -46.27681960090993
976 -0.03355662003159523 -46.32892216499898 -0.031365532986819745 -46.30818513389675
977 -0.03363323491066694 -46.362555399909645 -0.037530886568129064 -46.34571602046488
978 -0.03361741378903389 -46.396172813698676 -0.03670436702668667 -46.382420387491564
979 -0.0335751349106431 -46.42974794860932 -0.0330232935026288 -46.415443680994194
980 -0.03357046395540238 -46.46331841256472 -0.03575421627610922 -46.451197897270305
981 -0.033530613593757155 -46.49684902615847 -0.03502924721688032 -46.48622714448719
982 -0.033533054031431676 -46.5303820801899 -0.02771198730915785 -46.51393913179635
983 -0.03381738793104887 -46.564199468120954 -0.03856017924845219 -46.5524993110448
984 -0.03356393091380596 -46.59776339903476 -0.03399225603789091 -46.58649156708269
985 -0.033564367331564426 -46.631327766366326 -0.028371666744351386 -46.61486323382704
986 -0.03360700886696577 -46.66493477523329 -0.03135246634483337 -46.64621570017187
987 -0.03378225993365049 -46.69871703516694 -0.03604927621781826 -46.68226497638969
988 -0.0340118907392025 -46.732728925906144 -0.043058449402451515 -46.72532342579214
989 -0.033455847017467025 -46.76618477292361 -0.035170816257596015 -46.76049424204974
990 -0.033323407918214795 -46.799508180841826 -0.037555205076932906 -46.79804944712667
991 -0.0332554442808032 -46.83276362512263 -0.034007852897047997 -46.83205730002372
992 -0.03345093075186014 -46.86621455587449 -0.028423191606998445 -46.86048049163072
993 -0.03343478795140982 -46.8996493438259 -0.03295776955783367 -46.89343826118855
994 -0.03338185902684927 -46.933031202852746 -0.03261828012764454 -46.92605654131619
995 -0.0335033992305398 -46.966534602083286 -0.03394833691418171 -46.96000487823037
996 -0.033427307941019536 -46.999961910024304 -0.0306083413772285 -46.9906132196076
997 -0.03352527171373367 -47.03348718173804 -0.02970283441245556 -47.02031605402006
998 -0.033651142939925195 -47.06713832467796 -0.03763090167194605 -47.057946955692
999 -0.03356366287916899 -47.10070198755713 -0.03205123636871576 -47.08999819206072
1000 -0.03352339211851359 -47.13422537967564 -0.030101071018725632 -47.120099263079446
1001 -0.033689378201961516 -47.167914757877604 -0.03660077080130577 -47.15670003388075
1002 -0.03370306454598904 -47.20161782242359 -0.03528978396207094 -47.191989817842824
1003 -0.0336594732478261 -47.235277295671416 -0.03376590423285961 -47.22575572207568
1004 -0.033667576313018796 -47.26894487198444 -0.02768763117492199 -47.2534433532506
1005 -0.033682307414710524 -47.302627179399146 -0.031904842145740984 -47.285348195396345
1006 -0.033740947023034096 -47.33636812642218 -0.03479571584612131 -47.32014391124247
1007 -0.03370151445269585 -47.370069640874874 -0.029218363389372826 -47.349362274631844
1008 -0.03390282560139894 -47.403972466476276 -0.03175025787204504 -47.38111253250389
1009 -0.03382418658584356 -47.43779665306212 -0.03815125022083521 -47.41926378272473
1010 -0.033698247745633125 -47.471494900807755 -0.03364036548882723 -47.452904148213555
1011 -0.033730460703372954 -47.50522536151113 -0.030973452795296907 -47.48387760100885
1012 -0.033865639753639695 -47.53909100126477 -0.028154047671705484 -47.512031648680555
1013 -0.03397122044116259 -47.57306222170593 -0.032362252846360205 -47.54439390152692
1014 -0.03399675842374563 -47.60705898012968 -0.0334561662748456 -47.57785006780176
1015 -0.033927485905587675 -47.640986466035265 -0.03327344618737697 -47.61112351398914
1016 -0.034129788354039195 -47.6751162543893 -0.031775778625160456 -47.6428992926143
1017 -0.034058453515172005 -47.709174707904474 -0.035397069342434404 -47.67829636195674
1018 -0.03382360525429249 -47.742998313158765 -0.029792187456041574 -47.70808854941278
1019 -0.03402994610369205 -47.77702825926246 -0.036393484100699425 -47.74448203351348
1020 -0.033934634551405905 -47.810962893813866 -0.033031319826841356 -47.77751335334032
1021 -0.033970686979591845 -47.84493358079346 -0.033428352884948255 -47.810941706225265
1022 -0.03412234708666802 -47.879055927880124 -0.032172221690416336 -47.84311392791568
1023 -0.034153999760746956 -47.91320992764087 -0.030488174874335527 -47.87360210279002
1024 -0.034221455082297327 -47.94743138272317 -0.03486108668148517 -47.908463189471505
1025 -0.034199962951242925 -47.98163134567441 -0.0363360058516264 -47.94479919532313
1026 -0.03411326091736555 -48.015744606591774 -0.030869329068809747 -47.975668524391935
1027 -0.03408847935497761 -48.04983308594675 -0.03385585080832243 -48.00952437520026
1028 -0.034136190079152584 -48.083969276025904 -0.0285572100430727 -48.03808158524333
1029 -0.034254573099315164 -48.11822384912522 -0.03410400953143835 -48.07218559477477
1030 -0.03426389805972576 -48.15248774718495 -0.037884801253676416 -48.11007039602845
1031 -0.03416705597192049 -48.18665480315687 -0.03223804067820311 -48.14230843670665
1032 -0.034258454106748104 -48.22091325726362 -0.0342901298776269 -48.176598566584275
1033 -0.034235111251473424 -48.255148368515094 -0.02901685582473874 -48.20561542240901
1034 -0.034325286746025085 -48.28947365526112 -0.03225171938538551 -48.237867141794396
1035 -0.03443272765725851 -48.32390638291838 -0.03262242041528225 -48.270489562209676
1036 -0.034489129297435285 -48.358395512215814 -0.037701859138906 -48.30819142134858
1037 -0.034546867571771146 -48.392942379787584 -0.030754406936466694 -48.33894582828505
1038 -0.03448500111699104 -48.427427380904575 -0.035016877390444276 -48.373962705675495
1039 -0.03450771402567625 -48.461935094930254 -0.03713313993066549 -48.41109584560616
1040 -0.03451354466378689 -48.49644863959404 -0.03678837660700083 -48.44788422221316
1041 -0.034281220845878126 -48.53072986043992 -0.03933329060673714 -48.487217512819896
1042 -0.03425333797931671 -48.564983198419235 -0.036790955998003486 -48.5240084688179
1043 -0.034286084584891796 -48.599269283004126 -0.03646318409591913 -48.56047165291382
1044 -0.033925899490714076 -48.63319518249484 -0.034683184884488585 -48.595154837798304
1045 -0.034001604467630384 -48.66719678696247 -0.03183227051049471 -48.626987108308796
1046 -0.03394353799521923 -48.70114032495769 -0.03058912614360452 -48.6575762344524
1047 -0.03415165673941374 -48.7352919816971 -0.03641324453055859 -48.69398947898296
1048 -0.034018685854971406 -48.76931066755208 -0.03605060148984194 -48.7300400804728
1049 -0.034161700308322905 -48.8034723678604 -0.0354186924174428 -48.76545877289024
1050 -0.03386821039021015 -48.83734057825061 -0.03582431748509407 -48.801283090375335
1051 -0.03389522805809975 -48.87123580630871 -0.031917824596166613 -48.8332009149715
1052 -0.033952022343873976 -48.905187828652586 -0.038866392150521276 -48.87206730712202
1053 -0.033770162425935266 -48.938957991078524 -0.03389420229941607 -48.90596150942144
1054 -0.03385986890643835 -48.972817859984964 -0.0317920969799161 -48.93775360640135
1055 -0.03408502340316773 -49.00690288338813 -0.027574096526950597 -48.9653277029283
1056 -0.034191015735268594 -49.041093899123396 -0.03498519826680422 -49.0003129011951
1057 -0.03404818847775459 -49.07514208760115 -0.03494104761630297 -49.0352539488114
1058 -0.034012479707598686 -49.10915456730875 -0.03458384834229946 -49.0698377971537
1059 -0.03393136337399483 -49.143085930682744 -0.03297767452895641 -49.10281547168266
1060 -0.034095381200313565 -49.17718131188306 -0.030597218964248895 -49.13341269064691
1061 -0.03411729261279106 -49.21129860449585 -0.034345409460365774 -49.16775810010727
1062 -0.03423761315643788 -49.24553621765229 -0.027294845972210168 -49.19505294607948
1063 -0.03427146170288324 -49.27980767935517 -0.03544328361749649 -49.230496229696975
1064 -0.034073267877101895 -49.31388094723228 -0.03372119721025228 -49.26421742690723
1065 -0.03418275248259306 -49.34806369971487 -0.033154277689754964 -49.29737170459698
1066 -0.03418823685497045 -49.382251936569844 -0.0293350244872272 -49.32670672908421
1067 -0.03426307290792465 -49.41651500947777 -0.036244751513004304 -49.36295148059721
1068 -0.03420625142753124 -49.450721260905304 -0.030705007165670394 -49.39365648776288
1069 -0.034229513816535474 -49.48495077472184 -0.03890898190438748 -49.43256546966727
1070 -0.03417604975402355 -49.51912682447586 -0.035962041653692725 -49.46852751132096
1071 -0.03418956361711025 -49.55331638809297 -0.028890964202582838 -49.49741847552354
1072 -0.0340966584160924 -49.58741304650906 -0.03501026388257742 -49.532428739406114
1073 -0.0340829387307167 -49.62149598523978 -0.03079382609575987 -49.563222565501874
1074 -0.03402360361069441 -49.655519588850474 -0.034305954538285735 -49.59752852004016
1075 -0.0341602947562933 -49.689679883606765 -0.03665189873427153 -49.63418041877443
1076 -0.034095259942114355 -49.72377514354888 -0.03352460544556379 -49.66770502421999
1077 -0.03426360171288252 -49.75803874526176 -0.028754025977104903 -49.6964590501971
1078 -0.034254864789545536 -49.7922936100513 -0.032780722714960575 -49.72923977291206
1079 -0.034356113709509375 -49.82664972376081 -0.03473209850490093 -49.76397187141696
1080 -0.034269210509955884 -49.860918934270764 -0.033486752212047576 -49.79745862362901
1081 -0.03432025238871574 -49.89523918665948 -0.035183191485702994 -49.83264181511471
1082 -0.034207876585423944 -49.92944706324491 -0.03445839174091816 -49.86710020685563
1083 -0.03408102821558714 -49.963528091460496 -0.03618275877088308 -49.903282965626516
1084 -0.03415063619613647 -49.997678727656634 -0.036159930564463136 -49.93944289619098
1085 -0.034187502972781655 -50.03186623062942 -0.031237129028886555 -49.97068002521987
1086 -0.03414456900209188 -50.06601079963151 -0.03543033078312874 -50.006110356003
1087 -0.03419313207268715 -50.1002039317042 -0.03840829934924841 -50.04451865535225
1088 -0.03406737204641104 -50.13427130375061 -0.04161232300102711 -50.086130978353275
1089 -0.03386086691170931 -50.16813217066232 -0.033342986926436426 -50.11947396527971
1090 -0.03381432928144932 -50.201946499943766 -0.03180305380374193 -50.15127701908345
1091 -0.0339235745370388 -50.23587007448081 -0.03165616318583488 -50.18293318226929
1092 -0.033988474681973455 -50.269858549162784 -0.028096450585871936 -50.21102963285516
1093 -0.03403661027550697 -50.30389515943829 -0.03644269481301308 -50.24747232766817
1094 -0.033972544595599174 -50.33786770403389 -0.03802396655082703 -50.285496294218994
1095 -0.034056343510746954 -50.37192404754464 -0.030264505185186863 -50.31576079940418
1096 -0.034184986166656016 -50.406109033711296 -0.035282294265925884 -50.35104309367011
1097 -0.03403063956648111 -50.44013967327778 -0.03575821984559298 -50.3868013135157
1098 -0.03396336771547794 -50.474103040993256 -0.032289855368435386 -50.41909116888413
1099 -0.03387869261205197 -50.507981733605305 -0.03532983921468258 -50.45442100809881
1100 -0.033994132466614244 -50.54197586607192 -0.037088722176849845 -50.49150973027566
1101 -0.033828278072178364 -50.5758041441441 -0.03415160458534956 -50.525661334861006
1102 -0.03377200532704592 -50.609576149471145 -0.04168753903359175 -50.567348873894595
1103 -0.033592127822339536 -50.64316827729348 -0.03379005342721939 -50.60113892732181
1104 -0.03361593876034021 -50.676784216053825 -0.03477374948561192 -50.63591267680742
1105 -0.03368345480412245 -50.710467670857945 -0.03028832860291004 -50.66620100541033
1106 -0.033721805363893506 -50.74418947622184 -0.03103344589471817 -50.69723445130505
1107 -0.0337312949821353 -50.77792077120397 -0.03185839857906103 -50.72909284988411
1108 -0.03376916814595461 -50.811689939349925 -0.029771395307034255 -50.75886424519115
1109 -0.03384558688849211 -50.845535526238415 -0.03417841643095017 -50.793042661622096
1110 -0.03382401335984468 -50.87935953959826 -0.03317663967609406 -50.82621930129819
1111 -0.03385772537440061 -50.913217264972666 -0.031439178995788096 -50.85765848029398
1112 -0.033981341496109964 -50.947198606468774 -0.0367805814370513 -50.89443906173103
1113 -0.03383242134004831 -50.981031027808825 -0.03311501480638981 -50.92755407653742
1114 -0.03394913859665394 -51.01498016640548 -0.03718441817909479 -50.964738494716514
1115 -0.03379362002015114 -51.04877378642563 -0.03228305894881487 -50.99702155366533
1116 -0.033968249522149566 -51.082742035947774 -0.032488776743412016 -51.02951033040874
1117 -0.033952971175313 -51.116695007123084 -0.0323121415451169 -51.06182247195386
1118 -0.03392636980861426 -51.150621376931696 -0.02675758581608534 -51.088580057769946
1119 -0.03422659821808338 -51.18484797514978 -0.03167394492775202 -51.1202540026977
1120 -0.034310048818588255 -51.21915802396837 -0.04046144373714924 -51.16071544643485
1121 -0.034081794694066046 -51.253239818662436 -0.04032692331820727 -51.201042369753054
1122 -0.03394989259541035 -51.287189711257845 -0.03450221959501505 -51.235544589348066
1123 -0.03407835885882378 -51.321268070116666 -0.02988245589658618 -51.26542704524465
1124 -0.034054340422153474 -51.35532241053882 -0.031586143746972085 -51.29701318899162
1125 -0.03415292538702488 -51.389475335925844 -0.034596613794565204 -51.33160980278618
1126 -0.034003458358347415 -51.42347879428419 -0.03390236012637615 -51.36551216291256
1127 -0.03404553718864918 -51.45752433147284 -0.03712750449776649 -51.40263966741033
1128 -0.033963154442608355 -51.49148748591545 -0.031395079009234904 -51.43403474641956
1129 -0.0340754235163331 -51.525562909431784 -0.03260330986231565 -51.46663805628188
1130 -0.03407259825617075 -51.55963550768796 -0.03487575072795153 -51.50151380700983
1131 -0.03409264348447323 -51.59372815117243 -0.03674922324717045 -51.538263030257
1132 -0.03400710858404636 -51.62773525975648 -0.03579584825783968 -51.57405887851484
1133 -0.03398337960243225 -51.66171863935891 -0.035404854267835614 -51.60946373278268
1134 -0.033894038572907445 -51.69561267793182 -0.029155046585947274 -51.63861877936863
1135 -0.03415286932140589 -51.72976554725322 -0.0356339218094945 -51.67425270117812
1136 -0.03398858644068241 -51.76375413369391 -0.03458440061658621 -51.70883710179471
1137 -0.03403231967240572 -51.797786453366314 -0.03604728560894728 -51.74488438740365
1138 -0.03385217674076557 -51.83163863010708 -0.033446132019162175 -51.778330519422816
1139 -0.03385768216103315 -51.865496312268114 -0.036958436295390126 -51.81528895571821
1140 -0.03420216552913189 -51.899698477797244 -0.024218525644391774 -51.8395074813626
1141 -0.034017975255846974 -51.933716453053094 -0.03630941472947598 -51.875816896092076
1142 -0.033916184678673744 -51.96763263773177 -0.035623295977711675 -51.91144019206979
1143 -0.033899147808551786 -52.00153178554032 -0.04020964466035366 -51.95164983673014
1144 -0.033866696432232855 -52.03539848197256 -0.031209675967693327 -51.982859512697836
1145 -0.033971768245100974 -52.06937025021766 -0.03866922501474619 -52.02152873771258
1146 -0.03378054779022932 -52.10315079800789 -0.035162057355046274 -52.056690795067624
1147 -0.033760415948927404 -52.136911213956814 -0.03003206504508853 -52.086722860112715
1148 -0.03382560331374407 -52.17073681727056 -0.03865600433200598 -52.12537886444472
1149 -0.03372577186673879 -52.2044625891373 -0.03244447205215693 -52.157823336496875
1150 -0.03366085402667522 -52.23812344316398 -0.0321392934769392 -52.18996262997381
1151 -0.0337650191038847 -52.27188846226786 -0.03787039127200842 -52.22783302124582
1152 -0.033731190487742424 -52.3056196527556 -0.03975620735436678 -52.26758922860019
1153 -0.03351691402494907 -52.33913656678055 -0.033733483962714673 -52.3013227125629
1154 -0.033555687963962556 -52.372692254744514 -0.0379474813118577 -52.33927019387476
1155 -0.033401883020997045 -52.406094137765514 -0.032397972978651525 -52.37166816685341
1156 -0.03361924104392529 -52.43971337880944 -0.033667652308940886 -52.40533581916235
1157 -0.03359588030725717 -52.4733092591167 -0.03156008217483759 -52.43689590133719
1158 -0.03367468621581793 -52.506983945332514 -0.033239876851439476 -52.47013577818863
1159 -0.03358060084283352 -52.54056454617535 -0.03493048287928104 -52.50506626106791
1160 -0.033543223328888414 -52.57410776950424 -0.03180093578994274 -52.536867196857855
1161 -0.03358578272163868 -52.607693552225875 -0.03879069797694683 -52.575657894834805
1162 -0.03350702207535505 -52.64120057430123 -0.03371783085167408 -52.609375725686476
1163 -0.03359072953462601 -52.67479130383585 -0.034741569124162194 -52.64411729481064
1164 -0.03349745757877827 -52.70828876141463 -0.03253794088959694 -52.67665523570024
1165 -0.03361104764044285 -52.74189980905507 -0.03626945000141859 -52.71292468570166
1166 -0.03344232607632876 -52.775342135131396 -0.033774534799158575 -52.746699220500815
1167 -0.033601636067032814 -52.80894377119843 -0.04233253840357065 -52.789031758904386
1168 -0.033208522759377954 -52.84215229395781 -0.030542967841029167 -52.819574726745415
1169 -0.03329277765005827 -52.87544507160787 -0.03354501258581877 -52.853119739331234
1170 -0.033348501473665235 -52.90879357308154 -0.03822923079133034 -52.891348970122564
1171 -0.0332643898203969 -52.942057962901934 -0.03067830242216587 -52.92202727254473
1172 -0.03332271631807089 -52.97538067922 -0.032016375102102757 -52.954043647646834
1173 -0.033349499478936194 -53.00873017869894 -0.031076151225715876 -52.98511979887255
1174 -0.03338975217193365 -53.042119930870875 -0.032077261433005336 -53.017197060305556
1175 -0.0332529341802001 -53.07537286505107 -0.03506687339395285 -53.05226393369951
1176 -0.03322065770626068 -53.10859352275733 -0.03260965924710035 -53.08487359294661
1177 -0.03339458964765072 -53.14198811240498 -0.03252942990511656 -53.117403022851725
1178 -0.033421339467167854 -53.17540945187215 -0.03543998189270496 -53.15284300474443
1179 -0.033431964553892614 -53.20884141642604 -0.031107854377478362 -53.183950859121914
1180 -0.03347738832235336 -53.24231880474839 -0.03864358048886061 -53.22259443961077
1181 -0.03353014048188925 -53.27584894523028 -0.03641126863658428 -53.25900570824736
1182 -0.03322258982807398 -53.30907153505835 -0.03355808779597282 -53.29256379604333
1183 -0.03324613533914089 -53.34231767039749 -0.033843273483216765 -53.326407069526546
1184 -0.03329125158488751 -53.375608921982376 -0.03622829727828503 -53.36263536680483
1185 -0.03325182963162661 -53.408860751614 -0.035606244951486586 -53.39824161175632
1186 -0.03313716147094965 -53.44199791308495 -0.030760533083230256 -53.42900214483955
1187 -0.033208591118454936 -53.4752065042034 -0.035305419377982615 -53.464307564217535
1188 -0.03314612749963999 -53.50835263170304 -0.03090309016406536 -53.4952106543816
1189 -0.033176347985863684 -53.541528979688906 -0.029682493209838866 -53.52489314759144
1190 -0.03323474563658237 -53.57476372532549 -0.031800000183284285 -53.55669314777472
1191 -0.03338625878095627 -53.60814998410645 -0.03733638320118189 -53.5940295309759
1192 -0.0333794629201293 -53.64152944702658 -0.03374330028891563 -53.62777283126482
1193 -0.033357815071940425 -53.674887262098515 -0.038511240109801295 -53.66628407137462
1194 -0.03335075378417969 -53.70823801588269 -0.028996604867279528 -53.6952806762419
1195 -0.033367900364100936 -53.74160591624679 -0.03304016068577766 -53.72832083692768
1196 -0.033317670971155164 -53.77492358721795 -0.03632214181125164 -53.764642978738934
1197 -0.03313963506370783 -53.80806322228165 -0.03743506241589785 -53.80207804115483
1198 -0.03322585038840771 -53.84128907267006 -0.03383089564740658 -53.835908936802234
1199 -0.03314310386776924 -53.87443217653783 -0.03394940197467804 -53.869858338776915
1200 -0.03327491488307714 -53.90770709142091 -0.030019589141011237 -53.89987792791793
1201 -0.03332828730344772 -53.94103537872436 -0.033121592923998834 -53.932999520841925
1202 -0.03336337748914957 -53.97439875621351 -0.03386359810829163 -53.966863118950215
1203 -0.033304746448993686 -54.0077035026625 -0.03972336482256651 -54.00658648377278
1204 -0.03318574391305447 -54.04088924657555 -0.03467250037938356 -54.041258984152165
1205 -0.03329049907624722 -54.0741797456518 -0.03457590863108635 -54.07583489278325
1206 -0.03315629512071609 -54.107336040772516 -0.032024454325437546 -54.107859347108686
1207 -0.03322054874151945 -54.140556589514034 -0.03338136896491051 -54.1412407160736
1208 -0.03330951258540153 -54.17386610209944 -0.03554315753281116 -54.17678387360641
1209 -0.03315058760344982 -54.20701668970289 -0.03202007208019495 -54.208803945686604
1210 -0.03330471348017454 -54.24032140318307 -0.03166699931025505 -54.24047094499686
1211 -0.03332313355058432 -54.27364453673365 -0.030092753097414972 -54.27056369809427
1212 -0.033333881944417956 -54.306978418678064 -0.030910191033035515 -54.30147388912731
1213 -0.03346031364053488 -54.340438732318596 -0.03649309240281582 -54.33796698153012
1214 -0.03345678858458996 -54.37389552090318 -0.03273261878639459 -54.37069960031652
1215 -0.03359097335487604 -54.40748649425806 -0.040836012735962865 -54.411535613052486
1216 -0.03337228149175644 -54.44085877574982 -0.025945288129150867 -54.43748090118164
1217 -0.03350779600441456 -54.47436657175423 -0.03681333679705858 -54.4742942379787
1218 -0.03324889428913593 -54.50761546604337 -0.02856510765850544 -54.502859345637205
1219 -0.03363154567778111 -54.54124701172115 -0.0401458602398634 -54.543005205877066
1220 -0.03328396026045084 -54.574530971981595 -0.03195052929222584 -54.57495573516929
1221 -0.03349688071757555 -54.60802785269917 -0.0341765321791172 -54.60913226734841
1222 -0.03339735213667154 -54.64142520483585 -0.033199049346148965 -54.64233131669456
1223 -0.033407428115606305 -54.67483263295146 -0.034401651471853256 -54.67673296816641
1224 -0.03347013276070356 -54.70830276571216 -0.03683967553079128 -54.713572643697205
1225 -0.03340344578027725 -54.74170621149244 -0.036856094375252724 -54.75042873807246
1226 -0.03331473153084517 -54.775020943023286 -0.0327042555436492 -54.78313299361611
1227 -0.033390849642455575 -54.808411792665744 -0.0340662743896246 -54.81719926800573
1228 -0.0333312563598156 -54.84174304902556 -0.035517693310976026 -54.85271696131671
1229 -0.03317141886800527 -54.87491446789357 -0.03191414456814527 -54.88463110588486
1230 -0.03339786119759083 -54.90831232909116 -0.03886249382048845 -54.923493599705346
1231 -0.033232261799275874 -54.94154459089044 -0.030949748866260052 -54.95444334857161
1232 -0.033293632045388225 -54.97483822293582 -0.035905991494655606 -54.99034934006627
1233 -0.0332467271015048 -55.00808495003733 -0.0319300901144743 -55.02227943018074
1234 -0.03329419456422329 -55.04137914460155 -0.03525671754032374 -55.05753614772106
1235 -0.03317584712058306 -55.07455499172213 -0.03200488649308682 -55.08954103421414
1236 -0.03332969266921282 -55.107884684391344 -0.03697157856076956 -55.12651261277491
1237 -0.03307866100221872 -55.140963345393565 -0.033082301169633864 -55.159594913944545
1238 -0.033275825902819633 -55.174239171296385 -0.03258801903575659 -55.1921829329803
1239 -0.03333892896771431 -55.2075781002641 -0.03059221301227808 -55.22277514599258
1240 -0.033413486927747725 -55.24099158719185 -0.03357750717550516 -55.256352653168086
1241 -0.03337716832756996 -55.27436875551942 -0.033595230616629126 -55.28994788378471
1242 -0.03339470904320478 -55.307763464562626 -0.03489220812916756 -55.32484009191388
1243 -0.03309917412698269 -55.34086263868961 -0.03965837899595499 -55.36449847090983
1244 -0.033291795663535594 -55.374154434353144 -0.036075761914253233 -55.400574232824084
1245 -0.03320247866213322 -55.40735691301528 -0.03591604232788086 -55.43649027515197
1246 -0.03310723565518856 -55.440464148670465 -0.034763344749808314 -55.47125361990177
1247 -0.033223540708422664 -55.473687689378885 -0.03563518822193146 -55.506888808123705
1248 -0.03314626552164555 -55.50683395490053 -0.028016715310513973 -55.53490552343422
1249 -0.03322346545755863 -55.54005742035809 -0.03236386813223362 -55.567269391566455
1250 -0.03316042572259903 -55.57321784608069 -0.032047927379608154 -55.59931731894606
1251 -0.033156392723321916 -55.60637423880401 -0.037340397201478484 -55.63665771614754
1252 -0.033198732510209085 -55.639572971314216 -0.035084898211061956 -55.6717426143586
1253 -0.0331847632303834 -55.6727577345446 -0.031902769766747954 -55.703645384125345
1254 -0.033101896196603774 -55.7058596307412 -0.03237292319536209 -55.736018307320705
1255 -0.03319814056158066 -55.73905777130278 -0.03164269123226404 -55.76766099855297
1256 -0.03331525381654501 -55.77237302511933 -0.03455315791070461 -55.80221415646368
1257 -0.033227285370230675 -55.80560031048956 -0.0291588238440454 -55.83137298030772
1258 -0.033401047624647615 -55.83900135811421 -0.035222488641738894 -55.866595468949455
1259 -0.033366335183382036 -55.87236769329759 -0.03606030102819204 -55.90265576997765
1260 -0.03328736145049334 -55.90565505474808 -0.03490466233342886 -55.93756043231108
1261 -0.03326480891555548 -55.938919863663635 -0.03397433552891016 -55.97153476783999
1262 -0.033328231796622275 -55.97224809546026 -0.03517888747155666 -56.00671365531155
1263 -0.03319927137345076 -56.00544736683371 -0.034567770548164845 -56.041281425859715
1264 -0.03328081667423248 -56.03872818350794 -0.031141597777605057 -56.07242302363732
1265 -0.03340757042169571 -56.072135753929636 -0.030505168531090022 -56.10292819216841
1266 -0.03337817545980215 -56.10551392938944 -0.03916781023144722 -56.14209600239986
1267 -0.03325564879924059 -56.13876957818868 -0.03498908206820488 -56.17708508446807
1268 -0.033225519582629204 -56.17199509777131 -0.03058522930368781 -56.20767031377176
1269 -0.03340499810874462 -56.20540009588005 -0.03334856443107128 -56.24101887820283
1270 -0.03334000986069441 -56.238740105740746 -0.03401433303952217 -56.27503321124235
1271 -0.0332700502127409 -56.27201015595349 -0.03906405512243509 -56.31409726636479
1272 -0.03317218068987131 -56.30518233664336 -0.03452681694179773 -56.34862408330659
1273 -0.0331746693700552 -56.33835700601342 -0.037505805306136605 -56.38612988861273
1274 -0.033023331128060815 -56.37138033714148 -0.03587104752659798 -56.42200093613933
1275 -0.03309293929487467 -56.404473276436356 -0.03627727944403887 -56.45827821558336
1276 -0.03295261934399605 -56.43742589578035 -0.0334771016612649 -56.491755317244625
1277 -0.03314752094447613 -56.470573416724825 -0.03123409701511264 -56.52298941425974
1278 -0.03314970787614584 -56.503723124600974 -0.03393440172076225 -56.556923815980504
1279 -0.03304601274430752 -56.53676913734528 -0.028957595024257897 -56.58588141100476
1280 -0.0333756810054183 -56.5701448183507 -0.03615838140249252 -56.62203979240726
1281 -0.03303292263299227 -56.60317774098369 -0.035560447722673416 -56.65760024012993
1282 -0.033049441687762734 -56.636227182671455 -0.03331606537103653 -56.69091630550097
1283 -0.03311554659157991 -56.669342729263036 -0.03195351045578718 -56.722869815956756
1284 -0.03328330609947443 -56.70262603536251 -0.027968685515224932 -56.75083850147198
1285 -0.03326521385461092 -56.735891249217126 -0.03238262161612511 -56.783221123088104
1286 -0.03333106059581041 -56.76922230981294 -0.03190090619027615 -56.81512202927838
1287 -0.033405148424208164 -56.80262745823715 -0.031140389479696752 -56.84626241875807
1288 -0.03328370712697506 -56.835911165364124 -0.03379517048597336 -56.880057589244046
1289 -0.033478370308876036 -56.869389535673 -0.03541449066251516 -56.915472079906564
1290 -0.03335813917219639 -56.902747674845195 -0.04003423675894737 -56.95550631666551
1291 -0.033381104841828345 -56.936128779687024 -0.035772830992937085 -56.99127914765845
1292 -0.033202701807022096 -56.969331481494045 -0.03363782111555338 -57.02491696877401
1293 -0.0332141499966383 -57.00254563149068 -0.032154610939323904 -57.05707157971333
1294 -0.0332564577460289 -57.03580208923671 -0.02935917703434825 -57.08643075674768
1295 -0.03331749327480793 -57.06911958251152 -0.03411098681390286 -57.12054174356158
1296 -0.033350075222551824 -57.10246965773407 -0.03410555925220251 -57.154647302813785
1297 -0.0332795150578022 -57.13574917279187 -0.03098342167213559 -57.18563072448592
1298 -0.03340321313589811 -57.16915238592777 -0.03176518734544516 -57.21739591183136
1299 -0.03338382467627525 -57.202536210604045 -0.04078098852187395 -57.258176900353234
1300 -0.03338950108736753 -57.235925711691415 -0.035944250784814356 -57.29412115113805
1301 -0.03320726528763771 -57.26913297697905 -0.033164165914058685 -57.32728531705211
1302 -0.033261865563690665 -57.30239484254274 -0.030360279697924854 -57.35764559675003
1303 -0.03324508611112833 -57.33563992865387 -0.034347076900303364 -57.391992673650336
1304 -0.03319554626941681 -57.36883547492329 -0.03394405636936426 -57.4259367300197
1305 -0.033459745906293394 -57.40229522082958 -0.040507913939654826 -57.466444643959356
1306 -0.03305232767015696 -57.435347548499735 -0.031118491012603045 -57.49756313497196
1307 -0.03310297261923552 -57.46845052111897 -0.03423182275146246 -57.53179495772343
1308 -0.0331535167992115 -57.50160403791818 -0.0316905802115798 -57.56348553793501
1309 -0.03326914682984352 -57.53487318474802 -0.032425391115248205 -57.595910929050255
1310 -0.03323756828904152 -57.56811075303706 -0.031075402069836854 -57.626986331120094
1311 -0.03338237293064594 -57.60149312596771 -0.0330682760104537 -57.66005460713055
1312 -0.03338959440588951 -57.6348827203736 -0.03060784386470914 -57.690662450995255
1313 -0.033566216565668584 -57.668448936939264 -0.03477814290672541 -57.72544059390198
1314 -0.033522014319896695 -57.70197095125916 -0.03585122004151344 -57.761291813943494
1315 -0.03337206803262234 -57.73534301929178 -0.03038874426856637 -57.79168055821206
1316 -0.03353871591389179 -57.768881735205674 -0.03345289193093777 -57.82513345014299
1317 -0.03360909316688776 -57.80249082837256 -0.03120120745152235 -57.856334657594516
1318 -0.03362931814044714 -57.83612014651301 -0.03156288452446461 -57.88789754211898
1319 -0.033724228665232656 -57.869844375178246 -0.04216939657926559 -57.930066938698246
1320 -0.03348612654954195 -57.90333050172779 -0.032082094252109526 -57.96214903295036
1321 -0.03334694858640432 -57.93667745031419 -0.03028694065287709 -57.992435973603236
1322 -0.03354721404612064 -57.970224664360316 -0.03413212113082409 -58.02656809473406
1323 -0.033481812849640843 -58.00370647720996 -0.033549224771559236 -58.06011731950562
1324 -0.03356187399476766 -58.03726835120473 -0.03456223495304585 -58.094679554458665
1325 -0.03348886985331774 -58.070757221058045 -0.030858205072581767 -58.12553775953125
1326 -0.03362254314124584 -58.104379764199294 -0.0367345092818141 -58.16227226881306
1327 -0.03357460666447878 -58.137954370863774 -0.030258193612098694 -58.19253046242516
1328 -0.03356796316802502 -58.1715223340318 -0.03287825025618076 -58.22540871268134
1329 -0.033700171113014224 -58.20522250514481 -0.030712909810245038 -58.25612162249159
1330 -0.03378786407411098 -58.239010369218924 -0.031116661988198756 -58.28723828447979
1331 -0.03380016051232815 -58.27281052973125 -0.03418927099555731 -58.321427555475346
1332 -0.03384355660527945 -58.30665408633653 -0.031780448742210865 -58.35320800421756
1333 -0.033822106942534444 -58.340476193279066 -0.03509031180292368 -58.38829831602048
1334 -0.03375887889415026 -58.374235072173214 -0.031607534363865854 -58.419905850384346
1335 -0.033712308295071124 -58.407947380468286 -0.03458170685917139 -58.45448755724352
1336 -0.0336279446259141 -58.4415753250942 -0.03554772026836872 -58.490035277511886
1337 -0.033705431036651134 -58.47528075613085 -0.03741848859935999 -58.52745376611124
1338 -0.03384961225092411 -58.509130368381776 -0.037520787492394445 -58.56497455360364
1339 -0.03356309738010168 -58.54269346576188 -0.029688290040940046 -58.59466284364458
1340 -0.03368643168359995 -58.57637989744548 -0.03564768098294735 -58.630310524627525
1341 -0.033622711710631845 -58.61000260915611 -0.03321687709540129 -58.663527401722924
1342 -0.03360424842685461 -58.64360685758297 -0.033325953595340255 -58.69685335531826
1343 -0.03357548657804728 -58.67718234416101 -0.03616977799683809 -58.7330231333151
1344 -0.033629576303064825 -58.710811920464074 -0.033307960256934166 -58.766331093572035
1345 -0.033679794147610666 -58.744491714611684 -0.03376626092940569 -58.80009735450144
1346 -0.033686093240976336 -58.77817780785266 -0.034775358811020854 -58.83487271331246
1347 -0.03371675014495849 -58.81189455799762 -0.031157177593559026 -58.86602989090601
1348 -0.033830012567341326 -58.84572457056496 -0.030325581692159174 -58.896355472598174
1349 -0.033805457130074504 -58.87953002769503 -0.03325051013380289 -58.92960598273198
1350 -0.033799057640135285 -58.91332908533517 -0.032933828234672544 -58.96253981096665
1351 -0.03370527103543282 -58.9470343563706 -0.033199495263397695 -58.99573930623005
1352 -0.03376090843230486 -58.98079526480291 -0.03609419651329517 -59.031833502743346
1353 -0.033641237020492556 -59.0144365018234 -0.033499087765812875 -59.06533259050916
1354 -0.033851615712046625 -59.04828811753544 -0.03963338453322649 -59.10496597504238
1355 -0.03353879339993 -59.08182691093537 -0.03646792098879814 -59.14143389603118
1356 -0.03344184495508671 -59.115268755890455 -0.0344956211745739 -59.17592951720575
1357 -0.033393300138413906 -59.14866205602887 -0.03202013820409775 -59.20794965540985
1358 -0.03351278156042099 -59.18217483758929 -0.03621297031641006 -59.24416262572626
1359 -0.03338734209537506 -59.21556217968466 -0.03199829738587141 -59.27616092311213
1360 -0.03346660751849413 -59.24902878720315 -0.03502254225313663 -59.31118346536527
1361 -0.03333265148103237 -59.282361438684184 -0.03616370223462582 -59.34734716759989
1362 -0.03323168270289898 -59.31559312138708 -0.034667499177157876 -59.38201466677705
1363 -0.0332674203440547 -59.348860541731135 -0.034866248816251756 -59.4168809155933
1364 -0.03333207629621029 -59.38219261802735 -0.03099922314286232 -59.44788013873617
1365 -0.033440958335995676 -59.41563357636334 -0.03108257558196783 -59.478962714318136
1366 -0.03342502899467945 -59.44905860535802 -0.0337416073307395 -59.512704321648876
1367 -0.03342695403844118 -59.48248555939646 -0.03489155322313309 -59.54759587487201
1368 -0.033359131589531896 -59.51584469098599 -0.0344531137496233 -59.58204898862163
1369 -0.03353444077074528 -59.54937913175674 -0.030360268987715246 -59.61240925760934
1370 -0.03357853572815657 -59.58295766748489 -0.03606767449527979 -59.64847693210462
1371 -0.033484628051519395 -59.61644229553641 -0.03163223769515753 -59.68010916979978
1372 -0.0335493603721261 -59.649991655908536 -0.032529878057539464 -59.712639047857316
1373 -0.033537432178854944 -59.68352908808739 -0.03241517879068852 -59.745054226648
1374 -0.03349794615060091 -59.717027034237994 -0.03422815818339586 -59.7792823848314
1375 -0.033528702706098555 -59.750555736944094 -0.03497016597539186 -59.81425255080679
1376 -0.03347927555441856 -59.784035012498514 -0.029944758489727975 -59.84419730929652
1377 -0.03364925365895033 -59.817684266157464 -0.032466893829405305 -59.87666420312593
1378 -0.033625169470906255 -59.85130943562837 -0.03280476909130812 -59.90946897221723
1379 -0.03380874805152416 -59.8851181836799 -0.031485920492559674 -59.94095489270979
1380 -0.03414168879389763 -59.919259872473795 -0.051136269420385363 -59.99209116213017
1381 -0.03343662116676569 -59.95269649364056 -0.03775446955114603 -60.02984563168132
1382 -0.03321658484637737 -59.98591307848694 -0.03424746133387089 -60.06409309301519
1383 -0.033168034814298156 -60.01908111330123 -0.03452152758836746 -60.098614620603556
1384 -0.03318817019462585 -60.05226928349586 -0.03447465542703867 -60.133089276030596
1385 -0.03323748260736466 -60.08550676610322 -0.031427862122654915 -60.16451713815325
1386 -0.033200374245643614 -60.11870714034887 -0.03028231719508767 -60.19479945534834
1387 -0.03332133777439594 -60.15202847812326 -0.030949507653713227 -60.225748963002054
1388 -0.03339962773025036 -60.18542810585351 -0.03377933353185654 -60.25952829653391
1389 -0.03336542584002018 -60.21879353169353 -0.034240432642400266 -60.29376872917631
1390 -0.03344425298273564 -60.25223778467626 -0.02938976464793086 -60.32315849382424
1391 -0.03359788339585066 -60.28583566807211 -0.03431990668177605 -60.35747840050601
1392 -0.03347395937889815 -60.319309627451005 -0.038651827909052375 -60.39613022841506
1393 -0.03334475737065077 -60.352654384821655 -0.03629214037209749 -60.43242236878716
1394 -0.03328893929719925 -60.385943324118855 -0.030418561585247517 -60.46284093037241
1395 -0.033427917212247846 -60.419371241331106 -0.033531933277845385 -60.49637286365025
1396 -0.03333901017904282 -60.45271025151015 -0.033850958943367 -60.53022382259362
1397 -0.03354055341333151 -60.48625080492348 -0.036502061411738396 -60.56672588400536
1398 -0.033388265408575535 -60.519639070332055 -0.028639068361371756 -60.59536495236673
1399 -0.0336238881573081 -60.55326295848936 -0.029214311484247447 -60.624579263850976
1400 -0.033661384508013724 -60.58692434299738 -0.036330687999725345 -60.6609099518507
1401 -0.03357598315924406 -60.62050032615662 -0.03536862526088953 -60.696278577111585
1402 -0.033543039485812186 -60.65404336564244 -0.03342714309692383 -60.72970572020851
1403 -0.03356890883296728 -60.687612274475406 -0.03018503515049815 -60.759890755359
1404 -0.03373340331017971 -60.721345677785585 -0.03417498935014009 -60.794065744709144
1405 -0.03361760806292295 -60.75496328584851 -0.03388521652668715 -60.82795096123583
1406 -0.033797132037580016 -60.78876041788609 -0.039466389641165736 -60.86741735087699
1407 -0.033512665145099166 -60.822273083031185 -0.036064396239817144 -60.90348174711681
1408 -0.033543617278337476 -60.855816700309525 -0.03246084451675415 -60.93594259163356
1409 -0.03350483886897564 -60.8893215391785 -0.036948430724442004 -60.972891022358006
1410 -0.03347392845898867 -60.92279546763749 -0.03215078376233578 -61.00504180612034
1411 -0.03352509159594774 -60.95632055923344 -0.0360795509070158 -61.04112135702736
1412 -0.03355029281228781 -60.989870852045726 -0.03019798221066594 -61.07131933923802
1413 -0.03373170513659716 -61.02360255718232 -0.03711090553551912 -61.108430244773544
1414 -0.03356257416307926 -61.0571651313454 -0.03262106981128454 -61.14105131458483
1415 -0.033434230089187625 -61.090599361434585 -0.03580577932298183 -61.17685709390781
1416 -0.03349245190620422 -61.12409181334079 -0.03444911427795887 -61.211306208185775
1417 -0.033345841057598594 -61.157437654398386 -0.031111914943903685 -61.24241812312968
1418 -0.03349213097244501 -61.190929785370834 -0.0329362653195858 -61.275354388449266
1419 -0.033543842099606994 -61.22447362747044 -0.03122736169025302 -61.30658175013952
1420 -0.03354110009968281 -61.25801472757012 -0.03237427063286304 -61.338956020772386
1421 -0.03362638913094997 -61.29164111670107 -0.03376385476440191 -61.37271987553679
1422 -0.03365838099271059 -61.325299497693784 -0.03689499218016863 -61.409614867716954
1423 -0.03351814392954111 -61.358817641623325 -0.032714726589620116 -61.44232959430657
1424 -0.03352426048368216 -61.392341902107006 -0.03542711790651083 -61.47775671221308
1425 -0.03344886843115091 -61.42579077053816 -0.036293359287083146 -61.514050071500165
1426 -0.03340154979377985 -61.45919232033194 -0.03558668587356806 -61.54963675737373
1427 -0.03332464694976807 -61.4925169672817 -0.03632290605455637 -61.58595966342829
1428 -0.033362243138253686 -61.52587921041996 -0.0359532168135047 -61.621912880241794
1429 -0.033486653305590156 -61.559365863725546 -0.0325499564409256 -61.65446283668272
1430 -0.03335095625370741 -61.59271681997925 -0.03525465503334999 -61.68971749171607
1431 -0.03330806102603674 -61.626024881005286 -0.031418215669691565 -61.721135707385756
1432 -0.03324091751128435 -61.65926579851657 -0.032638125121593475 -61.75377383250735
1433 -0.033267179317772386 -61.69253297783435 -0.03338525276631117 -61.78715908527366
1434 -0.03348809126764536 -61.72602106910199 -0.03848779834806919 -61.82564688362173
1435 -0.03324133940041065 -61.7592624085024 -0.03572288025170565 -61.861369763873434
1436 -0.0331993879750371 -61.79246179647744 -0.03239848967641592 -61.89376825354985
1437 -0.03338238317519426 -61.825844179652634 -0.03170702550560236 -61.925475279055455
1438 -0.03329792600125074 -61.85914210565389 -0.033942046388983724 -61.95941732544444
1439 -0.033174865692853925 -61.892316971346744 -0.03122187443077564 -61.99063919987522
1440 -0.03344186767935753 -61.9257588390261 -0.034391592256724834 -62.02503079213194
1441 -0.03341607488691807 -61.95917491391302 -0.032613286934793 -62.05764407906673
1442 -0.03340826891362667 -61.99258318282664 -0.0320573627948761 -62.08970144186161
1443 -0.03338147718459368 -62.02596466001123 -0.03575255163013935 -62.125453993491746
1444 -0.033496806770563124 -62.0594614667818 -0.03459081538021565 -62.16004480887196
1445 -0.03329738080501556 -62.092758847586815 -0.030123111512511968 -62.19016792038447
1446 -0.0333542138338089 -62.126113061420625 -0.03392775896936655 -62.22409567935384
1447 -0.033443556539714335 -62.15955661796034 -0.033717702329158786 -62.25781338168299
1448 -0.03342825006693602 -62.192984868027274 -0.03127303682267666 -62.28908641850567
1449 -0.03355417419224978 -62.22653904221952 -0.0331841267645359 -62.32227054527021
1450 -0.033475355803966524 -62.260014398023486 -0.03136115521192551 -62.35363170048213
1451 -0.033579768240451814 -62.29359416626394 -0.03610849343240261 -62.389740193914534
1452 -0.03352646324783563 -62.327120629511775 -0.034307738021016124 -62.42404793193555
1453 -0.033612836711108686 -62.36073346622288 -0.0309446694329381 -62.45499260136849
1454 -0.03372092097997666 -62.394454387202856 -0.02474251836538315 -62.479735119733874
1455 -0.03380159456282854 -62.42825598176569 -0.03421826511621475 -62.51395338485009
1456 -0.033850723691284654 -62.462106705456975 -0.030854482389986514 -62.544807867240074
1457 -0.03381091672927141 -62.49591762218625 -0.03885769117623568 -62.58366555841631
1458 -0.03370757810771465 -62.529625200293964 -0.035164008662104604 -62.618829567078414
1459 -0.03383448775857687 -62.56345968805254 -0.03205405976623297 -62.650883626844646
1460 -0.03365059401839972 -62.597110282070936 -0.036163024604320526 -62.687046651448966
1461 -0.03367175906896591 -62.6307820411399 -0.029393741954118015 -62.71644039340308
1462 -0.03378789313137531 -62.66456993427128 -0.033796072006225586 -62.75023646540931
1463 -0.03384770750999451 -62.69841764178127 -0.03395179715007544 -62.78418826255938
1464 -0.033861568011343476 -62.732279209792615 -0.033889667876064775 -62.81807793043545
1465 -0.03395675551146269 -62.76623596530408 -0.03795176651328802 -62.85602969694874
1466 -0.033763824962079525 -62.799999790266156 -0.03409755770117044 -62.89012725464991
1467 -0.03376249950379133 -62.83376228976995 -0.037123090401291844 -62.927250345051206
1468 -0.03375543598085642 -62.86751772575081 -0.03304687160998583 -62.96029721666119
1469 -0.03370694536715746 -62.901224671117966 -0.03603246621787548 -62.996329682879065
1470 -0.03372234031558037 -62.93494701143354 -0.033929692953824996 -63.03025937583289
1471 -0.03377415928989649 -62.96872117072344 -0.030157988797873257 -63.060417364630766
1472 -0.033741123601794244 -63.002462294325234 -0.034421858936548234 -63.09483922356731
1473 -0.03376765586435795 -63.03622995018959 -0.03277029003947973 -63.12760951360679
1474 -0.033774410001933576 -63.070004360191525 -0.035287616215646266 -63.16289712982244
1475 -0.03381609246134758 -63.103820452652876 -0.03463184516876936 -63.19752897499121
1476 -0.03367164023220539 -63.13749209288508 -0.028114354703575373 -63.22564332969478
1477 -0.03390776254236698 -63.17139985542745 -0.03931405246257782 -63.26495738215736
1478 -0.03382403906434774 -63.2052238944918 -0.035362789407372475 -63.300320171564735
1479 -0.03380116019397974 -63.23902505468578 -0.032442476600408554 -63.332762648165144
1480 -0.033750451542437075 -63.27277550622822 -0.03730684630572796 -63.37006949447087
1481 -0.03366403430700302 -63.30643954053522 -0.03330345246940851 -63.40337294694028
1482 -0.03356474731117487 -63.3400042878464 -0.03370110131800175 -63.43707404825828
1483 -0.03360711969435215 -63.37361140754075 -0.035712355934083465 -63.47278640419236
1484 -0.03349809926003218 -63.40710950680078 -0.03430070467293263 -63.50708710886529
1485 -0.03354030270129442 -63.44064980950208 -0.0349107651039958 -63.54199787396929
1486 -0.03344214763492346 -63.474091957137 -0.029647493828088047 -63.57164536779737
1487 -0.033541664481163025 -63.50763362161816 -0.033310146629810335 -63.60495551442718
1488 -0.033487091585993764 -63.54112071320416 -0.03353639654815197 -63.63849191097533
1489 -0.03352036736905575 -63.574641080573215 -0.039259875938296315 -63.67775178691363
1490 -0.033499949425458905 -63.60814102999868 -0.02982925148680806 -63.70758103840044
1491 -0.03350261524319649 -63.64164364524187 -0.034497249871492386 -63.742078288271934
1492 -0.03338219504803419 -63.675025840289905 -0.028250403981655837 -63.77032869225359
1493 -0.033747265860438344 -63.708773106150346 -0.0351486274972558 -63.80547731975085
1494 -0.03370979968458414 -63.74248290583493 -0.03326122555881739 -63.83873854530967
1495 -0.03372428305447102 -63.7762071888894 -0.03308467585593462 -63.8718232211656
1496 -0.03377054575830698 -63.80997773464771 -0.033274377696216106 -63.905097598861815
1497 -0.033770674094557765 -63.843748408742265 -0.03528433870524168 -63.940381937567054
1498 -0.03369103260338306 -63.87743944134565 -0.03211760483682156 -63.972499542403874
1499 -0.03378246054053306 -63.91122190188619 -0.03752228319644928 -64.01002182560032
1500 -0.03376988135278225 -63.94499178323897 -0.030104045383632184 -64.04012587098396
1501 -0.0337193151935935 -63.97871109843256 -0.030662714410573243 -64.07078858539452
1502 -0.0336847810074687 -64.01239587944004 -0.02878029430285096 -64.09956887969737
1503 -0.03385624326765537 -64.04625212270768 -0.038347676210105416 -64.13791655590748
1504 -0.033861553855240346 -64.08011367656293 -0.03254829291254282 -64.17046484882002
1505 -0.03389362022280693 -64.11400729678574 -0.034417013823986056 -64.204881862644
1506 -0.03371396418660879 -64.14772126097235 -0.03135587070137262 -64.23623773334538
1507 -0.034008994698524475 -64.18173025567087 -0.03316109832376242 -64.26939883166914
1508 -0.03384134937077761 -64.21557160504165 -0.03238885030150414 -64.30178768197064
1509 -0.03379332274198532 -64.24936492778363 -0.03166821375489235 -64.33345589572554
1510 -0.033910316228866574 -64.2832752440125 -0.03587763868272305 -64.36933353440826
1511 -0.03388412334024906 -64.31715936735274 -0.035646229051053524 -64.40497976345931
1512 -0.03380569275468588 -64.35096506010743 -0.03711394593119621 -64.4420937093905
1513 -0.03381133694201708 -64.38477639704945 -0.03020744873210788 -64.47230115812262
1514 -0.03377645593136549 -64.41855285298081 -0.03418875802308321 -64.5064899161457
1515 -0.03390530850738287 -64.4524581614882 -0.03153022397309542 -64.53802014011879
1516 -0.03393357023596764 -64.48639173172417 -0.04012293554842472 -64.57814307566721
1517 -0.033585133776068685 -64.51997686550024 -0.03534885812550783 -64.61349193379272
1518 -0.03364333789795637 -64.5536202033982 -0.03602229449898005 -64.6495142282917
1519 -0.03358031250536442 -64.58720051590356 -0.03373085372149944 -64.68324508201319
1520 -0.03363026436418295 -64.62083078026774 -0.033442402631044386 -64.71668748464423
1521 -0.03358292318880558 -64.65441370345654 -0.03390053380280733 -64.75058801844703
1522 -0.03362495042383671 -64.68803865388038 -0.03469259738922119 -64.78528061583626
1523 -0.03363681528717279 -64.72167546916755 -0.03550635874271393 -64.82078697457897
1524 -0.033622417412698266 -64.75529788658025 -0.034415800124406815 -64.85520277470337
1525 -0.03345138467848301 -64.78874927125874 -0.03462420906871557 -64.88982698377208
1526 -0.03350432608276606 -64.8222535973415 -0.034006310440599916 -64.92383329421268
1527 -0.03355113919824362 -64.85580473653974 -0.03463888466358185 -64.95847217887626
1528 -0.03362637404352427 -64.88943111058326 -0.035734058171510694 -64.99420623704778
1529 -0.03351610265672207 -64.92294721323998 -0.03408591598272324 -65.0282921530305
1530 -0.03352210111916065 -64.95646931435914 -0.029751014709472657 -65.05804316773998
1531 -0.03356647025793791 -64.99003578461708 -0.038792709819972515 -65.09683587755995
1532 -0.03344569839537144 -65.02348148301245 -0.03736299779266119 -65.13419887535261
1533 -0.033476231060922144 -65.05695771407336 -0.03251797202974558 -65.16671684738236
1534 -0.03346210774034262 -65.09041982181371 -0.03130803247913718 -65.19802487986149
1535 -0.03345763869583607 -65.12387746050955 -0.03139033876359463 -65.22941521862509
1536 -0.03355819918215275 -65.1574356596917 -0.0333266656845808 -65.26274188430968
1537 -0.03360595367848873 -65.19104161337019 -0.035687286593019965 -65.2984291709027
1538 -0.0335753683000803 -65.22461698167027 -0.030863577779382468 -65.32929274868208
1539 -0.03357930555939674 -65.25819628722967 -0.03347582221031189 -65.36276857089238
1540 -0.03371579498052597 -65.29191208221019 -0.03511062934994698 -65.39787920024233
1541 -0.033521244674921034 -65.3254333268851 -0.03326853960752487 -65.43114773984985
1542 -0.03350798524916172 -65.35894131213426 -0.03503245674073696 -65.46618019659059
1543 -0.0335228780284524 -65.39246419016271 -0.03315510991960764 -65.49933530651019
1544 -0.033502727188169955 -65.42596691735088 -0.03028649864718318 -65.52962180515738
1545 -0.03355695884674788 -65.45952387619762 -0.03479222357273102 -65.56441402873011
1546 -0.0336383193731308 -65.49316219557075 -0.03275870606303215 -65.59717273479315
1547 -0.03359222915023565 -65.52675442472098 -0.03334969412535429 -65.6305224289185
1548 -0.0337292492389679 -65.56048367395995 -0.033074168302118775 -65.66359659722062
1549 -0.03379163444042206 -65.59427530840037 -0.031007066927850248 -65.69460366414847
1550 -0.03391199465841055 -65.62818730305878 -0.035214542783796786 -65.72981820693226
1551 -0.0337578184902668 -65.66194512154905 -0.03465676568448543 -65.76447497261675
1552 -0.03373568616807461 -65.69568080771712 -0.03487248737365008 -65.7993474599904
1553 -0.033632853627204896 -65.72931366134434 -0.03187311738729477 -65.83122057737769
1554 -0.03378204554319382 -65.76309570688753 -0.03213801961392164 -65.86335859699162
1555 -0.03381423782557249 -65.7969099447131 -0.03884952962398529 -65.9022081266156
1556 -0.03373780157417059 -65.83064774628727 -0.04045661892741918 -65.94266474554303
1557 -0.033653394877910615 -65.86430114116519 -0.029071872495114802 -65.97173661803814
1558 -0.033692763186991215 -65.89799390435218 -0.033640160039067266 -66.0053767780772
1559 -0.033753398433327676 -65.93174730278551 -0.030353594943881033 -66.03573037302108
1560 -0.03366040457040072 -65.96540770735591 -0.03585020340979099 -66.07158057643088
1561 -0.03369309026747942 -65.99910079762338 -0.03518633730709553 -66.10676691373797
1562 -0.03355401512235403 -66.03265481274573 -0.03098024185746908 -66.13774715559543
1563 -0.033795140124857424 -66.06644995287058 -0.029738958366215228 -66.16748611396164
1564 -0.033810137771070004 -66.10026009064165 -0.03411525171250105 -66.20160136567415
1565 -0.033737759478390215 -66.13399785012004 -0.03269460871815681 -66.23429597439231
1566 -0.03376210834830999 -66.16775995846835 -0.031789635121822354 -66.26608560951414
1567 -0.03377838358283043 -66.20153834205118 -0.03263576403260231 -66.29872137354674
1568 -0.03389205075800419 -66.23543039280918 -0.03320435117930174 -66.33192572472605
1569 -0.03379678763449192 -66.26922718044366 -0.031531814858317374 -66.36345753958436
1570 -0.033920067548751834 -66.30314724799241 -0.03151084128767252 -66.39496838087203
1571 -0.03398954998701811 -66.33713679797943 -0.03587742075324059 -66.43084580162527
1572 -0.034057891741394994 -66.37119468972082 -0.033580437302589417 -66.46442623892786
1573 -0.033929438516497615 -66.40512412823732 -0.031823533773422244 -66.49624977270128
1574 -0.034045669436454776 -66.43916979767377 -0.029972593020647764 -66.52622236572192
1575 -0.034055803529918195 -66.4732256012037 -0.036258242465555666 -66.56248060818747
1576 -0.03391699697822333 -66.50714259818191 -0.03416842129081488 -66.59664902947829
1577 -0.03397356271743775 -66.54111616089935 -0.03385995496064424 -66.63050898443893
1578 -0.03413529824465513 -66.575251459144 -0.03507769014686346 -66.6655866745858
1579 -0.03403113968670368 -66.6092825988307 -0.03432309627532959 -66.69990977086113
1580 -0.0339966457337141 -66.64327924456441 -0.03543856348842382 -66.73534833434955
1581 -0.03391620069742203 -66.67719544526183 -0.036831433326005934 -66.77217976767555
1582 -0.03385676443576813 -66.7110522096976 -0.033546092361211775 -66.80572586003676
1583 -0.033821174688637254 -66.74487338438624 -0.03499203901737928 -66.84071789905414
1584 -0.03388699255883694 -66.77876037694507 -0.03374983109533787 -66.87446773014948
1585 -0.033795285411179064 -66.81255566235625 -0.03361100777983665 -66.90807873792932
1586 -0.03373055625706911 -66.84628621861332 -0.03157100137323141 -66.93964973930255
1587 -0.03387378416955471 -66.88016000278287 -0.032066122815012935 -66.97171586211756
1588 -0.033854718692600726 -66.91401472147547 -0.03300637435168028 -67.00472223646925
1589 -0.03382273931056261 -66.94783746078603 -0.03971867803484201 -67.0444409145041
1590 -0.03367433343082667 -66.98151179421686 -0.033198256604373456 -67.07763917110847
1591 -0.0337726067751646 -67.01528440099202 -0.031352994684129956 -67.1089921657926
1592 -0.033865096233785155 -67.0491494972258 -0.03270455822348595 -67.14169672401609
1593 -0.033958302810788155 -67.08310780003659 -0.035386200062930584 -67.17708292407902
1594 -0.03380138650536537 -67.11690918654195 -0.03527171853929758 -67.21235464261831
1595 -0.03375396858900785 -67.15066315513096 -0.03396419007331133 -67.24631883269161
1596 -0.033744233287870885 -67.18440738841883 -0.03348775114864111 -67.27980658384026
1597 -0.0337874760851264 -67.21819486450396 -0.03894751127809286 -67.31875409511835
1598 -0.03363658580929041 -67.25183145031325 -0.03844190947711468 -67.35719600459547
1599 -0.03356721363961697 -67.28539866395286 -0.03526693731546402 -67.39246294191094
1600 -0.03350485097616911 -67.31890351492903 -0.03076243158429861 -67.42322537349523
1601 -0.033674743585288526 -67.35257825851433 -0.02850491339340806 -67.45173028688863
1602 -0.03360350877046585 -67.3861817672848 -0.03435675762593746 -67.48608704451458
1603 -0.03368533868342638 -67.41986710596822 -0.03046167502179742 -67.51654871953637
1604 -0.03378904331475496 -67.45365614928298 -0.0359628975391388 -67.55251161707551
1605 -0.0336794575676322 -67.4873356068506 -0.03379290010780096 -67.58630451718331
1606 -0.03382446113973856 -67.52116006799035 -0.03423272855579853 -67.6205372457391
1607 -0.03377648517489433 -67.55493655316525 -0.03424235582351685 -67.65477960156262
1608 -0.03378716502338648 -67.58872371818863 -0.03496314696967602 -67.6897427485323
1609 -0.0337298572063446 -67.62245357539497 -0.03531907144933939 -67.72506181998163
1610 -0.03362402487546205 -67.65607760027044 -0.03834950029850006 -67.76341132028013
1611 -0.03359483908861875 -67.68967243935906 -0.03370976112782955 -67.79712108140795
1612 -0.03352946955710649 -67.72320190891617 -0.03349412307143211 -67.83061520447939
1613 -0.03360330034047365 -67.75680520925664 -0.03283403106033802 -67.86344923553972
1614 -0.03363955710083246 -67.79044476635747 -0.03361535407602787 -67.89706458961575
1615 -0.033602498658001426 -67.82404726501547 -0.03434732109308243 -67.93141191070883
1616 -0.033553870767354964 -67.85760113578282 -0.03746307473629713 -67.96887498544513
1617 -0.033569987118244174 -67.89117112290106 -0.030735895968973637 -67.9996108814141
1618 -0.03350747395306826 -67.92467859685412 -0.029001041874289514 -68.0286119232884
1619 -0.03376577477902174 -67.95844437163315 -0.030095446202903987 -68.0587073694913
1620 -0.03386562205851078 -67.99230999369166 -0.035282569006085396 -68.09398993849739
1621 -0.03383879121392965 -68.02614878490559 -0.03280826508998871 -68.12679820358737
1622 -0.033787048794329165 -68.05993583369991 -0.03636114094406366 -68.16315934453144
1623 -0.03386079464107752 -68.09379662834098 -0.0367762116715312 -68.19993555620297
1624 -0.0337658828124404 -68.12756251115343 -0.03712415359914303 -68.23705970980211
1625 -0.033600771054625514 -68.16116328220805 -0.03072540322318673 -68.2677851130253
1626 -0.033839485608041286 -68.19500276781609 -0.03415622469037771 -68.30194133771568
1627 -0.033742192573845385 -68.22874496038993 -0.03407660685479641 -68.33601794457047
1628 -0.033932962082326414 -68.26267792247226 -0.03656675722450018 -68.37258470179498
1629 -0.03371669240295887 -68.29639461487523 -0.03212992176413536 -68.40471462355912
1630 -0.03375294636934996 -68.33014756124457 -0.037892579659819604 -68.44260720321894
1631 -0.033705939538776875 -68.36385350078335 -0.03251918591558933 -68.47512638913453
1632 -0.03365079816430807 -68.39750429894765 -0.02948884479701519 -68.50461523393155
1633 -0.03383819404989481 -68.43134249299754 -0.036988575384020804 -68.54160380931556
1634 -0.033781945891678336 -68.46512443888922 -0.037442554533481595 -68.57904636384905
1635 -0.033587264083325866 -68.49871170297254 -0.03302463758736849 -68.61207100143642
1636 -0.033604271709918976 -68.53231597468246 -0.035993792675435544 -68.64806479411186
1637 -0.03371814712882042 -68.56603412181128 -0.03391554225236178 -68.68198033636422
1638 -0.03364034034311771 -68.5996744621544 -0.033761284127831456 -68.71574162049205
1639 -0.033702117018401624 -68.6333765791728 -0.03368751108646393 -68.74942913157852
1640 -0.033577875792980195 -68.66695445496579 -0.036161156930029394 -68.78559028850856
1641 -0.03357912171632051 -68.7005335766821 -0.033310146629810335 -68.81890043513837
1642 -0.03362466637045145 -68.73415824305256 -0.03384653963148594 -68.85274697476986
1643 -0.03358323127031326 -68.76774147432288 -0.033609159477055076 -68.88635613424691
1644 -0.033590746484696864 -68.80133222080757 -0.03678950294852257 -68.92314563719543
1645 -0.033456945605576036 -68.83478916641315 -0.03631578832864761 -68.95946142552408
1646 -0.033534546568989756 -68.86832371298213 -0.031767481751739976 -68.99122890727583
1647 -0.033459746092557904 -68.9017834590747 -0.036583507619798186 -69.02781241489562
1648 -0.033322015590965745 -68.93510547466566 -0.03517119884490967 -69.06298361374053
1649 -0.0333509424701333 -68.9684564171358 -0.03484825398772955 -69.09783186772826
1650 -0.03339516241103411 -69.00185157954684 -0.0353193799033761 -69.13315124763163
1651 -0.033326121792197225 -69.03517770133904 -0.034996152855455875 -69.16814740048709
1652 -0.03321866244077683 -69.06839636377981 -0.03190773613750934 -69.2000551366246
1653 -0.033170546777546404 -69.10156691055735 -0.03559336755424738 -69.23564850417884
1654 -0.033249781280755994 -69.13481669183811 -0.02920694025233388 -69.26485544443118
1655 -0.03331257756799459 -69.16812926940611 -0.03375142607837915 -69.29860687050956
1656 -0.03336604367941618 -69.20149531308553 -0.03634721040725708 -69.33495408091682
1657 -0.033242474868893625 -69.23473778795443 -0.03237754311412573 -69.36733162403094
1658 -0.03325901310890913 -69.26799680106333 -0.033528055809438226 -69.40085967984038
1659 -0.03332861810922623 -69.30132541917256 -0.035746998712420465 -69.4366066785528
1660 -0.03328582011163235 -69.33461123928419 -0.03521919157356024 -69.47182587012637
1661 -0.03316655270755291 -69.36777779199174 -0.03439896330237389 -69.50622483342875
1662 -0.033231974579393864 -69.40100976657114 -0.033350377902388574 -69.53957521133114
1663 -0.03323037438094616 -69.43424014095208 -0.03137633195146918 -69.5709515432826
1664 -0.03325305245816708 -69.46749319341025 -0.03738104086369276 -69.6083325841463
1665 -0.03318119198083878 -69.5006743853911 -0.03351318165659904 -69.6418457658029
1666 -0.03317276947200298 -69.5338471548631 -0.030966644641011953 -69.67281241044391
1667 -0.03334317989647388 -69.56719033475957 -0.031047147791832687 -69.70385955823575
1668 -0.03333393316715956 -69.60052426792673 -0.02964634345844388 -69.73350590169419
1669 -0.03339675385504961 -69.63392102178177 -0.031170618906617164 -69.7646765206008
1670 -0.033521031960844994 -69.66744205374262 -0.03310919906944036 -69.79778571967024
1671 -0.03354409225285053 -69.70098614599547 -0.034063510969281195 -69.83184923063952
1672 -0.03352222796529532 -69.73450837396076 -0.03055765675380826 -69.86240688739333
1673 -0.03368554133921862 -69.76819391529999 -0.03719168454408646 -69.89959857193742
1674 -0.033509275130927565 -69.80170319043091 -0.02895432002842426 -69.92855289196584
1675 -0.033659666776657104 -69.83536285720757 -0.035021327435970306 -69.9635742194018
1676 -0.033625966124236586 -69.8689888233318 -0.029060211312025786 -69.99263443071384
1677 -0.033734538778662684 -69.90272336211046 -0.032979766279459 -70.02561419699329
1678 -0.03378390185534954 -69.93650726396581 -0.03147881664335728 -70.05709301363665
1679 -0.033649901673197744 -69.97015716563901 -0.03541634697467089 -70.09250936061132
1680 -0.03375466167926788 -70.00391182731828 -0.03374352175742388 -70.12625288236875
1681 -0.03372337892651558 -70.03763520624479 -0.033908947743475436 -70.16016183011222
1682 -0.03371322173625231 -70.07134842798104 -0.03298848085105419 -70.19315031096328
1683 -0.03376890569925308 -70.10511733368028 -0.03331865537911653 -70.2264689663424
1684 -0.03376543689519167 -70.13888277057548 -0.031496422737836836 -70.25796538908023
1685 -0.033895501494407655 -70.17277827206989 -0.041464979946613315 -70.29943036902684
1686 -0.03363261055201292 -70.20641088262191 -0.028010732028633356 -70.32744110105547
1687 -0.03384129982441664 -70.24025218244633 -0.03142713513225317 -70.35886823618772
1688 -0.03381544165313244 -70.27406762409946 -0.03250738047063351 -70.39137561665835
1689 -0.03389882557094097 -70.3079664496704 -0.03172206096351147 -70.42309767762187
1690 -0.033963240869343284 -70.34192969053974 -0.032342985086143014 -70.45544066270801
1691 -0.034237864799797534 -70.37616755533953 -0.028635552525520323 -70.48407621523353
1692 -0.03415640518069267 -70.41032396052023 -0.035160247795283796 -70.51923646302882
1693 -0.03414438776671887 -70.44446834828695 -0.03675493933260441 -70.55599140236143
1694 -0.0339366503059864 -70.47840499859294 -0.032406827248632905 -70.58839822961006
1695 -0.034097733162343505 -70.51250273175528 -0.03299402054399252 -70.62139225015406
1696 -0.03407854773104191 -70.54658127948632 -0.041147171147167684 -70.66253942130123
1697 -0.03396147862076759 -70.58054275810709 -0.033803042769432065 -70.69634246407067
1698 -0.03383930344134569 -70.61438206154843 -0.03306642193347216 -70.72940888600414
1699 -0.033874551951885226 -70.64825661350031 -0.031049210764467716 -70.7604580967686
1700 -0.033995789475739 -70.68225240297605 -0.033558915555477145 -70.79401701232408
1701 -0.03389423973858356 -70.71614664271463 -0.03495227694511414 -70.8289692892692
1702 -0.033974680490791796 -70.75012132320542 -0.035944368690252304 -70.86491365795945
1703 -0.033825093880295753 -70.78394641708572 -0.034899722784757614 -70.8998133807442
1704 -0.033820686489343645 -70.81776710357506 -0.030846381653100254 -70.93065976239731
1705 -0.03384923096746206 -70.85161633454253 -0.03560951892286539 -70.96626928132018
1706 -0.03383085038512945 -70.88544718492766 -0.028378164023160936 -70.99464744534335
1707 -0.0340217113494873 -70.91946889627714 -0.03239117320626974 -71.02703861854961
1708 -0.03412046860903502 -70.95358936488617 -0.02953341566026211 -71.05657203420988
1709 -0.034120391309261325 -70.98770975619543 -0.03627348020672798 -71.09284551441661
1710 -0.034016786701977254 -71.02172654289741 -0.03438795004040003 -71.127233464457
1711 -0.03410366345196962 -71.05583020634938 -0.03582899402827024 -71.16306245848527
1712 -0.03401348274201155 -71.0898436890914 -0.034183533117175105 -71.19724599160244
1713 -0.03393160533159971 -71.123775294423 -0.03124466734007001 -71.22849065894252
1714 -0.03404132556170225 -71.1578166199847 -0.03641291745007038 -71.26490357639258
1715 -0.034032757952809335 -71.19184937793752 -0.033926733583211896 -71.2988303099758
1716 -0.03398643601685762 -71.22583581395438 -0.03506373018026352 -71.33389404015607
1717 -0.03391760550439358 -71.25975341945878 -0.03131151087582111 -71.36520555103189
1718 -0.03407045565545559 -71.29382387511423 -0.035889368318021295 -71.40109491934992
1719 -0.033995113149285314 -71.32781898826352 -0.02585863471031189 -71.42695355406023
1720 -0.034096338972449305 -71.36191532723596 -0.033025048673152924 -71.45997860273339
1721 -0.0342162175104022 -71.39613154474637 -0.034251251630485056 -71.49422985436387
1722 -0.03416235037147999 -71.43029389511784 -0.03304053470492363 -71.52727038906879
1723 -0.03416863363236189 -71.4644625287502 -0.03541199415922165 -71.56268238322801
1724 -0.0341251889243722 -71.49858771767458 -0.038416439294815065 -71.60109882252283
1725 -0.03406409490853548 -71.53265181258311 -0.030966402124613525 -71.63206522464745
1726 -0.03402768578380346 -71.56667949836691 -0.03615075182169676 -71.66821597646914
1727 -0.034146462380886075 -71.6008259607478 -0.03204631209373474 -71.70026228856288
1728 -0.03411248903721571 -71.63493844978501 -0.030878744460642336 -71.73114103302352
1729 -0.034146325662732124 -71.66908477544774 -0.03758613932877779 -71.7687271723523
1730 -0.03411232680082321 -71.70319710224857 -0.037181558273732665 -71.80590873062603
1731 -0.03402700163424015 -71.73722410388281 -0.03323718123137951 -71.83914591185741
1732 -0.03395204916596413 -71.77117615304877 -0.03266128767281771 -71.87180719953024
1733 -0.03414593692868948 -71.80532208997747 -0.03508777916431427 -71.90689497869455
1734 -0.03414112403988838 -71.83946321401736 -0.037765583768486974 -71.94466056246304
1735 -0.03412026036530733 -71.87358347438267 -0.031709931418299676 -71.97637049388135
1736 -0.034095649048686026 -71.90767912343135 -0.03305982146412134 -72.00943031534547
1737 -0.03417294882237911 -71.94185207225372 -0.033486570417881015 -72.04291688576335
1738 -0.034127126820385455 -71.9759791990741 -0.03604284059256315 -72.0789597263559
1739 -0.034069252014160153 -72.01004845108827 -0.03650591764599085 -72.1154656440019
1740 -0.034103150479495525 -72.04415160156776 -0.03347496539354324 -72.14894060939544
1741 -0.03400942049920559 -72.07816102206696 -0.03951273094862699 -72.18845334034407
1742 -0.03391833752393723 -72.11207935959091 -0.03280038833618164 -72.22125372868025
1743 -0.033839942514896394 -72.14591930210581 -0.03753016740083694 -72.25878389608108
1744 -0.03381610084325075 -72.17973540294906 -0.02985677644610405 -72.2886406725272
1745 -0.03390112370252609 -72.21363652665158 -0.0316915376111865 -72.32033221013837
1746 -0.03397486973553896 -72.24761139638713 -0.033207439817488194 -72.35353964995586
1747 -0.03395572081208229 -72.28156711719922 -0.03274397440254688 -72.38628362435841
1748 -0.03400448430329561 -72.31557160150251 -0.03688712958246469 -72.42317075394088
1749 -0.033951133489608765 -72.34952273499212 -0.035531680658459665 -72.45870243459935
1750 -0.03391230795532465 -72.38343504294744 -0.03124108985066414 -72.48994352445001
1751 -0.03394183050841093 -72.41737687345585 -0.03451153207570314 -72.52445505652571
1752 -0.034004705399274825 -72.45138157885512 -0.0324902655556798 -72.55694532208139
1753 -0.034062473103404045 -72.48544405195852 -0.03351524230092764 -72.59046056438231
1754 -0.03396566305309534 -72.51940971501162 -0.03479981310665607 -72.62526037748897
1755 -0.0340043518692255 -72.55341406688085 -0.033596260473132133 -72.6588566379621
1756 -0.03411492481827736 -72.58752899169913 -0.03224621061235666 -72.69110284857446
1757 -0.03418059442192316 -72.62170958612106 -0.03306614011526108 -72.72416898868973
1758 -0.03406700901687145 -72.65577659513792 -0.03449391052126884 -72.75866289921099
1759 -0.03397293630987406 -72.6897495314478 -0.037386479601264 -72.79604937881226
1760 -0.033956073224544525 -72.72370560467235 -0.032009854726493356 -72.82805923353875
1761 -0.03412370122969151 -72.75782930590204 -0.033952217735350135 -72.8620114512741
1762 -0.03422748781740666 -72.79205679371944 -0.032869599387049676 -72.89488105066116
1763 -0.03409722074866295 -72.8261540144681 -0.03641276024281979 -72.93129381090398
1764 -0.03404567278921604 -72.86019968725732 -0.030626286566257478 -72.96192009747024
1765 -0.03408040106296539 -72.89428008832029 -0.03566490188241005 -72.99758499935265
1766 -0.034007524512708186 -72.92828761283299 -0.033491778932511804 -73.03107677828517
1767 -0.034080212004482746 -72.96236782483747 -0.03448511194437742 -73.06556189022955
1768 -0.034051968902349475 -72.99641979373982 -0.03693941440433264 -73.10250130463388
1769 -0.03399952631443739 -73.03041932005425 -0.03169552758336067 -73.13419683221724
1770 -0.03396389074623585 -73.06438321080049 -0.03556369692087173 -73.16976052913812
1771 -0.03402701262384653 -73.09841022342434 -0.03240612242370844 -73.20216665156183
1772 -0.03405507113784552 -73.13246529456218 -0.02615520404651761 -73.22832185560834
1773 -0.03410779256373644 -73.16657308712591 -0.030832300148904323 -73.25915415575724
1774 -0.0342913594096899 -73.2008644465356 -0.0359906192868948 -73.29514477504414
1775 -0.03416267447173595 -73.23502712100733 -0.03508829958736896 -73.33023307463151
1776 -0.03424123823642731 -73.26926835924377 -0.02934675207361579 -73.35957982670513
1777 -0.03425924181938171 -73.30352760106315 -0.03219293840229511 -73.39177276510742
1778 -0.034261741861701014 -73.33778934292485 -0.03423984237015247 -73.42601260747757
1779 -0.03436669986695051 -73.3721560427918 -0.03356118965893984 -73.45957379713651
1780 -0.0342276519164443 -73.40638369470824 -0.03435132689774036 -73.49392512403425
1781 -0.03417492639273405 -73.44055862110098 -0.03252746965736151 -73.52645259369162
1782 -0.03432052806019783 -73.47487914916117 -0.03870062902569771 -73.56515322271731
1783 -0.03423090111464262 -73.50911005027581 -0.03323912005871534 -73.59839234277602
1784 -0.0341904791072011 -73.543300529383 -0.032949738949537274 -73.63134208172556
1785 -0.034266500174999236 -73.577567029558 -0.03584489431232214 -73.66718697603788
1786 -0.03433497361838818 -73.61190200317638 -0.030012262240052223 -73.69719923827793
1787 -0.034324314631521705 -73.6462263178079 -0.033510779961943626 -73.73071001823988
1788 -0.03424083851277828 -73.68046715632067 -0.031282011047005655 -73.76199202928689
1789 -0.03438760992139578 -73.71485476624207 -0.03065652148798108 -73.79264855077487
1790 -0.03436835370957851 -73.74922311995165 -0.03373288158327341 -73.82638143235815
1791 -0.03447872791439295 -73.78370184786604 -0.0338116068392992 -73.86019303919744
1792 -0.03450103141367435 -73.81820287927971 -0.03183111846446991 -73.89202415766191
1793 -0.03450339324772358 -73.85270627252743 -0.034564804285764694 -73.92658896194767
1794 -0.03437068667262792 -73.88707695920006 -0.04095572046935558 -73.96754468241703
1795 -0.03424004297703505 -73.92131700217709 -0.033556880056858064 -74.00110156247389
1796 -0.034233764931559565 -73.95555076710865 -0.03156092930585146 -74.03266249177975
1797 -0.034441974572837354 -73.98999274168149 -0.03370312638580799 -74.06636561816555
1798 -0.0342460984364152 -74.0242388401179 -0.03354635834693909 -74.09991197651249
1799 -0.034327219054102895 -74.05856605917201 -0.0312628909945488 -74.13117486750704
1800 -0.03439282830804587 -74.09295888748005 -0.033311456069350244 -74.1644863235764
1801 -0.03446392267942429 -74.12742281015947 -0.03166081104427576 -74.19614713462067
1802 -0.03442290760576725 -74.16184571776525 -0.03431611768901348 -74.23046325230969
1803 -0.03453135322779417 -74.19637707099304 -0.03069365248084068 -74.26115690479052
1804 -0.03441695496439934 -74.23079402595744 -0.03178075086325407 -74.29293765565377
1805 -0.03450718279927969 -74.26530120875671 -0.03510853089392185 -74.3280461865477
1806 -0.034580075182020664 -74.29988128393873 -0.031010426580905914 -74.3590566131286
1807 -0.03473675567656755 -74.3346180396153 -0.030748139414936305 -74.38980475254354
1808 -0.03468880727887154 -74.36930684689416 -0.035050521790981296 -74.42485527433452
1809 -0.0345437353476882 -74.40385058224184 -0.034866342321038246 -74.45972161665556
1810 -0.034684425219893456 -74.43853500746174 -0.04010878894478083 -74.49983040560033
1811 -0.034466616436839105 -74.47300162389858 -0.037677844800055024 -74.53750825040039
1812 -0.034431551583111286 -74.5074331754817 -0.03713423702865839 -74.57464248742905
1813 -0.03434632122516632 -74.54177949670687 -0.031702887080609796 -74.60634537450966
1814 -0.03445081785321236 -74.57623031456008 -0.030343726836144926 -74.63668910134581
1815 -0.034610335156321524 -74.6108406497164 -0.0328504703938961 -74.6695395717397
1816 -0.03458839394152165 -74.64542904365791 -0.03648795671761036 -74.70602752845731
1817 -0.03443236891180277 -74.67986141256972 -0.03664849661290646 -74.74267602507022
1818 -0.0344236996024847 -74.7142851121722 -0.0338185615837574 -74.77649458665398
1819 -0.034435099363327025 -74.74872021153553 -0.034083856455981734 -74.81057844310996
1820 -0.03434653095901012 -74.78306674249454 -0.03438961803913117 -74.84496806114909
1821 -0.034470092691481116 -74.81753683518602 -0.0328341281041503 -74.87780218925325
1822 -0.03443185836076736 -74.85196869354678 -0.031833449751138686 -74.90963563900438
1823 -0.03435455467551947 -74.8863232482223 -0.03376989811658859 -74.94340553712097
1824 -0.034425743483006956 -74.92074899170531 -0.03354578875005245 -74.97695132587101
1825 -0.03441755548119545 -74.95516654718651 -0.0365844152867794 -75.0135357411578
1826 -0.03434697706252336 -74.98951352424903 -0.03520656004548073 -75.04874230120328
1827 -0.03429780565202236 -75.02381132990105 -0.0347637664526701 -75.08350606765595
1828 -0.034459774009883405 -75.05827110391094 -0.03138936338946223 -75.11489543104541
1829 -0.03438667245209217 -75.09265777636303 -0.037782939709723 -75.15267837075514
1830 -0.03431342002004385 -75.12697119638307 -0.03089079596102238 -75.18356916671617
1831 -0.03441774994134903 -75.16138894632442 -0.03398650679737329 -75.21755567351354
1832 -0.03442563712596893 -75.19581458345039 -0.03267931491136551 -75.2502349884249
1833 -0.03441176973283291 -75.23022635318321 -0.03493264801800251 -75.2851676364429
1834 -0.03442007079720497 -75.26464642398042 -0.035818828642368315 -75.32098646508527
1835 -0.0342834547162056 -75.29892987869663 -0.03708749711513519 -75.35807396220041
1836 -0.034251334704458715 -75.33318121340109 -0.03161119129508734 -75.38968515349549
1837 -0.03429956771433353 -75.36748078111542 -0.032166477479040625 -75.42185163097453
1838 -0.03433465380221605 -75.40181543491764 -0.03322335854172707 -75.45507498951626
1839 -0.034297571144998075 -75.43611300606264 -0.03165590893477201 -75.48673089845103
1840 -0.034278318844735624 -75.47039132490738 -0.03209914769977331 -75.5188300461508
1841 -0.0343355692923069 -75.50472689419969 -0.03242195378988981 -75.55125199994069
1842 -0.03439311664551496 -75.53912001084521 -0.03233993817120791 -75.5835919381119
1843 -0.03443323764950037 -75.5735532484947 -0.03186317402869463 -75.6154551121406
1844 -0.0345174491405487 -75.60807069763526 -0.031096033472567796 -75.64655114561316
1845 -0.03453659638762474 -75.64260729402288 -0.03705518785864115 -75.6836063334718
1846 -0.034501833468675615 -75.67710912749156 -0.031548552215099335 -75.7151548856869
1847 -0.03453319296240807 -75.71164232045398 -0.03379985187202692 -75.74895473755893
1848 -0.03474556133151054 -75.74638788178548 -0.02979311142116785 -75.7787478489801
1849 -0.03469006456434727 -75.78107794634982 -0.03267218060791492 -75.81142002958802
1850 -0.034697872772812846 -75.81577581912263 -0.03427632488310337 -75.84569635447113
1851 -0.03487072288990021 -75.85064654201254 -0.04025949873030186 -75.88595585320144
1852 -0.03438261263072491 -75.88502915464326 -0.030954706482589245 -75.91691055968403
1853 -0.03451704699546099 -75.91954620163872 -0.0342921294271946 -75.95120268911123
1854 -0.03441001381725073 -75.95395621545597 -0.036593451350927356 -75.98779614046215
1855 -0.034457715786993505 -75.98841393124297 -0.03451644796878099 -76.02231258843094
1856 -0.0343943327665329 -76.02280826400951 -0.0338376147672534 -76.05615020319819
1857 -0.03434927221387625 -76.05715753622339 -0.03542755804955959 -76.09157776124775
1858 -0.03426122199743986 -76.09141875822083 -0.03531074672937393 -76.12688850797713
1859 -0.0343615697696805 -76.12578032799051 -0.03430900629609823 -76.16119751427323
1860 -0.034310721606016156 -76.16009104959653 -0.03681306671351194 -76.19801058098673
1861 -0.034144143015146254 -76.19423519261167 -0.03339928220957518 -76.2314098631963
1862 -0.03424235414713621 -76.22847754675881 -0.03053992399945855 -76.26194978719576
1863 -0.03433151058852672 -76.26280905734734 -0.03592585865408182 -76.29787564584984
1864 -0.03436306975781918 -76.29717212710516 -0.030511897429823874 -76.32838754327966
1865 -0.034368610195815566 -76.33154073730097 -0.03418915737420321 -76.36257670065386
1866 -0.03434636518359184 -76.36588710248456 -0.034280401468276975 -76.39685710212214
1867 -0.03435786869376898 -76.40024497117834 -0.030320408660918473 -76.42717751078305
1868 -0.034479905106127265 -76.43472487628446 -0.03395618181675673 -76.46113369259982
1869 -0.034404374472796914 -76.46912925075726 -0.03448333237320185 -76.49561702497301
1870 -0.034416988119482995 -76.50354623887675 -0.038543971441686156 -76.5341609964147
1871 -0.03432148769497871 -76.53786772657173 -0.035350036434829236 -76.56951103284953
1872 -0.03436582013964653 -76.57223354671137 -0.03547045588493347 -76.60498148873447
1873 -0.03430533464998007 -76.60653888136136 -0.032667475193738936 -76.6376489639282
1874 -0.034499875642359255 -76.64103875700371 -0.03669807612895966 -76.67434704005716
1875 -0.03434918969869614 -76.67538794670241 -0.029859738983213903 -76.70420677904038
1876 -0.03441779315471649 -76.70980573985713 -0.03271099179983139 -76.73691777084021
1877 -0.03444669228047133 -76.7442524321376 -0.035556997172534466 -76.77247476801274
1878 -0.03430073894560337 -76.7785531710832 -0.032874811068177225 -76.80534957908093
1879 -0.03434929084032774 -76.81290246192353 -0.03338173720985651 -76.83873131629078
1880 -0.03440758660435676 -76.84731004852789 -0.03768377434462309 -76.8764150906354
1881 -0.0344714168459177 -76.8817814653738 -0.042789414338767526 -76.91920450497418
1882 -0.03411836382001639 -76.91589982919382 -0.031087132077664135 -76.95029163705183
1883 -0.03408040553331375 -76.94998023472714 -0.03712721429765224 -76.98741885134949
1884 -0.03404852785170078 -76.98402876257883 -0.03409365955740214 -77.02151251090689
1885 -0.0340050159022212 -77.01803377848105 -0.03502032458782196 -77.0565328354947
1886 -0.03403974492102861 -77.05207352340209 -0.032247646152973174 -77.08878048164767
1887 -0.03404959049075842 -77.08612311389284 -0.028995801135897635 -77.11777628278357
1888 -0.03415811527520418 -77.12028122916804 -0.03905189260840416 -77.15682817539196
1889 -0.03420057911425829 -77.1544818082823 -0.03206379227340221 -77.18889196766537
1890 -0.03414423558861017 -77.18862604387091 -0.02909258333966136 -77.21798455100503
1891 -0.034316878952085975 -77.222942922823 -0.030166779831051826 -77.24815133083608
1892 -0.03438511230051518 -77.2573280351235 -0.032085217908024787 -77.2802365487441
1893 -0.034412135183811185 -77.29174017030732 -0.030392782017588615 -77.31062933076169
1894 -0.03446569610387087 -77.32620586641119 -0.03629659302532673 -77.34692592378701
1895 -0.034493237547576425 -77.36069910395877 -0.03489851634949446 -77.38182444013651
1896 -0.034426779858767985 -77.39512588381753 -0.03423257563263178 -77.41605701576914
1897 -0.03434366267174482 -77.42946954648927 -0.03807696253061295 -77.45413397829975
1898 -0.03425454366952181 -77.46372409015879 -0.03096255986019969 -77.48509653815995
1899 -0.03435935992747545 -77.49808345008627 -0.0346778554841876 -77.51977439364414
1900 -0.03432782795280218 -77.53241127803908 -0.03334891963750124 -77.55312331328165
1901 -0.03432488832622767 -77.5667361663653 -0.03193178158253431 -77.58505509486417
1902 -0.03435052428394556 -77.60108669064925 -0.03440451472997665 -77.61945960959414
1903 -0.034396400488913056 -77.63548309113817 -0.03349478729069233 -77.65295439688484
1904 -0.034286986105144024 -77.66977007724331 -0.030854017566889526 -77.68380841445173
1905 -0.034616118483245376 -77.70438619572656 -0.0316939115524292 -77.71550232600416
1906 -0.034480369836092 -77.73886656556265 -0.03616029005497694 -77.75166261605914
1907 -0.03445095457136631 -77.77331752013401 -0.03250248320400715 -77.78416509926315
1908 -0.03461609836667776 -77.8079336185007 -0.04213468134403229 -77.82629978060719
1909 -0.034157466143369675 -77.84209108464407 -0.028462661802768706 -77.85476244240995
1910 -0.03431947138160467 -77.87641055602568 -0.03223442919552326 -77.88699687160548
1911 -0.03441399056464434 -77.91082454659032 -0.03496090210974216 -77.92195777371522
1912 -0.03433276303112507 -77.94515730962145 -0.037249461747705936 -77.95920723546293
1913 -0.0343640698119998 -77.97952137943345 -0.04209197368472815 -78.00129920914766
1914 -0.03414882868528366 -78.01367020811874 -0.03734201416373253 -78.03864122331139
1915 -0.03408438842743635 -78.04775459654617 -0.03457662370055914 -78.07321784701195
1916 -0.03404517527669668 -78.08179977182287 -0.03539733812212944 -78.10861518513407
1917 -0.033965925127267836 -78.11576569695013 -0.033267641253769395 -78.14188282638784
1918 -0.03392490353435278 -78.14969060048449 -0.034779437258839606 -78.17666226364668
1919 -0.03393689822405577 -78.18362749870855 -0.03261249493807554 -78.20927475858475
1920 -0.03392667062580586 -78.21755416933435 -0.0330290513113141 -78.24230380989607
1921 -0.03405570220202207 -78.25160987153637 -0.03671970535069704 -78.27902351524676
1922 -0.03394493404775858 -78.28555480558413 -0.035964490845799446 -78.31498800609256
1923 -0.03388452995568514 -78.31943933553981 -0.03835791479796171 -78.35334592089052
1924 -0.03369483109563589 -78.35313416663544 -0.03658541794866323 -78.38993133883918
1925 -0.033562608808279035 -78.38669677544372 -0.03639874253422022 -78.4263300813734
1926 -0.03367327246814966 -78.42037004791187 -0.034296751767396924 -78.4606268331408
1927 -0.03357685599476099 -78.45394690390664 -0.03574293199926615 -78.49636976514006
1928 -0.03345991000533104 -78.48740681391197 -0.03337084595113993 -78.5297406110912
1929 -0.033536665700376035 -78.52094347961236 -0.03482794463634491 -78.56456855572755
1930 -0.033549983613193037 -78.55449346322555 -0.029131461028009654 -78.59370001675556
1931 -0.033604457043111324 -78.58809792026867 -0.03815286941826344 -78.63185288617383
1932 -0.03354814480990172 -78.62164606507856 -0.032706671953201295 -78.66455955812704
1933 -0.03352087158709764 -78.65516693666567 -0.03333123866468668 -78.69789079679173
1934 -0.03353424109518528 -78.68870117776085 -0.033770816028118135 -78.73166161281985
1935 -0.03349439091980457 -78.72219556868065 -0.036290031485259534 -78.76795164430511
1936 -0.03342508617788553 -78.75562065485853 -0.03295093681663275 -78.80090258112175
1937 -0.03348884973675013 -78.78910950459529 -0.031688797473907473 -78.83259137859565
1938 -0.03343656174838543 -78.82254606634368 -0.03502009902149439 -78.86761147761715
1939 -0.033423565328121185 -78.8559696316718 -0.03400379102677107 -78.90161526864392
1940 -0.03351481966674328 -78.88948445133855 -0.029029950406402348 -78.93064521905032
1941 -0.03356901966035366 -78.9230534709989 -0.0301222781650722 -78.96076749721539
1942 -0.033668899536132814 -78.95672237053503 -0.03082430986687541 -78.99159180708226
1943 -0.03366867396980524 -78.99039104450483 -0.03098190827295184 -79.02257371535521
1944 -0.03377512898296118 -79.0241661734878 -0.03530040476471186 -79.05787412011992
1945 -0.033934994414448735 -79.05810116790225 -0.03399335481226444 -79.09186747493219
1946 -0.03377515505999327 -79.09187632296225 -0.03595126811414957 -79.12781874304633
1947 -0.03391426671296358 -79.12579058967522 -0.02250317092984915 -79.15032191397619
1948 -0.03392828721553087 -79.15971887689075 -0.03067262712866068 -79.18099454110485
1949 -0.03401869740337134 -79.19373757429412 -0.033194432966411114 -79.21418897407126
1950 -0.03405345175415277 -79.22779102604827 -0.035417858883738516 -79.249606832955
1951 -0.03395507819950581 -79.26174610424778 -0.0329739524051547 -79.28258078536015
1952 -0.03393244054168463 -79.29567854478947 -0.03430230114609003 -79.31688308650624
1953 -0.03397741131484509 -79.32965595610432 -0.03495509419590235 -79.35183818070215
1954 -0.033966632932424544 -79.36362258903674 -0.03638378661125898 -79.3882219673134
1955 -0.03393794912844896 -79.39756053816518 -0.03388010505586862 -79.42210207236927
1956 -0.03383364081382752 -79.431394178979 -0.033260971494019034 -79.45536304386329
1957 -0.033781079947948454 -79.46517525892695 -0.03073713555932045 -79.4861001794226
1958 -0.03381146602332592 -79.49898672495027 -0.03446236327290535 -79.52056254269552
1959 -0.03403836190700531 -79.53302508685728 -0.0366843493655324 -79.55724689206104
1960 -0.0337730910629034 -79.56679817792018 -0.03655659668147564 -79.59380348874252
1961 -0.03373626563698053 -79.60053444355715 -0.03650287948548794 -79.630306368228
1962 -0.03374395929276943 -79.63427840284992 -0.031342903804034 -79.66164927203204
1963 -0.03379211947321892 -79.66807052232313 -0.033635031618177894 -79.69528430365021
1964 -0.03377664182335138 -79.70184716414649 -0.0293082850985229 -79.72459258874873
1965 -0.03387446105480194 -79.7357216252013 -0.032310728542506696 -79.75690331729125
1966 -0.03390624802559614 -79.7696278732269 -0.03273308798670769 -79.78963640527796
1967 -0.033985606580972674 -79.80361347980786 -0.037985780648887156 -79.82762218592684
1968 -0.033918528072535994 -79.8375320078804 -0.03295344468206167 -79.8605756306089
1969 -0.033844730630517 -79.87137673851092 -0.036167684569954874 -79.89674331517887
1970 -0.033874049223959445 -79.90525078773487 -0.032731589302420615 -79.92947490448128
1971 -0.03382079247385263 -79.93907158020872 -0.03507967442274094 -79.96455457890403
1972 -0.03382522277534008 -79.97289680298405 -0.03222514297813177 -79.99677972188216
1973 -0.033840345405042174 -80.00673714838909 -0.03384706806391478 -80.03062678994608
1974 -0.03383100945502519 -80.04056815784412 -0.0360730454325676 -80.06669983537866
1975 -0.033803188055753705 -80.07437134589988 -0.03324814382940531 -80.09994797920807
1976 -0.033628078363835814 -80.10799942426371 -0.03054802818223834 -80.1304960073903
1977 -0.03392111621797085 -80.14192054048168 -0.03440088164061308 -80.16489688903091
1978 -0.03401142898947 -80.17593196947115 -0.03894357550889253 -80.20384046453981
1979 -0.03386909663677216 -80.20980106610793 -0.03374377954751253 -80.23758424408732
1980 -0.033826414681971076 -80.2436274807899 -0.03769624307751655 -80.27528048716484
1981 -0.033655736967921256 -80.27728321775781 -0.03400866165757179 -80.3092891488224
1982 -0.03369265198707581 -80.3109758697449 -0.03276229072362184 -80.34205143954603
1983 -0.03376978058367967 -80.34474565032858 -0.02837392743676901 -80.3704253669828
1984 -0.033836602978408334 -80.37858225330699 -0.03216732461005449 -80.40259269159286
1985 -0.0338685804978013 -80.41245083380478 -0.03309621624648571 -80.43568890783935
1986 -0.0339457293972373 -80.44639656320201 -0.03347939047962427 -80.46916829831898
1987 -0.03396935947239399 -80.48036592267441 -0.03638460449874401 -80.50555290281773
1988 -0.03395582530647516 -80.51432174798089 -0.035745234601199626 -80.54129813741892
1989 -0.03388143889605999 -80.54820318687695 -0.03159648273140192 -80.57289462015032
1990 -0.03383929692208767 -80.58204248379903 -0.035174721665680406 -80.608069341816
1991 -0.033934610337018965 -80.61597709413604 -0.037417631782591346 -80.6454869735986
1992 -0.033790857531130314 -80.64976795166717 -0.03636066354811192 -80.6818476371467
1993 -0.03370422348380089 -80.68347217515097 -0.03383074291050434 -80.71567838005721
1994 -0.03372596073895693 -80.71719813588993 -0.03224617503583431 -80.74792455509305
1995 -0.03372419998049736 -80.75092233587043 -0.034606323949992655 -80.78253087904304
1996 -0.03366756029427052 -80.7845898961647 -0.037685299105942247 -80.82021617814898
1997 -0.033669153414666655 -80.81825904957937 -0.03470341581851244 -80.8549195939675
1998 -0.03369885627180338 -80.85195790585117 -0.031122041679918767 -80.88604163564742
1999 -0.03369272071868181 -80.88565062656984 -0.032789649441838264 -80.91883128508925
2000 -0.03369498960673809 -80.91934561617659 -0.036215930618345736 -80.9550472157076
