# Supplementary material for: Learning nonequilibrium statistical mechanics and dynamical phase transitions
Source: Nat Commun. 2024 Feb 6;15:1117. doi: 10.1038/s41467-024-45172-8 (PMC10847122; doi:10.1038/s41467-024-45172-8)
Supplement: Supplementary file 4 — Supplementary Data 1 [file 41467_2024_45172_MOESM4_ESM.zip › DPT-main/PlotTemplate/plot_KL_divergence/out/finite_time/SE/L5_D2W32K5_E100BS1k/logs-0.70/log.txt]

1 -0.09979163706302643 -0.09979163706302643 -0.09980790764093399 -0.09980790764093399
2 -0.09934036582708358 -0.19913200289011002 -0.09934506267309189 -0.19915297031402587
3 -0.09893159940838814 -0.29806360229849815 -0.09891993142664432 -0.2980729017406702
4 -0.09854800626635551 -0.39661160856485367 -0.09852964282035828 -0.3966025445610285
5 -0.09817770011723041 -0.4947893086820841 -0.09818194173276425 -0.49478448629379274
6 -0.0978139016777277 -0.5926032103598118 -0.09779445640742779 -0.5925789427012205
7 -0.0974698293954134 -0.6900730397552252 -0.09744176305830479 -0.6900207057595252
8 -0.09713444598019123 -0.7872074857354164 -0.097160829231143 -0.7871815349906682
9 -0.09680998846888542 -0.8840174742043019 -0.09679693169891834 -0.8839784666895866
10 -0.09649115167558193 -0.9805086258798839 -0.09646841250360012 -0.9804468791931867
11 -0.0961839109659195 -1.0766925368458033 -0.096198171377182 -1.0766450505703689
12 -0.0958647768944502 -1.1725573137402536 -0.0958184190094471 -1.172463469579816
13 -0.09558892957866191 -1.2681462433189155 -0.09561510905623435 -1.2680785786360502
14 -0.09531032629311084 -1.3634565696120262 -0.09534797854721547 -1.3634265571832658
15 -0.09501840732991695 -1.4584749769419432 -0.0950288038700819 -1.4584553610533477
16 -0.09475288540124893 -1.553227862343192 -0.09465502686798573 -1.5531103879213335
17 -0.09450499378144742 -1.6477328561246396 -0.09446107856929302 -1.6475714664906265
18 -0.0942441076040268 -1.7419769637286664 -0.09427267275750636 -1.7418441392481328
19 -0.09399605728685856 -1.835973021015525 -0.09402156807482243 -1.8358657073229552
20 -0.09373959861695766 -1.9297126196324825 -0.09377878047525882 -1.929644487798214
21 -0.09349677413702011 -2.023209393769503 -0.09343840330839157 -2.0230828911066054
22 -0.09326050356030464 -2.1164698973298073 -0.09328974895179272 -2.116372640058398
23 -0.09302003160119057 -2.209489928930998 -0.09287285022437572 -2.2092454902827736
24 -0.09280401766300202 -2.3022939465939998 -0.09280857294797898 -2.3020540632307527
25 -0.0925771627575159 -2.3948711093515156 -0.09250155463814735 -2.3945556178689
26 -0.0923709262162447 -2.4872420355677605 -0.09239586032927036 -2.4869514781981703
27 -0.0921306524425745 -2.579372688010335 -0.0922291748225689 -2.5791806530207393
28 -0.09192196354269981 -2.671294651553035 -0.09199601709842682 -2.671176670119166
29 -0.09170752502977848 -2.7630021765828134 -0.09159028753638268 -2.7627669576555487
30 -0.09150558188557625 -2.8545077584683898 -0.09154228866100311 -2.854309246316552
31 -0.0912980806082487 -2.9458058390766384 -0.09123305417597294 -2.9455423004925247
32 -0.09109541438519955 -3.036901253461838 -0.0910852748900652 -3.0366275753825898
33 -0.09088655151426792 -3.127787804976106 -0.09083087183535099 -3.1274584472179408
34 -0.0907086256891489 -3.2184964306652546 -0.090615863353014 -3.218074310570955
35 -0.09049656055867672 -3.3089929912239313 -0.09034029394388199 -3.308414604514837
36 -0.09031867682933807 -3.3993116680532696 -0.09026362337172031 -3.398678227886557
37 -0.09012689143419265 -3.4894385594874624 -0.09034079872071743 -3.4890190266072745
38 -0.08993676342070103 -3.5793753229081635 -0.08986859023571014 -3.5788876168429846
39 -0.08975585401058198 -3.6691311769187456 -0.08964262343943119 -3.668530240282416
40 -0.08957266658544541 -3.758703843504191 -0.0895903840661049 -3.758120624348521
41 -0.08937973603606224 -3.8480835795402535 -0.08927901796996593 -3.8473996423184866
42 -0.08921210467815399 -3.9372956842184075 -0.0891224730759859 -3.9365221153944727
43 -0.08902531303465366 -4.026320997253061 -0.08897499181330204 -4.025497107207775
44 -0.08886424526572227 -4.115185242518783 -0.08885727412998676 -4.114354381337762
45 -0.08867187052965164 -4.203857113048435 -0.0884208120405674 -4.202775193378329
46 -0.08850961551070213 -4.292366728559137 -0.0884987585246563 -4.291273951902985
47 -0.08833594359457493 -4.380702672153712 -0.08815144188702106 -4.379425393790006
48 -0.08815779089927674 -4.468860463052988 -0.08814272657036781 -4.467568120360374
49 -0.08798831924796105 -4.556848782300949 -0.08785475008189678 -4.555422870442271
50 -0.0878003042191267 -4.644649086520076 -0.08789078332483768 -4.643313653767109
51 -0.08764901161193847 -4.732298098132015 -0.08778310902416706 -4.731096762791276
52 -0.08745625130832195 -4.819754349440337 -0.08741267696022988 -4.818509439751506
53 -0.08730069883167743 -4.9070550482720146 -0.08715071231126785 -4.905660152062774
54 -0.08713049292564393 -4.994185541197658 -0.08678641133010387 -4.992446563392878
55 -0.08697267696261406 -5.081158218160272 -0.08716891258955002 -5.079615475982428
56 -0.0868103839457035 -5.167968602105976 -0.08674682341516018 -5.166362299397588
57 -0.08663383610546589 -5.254602438211442 -0.0865627720952034 -5.2529250714927915
58 -0.08647313602268696 -5.341075574234129 -0.08697333559393883 -5.33989840708673
59 -0.08628694154322147 -5.42736251577735 -0.08643650971353053 -5.426334916800261
60 -0.08612790815532208 -5.513490423932672 -0.08645445704460145 -5.512789373844862
61 -0.08596092835068703 -5.599451352283359 -0.08625983782112598 -5.599049211665989
62 -0.08578129969537258 -5.6852326519787315 -0.0857664305716753 -5.684815642237664
63 -0.08562081046402455 -5.770853462442756 -0.08527654744684696 -5.770092189684512
64 -0.08548401929438114 -5.856337481737137 -0.085644755885005 -5.855736945569516
65 -0.08530847914516926 -5.9416459608823065 -0.08569832853972911 -5.941435274109246
66 -0.08513352759182453 -6.026779488474131 -0.08520364090800285 -6.026638915017249
67 -0.08495438173413276 -6.111733870208264 -0.08449195697903633 -6.111130871996285
68 -0.08481919430196286 -6.196553064510226 -0.08418868817389011 -6.195319560170176
69 -0.0846670750528574 -6.281220139563084 -0.08420041054487229 -6.2795199707150475
70 -0.08451231531798839 -6.365732454881073 -0.08476313538849353 -6.364283106103541
71 -0.08435691818594933 -6.450089373067022 -0.08472028076648712 -6.449003386870029
72 -0.08419734835624695 -6.5342867214232685 -0.08348150104284287 -6.532484887912871
73 -0.08404984958469867 -6.618336571007967 -0.08407996147871018 -6.616564849391581
74 -0.0838901661336422 -6.7022267371416095 -0.0844245694577694 -6.700989418849351
75 -0.08374291025102139 -6.785969647392631 -0.08365735486149788 -6.784646773710849
76 -0.08356912210583686 -6.869538769498468 -0.08333755545318126 -6.86798432916403
77 -0.08341251388192177 -6.95295128338039 -0.08284416608512402 -6.950828495249154
78 -0.08328251354396343 -7.036233796924353 -0.08297154679894447 -7.033800042048099
79 -0.08312737792730332 -7.119361174851656 -0.08348349928855896 -7.117283541336658
80 -0.08296283408999443 -7.202324008941651 -0.08274402432143688 -7.200027565658095
81 -0.08278886526823044 -7.285112874209881 -0.08283445499837398 -7.282862020656469
82 -0.08263329938054084 -7.367746173590422 -0.08148071691393852 -7.364342737570408
83 -0.08250569738447666 -7.450251870974899 -0.08143200315535068 -7.445774740725759
84 -0.08234476111829281 -7.532596632093192 -0.08361619152128696 -7.529390932247046
85 -0.08217566832900047 -7.614772300422192 -0.08131962083280087 -7.610710553079847
86 -0.08203477151691914 -7.696807071939111 -0.08080863691866398 -7.691519189998511
87 -0.08189007118344308 -7.778697143122554 -0.0820052269846201 -7.773524416983131
88 -0.08172272741794587 -7.8604198705404995 -0.08196695037186146 -7.855491367354992
89 -0.08157749772071839 -7.941997368261218 -0.081497223675251 -7.936988591030244
90 -0.08140927851200104 -8.02340664677322 -0.08252724967896938 -8.019515840709213
91 -0.08124760016798974 -8.104654246941209 -0.08148496709764004 -8.101000807806853
92 -0.08109288960695267 -8.185747136548162 -0.08065402098000049 -8.181654828786854
93 -0.08091274239122867 -8.266659878939391 -0.08122786357998849 -8.262882692366842
94 -0.08075413890182973 -8.34741401784122 -0.08054653368890285 -8.343429226055745
95 -0.08061061911284924 -8.42802463695407 -0.08171450570225716 -8.425143731758002
96 -0.08042896129190921 -8.50845359824598 -0.08070883229374885 -8.50585256405175
97 -0.08026699349284172 -8.588720591738822 -0.08066162839531898 -8.58651419244707
98 -0.08012259304523468 -8.668843184784057 -0.08037324026226997 -8.66688743270934
99 -0.07996275722980499 -8.748805942013862 -0.07927213869988918 -8.746159571409228
100 -0.07977083250880242 -8.828576774522665 -0.08037780374288558 -8.826537375152114
101 -0.07961577735841274 -8.908192551881077 -0.08147712275385857 -8.908014497905972
102 -0.07944682352244854 -8.987639375403527 -0.07861980944871902 -8.986634307354691
103 -0.07930310778319835 -9.066942483186725 -0.07923844121396542 -9.065872748568657
104 -0.07916344366967679 -9.146105926856402 -0.07762752771377564 -9.143500276282433
105 -0.07899704948067665 -9.225102976337078 -0.07562482282519341 -9.219125099107627
106 -0.07888244427740573 -9.303985420614485 -0.07829567492008209 -9.297420774027708
107 -0.0787118636071682 -9.382697284221653 -0.0777032770216465 -9.375124051049355
108 -0.07858111150562763 -9.46127839572728 -0.07758810818195343 -9.452712159231307
109 -0.07841852493584156 -9.539696920663122 -0.07850210033357144 -9.531214259564878
110 -0.07822878658771515 -9.617925707250837 -0.07850258201360702 -9.609716841578486
111 -0.07805170342326165 -9.695977410674098 -0.08059233166277409 -9.69030917324126
112 -0.07788320928812027 -9.77386061996222 -0.07673640884459018 -9.767045582085851
113 -0.07772934883832931 -9.851589968800548 -0.0780950840562582 -9.84514066614211
114 -0.07753669172525406 -9.929126660525801 -0.07663723677396775 -9.921777902916077
115 -0.07740925513207912 -10.00653591565788 -0.07551855891942978 -9.997296461835507
116 -0.07726535275578499 -10.083801268413664 -0.07504591979086399 -10.07234238162637
117 -0.07709509767591953 -10.160896366089583 -0.07965480946004391 -10.151997191086414
118 -0.07691452652215958 -10.237810892611742 -0.07519376464188099 -10.227190955728295
119 -0.07676894143223763 -10.31457983404398 -0.0794762548059225 -10.306667210534217
120 -0.07659124359488487 -10.391171077638866 -0.07740933634340763 -10.384076546877624
121 -0.07642578557133675 -10.467596863210202 -0.07714679539203644 -10.46122334226966
122 -0.07622124888002872 -10.54381811209023 -0.07543768212199212 -10.536661024391652
123 -0.07608124725520611 -10.619899359345437 -0.07739287316799164 -10.614053897559643
124 -0.0758741270750761 -10.695773486420514 -0.07704271115362644 -10.69109660871327
125 -0.07568620033562183 -10.771459686756135 -0.07524416111409664 -10.766340769827366
126 -0.07552766464650632 -10.84698735140264 -0.07432898618280888 -10.840669756010175
127 -0.07537836991250516 -10.922365721315145 -0.07852861173450947 -10.919198367744684
128 -0.07514730431139469 -10.99751302562654 -0.07569031417369843 -10.994888681918383
129 -0.07495717108249664 -11.072470196709038 -0.07552234530448913 -11.070411027222871
130 -0.07477061823010445 -11.147240814939142 -0.07520273737609387 -11.145613764598965
131 -0.07462075613439083 -11.221861571073532 -0.07430782504379749 -11.219921589642762
132 -0.07445427291095257 -11.296315843984484 -0.07429031282663345 -11.294211902469396
133 -0.0742713239043951 -11.370587167888878 -0.07457408607006073 -11.368785988539457
134 -0.07409528419375419 -11.444682452082633 -0.0751809325069189 -11.443966921046377
135 -0.07388335131108761 -11.51856580339372 -0.0741900809109211 -11.518157001957297
136 -0.0737540740519762 -11.592319877445696 -0.0707595132291317 -11.588916515186428
137 -0.07360206097364426 -11.665921938419341 -0.0770436741411686 -11.665960189327597
138 -0.07339255064725876 -11.7393144890666 -0.07314092703163624 -11.739101116359233
139 -0.07319733873009682 -11.812511827796698 -0.07117121666669846 -11.810272333025932
140 -0.07303295880556107 -11.885544786602258 -0.07492290139198303 -11.885195234417914
141 -0.07282619997859001 -11.958370986580848 -0.07319256104528904 -11.958387795463203
142 -0.07264052592217922 -12.031011512503026 -0.07451276518404484 -12.032900560647247
143 -0.07244176492094993 -12.103453277423975 -0.06784164234995842 -12.100742202997205
144 -0.07227868624031544 -12.17573196366429 -0.07476464547216892 -12.175506848469373
145 -0.07205220349133015 -12.24778416715562 -0.07145294584333897 -12.246959794312712
146 -0.07188895978033542 -12.319673126935955 -0.0693532858043909 -12.316313080117103
147 -0.07173736095428467 -12.391410487890239 -0.07102466151118278 -12.387337741628286
148 -0.0715949259698391 -12.463005413860078 -0.07219265513122082 -12.459530396759508
149 -0.07139069251716137 -12.534396106377239 -0.06966927349567413 -12.529199670255181
150 -0.07123312391340733 -12.605629230290646 -0.07254653126001358 -12.601746201515194
151 -0.07105601653456688 -12.676685246825212 -0.0701757650822401 -12.671921966597434
152 -0.07079735547304153 -12.747482602298254 -0.06600761413574219 -12.737929580733176
153 -0.0706710085272789 -12.818153610825533 -0.07009982466697692 -12.808029405400154
154 -0.07051816917955875 -12.888671780005092 -0.07224199622869491 -12.880271401628848
155 -0.07033161222934722 -12.95900339223444 -0.06806613318622112 -12.948337534815069
156 -0.07012328840792179 -13.029126680642362 -0.07055390775203704 -13.018891442567107
157 -0.06992679499089718 -13.099053475633259 -0.06934283338487149 -13.088234275951978
158 -0.06976304613053799 -13.168816521763796 -0.07191707789897919 -13.160151353850956
159 -0.0695538129657507 -13.238370334729547 -0.06946654431521893 -13.229617898166175
160 -0.06931719370186329 -13.30768752843141 -0.07219223156571389 -13.301810129731889
161 -0.06914064325392247 -13.376828171685332 -0.0688125178217888 -13.370622647553677
162 -0.0689639151096344 -13.445792086794967 -0.06801356561481953 -13.438636213168497
163 -0.06874432563781738 -13.514536412432784 -0.07057898715138436 -13.50921520031988
164 -0.06855787225067615 -13.58309428468346 -0.06645474880933762 -13.57566994912922
165 -0.06843007802963257 -13.651524362713092 -0.07335478886961937 -13.649024737998838
166 -0.06817878745496272 -13.719703150168055 -0.068614287301898 -13.717639025300736
167 -0.0679532192647457 -13.787656369432801 -0.06778781600296498 -13.785426841303702
168 -0.06775917559862137 -13.855415545031422 -0.07006436325609684 -13.855491204559799
169 -0.06751878373324871 -13.92293432876467 -0.07076799683272839 -13.926259201392527
170 -0.06731719337403774 -13.990251522138708 -0.06755991131067277 -13.9938191127032
171 -0.06711162962019443 -14.057363151758903 -0.06737088896334172 -14.061190001666542
172 -0.06690890789031982 -14.124272059649222 -0.0645157441496849 -14.125705745816227
173 -0.06679502017796039 -14.191067079827182 -0.06653542816638947 -14.192241173982616
174 -0.06649021692574024 -14.257557296752921 -0.06325319968163967 -14.255494373664256
175 -0.06637906506657601 -14.323936361819497 -0.06830178238451481 -14.32379615604877
176 -0.06615810357034206 -14.390094465389838 -0.06844843886792659 -14.392244594916697
177 -0.06593106053769589 -14.456025525927535 -0.06225263774394989 -14.454497232660646
178 -0.06579120121896267 -14.521816727146497 -0.06529963947832584 -14.519796872138972
179 -0.06557398252189159 -14.587390709668389 -0.06510964296758175 -14.584906515106553
180 -0.06541537009179592 -14.652806079760184 -0.06587063036859035 -14.650777145475143
181 -0.06519554182887077 -14.718001621589055 -0.06457034721970559 -14.715347492694848
182 -0.06494303978979588 -14.78294466137885 -0.06116739697754383 -14.776514889672391
183 -0.06474468261003494 -14.847689343988886 -0.06726174242794514 -14.843776632100337
184 -0.06460905820131302 -14.9122984021902 -0.061496148258447646 -14.905272780358784
185 -0.06440694369375706 -14.976705345883957 -0.06589323952794075 -14.971166019886725
186 -0.06415544487535954 -15.040860790759316 -0.06006822008639574 -15.031234239973122
187 -0.06402142122387885 -15.104882211983195 -0.06330013908445835 -15.09453437905758
188 -0.06383101865649224 -15.168713230639687 -0.0693643968552351 -15.163898775912815
189 -0.0635165560990572 -15.232229786738744 -0.06740964837372303 -15.231308424286537
190 -0.06330111548304558 -15.29553090222179 -0.062233473919332025 -15.293541898205868
191 -0.06314487010240555 -15.358675772324196 -0.062231482937932014 -15.3557733811438
192 -0.0629522144794464 -15.421627986803642 -0.06055784579366445 -15.416331226937464
193 -0.06279083080589772 -15.48441881760954 -0.06329183913767338 -15.479623066075137
194 -0.06261384021490812 -15.547032657824449 -0.06186518333852291 -15.541488249413659
195 -0.06239394284784794 -15.609426600672297 -0.06042118091136217 -15.601909430325021
196 -0.062164947390556335 -15.671591548062853 -0.061576826870441435 -15.663486257195462
197 -0.06199365947395563 -15.733585207536809 -0.061069306544959547 -15.724555563740422
198 -0.06182120312005281 -15.795406410656861 -0.061770841106772424 -15.786326404847195
199 -0.061649909056723115 -15.857056319713584 -0.06380135491490364 -15.850127759762099
200 -0.06141919046640396 -15.918475510179988 -0.056296965852379796 -15.906424725614478
201 -0.06118450947105884 -15.979660019651046 -0.05915906019508839 -15.965583785809567
202 -0.061065176874399184 -16.040725196525447 -0.06192936953157187 -16.02751315534114
203 -0.06080212313681841 -16.101527319662264 -0.06096761021763086 -16.08848076555877
204 -0.060614616796374324 -16.16214193645864 -0.05894166342914105 -16.147422428987912
205 -0.0604356873780489 -16.22257762383669 -0.06289543509483338 -16.210317864082747
206 -0.06021345444023609 -16.282791078276926 -0.05934241358190775 -16.269660277664656
207 -0.059978547133505346 -16.34276962541043 -0.06054625567048788 -16.330206533335144
208 -0.05983446389436722 -16.4026040893048 -0.060169445164501664 -16.390375978499645
209 -0.059552655927836894 -16.462156745232637 -0.06204597912728786 -16.45242195762693
210 -0.05936616249382496 -16.52152290772646 -0.05842502359300852 -16.51084698121994
211 -0.05919967014342546 -16.580722577869885 -0.06342526823282242 -16.574272249452765
212 -0.05894521865993738 -16.63966779652982 -0.05910312440246344 -16.633375373855227
213 -0.05874412599951029 -16.69841192252933 -0.053918227553367615 -16.687293601408594
214 -0.05860178358852863 -16.75701370611786 -0.05562032349407673 -16.74291392490267
215 -0.05838253777474165 -16.8153962438926 -0.059805323369801044 -16.80271924827247
216 -0.05820945911109447 -16.873605703003694 -0.06674327105283737 -16.869462519325307
217 -0.05791563466191292 -16.931521337665608 -0.0592688100412488 -16.928731329366556
218 -0.05771574154496193 -16.989237079210568 -0.058839737065136434 -16.98757106643169
219 -0.057584691978991034 -17.04682177118956 -0.05876089967787266 -17.046331966109562
220 -0.057347956113517284 -17.104169727303077 -0.05894280262291431 -17.105274768732478
221 -0.05711425747722387 -17.1612839847803 -0.057146350108087066 -17.162421118840566
222 -0.056900473311543465 -17.218184458091844 -0.0607604430988431 -17.22318156193941
223 -0.056659695133566855 -17.274844153225413 -0.055468113347887996 -17.278649675287298
224 -0.0564547348767519 -17.331298888102165 -0.05967315454035997 -17.338322829827657
225 -0.05624349731951952 -17.387542385421686 -0.05311837866902351 -17.39144120849668
226 -0.05613794103264809 -17.443680326454334 -0.05657998975366354 -17.448021198250345
227 -0.05595142412930727 -17.499631750583642 -0.05084360409528017 -17.498864802345626
228 -0.055839669331908225 -17.555471419915552 -0.055024024844169614 -17.553888827189795
229 -0.05556541867554188 -17.611036838591094 -0.05534395799040794 -17.609232785180204
230 -0.055440589971840384 -17.666477428562935 -0.05491828378289938 -17.664151068963104
231 -0.05523806419223547 -17.72171549275517 -0.04997130651026964 -17.714122375473373
232 -0.05513219106942415 -17.776847683824595 -0.056607769802212715 -17.770730145275586
233 -0.054960481077432635 -17.83180816490203 -0.058263116516172886 -17.82899326179176
234 -0.05475766230374575 -17.886565827205775 -0.05619946476072073 -17.88519272655248
235 -0.054523760452866554 -17.94108958765864 -0.0571123531088233 -17.942305079661303
236 -0.05431484393775463 -17.995404431596395 -0.05526216644793749 -17.99756724610924
237 -0.054142198711633685 -18.04954663030803 -0.052495559118688105 -18.05006280522793
238 -0.05399258751422167 -18.103539217822252 -0.050746374763548374 -18.10080917999148
239 -0.05383473448455334 -18.157373952306806 -0.0558808583766222 -18.1566900383681
240 -0.05366544518619776 -18.211039397493003 -0.056346440501511094 -18.21303647886961
241 -0.05347112957388163 -18.264510527066886 -0.056426260806620124 -18.269462739676232
242 -0.05326296836137771 -18.317773495428263 -0.05712848547846079 -18.326591225154694
243 -0.05306226760149002 -18.370835763029753 -0.05287184044718742 -18.379463065601882
244 -0.05285442024469376 -18.423690183274445 -0.0566382048651576 -18.43610127046704
245 -0.05264378562569618 -18.476333968900143 -0.0494789632037282 -18.48558023367077
246 -0.05250208992511034 -18.528836058825252 -0.053622234426438806 -18.53920246809721
247 -0.052322757244110105 -18.58115881606936 -0.047563033923506734 -18.586765502020715
248 -0.052240360900759696 -18.633399176970123 -0.04816619381308555 -18.6349316958338
249 -0.05214207246899605 -18.68554124943912 -0.053231962770223615 -18.688163658604022
250 -0.05207617543637753 -18.737617424875495 -0.05473317876458168 -18.742896837368605
251 -0.05179255269467831 -18.789409977570173 -0.05243835188448429 -18.795335189253088
252 -0.051608571968972686 -18.841018549539147 -0.05107470043003559 -18.846409889683123
253 -0.051398716680705545 -18.89241726621985 -0.05299324467778206 -18.899403134360906
254 -0.05136082414537668 -18.943778090365228 -0.04705950804054737 -18.946462642401453
255 -0.05115935932844877 -18.994937449693676 -0.04766293987631798 -18.99412558227777
256 -0.05105473157018423 -19.04599218126386 -0.04212530255317688 -19.03625088483095
257 -0.05101464111357927 -19.097006822377438 -0.05893708262592554 -19.095187967456873
258 -0.0507069606333971 -19.147713783010836 -0.048250962048769 -19.143438929505642
259 -0.050659857131540774 -19.19837364014238 -0.04873187951743603 -19.19217080902308
260 -0.05045857969671488 -19.248832219839095 -0.04795852471143007 -19.240129333734508
261 -0.0503354849293828 -19.29916770476848 -0.0510961189866066 -19.291225452721115
262 -0.05015305764973164 -19.34932076241821 -0.04954502061009407 -19.340770473331208
263 -0.05005876161158085 -19.39937952402979 -0.05029636044055223 -19.39106683377176
264 -0.04991264846175909 -19.44929217249155 -0.04935762118548155 -19.440424454957242
265 -0.049726436659693715 -19.499018609151243 -0.046440303511917594 -19.48686475846916
266 -0.04960216712206602 -19.54862077627331 -0.04819311872124672 -19.535057877190408
267 -0.049517360515892506 -19.598138136789203 -0.05152650587260723 -19.586584383063016
268 -0.049282855913043024 -19.647420992702244 -0.05007376596331596 -19.63665814902633
269 -0.049191292747855185 -19.6966122854501 -0.05123842712491751 -19.68789657615125
270 -0.04906055424362421 -19.745672839693725 -0.047887823544442654 -19.735784399695692
271 -0.04893834367394447 -19.79461118336767 -0.045760109648108484 -19.7815445093438
272 -0.04874648880213499 -19.843357672169805 -0.042856179364025596 -19.824400688707826
273 -0.0487006550654769 -19.892058327235283 -0.04674044214189053 -19.871141130849715
274 -0.04858080558478832 -19.94063913282007 -0.04742395803332329 -19.91856508888304
275 -0.04849409870803356 -19.989133231528104 -0.04493587631732225 -19.96350096520036
276 -0.0483962170779705 -20.037529448606076 -0.04172131605446339 -20.005222281254824
277 -0.04833468422293663 -20.085864132829013 -0.04894863553345204 -20.054170916788276
278 -0.04815206155180931 -20.134016194380823 -0.04297392461448908 -20.097144841402766
279 -0.04812574777752161 -20.182141942158346 -0.04077217616140842 -20.137917017564174
280 -0.047994093596935274 -20.23013603575528 -0.05045053791254759 -20.18836755547672
281 -0.04783576186746359 -20.277971797622744 -0.04901655204594135 -20.23738410752266
282 -0.047653781995177266 -20.32562557961792 -0.050341400504112246 -20.287725508026774
283 -0.04752234760671854 -20.37314792722464 -0.04899405408650637 -20.33671956211328
284 -0.04736343529075384 -20.420511362515395 -0.0462352879345417 -20.382954850047824
285 -0.04731489699333906 -20.467826259508733 -0.048497163131833075 -20.43145201317966
286 -0.04717720579355955 -20.515003465302293 -0.044323316961526874 -20.475775330141186
287 -0.04703613705933094 -20.562039602361622 -0.051664565317332746 -20.527439895458517
288 -0.0468498270958662 -20.608889429457488 -0.04611650593578816 -20.573556401394306
289 -0.046787215210497377 -20.655676644667984 -0.05090529341250658 -20.62446169480681
290 -0.04657746609300375 -20.70225411076099 -0.05200255643576383 -20.676464251242574
291 -0.04643907863646746 -20.748693189397457 -0.04732792880386114 -20.723792180046434
292 -0.046352002024650577 -20.79504519142211 -0.041629566624760625 -20.765421746671194
293 -0.04626016523689032 -20.841305356659 -0.05329524744302035 -20.818716994114215
294 -0.045971392467617986 -20.887276749126617 -0.05011053588241339 -20.86882752999663
295 -0.045906690135598185 -20.933183439262216 -0.04517060648649931 -20.91399813648313
296 -0.04579928666353226 -20.978982725925746 -0.04825793541967869 -20.962256071902807
297 -0.04570909719914198 -21.02469182312489 -0.04128647688776255 -21.00354254879057
298 -0.04561768881976604 -21.070309511944657 -0.04634251277893782 -21.04988506156951
299 -0.04539843164384365 -21.1157079435885 -0.048702944070100784 -21.09858800563961
300 -0.04527462031692266 -21.160982563905424 -0.04284231886267662 -21.141430324502284
301 -0.04536578562110662 -21.206348349526532 -0.0595096567645669 -21.200939981266853
302 -0.044903002120554446 -21.25125135164709 -0.041477619856595996 -21.24241760112345
303 -0.04481701478362084 -21.29606836643071 -0.043825320713222024 -21.28624292183667
304 -0.04479649867862463 -21.340864865109335 -0.04801901634782553 -21.334261938184497
305 -0.04468734376132488 -21.38555220887066 -0.03866071235388517 -21.37292265053838
306 -0.044585540518164636 -21.430137749388823 -0.046852069720625875 -21.419774720259007
307 -0.044451395608484746 -21.474589144997307 -0.058252744190394876 -21.4780274644494
308 -0.044297718442976475 -21.518886863440283 -0.047387052699923514 -21.525414517149326
309 -0.04411198366433382 -21.562998847104616 -0.04905270002782345 -21.574467217177148
310 -0.0440577594563365 -21.607056606560953 -0.04290530756115914 -21.617372524738308
311 -0.04402167554944754 -21.6510782821104 -0.043169190362095836 -21.660541715100404
312 -0.04394197016954422 -21.695020252279946 -0.03445382807403803 -21.694995543174443
313 -0.04386344701051712 -21.73888369929046 -0.04622641187161207 -21.741221955046054
314 -0.04376986622810364 -21.782653565518565 -0.046533866040408614 -21.787755821086463
315 -0.04371981769800186 -21.826373383216566 -0.03768818508833647 -21.8254440061748
316 -0.043667802959680556 -21.87004118617625 -0.04796774704009295 -21.873411753214892
317 -0.04341472759842872 -21.913455913774676 -0.04580775313079357 -21.919219506345687
318 -0.04348085504025221 -21.956936768814927 -0.04863591827452183 -21.967855424620208
319 -0.043291425332427025 -22.000228194147354 -0.04764851201325655 -22.015503936633465
320 -0.043167894333601 -22.043396088480954 -0.04626863040030003 -22.061772567033763
321 -0.043136436492204666 -22.08653252497316 -0.03062731847167015 -22.092399885505433
322 -0.043439879454672335 -22.129972404427832 -0.01906619090586901 -22.1114660764113
323 -0.043196783028543 -22.173169187456374 -0.047429689578711985 -22.158895765990014
324 -0.04303377401083708 -22.21620296146721 -0.04141317661851644 -22.20030894260853
325 -0.04296346716582775 -22.259166428633037 -0.04328436180949211 -22.24359330441802
326 -0.04292819406837225 -22.30209462270141 -0.044524576887488364 -22.28811788130551
327 -0.0428310738876462 -22.34492569658906 -0.04460097514092922 -22.33271885644644
328 -0.04272600524127483 -22.387651701830332 -0.04082535058259964 -22.373544207029042
329 -0.042636597715318206 -22.43028829954565 -0.03749749343842268 -22.411041700467464
330 -0.04267087187618017 -22.47295917142183 -0.04391806200146675 -22.45495976246893
331 -0.042524620145559314 -22.51548379156739 -0.041748013161122796 -22.496707775630053
332 -0.04242461808025837 -22.55790840964765 -0.04356543608009815 -22.54027321171015
333 -0.04227656796574593 -22.600184977613395 -0.038972626253962514 -22.579245837964113
334 -0.04232593327760696 -22.642510910891 -0.04069452304393053 -22.619940361008045
335 -0.04220210369676351 -22.684713014587764 -0.0504559176042676 -22.670396278612312
336 -0.04208508767187595 -22.72679810225964 -0.04337102398276329 -22.713767302595077
337 -0.04204605519771576 -22.768844157457355 -0.04469757024198771 -22.758464872837063
338 -0.041879506409168245 -22.810723663866522 -0.04092529658228159 -22.799390169419343
339 -0.041885829903185366 -22.85260949376971 -0.03432373125106096 -22.833713900670404
340 -0.04190848916769028 -22.894517982937398 -0.03506648745387793 -22.868780388124282
341 -0.04209778718650341 -22.9366157701239 -0.06126310247927904 -22.930043490603563
342 -0.04159331284463406 -22.978209082968533 -0.03917712178081274 -22.969220612384376
343 -0.04146981202065945 -23.01967889498919 -0.04722703844308853 -23.016447650827466
344 -0.04141744505614042 -23.06109634004533 -0.03296627961099148 -23.049413930438458
345 -0.04139568042010069 -23.102492020465434 -0.049104845337569716 -23.09851877577603
346 -0.04122649226337671 -23.14371851272881 -0.03843271303921938 -23.13695148881525
347 -0.041172600165009496 -23.18489111289382 -0.043691127002239226 -23.18064261581749
348 -0.04115228988230228 -23.22604340277612 -0.03807874396443367 -23.218721359781924
349 -0.041163000650703906 -23.267206403426826 -0.026476969476789236 -23.245198329258713
350 -0.041282151639461515 -23.308488555066287 -0.03538438472896814 -23.28058271398768
351 -0.04120730627328158 -23.34969586133957 -0.0349913889542222 -23.315574102941902
352 -0.041225656680762765 -23.39092151802033 -0.04648611731827259 -23.362060220260176
353 -0.04108406156301499 -23.432005579583347 -0.05146783124655485 -23.41352805150673
354 -0.040885549411177634 -23.472891128994526 -0.039971225149929526 -23.45349927665666
355 -0.040877890028059485 -23.513769019022586 -0.041535969637334344 -23.495035246293995
356 -0.040875466726720336 -23.554644485749307 -0.03876366466283798 -23.533798910956833
357 -0.04091649819165468 -23.595560983940963 -0.050167220458388326 -23.58396613141522
358 -0.04065652843564749 -23.63621751237661 -0.03805163390934467 -23.622017765324564
359 -0.040632426552474496 -23.676849938929085 -0.035068551823496816 -23.65708631714806
360 -0.04062078148126602 -23.71747072041035 -0.039416924491524695 -23.696503241639586
361 -0.04062560889869928 -23.75809632930905 -0.040350956842303276 -23.73685419848189
362 -0.040503925457596776 -23.798600254766647 -0.04864305146038532 -23.785497249942274
363 -0.040345102362334725 -23.83894535712898 -0.04137220773845911 -23.826869457680733
364 -0.04034468065947294 -23.879290037788454 -0.03703879229724407 -23.863908249977978
365 -0.04041975419968367 -23.919709791988137 -0.03538726419210434 -23.89929551417008
366 -0.040393889881670475 -23.960103681869807 -0.038280545733869076 -23.93757605990395
367 -0.040296840481460094 -24.000400522351267 -0.04248200785368681 -23.980058067757636
368 -0.04026323389261961 -24.040663756243887 -0.03578463364392519 -24.01584270140156
369 -0.04022745173424482 -24.080891207978134 -0.034657481499016284 -24.050500182900578
370 -0.04037235397845507 -24.12126356195659 -0.032587898150086406 -24.083088081050665
371 -0.040216590836644174 -24.16148015279323 -0.04124470017850399 -24.124332781229167
372 -0.04022852145135403 -24.201708674244585 -0.04762244522571564 -24.171955226454884
373 -0.03998393584042788 -24.241692610085014 -0.03601317014545202 -24.207968396600336
374 -0.03996108211576939 -24.281653692200784 -0.04926689397543669 -24.25723529057577
375 -0.03981460835784674 -24.32146830055863 -0.04260002300143242 -24.299835313577205
376 -0.03965993169695139 -24.361128232255584 -0.04380988553166389 -24.34364519910887
377 -0.03971483092755079 -24.400843063183135 -0.03627966344356537 -24.379924862552436
378 -0.03962695933878422 -24.440470022521918 -0.03671886622905731 -24.416643728781494
379 -0.03956826943904161 -24.48003829196096 -0.04079795274883509 -24.45744168153033
380 -0.039487130381166934 -24.519525422342127 -0.04870666153728962 -24.50614834306762
381 -0.03936964403837919 -24.558895066380508 -0.0398993119597435 -24.546047655027362
382 -0.039472788386046884 -24.598367854766554 -0.03562202639877796 -24.58166968142614
383 -0.03950492180883884 -24.637872776575392 -0.03486205618828535 -24.616531737614423
384 -0.0392977325245738 -24.677170509099966 -0.04847128838300705 -24.66500302599743
385 -0.039280721358954905 -24.716451230458922 -0.03343725949525833 -24.698440285492687
386 -0.03927134796977043 -24.755722578428692 -0.03382688425481319 -24.7322671697475
387 -0.03934357203543186 -24.795066150464123 -0.033028108440339564 -24.765295278187843
388 -0.03941228799521923 -24.834478438459342 -0.03844662196934223 -24.803741900157185
389 -0.03934262953698635 -24.873821067996328 -0.04200956672430038 -24.845751466881485
390 -0.039345120452344416 -24.913166188448674 -0.041490192711353305 -24.88724165959284
391 -0.03921515494585037 -24.952381343394524 -0.042675587721168994 -24.92991724731401
392 -0.03904651813209057 -24.991427861526613 -0.04160726889967918 -24.971524516213687
393 -0.038988702930510044 -25.030416564457123 -0.04329146761447191 -25.01481598382816
394 -0.039019341580569744 -25.069435906037693 -0.04628221280872822 -25.061098196636888
395 -0.038755237311124804 -25.10819114334882 -0.04564655497670174 -25.10674475161359
396 -0.038696029037237165 -25.146887172386055 -0.04020353984087706 -25.146948291454468
397 -0.038643249310553074 -25.18553042169661 -0.03833421990275383 -25.185282511357222
398 -0.038699232041835785 -25.224229653738444 -0.04286601506173611 -25.22814852641896
399 -0.03851844407618046 -25.262748097814626 -0.0408203287050128 -25.268968855123973
400 -0.03848855085670948 -25.301236648671335 -0.034555270336568356 -25.30352412546054
401 -0.038589018397033215 -25.339825667068368 -0.045663622207939625 -25.34918774766848
402 -0.03830019868910313 -25.37812586575747 -0.04521755464375019 -25.39440530231223
403 -0.038178091123700145 -25.416303956881173 -0.03509004656225443 -25.429495348874482
404 -0.03824117574840784 -25.45454513262958 -0.029468889348208904 -25.45896423822269
405 -0.03815803043544293 -25.492703163065023 -0.045701860822737216 -25.50466609904543
406 -0.03828042950481177 -25.530983592569836 -0.04357887227088213 -25.54824497131631
407 -0.03807800374925137 -25.569061596319088 -0.03861875683069229 -25.586863728147005
408 -0.03799148015677929 -25.607053076475868 -0.035602996684610845 -25.622466724831614
409 -0.03797653988003731 -25.645029616355906 -0.03666603993624449 -25.659132764767858
410 -0.03807312659919262 -25.6831027429551 -0.039956904016435146 -25.699089668784293
411 -0.0379139332100749 -25.721016676165174 -0.03462768364697695 -25.73371735243127
412 -0.037816456705331805 -25.758833132870507 -0.038841834478080275 -25.77255918690935
413 -0.03784493338316679 -25.796678066253673 -0.041670411638915536 -25.814229598548266
414 -0.037763727642595765 -25.834441793896268 -0.0393025815486908 -25.853532180096956
415 -0.037737724184989926 -25.872179518081257 -0.034234348498284814 -25.88776652859524
416 -0.03773913811892271 -25.90991865620018 -0.036459431797266004 -25.924225960392505
417 -0.037724895589053634 -25.947643551789234 -0.045703811757266524 -25.969929772149772
418 -0.03763175904750824 -25.98527531083674 -0.04170501418411732 -26.01163478633389
419 -0.037483511678874495 -26.022758822515616 -0.036261985637247564 -26.047896771971136
420 -0.037455460987985134 -26.0602142835036 -0.03064919272437692 -26.07854596469551
421 -0.037517617829144 -26.097731901332747 -0.04266768712550402 -26.121213651821016
422 -0.03746219538152218 -26.13519409671427 -0.02603365294635296 -26.14724730476737
423 -0.03759344648569822 -26.172787543199966 -0.03720081001520157 -26.18444811478257
424 -0.037625702470541 -26.21041324567051 -0.03382516335695982 -26.218273278139527
425 -0.03753688856959343 -26.247950134240103 -0.04443510882556438 -26.26270838696509
426 -0.037509003467857835 -26.28545913770796 -0.03305816277861595 -26.295766549743707
427 -0.0374677112326026 -26.32292684894056 -0.036175604350864886 -26.331942154094573
428 -0.03757744021713734 -26.3605042891577 -0.03778848815709353 -26.369730642251668
429 -0.03752684872597456 -26.398031137883674 -0.03665365856140852 -26.406384300813077
430 -0.03732765093445778 -26.43535878881813 -0.0360983794555068 -26.442482680268583
431 -0.037514143623411655 -26.472872932441543 -0.027728402893990277 -26.470211083162575
432 -0.037459499575197695 -26.510332432016742 -0.04215943422168493 -26.51237051738426
433 -0.03736878167837858 -26.54770121369512 -0.03291556853801012 -26.545286085922267
434 -0.03747842218726873 -26.58517963588239 -0.03665304183959961 -26.581939127761867
435 -0.03746340125799179 -26.62264303714038 -0.04368654098361731 -26.625625668745485
436 -0.03736997283995151 -26.660013009980332 -0.035751724429428575 -26.661377393174913
437 -0.03730541132390499 -26.69731842130424 -0.043299262039363386 -26.704676655214275
438 -0.037245983816683294 -26.73456440512092 -0.039578416757285594 -26.744255071971562
439 -0.037109202705323696 -26.771673607826244 -0.032692271284759045 -26.77694734325632
440 -0.037142368592321874 -26.808815976418565 -0.03729878328740597 -26.814246126543726
441 -0.03729847688227892 -26.846114453300842 -0.017225073743611576 -26.831471200287336
442 -0.03743880838155746 -26.8835532616824 -0.038514521531760694 -26.869985721819095
443 -0.03739692810922861 -26.92095018979163 -0.03998513463884592 -26.909970856457942
444 -0.03723435997962952 -26.958184549771257 -0.04287875182926655 -26.95284960828721
445 -0.03722958099097014 -26.995414130762228 -0.043640182539820674 -26.99648979082703
446 -0.0371255312114954 -27.032539661973722 -0.03714205287396908 -27.033631843701
447 -0.037089223973453045 -27.069628885947175 -0.03730434719473123 -27.07093619089573
448 -0.03711325787007809 -27.106742143817254 -0.043049071356654166 -27.113985262252385
449 -0.03699606861919165 -27.143738212436446 -0.038243345357477664 -27.152228607609864
450 -0.0369470251724124 -27.18068523760886 -0.043405641615390775 -27.195634249225254
451 -0.03689485229551792 -27.217580089904377 -0.04493398815393448 -27.24056823737919
452 -0.0366923538967967 -27.254272443801174 -0.03693544641137123 -27.27750368379056
453 -0.036753717064857486 -27.291026160866032 -0.033165719173848626 -27.310669402964407
454 -0.03670896999537945 -27.327735130861413 -0.03138091526925564 -27.342050318233664
455 -0.036760723777115346 -27.364495854638527 -0.03716977071017027 -27.379220088943836
456 -0.036855459399521354 -27.40135131403805 -0.03796195611357689 -27.417182045057412
457 -0.036845600418746474 -27.438196914456796 -0.03940540980547667 -27.456587454862888
458 -0.036667560786008836 -27.474864475242804 -0.03492824696004391 -27.49151570182293
459 -0.03668080549687147 -27.511545280739675 -0.031561145558953285 -27.523076847381883
460 -0.03667952064424753 -27.548224801383924 -0.03520666658878326 -27.558283513970668
461 -0.0367258882150054 -27.58495068959893 -0.042243963666260244 -27.600527477636927
462 -0.036470836773514745 -27.621421526372444 -0.03729256186634302 -27.63782003950327
463 -0.036503931321203706 -27.657925457693647 -0.039721721410751344 -27.67754176091402
464 -0.036476724222302435 -27.69440218191595 -0.03625295218080282 -27.713794713094824
465 -0.03651115540415049 -27.7309133373201 -0.04145752433687448 -27.755252237431698
466 -0.03631264381110668 -27.767225981131208 -0.037843712233006956 -27.793095949664703
467 -0.0364698451012373 -27.803695826232445 -0.042571314796805385 -27.83566726446151
468 -0.036266771890223024 -27.839962598122668 -0.029202731885015966 -27.864869996346524
469 -0.03630589973181486 -27.876268497854483 -0.0378765108063817 -27.902746507152905
470 -0.03652611300349236 -27.912794610857976 -0.048159999586641786 -27.950906506739546
471 -0.036035858653485776 -27.94883046951146 -0.03155103866010904 -27.982457545399654
472 -0.03613242916762829 -27.98496289867909 -0.044074209220707414 -28.02653175462036
473 -0.03603366650640964 -28.0209965651855 -0.03360478989779949 -28.060136544518162
474 -0.03607354685664177 -28.05707011204214 -0.03519037254154682 -28.095326917059708
475 -0.036038017645478246 -28.093108129687618 -0.03132084365934133 -28.12664776071905
476 -0.03603409249335528 -28.129142222180974 -0.03939441777765751 -28.166042178496706
477 -0.035987535305321214 -28.165129757486294 -0.03890644833445549 -28.20494862683116
478 -0.03606114219874144 -28.201190899685034 -0.04001057036221027 -28.24495919719337
479 -0.03579570055007934 -28.236986600235113 -0.03351130168884993 -28.27847049888222
480 -0.035758864134550095 -28.272745464369663 -0.0327955037355423 -28.311266002617764
481 -0.03602342139929533 -28.30876888576896 -0.04915052074939012 -28.360416523367153
482 -0.03566871713846922 -28.34443760290743 -0.033753851614892486 -28.394170374982046
483 -0.0357247794046998 -28.38016238231213 -0.03805130459368229 -28.43222167957573
484 -0.035617630928754807 -28.415780013240884 -0.030967181641608478 -28.463188861217336
485 -0.03568213135004043 -28.451462144590923 -0.036286589689552784 -28.49947545090689
486 -0.03559421934187412 -28.487056363932798 -0.0341149540618062 -28.533590404968695
487 -0.035668034106492996 -28.52272439803929 -0.034793469868600366 -28.568383874837295
488 -0.0356903737410903 -28.55841477178038 -0.03890555538237095 -28.607289430219666
489 -0.03555390052497387 -28.593968672305355 -0.035735451802611354 -28.643024882022278
490 -0.035614570043981074 -28.629583242349337 -0.029123088158667088 -28.672147970180944
491 -0.035660698637366296 -28.665243940986702 -0.03217837680131197 -28.704326346982256
492 -0.03562824167311192 -28.700872182659815 -0.03576553575694561 -28.7400918827392
493 -0.035628930851817134 -28.736501113511633 -0.039527608454227446 -28.77961949119343
494 -0.0354618851095438 -28.771962998621177 -0.03340394869446754 -28.813023439887896
495 -0.03559936489909887 -28.807562363520276 -0.040280448459088805 -28.853303888346986
496 -0.03537648897618055 -28.842938852496456 -0.04220968149602413 -28.89551356984301
497 -0.0354309257119894 -28.878369778208445 -0.03308968190103769 -28.92860325174405
498 -0.035377607494592664 -28.913747385703036 -0.035867979563772676 -28.964471231307822
499 -0.03529583141207695 -28.949043217115115 -0.03558643069118261 -29.000057661999005
500 -0.035300215147435664 -28.984343432262552 -0.03322815094143152 -29.033285812940438
501 -0.035685341246426104 -29.02002877350898 -0.04808541052043438 -29.081371223460874
502 -0.035198307037353514 -29.055227080546334 -0.03496758863329887 -29.116338812094174
503 -0.03520428016781807 -29.090431360714152 -0.02934499168768525 -29.14568380378186
504 -0.03532550595700741 -29.12575686667116 -0.04096738919615746 -29.18665119297802
505 -0.03523562718182802 -29.160992493852987 -0.03310671336948871 -29.219757906347507
506 -0.03525084964931011 -29.196243343502296 -0.034396534971892836 -29.2541544413194
507 -0.03526049517095089 -29.231503838673248 -0.03607028592377901 -29.290224727243178
508 -0.03525026030838489 -29.266754098981632 -0.033178163878619674 -29.3234028911218
509 -0.03520588744431734 -29.30195998642595 -0.033526859059929845 -29.356929750181727
510 -0.035271337069571015 -29.33723132349552 -0.028213870245963335 -29.38514362042769
511 -0.035421698912978174 -29.372653022408496 -0.035363941267132756 -29.420507561694823
512 -0.03525647111237049 -29.407909493520865 -0.03313885424286127 -29.453646415937683
513 -0.0353535084053874 -29.44326300192625 -0.03919091653078795 -29.492837332468472
514 -0.035386310517787935 -29.478649312444038 -0.035757321678102014 -29.528594654146573
515 -0.03532783407717943 -29.513977146521217 -0.02743854820728302 -29.556033202353856
516 -0.03541113082319498 -29.549388277344413 -0.03550381399691105 -29.591537016350767
517 -0.03570829257369042 -29.585096569918104 -0.02871553311124444 -29.620252549462013
518 -0.03557450212538242 -29.620671072043486 -0.03359317258000374 -29.653845722042018
519 -0.03557350374758243 -29.656244575791067 -0.037485616467893126 -29.69133133850991
520 -0.03556989580392837 -29.691814471594995 -0.04064641948789358 -29.731977757997804
521 -0.03533915691077709 -29.72715362850577 -0.0353739270940423 -29.767351685091846
522 -0.03529002815485001 -29.762443656660622 -0.03704688772559166 -29.804398572817437
523 -0.03525486532598734 -29.79769852198661 -0.03506901431828737 -29.839467587135726
524 -0.03538554664701223 -29.833084068633624 -0.027766574546694754 -29.867234161682422
525 -0.03541763015091419 -29.868501698784538 -0.038271860033273694 -29.905506021715695
526 -0.03544718958437443 -29.903948888368912 -0.024912609811872245 -29.930418631527566
527 -0.03553853407502174 -29.939487422443936 -0.03602567538619041 -29.966444306913758
528 -0.035450682416558264 -29.974938104860495 -0.03831745143979788 -30.004761758353556
529 -0.03543756697326898 -30.010375671833764 -0.029945560917258262 -30.034707319270815
530 -0.03547603785991669 -30.04585170969368 -0.03474690411239863 -30.069454223383214
531 -0.03538218941539526 -30.081233899109073 -0.028899415209889413 -30.098353638593103
532 -0.03535866346210241 -30.116592562571174 -0.02947214087471366 -30.127825779467816
533 -0.0355001924559474 -30.152092755027123 -0.03871724922209978 -30.166543028689915
534 -0.035488547571003434 -30.187581302598126 -0.03553902953863144 -30.202082058228548
535 -0.03544281106442213 -30.223024113662547 -0.03330378830432892 -30.23538584653288
536 -0.035573902539908886 -30.258598016202455 -0.04047844409942627 -30.275864290632306
537 -0.035376110672950746 -30.293974126875405 -0.029684438649564982 -30.30554872928187
538 -0.03550856523215771 -30.32948269210756 -0.04018813092261553 -30.345736860204486
539 -0.035349352099001405 -30.364832044206562 -0.03817218542098999 -30.383909045625476
540 -0.035309619084000585 -30.40014166329056 -0.030943715292960406 -30.414852760918436
541 -0.03526288475841284 -30.435404548048975 -0.039611501060426234 -30.454464261978863
542 -0.03518601767718792 -30.470590565726162 -0.03931277338415384 -30.493777035363017
543 -0.03517583329230547 -30.50576639901847 -0.04012449514120817 -30.533901530504224
544 -0.035045002587139606 -30.54081140160561 -0.03073329059407115 -30.564634821098295
545 -0.03504363372921944 -30.57585503533483 -0.03202868215739727 -30.59666350325569
546 -0.03512185402214527 -30.610976889356973 -0.03140195021405816 -30.62806545346975
547 -0.03513277508318424 -30.646109664440157 -0.037970745377242564 -30.666036198846992
548 -0.03514705877751112 -30.68125672321767 -0.03143929997459054 -30.697475498821582
549 -0.03515324406325817 -30.716409967280928 -0.030291836801916362 -30.727767335623497
550 -0.03510767556726933 -30.751517642848196 -0.03167182393372059 -30.759439159557218
551 -0.035174640640616414 -30.78669228348881 -0.02768420185893774 -30.787123361416157
552 -0.035453412868082526 -30.822145696356895 -0.04004432260990143 -30.82716768402606
553 -0.03521792367100716 -30.8573636200279 -0.030469046253710986 -30.85763673027977
554 -0.035327672772109506 -30.89269129280001 -0.03856074474751949 -30.89619747502729
555 -0.035193171352148056 -30.927884464152157 -0.03192498367279768 -30.928122458700088
556 -0.035161411203444 -30.9630458753556 -0.03302452899515629 -30.961146987695244
557 -0.03527560085058212 -30.998321476206183 -0.02876696567982435 -30.98991395337507
558 -0.03526801988482475 -31.033589496091007 -0.0311399738304317 -31.0210539272055
559 -0.0354502348229289 -31.069039730913936 -0.02733372999355197 -31.04838765719905
560 -0.03540250528603792 -31.104442236199972 -0.02753204395994544 -31.075919701158995
561 -0.03545099291950464 -31.139893229119476 -0.03342704605311155 -31.109346747212108
562 -0.035601021349430086 -31.175494250468905 -0.03136902917176485 -31.14071577638387
563 -0.03557921312749386 -31.2110734635964 -0.039165418781340125 -31.179881195165212
564 -0.03537672590464354 -31.246450189501044 -0.031088557559996843 -31.21096975272521
565 -0.03557475935667753 -31.28202494885772 -0.03335002791136503 -31.244319780636573
566 -0.03555982168763876 -31.31758477054536 -0.04438930824398994 -31.288709088880562
567 -0.03535201419144869 -31.35293678473681 -0.03295845091342926 -31.321667539793992
568 -0.03550751619040966 -31.38844430092722 -0.040197862312197685 -31.36186540210619
569 -0.035368787683546545 -31.423813088610764 -0.04005964323878288 -31.401925045344974
570 -0.035325049236416814 -31.45913813784718 -0.031146602984517813 -31.43307164832949
571 -0.03534834962338209 -31.494486487470564 -0.03387800175696611 -31.46694965008646
572 -0.0352297967299819 -31.529716284200546 -0.03427066318690777 -31.501220313273368
573 -0.03526544123888016 -31.564981725439427 -0.030478904582560064 -31.531699217855927
574 -0.03530766889452934 -31.600289394333956 -0.03291645813733339 -31.56461567599326
575 -0.03538303524255752 -31.635672429576513 -0.04001025706529617 -31.604625933058557
576 -0.035245764441788195 -31.670918194018302 -0.0304209653288126 -31.63504689838737
577 -0.035280905291438104 -31.70619909930974 -0.03587713874876499 -31.670924037136135
578 -0.03520274609327316 -31.74140184540301 -0.03760470300912857 -31.708528740145265
579 -0.03516704943031072 -31.77656889483332 -0.037477339617908 -31.746006079763173
580 -0.03516305945813656 -31.811731954291457 -0.038420462794601914 -31.784426542557775
581 -0.035101829655468465 -31.846833783946924 -0.035637905821204185 -31.82006444837898
582 -0.035038762353360654 -31.881872546300283 -0.03474329225718975 -31.85480774063617
583 -0.034992814995348454 -31.91686536129563 -0.03590924218297005 -31.89071698281914
584 -0.035024352557957175 -31.95188971385359 -0.036002743802964685 -31.926719726622103
585 -0.03495852574706078 -31.98684823960065 -0.03414816278964281 -31.960867889411745
586 -0.03494765888899565 -32.02179589848964 -0.040311959385871884 -32.00117984879762
587 -0.03487597070634365 -32.05667186919599 -0.03966559581458569 -32.0408454446122
588 -0.03483578469604254 -32.09150765389203 -0.02887393031269312 -32.069719374924894
589 -0.03486388325691223 -32.12637153714894 -0.03763871993869543 -32.10735809486359
590 -0.03489098008722067 -32.16126251723616 -0.035861543379724026 -32.143219638243316
591 -0.034857592545449734 -32.19612010978161 -0.03024210864678025 -32.1734617468901
592 -0.03473616857081652 -32.23085627835243 -0.03562735114246607 -32.209089098032564
593 -0.034765645675361154 -32.26562192402779 -0.03722533341497183 -32.24631443144754
594 -0.03475440368056297 -32.300376327708356 -0.03786093462258577 -32.28417536607012
595 -0.034633311256766316 -32.335009638965126 -0.03416621573269367 -32.31834158180282
596 -0.03461741525679827 -32.36962705422192 -0.0363951625302434 -32.35473674433306
597 -0.03467160798609257 -32.404298662208014 -0.04091435726732016 -32.39565110160038
598 -0.03446089420467615 -32.43875955641269 -0.03975531402975321 -32.43540641563013
599 -0.034364175796508786 -32.4731237322092 -0.03224815726280213 -32.46765457289293
600 -0.03443305641412735 -32.50755678862333 -0.0381447434425354 -32.50579931633547
601 -0.03422740567475557 -32.54178419429809 -0.03394586071372032 -32.53974517704919
602 -0.03445098455995321 -32.57623517885804 -0.030777070298790933 -32.57052224734798
603 -0.03435632046312094 -32.61059149932116 -0.037896858714520934 -32.6084191060625
604 -0.03430339265614748 -32.64489489197731 -0.04250550884753466 -32.65092461491003
605 -0.03420955259352922 -32.67910444457084 -0.03523555938154459 -32.68616017429158
606 -0.034253834001719954 -32.71335827857256 -0.038861213624477385 -32.72502138791606
607 -0.034105261974036696 -32.74746354054659 -0.03074748199433088 -32.75576886991039
608 -0.0343077065423131 -32.781771247088905 -0.03616077043116093 -32.79192964034155
609 -0.03418148625642061 -32.81595273334533 -0.038741801865398884 -32.83067144220695
610 -0.03397589195519686 -32.84992862530052 -0.029654724709689616 -32.860326166916636
611 -0.033997601456940175 -32.88392622675746 -0.0330121012404561 -32.893338268157095
612 -0.03410919141024351 -32.918035418167705 -0.03393334522843361 -32.92727161338553
613 -0.034047198668122294 -32.952082616835824 -0.03299413584172726 -32.960265749227254
614 -0.0340778948739171 -32.98616051170974 -0.03199574388563633 -32.99226149311289
615 -0.034053253941237926 -33.02021376565098 -0.029801051132380962 -33.02206254424527
616 -0.03419514875859022 -33.05440891440957 -0.03378106523305178 -33.05584360947832
617 -0.034285930544137956 -33.08869484495371 -0.03380274586379528 -33.08964635534212
618 -0.034242053516209126 -33.122936898469916 -0.03299860432744026 -33.12264495966956
619 -0.03419838435947895 -33.157135282829394 -0.03700959961861372 -33.15965455928817
620 -0.034154684841632844 -33.191289967671025 -0.03274515010416508 -33.19239970939233
621 -0.03429359905421734 -33.22558356672524 -0.03142038220539689 -33.22382009159773
622 -0.03417027089744806 -33.25975383762269 -0.036349283345043656 -33.26016937494278
623 -0.034456419944763186 -33.29421025756745 -0.03855552691966295 -33.29872490186244
624 -0.034114884398877623 -33.328325141966324 -0.03126846915110946 -33.32999337101355
625 -0.03416075650602579 -33.36248589847235 -0.03348428010940552 -33.363477651122956
626 -0.03406943865120411 -33.39655533712355 -0.03539370726794004 -33.3988713583909
627 -0.03410912286490202 -33.430664459988456 -0.028571278601884843 -33.42744263699279
628 -0.03415014743804932 -33.464814607426504 -0.034125218726694585 -33.46156785571948
629 -0.03422649186104536 -33.49904109928755 -0.03465167600661516 -33.4962195317261
630 -0.0341113330796361 -33.53315243236719 -0.03168464433401823 -33.52790417606012
631 -0.0341958574950695 -33.56734828986226 -0.03780750203877688 -33.56571167809889
632 -0.03416929729282856 -33.60151758715509 -0.03417942672967911 -33.59989110482857
633 -0.03404993079602718 -33.63556751795112 -0.0362245699390769 -33.63611567476765
634 -0.03403021246194839 -33.66959773041307 -0.040703191235661504 -33.676818866003316
635 -0.033969458937644956 -33.703567189350714 -0.03822942618280649 -33.715048292186125
636 -0.033895665779709816 -33.737462855130424 -0.034902946278452876 -33.749951238464575
637 -0.03384755440056324 -33.77131040953099 -0.033748463913798335 -33.78369970237837
638 -0.03399203773587942 -33.80530244726687 -0.033010395057499406 -33.81671009743587
639 -0.03379291500896216 -33.83909536227583 -0.028378080762922763 -33.84508817819879
640 -0.0339084055274725 -33.8730037678033 -0.04091928582638502 -33.88600746402518
641 -0.03382318820804357 -33.906826956011344 -0.031923707388341424 -33.91793117141352
642 -0.03378864750266075 -33.940615603514004 -0.035234474949538706 -33.95316564636306
643 -0.03387046195566654 -33.97448606546967 -0.027749059069901705 -33.980914705432966
644 -0.033931595645844935 -34.008417661115516 -0.03558010794222355 -34.01649481337519
645 -0.03394577279686928 -34.042363433912385 -0.03472780901938677 -34.051222622394576
646 -0.0338929321616888 -34.07625636607408 -0.030941671598702668 -34.08216429399328
647 -0.033898128755390645 -34.110154494829466 -0.0287713510915637 -34.110935645084844
648 -0.03396403063088656 -34.14411852546035 -0.03386557325720787 -34.14480121834205
649 -0.03396335765719414 -34.17808188311754 -0.0367277592420578 -34.18152897758411
650 -0.03389043845236302 -34.2119723215699 -0.037267088517546655 -34.21879606610165
651 -0.03387000430375338 -34.24584232587365 -0.02798903388902545 -34.24678509999068
652 -0.03393704015761614 -34.27977936603127 -0.038346716202795506 -34.28513181619348
653 -0.03387284129858017 -34.31365220732985 -0.03262978531420231 -34.31776160150768
654 -0.033829247765243056 -34.34748145509509 -0.03531336821615696 -34.353074969723835
655 -0.03388893324881792 -34.38137038834391 -0.034297396801412104 -34.38737236652525
656 -0.0338664136826992 -34.41523680202661 -0.03790016323328018 -34.42527252975853
657 -0.03382893949747086 -34.44906574152408 -0.0338001562282443 -34.459072685986776
658 -0.03374893888831139 -34.48281468041239 -0.03733741249889135 -34.49641009848567
659 -0.03361861854791641 -34.51643329896031 -0.03127960423007607 -34.52768970271575
660 -0.03373457100242376 -34.550167869962735 -0.03412135001271963 -34.561811052728466
661 -0.03363910038024187 -34.58380697034298 -0.0341823561117053 -34.59599340884017
662 -0.033872504346072675 -34.61767947468905 -0.024973365478217602 -34.62096677431839
663 -0.033768439292907716 -34.651447913981954 -0.02923341318964958 -34.65020018750804
664 -0.03374455850571394 -34.68519247248767 -0.03573052007704973 -34.685930707585094
665 -0.03375836703926325 -34.71895083952693 -0.028253709990531208 -34.71418441757562
666 -0.0338474590331316 -34.752798298560066 -0.036575093679130075 -34.750759511254756
667 -0.033842201717197894 -34.786640500277265 -0.03386842794716358 -34.78462793920192
668 -0.03393535688519478 -34.82057585716246 -0.029185980278998613 -34.813813919480914
669 -0.03385856412351131 -34.85443442128597 -0.02871049316599965 -34.84252441264692
670 -0.03400740250945091 -34.888441823795425 -0.034973768331110475 -34.87749818097803
671 -0.034094720147550106 -34.922536543942975 -0.037412441521883014 -34.91491062249991
672 -0.03389514870941639 -34.956431692652394 -0.030974677950143813 -34.94588530045005
673 -0.03391608726233244 -34.99034777991473 -0.031809663586318496 -34.97769496403637
674 -0.03401376754045486 -35.024361547455186 -0.03469461351633072 -35.012389577552696
675 -0.03394083585590124 -35.05830238331109 -0.041778677888214585 -35.05416825544091
676 -0.033902572095394136 -35.09220495540648 -0.03242328353226185 -35.086591538973174
677 -0.033932706154882905 -35.126137661561366 -0.0307477381080389 -35.117339277081214
678 -0.03397300262004137 -35.16011066418141 -0.037209348008036616 -35.15454862508925
679 -0.03383177779614925 -35.19394244197756 -0.03032974349334836 -35.184878368582595
680 -0.03385385051369667 -35.227796292491256 -0.03568818755447865 -35.22056655613707
681 -0.03387769274413586 -35.26167398523539 -0.03111813198775053 -35.251684688124826
682 -0.03388504311442375 -35.295559028349814 -0.038631577230989936 -35.29031626535581
683 -0.03377087246626616 -35.32932990081608 -0.034984474442899226 -35.32530073979871
684 -0.03366949912160635 -35.362999399937685 -0.030977521743625402 -35.356278261542336
685 -0.033814013190567496 -35.39681341312825 -0.0294062664732337 -35.38568452801557
686 -0.033828881196677686 -35.430642294324926 -0.029964513890445233 -35.415649041906015
687 -0.03382285945117473 -35.4644651537761 -0.044451421871781346 -35.4601004637778
688 -0.033802889101207254 -35.498268042877314 -0.04292969666421413 -35.503030160442016
689 -0.033667622692883016 -35.531935665570195 -0.02890575733035803 -35.53193591777237
690 -0.033615009114146235 -35.56555067468434 -0.03343997411429882 -35.565375891886674
691 -0.0335756765678525 -35.59912635125219 -0.025002374593168498 -35.590378266479846
692 -0.03379583824425936 -35.63292218949645 -0.032951362617313865 -35.62332962909716
693 -0.033887681923806666 -35.666809871420256 -0.03349098023027182 -35.656820609327426
694 -0.034007380902767184 -35.70081725232302 -0.038035540096461776 -35.694856149423885
695 -0.03374984338879585 -35.73456709571182 -0.033517655171453956 -35.728373804595336
696 -0.03379503469914198 -35.76836213041096 -0.03280360661447048 -35.76117741120981
697 -0.03380043487995863 -35.802162565290914 -0.03401727769523859 -35.79519468890505
698 -0.03383428975939751 -35.83599685505031 -0.03748133983463049 -35.83267602873968
699 -0.03373540975153446 -35.86973226480185 -0.032332617230713366 -35.86500864597039
700 -0.033863647095859054 -35.9035959118977 -0.029486836586147546 -35.894495482556536
701 -0.03368064034730196 -35.937276552245 -0.03526062071323395 -35.92975610326977
702 -0.03378636240959167 -35.971062914654595 -0.0336138054728508 -35.96336990874262
703 -0.03362601269036532 -36.00468892734496 -0.036392046697437765 -35.99976195544006
704 -0.03358971308916807 -36.03827864043413 -0.030980157759040595 -36.030742113199096
705 -0.033720541000366214 -36.07199918143449 -0.03272296618670225 -36.0634650793858
706 -0.03364606220275164 -36.10564524363724 -0.03656507171690464 -36.10003015110271
707 -0.033643743954598904 -36.13928898759184 -0.028428900334984065 -36.128459051437694
708 -0.0336780758574605 -36.1729670634493 -0.03036484997719526 -36.15882390141489
709 -0.03380522076040506 -36.206772284209706 -0.0303250826895237 -36.18914898410441
710 -0.03392685893923044 -36.24069914314894 -0.024443666078150274 -36.21359265018256
711 -0.03402478415518999 -36.27472392730413 -0.031475499644875525 -36.24506814982744
712 -0.0340446712449193 -36.30876859854905 -0.03488812446594238 -36.27995627429338
713 -0.033983060345053676 -36.3427516588941 -0.033724520727992056 -36.31368079502138
714 -0.0339718209579587 -36.37672347985206 -0.034587448090314867 -36.34826824311169
715 -0.03395631797611713 -36.41067979782818 -0.03706516418606043 -36.38533340729775
716 -0.03396921064704657 -36.444649008475224 -0.045501410216093066 -36.43083481751384
717 -0.03371256534010172 -36.47836157381533 -0.03557811006903648 -36.46641292758288
718 -0.033712236769497396 -36.51207381058482 -0.03536352664232254 -36.5017764542252
719 -0.033565197885036466 -36.54563900846986 -0.02674062978476286 -36.52851708400996
720 -0.03372321575880051 -36.57936222422866 -0.03186866026371717 -36.56038574427368
721 -0.03386326394975185 -36.613225488178415 -0.04084076974540949 -36.60122651401909
722 -0.033600333891808984 -36.64682582207023 -0.03174195811152458 -36.632968472130614
723 -0.03365535270422697 -36.68048117477446 -0.030061106383800506 -36.66302957851441
724 -0.033710317499935624 -36.714191492274395 -0.03438597656786442 -36.69741555508227
725 -0.0335320346057415 -36.74772352688014 -0.03496289253234863 -36.73237844761462
726 -0.033672934584319594 -36.78139646146445 -0.03509403523057699 -36.7674724828452
727 -0.03355298396199942 -36.81494944542645 -0.034077458269894126 -36.80154994111509
728 -0.033769479021430016 -36.84871892444788 -0.028016554843634366 -36.82956649595872
729 -0.03357045184820891 -36.882289376296086 -0.02979313489049673 -36.85935963084922
730 -0.03377285674214363 -36.91606223303823 -0.03092263201251626 -36.89028226286174
731 -0.03395173754543066 -36.95001397058366 -0.035227480344474316 -36.92550974320621
732 -0.033740360476076606 -36.983754331059735 -0.03686815686523914 -36.96237790007145
733 -0.033722271025180814 -37.01747660208492 -0.03474053330719471 -36.997118433378645
734 -0.03365618940442801 -37.051132791489344 -0.03206695951521397 -37.02918539289386
735 -0.033784158155322076 -37.084916949644665 -0.03405190072953701 -37.063237293623395
736 -0.033795810863375665 -37.11871276050804 -0.031860104948282245 -37.095097398571674
737 -0.03393415324389935 -37.15264691375194 -0.0400034649297595 -37.135100863501435
738 -0.033713012002408504 -37.186359925754346 -0.04313690271228552 -37.17823776621372
739 -0.03335424773395061 -37.2197141734883 -0.03242848254740238 -37.21066624876112
740 -0.03339720461517572 -37.253111378103476 -0.032464734837412836 -37.24313098359853
741 -0.03344416245818138 -37.28655554056166 -0.03589240070432424 -37.27902338430286
742 -0.033510252460837366 -37.32006579302249 -0.0325248746201396 -37.311548258923
743 -0.033326033502817154 -37.35339182652531 -0.03482422102242708 -37.34637247994542
744 -0.03342785872519016 -37.3868196852505 -0.030141442269086837 -37.37651392221451
745 -0.03348222672939301 -37.42030191197989 -0.03209314066916704 -37.408607062883675
746 -0.03348284438252449 -37.45378475636242 -0.03074588468298316 -37.43935294756666
747 -0.03342064283788204 -37.4872053992003 -0.03209922034293413 -37.4714521679096
748 -0.03365528844296932 -37.52086068764327 -0.036980541050434114 -37.50843270896003
749 -0.033416198939085005 -37.55427688658236 -0.030251679103821517 -37.53868438806385
750 -0.03346268478780985 -37.587739571370165 -0.028919802978634834 -37.567604191042484
751 -0.03354036435484886 -37.62127993572501 -0.03426308911293745 -37.601867280155425
752 -0.033594010211527345 -37.654873945936544 -0.028138486947864295 -37.63000576710329
753 -0.03372957054525614 -37.6886035164818 -0.031885634548962115 -37.661891401652255
754 -0.033746412768959996 -37.72234992925076 -0.03528078906238079 -37.69717219071464
755 -0.03359680082648993 -37.75594673007725 -0.033150029554963115 -37.7303222202696
756 -0.03361619170755148 -37.7895629217848 -0.03561769835650921 -37.76593991862611
757 -0.03365723099559546 -37.823220152780394 -0.04065022729337216 -37.80659014591948
758 -0.033517108485102656 -37.85673726126549 -0.03276872001588345 -37.83935886593536
759 -0.03350367695093155 -37.89024093821642 -0.03717870227992535 -37.876537568215284
760 -0.033489244244992736 -37.92373018246141 -0.03535399977117777 -37.91189156798646
761 -0.0333499114960432 -37.95708009395746 -0.03097432740032673 -37.94286589538679
762 -0.03351948596537113 -37.99059957992283 -0.032452083006501195 -37.97531797839329
763 -0.033573372103273866 -38.024172952026106 -0.025297083519399167 -38.00061506191269
764 -0.033647739142179486 -38.05782069116829 -0.031380089931190014 -38.03199515184388
765 -0.03372517339885235 -38.09154586456714 -0.027078181505203247 -38.05907333334908
766 -0.033664111979305744 -38.125209976546444 -0.03991464413702488 -38.09898797748611
767 -0.033596625365316865 -38.15880660191176 -0.03545842152088881 -38.134446399007
768 -0.033468449302017686 -38.192275051213784 -0.03746133670210838 -38.171907735709105
769 -0.03339487351477146 -38.22566992472856 -0.03492527846246958 -38.20683301417157
770 -0.033467086777091024 -38.25913701150565 -0.028911330737173557 -38.235744344908746
771 -0.0334002211689949 -38.29253723267465 -0.031320630386471746 -38.26706497529522
772 -0.03355737384408712 -38.32609460651874 -0.03187888115644455 -38.298943856451665
773 -0.03342913035303354 -38.35952373687177 -0.03379988986998796 -38.332743746321654
774 -0.03356426637619734 -38.39308800324797 -0.034938715398311615 -38.367682461719966
775 -0.033485584706068036 -38.42657358795404 -0.03413492646068335 -38.401817388180646
776 -0.033380238339304924 -38.459953826293344 -0.03656532783061266 -38.43838271601126
777 -0.03337150104343891 -38.493325327336784 -0.03152769226580858 -38.46991040827707
778 -0.033332821913063526 -38.52665814924985 -0.02721581421792507 -38.497126222495
779 -0.033613816276192664 -38.56027196552604 -0.028983526304364203 -38.526109748799364
780 -0.033538511209189895 -38.59381047673523 -0.03567366003990173 -38.56178340883927
781 -0.03352894615381956 -38.62733942288905 -0.036404755897819996 -38.59818816473709
782 -0.033513426594436166 -38.66085284948349 -0.030523961409926414 -38.628712126147015
783 -0.03356264624744654 -38.69441549573094 -0.031195725966244935 -38.65990785211326
784 -0.03401482123881579 -38.72843031696975 -0.04391543511301279 -38.70382328722627
785 -0.03344091977924109 -38.76187123674899 -0.03425947483628988 -38.73808276206256
786 -0.033412583917379376 -38.79528382066637 -0.030144864600151776 -38.768227626662714
787 -0.033599686622619626 -38.82888350728899 -0.0368809100240469 -38.80510853668676
788 -0.033341326378285886 -38.86222483366728 -0.030432373750954866 -38.835540910437715
789 -0.03341702818870544 -38.895641861855985 -0.033033090829849246 -38.86857400126756
790 -0.03340451195836067 -38.929046373814344 -0.03514615967869759 -38.90372016094626
791 -0.033442812599241735 -38.962489186413585 -0.03528521303087473 -38.93900537397713
792 -0.03339508641511202 -38.9958842728287 -0.03005180275067687 -38.96905717672781
793 -0.03347406946122646 -39.029358342289925 -0.033492130041122434 -39.002549306768934
794 -0.03330506961792708 -39.06266341190785 -0.024472766555845737 -39.02702207332478
795 -0.03369002770632505 -39.09635343961418 -0.034910667687654495 -39.061932741012434
796 -0.03370107505470514 -39.130054514668885 -0.02966554630547762 -39.091598287317915
797 -0.033780600503087045 -39.16383511517197 -0.03292752411216497 -39.12452581143008
798 -0.03372029829770327 -39.19755541346967 -0.038559460639953615 -39.163085272070035
799 -0.03371664993464947 -39.23127206340432 -0.030476968083530665 -39.19356224015357
800 -0.03373976182192564 -39.265011825226246 -0.036246609129011634 -39.22980884928258
801 -0.03382720816880465 -39.29883903339505 -0.0374401219189167 -39.2672489712015
802 -0.03360943906009197 -39.33244847245514 -0.033155756816267964 -39.30040472801777
803 -0.03362669069319964 -39.36607516314834 -0.03379061277955771 -39.33419534079732
804 -0.03363296389579773 -39.399708127044136 -0.03426993470638991 -39.36846527550371
805 -0.0335232637822628 -39.4332313908264 -0.03450081441551447 -39.402966089919225
806 -0.03355357218533754 -39.46678496301174 -0.035143521055579184 -39.438109610974806
807 -0.03345077987760305 -39.500235742889345 -0.0347027724608779 -39.47281238343568
808 -0.0334684532135725 -39.53370419610292 -0.04109254200011492 -39.513904925435796
809 -0.03333240300416947 -39.567036599107084 -0.03519386891275644 -39.54909879434855
810 -0.033231869153678414 -39.600268468260765 -0.026447190809994935 -39.57554598515855
811 -0.03345470931380987 -39.63372317757457 -0.03294565565884113 -39.60849164081739
812 -0.03337340373545885 -39.667096581310034 -0.0320708429440856 -39.64056248376148
813 -0.03345639798790216 -39.70055297929794 -0.03513967804610729 -39.675702161807585
814 -0.033543452806770804 -39.73409643210471 -0.03589860498905182 -39.711600766796636
815 -0.03348955027759075 -39.7675859823823 -0.02955523720011115 -39.74115600399675
816 -0.03341723531484604 -39.801003217697144 -0.034429839067161086 -39.77558584306391
817 -0.03349943999201059 -39.83450265768916 -0.0369833093136549 -39.81256915237756
818 -0.03338824920356274 -39.86789090689272 -0.027432445995509626 -39.84000159837307
819 -0.033324146270751955 -39.90121505316347 -0.030800143443048 -39.870801741816116
820 -0.033554651960730555 -39.9347697051242 -0.041015181876719 -39.91181692369283
821 -0.0332238458096981 -39.9679935509339 -0.03773366045206785 -39.9495505841449
822 -0.033094410225749014 -40.00108796115965 -0.03913374319672584 -39.98868432734163
823 -0.03299214299768209 -40.03408010415733 -0.03658987767994404 -40.025274205021574
824 -0.03295737560838461 -40.067037479765716 -0.04063800871372223 -40.065912213735295
825 -0.03278446327894926 -40.09982194304467 -0.030358811467885972 -40.09627102520318
826 -0.032943056896328926 -40.132764999940996 -0.03308060355484486 -40.12935162875802
827 -0.032856400683522226 -40.16562140062452 -0.03139653252437711 -40.1607481612824
828 -0.0328120332211256 -40.19843343384564 -0.040017171017825606 -40.20076533230022
829 -0.032756665535271165 -40.23119009938092 -0.03433951698243618 -40.235104849282656
830 -0.03275551591068506 -40.263945615291604 -0.0354239396750927 -40.27052878895775
831 -0.032728159055113795 -40.296673774346715 -0.03044723216444254 -40.30097602112219
832 -0.03278824556618929 -40.3294620199129 -0.0318327572196722 -40.332808778341864
833 -0.03273394703865051 -40.36219596695155 -0.034376087598502636 -40.36718486594037
834 -0.03272121101617813 -40.394917177967734 -0.032550704479217527 -40.39973557041959
835 -0.03281007166951895 -40.42772724963725 -0.03392656128853559 -40.433662131708125
836 -0.03275424800813198 -40.46048149764538 -0.03699006978422403 -40.47065220149235
837 -0.03274528346955776 -40.49322678111494 -0.0301129843108356 -40.50076518580318
838 -0.03273494020104408 -40.52596172131599 -0.03574027344584465 -40.53650545924903
839 -0.03275108300149441 -40.55871280431748 -0.032881428673863414 -40.56938688792289
840 -0.03278130181133747 -40.59149410612882 -0.03388577532023192 -40.60327266324312
841 -0.032926964573562145 -40.62442107070238 -0.03779473006725311 -40.64106739331037
842 -0.03273098226636648 -40.65715205296875 -0.031825095415115356 -40.67289248872549
843 -0.03263689298182726 -40.689788945950575 -0.030124782212078573 -40.703017270937565
844 -0.03276864793151617 -40.722557593882094 -0.033073022961616516 -40.73609029389918
845 -0.032904697395861146 -40.75546229127796 -0.036536135338246824 -40.77262642923743
846 -0.032747830264270306 -40.78821012154223 -0.04001828115433455 -40.81264471039176
847 -0.032653700560331345 -40.82086382210256 -0.03142721988260746 -40.84407193027437
848 -0.032671714387834075 -40.85353553649039 -0.03996559474617243 -40.88403752502054
849 -0.0325233967974782 -40.88605893328787 -0.034881206974387166 -40.91891873199493
850 -0.03235276453197002 -40.91841169781984 -0.03679775130003691 -40.955716483294964
851 -0.0323217062279582 -40.9507334040478 -0.029240277037024497 -40.98495676033199
852 -0.032515874132514 -40.98324927818032 -0.028134814649820327 -41.01309157498181
853 -0.03261169176548719 -41.015860969945805 -0.03127480829134584 -41.04436638327315
854 -0.0327154278755188 -41.04857639782132 -0.03562117647379637 -41.07998755974695
855 -0.032582050748169424 -41.08115844856949 -0.03540139347314834 -41.1153889532201
856 -0.03247502017766237 -41.11363346874715 -0.029020910896360875 -41.14440986411646
857 -0.032642853632569316 -41.14627632237972 -0.02968111401423812 -41.1740909781307
858 -0.032679317705333236 -41.17895564008505 -0.03572153598070145 -41.2098125141114
859 -0.032583610713481904 -41.21153925079853 -0.030566583387553692 -41.24037909749895
860 -0.032623328268527985 -41.24416257906706 -0.035833079181611535 -41.276212176680566
861 -0.032600874081254005 -41.27676345314831 -0.0355116480961442 -41.31172382477671
862 -0.03252637088298797 -41.3092898240313 -0.03116758828982711 -41.34289141306654
863 -0.03254488836973905 -41.341834712401045 -0.03285466376692057 -41.37574607683346
864 -0.03260599095374346 -41.374440703354786 -0.0414255129173398 -41.4171715897508
865 -0.032353344932198526 -41.40679404828698 -0.02714421581476927 -41.44431580556557
866 -0.03240999840199947 -41.439204046688985 -0.033564788103103635 -41.47788059366868
867 -0.03245720360428095 -41.471661250293266 -0.032022693566977976 -41.50990328723566
868 -0.03256440386176109 -41.50422565415503 -0.03275253213942051 -41.54265581937508
869 -0.03262650612741709 -41.53685216028244 -0.03752517197281122 -41.58018099134789
870 -0.03241898007690906 -41.569271140359355 -0.032352879829704764 -41.61253387117759
871 -0.032453999668359754 -41.60172514002772 -0.028034716472029687 -41.64056858764962
872 -0.03261198475956917 -41.63433712478729 -0.036268561333417895 -41.67683714898303
873 -0.03258463572710753 -41.66692176051439 -0.03343587275594473 -41.71027302173898
874 -0.032529780827462676 -41.69945154134185 -0.03081496749073267 -41.74108798922971
875 -0.03260929100215435 -41.732060832344004 -0.03722853995859623 -41.77831652918831
876 -0.03239881303161383 -41.76445964537562 -0.023080267757177354 -41.80139679694549
877 -0.032677539810538295 -41.79713718518615 -0.03118046298623085 -41.83257725993172
878 -0.03261494040489197 -41.82975212559104 -0.032860100641846655 -41.865437360573566
879 -0.03263276629149914 -41.86238489188254 -0.029938175436109306 -41.895375536009674
880 -0.03287510424852371 -41.89525999613107 -0.029586924612522124 -41.9249624606222
881 -0.03276500850915909 -41.928025004640226 -0.029652160219848157 -41.954614620842044
882 -0.032917813770473 -41.9609428184107 -0.03395060878247023 -41.98856522962451
883 -0.03292646445333958 -41.99386928286404 -0.03238094951957464 -42.02094617914409
884 -0.0328571192920208 -42.02672640215606 -0.0268257062882185 -42.04777188543231
885 -0.03292258828878403 -42.05964899044484 -0.03228133860975504 -42.08005322404207
886 -0.03294674046337605 -42.092595730908215 -0.03150144089013338 -42.1115546649322
887 -0.03309338521212339 -42.12568911612034 -0.030742567405104636 -42.142297232337306
888 -0.033114293590188026 -42.15880340971053 -0.03336635380983353 -42.17566358614714
889 -0.0331008929759264 -42.19190430268645 -0.03371661826968193 -42.20938020441682
890 -0.033243037015199664 -42.22514733970165 -0.034726368822157384 -42.24410657323897
891 -0.03308498840779066 -42.25823232810944 -0.03129224590957165 -42.27539881914854
892 -0.033070413395762444 -42.291302741505206 -0.031207992043346167 -42.30660681119189
893 -0.03313868418335915 -42.32444142568856 -0.030735667049884795 -42.33734247824177
894 -0.03317843787372112 -42.357619863562284 -0.02962775370106101 -42.36697023194284
895 -0.03349720668047666 -42.391117070242764 -0.03681626822799444 -42.40378650017083
896 -0.03330661356449127 -42.424423683807255 -0.03388145118951798 -42.437667951360346
897 -0.03326327167451382 -42.45768695548177 -0.034121863357722756 -42.47178981471807
898 -0.03318327069282532 -42.49087022617459 -0.027811701130121946 -42.49960151584819
899 -0.03333549238741398 -42.52420571856201 -0.027432366367429496 -42.52703388221562
900 -0.03372385054826736 -42.55792956911028 -0.044082771986722946 -42.57111665420234
901 -0.033292181044816974 -42.59122175015509 -0.034673786349594594 -42.605790440551935
902 -0.033116750232875344 -42.62433850038797 -0.03468872588127851 -42.64047916643322
903 -0.03306587021797895 -42.65740437060595 -0.03658287487924099 -42.67706204131246
904 -0.0330529622733593 -42.69045733287931 -0.02956371447071433 -42.70662575578317
905 -0.03319160602986813 -42.72364893890918 -0.028423914592713116 -42.735049670375886
906 -0.03316506445407867 -42.75681400336326 -0.029465231485664843 -42.76451490186155
907 -0.03315485343337059 -42.789968856796634 -0.03831599336117506 -42.802830895222726
908 -0.03302155490964651 -42.82299041170628 -0.03306112140417099 -42.8358920166269
909 -0.03310874626040459 -42.85609915796668 -0.0325451647862792 -42.86843718141318
910 -0.03317046277225018 -42.88926962073893 -0.03225808683782816 -42.900695268251006
911 -0.03312271311879158 -42.92239233385772 -0.03389099556952715 -42.934586263820535
912 -0.033201562240719795 -42.95559389609844 -0.029787881020456552 -42.96437414484099
913 -0.03312294613569975 -42.98871684223414 -0.0358281135559082 -43.0002022583969
914 -0.033043996430933475 -43.021760838665074 -0.0357880525290966 -43.035990310925996
915 -0.0331057520583272 -43.0548665907234 -0.025717918016016483 -43.06170822894201
916 -0.03323869537562132 -43.08810528609902 -0.03856199383735657 -43.100270222779365
917 -0.03311228770762682 -43.121217573806646 -0.03228657897561789 -43.13255680175498
918 -0.033349231258034705 -43.15456680506468 -0.03846277687698603 -43.17101957863196
919 -0.03315084334462881 -43.18771764840931 -0.037048700451850894 -43.20806827908381
920 -0.03313978463411331 -43.22085743304343 -0.03451818898320198 -43.24258646806701
921 -0.03302361220121384 -43.25388104524464 -0.03017998756840825 -43.27276645563542
922 -0.03309387806802988 -43.28697492331267 -0.03345332406461239 -43.30621977970003
923 -0.033072627149522305 -43.32004755046219 -0.026707958802580832 -43.33292773850261
924 -0.03307924047112465 -43.35312679093332 -0.03595860842615366 -43.36888634692877
925 -0.03305077236145735 -43.38617756329477 -0.03558826316148043 -43.40447461009025
926 -0.032956693321466446 -43.41913425661624 -0.03076572371646762 -43.43524033380672
927 -0.033098014630377294 -43.452232271246615 -0.03364495169371366 -43.468885285500434
928 -0.03319951668381691 -43.48543178793043 -0.03226249348372221 -43.501147778984155
929 -0.033074848167598245 -43.51850663609803 -0.03468983341008425 -43.53583761239424
930 -0.033004778623580935 -43.55151141472161 -0.03399196024984121 -43.56982957264408
931 -0.03306500036269426 -43.58457641508431 -0.032298652827739714 -43.60212822547182
932 -0.03310583308339119 -43.6176822481677 -0.029528951458632945 -43.63165717693045
933 -0.0332137580960989 -43.65089600626379 -0.03962026387453079 -43.671277440804985
934 -0.033098578453063965 -43.68399458471686 -0.031087486911565064 -43.70236492771655
935 -0.0330596636980772 -43.71705424841493 -0.03558737952262163 -43.737952307239176
936 -0.033002751879394054 -43.750057000294326 -0.03329260051250458 -43.77124490775168
937 -0.03300099018961191 -43.78305799048394 -0.03222731146961451 -43.80347221922129
938 -0.032993256114423275 -43.81605124659836 -0.03608142640441656 -43.839553645625706
939 -0.03282642718404531 -43.84887767378241 -0.03287949599325657 -43.87243314161896
940 -0.032831262610852716 -43.88170893639327 -0.031170109193772076 -43.903603250812736
941 -0.03306561652570963 -43.91477455291898 -0.03491834606975317 -43.93852159688249
942 -0.032957303896546365 -43.94773185681552 -0.03364660013467073 -43.97216819701716
943 -0.03307280950248241 -43.98080466631801 -0.029934674967080355 -44.00210287198424
944 -0.03301794268190861 -44.01382260899992 -0.03041667276993394 -44.03251954475417
945 -0.033264517411589624 -44.047087126411505 -0.031571675464510916 -44.064091220218685
946 -0.03318080939352512 -44.08026793580503 -0.025697169080376624 -44.08978838929906
947 -0.033188730105757715 -44.11345666591079 -0.03099929364398122 -44.12078768294304
948 -0.033551666885614395 -44.1470083327964 -0.03719891719520092 -44.15798660013824
949 -0.03317708671092987 -44.18018541950733 -0.030539991706609725 -44.18852659184485
950 -0.033311189338564876 -44.213496608845894 -0.034108023159205914 -44.222634615004054
951 -0.03331060595810413 -44.246807214804 -0.035316487029194835 -44.257951102033246
952 -0.03319949470460415 -44.280006709508605 -0.03532956354320049 -44.29328066557645
953 -0.033240254409611224 -44.31324696391822 -0.03338363077491522 -44.32666429635136
954 -0.033102212473750114 -44.34634917639197 -0.030429863557219505 -44.35709415990858
955 -0.03312694877386093 -44.37947612516583 -0.022934739384800194 -44.38002889929338
956 -0.03337326999753713 -44.41284939516337 -0.03686103206127882 -44.41688993135466
957 -0.03330675084143877 -44.44615614600481 -0.033470244705677034 -44.450360176060336
958 -0.03328018002212048 -44.47943632602693 -0.03700376749038696 -44.487363943550726
959 -0.033301804587244986 -44.512738130614174 -0.03407108280807734 -44.5214350263588
960 -0.033220366574823856 -44.545958497189 -0.03322581481188536 -44.55466084117069
961 -0.0331902951002121 -44.57914879228921 -0.03717384394258261 -44.59183468511327
962 -0.03304753042757511 -44.612196322716784 -0.03394142929464579 -44.62577611440791
963 -0.033071279525756836 -44.64526760224254 -0.03504004627466202 -44.66081616068257
964 -0.03294964451342821 -44.67821724675597 -0.033183025754988195 -44.69399918643756
965 -0.03297589048743248 -44.711193137243406 -0.029749638959765436 -44.72374882539732
966 -0.033124514296650885 -44.74431765154006 -0.02588521856814623 -44.74963404396547
967 -0.03328935336321592 -44.777607004903274 -0.032729206047952174 -44.782363250013425
968 -0.03314256742596626 -44.81074957232924 -0.03130177464336157 -44.813665024656785
969 -0.03329757675528526 -44.84404714908453 -0.032050437107682225 -44.84571546176447
970 -0.033223316073417664 -44.87727046515795 -0.03133578943088651 -44.877051251195354
971 -0.033320581540465355 -44.910591046698414 -0.03345161024481058 -44.910502861440165
972 -0.033393008448183534 -44.9439840551466 -0.031803445890545845 -44.94230630733071
973 -0.03325816635042429 -44.97724222149702 -0.033302525989711285 -44.97560883332042
974 -0.033367284759879115 -45.0106095062569 -0.03316548839211464 -45.00877432171254
975 -0.033291133120656013 -45.043900639377554 -0.03365305420011282 -45.04242737591265
976 -0.03343420829623937 -45.0773348476738 -0.03849900923669338 -45.08092638514935
977 -0.03306215163320303 -45.110396999307 -0.031334184017032383 -45.11226056916638
978 -0.033161618188023566 -45.143558617495025 -0.03462874889373779 -45.14688931806012
979 -0.033109886571764946 -45.17666850406679 -0.030650681257247923 -45.17753999931737
980 -0.033157614432275294 -45.209826118499066 -0.03331681024283171 -45.2108568095602
981 -0.03316482603549957 -45.24299094453457 -0.037654425203800204 -45.248511234763996
982 -0.032968269847333434 -45.2759592143819 -0.03330748341977596 -45.28181871818377
983 -0.03303184658288956 -45.308991060964786 -0.03645268548280001 -45.31827140366657
984 -0.03298668842762709 -45.34197774939241 -0.031709497421979906 -45.34998090108855
985 -0.032951976358890536 -45.3749297257513 -0.03219242803752422 -45.382173329126076
986 -0.033046945184469226 -45.40797667093577 -0.03640897683799267 -45.418582305964065
987 -0.0328941747546196 -45.440870845690384 -0.03253785129636526 -45.45112015726043
988 -0.03303362317383289 -45.47390446886422 -0.035175940953195095 -45.48629609821363
989 -0.03294443245977163 -45.50684890132399 -0.03289477024227381 -45.5191908684559
990 -0.03304180428385735 -45.539890705607846 -0.02871114443987608 -45.547902012895776
991 -0.03317552115768194 -45.573066226765526 -0.026495368033647538 -45.574397380929426
992 -0.033064359612762925 -45.60613058637829 -0.03434758223593235 -45.60874496316536
993 -0.03317553363740444 -45.639306120015696 -0.034888881258666515 -45.64363384442402
994 -0.033180962689220904 -45.67248708270492 -0.03133827205747366 -45.6749721164815
995 -0.033223615027964115 -45.70571069773288 -0.03323839213699102 -45.70821050861849
996 -0.03321281764656305 -45.73892351537945 -0.03643072955310345 -45.744641238171596
997 -0.03303566500544548 -45.77195918038489 -0.030842799320816995 -45.77548403749241
998 -0.03308474905788898 -45.80504392944278 -0.039844450540840626 -45.81532848803325
999 -0.033035730570554735 -45.838079660013335 -0.02916536629199982 -45.84449385432525
1000 -0.03300756104290485 -45.87108722105624 -0.036282331496477124 -45.88077618582173
1001 -0.033073969185352325 -45.904161190241595 -0.03454302717000246 -45.91531921299173
1002 -0.033014269359409806 -45.93717545960101 -0.033742554299533364 -45.94906176729127
1003 -0.032961953058838846 -45.970137412659845 -0.03285421766340733 -45.981915984954675
1004 -0.03297182898968458 -46.00310924164953 -0.03269884493201971 -46.014614829886696
1005 -0.03300903663039208 -46.03611827827992 -0.03030374748632312 -46.04491857737302
1006 -0.03301339913159609 -46.06913167741152 -0.034378469735383985 -46.079297047108405
1007 -0.033035089075565335 -46.10216676648709 -0.030729806609451772 -46.110026853717855
1008 -0.03307786732912064 -46.13524463381621 -0.03500578757375479 -46.14503264129161
1009 -0.03289914820343256 -46.16814378201964 -0.033528365567326544 -46.178561006858935
1010 -0.03306164685636759 -46.20120542887601 -0.027477743662893774 -46.20603875052183
1011 -0.033172270841896535 -46.2343776997179 -0.034327908977866174 -46.24036665949969
1012 -0.033116438798606394 -46.26749413851651 -0.03880942538380623 -46.279176084883495
1013 -0.03301715031266213 -46.30051128882917 -0.037023930065333846 -46.316200014948826
1014 -0.03290915004909038 -46.333420438878264 -0.034233377501368525 -46.35043339245019
1015 -0.032786937244236466 -46.3662073761225 -0.03276585564017296 -46.383199248090364
1016 -0.03278287071734667 -46.39899024683985 -0.030761246103793383 -46.41396049419416
1017 -0.0328389136120677 -46.43182916045192 -0.03348515797406435 -46.44744565216822
1018 -0.03284771926701069 -46.46467687971893 -0.03244440034031868 -46.47989005250854
1019 -0.032810780219733715 -46.49748765993866 -0.03552891816943884 -46.51541897067798
1020 -0.03283117022365332 -46.530318830162315 -0.03872197270393372 -46.55414094338191
1021 -0.03262865711003542 -46.56294748727235 -0.03298367988318205 -46.58712462326509
1022 -0.032694147899746895 -46.5956416351721 -0.03322007693350315 -46.620344700198594
1023 -0.03275293707847595 -46.62839457225058 -0.029566786997020245 -46.64991148719562
1024 -0.03272633664309978 -46.66112090889368 -0.031017768196761608 -46.68092925539238
1025 -0.03285385761409998 -46.69397476650778 -0.035223526693880555 -46.71615278208626
1026 -0.032677930779755116 -46.726652697287534 -0.03453598562628031 -46.75068876771254
1027 -0.032701742835342884 -46.75935444012288 -0.02761267526075244 -46.778301442973294
1028 -0.03273425716906786 -46.792088697291945 -0.027683204039931297 -46.805984647013226
1029 -0.032947111316025256 -46.82503580860797 -0.030250537488609553 -46.83623518450184
1030 -0.03296658117324114 -46.85800238978121 -0.03784643765538931 -46.87408162215723
1031 -0.032912039570510386 -46.890914429351724 -0.03426287230104208 -46.90834449445827
1032 -0.03280316907912493 -46.92371759843085 -0.03324433322995901 -46.94158882768823
1033 -0.03285471331328153 -46.95657231174413 -0.03407544083893299 -46.97566426852716
1034 -0.032781634107232095 -46.98935394585136 -0.03221550360321999 -47.00787977213038
1035 -0.03278653305023908 -47.022140478901605 -0.03717100452631712 -47.045050776656694
1036 -0.03274103160947561 -47.05488151051108 -0.03579552844166756 -47.08084630509836
1037 -0.03270344715565443 -47.087584957666735 -0.0359976140782237 -47.11684391917659
1038 -0.03284089006483555 -47.12042584773157 -0.03463825937360525 -47.1514821785502
1039 -0.032536680996418 -47.15296252872798 -0.034992326982319355 -47.186474505532516
1040 -0.032527553290128706 -47.18549008201811 -0.034728658758103846 -47.22120316429062
1041 -0.03249240405857563 -47.217982486076686 -0.03295216839760542 -47.25415533268823
1042 -0.03243542388081551 -47.2504179099575 -0.03932779897004366 -47.29348313165827
1043 -0.032271927036345 -47.282689836993846 -0.03602289017289877 -47.32950602183117
1044 -0.03222311604768038 -47.31491295304153 -0.03462663032114506 -47.364132652152314
1045 -0.03235529363155365 -47.34726824667308 -0.030356598645448686 -47.39448925079776
1046 -0.03231228478252888 -47.37958053145561 -0.0313295079395175 -47.42581875873728
1047 -0.03249797392636537 -47.41207850538198 -0.029201763775199653 -47.45502052251248
1048 -0.03254893086850643 -47.444627436250485 -0.03591736480593681 -47.49093788731842
1049 -0.032453202083706854 -47.47708063833419 -0.032081652991473676 -47.52301954030989
1050 -0.03242698013782501 -47.50950761847202 -0.03285580277442932 -47.55587534308432
1051 -0.032482166588306424 -47.54198978506033 -0.032257197238504884 -47.588132540322825
1052 -0.032486575096845625 -47.57447636015718 -0.036451476812362674 -47.624584017135184
1053 -0.03239071611315012 -47.606867076270326 -0.0294157475233078 -47.653999764658494
1054 -0.03251865468919277 -47.63938573095952 -0.027208813466131687 -47.681208578124625
1055 -0.03246854972094297 -47.67185428068046 -0.03716653790324927 -47.71837511602787
1056 -0.032614668272435664 -47.7044689489529 -0.03217036332935095 -47.75054547935722
1057 -0.03258507698774338 -47.737054025940644 -0.03230520356446505 -47.78285068292168
1058 -0.032499813847243784 -47.76955383978789 -0.03359315488487482 -47.81644383780656
1059 -0.03257838860154152 -47.80213222838943 -0.032197752594947816 -47.848641590401506
1060 -0.0326353918761015 -47.83476762026553 -0.032768945768475534 -47.88141053616998
1061 -0.0325977586209774 -47.86736537888651 -0.029122773837298156 -47.91053331000728
1062 -0.03275537621229887 -47.90012075509881 -0.03583901766687632 -47.946372327674155
1063 -0.032659238949418065 -47.93277999404823 -0.025891436263918877 -47.972263763938074
1064 -0.03262986689805984 -47.965409860946295 -0.032800174131989476 -48.005063938070066
1065 -0.03276445399969816 -47.99817431494599 -0.03396879024803638 -48.039032728318105
1066 -0.03267079144716263 -48.03084510639315 -0.033194808103144166 -48.07222753642125
1067 -0.03270847052335739 -48.06355357691651 -0.036029191128909586 -48.10825672755016
1068 -0.0326747028157115 -48.09622827973222 -0.03852060362696648 -48.14677733117713
1069 -0.03266256581991911 -48.12889084555214 -0.03505160436034203 -48.18182893553747
1070 -0.032518856413662436 -48.1614097019658 -0.028698487672954798 -48.21052742321042
1071 -0.03256105408072472 -48.193970756046525 -0.031993388384580615 -48.242520811595
1072 -0.032576605677604675 -48.22654736172413 -0.03453145045787096 -48.27705226205287
1073 -0.03254597317427397 -48.2590933348984 -0.033236087299883366 -48.31028834935275
1074 -0.03251149412244558 -48.29160482902085 -0.03196412418037653 -48.34225247353313
1075 -0.0325026685371995 -48.324107497558046 -0.03185251429677009 -48.3741049878299
1076 -0.03252963051199913 -48.35663712807005 -0.03139070011675358 -48.405495687946654
1077 -0.032460150122642514 -48.38909727819269 -0.031898724660277364 -48.437394412606935
1078 -0.03259244319051504 -48.42168972138321 -0.03184429872781038 -48.46923871133475
1079 -0.03264265302568674 -48.4543323744089 -0.026404771115630866 -48.495643482450376
1080 -0.03286556750535965 -48.48719794191426 -0.03296296764165163 -48.52860645009203
1081 -0.03292530477046966 -48.52012324668473 -0.03530433196574449 -48.563910782057775
1082 -0.03282871562987566 -48.55295196231461 -0.033241617120802404 -48.597152399178576
1083 -0.03276918344199657 -48.58572114575661 -0.032230775244534014 -48.62938317442311
1084 -0.03270064890384674 -48.618421794660456 -0.03372954651713371 -48.66311272094025
1085 -0.03265475947409868 -48.651076554134555 -0.037452074140310286 -48.70056479508056
1086 -0.03264679983258247 -48.68372335396714 -0.035862714238464835 -48.73642750931902
1087 -0.032522807642817494 -48.71624616160996 -0.03126861909404397 -48.767696128413064
1088 -0.03263606429100037 -48.74888222590096 -0.030118760000914336 -48.79781488841398
1089 -0.032674342021346094 -48.7815565679223 -0.027454696781933307 -48.82526958519591
1090 -0.03282989151775837 -48.81438645944006 -0.03252809531986713 -48.85779768051578
1091 -0.0328728461638093 -48.84725930560387 -0.03252126146107912 -48.89031894197686
1092 -0.03281037304550409 -48.88006967864938 -0.03431915491819382 -48.92463809689505
1093 -0.03284587822854519 -48.91291555687792 -0.03715668059885502 -48.96179477749391
1094 -0.03264266792684793 -48.94555822480477 -0.03833845816552639 -49.00013323565943
1095 -0.03257612697780132 -48.97813435178257 -0.02775697372853756 -49.02789020938797
1096 -0.03259645067155361 -49.01073080245413 -0.03305013198405504 -49.060940341372024
1097 -0.032644218765199184 -49.043375021219326 -0.03337424136698246 -49.09431458273901
1098 -0.03254819419234991 -49.07592321541168 -0.032593869231641294 -49.12690845197065
1099 -0.032650806568562986 -49.10857402198024 -0.03165512979030609 -49.15856358176096
1100 -0.03260587695986032 -49.1411798989401 -0.029272137396037578 -49.18783571915699
1101 -0.03293728120625019 -49.174117180146354 -0.027895499672740697 -49.21573121882973
1102 -0.032938769459724425 -49.20705594960608 -0.03087866781279445 -49.246609886642524
1103 -0.03287836853414774 -49.23993431814023 -0.0286988178268075 -49.27530870446933
1104 -0.0330031368881464 -49.27293745502838 -0.03082097424194217 -49.30612967871127
1105 -0.0329457201063633 -49.30588317513474 -0.034807398729026315 -49.3409370774403
1106 -0.03310786001384258 -49.33899103514858 -0.026721219439059495 -49.36765829687936
1107 -0.033171871490776536 -49.37216290663936 -0.03247793186455965 -49.400136228743925
1108 -0.03311340194195509 -49.405276308581314 -0.031809864193201066 -49.431946092937125
1109 -0.03317275792360306 -49.438449066504916 -0.03234313279390335 -49.46428922573103
1110 -0.033142021112143996 -49.47159108761706 -0.034712070040404795 -49.499001295771436
1111 -0.03333639558404684 -49.5049274832011 -0.04205329045653343 -49.54105458622797
1112 -0.03298095911741257 -49.53790844231851 -0.030132194701582193 -49.57118678092955
1113 -0.03296579588204622 -49.57087423820056 -0.03259045593440533 -49.603777236863955
1114 -0.03312284667044878 -49.60399708487101 -0.03538945391774177 -49.6391666907817
1115 -0.032975816540420054 -49.63697290141143 -0.03124659787863493 -49.670413288660335
1116 -0.03297392334789038 -49.66994682475932 -0.03415411468595266 -49.70456740334629
1117 -0.03295973092317581 -49.702906555682496 -0.03105815500020981 -49.7356255583465
1118 -0.03309640679508448 -49.73600296247758 -0.03388211559504271 -49.76950767394154
1119 -0.033012020960450174 -49.769014983438026 -0.03348694890737534 -49.802994622848914
1120 -0.03297413717955351 -49.80198912061758 -0.036227420531213285 -49.839222043380126
1121 -0.03317306637763977 -49.83516218699522 -0.03272670917212963 -49.87194875255226
1122 -0.03289669081568718 -49.86805887781091 -0.03395579569041729 -49.905904548242674
1123 -0.032908199541270736 -49.90096707735218 -0.03105196515098214 -49.93695651339365
1124 -0.032913658767938614 -49.933880736120116 -0.03546568397432566 -49.972422197367976
1125 -0.03285128213465214 -49.96673201825477 -0.03269801810383797 -50.00512021547181
1126 -0.03294137883931399 -49.99967339709408 -0.0310349365696311 -50.036155152041445
1127 -0.033007992804050444 -50.03268138989813 -0.03165910206735134 -50.0678142541088
1128 -0.033029394783079626 -50.06571078468121 -0.033227954246103766 -50.1010422083549
1129 -0.03299244288355112 -50.09870322756476 -0.03668895568698645 -50.13773116404188
1130 -0.03283758535981178 -50.13154081292458 -0.03602405712008476 -50.17375522116197
1131 -0.03267214819788933 -50.164212961122466 -0.027282171696424485 -50.201037392858396
1132 -0.03296974841505289 -50.19718270953752 -0.03315290324389934 -50.2341902961023
1133 -0.03296279069036245 -50.230145500227884 -0.034302026592195035 -50.26849232269449
1134 -0.032875565625727174 -50.263021065853614 -0.03177042528986931 -50.30026274798436
1135 -0.03286797143518925 -50.2958890372888 -0.035954421199858186 -50.33621716918422
1136 -0.03272100128233433 -50.328610038571135 -0.03712733164429664 -50.37334450082852
1137 -0.03266593646258116 -50.36127597503371 -0.03379201516509056 -50.407136515993614
1138 -0.03270783387124539 -50.393983808904956 -0.034212767332792285 -50.4413492833264
1139 -0.03256877120584249 -50.4265525801108 -0.028414759784936905 -50.46976404311134
1140 -0.03270670119673014 -50.45925928130753 -0.032468180358409884 -50.50223222346975
1141 -0.03278223164379597 -50.492041512951324 -0.030636753607541322 -50.532868977077285
1142 -0.03280909508466721 -50.52485060803599 -0.03188706757500768 -50.56475604465229
1143 -0.03293629661202431 -50.55778690464801 -0.030054486263543366 -50.59481053091584
1144 -0.03273662682622671 -50.59052353147424 -0.028973810747265814 -50.623784341663104
1145 -0.03293016068637371 -50.623453692160616 -0.031264244485646485 -50.65504858614875
1146 -0.03297568168491125 -50.656429373845526 -0.03320794738829136 -50.68825653353704
1147 -0.03293790481984615 -50.68936727866537 -0.03262840863317251 -50.720884942170215
1148 -0.033046097867190836 -50.722413376532565 -0.033298015408217904 -50.754182957578436
1149 -0.03307222630828619 -50.75548560284085 -0.03130467869341373 -50.78548763627185
1150 -0.03306099120527506 -50.788546594046124 -0.0360171627253294 -50.82150479899718
1151 -0.0329139893874526 -50.82146058343358 -0.03495522253215313 -50.85646002152934
1152 -0.03301461450755596 -50.854475197941134 -0.03592749834060669 -50.89238751986994
1153 -0.032978789508342744 -50.887453987449476 -0.03455835543572903 -50.92694587530567
1154 -0.032926147989928725 -50.9203801354394 -0.031676729768514635 -50.95862260507418
1155 -0.03279205746948719 -50.95317219290889 -0.032354924641549584 -50.990977529715735
1156 -0.03295086529105902 -50.986123058199944 -0.03845099713653326 -51.02942852685227
1157 -0.03289083298295736 -51.0190138911829 -0.030362770333886145 -51.05979129718616
1158 -0.03283809497952461 -51.051851986162426 -0.037133938260376455 -51.096925235446534
1159 -0.0327483981847763 -51.084600384347205 -0.029457473754882814 -51.126382709201415
1160 -0.03281257301568985 -51.117412957362895 -0.03605127558112144 -51.16243398478254
1161 -0.03277539163827896 -51.150188349001176 -0.0336124487221241 -51.19604643350466
1162 -0.0327745296061039 -51.18296287860728 -0.030679181776940824 -51.2267256152816
1163 -0.03294460810720921 -51.215907486714485 -0.034317745640873906 -51.26104336092248
1164 -0.03286494314670563 -51.24877242986119 -0.03086773669347167 -51.29191109761595
1165 -0.03268846664577722 -51.28146089650697 -0.03452943749725819 -51.32644053511321
1166 -0.03280000351369381 -51.31426090002066 -0.02841247068718076 -51.354853005800386
1167 -0.032854676619172095 -51.34711557663984 -0.029912753030657768 -51.384765758831044
1168 -0.032841963693499565 -51.379957540333336 -0.0349601823836565 -51.4197259412147
1169 -0.0329316783696413 -51.41288921870298 -0.030322424788028 -51.450048366002726
1170 -0.032931435480713846 -51.44582065418369 -0.03287275955080986 -51.48292112555354
1171 -0.03293107151985168 -51.478751725703546 -0.0360286658629775 -51.51894979141652
1172 -0.03290957883000374 -51.51166130453355 -0.040236249752342704 -51.55918604116886
1173 -0.032667945697903635 -51.54432925023145 -0.02901797192171216 -51.58820401309057
1174 -0.03277674224227667 -51.577105992473726 -0.03931313678622246 -51.62751714987679
1175 -0.032620619609951974 -51.609726612083676 -0.03299798108637333 -51.66051513096316
1176 -0.03265977967530489 -51.64238639175898 -0.029249057825654744 -51.689764188788814
1177 -0.03277016449719668 -51.67515655625618 -0.03617552071809769 -51.72593970950691
1178 -0.0326590845361352 -51.70781564079231 -0.031023516785353422 -51.756963226292264
1179 -0.0327056972309947 -51.740521338023306 -0.032429597713053225 -51.78939282400532
1180 -0.032757992297410964 -51.77327933032072 -0.0311842973344028 -51.820577121339724
1181 -0.03275195620954037 -51.806031286530256 -0.0312037973664701 -51.8517809187062
1182 -0.032880871929228304 -51.838912158459486 -0.03514843601733446 -51.886929354723534
1183 -0.032840135134756566 -51.87175229359424 -0.035438681952655315 -51.92236803667619
1184 -0.032811592891812326 -51.90456388648605 -0.033327282220125196 -51.95569531889632
1185 -0.032807528600096704 -51.93737141508615 -0.033588229306042196 -51.98928354820236
1186 -0.03264882937073708 -51.97002024445688 -0.03578554447740316 -52.025069092679765
1187 -0.032554777711629866 -52.002575022168514 -0.03476376496255398 -52.05983285764232
1188 -0.032721193693578246 -52.03529621586209 -0.026215150859206914 -52.08604800850153
1189 -0.03278363682329655 -52.068079852685386 -0.031988841108977796 -52.118036849610505
1190 -0.0328351067379117 -52.1009149594233 -0.044891725108027455 -52.162928574718535
1191 -0.03247470166534185 -52.13338966108864 -0.033595478162169456 -52.196524052880704
1192 -0.032400084845721724 -52.16578974593436 -0.03139475677162409 -52.22791880965233
1193 -0.03252411801367998 -52.198313863948044 -0.03354131057858467 -52.261460120230915
1194 -0.03250353671610355 -52.23081740066415 -0.03639830928295851 -52.29785842951387
1195 -0.032459489442408083 -52.26327689010656 -0.02802491616457701 -52.32588334567845
1196 -0.03250549957156181 -52.29578238967812 -0.032294103875756264 -52.358177449554205
1197 -0.03255536630749702 -52.32833775598562 -0.032676856778562066 -52.39085430633277
1198 -0.032612758316099645 -52.36095051430172 -0.028468040842562915 -52.41932234717533
1199 -0.032582593336701396 -52.39353310763842 -0.03356273733079433 -52.45288508450613
1200 -0.03258689418435097 -52.42612000182277 -0.03394504003226757 -52.48683012453839
1201 -0.03244600966572762 -52.45856601148849 -0.03268094323575497 -52.51951106777415
1202 -0.03263247683644295 -52.49119848832493 -0.026754079014062883 -52.54626514678821
1203 -0.03266533724963665 -52.52386382557457 -0.035361045971512794 -52.58162619275972
1204 -0.032623971626162526 -52.55648779720074 -0.03219427168369293 -52.613820464443414
1205 -0.0326357651501894 -52.58912356235093 -0.029283627029508354 -52.64310409147292
1206 -0.03278535362333059 -52.62190891597426 -0.02951538572087884 -52.6726194771938
1207 -0.03270200435072183 -52.654610920324984 -0.029124590661376716 -52.701744067855174
1208 -0.03299878314137459 -52.68760970346636 -0.025298323296010495 -52.72704239115119
1209 -0.03301734551787376 -52.720627048984234 -0.03066681297495961 -52.757709204126144
1210 -0.03309319727122784 -52.75372024625546 -0.03470565490424633 -52.79241485903039
1211 -0.03314130660146475 -52.78686155285693 -0.03859604317694902 -52.83101090220734
1212 -0.03289256654679775 -52.819754119403726 -0.034179810993373395 -52.86519071320071
1213 -0.032788923010230064 -52.852543042413956 -0.03580406494438648 -52.9009947781451
1214 -0.0327027453109622 -52.88524578772492 -0.02710717273876071 -52.92810195088386
1215 -0.03299866411834955 -52.91824445184327 -0.04074963945895434 -52.96885159034281
1216 -0.03275480195879936 -52.950999253802074 -0.029618346877396107 -52.99846993722021
1217 -0.032820865884423255 -52.9838201196865 -0.034027797542512415 -53.03249773476272
1218 -0.032804501615464686 -53.016624621301965 -0.03229045197367668 -53.0647881867364
1219 -0.03279754985123873 -53.0494221711532 -0.033604731783270836 -53.09839291851967
1220 -0.032712355442345145 -53.082134526595546 -0.03264997191727161 -53.131042890436945
1221 -0.03281427305191755 -53.114948799647465 -0.03437343686819076 -53.16541632730514
1222 -0.03279080856591463 -53.14773960821338 -0.030845943465828897 -53.196262270770966
1223 -0.033132907934486866 -53.180872516147865 -0.025844226591289043 -53.222106497362255
1224 -0.03294676300138235 -53.21381927914925 -0.03883679322898388 -53.260943290591236
1225 -0.03283987957984209 -53.24665915872909 -0.033322485908865926 -53.294265776500104
1226 -0.032881311140954494 -53.27954046987004 -0.03387917559593916 -53.328144952096046
1227 -0.03290668036788702 -53.31244715023793 -0.03052777172997594 -53.358672723826025
1228 -0.0329713948071003 -53.34541854504503 -0.030526708625257016 -53.389199432451285
1229 -0.032930716127157214 -53.37834926117218 -0.03444101940840483 -53.42364045185969
1230 -0.03287963084876537 -53.41122889202095 -0.030589126981794834 -53.454229578841485
1231 -0.03314520474523306 -53.44437409676618 -0.03196588344871998 -53.486195462290205
1232 -0.03309504725039005 -53.477469144016574 -0.03775207158178091 -53.52394753387198
1233 -0.03296881057322025 -53.5104379545898 -0.035739379748702046 -53.55968691362069
1234 -0.03294308893382549 -53.543381043523624 -0.02856319798156619 -53.58825011160226
1235 -0.03291902206838131 -53.57630006559201 -0.0330054834485054 -53.62125559505076
1236 -0.03301907200366259 -53.60931913759567 -0.030573762115091087 -53.65182935716585
1237 -0.033114988915622236 -53.64243412651129 -0.030879779346287252 -53.68270913651214
1238 -0.03313139230012894 -53.67556551881142 -0.036599121429026125 -53.719308257941165
1239 -0.03297824561595917 -53.708543764427375 -0.03552333246916532 -53.75483159041033
1240 -0.0329696461558342 -53.74151341058321 -0.0309109503403306 -53.78574254075066
1241 -0.033003040961921214 -53.77451645154513 -0.030258120410144328 -53.81600066116081
1242 -0.033050212636590005 -53.80756666418172 -0.03467455543577671 -53.850675216596585
1243 -0.032944335229694845 -53.840510999411414 -0.03687020484358072 -53.887545421440166
1244 -0.03299108073115349 -53.873502080142565 -0.032653178088366985 -53.92019859952853
1245 -0.03290274441242218 -53.90640482455499 -0.03262656163424253 -53.95282516116278
1246 -0.03288945145905018 -53.93929427601404 -0.031015843618661165 -53.98384100478144
1247 -0.032989469915628435 -53.972283745929666 -0.032639042288064954 -54.01648004706951
1248 -0.03285840433090925 -54.005142150260575 -0.03528919909149408 -54.051769246161
1249 -0.03303283769637346 -54.03817498795695 -0.03082666816189885 -54.0825959143229
1250 -0.033037799410521984 -54.07121278736747 -0.03364886566996574 -54.11624477999287
1251 -0.032933632284402846 -54.104146419651876 -0.03319955375045538 -54.149444333743325
1252 -0.032975413091480735 -54.137121832743354 -0.036162304878234866 -54.18560663862156
1253 -0.03287932109087706 -54.17000115383423 -0.032178907096385954 -54.217785545717945
1254 -0.0329514916986227 -54.202952645532854 -0.030670250207185744 -54.24845579592513
1255 -0.032978023029863836 -54.235930668562716 -0.03049206957221031 -54.278947865497344
1256 -0.03302160017192364 -54.26895226873464 -0.03178070727735758 -54.3107285727747
1257 -0.03297936134040356 -54.30193163007504 -0.029409264028072358 -54.340137836802775
1258 -0.033176537975668906 -54.33510816805071 -0.03321603834629059 -54.373353875149064
1259 -0.03304005060344935 -54.368148218654156 -0.030982461106032134 -54.4043363362551
1260 -0.03301792144775391 -54.40116614010191 -0.03886331748217344 -54.443199653737274
1261 -0.03296035584062338 -54.43412649594253 -0.03297109231352806 -54.476170746050805
1262 -0.03290869239717722 -54.46703518833971 -0.03328986577689648 -54.5094606118277
1263 -0.032902366295456884 -54.49993755463517 -0.03459504228085279 -54.544055654108554
1264 -0.032969522103667256 -54.53290707673884 -0.03641857001930475 -54.58047422412786
1265 -0.032914482057094574 -54.56582155879593 -0.03554194737225771 -54.61601617150012
1266 -0.03278079312294722 -54.59860235191888 -0.03195614032447338 -54.647972311824596
1267 -0.03287029005587101 -54.631472641974746 -0.03004267318174243 -54.678014985006335
1268 -0.032935315184295176 -54.66440795715904 -0.03262143880128861 -54.71063642380762
1269 -0.03286994267255068 -54.69727789983159 -0.034842065535485744 -54.74547848934311
1270 -0.032929047383368014 -54.73020694721496 -0.0355063458904624 -54.78098483523357
1271 -0.03278448600322008 -54.76299143321818 -0.03293553851544857 -54.81392037374901
1272 -0.032720151357352734 -54.795711584575535 -0.031286812387406826 -54.84520718613642
1273 -0.03289937954396009 -54.8286109641195 -0.027488838508725168 -54.872696024645144
1274 -0.03298022300004959 -54.86159118711955 -0.02856110958382487 -54.90125713422897
1275 -0.032922053895890716 -54.89451324101544 -0.03088349513709545 -54.93214062936607
1276 -0.03305920250713825 -54.92757244352258 -0.032143985666334626 -54.964284615032405
1277 -0.033015907555818555 -54.9605883510784 -0.03329227194190025 -54.99757688697431
1278 -0.03306535109877586 -54.99365370217718 -0.03165349494665861 -55.02923038192097
1279 -0.03310261070728302 -55.02675631288446 -0.027220431249588728 -55.05645081317056
1280 -0.03300065863877535 -55.059756971523235 -0.03260645493865013 -55.08905726810921
1281 -0.03320262841880321 -55.09295959994204 -0.03131155716255307 -55.12036882527176
1282 -0.03325150776654482 -55.126211107708585 -0.03585318978875875 -55.15622201506052
1283 -0.03321420513093472 -55.15942531283952 -0.03825340569019318 -55.19447542075071
1284 -0.0329989904537797 -55.19242430329329 -0.03417320977896452 -55.228648630529676
1285 -0.03295949455350637 -55.2253837978468 -0.03624511379748583 -55.26489374432716
1286 -0.03293231036514044 -55.25831610821194 -0.032499270886182784 -55.297393015213345
1287 -0.032950337417423724 -55.29126644562937 -0.0346141804009676 -55.33200719561431
1288 -0.032892226614058016 -55.32415867224343 -0.04086320623755455 -55.37287040185186
1289 -0.0328567823395133 -55.35701545458294 -0.03130217967554927 -55.40417258152741
1290 -0.03277717921882868 -55.38979263380177 -0.030472891125828027 -55.43464547265324
1291 -0.03297074008733034 -55.4227633738891 -0.030475529469549657 -55.465121002122785
1292 -0.03291377406567335 -55.45567714795477 -0.03240003027021885 -55.497521032393
1293 -0.03291392046958208 -55.488591068424356 -0.03204856980592012 -55.529569602198926
1294 -0.03290762640535831 -55.52149869482972 -0.031995988264679906 -55.56156559046361
1295 -0.03297031819820404 -55.55446901302792 -0.03465355094522238 -55.59621914140883
1296 -0.03277410566806793 -55.58724311869599 -0.03191733751446009 -55.62813647892329
1297 -0.032868046686053275 -55.62011116538204 -0.036192425340414044 -55.664328904263705
1298 -0.032890809886157515 -55.6530019752682 -0.036137523502111434 -55.70046642776582
1299 -0.03273490574210882 -55.68573688101031 -0.032195580564439295 -55.73266200833026
1300 -0.032701101526618 -55.718437982536926 -0.03409526031464338 -55.7667572686449
1301 -0.03273896519094706 -55.75117694772787 -0.02802655892446637 -55.79478382756937
1302 -0.03285603541880846 -55.78403298314668 -0.03230722676962614 -55.82709105433899
1303 -0.03276760932058096 -55.81680059246726 -0.0323803024366498 -55.85947135677564
1304 -0.03274056166410446 -55.849541154131366 -0.030329326167702675 -55.889800682943346
1305 -0.0330017326399684 -55.88254288677133 -0.023529789969325067 -55.91333047291267
1306 -0.033091659657657146 -55.91563454642899 -0.031182135920971632 -55.94451260883364
1307 -0.03303326722234488 -55.94866781365133 -0.03386542294174433 -55.978378031775385
1308 -0.03308580070734024 -55.981753614358674 -0.03076481679454446 -56.00914284856993
1309 -0.033103814907372 -56.014857429266044 -0.03581989090889692 -56.04496273947883
1310 -0.03295707833021879 -56.047814507596264 -0.036271130107343195 -56.08123386958617
1311 -0.03296736851334572 -56.08078187610961 -0.03258263319730759 -56.11381650278348
1312 -0.03305526748299599 -56.113837143592605 -0.03669287785887718 -56.150509380642355
1313 -0.033011584915220736 -56.14684872850783 -0.034709689766168596 -56.18521907040852
1314 -0.03294323235750198 -56.17979196086533 -0.028648510482162236 -56.213867580890685
1315 -0.032771479524672034 -56.21256344039 -0.031399516854435205 -56.24526709774512
1316 -0.033097493648529056 -56.245660934038526 -0.0311315705999732 -56.276398668345095
1317 -0.03304789941757917 -56.27870883345611 -0.03200245257467031 -56.30840112091977
1318 -0.0330755427479744 -56.31178437620408 -0.0342183668166399 -56.34261948773641
1319 -0.03306143581867218 -56.344845812022754 -0.03062073476612568 -56.37324022250253
1320 -0.0330107094720006 -56.377856521494756 -0.027478573936969043 -56.4007187964395
1321 -0.033252246864140036 -56.41110876835889 -0.03629292249679565 -56.4370117189363
1322 -0.03315338809043169 -56.44426215644933 -0.03240281995385885 -56.469414538890156
1323 -0.033178241550922395 -56.47744039800025 -0.032047131843864915 -56.501461670734024
1324 -0.03318572975695133 -56.5106261277572 -0.030230996664613485 -56.53169266739864
1325 -0.03313924167305231 -56.543765369430254 -0.027472490817308425 -56.55916515821595
1326 -0.03322124481201172 -56.576986614242266 -0.03843115381896496 -56.59759631203491
1327 -0.03312410470098257 -56.61011071894325 -0.03580390326678753 -56.6334002153017
1328 -0.03304158914834261 -56.64315230809159 -0.033329495787620546 -56.66672971108932
1329 -0.033144136890769005 -56.676296444982356 -0.026507523003965618 -56.69323723409328
1330 -0.03333994224667549 -56.70963638722903 -0.03864428661763668 -56.73188152071092
1331 -0.03302316665649414 -56.742659553885524 -0.034897629730403425 -56.76677915044132
1332 -0.03292337637394667 -56.77558293025947 -0.03471088670194149 -56.80149003714327
1333 -0.032905525714159015 -56.808488455973624 -0.029156262427568434 -56.83064629957084
1334 -0.03304122667759657 -56.84152968265122 -0.03250188585370779 -56.86314818542454
1335 -0.033033627271652224 -56.87456330992287 -0.030745377019047736 -56.89389356244359
1336 -0.033170081302523614 -56.90773339122539 -0.03689868040382862 -56.93079224284742
1337 -0.03302938770502806 -56.94076277893042 -0.0360369436442852 -56.9668291864917
1338 -0.03283868059515953 -56.97360145952558 -0.028029142133891582 -56.99485832862559
1339 -0.03314192593097687 -57.00674338545656 -0.03663980513811112 -57.0314981337637
1340 -0.033072845079004765 -57.039816230535564 -0.035107470490038394 -57.06660560425374
1341 -0.03291499838232994 -57.072731228917895 -0.032743669115006924 -57.099349273368745
1342 -0.03294843789190054 -57.1056796668098 -0.033489038608968257 -57.132838311977714
1343 -0.03328881934285164 -57.13896848615265 -0.03647372797131539 -57.16931203994903
1344 -0.03287670202553272 -57.17184518817818 -0.033484628051519395 -57.202796668000545
1345 -0.032878887839615345 -57.2047240760178 -0.034677966684103015 -57.237474634684645
1346 -0.032885856740176675 -57.23760993275798 -0.03728606645017862 -57.274760701134824
1347 -0.032838499173521996 -57.2704484319315 -0.027939270064234734 -57.30269997119906
1348 -0.03297640383243561 -57.303424835763934 -0.03295606188476086 -57.33565603308382
1349 -0.03301290422677994 -57.336437739990714 -0.03215612899512053 -57.36781216207894
1350 -0.03301470261067152 -57.369452442601386 -0.026366650033742188 -57.394178812112685
1351 -0.03315411917865276 -57.40260656178004 -0.03503069840371609 -57.4292095105164
1352 -0.03311729058623314 -57.43572385236627 -0.0355650320649147 -57.46477454258132
1353 -0.03311367686837911 -57.468837529234655 -0.03065048223361373 -57.49542502481493
1354 -0.03313708696514368 -57.501974616199796 -0.03751587774604559 -57.53294090256097
1355 -0.032928304933011535 -57.534902921132804 -0.03299713283777237 -57.565938035398744
1356 -0.032935058884322646 -57.567837980017124 -0.03185727335512638 -57.597795308753874
1357 -0.03302215114235878 -57.600860131159486 -0.029815052170306444 -57.62761036092418
1358 -0.033052715472877026 -57.63391284663236 -0.038926847651600836 -57.66653720857578
1359 -0.03293250184506178 -57.66684534847742 -0.029745257273316384 -57.6962824658491
1360 -0.03293324206024408 -57.69977859053767 -0.030566894635558128 -57.72684936048466
1361 -0.03302634991705418 -57.73280494045472 -0.02954557053744793 -57.75639493102211
1362 -0.033181436359882355 -57.7659863768146 -0.03199899327009916 -57.78839392429221
1363 -0.033175696618855 -57.79916207343346 -0.03541513942182064 -57.82380906371403
1364 -0.033075853064656255 -57.83223792649812 -0.02836646605283022 -57.85217552976686
1365 -0.033143910393118856 -57.86538183689124 -0.03527795914560557 -57.88745348891246
1366 -0.03315367661416531 -57.8985355135054 -0.030597191583365203 -57.91805068049583
1367 -0.03316472508013248 -57.931700238585535 -0.027200253307819368 -57.94525093380365
1368 -0.03328048959374428 -57.96498072817928 -0.03539239503443241 -57.980643328838084
1369 -0.03320269752293825 -57.998183425702216 -0.03540885336697101 -58.01605218220506
1370 -0.03310091253370047 -58.03128433823591 -0.029652446694672107 -58.04570462889973
1371 -0.03331051226705313 -58.064594850502964 -0.03644058834761381 -58.082145217247344
1372 -0.03326097466051579 -58.09785582516348 -0.030488042160868645 -58.11263325940821
1373 -0.03331705369055271 -58.13117287885403 -0.04168237466365099 -58.154315634071864
1374 -0.03313254565000534 -58.164305424504036 -0.0347315950319171 -58.18904722910378
1375 -0.033121786825358865 -58.1974272113294 -0.03372865803539753 -58.22277588713918
1376 -0.03300882168114185 -58.23043603301054 -0.03401711639016867 -58.256793003529346
1377 -0.0330471683293581 -58.2634832013399 -0.03664444349706173 -58.293437447026406
1378 -0.032853785902261734 -58.296336987242164 -0.02797040659934282 -58.32140785362575
1379 -0.033004429563879965 -58.329341416806045 -0.028138533048331738 -58.349546386674085
1380 -0.03299540188163519 -58.36233681868768 -0.028924775775521994 -58.37847116244961
1381 -0.03338552508503199 -58.39572234377271 -0.03340148404240608 -58.411872646492014
1382 -0.03318772315979004 -58.4289100669325 -0.03567402847111225 -58.44754667496313
1383 -0.03311147131025791 -58.46202153824276 -0.034960480965673925 -58.4825071559288
1384 -0.0331611743196845 -58.495182712562446 -0.04033392090350389 -58.52284107683231
1385 -0.03302075285464525 -58.52820346541709 -0.034617245011031625 -58.55745832184334
1386 -0.03292549066245556 -58.56112895607955 -0.033480885252356526 -58.5909392070957
1387 -0.032954411767423156 -58.59408336784697 -0.028788194991648197 -58.61972740208735
1388 -0.033118879050016405 -58.627202246896985 -0.030571669712662695 -58.65029907180001
1389 -0.033098142221570016 -58.660300389118554 -0.034222333878278735 -58.68452140567829
1390 -0.03301896918565035 -58.6933193583042 -0.030808264389634132 -58.71532967006792
1391 -0.03315637521445751 -58.72647573351866 -0.03711307104676962 -58.75244274111469
1392 -0.03300881776958704 -58.759484551288246 -0.029283217061311005 -58.781725958176004
1393 -0.03310717679560184 -58.79259172808385 -0.030480448622256517 -58.81220640679826
1394 -0.033196496590971944 -58.825788224674824 -0.03342485446482897 -58.84563126126309
1395 -0.03316594660282135 -58.858954171277645 -0.029710467997938396 -58.875341729261024
1396 -0.033208944462239744 -58.89216311573988 -0.03647192809730768 -58.91181365735833
1397 -0.0332557300105691 -58.92541884575045 -0.038388104923069474 -58.9502017622814
1398 -0.033117128722369674 -58.95853597447282 -0.03637948147952556 -58.98658124376093
1399 -0.03303424622863531 -58.991570220701455 -0.03373468685895205 -59.02031593061988
1400 -0.03303689379245043 -59.024607114493904 -0.028911743313074112 -59.049227673932954
1401 -0.032961169630289076 -59.057568284124194 -0.0322901539504528 -59.08151782788341
1402 -0.033001489005982876 -59.09056977313018 -0.03443085253238678 -59.1159486804158
1403 -0.03308173399418592 -59.123651507124364 -0.03788815420120954 -59.15383683461701
1404 -0.0328638756647706 -59.15651538278914 -0.035506775788962844 -59.18934361040597
1405 -0.032857723720371726 -59.18937310650951 -0.033851119503378865 -59.22319472990935
1406 -0.032935232110321525 -59.222308338619825 -0.03751296475529671 -59.260707694664646
1407 -0.03267204035073519 -59.25498037897056 -0.031080494355410337 -59.29178818902005
1408 -0.03275958392769098 -59.28773996289825 -0.03378422893583775 -59.32557241795589
1409 -0.032636850513517855 -59.32037681341177 -0.0303036923520267 -59.35587611030792
1410 -0.03286688458174467 -59.35324369799351 -0.03430386334657669 -59.3901799736545
1411 -0.03280046712607145 -59.386044165119586 -0.029331932496279477 -59.419511906150774
1412 -0.03275577388703823 -59.418799939006625 -0.037211832031607626 -59.45672373818238
1413 -0.032616444863379 -59.451416383870004 -0.033122682571411134 -59.48984642075379
1414 -0.032641769386827946 -59.48405815325683 -0.030007386486977337 -59.51985380724077
1415 -0.03273915369063616 -59.51679730694747 -0.036314436420798304 -59.55616824366157
1416 -0.03270630333572626 -59.549503610283196 -0.030095011834055184 -59.58626325549562
1417 -0.032834730483591555 -59.58233834076679 -0.029969236999750137 -59.61623249249537
1418 -0.032812798768281935 -59.61515113953507 -0.035625979863107206 -59.65185847235848
1419 -0.03258741460740566 -59.64773855414248 -0.032497793808579443 -59.68435626616706
1420 -0.032804742269217965 -59.6805432964117 -0.034353498555719855 -59.718709764722774
1421 -0.03273506425321102 -59.71327836066491 -0.03067906117066741 -59.74938882589344
1422 -0.03277339693158865 -59.7460517575965 -0.03567999377846718 -59.785068819671906
1423 -0.032716463319957256 -59.778768220916454 -0.029725018609315156 -59.81479383828122
1424 -0.03284112885594368 -59.8116093497724 -0.03439081721007824 -59.8491846554913
1425 -0.0330117829144001 -59.8446211326868 -0.025605151150375604 -59.87478980664167
1426 -0.03290704395622015 -59.87752817664302 -0.03136663548648357 -59.90615644212816
1427 -0.03284823503345251 -59.910376411676474 -0.03280378021299839 -59.93896022234116
1428 -0.03291997257620096 -59.943296384252676 -0.03128296798095107 -59.97024319032211
1429 -0.03292169161140919 -59.97621807586408 -0.03246373422443867 -60.002706924546544
1430 -0.03298044390976429 -60.00919851977385 -0.03902771323919296 -60.04173463778574
1431 -0.032901566661894324 -60.04210008643574 -0.0343494663015008 -60.076084104087236
1432 -0.03282662276178598 -60.07492670919753 -0.03201027996838093 -60.10809438405562
1433 -0.03282074704766273 -60.10774745624519 -0.035715043917298316 -60.14380942797292
1434 -0.032794300280511376 -60.14054175652571 -0.03226107358932495 -60.17607050156224
1435 -0.03283129762858152 -60.17337305415429 -0.03183890525251627 -60.20790940681476
1436 -0.03280728347599506 -60.206180337630286 -0.03076876876875758 -60.238678175583516
1437 -0.03282450754195452 -60.23900484517224 -0.034323402866721156 -60.273001578450234
1438 -0.03286935444921255 -60.27187419962145 -0.03275202382355928 -60.305753602273796
1439 -0.03282857686281204 -60.30470277648426 -0.03173948284238577 -60.33749308511618
1440 -0.03294618707150221 -60.337648963555765 -0.03316772747784853 -60.370660812594025
1441 -0.032943992502987386 -60.37059295605875 -0.03556074239313602 -60.40622155498716
1442 -0.032773847505450246 -60.403366803564204 -0.03183006513863802 -60.4380516201258
1443 -0.0329134501516819 -60.436280253715886 -0.027998954989016056 -60.466050575114814
1444 -0.03296408802270889 -60.469244341738595 -0.03508672565221786 -60.501137300767034
1445 -0.032882627286016944 -60.50212696902461 -0.031878507882356646 -60.53301580864939
1446 -0.03297781180590391 -60.535104780830515 -0.027704732958227396 -60.560720541607616
1447 -0.033023635298013686 -60.56812841612853 -0.028245852421969177 -60.58896639402958
1448 -0.03311556242406368 -60.601243978552596 -0.03579061105847359 -60.62475700508806
1449 -0.03301717787981033 -60.63426115643241 -0.03206076938658953 -60.656817774474646
1450 -0.03292802292853594 -60.667189179360946 -0.03303742054849863 -60.68985519502314
1451 -0.03310729693621397 -60.70029647629716 -0.03447618763893843 -60.72433138266208
1452 -0.03304727487266064 -60.73334375116982 -0.03285470474511385 -60.75718608740719
1453 -0.033070174418389796 -60.76641392558821 -0.031702568754553795 -60.788888656161745
1454 -0.03316717073321342 -60.799581096321425 -0.04047278426587582 -60.82936144042762
1455 -0.03281548749655485 -60.83239658381798 -0.030297372303903104 -60.859658812731524
1456 -0.03289900980889797 -60.86529559362688 -0.033176472410559654 -60.892835285142084
1457 -0.032911110855638984 -60.89820670448252 -0.038731425814330575 -60.93156671095642
1458 -0.03290062565356493 -60.931107330136086 -0.030215427558869124 -60.96178213851529
1459 -0.03295813612639904 -60.96406546626248 -0.031494362838566305 -60.993276501353854
1460 -0.0329391734674573 -60.99700463972994 -0.03473675418645143 -61.02801325554031
1461 -0.0329381063580513 -61.02994274608799 -0.03367238491773605 -61.061685640458045
1462 -0.032817101664841176 -61.06275984775283 -0.029734678287059068 -61.0914203187451
1463 -0.03296503257006407 -61.09572488032289 -0.03895728662610054 -61.1303776053712
1464 -0.03303625881671905 -61.12876113913961 -0.02676761606708169 -61.157145221438284
1465 -0.0330572534352541 -61.161818392574865 -0.030433044862002136 -61.187578266300285
1466 -0.03313069008290768 -61.19494908265777 -0.031924443691968916 -61.219502709992256
1467 -0.0330324724316597 -61.22798155508943 -0.03168971557170153 -61.25119242556396
1468 -0.03304012659937143 -61.2610216816888 -0.037556660361588 -61.288749085925545
1469 -0.032915822602808474 -61.29393750429161 -0.03156843725591898 -61.320317523181465
1470 -0.032930652052164076 -61.32686815634378 -0.035326358117163184 -61.355643881298626
1471 -0.03302474338561297 -61.35989289972939 -0.03505052700638771 -61.390694408305016
1472 -0.03288691062480211 -61.39277981035419 -0.03391789887100458 -61.42461230717602
1473 -0.03283857572823763 -61.42561838608243 -0.035029913298785686 -61.459642220474805
1474 -0.03267112355679273 -61.45828950963922 -0.03486680649220943 -61.494509026967016
1475 -0.032714628428220746 -61.491004138067446 -0.030661855079233646 -61.52517088204625
1476 -0.03285178691148758 -61.52385592497893 -0.038514388538897035 -61.56368527058515
1477 -0.03264789916574955 -61.556503824144684 -0.03345542885363102 -61.597140699438775
1478 -0.03267628438770771 -61.58918010853239 -0.032082701474428175 -61.629223400913205
1479 -0.032705297507345674 -61.62188540603974 -0.03043572548776865 -61.659659126400975
1480 -0.032723603583872315 -61.65460900962361 -0.02983043249696493 -61.68948955889794
1481 -0.03291845247149468 -61.687527462095105 -0.03722854759544134 -61.72671810649338
1482 -0.03260456658899784 -61.720132028684105 -0.0343974769115448 -61.76111558340492
1483 -0.03254819344729185 -61.752680222131396 -0.03199662761762738 -61.79311221102255
1484 -0.032655637338757516 -61.78533585947015 -0.031082233414053917 -61.82419444443661
1485 -0.03253976423293352 -61.81787562370309 -0.037456175312399864 -61.86165061974901
1486 -0.03250780589878559 -61.85038342960188 -0.026685498375445604 -61.88833611812445
1487 -0.03277205312624574 -61.88315548272812 -0.022921403963118793 -61.91125752208757
1488 -0.03295449279248715 -61.916109975520605 -0.03536270018666983 -61.946620222274234
1489 -0.03279685005545616 -61.94890682557606 -0.03324504625052214 -61.979865268524755
1490 -0.03297721669077873 -61.98188404226684 -0.03512241318821907 -62.014987681712974
1491 -0.032927952148020266 -62.01481199441486 -0.03662902042269707 -62.05161670213567
1492 -0.032836057245731354 -62.047648051660595 -0.03362749293446541 -62.08524419507013
1493 -0.03283404819667339 -62.08048209985727 -0.03538377080112696 -62.12062796587126
1494 -0.0327028488740325 -62.1131849487313 -0.031799152679741385 -62.152427118550996
1495 -0.0329151900485158 -62.146100138779815 -0.0319815618917346 -62.18440868044273
1496 -0.03272321298718452 -62.178823351767 -0.035486022010445595 -62.219894702453175
1497 -0.03282574396580458 -62.2116490957328 -0.03608191516250372 -62.25597661761568
1498 -0.03279591538012028 -62.24444501111292 -0.03177384473383427 -62.287750462349514
1499 -0.03272241149097681 -62.2771674226039 -0.03649593107402325 -62.324246393423536
1500 -0.0326349725946784 -62.30980239519858 -0.03396232221275568 -62.358208715636295
1501 -0.03253015633672476 -62.34233255153531 -0.03347287867218256 -62.39168159430848
1502 -0.0325758321210742 -62.37490838365638 -0.03684695549309254 -62.42852854980157
1503 -0.032453383691608904 -62.40736176734799 -0.03242776971310377 -62.46095631951467
1504 -0.03242579158395529 -62.43978755893195 -0.03333768378943205 -62.494294003304105
1505 -0.032447300665080545 -62.47223485959703 -0.03242767378687859 -62.52672167709098
1506 -0.032456301525235175 -62.50469116112227 -0.03336610794067383 -62.560087785031655
1507 -0.032465504854917525 -62.537156665977186 -0.03095111008733511 -62.59103889511899
1508 -0.032395686395466326 -62.569552352372654 -0.03142612287774682 -62.62246501799674
1509 -0.032497937232255934 -62.60205028960491 -0.030062075518071652 -62.65252709351481
1510 -0.03260204754769802 -62.63465233715261 -0.02733740545809269 -62.679864498972904
1511 -0.03266431223601103 -62.66731664938862 -0.030872906278818845 -62.71073740525172
1512 -0.03253658823668957 -62.699853237625305 -0.03609968647360802 -62.746837091725325
1513 -0.0325749471783638 -62.732428184803666 -0.032523537054657936 -62.77936062877998
1514 -0.0325945146381855 -62.76502269944185 -0.03166305627673864 -62.811023685056725
1515 -0.03264475259929896 -62.797667452041146 -0.03259310238063336 -62.843616787437355
1516 -0.0326413556933403 -62.83030880773449 -0.03576835244894028 -62.879385139886296
1517 -0.032632623612880704 -62.86294143134737 -0.030146011710166933 -62.90953115159646
1518 -0.03261653464287519 -62.89555796599025 -0.032737151347100736 -62.94226830294356
1519 -0.032745490595698354 -62.92830345658595 -0.029540958628058434 -62.97180926157162
1520 -0.032728678174316884 -62.961032134760266 -0.0339533019810915 -63.005762563552715
1521 -0.03259874228388071 -62.99363087704415 -0.03392211738973856 -63.03968468094245
1522 -0.03259955309331417 -63.02623043013746 -0.022189156524837016 -63.06187383746729
1523 -0.032774409465491774 -63.05900483960295 -0.034267071075737475 -63.09614090854303
1524 -0.032805483974516395 -63.09181032357746 -0.03409973755478859 -63.13024064609782
1525 -0.032876867428421976 -63.12468719100588 -0.032383151538670066 -63.162623797636485
1526 -0.032781212218105794 -63.15746840322399 -0.03389980848878622 -63.19652360612527
1527 -0.03287760689854622 -63.19034601012253 -0.03335697315633297 -63.2298805792816
1528 -0.03273568041622639 -63.223081690538756 -0.033095304667949674 -63.26297588394955
1529 -0.03272264394909143 -63.25580433448785 -0.03428849205374718 -63.2972643760033
1530 -0.03272137995809317 -63.28852571444594 -0.03197982627898455 -63.32924420228228
1531 -0.032746209762990475 -63.32127192420893 -0.03432163093239069 -63.36356583321467
1532 -0.03274955302476883 -63.3540214772337 -0.03645609430968762 -63.40002192752436
1533 -0.03269063364714384 -63.38671211088084 -0.03475261740386486 -63.434774544928224
1534 -0.032592566683888435 -63.41930467756473 -0.031573344860225915 -63.46634788978845
1535 -0.032639706321060655 -63.451944383885795 -0.03206613529473543 -63.498414025083186
1536 -0.032671361416578296 -63.48461574530237 -0.03025833982974291 -63.52867236491293
1537 -0.032761653512716295 -63.517377398815086 -0.028945815283805132 -63.557618180196734
1538 -0.03300847262144089 -63.550385871436525 -0.03179302215576172 -63.589411202352494
1539 -0.03274591341614723 -63.583131784852675 -0.03521274644881487 -63.62462394880131
1540 -0.03279506750404835 -63.61592685235672 -0.03163108061999083 -63.656255029421295
1541 -0.03282266035676003 -63.64874951271348 -0.03483705520629883 -63.69109208462759
1542 -0.03273653816431761 -63.681486050877794 -0.03247875794768333 -63.72357084257528
1543 -0.032684328779578206 -63.714170379657375 -0.03671140149235726 -63.76028224406763
1544 -0.03265064395964146 -63.74682102361702 -0.031127669103443622 -63.79140991317107
1545 -0.0327600235119462 -63.779581047128964 -0.03326387833803892 -63.82467379150911
1546 -0.03270989172160625 -63.81229093885057 -0.036605814658105376 -63.861279606167216
1547 -0.0327241325750947 -63.84501507142567 -0.03321211226284504 -63.89449171843006
1548 -0.03273722492158413 -63.87775229634725 -0.02859265115112066 -63.92308436958118
1549 -0.03284962046891451 -63.91060191681617 -0.0331157498061657 -63.95620011938735
1550 -0.032699361070990564 -63.94330127788716 -0.029567029140889645 -63.98576714852824
1551 -0.03278431594371796 -63.976085593830874 -0.032764916121959684 -64.0185320646502
1552 -0.03285272940993309 -64.00893832324081 -0.03379147872328758 -64.05232354337349
1553 -0.032818309403955935 -64.04175663264476 -0.03306026812642813 -64.08538381149992
1554 -0.03288780860602856 -64.0746444412508 -0.031857078056782485 -64.11724088955671
1555 -0.032765803299844264 -64.10741024455064 -0.03520978819578886 -64.1524506777525
1556 -0.032640153914690016 -64.14005039846532 -0.031075234338641167 -64.18352591209114
1557 -0.032919771037995815 -64.17297016950332 -0.03180311266332865 -64.21532902475447
1558 -0.032746155932545665 -64.20571632543586 -0.030236949678510427 -64.24556597443298
1559 -0.03288302645087242 -64.23859935188673 -0.03005653526633978 -64.27562250969932
1560 -0.033060289733111856 -64.27165964161985 -0.030695392191410063 -64.30631790189072
1561 -0.03310649264603853 -64.30476613426589 -0.028530308324843646 -64.33484821021557
1562 -0.03317139856517315 -64.33793753283106 -0.03907087277621031 -64.37391908299178
1563 -0.03297285754233599 -64.3709103903734 -0.032546536438167094 -64.40646561942994
1564 -0.03299976848065853 -64.40391015885406 -0.03330195229500532 -64.43976757172494
1565 -0.03294845577329397 -64.43685861462735 -0.03560194820165634 -64.4753695199266
1566 -0.03287343885749579 -64.46973205348485 -0.033530945889651775 -64.50890046581625
1567 -0.03307018615305424 -64.5028022396379 -0.03789304420351982 -64.54679351001977
1568 -0.03269177209585905 -64.53549401173376 -0.027945637609809636 -64.57473914762957
1569 -0.03286244496703148 -64.5683564567008 -0.03228545933961868 -64.60702460696919
1570 -0.03289989922195673 -64.60125635592276 -0.03370100446045399 -64.64072561142964
1571 -0.03282103221863508 -64.63407738814139 -0.03400335106998682 -64.67472896249963
1572 -0.03283353131264448 -64.66691091945404 -0.030763055384159087 -64.70549201788378
1573 -0.032864229008555415 -64.69977514846259 -0.03644437193870544 -64.74193638982248
1574 -0.03286958895623684 -64.73264473741882 -0.03199269063770771 -64.77392908046019
1575 -0.03287928123027086 -64.76552401864909 -0.036517617478966716 -64.81044669793916
1576 -0.032780786976218224 -64.7983048056253 -0.033050183579325675 -64.84349688151848
1577 -0.03278307281434536 -64.83108787843965 -0.03363000676035881 -64.87712688827884
1578 -0.03279408533126116 -64.86388196377091 -0.03249258529394865 -64.90961947357279
1579 -0.032791932299733165 -64.89667389607064 -0.03254792466759682 -64.94216739824039
1580 -0.03296697027981281 -64.92964086635045 -0.02945992685854435 -64.97162732509894
1581 -0.032769466005265716 -64.96241033235572 -0.03116175439208746 -65.00278907949102
1582 -0.03287269156426191 -64.99528302391998 -0.037221646122634414 -65.04001072561366
1583 -0.032819274440407754 -65.0281022983604 -0.03737075291574001 -65.07738147852939
1584 -0.03268217649310827 -65.0607844748535 -0.035071628727018835 -65.11245310725641
1585 -0.03263889048248529 -65.093423365336 -0.03367273211479187 -65.14612583937121
1586 -0.032593657821416856 -65.12601702315742 -0.035744836740195754 -65.1818706761114
1587 -0.03261238224804401 -65.15862940540546 -0.03456339668482542 -65.21643407279623
1588 -0.03259660042822361 -65.19122600583368 -0.03358771856874228 -65.25002179136497
1589 -0.032685176096856595 -65.22391118193055 -0.02844894165173173 -65.2784707330167
1590 -0.03255233447998762 -65.25646351641053 -0.02904984001070261 -65.3075205730274
1591 -0.032692304067313674 -65.28915582047784 -0.030839666072279216 -65.33836023909969
1592 -0.03270090334117413 -65.32185672381902 -0.032665128260850905 -65.37102536736053
1593 -0.03279359731823206 -65.35465032113726 -0.03039476340636611 -65.4014201307669
1594 -0.03280870039016008 -65.38745902152742 -0.03291236758232117 -65.43433249834922
1595 -0.0329166704788804 -65.4203756920063 -0.0400909448042512 -65.47442344315347
1596 -0.032646586373448375 -65.45302227837975 -0.03561781495809555 -65.51004125811157
1597 -0.03258945811539889 -65.48561173649514 -0.02787058111280203 -65.53791183922438
1598 -0.03262721039354801 -65.51823894688869 -0.030464452505111695 -65.56837629172949
1599 -0.032704601809382436 -65.55094354869807 -0.03046750379726291 -65.59884379552676
1600 -0.03279342893511057 -65.58373697763318 -0.030044741090387107 -65.62888853661715
1601 -0.03272061590105295 -65.61645759353424 -0.03487795609980822 -65.66376649271696
1602 -0.032820206880569455 -65.64927780041481 -0.03269755505025387 -65.69646404776721
1603 -0.0327531237155199 -65.68203092413033 -0.03519265130162239 -65.73165669906884
1604 -0.03272411618381739 -65.71475504031415 -0.030988651607185603 -65.76264535067602
1605 -0.032766730338335034 -65.74752177065248 -0.031633803620934486 -65.79427915429696
1606 -0.032778817042708394 -65.7803005876952 -0.030816145334392787 -65.82509529963136
1607 -0.03283404801040888 -65.81313463570561 -0.0338074829429388 -65.85890278257429
1608 -0.032794459350407125 -65.84592909505602 -0.027690637297928332 -65.88659341987221
1609 -0.03307714033871889 -65.87900623539474 -0.030298334173858167 -65.91689175404608
1610 -0.03295748010277748 -65.91196371549752 -0.0342146348208189 -65.95110638886689
1611 -0.03301740624010563 -65.94498112173763 -0.03455725554376841 -65.98566364441066
1612 -0.033094969019293784 -65.97807609075691 -0.035537420958280566 -66.02120106536894
1613 -0.03288789950311184 -66.01096399026002 -0.028449949435889722 -66.04965101480484
1614 -0.03292905539274216 -66.04389304565277 -0.0358022503554821 -66.08545326516033
1615 -0.03281081393361092 -66.07670385958637 -0.0323139863088727 -66.1177672514692
1616 -0.0330446669831872 -66.10974852656956 -0.029065725579857826 -66.14683297704906
1617 -0.032927637174725535 -66.14267616374428 -0.03332059141248465 -66.18015356846155
1618 -0.03317182715982199 -66.1758479909041 -0.021851908694952727 -66.2020054771565
1619 -0.03323667999356985 -66.20908467089767 -0.03210172075778246 -66.23410719791428
1620 -0.03328598514199257 -66.24237065603965 -0.03361341580748558 -66.26772061372176
1621 -0.03331164699047804 -66.27568230303014 -0.02438955008983612 -66.2921101638116
1622 -0.03347791954874992 -66.30916022257888 -0.030946748983114957 -66.32305691279471
1623 -0.033592823706567285 -66.34275304628545 -0.03406810220330954 -66.35712501499802
1624 -0.033455013297498226 -66.37620805958295 -0.03557492308318615 -66.39269993808121
1625 -0.03346069511026144 -66.40966875469321 -0.028369721956551075 -66.42106966003776
1626 -0.033407812006771564 -66.44307656669999 -0.030861679185181855 -66.45193133922294
1627 -0.0334974767640233 -66.47657404346401 -0.03807950597256422 -66.4900108451955
1628 -0.033587105199694635 -66.51016114866371 -0.03580219205468893 -66.52581303725019
1629 -0.03333322945982218 -66.54349437812354 -0.031487863045185804 -66.55730090029537
1630 -0.033518086187541485 -66.57701246431108 -0.03246549740433693 -66.5897663976997
1631 -0.03349064439535141 -66.61050310870644 -0.031593093648552895 -66.62135949134826
1632 -0.03338444232940674 -66.64388755103585 -0.03507855534553528 -66.6564380466938
1633 -0.033387991972267626 -66.67727554300811 -0.037199527211487296 -66.69363757390528
1634 -0.033341757394373416 -66.71061730040248 -0.03427187092602253 -66.7279094448313
1635 -0.03330211490392685 -66.74391941530641 -0.0356252197176218 -66.76353466454891
1636 -0.033287156745791434 -66.7772065720522 -0.03322663865983486 -66.79676130320875
1637 -0.03319414034485817 -66.81040071239705 -0.034437942504882815 -66.83119924571363
1638 -0.03332126773893833 -66.843721980136 -0.03714801538735628 -66.868347261101
1639 -0.03315139561891556 -66.87687337575491 -0.028809188213199378 -66.8971564493142
1640 -0.03320637624710798 -66.91007975200202 -0.03494286015629768 -66.93209930947049
1641 -0.03323759455233812 -66.94331734655435 -0.03692413456737995 -66.96902344403787
1642 -0.03315550312399864 -66.97647284967834 -0.03180982042104006 -67.00083326445892
1643 -0.0331499582156539 -67.009622807894 -0.03508419692516327 -67.03591746138409
1644 -0.03307724557816982 -67.04270005347217 -0.032608159445226194 -67.06852562082932
1645 -0.032972056046128274 -67.07567210951831 -0.03558328617364168 -67.10410890700297
1646 -0.03294182363897562 -67.10861393315729 -0.0299562550149858 -67.13406516201795
1647 -0.03315043207257986 -67.14176436522986 -0.029339017532765865 -67.16340417955071
1648 -0.033079696260392664 -67.17484406149025 -0.03184685744345188 -67.19525103699416
1649 -0.03315376807004213 -67.20799782956028 -0.038634412363171576 -67.23388544935733
1650 -0.0330194041132927 -67.24101723367357 -0.0319928478449583 -67.26587829720229
1651 -0.03309837002307177 -67.27411560369664 -0.03383260425180197 -67.29971090145409
1652 -0.03308822717517614 -67.30720383087181 -0.03907209485769272 -67.33878299631178
1653 -0.03304955344647169 -67.34025338431829 -0.03796542342752218 -67.3767484197393
1654 -0.032883108407258985 -67.37313649272555 -0.033651891723275186 -67.41040031146258
1655 -0.032967197336256505 -67.40610369006181 -0.03068772340193391 -67.44108803486452
1656 -0.03279459346085787 -67.43889828352268 -0.0333602998405695 -67.47444833470509
1657 -0.032946943491697314 -67.47184522701437 -0.0320999601855874 -67.50654829489068
1658 -0.03286888133734465 -67.50471410835172 -0.031012672930955887 -67.53756096782163
1659 -0.0329456178471446 -67.53765972619887 -0.034766200743615625 -67.57232716856525
1660 -0.032834507524967194 -67.57049423372384 -0.03268022015690804 -67.60500738872216
1661 -0.03285927455872297 -67.60335350828255 -0.028601532615721226 -67.63360892133788
1662 -0.03281787820160389 -67.63617138648415 -0.03262007087469101 -67.66622899221257
1663 -0.0329958500340581 -67.6691672365182 -0.03061490235850215 -67.69684389457107
1664 -0.03297173660248518 -67.7021389731207 -0.03034863406792283 -67.727192528639
1665 -0.03306085281074047 -67.73519982593143 -0.02839799914509058 -67.75559052778408
1666 -0.03308446183800697 -67.76828428776943 -0.03466538283973932 -67.79025591062381
1667 -0.03317077942192555 -67.80145506719136 -0.039309061504900454 -67.82956497212871
1668 -0.03297302573919296 -67.83442809293055 -0.032178303599357604 -67.86174327572806
1669 -0.03304030653089285 -67.86746839946144 -0.03453681487590075 -67.89628009060397
1670 -0.03295789398252964 -67.90042629344397 -0.032587253302335736 -67.9288673439063
1671 -0.033137000352144244 -67.93356329379611 -0.030710021685808896 -67.95957736559211
1672 -0.033191455714404586 -67.96675474951051 -0.034460573457181454 -67.99403793904929
1673 -0.033057070896029474 -67.99981182040655 -0.03235797435045242 -68.02639591339974
1674 -0.033055951446294786 -68.03286777185285 -0.03358268011361361 -68.05997859351335
1675 -0.03302927166223526 -68.06589704351508 -0.032269644737243655 -68.09224823825059
1676 -0.03315580617636442 -68.09905284969145 -0.03384268339723349 -68.12609092164783
1677 -0.033077572099864484 -68.13213042179132 -0.02980725048109889 -68.15589817212893
1678 -0.03321757465600968 -68.16534799644732 -0.03821735605597496 -68.19411552818491
1679 -0.03293968345969915 -68.19828767990703 -0.036182624846696855 -68.23029815303161
1680 -0.032896519638597965 -68.23118419954562 -0.03262059856206179 -68.26291875159367
1681 -0.03282368425279856 -68.26400788379843 -0.03346208110451698 -68.29638083269819
1682 -0.032828657887876034 -68.2968365416863 -0.032087487168610096 -68.3284683198668
1683 -0.032832410931587216 -68.3296689526179 -0.035807687975466254 -68.36427600784226
1684 -0.032891349494457246 -68.36256030211236 -0.03176228832453489 -68.3960382961668
1685 -0.032830113917589186 -68.39539041602994 -0.03765523675829172 -68.43369353292509
1686 -0.03265048656612635 -68.42804090259607 -0.03488929346203804 -68.46858282638713
1687 -0.032679269276559356 -68.46072017187262 -0.03175336495041847 -68.50033619133755
1688 -0.032682142965495584 -68.49340231483812 -0.03226009663194418 -68.5325962879695
1689 -0.03286822270601988 -68.52627053754414 -0.03497609458863735 -68.56757238255814
1690 -0.032694367319345476 -68.55896490486349 -0.03140102587640285 -68.59897340843455
1691 -0.03275900240987539 -68.59172390727336 -0.028679469600319862 -68.62765287803487
1692 -0.032765713334083554 -68.62448962060745 -0.03246632646769285 -68.66011920450256
1693 -0.03284142687916756 -68.65733104748662 -0.03707683775573969 -68.6971960422583
1694 -0.03259226679801941 -68.68992331428464 -0.03102785348892212 -68.72822389574722
1695 -0.032769563421607015 -68.72269287770625 -0.035103767178952694 -68.76332766292617
1696 -0.03266779948025942 -68.75536067718652 -0.034114662744104865 -68.79744232567027
1697 -0.03287332486361265 -68.78823400205013 -0.029647809639573097 -68.82709013530985
1698 -0.032866081781685354 -68.82110008383182 -0.03354266379028559 -68.86063279910013
1699 -0.03276109211146831 -68.8538611759433 -0.031136976182460786 -68.8917697752826
1700 -0.032768321223556995 -68.88662949716685 -0.03460840601474047 -68.92637818129734
1701 -0.03274161349982023 -68.91937111066667 -0.031548832543194294 -68.95792701384053
1702 -0.03287632688879967 -68.95224743755547 -0.030926821008324622 -68.98885383484885
1703 -0.032846675254404545 -68.98509411280988 -0.03594098798930645 -69.02479482283816
1704 -0.032835017517209054 -69.01792913032709 -0.037800502963364124 -69.06259532580152
1705 -0.032675397396087644 -69.05060452772318 -0.03305377643555403 -69.09564910223708
1706 -0.032672003284096716 -69.08327653100727 -0.02841530879959464 -69.12406441103667
1707 -0.03258285205811262 -69.11585938306538 -0.029893212486058474 -69.15395762352273
1708 -0.03282315693795681 -69.14868254000334 -0.028568056505173446 -69.18252568002791
1709 -0.03290005996823311 -69.18158259997156 -0.030076737236231565 -69.21260241726414
1710 -0.032876464538276196 -69.21445906450984 -0.03300341349095106 -69.24560583075508
1711 -0.03280884362757206 -69.24726790813742 -0.030793005507439374 -69.27639883626252
1712 -0.03290676288306713 -69.28017467102049 -0.03252847455441952 -69.30892731081694
1713 -0.03298719264566898 -69.31316186366615 -0.02873006844893098 -69.33765737926588
1714 -0.03322214782238007 -69.34638401148854 -0.041573272086679935 -69.37923065135256
1715 -0.032950752228498456 -69.37933476371704 -0.031186218932271005 -69.41041687028483
1716 -0.03286783155053854 -69.41220259526757 -0.03331293258816004 -69.443729802873
1717 -0.03283351734280586 -69.44503611261038 -0.0339924206957221 -69.47772222356872
1718 -0.032858398370444776 -69.47789451098083 -0.03595019802451134 -69.51367242159323
1719 -0.0328178295865655 -69.5107123405674 -0.033270654268562794 -69.54694307586179
1720 -0.03270888738334179 -69.54342122795073 -0.03249141853302717 -69.57943449439482
1721 -0.0328020241111517 -69.57622325206188 -0.03537138979882002 -69.61480588419364
1722 -0.03273902852088213 -69.60896228058276 -0.0365011652931571 -69.6513070494868
1723 -0.03254725821316242 -69.64150953879592 -0.03333667200058699 -69.68464372148739
1724 -0.03252910114824772 -69.67403863994416 -0.03743677288293838 -69.72208049437033
1725 -0.03262945953756571 -69.70666809948172 -0.02999302726238966 -69.75207352163272
1726 -0.03262239042669535 -69.73929048990841 -0.028167862351983784 -69.7802413839847
1727 -0.0326733848080039 -69.77196387471642 -0.03678710870444775 -69.81702849268915
1728 -0.03263790979981422 -69.80460178451624 -0.02866761088371277 -69.84569610357286
1729 -0.03277055732905865 -69.8373723418453 -0.03474873322993517 -69.8804448368028
1730 -0.03262035604566336 -69.86999269789096 -0.032285327650606634 -69.91273016445341
1731 -0.0326313853263855 -69.90262408321735 -0.030975921265780925 -69.94370608571919
1732 -0.03263451289385557 -69.9352585961112 -0.025938676949590445 -69.96964476266878
1733 -0.03286493681371212 -69.9681235329249 -0.03209468703716993 -70.00173944970595
1734 -0.03282519374042749 -70.00094872666533 -0.03462770488113165 -70.03636715458708
1735 -0.03284513354301453 -70.03379386020835 -0.03262368682771921 -70.0689908414148
1736 -0.032831046357750894 -70.0666249065661 -0.03503162357956171 -70.10402246499436
1737 -0.032819594256579876 -70.09944450082268 -0.03269603289663792 -70.136718497891
1738 -0.0328007597476244 -70.13224526057031 -0.031401177495718004 -70.16811967538672
1739 -0.03295496944338083 -70.1652002300137 -0.02900127284228802 -70.19712094822901
1740 -0.03295592349022627 -70.19815615350392 -0.028206904977560045 -70.22532785320658
1741 -0.033022522926330566 -70.23117867643025 -0.0319527031853795 -70.25728055639196
1742 -0.033024028316140173 -70.26420270474638 -0.03176916278898716 -70.28904971918095
1743 -0.03308573868125677 -70.29728844342763 -0.030464387126266958 -70.31951410630722
1744 -0.03311016466468573 -70.33039860809232 -0.030774594750255346 -70.35028870105748
1745 -0.03314035199582577 -70.36353896008815 -0.031678990460932255 -70.38196769151841
1746 -0.033146118931472304 -70.39668507901962 -0.030447368510067463 -70.41241506002848
1747 -0.033279049582779406 -70.42996412860239 -0.03833070080727339 -70.45074576083576
1748 -0.033123983070254326 -70.46308811167265 -0.03233856838196516 -70.48308432921772
1749 -0.03313940949738026 -70.49622752117003 -0.02918109521269798 -70.51226542443041
1750 -0.03334958367049694 -70.52957710484053 -0.0288780577480793 -70.54114348217848
1751 -0.033298355899751185 -70.56287546074027 -0.03185058813542128 -70.57299407031391
1752 -0.03345808945596218 -70.59633355019623 -0.030883231107145546 -70.60387730142105
1753 -0.03340165186673403 -70.62973520206297 -0.039370051585137844 -70.64324735300619
1754 -0.03319682255387306 -70.66293202461685 -0.03319293949753046 -70.67644029250371
1755 -0.033177489414811134 -70.69610951403166 -0.03341780267655849 -70.70985809518027
1756 -0.03327906113117933 -70.72938857516284 -0.03290007691830397 -70.74275817209858
1757 -0.033265627734363076 -70.76265420289721 -0.036365749500691893 -70.77912392159926
1758 -0.03313264735043049 -70.79578685024764 -0.034361175075173375 -70.81348509667444
1759 -0.033096625655889514 -70.82888347590352 -0.0366553720086813 -70.85014046868312
1760 -0.033021732419729236 -70.86190520832325 -0.03004084127023816 -70.88018130995336
1761 -0.0330099243670702 -70.89491513269031 -0.03385530933737755 -70.91403661929074
1762 -0.03303166534751654 -70.92794679803784 -0.034474757686257365 -70.948511376977
1763 -0.03309030290693045 -70.96103710094476 -0.033375504240393636 -70.98188688121739
1764 -0.03296480234712362 -70.99400190329189 -0.032659300975501536 -71.01454618219289
1765 -0.03305288907140493 -71.02705479236329 -0.03225455116480589 -71.0468007333577
1766 -0.0330880805850029 -71.06014287294829 -0.030861707124859094 -71.07766244048256
1767 -0.03304185643792153 -71.09318472938621 -0.03083242801949382 -71.10849486850205
1768 -0.033148506097495554 -71.1263332354837 -0.034553888440132144 -71.14304875694218
1769 -0.03311021123081446 -71.15944344671452 -0.03491921108216047 -71.17796796802433
1770 -0.03304443638771772 -71.19248788310223 -0.03142813220620155 -71.20939610023053
1771 -0.032992972247302535 -71.22548085534953 -0.029640162363648415 -71.23903626259418
1772 -0.03309763856232166 -71.25857849391186 -0.03367486912757158 -71.27271113172175
1773 -0.033092131838202477 -71.29167062575006 -0.029735482949763536 -71.30244661467151
1774 -0.03318261336535215 -71.32485323911541 -0.035317542217671874 -71.33776415688918
1775 -0.032941597513854504 -71.35779483662927 -0.03833306655287742 -71.37609722344206
1776 -0.033011225424706934 -71.39080606205397 -0.031106338929384948 -71.40720356237145
1777 -0.033032931946218015 -71.42383899400019 -0.03232741430401802 -71.43953097667547
1778 -0.03307772986590862 -71.4569167238661 -0.03273956496268511 -71.47227054163815
1779 -0.03302063047885895 -71.48993735434496 -0.0294820511713624 -71.50175259280951
1780 -0.03328321166336536 -71.52322056600832 -0.03275094125419855 -71.5345035340637
1781 -0.03314015064388513 -71.55636071665221 -0.031937495805323124 -71.56644102986903
1782 -0.0332134772092104 -71.58957419386142 -0.029810279328376054 -71.5962513091974
1783 -0.033222495764493945 -71.62279668962591 -0.0334379879757762 -71.62968929717317
1784 -0.03327955342829227 -71.6560762430542 -0.028537513129413127 -71.65822681030258
1785 -0.033284261077642444 -71.68936050413184 -0.03369259387254715 -71.69191940417512
1786 -0.03331021964550018 -71.72267072377734 -0.03680236395448446 -71.7287217681296
1787 -0.033217072300612924 -71.75588779607796 -0.03455282542854547 -71.76327459355815
1788 -0.03327972963452339 -71.78916752571249 -0.038308658823370936 -71.80158325238152
1789 -0.03297373596578836 -71.82214126167827 -0.034060480818152425 -71.83564373319967
1790 -0.03298583328723907 -71.85512709496551 -0.032470107264816764 -71.86811384046449
1791 -0.03302126992493868 -71.88814836489045 -0.029106321930885314 -71.89722016239537
1792 -0.03305981438606977 -71.92120817927652 -0.035347641073167325 -71.93256780346854
1793 -0.0330419922247529 -71.95425017150127 -0.031675076298415664 -71.96424287976696
1794 -0.03313860334455967 -71.98738877484583 -0.03989261668175459 -72.00413549644871
1795 -0.03295568060129881 -72.02034445544713 -0.03091136980801821 -72.03504686625674
1796 -0.03300280589610338 -72.05334726134323 -0.03280006945133209 -72.06784693570806
1797 -0.03304142933338881 -72.08638869067663 -0.031145297549664976 -72.09899223325773
1798 -0.033051021955907346 -72.11943971263254 -0.03244385570287704 -72.13143608896061
1799 -0.03303711656481027 -72.15247682919735 -0.03184833340346813 -72.16328442236409
1800 -0.03303889613598585 -72.18551572533335 -0.0320140304043889 -72.19529845276847
1801 -0.033186281099915504 -72.21870200643326 -0.025187753327190875 -72.22048620609566
1802 -0.03324619587510824 -72.25194820230837 -0.031122003868222236 -72.25160820996388
1803 -0.03319484144449234 -72.28514304375287 -0.036149046011269094 -72.28775725597515
1804 -0.03313666172325611 -72.31827970547613 -0.032605616748332976 -72.32036287272348
1805 -0.0331692798063159 -72.35144898528245 -0.03418455459177494 -72.35454742731525
1806 -0.03314711544662714 -72.38459610072907 -0.029880303144454955 -72.3844277304597
1807 -0.03316252138465643 -72.41775862211372 -0.0378017246723175 -72.42222945513203
1808 -0.03324302397668362 -72.4510016460904 -0.0323864009231329 -72.45461585605516
1809 -0.0332502506673336 -72.48425189675774 -0.030936982482671738 -72.48555283853783
1810 -0.03316050320863724 -72.51741239996637 -0.031464836560189724 -72.51701767509802
1811 -0.03330471869558096 -72.55071711866195 -0.03143351087346673 -72.54845118597149
1812 -0.033234937116503716 -72.58395205577845 -0.030337295029312372 -72.5787884810008
1813 -0.03351776823401451 -72.61746982401247 -0.02842423878610134 -72.6072127197869
1814 -0.033525063470005986 -72.65099488748248 -0.03148784786462784 -72.63870056765153
1815 -0.03350445404648781 -72.68449934152898 -0.030545268673449755 -72.66924583632498
1816 -0.03348407857120037 -72.71798342010018 -0.03300826083868742 -72.70225409716366
1817 -0.03357877470552921 -72.75156219480571 -0.03256612662225962 -72.73482022378592
1818 -0.03351228460669518 -72.78507447941242 -0.03411057572811842 -72.76893079951404
1819 -0.033436954393982886 -72.81851143380639 -0.03595197238028049 -72.80488277189431
1820 -0.033470478095114234 -72.8519819119015 -0.033467471785843375 -72.83835024368015
1821 -0.033443248458206655 -72.88542516035972 -0.03570198453962803 -72.87405222821978
1822 -0.0334414953365922 -72.9188666556963 -0.03126130318269134 -72.90531353140247
1823 -0.033450511284172535 -72.95231716698048 -0.03853125832974911 -72.94384478973222
1824 -0.03324646670371294 -72.9855636336842 -0.03147854311391711 -72.97532333284614
1825 -0.0333351282402873 -73.01889876192448 -0.03609511218965054 -73.0114184450358
1826 -0.03320089802145958 -73.05209965994594 -0.033368675597012044 -73.04478712063282
1827 -0.0332250302657485 -73.08532469021169 -0.03435952924191952 -73.07914664987474
1828 -0.03328917026519775 -73.11861386047688 -0.029210458789020777 -73.10835710866377
1829 -0.0331673976033926 -73.15178125808028 -0.035396553389728067 -73.1437536620535
1830 -0.033205273747444156 -73.18498653182772 -0.033711941167712214 -73.17746560322121
1831 -0.03318324685096741 -73.21816977867869 -0.029913199692964555 -73.20737880291418
1832 -0.03319687806069851 -73.25136665673938 -0.033078866079449654 -73.24045766899363
1833 -0.03326000068336725 -73.28462665742275 -0.02540172953158617 -73.26585939852521
1834 -0.03344955258071423 -73.31807621000347 -0.02807718925178051 -73.29393658777698
1835 -0.03348014242947102 -73.35155635243294 -0.03103244276717305 -73.32496903054415
1836 -0.03350504245609045 -73.38506139488902 -0.03193069789558649 -73.35689972843974
1837 -0.033543224819004534 -73.41860461970802 -0.034112504310905935 -73.39101223275065
1838 -0.033499032631516455 -73.45210365233953 -0.03588568475097418 -73.42689791750163
1839 -0.03349903039634228 -73.48560268273587 -0.03232493344694376 -73.45922285094858
1840 -0.033485162816941735 -73.51908784555282 -0.032810725085437295 -73.49203357603402
1841 -0.0334939394146204 -73.55258178496744 -0.03260918073356152 -73.52464275676758
1842 -0.03346348740160465 -73.58604527236905 -0.03428079131990671 -73.55892354808748
1843 -0.03356027230620384 -73.61960554467525 -0.033209368400275704 -73.59213291648776
1844 -0.03343868292868137 -73.65304422760393 -0.03268440384417772 -73.62481732033193
1845 -0.0335260970517993 -73.68657032465573 -0.03711676299571991 -73.66193408332765
1846 -0.03347351066768169 -73.72004383532341 -0.03788737878203392 -73.69982146210968
1847 -0.03316233828663826 -73.75320617361005 -0.03420973941683769 -73.73403120152652
1848 -0.03324006199836731 -73.78644623560842 -0.03464452587068081 -73.7686757273972
1849 -0.033271634764969346 -73.8197178703734 -0.033125858195126055 -73.80180158559232
1850 -0.03324461821466684 -73.85296248858806 -0.035054519400000574 -73.83685610499232
1851 -0.03323782607913017 -73.88620031466719 -0.03227287195622921 -73.86912897694855
1852 -0.03318190462887287 -73.91938221929607 -0.031867589615285394 -73.90099656656383
1853 -0.033096924610435965 -73.9524791439065 -0.03236359357833862 -73.93336016014217
1854 -0.03316219635307789 -73.98564134025958 -0.03111742027103901 -73.96447758041322
1855 -0.03315602578222752 -74.01879736604181 -0.03627793695777655 -74.00075551737099
1856 -0.03316319976001978 -74.05196056580183 -0.03330836743116379 -74.03406388480215
1857 -0.033102108351886275 -74.08506267415372 -0.03253941293805838 -74.06660329774022
1858 -0.03321626707911492 -74.11827894123283 -0.03318317234516144 -74.09978647008538
1859 -0.033208675868809226 -74.15148761710164 -0.03160027265548706 -74.13138674274086
1860 -0.033110277727246284 -74.18459789482888 -0.03429873753339052 -74.16568548027425
1861 -0.033235124126076696 -74.21783301895496 -0.027976877801120282 -74.19366235807537
1862 -0.03329228237271309 -74.25112530132768 -0.03756865561008453 -74.23123101368546
1863 -0.03317916486412287 -74.2843044661918 -0.03593431860208511 -74.26716533228755
1864 -0.03308516815304756 -74.31738963434485 -0.0328446090221405 -74.30000994130968
1865 -0.03322714939713478 -74.35061678374198 -0.03342346213757992 -74.33343340344726
1866 -0.03309883177280426 -74.38371561551479 -0.028937562834471464 -74.36237096628173
1867 -0.03322198651731014 -74.41693760203209 -0.02679384918883443 -74.38916481547056
1868 -0.033439681865274906 -74.45037728389737 -0.03462242651730776 -74.42378724198787
1869 -0.03343378473073244 -74.4838110686281 -0.03273105397820473 -74.45651829596608
1870 -0.033447308093309404 -74.51725837672141 -0.03169999253004789 -74.48821828849613
1871 -0.033388877660036086 -74.55064725438145 -0.034366315230727196 -74.52258460372686
1872 -0.03346609473228455 -74.58411334911374 -0.036197147145867345 -74.55878175087273
1873 -0.033231051079928874 -74.61734440019366 -0.03250964004546404 -74.59129139091819
1874 -0.03324668072164059 -74.6505910809153 -0.03327665701508522 -74.62456804793327
1875 -0.03326207473874092 -74.68385315565405 -0.032276869378983976 -74.65684491731226
1876 -0.033244230039417746 -74.71709738569346 -0.030557368695735932 -74.687402286008
1877 -0.03333561960607767 -74.75043300529954 -0.029409084096550943 -74.71681137010455
1878 -0.033333289250731465 -74.78376629455028 -0.03335352018475533 -74.75016489028931
1879 -0.03334953226149082 -74.81711582681177 -0.03124399799853563 -74.78140888828784
1880 -0.03336500637233257 -74.85048083318411 -0.033212344907224176 -74.81462123319507
1881 -0.03335240539163351 -74.88383323857575 -0.036588335782289504 -74.85120956897735
1882 -0.03340587262064219 -74.9172391111964 -0.03536535035818815 -74.88657491933554
1883 -0.033330898731946945 -74.95057000992834 -0.033968340046703814 -74.92054325938224
1884 -0.033285698480904104 -74.98385570840925 -0.03499967474490404 -74.95554293412715
1885 -0.03320121541619301 -75.01705692382545 -0.03173169456422329 -74.98727462869138
1886 -0.03325745444744825 -75.0503143782729 -0.036882287636399266 -75.02415691632778
1887 -0.03326387461274862 -75.08357825288564 -0.028514354024082422 -75.05267127035187
1888 -0.03319588862359524 -75.11677414150924 -0.037252472899854186 -75.08992374325172
1889 -0.03329646624624729 -75.15007060775548 -0.03212385568767786 -75.12204759893939
1890 -0.03329896088689566 -75.18336956864238 -0.03733508661389351 -75.15938268555328
1891 -0.03318314366042614 -75.2165527123028 -0.03175563290715218 -75.19113831846043
1892 -0.03319650925695896 -75.24974922155975 -0.03173592910170555 -75.22287424756213
1893 -0.03320021759718657 -75.28294943915694 -0.03373402915894985 -75.25660827672108
1894 -0.033288561180233954 -75.31623800033717 -0.031063952296972275 -75.28767222901806
1895 -0.033196032792329785 -75.3494340331295 -0.03272664025425911 -75.32039886927231
1896 -0.033291047997772695 -75.38272508112728 -0.03290448188781738 -75.35330335116012
1897 -0.033139627799391745 -75.41586470892666 -0.03630099967122078 -75.38960435083135
1898 -0.03311292454600334 -75.44897763347267 -0.029732268769294024 -75.41933661960064
1899 -0.03319414500147104 -75.48217177847414 -0.02985053015872836 -75.44918714975937
1900 -0.033267871290445325 -75.51543964976459 -0.03384676780551672 -75.48303391756488
1901 -0.033301674760878086 -75.54874132452547 -0.0330997658893466 -75.51613368345423
1902 -0.033251005597412585 -75.58199233012287 -0.03480044100433588 -75.55093412445856
1903 -0.033199827559292315 -75.61519215768216 -0.03209221381694079 -75.5830263382755
1904 -0.03323538415133953 -75.6484275418335 -0.03302074782550335 -75.616047086101
1905 -0.03324079681187868 -75.68166833864538 -0.03390109334141016 -75.64994817944242
1906 -0.0332774730399251 -75.71494581168531 -0.03496096171438694 -75.68490914115681
1907 -0.0331825876608491 -75.74812839934616 -0.030800802819430827 -75.71570994397624
1908 -0.0332548163831234 -75.78138321572928 -0.033987587131559846 -75.7496975311078
1909 -0.033234226331114766 -75.8146174420604 -0.02953276000916958 -75.77923029111697
1910 -0.0331806743517518 -75.84779811641215 -0.030493514705449344 -75.80972380582243
1911 -0.03321155700832605 -75.88100967342048 -0.038543122448027135 -75.84826692827046
1912 -0.0332202835008502 -75.91422995692133 -0.03584474064409733 -75.88411166891456
1913 -0.03295299243181944 -75.94718294935315 -0.034630201570689675 -75.91874187048525
1914 -0.03295388035476208 -75.98013682970792 -0.033220946602523324 -75.95196281708778
1915 -0.033053015172481534 -76.0131898448804 -0.03194618448615074 -75.98390900157392
1916 -0.03309800196439028 -76.04628784684479 -0.03086434593424201 -76.01477334750817
1917 -0.03318837992846966 -76.07947622677327 -0.030204767175018788 -76.04497811468319
1918 -0.03319267649203539 -76.1126689032653 -0.031520246528089046 -76.07649836121128
1919 -0.03322280701249838 -76.1458917102778 -0.03301500156521797 -76.1095133627765
1920 -0.03314970824867487 -76.17904141852647 -0.03695017695426941 -76.14646353973076
1921 -0.03304333556443453 -76.2120847540909 -0.03335847873240709 -76.17982201846317
1922 -0.03297237753868103 -76.24505713162958 -0.030441605579108 -76.21026362404228
1923 -0.03305407762527466 -76.27811120925486 -0.03952866960316896 -76.24979229364546
1924 -0.03306909259408712 -76.31118030184895 -0.03426525928080082 -76.28405755292626
1925 -0.03298983629792929 -76.34417013814688 -0.0275293055921793 -76.31158685851844
1926 -0.032936982437968255 -76.37710712058485 -0.03470293078571558 -76.34628978930415
1927 -0.03304616082459688 -76.41015328140945 -0.035902964882552624 -76.3821927541867
1928 -0.03291377685964107 -76.4430670582691 -0.032191031612455845 -76.41438378579916
1929 -0.03293594717979431 -76.47600300544889 -0.029701157379895447 -76.44408494317905
1930 -0.032969646900892255 -76.50897265234978 -0.03420417401939631 -76.47828911719844
1931 -0.03302270751446486 -76.54199535986425 -0.03172173704952001 -76.51001085424797
1932 -0.033154663443565366 -76.57515002330781 -0.031090657599270342 -76.54110151184723
1933 -0.0330078536644578 -76.60815787697227 -0.027248457353562117 -76.5683499692008
1934 -0.033133895881474015 -76.64129177285375 -0.03262212984263897 -76.60097209904343
1935 -0.033132136799395084 -76.67442390965314 -0.032777976244688034 -76.63375007528812
1936 -0.03309010062366724 -76.70751401027681 -0.03375737797468901 -76.66750745326281
1937 -0.03313580956310034 -76.74064981983992 -0.0338525814935565 -76.70136003475638
1938 -0.033039303682744506 -76.77368912352266 -0.03163030929863453 -76.73299034405501
1939 -0.03315662201493978 -76.8068457455376 -0.03074950622394681 -76.76373985027895
1940 -0.033156738802790645 -76.84000248434039 -0.033125465549528596 -76.79686531582848
1941 -0.03308668322861195 -76.873089167569 -0.03263172693550587 -76.82949704276399
1942 -0.033317888528108595 -76.90640705609711 -0.0288605447858572 -76.85835758754985
1943 -0.033358576521277425 -76.93976563261839 -0.03533593043684959 -76.89369351798669
1944 -0.033218258246779445 -76.97298389086517 -0.03180152103304863 -76.92549503901974
1945 -0.033361810818314554 -77.00634570168349 -0.03212909251451492 -76.95762413153425
1946 -0.03315274752676487 -77.03949844921026 -0.032861872017383574 -76.99048600355162
1947 -0.03320361915975809 -77.07270206837002 -0.030253383796662092 -77.02073938734829
1948 -0.03336770758032799 -77.10606977595035 -0.03692321982234716 -77.05766260717063
1949 -0.033157290890812874 -77.13922706684116 -0.031059994734823702 -77.08872260190545
1950 -0.033307661302387714 -77.17253472814355 -0.031345010176301 -77.12006761208174
1951 -0.03337119650095701 -77.2059059246445 -0.0333195386454463 -77.15338715072718
1952 -0.033342679031193256 -77.23924860367569 -0.030914345756173134 -77.18430149648336
1953 -0.03331896159797907 -77.27256756527368 -0.032778641954064366 -77.21708013843742
1954 -0.033428894728422164 -77.30599646000209 -0.036730762012302874 -77.25381090044972
1955 -0.033299530111253264 -77.33929599011334 -0.0320301977917552 -77.28584109824148
1956 -0.03326785061508417 -77.37256384072843 -0.03158691767603159 -77.31742801591751
1957 -0.03327918406575918 -77.4058430247942 -0.037290270626544955 -77.35471828654406
1958 -0.033103087544441225 -77.43894611233864 -0.031523707415908576 -77.38624199395997
1959 -0.03314199149608612 -77.47208810383472 -0.028934036660939456 -77.41517603062091
1960 -0.03331425543874502 -77.50540235927346 -0.03353200871497393 -77.44870803933588
1961 -0.03333433624356985 -77.53873669551703 -0.032551672868430616 -77.48125971220432
1962 -0.0333778228610754 -77.5721145183781 -0.034178791008889674 -77.5154385032132
1963 -0.03336916770786047 -77.60548368608596 -0.030255254916846754 -77.54569375813006
1964 -0.03340392578393221 -77.63888761186989 -0.030664174910634757 -77.5763579330407
1965 -0.03339501693844795 -77.67228262880833 -0.03217797800898552 -77.60853591104969
1966 -0.033382959105074404 -77.7056655879134 -0.030217775143682957 -77.63875368619337
1967 -0.033511651866137984 -77.73917723977954 -0.031158647034317255 -77.66991233322769
1968 -0.03358539026230574 -77.77276263004184 -0.037691633217036724 -77.70760396644472
1969 -0.03358953110873699 -77.80635216115057 -0.03624683823436499 -77.74385080467908
1970 -0.03334496729075909 -77.83969712844133 -0.029826232790946962 -77.77367703747004
1971 -0.033344088681042196 -77.87304121712238 -0.03433607034385204 -77.80801310781389
1972 -0.033376367576420304 -77.9064175846988 -0.03198232315480709 -77.8399954309687
1973 -0.033427031338214876 -77.93984461603702 -0.03083439515903592 -77.87082982612773
1974 -0.033473208732903006 -77.97331782476992 -0.032862711884081366 -77.90369253801181
1975 -0.0334007179364562 -78.00671854270638 -0.031066887732595205 -77.9347594257444
1976 -0.033552173897624014 -78.040270716604 -0.034488005191087724 -77.9692474309355
1977 -0.03338369987905025 -78.07365441648305 -0.03369046878069639 -78.00293789971619
1978 -0.03349859192967415 -78.10715300841272 -0.03574860170483589 -78.03868650142103
1979 -0.033341915160417554 -78.14049492357314 -0.03331275545060634 -78.07199925687163
1980 -0.03344283625483513 -78.17393775982798 -0.030865391809493305 -78.10286464868113
1981 -0.03341892901808023 -78.20735668884606 -0.03466760627925396 -78.13753225496039
1982 -0.03333098236471414 -78.24068767121078 -0.03152532270178199 -78.16905757766217
1983 -0.033341921679675576 -78.27402959289046 -0.031183623429387807 -78.20024120109156
1984 -0.03350361846387386 -78.30753321135433 -0.03438729308545589 -78.23462849417702
1985 -0.03334252517670393 -78.34087573653103 -0.035417776368558404 -78.27004627054558
1986 -0.0332223754376173 -78.37409811196865 -0.03442023303359747 -78.30446650357918
1987 -0.03321774955838919 -78.40731586152704 -0.03140288013964891 -78.33586938371883
1988 -0.0332378463819623 -78.440553707909 -0.03218798264861107 -78.36805736636744
1989 -0.0333320390433073 -78.4738857469523 -0.03740465622395277 -78.4054620225914
1990 -0.033331369049847126 -78.50721711600215 -0.03400014638900757 -78.4394621689804
1991 -0.03311846647411585 -78.54033558247627 -0.03597211167216301 -78.47543428065256
1992 -0.03319699577987194 -78.57353257825615 -0.03589347861707211 -78.51132775926963
1993 -0.033096928335726264 -78.60662950659187 -0.027529430575668812 -78.5388571898453
1994 -0.033226688764989375 -78.63985619535686 -0.03639761339873075 -78.57525480324404
1995 -0.03304348774254322 -78.6728996830994 -0.03402695953845978 -78.6092817627825
1996 -0.03304713871330023 -78.7059468218127 -0.031617732159793376 -78.64089949494229
1997 -0.03310033697634936 -78.73904715878905 -0.029636117909103633 -78.6705356128514
1998 -0.03309209700673819 -78.77213925579579 -0.03572662491351366 -78.7062622377649
1999 -0.03305024802684784 -78.80518950382265 -0.036285503394901754 -78.74254774115981
2000 -0.03299868255853653 -78.83818818638119 -0.03204471096396446 -78.77459245212377
